# Supplementary material for: A Dual Platform Approach to Transcript Discovery for the Planarian Schmidtea Mediterranea to Establish RNAseq for Stem Cell and Regeneration Biology
Source: PLoS One. 2010 Dec 14;5(12):e15617. doi: 10.1371/journal.pone.0015617 (PMC3001875; doi:10.1371/journal.pone.0015617)
Supplement: Dataset S1 — TheSm454EST dataset in FASTA format is an assembly fof 454 reads generated in this work and publicly available ESTs. (TXT) [file pone.0015617.s001.txt]

>AAA.454EST.1
ATATATCTAATATAGATATtCcATATAATATAaTAGCAATATTtCATATTtCTATTATATTtATATtCCATATTtATATTATTAATATTCCATATATATATaTTAAAATATATATTATTATCTATACTTTTAAATATTTACCAATATAAAAACCAATATACTTACCAATATAATTACCAATATATTTATCAATATAAAAaCCAATATACTTACCAATATAATTACCAATATATTTATCAATATAAAACCAATATACTTACCAATATATTtACCAATATAAAAaCCAATATATTTACCAATATAATTATCAATATATTTATCAATATAAAACCAATATACTTACCAATATATTTATCAATATAAATACCAATATATTTATAAACATATTTACCAATATATATAAATACTAATATAATTACCAATATATTTATCTCTTTAATCTTCCAAAGATTAAGCATCATATCTTTTACAAGATATTAATGCTTATCTTTTAGCATATCTTTTATTTATAAATATTATTATATTAAATTTAAATTAAATATATATTATACCTAATAATAATAAATATCTTAATATAGTTATATTATAGAAAGATATACTGTCCTATTGCCTTATTAAGAAGGCATAGTCCTTTCATTATCTTTCTCCAATATTTCCTATCTTAAGTCTATTTATTATTATTTACCTATATATATTACCTAATAATAATAAATATCTTAATATAGATAATATATAATAAAGATATACTGTACTATTGCCTTATTtAGAAGGCATAGTACTTtCATTATCTTTATTCCATATTCTCTaTTTtAAGTCTATTtATTATTATTTACCCaCAAATAAaTAAAAaTAATACCTAATAaTAaTAAATATCTtAatATAGATAATATATAATAAAGATATACTGTCCTATTGCCTTATTTAGAAGGCATAGGCCTTTCATTATCTTTACTCCATATTCTCTCTATTAAGTCTATTTATTATTATTTACCCAAATAAACTTATAATATAAGCTAATGAAAATAACTATAATAATAAACTATTACTCTTTATACTGCTATTATACTATAAAGTACTTTATTAAGACAATACTAACCTTTAAACATAACTTGAAAACTTTTCAAGTTACCGGTCTTTCATTGTCTTAACTCTATACTTTATATTCTAAAGACAGAATAAATCCTAAAGTTTATTATTATACTTATTTTAGAAATAATGCTGAAAGGATATCTAATAGAAACTATCTTATTCTCTAATCTAAGCAATAATTAAGAAGCGATGTATTACAAGCTATCCCATTCTGCATCGCTTGCTACTGCACTCCTTAATTAAAAGCTTATATTATGAATATCTATTTCCTATTATCTATCATTTCTGGGACTAAATATCTGAACATATCTTATAAAGTATATATTCCATATAATATAATATATAGATTTCATTATATATAAAATATATATTTCATTAAAATTCCATATACATTTTATAAAAATTTCATCTATATCTTATATTATATTACATATATAATTATAAATATTGTTCATCTATTTGTGGGAATAATCAATAAACACAAATGTACGCCGGCTATCCCCAGGAGAGCCATTAAGTCGACATCGCTCCAAATTAAAACGTAGACTCAACTTAATCGGCCGCTAGCGATCCATGAGCAACGCTCTTGAGGAGCTGCGCATGTCTAACGGCACATAAACCGTTTCGTCCCATTtGCTAATTTTGAGCCGAACGTGTTCTCGTTAATGACACTCCAGCTGGCATTTGTTCTTATTGATTGCATATCCTAATATCATGTATCATGTAATAATATTATATTCTAATAATAATAAGTTATTCAATAATAATAAACCTATGCTATGTATTTATATAACATATAAATACACAGGCTAAGCTTTATTATCTATTTTCATAGCTTATTAATCTTAGAAATAATATTTATTACATTAAACATCGATATTAACCCAACTCTATATATATAGATAGATTATGTATATGTTATATGCGAGTATTTATAATCAATATTACTTTACCATCAAAGGTTGTAACGCCTCTGCGCTAACGACCTGCCGTTCTCTTGATTCTCTCACTTAACACTACGGCTAGCCTCTGAAGGCTGCCTACATTATTCGAGAACACGGCTGTTGTTCTCTTTGACATAAAGGCTAATATTGATTAACATATCTCTTATATCAACATACACATAATCTATCTATATATATTAAGCTAAATATATGATATATTAATGTAGATCATATAACATATTCTAATATAAAGCCTTGTTATAATAAGATAAATTAAATATAATATAAAGATATACTGTCCTATTGCCTTATTTAGAAGGCATAGGCCTTTCATTATCTTTATCTAATATTTTATTTCTCTTATTAAATCTATTCTTtATATTAAAaTATTTAATATTCCcATATATCATATTATAAATATAAATCCTTGTTAtAATAAGATAAATTAAATATAATATAAAGATATACTGTCCTATTGCCTTATTTAGAAGGCATAGGCCTTTCATTATCTTTATCTAATATTTTATTTCTCTTATTAAATCTAGTCTTTAAATTTATAATATTAAATATTCATCTACATCAATAtAtCTAATAGCTCATATGATATATTAATATGTAATCATATAACATATTCTAATATAAAGCCTTGTTATAATAAGATAAATTAAATATAATATAAAGATATACTGTCCTATTGCCTTATTTAGAAGGCATAGGCCTTTCATTATCTTTATCTCATATTTTATTTATCTTATTAAATCTATTCTTTATATTAAAATATTTAATATTACCATATATCATATTATATATAAAGCCTATAATAATAAATTAAATCAAAGCCCGCTTCGCTGGCTTTATTCTTTATTTTATTAATCTAGTCTTTATATTATAATATTTAATATTCATTACATATTAATATATCTAATATTAGATAGATATCGTATAATAATAGATCAAATAATATACCAATCTATTCTACACACAAAATTCAAATAAAAAAaCCTATACTAAGAAAGAAAGATAAAGGCTGTCGCCTTTGTTTTTTTTTTTTTTtGCGGTAAATATATTGGTAAATATTTAATCTATTTATTATACTTAATCTTAATATCTCTATTATATTATAGATATATTTAATCTAAATATATTATATATATCCTTATATATATATTCTATCTATATTATATAATATAATCTATATTCCATATATATGTATATATATAATATATCTATATAATAATATTATTTCATATATTTAATATATGATATTCTATATGTATTATAAAAATATTATTATAGGTAAATATATATATAGATATCATAATTATAATATTATATGCTATATTTTATAATAAGTATATTCTCTATATATAATATATATTCCATATAAATATTTCATATATATTattg
>AAA.454EST.2
ATATATCTAATATAGATATtCcATATAATATAaTAGCAATATTtCATATTtCTATTATATTtATATtCCATATTtATATTATTAATATTCCATATATATATaTTAAAATATATATTATTATCTATACTTTTAAATATTTACCAATATAAAAACCAATATACTTACCAATATAATTACCAATATATTTATCAATATAAAAaCCAATATACTTACCAATATAATTACCAATATATTTATCAATATAAAACCAATATACTTACCAATATATTtACCAATATAAAAaCCAATATATTTACCAATATAATTATCAATATATTTATCAATATAAAACCAATATACTTACCAATATATTTATCAATATAAATACCAATATATTTATAAACATATTTACCAATATATATAAATACTAATATAATTACCAATATATTTATCTCTTTAATCTTCCAAAGATTAAGCATCATATCTTTTACAAGATATTAATGCTTATCTTTTAGCATATCTTTTATTTATAAATATTATTATATTAAATTTAAATTAAATATATATTATACCTAATAATAATAAATATCTTAATATAGTTATATTATAGAAAGATATACTGTCCTATTGCCTTATTAAGAAGGCATAGTCCTTTCATTATCTTTCTCCAATATTTCCTATCTTAAGTCTATTTATTATTATTTACCTATATATATTACCTAATAATAATAAATATCTTAATATAGATAATATATAATAAAGATATACTGTACTATTGCCTTATTtAGAAGGCATAGTACTTtCATTATCTTTATTCCATATTCTCTaTTTtAAGTCTATTtATTATTATTTACCCaCAAATAAaTAAAAaTAATACCTAATAaTAaTAAATATCTtAatATAGATAATATATAATAAAGATATACTGTCCTATTGCCTTATTTAGAAGGCATAGGCCTTTCATTATCTTTACTCCATATTCTCTCTATTAAGTCTATTTATTATTATTTACCCAAATAAACTTATAATATAAGCTAATGAAAATAACTATAATAATAAACTATTACTCTTTATACTGCTATTATACTATAAAGTACTTTATTAAGACAATACTAACCTTTAAACATAACTTGAAAACTTTTCAAGTTACCGGTCTTTCATTGTCTTAACTCTATACTTTATATTCTAAAGACAGAATAAATCCTAAAGTTTATTATTATACTTATTTTAGAAATAATGCTGAAAGGATATCTAATAGAAACTATCTTATTCTCTAATCTAAGCAATAATTAAGAAGCGATGTATTACAAGCTATCCCATTCTGCATCGCTTGCTACTGCACTCCTTAATTAAAAGCTTATATTATGAATATCTATTTCCTATTATCTATCATTTCTGGGACTAAATATCTGAACATATCTTATAAAGTATATATTCCATATAATATAATATATAGATTTCATTATATATAAAATATATATTTCATTAAAATTCCATATACATTTTATAAAAATTTCATCTATATCTTATATTATATTACATATATAATTATAAATATTGTTCATCTATTTGTGGGAATAATCAATAAACACAAATGTACGCCGGCTATCCCCAGGAGAGCCATTAAGTCGACATCGCTCCAAATTAAAACGTAGACTCAACTTAATCGGCCGCTAGCGATCCATGAGCAACGCTCTTGAGGAGCTGCGCATGTCTAACGGCACATAAACCGTTTCGTCCCATTtGCTAATTTTGAGCCGAACGTGTTCTCGTTAATGACACTCCAGCTGGCATTTGTTCTTATTGATTGCATATCCTAATATCATGTATCATGTAATAATATTATATTCTAATAATAATAAGTTATTCAATAATAATAAACCTATGCTATGTATTTATATAACATATAAATACACAGGCTAAGCTTTATTATCTATTTTCATAGCTTATTAATCTTAGAAATAATATTTATTACATTAAACATCGATATTAACCCAACTCTATATATATAGATAGATTATGTATATGTTATATGCGAGTATTTATAATCAATATTACTTTACCATCAAAGGTTGTAACGCCTCTGCGCTAACGACCTGCCGTTCTCTTGATTCTCTCACTTAACACTACGGCTAGCCTCTGAAGGCTGCCTACATTATTCGAGAACACGGCTGTTGTTCTCTTTGACATAAAGGCTAATATTGATTAACATATCTCTTATATCAACATACACATAATCTATCTATATATATTAAGCTAAATATATGATATATTAATGTAGATCATATAACATATTCTAATATAAAGCCTTGTTATAATAAGATAAATTAAATATAATATAAAGATATACTGTCCTATTGCCTTATTTAGAAGGCATAGGCCTTTCATTATCTTTATCTAATATTTTATTTCTCTTATTAAATCTATTCTTtATATTAAAaTATTTAATATTCCcATATATCATATTATAAATATAAATCCTTGTTAtAATAAGATAAATTAAATATAATATAAAGATATACTGTCCTATTGCCTTATTTAGAAGGCATAGGCCTTTCATTATCTTTATCTAATATTTTATTTCTCTTATTAAATCTAGTCTTTAAATTTATAATATTAAATATTCATCTACATCAATAtAtCTAATAGCTCATATGATATATTAATATGTAATCATATAACATATTCTAATATAAAGCCTTGTTATAATAAGATAAATTAAATATAATATAAAGATATACTGTCCTATTGCCTTATTTAGAAGGCATAGGCCTTTCATTATCTTTATCTCATATTTTATTTATCTTATTAAATCTATTCTTTATATTAAAATATTTAATATTACCATATATCATATTATATATAAAGCCTATAATAATAAATTAAATCAAAGCCCGCTTCGCTGGCTTTATTCTTTATTTTATTAATCTAGTCTTTATATTATAATATTTAATATTCATTACATATTAATATATCTAATATTAGATAGATATCGTATAATAATAGATCAAATAATATACCAATCTATTCTACACACAAAATTCAAATAAAAAAaCCTATACTAAGAAAGAAAGATAAAGGCTGTCGCCTTTGTTTTTTTTTTTTttGCGGTAAATATATTGGTAAATATTTAATCTATTTATTATACTTAATCTTAATATCTCTATTATATTATAGATATATTTAATCTAAATATATTATATATATCCTTATATATATATTCTATCTATATTATATAATATAATCTATATTCCATATATATGTATATATATAATATATCTATATAATAATATTATTTCATATATTTAATATATGATATTCTATATGTATTATAAAAATATTATTATAGGTAAATATATATATAGATATCATAATTATAATATTATATGCTATATTTTATAATAAGTATATTCTCTATATATAATATATATTCCATATAAATATTTCATATATATTattg
>AAA.454EST.3
ATATATCTAATATAGATATtCcATATAATATAaTAGCAATATTtCATATTtCTATTATATTtATATtCCATATTtATATTATTAATATTCCATATATATATaTTAAAATATATATTATTATCTATACTTTTAAATATTTACCAATATAAAAACCAATATACTTACCAATATAATTACCAATATATTTATCAATATAAAAaCCAATATACTTACCAATATAATTACCAATATATTTATCAATATAAAACCAATATACTTACCAATATATTtACCAATATAAAAaCCAATATATTTACCAATATAATTATCAATATATTTATCAATATAAAACCAATATACTTACCAATATATTTATCAATATAAATACCAATATATTTATAAACATATTTACCAATATATATAAATACTAATATAATTACCAATATATTTATCTCTTTAATCTTCCAAAGATTAAGCATCATATCTTTTACAAGATATTAATGCTTATCTTTTAGCATATCTTTTATTTATAAATATTATTATATTAAATTTAAATTAAATATATATTATACCTAATAATAATAAATATCTTAATATAGTTATATTATAGAAAGATATACTGTCCTATTGCCTTATTAAGAAGGCATAGTCCTTTCATTATCTTTCTCCAATATTTCCTATCTTAAGTCTATTTATTATTATTTACCTATATATATTACCTAATAATAATAAATATCTTAATATAGATAATATATAATAAAGATATACTGTACTATTGCCTTATTtAGAAGGCATAGTACTTtCATTATCTTTATTCCATATTCTCTaTTTtAAGTCTATTtATTATTATTTACCCaCAAATAAaTAAAAaTAATACCTAATAaTAaTAAATATCTtAatATAGATAATATATAATAAAGATATACTGTCCTATTGCCTTATTTAGAAGGCATAGGCCTTTCATTATCTTTACTCCATATTCTCTCTATTAAGTCTATTTATTATTATTTACCCAAATAAACTTATAATATAAGCTAATGAAAATAACTATAATAATAAACTATTACTCTTTATACTGCTATTATACTATAAAGTACTTTATTAAGACAATACTAACCTTTAAACATAACTTGAAAACTTTTCAAGTTACCGGTCTTTCATTGTCTTAACTCTATACTTTATATTCTAAAGACAGAATAAATCCTAAAGTTTATTATTATACTTATTTTAGAAATAATGCTGAAAGGATATCTAATAGAAACTATCTTATTCTCTAATCTAAGCAATAATTAAGAAGCGATGTATTACAAGCTATCCCATTCTGCATCGCTTGCTACTGCACTCCTTAATTAAAAGCTTATATTATGAATATCTATTTCCTATTATCTATCATTTCTGGGACTAAATATCTGAACATATCTTATAAAGTATATATTCCATATAATATAATATATAGATTTCATTATATATAAAATATATATTTCATTAAAATTCCATATACATTTTATAAAAATTTCATCTATATCTTATATTATATTACATATATAATTATAAATATTGTTCATCTATTTGTGGGAATAATCAATAAACACAAATGTACGCCGGCTATCCCCAGGAGAGCCATTAAGTCGACATCGCTCCAAATTAAAACGTAGACTCAACTTAATCGGCCGCTAGCGATCCATGAGCAACGCTCTTGAGGAGCTGCGCATGTCTAACGGCACATAAACCGTTTCGTCCCATTtGCTAATTTTGAGCCGAACGTGTTCTCGTTAATGACACTCCAGCTGGCATTTGTTCTTATTGATTGCATATCCTAATATCATGTATCATGTAATAATATTATATTCTAATAATAATAAGTTATTCAATAATAATAAACCTATGCTATGTATTTATATAACATATAAATACACAGGCTAAGCTTTATTATCTATTTTCATAGCTTATTAATCTTAGAAATAATATTTATTACATTAAACATCGATATTAACCCAACTCTATATATATAGATAGATTATGTATATGTTATATGCGAGTATTTATAATCAATATTACTTTACCATCAAAGGTTGTAACGCCTCTGCGCTAACGACCTGCCGTTCTCTTGATTCTCTCACTTAACACTACGGCTAGCCTCTGAAGGCTGCCTACATTATTCGAGAACACGGCTGTTGTTCTCTTTGACATAAAGGCTAATATTGATTAACATATCTCTTATATCAACATACACATAATCTATCTATATATATTAAGCTAAATATATGATATATTAATGTAGATCATATAACATATTCTAATATAAAGCCTTGTTATAATAAGATAAATTAAATATAATATAAAGATATACTGTCCTATTGCCTTATTTAGAAGGCATAGGCCTTTCATTATCTTTATCTAATATTTTATTTCTCTTATTAAATCTATTCTTtATATTAAAaTATTTAATATTCCcATATATCATATTATAAATATAAATCCTTGTTAtAATAAGATAAATTAAATATAATATAAAGATATACTGTCCTATTGCCTTATTTAGAAGGCATAGGCCTTTCATTATCTTTATCTAATATTTTATTTCTCTTATTAAATCTAGTCTTTAAATTTATAATATTAAATATTCATCTACATCAATAtAtCTAATAGCTCATATGATATATTAATATGTAATCATATAACATATTCTAATATAAAGCCTTGTTATAATAAGATAAATTAAATATAATATAAAGATATACTGTCCTATTGCCTTATTTAGAAGGCATAGGCCTTTCATTATCTTTATCTCATATTTTATTTATCTTATTAAATCTATTCTTTATATTAAAATATTTAATATTACCATATATCATATTATATATAAAGCCTATAATAATAAATTAAATCAAAGCCCGCTTCGCTGGCTTTATTCTTTATTTTATTAATCTAGTCTTTATATTATAATATTTAATATTCATTACATATTAATATATCTAATATTAGATAGATATCGTATAATAATAGATCAAATAATATACCAATCTATTCTACACACAAAATTCAAATAAAAAAaCCTATACTAAGAAAGAAAGATAAAGGCTGTCGCCTTTGTTTTtNTTTTTTTTttGCGGTAAATATATTGGTAAATATTTAATCTATTTATTATACTTAATCTTAATATCTCTATTATATTATAGATATATTTAATCTAAATATATTATATATATCCTTATATATATATTCTATCTATATTATATAATATAATCTATATTCCATATATATGTATATATATAATATATCTATATAATAATATTATTTCATATATTTAATATATGATATTCTATATGTATTATAAAAATATTATTATAGGTAAATATATATATAGATATCATAATTATAATATTATATGCTATATTTTATAATAAGTATATTCTCTATATATAATATATATTCCATATAAATATTTCATATATATTattg
>AAA.454EST.4
ATATATCTAATATAGATATtCcATATAATATAaTAGCAATATTtCATATTtCTATTATATTtATATtCCATATTtATATTATTAATATTCCATATATATATaTTAAAATATATATTATTATCTATACTTTTAAATATTTACCAATATAAAAACCAATATACTTACCAATATAATTACCAATATATTTATCAATATAAAAaCCAATATACTTACCAATATAATTACCAATATATTTATCAATATAAAACCAATATACTTACCAATATATTtACCAATATAAAAaCCAATATATTTACCAATATAATTATCAATATATTTATCAATATAAAACCAATATACTTACCAATATATTTATCAATATAAATACCAATATATTTATAAACATATTTACCAATATATATAAATACTAATATAATTACCAATATATTTATCTCTTTAATCTTCCAAAGATTAAGCATCATATCTTTTACAAGATATTAATGCTTATCTTTTAGCATATCTTTTATTTATAAATATTATTATATTAAATTTAAATTAAATATATATTATACCTAATAATAATAAATATCTTAATATAGTTATATTATAGAAAGATATACTGTCCTATTGCCTTATTAAGAAGGCATAGTCCTTTCATTATCTTTCTCCAATATTTCCTATCTTAAGTCTATTTATTATTATTTACCTATATATATTACCTAATAATAATAAATATCTTAATATAGATAATATATAATAAAGATATACTGTACTATTGCCTTATTtAGAAGGCATAGTACTTtCATTATCTTTATTCCATATTCTCTaTTTtAAGTCTATTtATTATTATTTACCCaCAAATAAaTAAAAaTAATACCTAATAaTAaTAAATATCTtAatATAGATAATATATAATAAAGATATACTGTCCTATTGCCTTATTTAGAAGGCATAGGCCTTTCATTATCTTTACTCCATATTCTCTCTATTAAGTCTATTTATTATTATTTACCCAAATAAACTTATAATATAAGCTAATGAAAATAACTATAATAATAAACTATTACTCTTTATACTGCTATTATACTATAAAGTACTTTATTAAGACAATACTAACCTTTAAACATAACTTGAAAACTTTTCAAGTTACCGGTCTTTCATTGTCTTAACTCTATACTTTATATTCTAAAGACAGAATAAATCCTAAAGTTTATTATTATACTTATTTTAGAAATAATGCTGAAAGGATATCTAATAGAAACTATCTTATTCTCTAATCTAAGCAATAATTAAGAAGCGATGTATTACAAGCTATCCCATTCTGCATCGCTTGCTACTGCACTCCTTAATTAAAAGCTTATATTATGAATATCTATTTCCTATTATCTATCATTTCTGGGACTAAATATCTGAACATATCTTATAAAGTATATATTCCATATAATATAATATATAGATTTCATTATATATAAAATATATATTTCATTAAAATTCCATATACATTTTATAAAAATTTCATCTATATCTTATATTATATTACATATATAATTATAAATATTGTTCATCTATTTGTGGGAATAATCAATAAACACAAATGTACGCCGGCTATCCCCAGGAGAGCCATTAAGTCGACATCGCTCCAAATTAAAACGTAGACTCAACTTAATCGGCCGCTAGCGATCCATGAGCAACGCTCTTGAGGAGCTGCGCATGTCTAACGGCACATAAACCGTTTCGTCCCATTtGCTAATTTTGAGCCGAACGTGTTCTCGTTAATGACACTCCAGCTGGCATTTGTTCTTATTGATTGCATATCCTAATATCATGTATCATGTAATAATATTATATTCTAATAATAATAAGTTATTCAATAATAATAAACCTATGCTATGTATTTATATAACATATAAATACACAGGCTAAGCTTTATTATCTATTTTCATAGCTTATTAATCTTAGAAATAATATTTATTACATTAAACATCGATATTAACCCAACTCTATATATATAGATAGATTATGTATATGTTATATGCGAGTATTTATAATCAATATTACTTTACCATCAAAGGTTGTAACGCCTCTGCGCTAACGACCTGCCGTTCTCTTGATTCTCTCACTTAACACTACGGCTAGCCTCTGAAGGCTGCCTACATTATTCGAGAACACGGCTGTTGTTCTCTTTGACATAAAGGCTAATATTGATTAACATATCTCTTATATCAACATACACATAATCTATCTATATATATTAAGCTAAATATATGATATATTAATGTAGATCATATAACATATTCTAATATAAAGCCTTGTTATAATAAGATAAATTAAATATAATATAAAGATATACTGTCCTATTGCCTTATTTAGAAGGCATAGGCCTTTCATTATCTTTATCTAATATTTTATTTCTCTTATTAAATCTATTCTTtATATTAAAaTATTTAATATTCCcATATATCATATTATAAATATAAATCCTTGTTAtAATAAGATAAATTAAATATAATATAAAGATATACTGTCCTATTGCCTTATTTAGAAGGCATAGGCCTTTCATTATCTTTATCTAATATTTTATTTCTCTTATTAAATCTAGTCTTTAAATTTATAATATTAAATATTCATCTACATCAATAtAtCTAATAGCTCATATGATATATTAATATGTAATCATATAACATATTCTAATATAAAGCCTTGTTATAATAAGATAAATTAAATATAATATAAAGATATACTGTCCTATTGCCTTATTTAGAAGGCATAGGCCTTTCATTATCTTTATCTCATATTTTATTTATCTTATTAAATCTATTCTTTATATTAAAATATTTAATATTACCATATATCATATTATATATAAAGCCTATAATAATAAATTAAATCAAAGCCCGCTTCGCTGGCTTTATTCTTTATTTTATTAATCTAGTCTTTATATTATAATATTTAATATTCATTACATATTAATATATCTAATATTAGATAGATATCGTATAATAATAGATCAAATAATATACCAATCTATTCTACACACAAAATTCAAATAAAAAAaCCTATACTAAGAAAGAAAGATAAAGGCTGTCGCCTTTGTTTTTTTTTTtGCGGTAAATATATTGGTAAATATTTAATCTATTTATTATACTTAATCTTAATATCTCTATTATATTATAGATATATTTAATCTAAATATATTATATATATCCTTATATATATATTCTATCTATATTATATAATATAATCTATATTCCATATATATGTATATATATAATATATCTATATAATAATATTATTTCATATATTTAATATATGATATTCTATATGTATTATAAAAATATTATTATAGGTAAATATATATATAGATATCATAATTATAATATTATATGCTATATTTTATAATAAGTATATTCTCTATATATAATATATATTCCATATAAATATTTCATATATATTattg
>AAA.454EST.5
ATATATCTAATATAGATATtCcATATAATATAaTAGCAATATTtCATATTtCTATTATATTtATATtCCATATTtATATTATTAATATTCCATATATATATaTTAAAATATATATTATTATCTATACTTTTAAATATTTACCAATATAAAAACCAATATACTTACCAATATAATTACCAATATATTTATCAATATAAAAaCCAATATACTTACCAATATAATTACCAATATATTTATCAATATAAAACCAATATACTTACCAATATATTtACCAATATAAAAaCCAATATATTTACCAATATAATTATCAATATATTTATCAATATAAAACCAATATACTTACCAATATATTTATCAATATAAATACCAATATATTTATAAACATATTTACCAATATATATAAATACTAATATAATTACCAATATATTTATCTCTTTAATCTTCCAAAGATTAAGCATCATATCTTTTACAAGATATTAATGCTTATCTTTTAGCATATCTTTTATTTATAAATATTATTATATTAAATTTAAATTAAATATATATTATACCTAATAATAATAAATATCTTAATATAGTTATATTATAGAAAGATATACTGTCCTATTGCCTTATTAAGAAGGCATAGTCCTTTCATTATCTTTCTCCAATATTTCCTATCTTAAGTCTATTTATTATTATTTACCTATATATATTACCTAATAATAATAAATATCTTAATATAGATAATATATAATAAAGATATACTGTACTATTGCCTTATTtAGAAGGCATAGTACTTtCATTATCTTTATTCCATATTCTCTaTTTtAAGTCTATTtATTATTATTTACCCaCAAATAAaTAAAAaTAATACCTAATAaTAaTAAATATCTtAatATAGATAATATATAATAAAGATATACTGTCCTATTGCCTTATTTAGAAGGCATAGGCCTTTCATTATCTTTACTCCATATTCTCTCTATTAAGTCTATTTATTATTATTTACCCAAATAAACTTATAATATAAGCTAATGAAAATAACTATAATAATAAACTATTACTCTTTATACTGCTATTATACTATAAAGTACTTTATTAAGACAATACTAACCTTTAAACATAACTTGAAAACTTTTCAAGTTACCGGTCTTTCATTGTCTTAACTCTATACTTTATATTCTAAAGACAGAATAAATCCTAAAGTTTATTATTATACTTATTTTAGAAATAATGCTGAAAGGATATCTAATAGAAACTATCTTATTCTCTAATCTAAGCAATAATTAAGAAGCGATGTATTACAAGCTATCCCATTCTGCATCGCTTGCTACTGCACTCCTTAATTAAAAGCTTATATTATGAATATCTATTTCCTATTATCTATCATTTCTGGGACTAAATATCTGAACATATCTTATAAAGTATATATTCCATATAATATAATATATAGATTTCATTATATATAAAATATATATTTCATTAAAATTCCATATACATTTTATAAAAATTTCATCTATATCTTATATTATATTACATATATAATTATAAATATTGTTCATCTATTTGTGGGAATAATCAATAAACACAAATGTACGCCGGCTATCCCCAGGAGAGCCATTAAGTCGACATCGCTCCAAATTAAAACGTAGACTCAACTTAATCGGCCGCTAGCGATCCATGAGCAACGCTCTTGAGGAGCTGCGCATGTCTAACGGCACATAAACCGTTTCGTCCCATTtGCTAATTTTGAGCCGAACGTGTTCTCGTTAATGACACTCCAGCTGGCATTTGTTCTTATTGATTGCATATCCTAATATCATGTATCATGTAATAATATTATATTCTAATAATAATAAGTTATTCAATAATAATAAACCTATGCTATGTATTTATATAACATATAAATACACAGGCTAAGCTTTATTATCTATTTTCATAGCTTATTAATCTTAGAAATAATATTTATTACATTAAACATCGATATTAACCCAACTCTATATATATAGATAGATTATGTATATGTTATATGCGAGTATTTATAATCAATATTACTTTACCATCAAAGGTTGTAACGCCTCTGCGCTAACGACCTGCCGTTCTCTTGATTCTCTCACTTAACACTACGGCTAGCCTCTGAAGGCTGCCTACATTATTCGAGAACACGGCTGTTGTTCTCTTTGACATAAAGGCTAATATTGATTAACATATCTCTTATATCAACATACACATAATCTATCTATATATATTAAGCTAAATATATGATATATTAATGTAGATCATATAACATATTCTAATATAAAGCCTTGTTATAATAAGATAAATTAAATATAATATAAAGATATACTGTCCTATTGCCTTATTTAGAAGGCATAGGCCTTTCATTATCTTTATCTAATATTTTATTTCTCTTATTAAATCTATTCTTtATATTAAAaTATTTAATATTCCcATATATCATATTATAAATATAAATCCTTGTTAtAATAAGATAAATTAAATATAATATAAAGATATACTGTCCTATTGCCTTATTTAGAAGGCATAGGCCTTTCATTATCTTTATCTAATATTTTATTTCTCTTATTAAATCTAGTCTTTAAATTTATAATATTAAATATTCATCTACATCAATAtAtCTAATAGCTCATATGATATATTAATATGTAATCATATAACATATTCTAATATAAAGCCTTGTTATAATAAGATAAATTAAATATAATATAAAGATATACTGTCCTATTGCCTTATTTAGAAGGCATAGGCCTTTCATTATCTTTATCTCATATTTTATTTATCTTATTAAATCTATTCTTTATATTAAAATATTTAATATTACCATATATCATATTATATATAAAGCCTATAATAATAAATTAAATCAAAGCCCGCTTCGCTGGCTTTATTCTTTATTTTATTAATCTAGTCTTTATATTATAATATTTAATATTCATTACATATTAATATATCTAATATTAGATAGATATCGTATAATAATAGATCAAATAATATACCAATCTATTCTACACACAAAATTCAAATAAAAAAaCCTATACTAAGAAAGAAAGATAAAGGCTGTCGCCTTTGTTTTtNTTTTTTTTttGCGGTAAATATATTGGTAAATATTTAATCTATTTATTATACTTAATCTTAATATCTCTATTATATTATAGATATATTTAATCTAAATATATTATATATATCCTTATATATATATTCTATCTATATTATATAATATAATCTATATTCCATATATATGTATATATATAATATATATATATTAAATATAACTATAATATAATAGTAAGAGCTTTGGATTAGCATATTTAATGCTAAATTAGCTTAAACATAACAAATTAAATACCAAGTTAGCCCTAAATATAGAACACTCAATAATAATAGCCAATAAAAGCATATTTAACATTAAACAAGCAAGAATAGCGTTTTTAAAACTATTTATACCACACTAAACCCAGATATAGCTATTTAAGAATAAATAGAAACCTTAAAATAGAGCCTTAATTAAGCCCAATATAGATTGTGACCATAATAAACCTAGAGTTATTACTTTGTCAATTCAACCCATATTGGATCACATATCACTACCTGTCAACGTCATCGAACTACTCTTTATTCCTAGTGTCACACCAACTGAATGGTAATGAAACTGAGCTGTGAAGATCGTATAGACCAAATGTTGTATTATCGAGTACCAAGAGAGTAAATAACTCTTTTAATGTCTGACAATCCCCTAAACAaTACGgCATATTAGGAATTACCTTGTAATAGTTTTCTCGCACCCGATATGCAGTGAGTACTGCCACTTcTAGAAATTCTTAACTTAacACCTACGATAAGTACTtACCAGAAAACCCTCCATAATTAAAACTGGAATCCAAATGACCTAAGGGACATGAAGTATCAGGTAAGGAAGATCAGTCATTAAtACTAGTACACCTAATGTACaTCAAACGCCGTCCCCATCAAACACAAATAGTTTGAACCAAAACCCAAAGTTCACCACAAATCCGTCACATATTTCTTCTATGTCTCTTATACCGATTGATAAATTCAGAGCATTAAACTAaTAATAACTCAAATACCCCATAAGAAACACCTTGCCAATTTACATATCTCTTTtATGACACCACAGTTTTACATCTACTAACAAGTAGAAACCTGCAagAaCAaTCATATTATTTTCCCGGCCTATGGAagAGCCTAATAAGAAACATTATAaGACAAGCAGAGCaGAAAAAAaTCAAGTTTTTTtAAtAAACTATATtAACTATAACTATAAtATAt
>AAA.454EST.6
ATATATCTAATATAGATATtCcATATAATATAaTAGCAATATTtCATATTtCTATTATATTtATATtCCATATTtATATTATTAATATTCCATATATATATaTTAAAATATATATTATTATCTATACTTTTAAATATTTACCAATATAAAAACCAATATACTTACCAATATAATTACCAATATATTTATCAATATAAAAaCCAATATACTTACCAATATAATTACCAATATATTTATCAATATAAAACCAATATACTTACCAATATATTtACCAATATAAAAaCCAATATATTTACCAATATAATTATCAATATATTTATCAATATAAAACCAATATACTTACCAATATATTTATCAATATAAATACCAATATATTTATAAACATATTTACCAATATATATAAATACTAATATAATTACCAATATATTTATCTCTTTAATCTTCCAAAGATTAAGCATCATATCTTTTACAAGATATTAATGCTTATCTTTTAGCATATCTTTTATTTATAAATATTATTATATTAAATTTAAATTAAATATATATTATACCTAATAATAATAAATATCTTAATATAGTTATATTATAGAAAGATATACTGTCCTATTGCCTTATTAAGAAGGCATAGTCCTTTCATTATCTTTCTCCAATATTTCCTATCTTAAGTCTATTTATTATTATTTACCTATATATATTACCTAATAATAATAAATATCTTAATATAGATAATATATAATAAAGATATACTGTACTATTGCCTTATTtAGAAGGCATAGTACTTtCATTATCTTTATTCCATATTCTCTaTTTtAAGTCTATTtATTATTATTTACCCaCAAATAAaTAAAAaTAATACCTAATAaTAaTAAATATCTtAatATAGATAATATATAATAAAGATATACTGTCCTATTGCCTTATTTAGAAGGCATAGGCCTTTCATTATCTTTACTCCATATTCTCTCTATTAAGTCTATTTATTATTATTTACCCAAATAAACTTATAATATAAGCTAATGAAAATAACTATAATAATAAACTATTACTCTTTATACTGCTATTATACTATAAAGTACTTTATTAAGACAATACTAACCTTTAAACATAACTTGAAAACTTTTCAAGTTACCGGTCTTTCATTGTCTTAACTCTATACTTTATATTCTAAAGACAGAATAAATCCTAAAGTTTATTATTATACTTATTTTAGAAATAATGCTGAAAGGATATCTAATAGAAACTATCTTATTCTCTAATCTAAGCAATAATTAAGAAGCGATGTATTACAAGCTATCCCATTCTGCATCGCTTGCTACTGCACTCCTTAATTAAAAGCTTATATTATGAATATCTATTTCCTATTATCTATCATTTCTGGGACTAAATATCTGAACATATCTTATAAAGTATATATTCCATATAATATAATATATAGATTTCATTATATATAAAATATATATTTCATTAAAATTCCATATACATTTTATAAAAATTTCATCTATATCTTATATTATATTACATATATAATTATAAATATTGTTCATCTATTTGTGGGAATAATCAATAAACACAAATGTACGCCGGCTATCCCCAGGAGAGCCATTAAGTCGACATCGCTCCAAATTAAAACGTAGACTCAACTTAATCGGCCGCTAGCGATCCATGAGCAACGCTCTTGAGGAGCTGCGCATGTCTAACGGCACATAAACCGTTTCGTCCCATTtGCTAATTTTGAGCCGAACGTGTTCTCGTTAATGACACTCCAGCTGGCATTTGTTCTTATTGATTGCATATCCTAATATCATGTATCATGTAATAATATTATATTCTAATAATAATAAGTTATTCAATAATAATAAACCTATGCTATGTATTTATATAACATATAAATACACAGGCTAAGCTTTATTATCTATTTTCATAGCTTATTAATCTTAGAAATAATATTTATTACATTAAACATCGATATTAACCCAACTCTATATATATAGATAGATTATGTATATGTTATATGCGAGTATTTATAATCAATATTACTTTACCATCAAAGGTTGTAACGCCTCTGCGCTAACGACCTGCCGTTCTCTTGATTCTCTCACTTAACACTACGGCTAGCCTCTGAAGGCTGCCTACATTATTCGAGAACACGGCTGTTGTTCTCTTTGACATAAAGGCTAATATTGATTAACATATCTCTTATATCAACATACACATAATCTATCTATATATATTAAGCTAAATATATGATATATTAATGTAGATCATATAACATATTCTAATATAAAGCCTTGTTATAATAAGATAAATTAAATATAATATAAAGATATACTGTCCTATTGCCTTATTTAGAAGGCATAGGCCTTTCATTATCTTTATCTAATATTTTATTTCTCTTATTAAATCTATTCTTtATATTAAAaTATTTAATATTCCcATATATCATATTATAAATATAAATCCTTGTTAtAATAAGATAAATTAAATATAATATAAAGATATACTGTCCTATTGCCTTATTTAGAAGGCATAGGCCTTTCATTATCTTTATCTAATATTTTATTTCTCTTATTAAATCTAGTCTTTAAATTTATAATATTAAATATTCATCTACATCAATAtAtCTAATAGCTCATATGATATATTAATATGTAATCATATAACATATTCTAATATAAAGCCTTGTTATAATAAGATAAATTAAATATAATATAAAGATATACTGTCCTATTGCCTTATTTAGAAGGCATAGGCCTTTCATTATCTTTATCTCATATTTTATTTATCTTATTAAATCTATTCTTTATATTAAAATATTTAATATTACCATATATCATATTATATATAAAGCCTATAATAATAAATTAAATCAAAGCCCGCTTCGCTGGCTTTATTCTTTATTTTATTAATCTAGTCTTTATATTATAATATTTAATATTCATTACATATTAATATATCTAATATTAGATAGATATCGTATAATAATAGATCAAATAATATACCAATCTATTCTACACACAAAATTCAAATAAAAAAaCCTATACTAAGAAAGAAAGATAAAGGCTGTCGCCTTTGTTTTTTTTTTTTttGCGGTAAATATATTGGTAAATATTTAATCTATTTATTATACTTAATCTTAATATCTCTATTATATTATAGATATATTTAATCTAAATATATTATATATATCCTTATATATATATTCTATCTATATTATATAATATAATCTATATTCCATATATATGTATATATATAATATATATATATTAAATATAACTATAATATAATAGTAAGAGCTTTGGATTAGCATATTTAATGCTAAATTAGCTTAAACATAACAAATTAAATACCAAGTTAGCCCTAAATATAGAACACTCAATAATAATAGCCAATAAAAGCATATTTAACATTAAACAAGCAAGAATAGCGTTTTTAAAACTATTTATACCACACTAAACCCAGATATAGCTATTTAAGAATAAATAGAAACCTTAAAATAGAGCCTTAATTAAGCCCAATATAGATTGTGACCATAATAAACCTAGAGTTATTACTTTGTCAATTCAACCCATATTGGATCACATATCACTACCTGTCAACGTCATCGAACTACTCTTTATTCCTAGTGTCACACCAACTGAATGGTAATGAAACTGAGCTGTGAAGATCGTATAGACCAAATGTTGTATTATCGAGTACCAAGAGAGTAAATAACTCTTTTAATGTCTGACAATCCCCTAAACAaTACGgCATATTAGGAATTACCTTGTAATAGTTTTCTCGCACCCGATATGCAGTGAGTACTGCCACTTcTAGAAATTCTTAACTTAacACCTACGATAAGTACTtACCAGAAAACCCTCCATAATTAAAACTGGAATCCAAATGACCTAAGGGACATGAAGTATCAGGTAAGGAAGATCAGTCATTAAtACTAGTACACCTAATGTACaTCAAACGCCGTCCCCATCAAACACAAATAGTTTGAACCAAAACCCAAAGTTCACCACAAATCCGTCACATATTTCTTCTATGTCTCTTATACCGATTGATAAATTCAGAGCATTAAACTAaTAATAACTCAAATACCCCATAAGAAACACCTTGCCAATTTACATATCTCTTTtATGACACCACAGTTTTACATCTACTAACAAGTAGAAACCTGCAagAaCAaTCATATTATTTTCCCGGCCTATGGAagAGCCTAATAAGAAACATTATAaGACAAGCAGAGCaGAAAAAAaTCAAGTTTTTTtAAtAAACTATATtAACTATAACTATAAtATAt
>AAA.454EST.7
ATATATCTAATATAGATATtCcATATAATATAaTAGCAATATTtCATATTtCTATTATATTtATATtCCATATTtATATTATTAATATTCCATATATATATaTTAAAATATATATTATTATCTATACTTTTAAATATTTACCAATATAAAAACCAATATACTTACCAATATAATTACCAATATATTTATCAATATAAAAaCCAATATACTTACCAATATAATTACCAATATATTTATCAATATAAAACCAATATACTTACCAATATATTtACCAATATAAAAaCCAATATATTTACCAATATAATTATCAATATATTTATCAATATAAAACCAATATACTTACCAATATATTTATCAATATAAATACCAATATATTTATAAACATATTTACCAATATATATAAATACTAATATAATTACCAATATATTTATCTCTTTAATCTTCCAAAGATTAAGCATCATATCTTTTACAAGATATTAATGCTTATCTTTTAGCATATCTTTTATTTATAAATATTATTATATTAAATTTAAATTAAATATATATTATACCTAATAATAATAAATATCTTAATATAGTTATATTATAGAAAGATATACTGTCCTATTGCCTTATTAAGAAGGCATAGTCCTTTCATTATCTTTCTCCAATATTTCCTATCTTAAGTCTATTTATTATTATTTACCTATATATATTACCTAATAATAATAAATATCTTAATATAGATAATATATAATAAAGATATACTGTACTATTGCCTTATTtAGAAGGCATAGTACTTtCATTATCTTTATTCCATATTCTCTaTTTtAAGTCTATTtATTATTATTTACCCaCAAATAAaTAAAAaTAATACCTAATAaTAaTAAATATCTtAatATAGATAATATATAATAAAGATATACTGTCCTATTGCCTTATTTAGAAGGCATAGGCCTTTCATTATCTTTACTCCATATTCTCTCTATTAAGTCTATTTATTATTATTTACCCAAATAAACTTATAATATAAGCTAATGAAAATAACTATAATAATAAACTATTACTCTTTATACTGCTATTATACTATAAAGTACTTTATTAAGACAATACTAACCTTTAAACATAACTTGAAAACTTTTCAAGTTACCGGTCTTTCATTGTCTTAACTCTATACTTTATATTCTAAAGACAGAATAAATCCTAAAGTTTATTATTATACTTATTTTAGAAATAATGCTGAAAGGATATCTAATAGAAACTATCTTATTCTCTAATCTAAGCAATAATTAAGAAGCGATGTATTACAAGCTATCCCATTCTGCATCGCTTGCTACTGCACTCCTTAATTAAAAGCTTATATTATGAATATCTATTTCCTATTATCTATCATTTCTGGGACTAAATATCTGAACATATCTTATAAAGTATATATTCCATATAATATAATATATAGATTTCATTATATATAAAATATATATTTCATTAAAATTCCATATACATTTTATAAAAATTTCATCTATATCTTATATTATATTACATATATAATTATAAATATTGTTCATCTATTTGTGGGAATAATCAATAAACACAAATGTACGCCGGCTATCCCCAGGAGAGCCATTAAGTCGACATCGCTCCAAATTAAAACGTAGACTCAACTTAATCGGCCGCTAGCGATCCATGAGCAACGCTCTTGAGGAGCTGCGCATGTCTAACGGCACATAAACCGTTTCGTCCCATTtGCTAATTTTGAGCCGAACGTGTTCTCGTTAATGACACTCCAGCTGGCATTTGTTCTTATTGATTGCATATCCTAATATCATGTATCATGTAATAATATTATATTCTAATAATAATAAGTTATTCAATAATAATAAACCTATGCTATGTATTTATATAACATATAAATACACAGGCTAAGCTTTATTATCTATTTTCATAGCTTATTAATCTTAGAAATAATATTTATTACATTAAACATCGATATTAACCCAACTCTATATATATAGATAGATTATGTATATGTTATATGCGAGTATTTATAATCAATATTACTTTACCATCAAAGGTTGTAACGCCTCTGCGCTAACGACCTGCCGTTCTCTTGATTCTCTCACTTAACACTACGGCTAGCCTCTGAAGGCTGCCTACATTATTCGAGAACACGGCTGTTGTTCTCTTTGACATAAAGGCTAATATTGATTAACATATCTCTTATATCAACATACACATAATCTATCTATATATATTAAGCTAAATATATGATATATTAATGTAGATCATATAACATATTCTAATATAAAGCCTTGTTATAATAAGATAAATTAAATATAATATAAAGATATACTGTCCTATTGCCTTATTTAGAAGGCATAGGCCTTTCATTATCTTTATCTAATATTTTATTTCTCTTATTAAATCTATTCTTtATATTAAAaTATTTAATATTCCcATATATCATATTATAAATATAAATCCTTGTTAtAATAAGATAAATTAAATATAATATAAAGATATACTGTCCTATTGCCTTATTTAGAAGGCATAGGCCTTTCATTATCTTTATCTAATATTTTATTTCTCTTATTAAATCTAGTCTTTAAATTTATAATATTAAATATTCATCTACATCAATAtAtCTAATAGCTCATATGATATATTAATATGTAATCATATAACATATTCTAATATAAAGCCTTGTTATAATAAGATAAATTAAATATAATATAAAGATATACTGTCCTATTGCCTTATTTAGAAGGCATAGGCCTTTCATTATCTTTATCTCATATTTTATTTATCTTATTAAATCTATTCTTTATATTAAAATATTTAATATTACCATATATCATATTATATATAAAGCCTATAATAATAAATTAAATCAAAGCCCGCTTCGCTGGCTTTATTCTTTATTTTATTAATCTAGTCTTTATATTATAATATTTAATATTCATTACATATTAATATATCTAATATTAGATAGATATCGTATAATAATAGATCAAATAATATACCAATCTATTCTACACACAAAATTCAAATAAAAAAaCCTATACTAAGAAAGAAAGATAAAGGCTGTCGCCTTTGTTTTTTTTTTTTTTtGCGGTAAATATATTGGTAAATATTTAATCTATTTATTATACTTAATCTTAATATCTCTATTATATTATAGATATATTTAATCTAAATATATTATATATATCCTTATATATATATTCTATCTATATTATATAATATAATCTATATTCCATATATATGTATATATATAATATATATATATTAAATATAACTATAATATAATAGTAAGAGCTTTGGATTAGCATATTTAATGCTAAATTAGCTTAAACATAACAAATTAAATACCAAGTTAGCCCTAAATATAGAACACTCAATAATAATAGCCAATAAAAGCATATTTAACATTAAACAAGCAAGAATAGCGTTTTTAAAACTATTTATACCACACTAAACCCAGATATAGCTATTTAAGAATAAATAGAAACCTTAAAATAGAGCCTTAATTAAGCCCAATATAGATTGTGACCATAATAAACCTAGAGTTATTACTTTGTCAATTCAACCCATATTGGATCACATATCACTACCTGTCAACGTCATCGAACTACTCTTTATTCCTAGTGTCACACCAACTGAATGGTAATGAAACTGAGCTGTGAAGATCGTATAGACCAAATGTTGTATTATCGAGTACCAAGAGAGTAAATAACTCTTTTAATGTCTGACAATCCCCTAAACAaTACGgCATATTAGGAATTACCTTGTAATAGTTTTCTCGCACCCGATATGCAGTGAGTACTGCCACTTcTAGAAATTCTTAACTTAacACCTACGATAAGTACTtACCAGAAAACCCTCCATAATTAAAACTGGAATCCAAATGACCTAAGGGACATGAAGTATCAGGTAAGGAAGATCAGTCATTAAtACTAGTACACCTAATGTACaTCAAACGCCGTCCCCATCAAACACAAATAGTTTGAACCAAAACCCAAAGTTCACCACAAATCCGTCACATATTTCTTCTATGTCTCTTATACCGATTGATAAATTCAGAGCATTAAACTAaTAATAACTCAAATACCCCATAAGAAACACCTTGCCAATTTACATATCTCTTTtATGACACCACAGTTTTACATCTACTAACAAGTAGAAACCTGCAagAaCAaTCATATTATTTTCCCGGCCTATGGAagAGCCTAATAAGAAACATTATAaGACAAGCAGAGCaGAAAAAAaTCAAGTTTTTTtAAtAAACTATATtAACTATAACTATAAtATAt
>AAA.454EST.8
ATATATCTAATATAGATATtCcATATAATATAaTAGCAATATTtCATATTtCTATTATATTtATATtCCATATTtATATTATTAATATTCCATATATATATaTTAAAATATATATTATTATCTATACTTTTAAATATTTACCAATATAAAAACCAATATACTTACCAATATAATTACCAATATATTTATCAATATAAAAaCCAATATACTTACCAATATAATTACCAATATATTTATCAATATAAAACCAATATACTTACCAATATATTtACCAATATAAAAaCCAATATATTTACCAATATAATTATCAATATATTTATCAATATAAAACCAATATACTTACCAATATATTTATCAATATAAATACCAATATATTTATAAACATATTTACCAATATATATAAATACTAATATAATTACCAATATATTTATCTCTTTAATCTTCCAAAGATTAAGCATCATATCTTTTACAAGATATTAATGCTTATCTTTTAGCATATCTTTTATTTATAAATATTATTATATTAAATTTAAATTAAATATATATTATACCTAATAATAATAAATATCTTAATATAGTTATATTATAGAAAGATATACTGTCCTATTGCCTTATTAAGAAGGCATAGTCCTTTCATTATCTTTCTCCAATATTTCCTATCTTAAGTCTATTTATTATTATTTACCTATATATATTACCTAATAATAATAAATATCTTAATATAGATAATATATAATAAAGATATACTGTACTATTGCCTTATTtAGAAGGCATAGTACTTtCATTATCTTTATTCCATATTCTCTaTTTtAAGTCTATTtATTATTATTTACCCaCAAATAAaTAAAAaTAATACCTAATAaTAaTAAATATCTtAatATAGATAATATATAATAAAGATATACTGTCCTATTGCCTTATTTAGAAGGCATAGGCCTTTCATTATCTTTACTCCATATTCTCTCTATTAAGTCTATTTATTATTATTTACCCAAATAAACTTATAATATAAGCTAATGAAAATAACTATAATAATAAACTATTACTCTTTATACTGCTATTATACTATAAAGTACTTTATTAAGACAATACTAACCTTTAAACATAACTTGAAAACTTTTCAAGTTACCGGTCTTTCATTGTCTTAACTCTATACTTTATATTCTAAAGACAGAATAAATCCTAAAGTTTATTATTATACTTATTTTAGAAATAATGCTGAAAGGATATCTAATAGAAACTATCTTATTCTCTAATCTAAGCAATAATTAAGAAGCGATGTATTACAAGCTATCCCATTCTGCATCGCTTGCTACTGCACTCCTTAATTAAAAGCTTATATTATGAATATCTATTTCCTATTATCTATCATTTCTGGGACTAAATATCTGAACATATCTTATAAAGTATATATTCCATATAATATAATATATAGATTTCATTATATATAAAATATATATTTCATTAAAATTCCATATACATTTTATAAAAATTTCATCTATATCTTATATTATATTACATATATAATTATAAATATTGTTCATCTATTTGTGGGAATAATCAATAAACACAAATGTACGCCGGCTATCCCCAGGAGAGCCATTAAGTCGACATCGCTCCAAATTAAAACGTAGACTCAACTTAATCGGCCGCTAGCGATCCATGAGCAACGCTCTTGAGGAGCTGCGCATGTCTAACGGCACATAAACCGTTTCGTCCCATTtGCTAATTTTGAGCCGAACGTGTTCTCGTTAATGACACTCCAGCTGGCATTTGTTCTTATTGATTGCATATCCTAATATCATGTATCATGTAATAATATTATATTCTAATAATAATAAGTTATTCAATAATAATAAACCTATGCTATGTATTTATATAACATATAAATACACAGGCTAAGCTTTATTATCTATTTTCATAGCTTATTAATCTTAGAAATAATATTTATTACATTAAACATCGATATTAACCCAACTCTATATATATAGATAGATTATGTATATGTTATATGCGAGTATTTATAATCAATATTACTTTACCATCAAAGGTTGTAACGCCTCTGCGCTAACGACCTGCCGTTCTCTTGATTCTCTCACTTAACACTACGGCTAGCCTCTGAAGGCTGCCTACATTATTCGAGAACACGGCTGTTGTTCTCTTTGACATAAAGGCTAATATTGATTAACATATCTCTTATATCAACATACACATAATCTATCTATATATATTAAGCTAAATATATGATATATTAATGTAGATCATATAACATATTCTAATATAAAGCCTTGTTATAATAAGATAAATTAAATATAATATAAAGATATACTGTCCTATTGCCTTATTTAGAAGGCATAGGCCTTTCATTATCTTTATCTAATATTTTATTTCTCTTATTAAATCTATTCTTtATATTAAAaTATTTAATATTCCcATATATCATATTATAAATATAAATCCTTGTTAtAATAAGATAAATTAAATATAATATAAAGATATACTGTCCTATTGCCTTATTTAGAAGGCATAGGCCTTTCATTATCTTTATCTAATATTTTATTTCTCTTATTAAATCTAGTCTTTAAATTTATAATATTAAATATTCATCTACATCAATAtAtCTAATAGCTCATATGATATATTAATATGTAATCATATAACATATTCTAATATAAAGCCTTGTTATAATAAGATAAATTAAATATAATATAAAGATATACTGTCCTATTGCCTTATTTAGAAGGCATAGGCCTTTCATTATCTTTATCTCATATTTTATTTATCTTATTAAATCTATTCTTTATATTAAAATATTTAATATTACCATATATCATATTATATATAAAGCCTATAATAATAAATTAAATCAAAGCCCGCTTCGCTGGCTTTATTCTTTATTTTATTAATCTAGTCTTTATATTATAATATTTAATATTCATTACATATTAATATATCTAATATTAGATAGATATCGTATAATAATAGATCAAATAATATACCAATCTATTCTACACACAAAATTCAAATAAAAAAaCCTATACTAAGAAAGAAAGATAAAGGCTGTCGCCTTTGTTTTTTTTTTtGCGGTAAATATATTGGTAAATATTTAATCTATTTATTATACTTAATCTTAATATCTCTATTATATTATAGATATATTTAATCTAAATATATTATATATATCCTTATATATATATTCTATCTATATTATATAATATAATCTATATTCCATATATATGTATATATATAATATATATATATTAAATATAACTATAATATAATAGTAAGAGCTTTGGATTAGCATATTTAATGCTAAATTAGCTTAAACATAACAAATTAAATACCAAGTTAGCCCTAAATATAGAACACTCAATAATAATAGCCAATAAAAGCATATTTAACATTAAACAAGCAAGAATAGCGTTTTTAAAACTATTTATACCACACTAAACCCAGATATAGCTATTTAAGAATAAATAGAAACCTTAAAATAGAGCCTTAATTAAGCCCAATATAGATTGTGACCATAATAAACCTAGAGTTATTACTTTGTCAATTCAACCCATATTGGATCACATATCACTACCTGTCAACGTCATCGAACTACTCTTTATTCCTAGTGTCACACCAACTGAATGGTAATGAAACTGAGCTGTGAAGATCGTATAGACCAAATGTTGTATTATCGAGTACCAAGAGAGTAAATAACTCTTTTAATGTCTGACAATCCCCTAAACAaTACGgCATATTAGGAATTACCTTGTAATAGTTTTCTCGCACCCGATATGCAGTGAGTACTGCCACTTcTAGAAATTCTTAACTTAacACCTACGATAAGTACTtACCAGAAAACCCTCCATAATTAAAACTGGAATCCAAATGACCTAAGGGACATGAAGTATCAGGTAAGGAAGATCAGTCATTAAtACTAGTACACCTAATGTACaTCAAACGCCGTCCCCATCAAACACAAATAGTTTGAACCAAAACCCAAAGTTCACCACAAATCCGTCACATATTTCTTCTATGTCTCTTATACCGATTGATAAATTCAGAGCATTAAACTAaTAATAACTCAAATACCCCATAAGAAACACCTTGCCAATTTACATATCTCTTTtATGACACCACAGTTTTACATCTACTAACAAGTAGAAACCTGCAagAaCAaTCATATTATTTTCCCGGCCTATGGAagAGCCTAATAAGAAACATTATAaGACAAGCAGAGCaGAAAAAAaTCAAGTTTTTTtAAtAAACTATATtAACTATAACTATAAtATAt
>AAA.454EST.9
TTACATGTcTCaTACTGAtATTTtATTtAAAGAATtACACGCAGATGATCTTCCAGaTaTtATGGAAGTTGagAGTCTTTGCATGAACTGCCATGAAAATGGAaTTACCAAATtATTTTTAACCAGGtATTCCTTTTTTTCGTgATGTAGTTATTTCGTCATTTGAATGCAGTcATTGTAATTTTAAAAaTAATAATATtGACGATCGAGGAGTTATtCAGgATAAaGGTGTgAAaTTTTTTTtGAATgtCTGTAAGAAAAaTGATTTAAACCGGCGAATGGTAAAAaGCAAATCAGcAGTTTTTAATATCCCACATTTAGATGCATCATTTCCTTTAACAGATATATCTTTTACAACAATTGAGGGAGCTATTAGCTCTATTATTGAAAATTTATCTTCACTTCAAGATGAACGgAGAAAAGCTACTCCGGAAATAGCTATACAAATCGATGAATTTATTTTGAAGCTGAAAGATTTGATTGAATTGAATACTGAATTCTCCTTGGAATTGATTGATCCAACTGGTAACAGCATTATTGAAAATTATATGGCTCCTAAATCTGATCCACAATTGCAAGTTGAACATTACAGAAGAAGTCAAGAAGAAAACGAAACACTTTGTATTAATGAAAGTGATTTCCCTCAAGATGATGATCATCAAAAAAACTaCGTCGAAGAAGCACAaGAAGAGTTCAATCCTAAAACcGAAGTACTAaTTTTCAATTTGTTGTGTCCGGAGTGCAGCTCGCCTATTgAAGGCAGAATGAAAGTATTGGATATTCCACATTTCAAAGAAGTGATAGTGATGGCCAGCACATGTGAAAGTTGTGGATTTAAAGAAAATGAAGTCAAGGGcGGCTGTGGAATTGCCGAGAAAGGCCGTAGGATAACATTGAGAATTGAAACGGTTGAAGATTTGAAGAGAGACTTTCTAAAATCTGACACAGCGGCAATGAAAATTCCTGACTTGGAAGTCGAGACTGAGTCTGGATCATTGGGAGGACGATTTACAACTGTGGAAGGAATTCTTCATCAGATGGCAGATAAGCTAGAAGAGACAAATCCGTTTCTTAAAGGAGATAGTCAAACAAGAACAGAAACAGAAATTATTCTTGGAAATCTTATCCAATCGTTGCACGATGTCGGAAATGGGTTGAGAACCGGAGTGACATTAATTATCGAAGATCCCGCTGGTGGAAGTTATATTCAGGACTTGTATTTGCCGGAGAAaGATCCGCGATTGACTGTCGAGGAGTATGAACGTTCCTATGAAgAAAATGAGATGCTtGGTTTGAACGATATGGTCACTGATAACTATATCAGTTAAATATATTTGAATTaTTt
>AAA.454EST.10
AAaaTAAAAAaTAATTTATTAACAAAGTTACTGAAAATATAAATACATAGAAATGTAGAATATGAATGACACAGCCTGAATTAATTCTGATACAACACAGCCATTTATGTACATAATAATAATAATGATTTATATCCACCATTCTTTACCAGCGACATCTGGTTGGTTTGTTTTGCCATATCTAATAGCGTTATCTGCtGTATCCATTTCTTTAGCGCCTTTCGCTTCTCTAGTGTCATAATCTCCTCTTTCAACAGTGAAATTTCGAAAGAAAAATATCAAAAGTATCAGGATAACCAAGAAAATCACAGCCATTATAACTCCAACAATGATTCCAGTTCTCTGCCAATCTGGAATGTCAGTTGTAATATTGAAAGGTGGAATCGGTGGGTAAATTTTGATTTCAATTGGTTCCATTCGAGGCATTATTTCTTCTTGGCCGCAATTGTTTTCACGAATCCCcGTTCCTGAAACTCGAACATTCGGAAGCGGTTCATCATTAAATAGCATTTTCAGAGGGAAAATGTTGTTGAATTGTAACCGATAGATACATCCTGTAAATCCCAGCTTGCTAACCTGAGAGAAATTTCTTCCAACATATACATAAGTCGGTTTGTCCAATCTGGCGTCGGAATTTGCCGACAGAATACTGATAAAGCTTTTCTTTATAATTCGATAATCGTCGACTTGAATATTCCAAGTTTGGCCCATaTCACTTCTCCATGCTTtCAGTGTaTGATGCTGATCATTACATAAATCAACGATGTAGTCGGTTGTCACTTCATATCTCGTGAAACCCACATCGAATTCAATGGTTATCCCGCCATTATTATTAACTTTGATAATAATATATTTTTtGAAATCGTTACTGCTGACTTGCAACAAAGTTCCTTGTTTATCTTTAGTCTTAAAACCAATTTCAATATATTCCTCGAGGGTGCTGATTTTTTGATCTGAGTAGTCTAACTTtATTTCCACTGCTGATCCATCGAtAAATGACGCTCCGACTtCTCTGCCACAAACATATCCTCGATAAGGTGTtAACCCACACTCACAGTAGTAACCGGAATACagTTCGTAGCATTCtCcACGATTtAGACACGGATTTTGAgTACATTTTGGgTtGCATCCTATTGAAATACCATATGGATCAGTAATAGCACTTTtCAAATCTTgAATaaCGCCATTTACAATTaGGTtAGAAAAGCATCCAACATATCCATCGGTGAAGgACTGAGAGGAACCAacAATTAAcTcTGAATCGAAaTTAAAAGTtGTaTAAGgCCTAtCTGGATCTTCCTGAT
>AAA.454EST.11
CAGGTTATttGGTTTgACggTTTtGGTGGAAATTtGgATTTTTtAaCAATATCTATTTtCCCCcTGTCCCCcGGTGCCTTTGGTATATCGATGCCACCTAACAAAACGATATTGTTAAAATaTTTTTtCAAGTTGTAGTCATTTTGAAGTCGAGGCagAATATCTTTAGTTGCTCCTCCTTCTTTTtCAATCCCCAATTCATTCCAATCTTTAATGTCTtCGGTGAAAaTAATGCCACCTGATGCACtgTTTGGTTTTTtGAATTTTTCGATTtCCATAtCCGAATTaTAGCAAATATAaTGGCGCTGTGTGgtATTTTtAAACGTTTTTTCGCACCAgAaCTTGCATTTGGGATATTtAGCAGATATTTCATCAAATTTAATTGAAATtCTTtGATAATAATGATCCCCAGAAGGATATACAGTGGTGGGCGGTAGGTAAAGTGGAATGTCTTTGCTCACACTTTTTTGGTCTTTTTGGTGAGAGTATAAGGTTGTGTTCATAAAGACACCTTCAACACCcTCCACAGCTGGATGATACGTACTATTTCtGATTTCAAAAGGCCTTAGTtCTTCATTtAAATTAATTGCTGCCAATTGGTCCGTCAATTCTTCTTCCTGATTTGGTTGCGATTCTCCTGATAATATACTTTTGATGCGTtCAACACGTTctttcacaccaaataaaaaataaaagaactttataaacacaaagattttcttaccgtctacgcgatttcggatccaatttatctttttcatgtcaagCTCagttCTG
>AAA.454EST.12
CAGGTTAAAATTTTGTATTTTTAACAAAaTCTATTTTCCTGTCCcGTTCATATATATCAGTTAACAATATTTGAAATCGCACTCCTGCAATTTATATTCTGCTTGATAATTCTGCGGTGGgTCTCTGTGGTAAGGTCTAGTGTATGTGCTCACACTGTGgCGTTCATAaGGTTCATAGGTTGCCTTCATAACAGCtGTTATCATGTTTCGATCAGAAAtATTTCtGcCACAGAAGCCACAGAAAGTCACGTGGTAGGCTGGATATATATTCCGGAATTTGTCACAGCAATCAATATTGGTCACGTTATCTTTATTCCGGAAATTATCTTTATCACTAAGAAGCGATTCTCTTTTTATGGGATTTTGTTTCAAATTTTTCAGAAACATCGTAAATTTTTCATCGTAATTAGTATTAGTCACGTGGTAGGCATTTTGGTATTCTGCGGTATATTGGCTATTAGTTTggtcagctggactaattatcaatttttttaaccttttgtcttttggtggatcttcattccggaTGTgCATCGATGCACGATTTAAAATTtGTTTATATGAATGCCAAATATaCAGTTTATGCgTCGAGACTTTTGcTtAATTCACctGgTAaTTATTTTtCtatattttttttGgTGGCCCACAGCcAAaCA
>AAA.454EST.13
GCCCCCctAGATTTCAATCGCCCAcTTtGagAAAGACTGATTTACACCAAGAaTTGCACAaGACTAATAATTcAATTCCcGAAACCAGCGGCTTtGCTtGTCAAggAAAAAAaTAaTTTAATTtGATGAGAAAACGGAgAGGCATGCTGGAGAAaTTATTACAATGGcGTTcTAAAATTAAAACCAgAATTAAtATTAGATAAGCGAATATTTTCAGTTtGTagCGCTTtGGTATTTTTTAAATAAGTTATTGCAGCAAgaGTTGACAAAGTATAGTTTCGcTTAATTTTTCATCGTTtAGTTTTGGCCAGATATTCACGATTTTGTtAGTGGTATAAATCTAAAaTtaTTTTAAAAGTCTGATGTaGAAATTGCGAAATTGTaGAAAATCAACAAATTaTCAAATTTGAAAAACTGGTCagaTATAGaTTAGACAATGGTGAAGATTACGGTGaTAATGAAAtGATCAGAATaCGCTTTGtAAagaaGTCGGAAagCAaGGGAATgCATAAgaaac
>AAA.454EST.14
ACGCTAAAATACGAGAAAAaCAATTAAAATATAAAATCCAAAAACATAAaTAAATTAAAATAATAACAATGTGCagCAAGATCcGCACGAAATAAGatGAAAACTCCAAAATTTGACCATAATTTGACAATACACAGAATTTTAATCAGTTTTtGTAACTAAAAAACTCAATTACTCGTCTTACAGCACAATTTAGTTTTACGAtCTGTGAaGGAATATCCGAAAACTTTCCACGTCGTGTACAAACAACCTCATAtGAGCTCTGTTTGGgCGTCGGCGTTGGGAAAGGTTTGTAATGAAATTtGATGATATTGTATGCCAATTATGTTCAAaGATTtACAATGCCaGTTATATtcAAATAAAaGTTtAACTAAACGATTTTtGTCGAAATTTTTCTGGCCCACTGCCGACACAGCACCGCAAGACAGTAAAaTCAACaTACCCcAaTCAAaCtGTGTAaGTGCGGTGTAAGTCCGCCAATAGTTTGTGCCCGTGAAGGCTACAGTGTGAGAACGCTGGAGCTTGAAACGTCAATATTAATCCATATaGGGgAAAATGGGTTGAAGAGGGAATAGTCTTTTGACTAGTCCATCATCACCCAATTCCTGAAAATTCGACCTAACTTATGATGATACAAATCGGCTTAAAATCAAAACActGAGTAGTCCAGTGGGCACTCATAAACtCTTAATATCAACACAATtAAaCCTAGGGTCAATTAaGgAAaGGTGACGGGGAAATTAACGTTGCgAAATcGTTGTTAcGTCAGTAATTTTTGATTtAaGAAAGCTAAAATATGAAATTTTAAATTAAACTTAGCAAAAACCAATTTTAATTTTCTAACGGCTGTGAAAATAATATTCACTCAACCGTAGCGATAAATTGAACATGAAGCCCGAAATTACAGCCAATCACCATATAACCGACCAATAGCTAGAAAGAAAAAAAaTAAAaCCCcAaGttAAatAAGCaTGTAaCTttAaCGATgAGGTCTAGCaTGTATCTtAaGTAAGgCTGgAAAagaCcAGctATCGATATAAAaGTCTCAATCACCTATAACATTtAGCAATtAtGACATAGCaGAAATGAACACtAACTTaTTAAAAATaGATAAGATACGTTTATtaaCGCTAcAaTAtACCGAaGAGTAAGATTAG
>AAA.454EST.15
TTAGTGAATTCTGTGTGCAATtCAAATATCGAATTAGAATTTGAAAGGCCTCACACAAAAATGATAAAATGCACTGATTCAAATGaTCTTTGTCATTTCAAAATAAaGAAAAACCAAAATCACAATTATTCCGTAATGTTTGATACAGAAACCCCcTCGAGCAAATATTTTTGTGACGACAAAAATAGACCACATAATAAATATGCGAaGAATTATCAAAACAAGCTATGTAAtcAAAAAaGTaTCACATCTGTTATTTTGAATCATacAGATTTTAAAAATGTTTTTAGCTTTCCAAAAATCTACTATGAACcTCCAACATTCAATATCATTCAAACTAAGCATAGAAAAATAGTGCTAATCCTAGACATATCCGGGAGTATGGCAGATGTATGATTATTTATTTATGTATGATAATTTATATATAATATATCAAAAaTGATtcAAaGTAataCATTtAGCCATTATTAGAAGAAATAAACACTCCTAgTTGAaGTtAATATAAaTaTTAtAgCTGaTtGCATACATTAAGTaCGTTtACtAGATCAAAgCAGAAAAATAaGTTtAGtAAAaTtGTTGGGCTAGagCCAAAATtAAAaCAAAaTTACAAAaCCAATTTAAaCAAAAAGGTGAAAATTGTATAAGTTAAAACAAAATAaTTAATGTCGTTtGgAAATTGTCAATATGGCTGCtGTAACATAAgCACgCACcGCAAGAAGAgACcAAAAaTAAAatAAAaCAtaTTAATTAAAaCAAaTtAAAAaTATAACAAAATTAAaTAAAaCAAATAaTTAATTAAAAtcTTgagaaaGCcTACAGCTGCAGaaaGAAACATACGagaaat
>AAA.454EST.16
GTTTTTATTtGgATTTGTCGTTGGATCAAGTACTTATTATGTTGTTTTTAATATTAATAAATTATTTATATCATCAAAAAATTaTTTTGTTTCTATAATTATTAAATGTCGAAATTTATTTAGCTTATTTATTTAGCCTATTTAGAGAATAGAATTTTCAATTTGCCAATTTCCCATTAAATTTTCAAGTACTCTACGACATAATTTAGTAAAACTTTCAAGGACCCTACAGATTTGACATTTTTCCCAGCCAATTGGTTAATTATAGTTCGGAAATGGAGTCCCCAAGGTTTCTGTTAATTTGCTATTAATTTGGTCGGCGAATAAACAATGTATCCGAAGAATGACATTTTTAATGAGCTAAATCGAGTTCAATTGTCTGTTCTTTTCTAATTTCCACATCTTCTCGGCAAAATTATACAAAGGTTTGATTTCTCCATGAAGAATATGGCGACATTTACCTATATTATAGTGTtGAAATTCGATGAAATAAAATACTATGCGTAATT
>AAA.454EST.17
GTGTGTtACcGATCcATTtAAACATTTtCCAAGGCCGtttGTGTTCTGGCCCAACAcTTtAATTTGAATtGTTTCAAATTCAAGTTCTTTAaGTAAaTTGTcAATTTTCCTGTGgATCTTGTTgCATTTtGTTATTATTTTtATTtACTTTtGTCTCtAaTTTtATATTTtAATAaTTTCTTtcTtAtATTTTtAGtGgTTATTTTGTATTTATAGATCTGATTTTAAATCTGCGTGGAATTGCCCAGATGCCAATAAAAAaCGATAATAATTAAGCGATAATATAAAATtCTTAGAACTAGGGAAAATaGAAAACACCTATTTCTTATCGATTATAAAATaGAATAAAATAAAGTCTCAGCCGCAATTAATCACATTTCAGTATAGACGATACACAGCATTGAAATTGGAAACAAAATTATATAGAAGCTGCCAACAAATACCGGAACATTATATGAAATCTATTTGTGGTGGTCAATCAAATAATAGATAAGATAAAGTCATTTTGTATTTAACTGGCATTTCCTTGATTCTTGTTTTGAATAGCAATTTTGACATCCTGGCAAAGCTTACGcTGCTGATCTTCTACGcTCTTTGATAGACCAGATCTGAGGGAATCTATCAAATTTTTAGATGTGCCAAAATAAACATCATTTAATTGTTTCCTGATGGAATTTTCCATATCTTCAACTAAACGGCCAATATTAACAATGTGATTGTTAGCTTCTGTTAATGATACCTCTTTCTCAGTCATTCTAGTCAAACTACCACCCAAATTAAAGGATCCAGTTTCAGAATTTTGAGTATCCAACCATAGCATTATAGTACTTGTCAACTTGTAACGAGCATTTCTACCATTACCTTTCTCTTCGACTTCAATGACATGAATTGAATCCCAACATCCTGTTGCTGATTTAATATCTCCAGCTTTTTTTATAAGCACAGCACCAGCAAAACCACTATCAAGATCCCACAAATAAACGgATGAAACCCCTCCGTCGTAATACATTTCACGGTAAACTTCAAAAGCTTTATTAGCTTCAACTTCTAAAGCACGAACTCTATCACTGGGCAATGATCCATCTTCGAGTGGAGGCTCATATGAATTTGACCAaGgAGATCTGTATGAATCTCCATCACGGTTATAATCACCAAGCAAATAATCTTTTCCACTCTTTGTGTCTTTGGCTATTCTTAAAGGTTGATCTACAGATGAGAGAAGATCTTCGCATAAaTCCGGAActAaTTCAATAAGATCTTGTaaaCttttgtcaa
>AAA.454EST.18
TTTTAaTGtAAATtACTACTTaTTttAaagTTTAGTTTTAAATATTATTATTTTtACTATttAAATATAATTAACCGAcAAAaTCTACTCAATTGTTAAtaaTTTtAaTTGAAcataatagtAATTcATCCACTCTTAAAGtacAATTCATTTTCAGTGAaTATTTTCATCTTTTAagtATATTtGTTgatCAGTGAATAATtCAGACTCCaTTtATTtCaagTaTTtCcaaTATTtAaTtGATATTTCATCTCATCATTGAgAaaTTTtACcgTCTAATTTATTATAaGCaTTctCGATTCACTGAATATTTgTtAGCTTCAATTCATATTTTCTCACTTtAaTgaTtGcTTTCCTCTTTAATGAATATTTtCTCTCTTCAATTAATGcTttccttATTCAATGAaTGTTTTTtcctCTtCAACGAaTaTTTTtCTCTTCAATGAATATTTtccccTTCgATGTATATTTTcTCcaTTCAAAGTATaTtACCcTTgtAaGTTTTTAATATATCAATTGATATTTCATCTATTTAGTAGATAtcTTTagCTATCCCAcTTTTTTCAGTAATTTCAacGATTTTAGtCACTTAATGTACtcTCtCaCCAATaTtACTTCTTCaCTgAAAaTTTTCTTtATAGAATACAAtcTCTaCTAATTAAAATTCcaTTTGTTGACTTaTtATtGACTTGTCATTTTCAaTGAAAATTTAATtAaCTTTtAATAAATTTAATTACActttCAATAGATTAGGTTGTACTCGACAAAAATAAAaTAATTTTAGgCTATGTAAAtCAATTAGAGCTTTTAGGgAAaTTTTAtgATAATTTAAgTAaTATCTAGTTTtACGAGgTATTTATTTTAGTAAATTTTAATCATCTTTGTGAATTTtATGGTTTTCttttGAATTTtAATGGATTTaGGGTttgATTATGTTTTtaaTgAAATtATTGAAGAAATgaGGgTAAATCTATAATTTtAGaCAcTTAATTTCTtGatAaTTTaTtAgaTTTaaCTTGATTTTAGGATTATTTTAAATAAaagTTTATTTTAGgAacAAAATGTTTATGAAAcaTAtTTTatGatAATTATTtACCAATTAgaTtCcAaTTTGACTGATAgaTTTTGAATagTAAATGATATTTtAATTTtAattttaTGATCTAtttaaaaaGTtAaTTttAAAAAtATTTtAGTGAAACCtaaaaTTTTAATtGATTTtACaGTAAAAAAaaGgaTGgTCAATTAATtATtaTaTTTTCcATTTtATTGATTTCGTGgATatCAATCaCAAAAGTAGTATAaTTTAgaGaTTTTtAagaGGATGCTcAGTgtGGTTacAataTaCAtATGAAAAtcGTtGAaTtATATctaTGGGTTGACTGgTAATTTTtATTGAATTTATACTTGATTtACTGAttAATTTTAATtATTTGAGcAAcAtGATATAtaTTtATGATTTtACaTtAATTTAGGAAAttAaaTTTATgTGGGAAACAtAGACttATtCGATTTTAGTCaTTTTtGaTgAaTTTTTtATTtgATtGAATTTGTTgCCAGAATCAAATTGTGgtGATTTTcGAtGGAAAaTGTTGGgTATCGATAAcAaTTTTGTAATACTTtAAAGAAAATTtaTTTTtATTGGTAAAATtcAGATTTTtAtGATAATTTTAaGGgattttgaTTGGTTGAATACATATAGTAAatATGATCCgAATGATgAaTTTTtaaggAtcTTATTCGGTTAAaTATAGATTtcTtAAAGaaattttaatttgtaggtttttacaaaaatatgtatattgttggtg
>AAA.454EST.19
TTTTAaTGtAAATtACTACTTaTTttAaagTTTAGTTTTAAATATTATTATTTTtACTATttAAATATAATTAACCGAcAAAaTCTACTCAATTGTTAAtaaTTTtAaTTGAAcataatagtAATTcATCCACTCTTAAAGtacAATTCATTTTCAGTGAaTATTTTCATCTTTTAagtATATTtGTTgatCAGTGAATAATtCAGACTCCaTTtATTtCaagTaTTtCcaaTATTtAaTtGATATTTCATCTCATCATTGAgAaaTTTtACcgTCTAATTTATTATAaGCaTTctCGATTCACTGAATATTTgTtAGCTTCAATTCATATTTTCTCACTTtAaTgaTtGcTTTCCTCTTTAATGAATATTTtCTCTCTTCAATTAATGcTttccttATTCAATGAaTGTTTTTtcctCTtCAACGAaTaTTTTtCTCTTCAATGAATATTTtccccTTCgATGTATATTTTcTCcaTTCAAAGTATaTtACCcTTgtAaGTTTTTAATATATCAATTGATATTTCATCTATTTAGTAGATAtcTTTagCTATCCCAcTTTTTTCAGTAATTTCAacGATTTTAGtCACTTAATGTACtcTCtCaCCAATaTtACTTCTTCaCTgAAAaTTTTCTTtATAGAATACAAtcTCTaCTAATTAAAATTCcaTTTGTTGACTTaTtATtGACTTGTCATTTTCAaTGAAAATTTAATtAaCTTTtAATAAATTTAATTACActttCAATAGATTAGGTTGTACTCGACAAAAATAAAaTAATTTTAGgCTATGTAAAtCAATTAGAGCTTTTAGGgAAaTTTTAtgATAATTTAAgTAaTATCTAGTTTtACGAGgTATTTATTTTAGTAAATTTTAATCATCTTTGTGAATTTtATGGTTTTCttttGAATTTtAATGGATTTaGGGTttgATTATGTTTTtaaTgAAATtATTGAAGAAATgaGGgTAAATCTATAATTTtAGaCAcTTAATTTCTtGatAaTTTaTtAgaTTTaaCTTGATTTTAGGATTATTTTAAATAAaagTTTATTTTAGgAacAAAATGTTTATGAAAcaTAtTTTatGatAATTATTtACCAATTAgaTtCcAaTTTGACTGATAgaTTTTGAATagTAAATGATATTTtAATTTtAattttaTGATCTAtttaaaaaGTtAaTTttAAAAAtATTTtAGTGAAACCtaaaaTTTTAATtGATTTtACaGTAAAAAAaaGgaTGgTCAATTAATtATtaTaTTTTCcATTTtATTGATTTCGTGgATatCAATCaCAAAAGTAGTATAaTTTAgaGaTTTTtAagaGGATGCTcAGTgtGGTTacAataTaCAtATGAAAAtcGTtGAaTtATATctaTGGGTTGACTGgTAATTTTtATTGAATTTATACTTGATTtACTGAttAATTTTAATtATTTGAGcAAcAtGATATAtaTTtATGATTTtACaTtAATTTAGGAAAttAaaTTTATgTGGGAAACAtAGACttATtCGATTTTAGTCaTTTTtGaTgAaTTTTTtATTtgATtGAATTTGTTgCCAGAATCAAATTGTGgtGATTTTcGAtGGAAAaTGTTGGgTATCGATAAcAaTTTTGTAATACTTtAAAGAAAATTtaTTTTtATTGGTAAAATtcAGATTTTATTTtAaGGgAaTTtgATtGGTTGAATACATATAGTAAatATGATCCgAATGATgAaTTTTtaaagAtcTTATTCGGTTAAaTATAGATTtcTtAAAGaaattttaatttgtaggtttttacaaaaatatgtatattgttggtg
>AAA.454EST.20
TTTTAaTGtAAATtACTACTTaTTttAaagTTTAGTTTTAAATATTATTATTTTtACTATttAAATATAATTAACCGAcAAAaTCTACTCAATTGTTAAtaaTTTtAaTTGAAcataatagtAATTcATCCACTCTTAAAGtacAATTCATTTTCAGTGAaTATTTTCATCTTTTAagtATATTtGTTgatCAGTGAATAATtCAGACTCCaTTtATTtCaagTaTTtCcaaTATTtAaTtGATATTTCATCTCATCATTGAgAaaTTTtACcgTCTAATTTATTATAaGCaTTctCGATTCACTGAATATTTgTtAGCTTCAATTCATATTTTCTCACTTtAaTgaTtGcTTTCCTCTTTAATGAATATTTtCTCTCTTCAATTAATGcTttccttATTCAATGAaTGTTTTTtcctCTtCAACGAaTaTTTTtCTCTTCAATGAATATTTtccccTTCgATGTATATTTTcTCcaTTCAAAGTATaTtACCcTTgtAaGTTTTTAATATATCAATTGATATTTCATCTATTTAGTAGATAtcTTTagCTATCCCAcTTTTTTCAGTAATTTCAacGATTTTAGtCACTTAATGTACtcTCtCaCCAATaTtACTTCTTCaCTgAAAaTTTTCTTtATAGAATACAAtcTCTaCTAATTAAAATTCcaTTTGTTGACTTaTtATtGACTTGTCATTTTCAaTGAAAATTTAATtAaCTTTtAATAAATTTAATTACActttCAATAGATTAGGTTGTACTCGACAAAAATAAAaTAATTTTAGgCTATGTAAAtCAATTAGAGCTTTTAGGgAAaTTTTAtgATAATTTAAgTAaTATCTAGTTTtACGAGgTATTTATTTTAGTAAATTTTAATCATCTTTGTGAATTTtATGGTTTTCttttGAATTTtAATGGATTTaGGGTttgATTATGTTTTtaaTgAAATtATTGAAGAAATgaGGgTAAATCTATAATTTtAGaCAcTTAATTTCTtGatAaTTTaTtAgaTTTaaCTTGATTTTAGGATTATTTTAAATAAAaGTTAAATTTAGGATCAAAATGTTTATGAAACATCTATTTAAGATAATTATTTAAGAATTAGAATCAAATTTGACTGATAGATTTAATGATATTTTAATTATAATTTTATGTTCTATTTAAATAGTTGATtAAatcAGTtAaTTttAAAAAtATTTtAGTGAAACCtaaaaTTTTAATtGATTTtACaGTAAAAAAaaGgaTGgTCAATTAATtATtaTaTTTTCcATTTtATTGATTTCGTGgATatCAATCaCAAAAGTAGTATAaTTTAgaGaTTTTtAagaGGATGCTcAGTgtGGTTacAataTaCAtATGAAAAtcGTtGAaTtATATctaTGGGTTGACTGgTAATTTTtATTGAATTTATACTTGATTtACTGAttAATTTTAATtATTTGAGcAAcAtGATATAtaTTtATGATTTtACaTtAATTTAGGAAAttAaaTTTATgTGGGAAACAtAGACttATtCGATTTTAGTCaTTTTtGaTgAaTTTTTtATTtgATtGAATTTGTTgCCAGAATCAAATTGTGgtGATTTTcGAtGGAAAaTGTTGGgTATCGATAAcAaTTTTGTAATACTTtAAAGAAAATTtaTTTTtATTGGTAAAATtcAGATTTTtAtGATAATTTTAaGGgattttgaTTGGTTGAATACATATAGTAAatATGATCCgAATGATgAaTTTTtaaggAtcTTATTCGGTTAAaTATAGATTtcTtAAAGaaattttaatttgtaggtttttacaaaaatatgtatattgttggtg
>AAA.454EST.21
TTTTAaTGtAAATtACTACTTaTTttAaagTTTAGTTTTAAATATTATTATTTTtACTATttAAATATAATTAACCGAcAAAaTCTACTCAATTGTTAAtaaTTTtAaTTGAAcataatagtAATTcATCCACTCTTAAAGtacAATTCATTTTCAGTGAaTATTTTCATCTTTTAagtATATTtGTTgatCAGTGAATAATtCAGACTCCaTTtATTtCaagTaTTtCcaaTATTtAaTtGATATTTCATCTCATCATTGAgAaaTTTtACcgTCTAATTTATTATAaGCaTTctCGATTCACTGAATATTTgTtAGCTTCAATTCATATTTTCTCACTTtAaTgaTtGcTTTCCTCTTTAATGAATATTTtCTCTCTTCAATTAATGcTttccttATTCAATGAaTGTTTTTtcctCTtCAACGAaTaTTTTtCTCTTCAATGAATATTTtccccTTCgATGTATATTTTcTCcaTTCAAAGTATaTtACCcTTgtAaGTTTTTAATATATCAATTGATATTTCATCTATTTAGTAGATAtcTTTagCTATCCCAcTTTTTTCAGTAATTTCAacGATTTTAGtCACTTAATGTACtcTCtCaCCAATaTtACTTCTTCaCTgAAAaTTTTCTTtATAGAATACAAtcTCTaCTAATTAAAATTCcaTTTGTTGACTTaTtATtGACTTGTCATTTTCAaTGAAAATTTAATtAaCTTTtAATAAATTTAATTACActttCAATAGATTAGGTTGTACTCGACAAAAATAAAaTAATTTTAGgCTATGTAAAtCAATTAGAGCTTTTAGGgAAaTTTTAtgATAATTTAAgTAaTATCTAGTTTtACGAGgTATTTATTTTAGTAAATTTTAATCATCTTTGTGAATTTtATGGTTTTCttttGAATTTtAATGGATTTaGGGTttgATTATGTTTTtaaTgAAATtATTGAAGAAATgaGGgTAAATCTATAATTTtAGaCAcTTAATTTCTtGatAaTTTaTtAgaTTTaaCTTGATTTTAGGATTATTTTAAATAAAaGTTAAATTTAGGATCAAAATGTTTATGAAACATCTATTTAAGATAATTATTTAAGAATTAGAATCAAATTTGACTGATAGATTTAATGATATTTTAATTATAATTTTATGTTCTATTTAAATAGTTGATtAAatcAGTtAaTTttAAAAAtATTTtAGTGAAACCtaaaaTTTTAATtGATTTtACaGTAAAAAAaaGgaTGgTCAATTAATtATtaTaTTTTCcATTTtATTGATTTCGTGgATatCAATCaCAAAAGTAGTATAaTTTAgaGaTTTTtAagaGGATGCTcAGTgtGGTTacAataTaCAtATGAAAAtcGTtGAaTtATATctaTGGGTTGACTGgTAATTTTtATTGAATTTATACTTGATTtACTGAttAATTTTAATtATTTGAGcAAcAtGATATAtaTTtATGATTTtACaTtAATTTAGGAAAttAaaTTTATgTGGGAAACAtAGACttATtCGATTTTAGTCaTTTTtGaTgAaTTTTTtATTtgATtGAATTTGTTgCCAGAATCAAATTGTGgtGATTTTcGAtGGAAAaTGTTGGgTATCGATAAcAaTTTTGTAATACTTtAAAGAAAATTtaTTTTtATTGGTAAAATtcAGATTTTATTTtAaGGgAaTTtgATtGGTTGAATACATATAGTAAatATGATCCgAATGATgAaTTTTtaaagAtcTTATTCGGTTAAaTATAGATTtcTtAAAGaaattttaatttgtaggtttttacaaaaatatgtatattgttggtg
>AAA.454EST.22
TTTTAaTGtAAATtACTACTTaTTttAaagTTTAGTTTTAAATATTATTATTTTtACTATTATTATtACAAGTTAaTATAaTTtACTACTTATTTTtATAAGTAATGTTTtAatATttattaTtaTTATtATTTTCAAGGTtATTGgATGaGTCATAATATTaTTTcAaGgTCATTtAAAAGTaGgTCAAtgtCATagTATTTTtAAACATTTTtAaTTTTAATATACTACTTaTTTTTTaTAAGTAGtGTTTtAatGTTCTTtAATTTTtaTTCTaTtattattATTATTAttaTtAATATTAcAaGTTTTtATTaTTAtAaTTTTCATTATTATTTtATATAAaTTTTCAACAAAGtATAtaaaaTTAATATtgAaTAGAAAAAGTTTGTTCAaTTGtgtttcATAGTAgAcaGggATAGAacAATTGTAAATGTTTGTaAAAAGTtAAaGAAAAATTCtAtATTTTTAAGAAAATATGTGCAAATAAATATCAAAActAATtATGGcTcAAATgtGTgTgTtAAACCaTCGAtATGTtACagTGTTTAtGGAAAAAcTttAATGAAAAtATGTGttaTTTTtCAACAATTTATGAAATATTtATTTTATGGCTAATAATGTGTATGTGTtAAATCATAAAAAtAGTTCAATATTTATGTAAAGTTTGAGATTGTTAAGAAAATGTataTAATTtATGATACACACGTGTTTTTtGATTGAAaTATaGGTGTttGTTTTACCGATATAAGAAAAACTATGGACattttttAAGAAAaTACAcGTAATTTATGATTATCATGGGATTAGAATTTGATTAAAGTTGTGAGAAAGTTGTTAAATTTGAAaTAAAACTGATTAATTTGTAAaTAATGTTaTtacTTTGAAGAAATTTTAAAaTAAGACCTTCAGCAAATTGGTAAGAAAATAGTAGTTATTGAGTAATACTTATTAAAaTTACCAAAGTTTTATAATTTTTGaCAAGtcTTgaTAGATcTTTAATAAAATTTGTTAGTACTTtgAATaaaaaaattttAAAAAaGttACAaCAcAGTagCAAATCGtAAAGAAACTAGtACTTAtcAGTtAATtAAaTtAaCTAAGTTGtAAAATAaTTGAAAAAATTtgTTAGATTTTTtAAAAttttatAAGATTGTtAGGtAATtGTtCTAGGtACTTGTTGAAtAaAAaTtAATGTATTTtATCAACAGCTCAtAGTTTTtAaTCGTaCAATTtCtCTTCATTCCTGGAAaTAATCGTAAATATTTggaTtATTCaGagaaTTGTCAaTaaCAACATaaGtAATGGGTAACAtAAATTTTTTAAATACTAATCAATTTtagTTTTtAATTAaaTTACAAATATAATAaTAAAATCAAATAAATACTTGAATGTGAATCgaaaaaTTTCTTAGAACTgAAaTCTTATcGATATATTCtGATTAaCcTTAAAtCAATgAAAAAaGTAaCAaTTTtCctAAGTATTTtATAAaTTCAACCAACTCAATCCCCtttaaaaaaaaatACTATAAATTCGactCTCAaCCAATCATtCctCTTCAAATGTCATTTTTCACTCCATTATACCAaCTATATTCATgaTTTTtAtAAAAgCCTATCAAGTAGATAaTATTtaCCTTTtGAAtACcAATATTcaTtCcAGTAAaTTtCTTTAgAAATATTaTAAATTctCTCTTgaCCAATCATTTTCcATCAAaTaacAATATTTCCAGCCAtaTTCAaTAttttcataaaaattataaaattacccattaagataatatttacccttttaaataacaatattttaaccaactcacccccttaaaaa
>AAA.454EST.23
TTTTAaTGtAAATtACTACTTaTTttAaagTTTAGTTTTAAATATTATTATTTTtACTATTATTATtACAAGTTAaTATAaTTtACTACTTATTTTtATAAGTAATGTTTtAatATttattaTtaTTATtATTTTCAAGGTtATTGgATGaGTCATAATATTaTTTcAaGgTCATTtAAAAGTaGgTCAAtgtCATagTATTTTtAAACATTTTtAaTTTTAATATACTACTTaTTTTTTaTAAGTAGtGTTTtAatGTTCTTtAATTTTtaTTCTaTtattattATTATTAttaTtAATATTAcAaGTTTTtATTaTTAtAaTTTTCATTATTATTTtATATAAaTTTTCAACAAAGtATAtaaaaTTAATATtgAaTAGAAAAAGTTTGTTCAaTTGtgtttcATAGTAgAcaGggATAGAacAATTGTAAATGTTTGTaAAAAGTtAAaGAAAAATTCtAtATTTTTAAGAAAATATGTGCAAATAAATATCAAAActAATtATGGcTcAAATgtGTgTgTtAAACCaTCGAtATGTtACagTGTTTAtGGAAAAAcTttAATGAAAAtATGTGttaTTTTtCAACAATTTATGAAATATTtATTTTATGGCTAATAATGTGTATGTGTtAAATCATAAAAAtAGTTCAATATTTATGTAAAGTTTGAGATTGTTAAGAAAATGTataTAATTtATGATACACACGTGTTTTTtGATTGAAaTATaGGTGTttGTTTTACCGATATAAGAAAAACTATGGACattttttAAGAAAaTACAcGTAATTTATGATTATCATGGGATTAGAATTTGATTAAAGTTGTGAGAAAGTTGTTAAATTTgaGATAAAACTGATTAATTTGTAAaTAATGTTaTtacTTTGAAGAAATTTTAAAaTAAGACCTTCAGCAAATTGGTAAGAAAATAGTAGTTATTGAGTAATACTTATTAAAaTTACCAAAGTTTTATAATTTTTGaCAAGtcTTgaTAGATcTTTAATAAAATTTGTTAGTACTTtgAATaaaaaaattttAAAAAaGttACAaCAcAGTagCAAATCGtAAAGAAACTAGtACTTAtcAGTtAATtAAaTtAaCTAAGTTGtAAAATAaTTGAAAAAATTtgTTAGATTTTTtAAAAttttatAAGATTGTtAGGtAATtGTtCTAGGtACTTGTTGAAtAaAAaTtAATGTATTTtATCAACAGCTCAtAGTTTTtAaTCGTaCAATTtCtCTTCATTCCTGGAAaTAATCGTAAATATTTggaTtATTCaGagaaTTGTCAaTaaCAACATaaGtAATGGGTAACAtAAATTTTTTAAATACTAATCAATTTtagTTTTtAATTAaaTTACAAATATAATAaTAAAATCAAATAAATACTTGAATGTGAATCgaaaaaTTTCTTAGAACTgAAaTCTTATcGATATATTCtGATTAaCcTTAAAtCAATgAAAAAaGTAaCAaTTTtCctAAGTATTTtATAAaTTCAACCAACTCAATCCCCtttaaaaaaaaatACTATAAATTCGactCTCAaCCAATCATtCctCTTCAAATGTCATTTTTCACTCCATTATACCAaCTATATTCATgaTTTTtAtAAAAgCCTATCAAGTAGATAaTATTtaCCTTTtGAAtACcAATATTcaTtCcAGTAAaTTtCTTTAgAAATATTaTAAATTctCTCTTgaCCAATCATTTTCcATCAAaTaacAATATTTCCAGCCAtaTTCAaTAttttcataaaaattataaaattacccattaagataatatttacccttttaaataacaatattttaaccaactcacccccttaaaaa
>AAA.454EST.24
attcgccggatttattgagtattggccggattagtatacgcgcgcgcgtttattgtttttaataactattcttgcgcgcataagtatccatcaaaaaaTATATATATCCcTATTTAAaTATAATTAACCGAcAAAaTCTACTCAATTGTTAAtaaTTTtAaTTGAAcataatagtAATTcATCCACTCTTAAAGtacAATTCATTTTCAGTGAaTATTTTCATCTTTTAagtATATTtGTTgatCAGTGAATAATtCAGACTCCaTTtATTtCaagTaTTtCcaaTATTtAaTtGATATTTCATCTCATCATTGAgAaaTTTtACcgTCTAATTTATTATAaGCaTTctCGATTCACTGAATATTTgTtAGCTTCAATTCATATTTTCTCACTTtAaTgaTtGcTTTCCTCTTTAATGAATATTTtCTCTCTTCAATTAATGcTttccttATTCAATGAaTGTTTTTtcctCTtCAACGAaTaTTTTtCTCTTCAATGAATATTTtccccTTCgATGTATATTTTcTCcaTTCAAAGTATaTtACCcTTgtAaGTTTTTAATATATCAATTGATATTTCATCTATTTAGTAGATAtcTTTagCTATCCCAcTTTTTTCAGTAATTTCAacGATTTTAGtCACTTAATGTACtcTCtCaCCAATaTtACTTCTTCaCTgAAAaTTTTCTTtATAGAATACAAtcTCTaCTAATTAAAATTCcaTTTGTTGACTTaTtATtGACTTGTCATTTTCAaTGAAAATTTAATtAaCTTTtAATAAATTTAATTACActttCAATAGATTAGGTTGTACTCGACAAAAATAAAaTAATTTTAGgCTATGTAAAtCAATTAGAGCTTTTAGGgAAaTTTTAtgATAATTTAAgTAaTATCTAGTTTtACGAGgTATTTATTTTAGTAAATTTTAATCATCTTTGTGAATTTtATGGTTTTCttttGAATTTtAATGGATTTaGGGTttgATTATGTTTTtaaTgAAATtATTGAAGAAATgaGGgTAAATCTATAATTTtAGaCAcTTAATTTCTtGatAaTTTaTtAgaTTTaaCTTGATTTTAGGATTATTTTAAATAAaagTTTATTTTAGgAacAAAATGTTTATGAAAcaTAtTTTatGatAATTATTtACCAATTAgaTtCcAaTTTGACTGATAgaTTTTGAATagTAAATGATATTTtAATTTtAattttaTGATCTAtttaaaaaGTtAaTTttAAAAAtATTTtAGTGAAACCtaaaaTTTTAATtGATTTtACaGTAAAAAAaaGgaTGgTCAATTAATtATtaTaTTTTCcATTTtATTGATTTCGTGgATatCAATCaCAAAAGTAGTATAaTTTAgaGaTTTTtAagaGGATGCTcAGTgtGGTTacAataTaCAtATGAAAAtcGTtGAaTtATATctaTGGGTTGACTGgTAATTTTtATTGAATTTATACTTGATTtACTGAttAATTTTAATtATTTGAGcAAcAtGATATAtaTTtATGATTTtACaTtAATTTAGGAAAttAaaTTTATgTGGGAAACAtAGACttATtCGATTTTAGTCaTTTTtGaTgAaTTTTTtATTtgATtGAATTTGTTgCCAGAATCAAATTGTGgtGATTTTcGAtGGAAAaTGTTGGgTATCGATAAcAaTTTTGTAATACTTtAAAGAAAATTtaTTTTtATTGGTAAAATtcAGATTTTtAtGATAATTTTAaGGgattttgaTTGGTTGAATACATATAGTAAatATGATCCgAATGATgAaTTTTtaaggAtcTTATTCGGTTAAaTATAGATTtcTtAAAGaaattttaatttgtaggtttttacaaaaatatgtatattgttggtg
>AAA.454EST.25
attcgccggatttattgagtattggccggattagtatacgcgcgcgcgtttattgtttttaataactattcttgcgcgcataagtatccatcaaaaaaTATATATATCCcTATTTAAaTATAATTAACCGAcAAAaTCTACTCAATTGTTAAtaaTTTtAaTTGAAcataatagtAATTcATCCACTCTTAAAGtacAATTCATTTTCAGTGAaTATTTTCATCTTTTAagtATATTtGTTgatCAGTGAATAATtCAGACTCCaTTtATTtCaagTaTTtCcaaTATTtAaTtGATATTTCATCTCATCATTGAgAaaTTTtACcgTCTAATTTATTATAaGCaTTctCGATTCACTGAATATTTgTtAGCTTCAATTCATATTTTCTCACTTtAaTgaTtGcTTTCCTCTTTAATGAATATTTtCTCTCTTCAATTAATGcTttccttATTCAATGAaTGTTTTTtcctCTtCAACGAaTaTTTTtCTCTTCAATGAATATTTtccccTTCgATGTATATTTTcTCcaTTCAAAGTATaTtACCcTTgtAaGTTTTTAATATATCAATTGATATTTCATCTATTTAGTAGATAtcTTTagCTATCCCAcTTTTTTCAGTAATTTCAacGATTTTAGtCACTTAATGTACtcTCtCaCCAATaTtACTTCTTCaCTgAAAaTTTTCTTtATAGAATACAAtcTCTaCTAATTAAAATTCcaTTTGTTGACTTaTtATtGACTTGTCATTTTCAaTGAAAATTTAATtAaCTTTtAATAAATTTAATTACActttCAATAGATTAGGTTGTACTCGACAAAAATAAAaTAATTTTAGgCTATGTAAAtCAATTAGAGCTTTTAGGgAAaTTTTAtgATAATTTAAgTAaTATCTAGTTTtACGAGgTATTTATTTTAGTAAATTTTAATCATCTTTGTGAATTTtATGGTTTTCttttGAATTTtAATGGATTTaGGGTttgATTATGTTTTtaaTgAAATtATTGAAGAAATgaGGgTAAATCTATAATTTtAGaCAcTTAATTTCTtGatAaTTTaTtAgaTTTaaCTTGATTTTAGGATTATTTTAAATAAaagTTTATTTTAGgAacAAAATGTTTATGAAAcaTAtTTTatGatAATTATTtACCAATTAgaTtCcAaTTTGACTGATAgaTTTTGAATagTAAATGATATTTtAATTTtAattttaTGATCTAtttaaaaaGTtAaTTttAAAAAtATTTtAGTGAAACCtaaaaTTTTAATtGATTTtACaGTAAAAAAaaGgaTGgTCAATTAATtATtaTaTTTTCcATTTtATTGATTTCGTGgATatCAATCaCAAAAGTAGTATAaTTTAgaGaTTTTtAagaGGATGCTcAGTgtGGTTacAataTaCAtATGAAAAtcGTtGAaTtATATctaTGGGTTGACTGgTAATTTTtATTGAATTTATACTTGATTtACTGAttAATTTTAATtATTTGAGcAAcAtGATATAtaTTtATGATTTtACaTtAATTTAGGAAAttAaaTTTATgTGGGAAACAtAGACttATtCGATTTTAGTCaTTTTtGaTgAaTTTTTtATTtgATtGAATTTGTTgCCAGAATCAAATTGTGgtGATTTTcGAtGGAAAaTGTTGGgTATCGATAAcAaTTTTGTAATACTTtAAAGAAAATTtaTTTTtATTGGTAAAATtcAGATTTTATTTtAaGGgAaTTtgATtGGTTGAATACATATAGTAAatATGATCCgAATGATgAaTTTTtaaagAtcTTATTCGGTTAAaTATAGATTtcTtAAAGaaattttaatttgtaggtttttacaaaaatatgtatattgttggtg
>AAA.454EST.26
attcgccggatttattgagtattggccggattagtatacgcgcgcgcgtttattgtttttaataactattcttgcgcgcataagtatccatcaaaaaaTATATATATCCcTATTTAAaTATAATTAACCGAcAAAaTCTACTCAATTGTTAAtaaTTTtAaTTGAAcataatagtAATTcATCCACTCTTAAAGtacAATTCATTTTCAGTGAaTATTTTCATCTTTTAagtATATTtGTTgatCAGTGAATAATtCAGACTCCaTTtATTtCaagTaTTtCcaaTATTtAaTtGATATTTCATCTCATCATTGAgAaaTTTtACcgTCTAATTTATTATAaGCaTTctCGATTCACTGAATATTTgTtAGCTTCAATTCATATTTTCTCACTTtAaTgaTtGcTTTCCTCTTTAATGAATATTTtCTCTCTTCAATTAATGcTttccttATTCAATGAaTGTTTTTtcctCTtCAACGAaTaTTTTtCTCTTCAATGAATATTTtccccTTCgATGTATATTTTcTCcaTTCAAAGTATaTtACCcTTgtAaGTTTTTAATATATCAATTGATATTTCATCTATTTAGTAGATAtcTTTagCTATCCCAcTTTTTTCAGTAATTTCAacGATTTTAGtCACTTAATGTACtcTCtCaCCAATaTtACTTCTTCaCTgAAAaTTTTCTTtATAGAATACAAtcTCTaCTAATTAAAATTCcaTTTGTTGACTTaTtATtGACTTGTCATTTTCAaTGAAAATTTAATtAaCTTTtAATAAATTTAATTACActttCAATAGATTAGGTTGTACTCGACAAAAATAAAaTAATTTTAGgCTATGTAAAtCAATTAGAGCTTTTAGGgAAaTTTTAtgATAATTTAAgTAaTATCTAGTTTtACGAGgTATTTATTTTAGTAAATTTTAATCATCTTTGTGAATTTtATGGTTTTCttttGAATTTtAATGGATTTaGGGTttgATTATGTTTTtaaTgAAATtATTGAAGAAATgaGGgTAAATCTATAATTTtAGaCAcTTAATTTCTtGatAaTTTaTtAgaTTTaaCTTGATTTTAGGATTATTTTAAATAAAaGTTAAATTTAGGATCAAAATGTTTATGAAACATCTATTTAAGATAATTATTTAAGAATTAGAATCAAATTTGACTGATAGATTTAATGATATTTTAATTATAATTTTATGTTCTATTTAAATAGTTGATtAAatcAGTtAaTTttAAAAAtATTTtAGTGAAACCtaaaaTTTTAATtGATTTtACaGTAAAAAAaaGgaTGgTCAATTAATtATtaTaTTTTCcATTTtATTGATTTCGTGgATatCAATCaCAAAAGTAGTATAaTTTAgaGaTTTTtAagaGGATGCTcAGTgtGGTTacAataTaCAtATGAAAAtcGTtGAaTtATATctaTGGGTTGACTGgTAATTTTtATTGAATTTATACTTGATTtACTGAttAATTTTAATtATTTGAGcAAcAtGATATAtaTTtATGATTTtACaTtAATTTAGGAAAttAaaTTTATgTGGGAAACAtAGACttATtCGATTTTAGTCaTTTTtGaTgAaTTTTTtATTtgATtGAATTTGTTgCCAGAATCAAATTGTGgtGATTTTcGAtGGAAAaTGTTGGgTATCGATAAcAaTTTTGTAATACTTtAAAGAAAATTtaTTTTtATTGGTAAAATtcAGATTTTtAtGATAATTTTAaGGgattttgaTTGGTTGAATACATATAGTAAatATGATCCgAATGATgAaTTTTtaaggAtcTTATTCGGTTAAaTATAGATTtcTtAAAGaaattttaatttgtaggtttttacaaaaatatgtatattgttggtg
>AAA.454EST.27
attcgccggatttattgagtattggccggattagtatacgcgcgcgcgtttattgtttttaataactattcttgcgcgcataagtatccatcaaaaaaTATATATATCCcTATTTAAaTATAATTAACCGAcAAAaTCTACTCAATTGTTAAtaaTTTtAaTTGAAcataatagtAATTcATCCACTCTTAAAGtacAATTCATTTTCAGTGAaTATTTTCATCTTTTAagtATATTtGTTgatCAGTGAATAATtCAGACTCCaTTtATTtCaagTaTTtCcaaTATTtAaTtGATATTTCATCTCATCATTGAgAaaTTTtACcgTCTAATTTATTATAaGCaTTctCGATTCACTGAATATTTgTtAGCTTCAATTCATATTTTCTCACTTtAaTgaTtGcTTTCCTCTTTAATGAATATTTtCTCTCTTCAATTAATGcTttccttATTCAATGAaTGTTTTTtcctCTtCAACGAaTaTTTTtCTCTTCAATGAATATTTtccccTTCgATGTATATTTTcTCcaTTCAAAGTATaTtACCcTTgtAaGTTTTTAATATATCAATTGATATTTCATCTATTTAGTAGATAtcTTTagCTATCCCAcTTTTTTCAGTAATTTCAacGATTTTAGtCACTTAATGTACtcTCtCaCCAATaTtACTTCTTCaCTgAAAaTTTTCTTtATAGAATACAAtcTCTaCTAATTAAAATTCcaTTTGTTGACTTaTtATtGACTTGTCATTTTCAaTGAAAATTTAATtAaCTTTtAATAAATTTAATTACActttCAATAGATTAGGTTGTACTCGACAAAAATAAAaTAATTTTAGgCTATGTAAAtCAATTAGAGCTTTTAGGgAAaTTTTAtgATAATTTAAgTAaTATCTAGTTTtACGAGgTATTTATTTTAGTAAATTTTAATCATCTTTGTGAATTTtATGGTTTTCttttGAATTTtAATGGATTTaGGGTttgATTATGTTTTtaaTgAAATtATTGAAGAAATgaGGgTAAATCTATAATTTtAGaCAcTTAATTTCTtGatAaTTTaTtAgaTTTaaCTTGATTTTAGGATTATTTTAAATAAAaGTTAAATTTAGGATCAAAATGTTTATGAAACATCTATTTAAGATAATTATTTAAGAATTAGAATCAAATTTGACTGATAGATTTAATGATATTTTAATTATAATTTTATGTTCTATTTAAATAGTTGATtAAatcAGTtAaTTttAAAAAtATTTtAGTGAAACCtaaaaTTTTAATtGATTTtACaGTAAAAAAaaGgaTGgTCAATTAATtATtaTaTTTTCcATTTtATTGATTTCGTGgATatCAATCaCAAAAGTAGTATAaTTTAgaGaTTTTtAagaGGATGCTcAGTgtGGTTacAataTaCAtATGAAAAtcGTtGAaTtATATctaTGGGTTGACTGgTAATTTTtATTGAATTTATACTTGATTtACTGAttAATTTTAATtATTTGAGcAAcAtGATATAtaTTtATGATTTtACaTtAATTTAGGAAAttAaaTTTATgTGGGAAACAtAGACttATtCGATTTTAGTCaTTTTtGaTgAaTTTTTtATTtgATtGAATTTGTTgCCAGAATCAAATTGTGgtGATTTTcGAtGGAAAaTGTTGGgTATCGATAAcAaTTTTGTAATACTTtAAAGAAAATTtaTTTTtATTGGTAAAATtcAGATTTTATTTtAaGGgAaTTtgATtGGTTGAATACATATAGTAAatATGATCCgAATGATgAaTTTTtaaagAtcTTATTCGGTTAAaTATAGATTtcTtAAAGaaattttaatttgtaggtttttacaaaaatatgtatattgttggtg
>AAA.454EST.28
AATTTTTtGGTtGCTTAGTTACCTTGtcGTTATCaGgcgATAATtaaTCAAATtcATTGAAaCCAAaTCCATTGTtATATTtaCTtGgTATCAACTTCTGAAcACTGATAaCCCATACACATGAatAATtcATtAATAACTGAACAACAATCACTAGGTACTGTaTACAAATAACTGAGTACTGTACAACTCTCTATAtaCATACTaGgCATTgAATAATTTACTTATTCATTAAAAtgacaTATTTAAaTAATATTTAcTCTTTGAACACcGATATTcAACcAACTtAACccAcTtAAAAATAAAaTTTtCTCTCAATCATTTCCCcTTAAAATACTTGGTTATTCACACACTCACAATATGTTATCAATAACTAGTTACtGAACAAATCAATATCAAAAaTTgTTtaCTGaCcAAGAAATCTTTAAATAAAAGCACaTAAAAaTTTGAaCAATCAAAAGAAATACAATTTTaTTAACTTctCgACTcTTTTgTCGATCaTTGATgTCTCCAAATTGTTTgaTTGTTtAGTTACCtGaTTGCTATCAAGAAACTaTtAATCATTGAAGCTCAATCAATtGTTGtATTTTCTCTGAATAAAAAtgTATTtcTTTACAGTCTTGTATgTGATTTATTGAAATTATTTTGTAAAACTTagTTAAAAAaCTTTgAAaTTTTTttACcATTTTtGTAaTATTTTtAATTgCgTCCAACAATGAACAaTtActAAaGTtaTTTtCAAagATgAATgtcAACCTTTTCaTTtAaTTTTCaCATGCCccTAAATAAATTAATTGCTAACaCTCaactaaTTACTTAAATTtATTTTtAcAcATTTtCTATtCTTTTcAcTtcAActCTTgTtGTTTACTGAATGATAAATtAATTAGTAAGTAcAatAgtGgttaatcTAATTgcTAGtgAAAaGAAacTTGATTAGAAAAAtaTtcTtAAaTTAATTTCtcAAAaCATATATTACTTTCAttGTACTtGgAaTAAATTTTCATAtaTTTATtGAAAATgATTcgacTcTTtAAaTTATTAACTCAAAGATGctAAAGGTTTGAATAAAACTGATAgaaaataaataaTtAaTATCTacagCATTACTAAAAtcAAATGATTATCGAcAacaCTAAATAAGTTGAATTTCTAACAAaGcTTaaaagaCTACaTggAaCAGGTACttgtgcactgATAGATACCGaTAAAaTcTaCtAAAaatttAAATATGtATGTTtAATtgTTGTAAAatATTtGTTTTtGTAAAAatAagACTTATCcTTAAATTATGATTAGCATGTGAATAGAATTTGaTTAAAgTtgTgagAAATATttgAagttgTtattttAAaTAAAACTGATTAATTTGTAAaTAATGTTaTtacTTTGAAGAAATTTTAAAaTAAGACCTTCAGCAAATTGGTAAGAAAATAGTAGTTATTGAGTAATACTTATTAAAaTTACCAAAGTTTTATAATTTTTGaCAAGtcTTgaTAGATcTTTAATAAAATTTGTTAGTACTTtgAATaaaaaaattttAAAAAaGttACAaCAcAGTagCAAATCGtAAAGAAACTAGtACTTAtcAGTtAATtAAaTtAaCTAAGTTGtAAAATAaTTGAAAAAATTtgTTAGATTTTTtAAAAttttatAAGATTGTtAGGtAATtGTtCTAGGtACTTGTTGAAtAaAAaTtAATGTATTTtATCAACAGCTCAtAGTTTTtAaTCGTaCAATTtCtCTTCATTCCTGGAAaTAATCGTAAATATTTggaTtATTCaGagaaTTGTCAaTaaCAACATaaGtAATGGGTAACAtAAATTTTTTAAATACTAATCAATTTtagTTTTtAATTAaaTTACAAATATAATAaTAAAATCAAATAAATACTTGAATGTGAATCgaaaaaTTTCTTAGAACTgAAaTCTTATcGATATATTCtGATTAaCcTTAAAtCAATgAAAAAaGTAaCAaTTTtCctAAGTATTTtATAAaTTCAACCAACTCAATCCCCtttaaaaaaaaatACTATAAATTCGactCTCAaCCAATCATtCctCTTCAAATGTCATTTTTCACTCCATTATACCAaCTATATTCATgaTTTTtAtAAAAgCCTATCAAGTAGATAaTATTtaCCTTTtGAAtACcAATATTcaTtCcAGTAAaTTtCTTTAgAAATATTaTAAATTctCTCTTgaCCAATCATTTTCcATCAAaTaacAATATTTCCAGCCAtaTTCAaTAttttcataaaaattataaaattacccattaagataatatttacccttttaaataacaatattttaaccaactcacccccttaaaaa
>AAA.454EST.29
CCCtCTtCAAAAAAtATTTTTtCTCTCCAATGAATAATTTCTCTtAATGAATATTTTCctCTTCAAtGAATAATTTCTCactttAATtAaTATTTtcTCaCTTTAATGAATAtttttCctCTTCGATGTAtATTTtCTtCATTCAAAGTATATTACCcTtGTAAGGTTTtAATAtaTCAaTtGAtATTtcaTctATTTAGtAGATATcTttAGctATCCcaCtTTTTcAGTAATTTCAacGATTTTAGtCACTTAATGTACtcTCtCaCCAATaTtACTTCTTCaCTgAAAaTTTTCTTtATAGAATACAAtcTCTaCTAATTAAAATTCcaTTTGTTGACTTaTtATtGACTTGTCATTTTCAaTGAAAATTTAATtAaCTTTtAATAAATTTAATTACActttCAATAGATTAGGTTGTACTCGACAAAAATAAAaTAATTTTAGgCTATGTAAAtCAATTAGAGCTTTTAGGgAAaTTTTAtgATAATTTAAgTAaTATCTAGTTTtACGAGgTATTTATTTTAGTAAATTTTAATCATCTTTGTGAATTTtATGGTTTTCttttGAATTTtAATGGATTTaGGGTttgATTATGTTTTtaaTgAAATtATTGAAGAAATgaGGgTAAATCTATAATTTtAGaCAcTTAATTTCTtGatAaTTTaTtAgaTTTaaCTTGATTTTAGGATTATTTTAAATAAaagTTTATTTTAGgAacAAAATGTTTATGAAAcaTAtTTTatGatAATTATTtACCAATTAgaTtCcAaTTTGACTGATAgaTTTTGAATagTAAATGATATTTtAATTTtAattttaTGATCTAtttaaaaaGTtAaTTttAAAAAtATTTtAGTGAAACCtaaaaTTTTAATtGATTTtACaGTAAAAAAaaGgaTGgTCAATTAATtATtaTaTTTTCcATTTtATTGATTTCGTGgATatCAATCaCAAAAGTAGTATAaTTTAgaGaTTTTtAagaGGATGCTcAGTgtGGTTacAataTaCAtATGAAAAtcGTtGAaTtATATctaTGGGTTGACTGgTAATTTTtATTGAATTTATACTTGATTtACTGAttAATTTTAATtATTTGAGcAAcAtGATATAtaTTtATGATTTtACaTtAATTTAGGAAAttAaaTTTATgTGGGAAACAtAGACttATtCGATTTTAGTCaTTTTtGaTgAaTTTTTtATTtgATtGAATTTGTTgCCAGAATCAAATTGTGgtGATTTTcGAtGGAAAaTGTTGGgTATCGATAAcAaTTTTGTAATACTTtAAAGAAAATTtaTTTTtATTGGTAAAATtcAGATTTTATTTtAaGGgAaTTtgATtGGTTGAATACATATAGTAAatATGATCCgAATGATgAaTTTTtaaagAtcTTATTCGGTTAAaTATAGATTtcTtAAAGaaattttaatttgtaggtttttacaaaaatatgtatattgttggtg
>AAA.454EST.30
cgtcaatatagtcagggggtatttttgactgtcgataaaaagcataagataaaaattgggttgaatagtctacaatggtcacagagggtATTTTTCATccACAAAaTATTTtCAatCAcACTATAGTcAggggtATTTtttGAttttGaTAAAaaGCCTAAgaTAAAAATTcacTTGAATCGTCtaTCAAtAAAAAaGCATAGAAATATTTTATCGATtAAAAGccaaaaaaataTTtCTTtGaTTAAAAAgCATAAAAatATTTTctCAcTTTAATGATTacTTTCcTCTTCgATGTATATTTTcTCcaTTCAAAGTATaTtACCcTTgtAaGTTTTTAATATATCAATTGATATTTCATCTATTTAGTAGATAtcTTTagCTATCCCAcTTTTTTCAGTAATTTCAacGATTTTAGtCACTTAATGTACtcTCtCaCCAATaTtACTTCTTCaCTgAAAaTTTTCTTtATAGAATACAAtcTCTaCTAATTAAAATTCcaTTTGTTGACTTaTtATtGACTTGTCATTTTCAaTGAAAATTTAATtAaCTTTtAATAAATTTAATTACActttCAATAGATTAGGTTGTACTCGACAAAAATAAAaTAATTTTAGgCTATGTAAAtCAATTAGAGCTTTTAGGgAAaTTTTAtgATAATTTAAgTAaTATCTAGTTTtACGAGgTATTTATTTTAGTAAATTTTAATCATCTTTGTGAATTTtATGGTTTTCttttGAATTTtAATGGATTTaGGGTttgATTATGTTTTtaaTgAAATtATTGAAGAAATgaGGgTAAATCTATAATTTtAGaCAcTTAATTTCTtGatAaTTTaTtAgaTTTaaCTTGATTTTAGGATTATTTTAAATAAaagTTTATTTTAGgAacAAAATGTTTATGAAAcaTAtTTTatGatAATTATTtACCAATTAgaTtCcAaTTTGACTGATAgaTTTTGAATagTAAATGATATTTtAATTTtAattttaTGATCTAtttaaaaaGTtAaTTttAAAAAtATTTtAGTGAAACCtaaaaTTTTAATtGATTTtACaGTAAAAAAaaGgaTGgTCAATTAATtATtaTaTTTTCcATTTtATTGATTTCGTGgATatCAATCaCAAAAGTAGTATAaTTTAgaGaTTTTtAagaGGATGCTcAGTgtGGTTacAataTaCAtATGAAAAtcGTtGAaTtATATctaTGGGTTGACTGgTAATTTTtATTGAATTTATACTTGATTtACTGAttAATTTTAATtATTTGAGcAAcAtGATATAtaTTtATGATTTtACaTtAATTTAGGAAAttAaaTTTATgTGGGAAACAtAGACttATtCGATTTTAGTCaTTTTtGaTgAaTTTTTtATTtgATtGAATTTGTTgCCAGAATCAAATTGTGgtGATTTTcGAtGGAAAaTGTTGGgTATCGATAAcAaTTTTGTAATACTTtAAAGAAAATTtaTTTTtATTGGTAAAATtcAGATTTTATTTtAaGGgAaTTtgATtGGTTGAATACATATAGTAAatATGATCCgAATGATgAaTTTTtaaagAtcTTATTCGGTTAAaTATAGATTtcTtAAAGaaattttaatttgtaggtttttacaaaaatatgtatattgttggtg
>AAA.454EST.31
CCCtCTtCAAAAAAtATTTTTtCTCTCCAATGAATAATTTCTCTtAATGAATATTTTCctCTTCAAtGAATAATTTCTCactttAATtAaTATTTtcTCaCTTTAATGAATAtttttCctCTTCGATGTAtATTTtCTtCATTCAAAGTATATTACCcTtGTAAGGTTTtAATAtaTCAaTtGAtATTtcaTctATTTAGtAGATATcTttAGctATCCcaCTTTTttCcAGTAATTtCAAcGATTTTAgACACTTAATGTAcTcTCtcACCAAtATTaCTtCTTCACTGAAAaTTTTCTTTATAGAATATAATCtcTACTAATTAAAATTCcATTTGTTGAcTtGTTATTTTCAatGAAAATTTAActAAATAAATtaCATctttCAATAGATTAGGTTGTACTCGACAAAAATAAAaTAATTTTAGgCTATGTAAAtCAATTAGAGCTTTTAGGgAAaTTTTAtgATAATTTAAgTAaTATCTAGTTTtACGAGgTATTTATTTTAGTAAATTTTAATCATCTTTGTGAATTTtATGGTTTTCttttGAATTTtAATGGATTTaGGGTttgATTATGTTTTtaaTgAAATtATTGAAGAAATgaGGgTAAATCTATAATTTtAGaCAcTTAATTTCTtGatAaTTTaTtAgaTTTaaCTTGATTTTAGGATTATTTTAAATAAAaGTTAAATTTAGGATCAAAATGTTTATGAAACATCTATTTAAGATAATTATTTAAGAATTAGAATCAAATTTGACTGATAGATTTAATGATATTTTAATTATAATTTTATGTTCTATTTAAATAGTTGATtAAatcAGTtAaTTttAAAAAtATTTtAGTGAAACCtaaaaTTTTAATtGATTTtACaGTAAAAAAaaGgaTGgTCAATTAATtATtaTaTTTTCcATTTtATTGATTTCGTGgATatCAATCaCAAAAGTAGTATAaTTTAgaGaTTTTtAagaGGATGCTcAGTgtGGTTacAataTaCAtATGAAAAtcGTtGAaTtATATctaTGGGTTGACTGgTAATTTTtATTGAATTTATACTTGATTtACTGAttAATTTTAATtATTTGAGcAAcAtGATATAtaTTtATGATTTtACaTtAATTTAGGAAAttAaaTTTATgTGGGAAACAtAGACttATtCGATTTTAGTCaTTTTtGaTgAaTTTTTtATTtgATtGAATTTGTTgCCAGAATCAAATTGTGgtGATTTTcGAtGGAAAaTGTTGGgTATCGATAAcAaTTTTGTAATACTTtAAAGAAAATTtaTTTTtATTGGTAAAATtcAGATTTTATTTtAaGGgAaTTtgATtGGTTGAATACATATAGTAAatATGATCCgAATGATgAaTTTTtaaagAtcTTATTCGGTTAAaTATAGATTtcTtAAAGaaattttaatttgtaggtttttacaaaaatatgtatattgttggtg
>AAA.454EST.32
CCCtCTtCAAAAAAtATTTTTtCTCTCCAATGAATAATTTCTCTtAATGAATATTTTCctCTTCAAtGAATAATTTCTCactttAATtAaTATTTtcTCaCTTTAATGAATAtttttCctCTTCGATGTAtATTTtCTtCATTCAAAGTATATTACCcTtGTAAGGTTTtAATAtaTCAaTtGAtATTtcaTctATTTAGtAGATATcTttAGctATCCcaCTTTTttCcAGTAATTtCAAcGATTTTAgACACTTAATGTAcTcTCtcACCAAtATTaCTtCTTCACTGAAAaTTTTCTTTATAGAATATAATCtcTACTAATTAAAATTCcATTTGTTGAcTtgTTATtGACTTGTCATTTTCAaTGAAAATTTAATtAaCTTTtAATAAATTTAATTACActttCAATAGATTAGGTTGTACTCGACAAAAATAAAaTAATTTTAGgCTATGTAAAtCAATTAGAGCTTTTAGGgAAaTTTTAtgATAATTTAAgTAaTATCTAGTTTtACGAGgTATTTATTTTAGTAAATTTTAATCATCTTTGTGAATTTtATGGTTTTCttttGAATTTtAATGGATTTaGGGTttgATTATGTTTTtaaTgAAATtATTGAAGAAATgaGGgTAAATCTATAATTTtAGaCAcTTAATTTCTtGatAaTTTaTtAgaTTTaaCTTGATTTTAGGATTATTTTAAATAAaagTTTATTTTAGgAacAAAATGTTTATGAAAcaTAtTTTatGatAATTATTtACCAATTAgaTtCcAaTTTGACTGATAgaTTTTGAATagTAAATGATATTTtAATTTtAattttaTGATCTAtttaaaaaGTtAaTTttAAAAAtATTTtAGTGAAACCtaaaaTTTTAATtGATTTtACaGTAAAAAAaaGgaTGgTCAATTAATtATtaTaTTTTCcATTTtATTGATTTCGTGgATatCAATCaCAAAAGTAGTATAaTTTAgaGaTTTTtAagaGGATGCTcAGTgtGGTTacAataTaCAtATGAAAAtcGTtGAaTtATATctaTGGGTTGACTGgTAATTTTtATTGAATTTATACTTGATTtACTGAttAATTTTAATtATTTGAGcAAcAtGATATAtaTTtATGATTTtACaTtAATTTAGGAAAttAaaTTTATgTGGGAAACAtAGACttATtCGATTTTAGTCaTTTTtGaTgAaTTTTTtATTtgATtGAATTTGTTgCCAGAATCAAATTGTGgtGATTTTcGAtGGAAAaTGTTGGgTATCGATAAcAaTTTTGTAATACTTtAAAGAAAATTtaTTTTtATTGGTAAAATtcAGATTTTATTTtAaGGgAaTTtgATtGGTTGAATACATATAGTAAatATGATCCgAATGATgAaTTTTtaaagAtcTTATTCGGTTAAaTATAGATTtcTtAAAGaaattttaatttgtaggtttttacaaaaatatgtatattgttggtg
>AAA.454EST.33
TTTTAaTGtAAATtACTACTTaTTttAaagTTTAGTTTTAAATATTATTATTTTtACTATTATTATtACAAGTTAaTATAaTTtACTACTTATTTTtATAAGTAATGTTTtAatATttattaTtaTTATtATTTTCAAGGTtATTGgATGaGTCATAATATTaTTTcAaGgTCATTtAAAAGTaGgTCAAtgtCATagTATTTTtAAACATTTTtAaTTTTAATATACTACTTaTTTTTTaTAAGTAGtGTTTtAatGTTCTTtAATTTTtaTTCTaTtattattATTATTAttaTtAATATTAcAaGTTTTtATTaTTAtAaTTTTCATTATTATTTtATATAAaTTTTCAACAAAGtATAtaaaaTTAATATtgAaTAGAAAAAGTTTGTTCAaTTGtgtttcATAGTAgAcaGggATAGAacAATTGTAAATGTTTGTaAAAAGTtAAaGAAAAATTCtAtATTTTTAAGAAAATATGTGCAAATAAATATCAAAActAATtATGGcTcAAATgtGTgTgTtAAACCaTCGAtATGTtACagTGTTTAtGGAAAAAcTttAATGAAAAtATGTGttaTTTTtCAACAATTTATGAAATATTtATTTTATGGCTAATAATGTGTATGTGTtAAATCATAAAAAtAGTTCAATATTTATGTAAAGTTTGAGATTGTTAAGAAAATGTataTAATTtATGATACACACGTGTTTTTtGATTGAAaTATaGGTGTttGTTTTACCGATATAAGAAAAACTATGGACattttttAAGAAAaTACAcGTAATTTATGATTATCATGGGATTAGAATTTGATTAAAGTTGTGAGAAAGTTGTTAAATTTGAGACcTTAAAATAAGACCTTCAGCAAATTGGTAAGAAAATAGTAGTTATTGAGTAATACTTATTAAAaTTACCAAAGTTTTATAATTTTTGaCAAGtcTTgaTAGATcTTTAATAAAATTTGTTAGTACTTtgAATaaaaaaattttAAAAAaGttACAaCAcAGTagCAAATCGtAAAGAAACTAGtACTTAtcAGTtAATtAAaTtAaCTAAGTTGtAAAATAaTTGAAAAAATTtgTTAGATTTTTtAAAAttttatAAGATTGTtAGGtAATtGTtCTAGGtACTTGTTGAAtAaAAaTtAATGTATTTtATCAACAGCTCAtAGTTTTtAaTCGTaCAATTtCtCTTCATTCCTGGAAaTAATCGTAAATATTTggaTtATTCaGagaaTTGTCAaTaaCAACATaaGtAATGGGTAACAtAAATTTTTTAAATACTAATCAATTTtagTTTTtAATTAaaTTACAAATATAATAaTAAAATCAAATAAATACTTGAATGTGAATCgaaaaaTTTCTTAGAACTgAAaTCTTATcGATATATTCtGATTAaCcTTAAAtCAATgAAAAAaGTAaCAaTTTtCctAAGTATTTtATAAaTTCAACCAACTCAATCCCCtttaaaaaaaaatACTATAAATTCGactCTCAaCCAATCATtCctCTTCAAATGTCATTTTTCACTCCATTATACCAaCTATATTCATgaTTTTtAtAAAAgCCTATCAAGTAGATAaTATTtaCCTTTtGAAtACcAATATTcaTtCcAGTAAaTTtCTTTAgAAATATTaTAAATTctCTCTTgaCCAATCATTTTCcATCAAaTaacAATATTTCCAGCCAtaTTCAaTAttttcataaaaattataaaattacccattaagataatatttacccttttaaataacaatattttaaccaactcacccccttaaaaa
>AAA.454EST.34
CCCtCTtCAAAAAAtATTTTTtCTCTCCAATGAATAATTTCTCTtAATGAATATTTTCctCTTCAAtGAATAATTTCTCactttAATtAaTATTTtcTCaCTTTAATGAATAtttttCctCTTCGATGTAtATTTtCTtCATTCAAAGTATATTACCcTtGTAAGGTTTtAATAtaTCAaTtGAtATTtcaTctATTTAGtAGATATcTttAGctATCCcaCTTTTttCcAGTAATTtCAAcGATTTTAgACACTTAATGTAcTcTCtcACCAAtATTaCTtCTTCACTGAAAaTTTTCTTTATAGAATATAATCtcTACTAATTAAAATTCcATTTGTTGAcTtGTTATTTTCAatGAAAATTTAActAAATAAATtaCATctttCAATAGATTAGGTTGTACTCGACAAAAATAAAaTAATTTTAGgCTATGTAAAtCAATTAGAGCTTTTAGGgAAaTTTTAtgATAATTTAAgTAaTATCTAGTTTtACGAGgTATTTATTTTAGTAAATTTTAATCATCTTTGTGAATTTtATGGTTTTCttttGAATTTtAATGGATTTaGGGTttgATTATGTTTTtaaTgAAATtATTGAAGAAATgaGGgTAAATCTATAATTTtAGaCAcTTAATTTCTtGatAaTTTaTtAgaTTTaaCTTGATTTTAGGATTATTTTAAATAAaagTTTATTTTAGgAacAAAATGTTTATGAAAcaTAtTTTatGatAATTATTtACCAATTAgaTtCcAaTTTGACTGATAgaTTTTGAATagTAAATGATATTTtAATTTtAattttaTGATCTAtttaaaaaGTtAaTTttAAAAAtATTTtAGTGAAACCtaaaaTTTTAATtGATTTtACaGTAAAAAAaaGgaTGgTCAATTAATtATtaTaTTTTCcATTTtATTGATTTCGTGgATatCAATCaCAAAAGTAGTATAaTTTAgaGaTTTTtAagaGGATGCTcAGTgtGGTTacAataTaCAtATGAAAAtcGTtGAaTtATATctaTGGGTTGACTGgTAATTTTtATTGAATTTATACTTGATTtACTGAttAATTTTAATtATTTGAGcAAcAtGATATAtaTTtATGATTTtACaTtAATTTAGGAAAttAaaTTTATgTGGGAAACAtAGACttATtCGATTTTAGTCaTTTTtGaTgAaTTTTTtATTtgATtGAATTTGTTgCCAGAATCAAATTGTGgtGATTTTcGAtGGAAAaTGTTGGgTATCGATAAcAaTTTTGTAATACTTtAAAGAAAATTtaTTTTtATTGGTAAAATtcAGATTTTATTTtAaGGgAaTTtgATtGGTTGAATACATATAGTAAatATGATCCgAATGATgAaTTTTtaaagAtcTTATTCGGTTAAaTATAGATTtcTtAAAGaaattttaatttgtaggtttttacaaaaatatgtatattgttggtg
>AAA.454EST.35
TTTTAaTGtAAATtACTACTTaTTttAaagTTTAGTTTTAAATATTATTATTTTtACTATTATTATtACAAGTTAaTATAaTTtACTACTTATTTTtATAAGTAATGTTTtAatATttattaTtaTTATtATTTTCAAGGTtATTGgATGaGTCATAATATTaTTTcAaGgTCATTtAAAAGTaGgTCAAtgtCATagTATTTTtAAACATTTTtAaTTTTAATATACTACTTaTTTTTTaTAAGTAGtGTTTtAatGTTCTTtAATTTTtaTTCTaTtattattATTATTAttaTtAATATTAcAaGTTTTtATTaTTAtAaTTTTCATTATTATTTtATATAAaTTTTCAACAAAGtATAtaaaaTTAATATtgAaTAGAAAAAGTTTGTTCAaTTGtgtttcATAGTAgAcaGggATAGAacAATTGTAAATGTTTGTaAAAAGTtAAaGAAAAATTCtAtATTTTTAAGAAAATATGTGCAAATAAATATCAAAActAATtATGGcTcAAATgtGTgTgTtAAACCaTCGAtATGTtACagTGTTTAtGGAAAAAcTttAATGAAAAtATGTGttaTTTTtCAACAATTTATGAAATATTtATTTTATGGCTAATAATGTGTATGTGTtAAATCATAAAAAtAGTTCAATATTTATGTAAAGTTTGAGATTGTTAAGAAAATGTataTAATTtATGATACACACGTGTTTTTtGATTGAAaTATaGGTGTttGTTTTACCGATATAAGAAAAACTATGGACattttttAAGAAAaTACAcGTAATTTATGATTATCATGGGATTAGAATTTGATTAAAGTTGTGAGAAAGTTGTTAAATTTgaaaccttaaaaTAAGACCTTCAGCAAATTGGTAAGAAAATAGTAGTTATTGAGTAATACTTATTAAAaTTACCAAAGTTTTATAATTTTTGaCAAGtcTTgaTAGATcTTTAATAAAATTTGTTAGTACTTtgAATaaaaaaattttAAAAAaGttACAaCAcAGTagCAAATCGtAAAGAAACTAGtACTTAtcAGTtAATtAAaTtAaCTAAGTTGtAAAATAaTTGAAAAAATTtgTTAGATTTTTtAAAAttttatAAGATTGTtAGGtAATtGTtCTAGGtACTTGTTGAAtAaAAaTtAATGTATTTtATCAACAGCTCAtAGTTTTtAaTCGTaCAATTtCtCTTCATTCCTGGAAaTAATCGTAAATATTTggaTtATTCaGagaaTTGTCAaTaaCAACATaaGtAATGGGTAACAtAAATTTTTTAAATACTAATCAATTTtagTTTTtAATTAaaTTACAAATATAATAaTAAAATCAAATAAATACTTGAATGTGAATCgaaaaaTTTCTTAGAACTgAAaTCTTATcGATATATTCtGATTAaCcTTAAAtCAATgAAAAAaGTAaCAaTTTtCctAAGTATTTtATAAaTTCAACCAACTCAATCCCCtttaaaaaaaaatACTATAAATTCGactCTCAaCCAATCATtCctCTTCAAATGTCATTTTTCACTCCATTATACCAaCTATATTCATgaTTTTtAtAAAAgCCTATCAAGTAGATAaTATTtaCCTTTtGAAtACcAATATTcaTtCcAGTAAaTTtCTTTAgAAATATTaTAAATTctCTCTTgaCCAATCATTTTCcATCAAaTaacAATATTTCCAGCCAtaTTCAaTAttttcataaaaattataaaattacccattaagataatatttacccttttaaataacaatattttaaccaactcacccccttaaaaa
>AAA.454EST.36
CCCtCTtCAAAAAAtATTTTTtCTCTCCAATGAATAATTTCTCTtAATGAATATTTTCctCTTCAAtGAATAATTTCTCactttAATtAaTATTTtcTCaCTTTAATGAATAtttttCctCTTCGATGTAtATTTtCTtCATTCAAAGTATATTACCcTtGTAAGGTTTtAATAtaTCAaTtGAtATTtcaTctATTTAGtAGATATcTttAGctATCCcaCTTTTttCcAGTAATTtCAAcGATTTTAgACACTTAATGTAcTcTCtcACCAAtATTaCTtCTTCACTGAAAaTTTTCTTTATAGAATATAATCtcTACTAATTAAAATTCcATTTGTTGAcTtgTTATtGACTTGTCATTTTCAaTGAAAATTTAATtAaCTTTtAATAAATTTAATTACActttCAATAGATTAGGTTGTACTCGACAAAAATAAAaTAATTTTAGgCTATGTAAAtCAATTAGAGCTTTTAGGgAAaTTTTAtgATAATTTAAgTAaTATCTAGTTTtACGAGgTATTTATTTTAGTAAATTTTAATCATCTTTGTGAATTTtATGGTTTTCttttGAATTTtAATGGATTTaGGGTttgATTATGTTTTtaaTgAAATtATTGAAGAAATgaGGgTAAATCTATAATTTtAGaCAcTTAATTTCTtGatAaTTTaTtAgaTTTaaCTTGATTTTAGGATTATTTTAAATAAAaGTTAAATTTAGGATCAAAATGTTTATGAAACATCTATTTAAGATAATTATTTAAGAATTAGAATCAAATTTGACTGATAGATTTAATGATATTTTAATTATAATTTTATGTTCTATTTAAATAGTTGATtAAatcAGTtAaTTttAAAAAtATTTtAGTGAAACCtaaaaTTTTAATtGATTTtACaGTAAAAAAaaGgaTGgTCAATTAATtATtaTaTTTTCcATTTtATTGATTTCGTGgATatCAATCaCAAAAGTAGTATAaTTTAgaGaTTTTtAagaGGATGCTcAGTgtGGTTacAataTaCAtATGAAAAtcGTtGAaTtATATctaTGGGTTGACTGgTAATTTTtATTGAATTTATACTTGATTtACTGAttAATTTTAATtATTTGAGcAAcAtGATATAtaTTtATGATTTtACaTtAATTTAGGAAAttAaaTTTATgTGGGAAACAtAGACttATtCGATTTTAGTCaTTTTtGaTgAaTTTTTtATTtgATtGAATTTGTTgCCAGAATCAAATTGTGgtGATTTTcGAtGGAAAaTGTTGGgTATCGATAAcAaTTTTGTAATACTTtAAAGAAAATTtaTTTTtATTGGTAAAATtcAGATTTTATTTtAaGGgAaTTtgATtGGTTGAATACATATAGTAAatATGATCCgAATGATgAaTTTTtaaagAtcTTATTCGGTTAAaTATAGATTtcTtAAAGaaattttaatttgtaggtttttacaaaaatatgtatattgttggtg
>AAA.454EST.37
CCCtCTtCAAAAAAtATTTTTtCTCTCCAATGAATAATTTCTCTtAATGAATATTTTCctCTTCAAtGAATAATTTCTCactttAATtAaTATTTtcTCaCTTTAATGAATAtttttCctCTTCGATGTAtATTTtCTtCATTCAAAGTATATTACCcTtGTAAGGTTTtAATAtaTCAaTtGAtATTtcaTctATTTAGtAGATATcTttAGctATCCcaCtTTTTcAGTAATTTCAacGATTTTAGtCACTTAATGTACtcTCtCaCCAATaTtACTTCTTCaCTgAAAaTTTTCTTtATAGAATACAAtcTCTaCTAATTAAAATTCcaTTTGTTGACTTaTtATtGACTTGTCATTTTCAaTGAAAATTTAATtAaCTTTtAATAAATTTAATTACActttCAATAGATTAGGTTGTACTCGACAAAAATAAAaTAATTTTAGgCTATGTAAAtCAATTAGAGCTTTTAGGgAAaTTTTAtgATAATTTAAgTAaTATCTAGTTTtACGAGgTATTTATTTTAGTAAATTTTAATCATCTTTGTGAATTTtATGGTTTTCttttGAATTTtAATGGATTTaGGGTttgATTATGTTTTtaaTgAAATtATTGAAGAAATgaGGgTAAATCTATAATTTtAGaCAcTTAATTTCTtGatAaTTTaTtAgaTTTaaCTTGATTTTAGGATTATTTTAAATAAAaGTTAAATTTAGGATCAAAATGTTTATGAAACATCTATTTAAGATAATTATTTAAGAATTAGAATCAAATTTGACTGATAGATTTAATGATATTTTAATTATAATTTTATGTTCTATTTAAATAGTTGATtAAatcAGTtAaTTttAAAAAtATTTtAGTGAAACCtaaaaTTTTAATtGATTTtACaGTAAAAAAaaGgaTGgTCAATTAATtATtaTaTTTTCcATTTtATTGATTTCGTGgATatCAATCaCAAAAGTAGTATAaTTTAgaGaTTTTtAagaGGATGCTcAGTgtGGTTacAataTaCAtATGAAAAtcGTtGAaTtATATctaTGGGTTGACTGgTAATTTTtATTGAATTTATACTTGATTtACTGAttAATTTTAATtATTTGAGcAAcAtGATATAtaTTtATGATTTtACaTtAATTTAGGAAAttAaaTTTATgTGGGAAACAtAGACttATtCGATTTTAGTCaTTTTtGaTgAaTTTTTtATTtgATtGAATTTGTTgCCAGAATCAAATTGTGgtGATTTTcGAtGGAAAaTGTTGGgTATCGATAAcAaTTTTGTAATACTTtAAAGAAAATTtaTTTTtATTGGTAAAATtcAGATTTTATTTtAaGGgAaTTtgATtGGTTGAATACATATAGTAAatATGATCCgAATGATgAaTTTTtaaagAtcTTATTCGGTTAAaTATAGATTtcTtAAAGaaattttaatttgtaggtttttacaaaaatatgtatattgttggtg
>AAA.454EST.38
cgtcaatatagtcagggggtatttttgactgtcgataaaaagcataagataaaaattgggttgaatagtctacaatggtcacagagggtATTTTTCATccACAAAaTATTTtCAatCAcACTATAGTcAggggtATTTtttGAttttGaTAAAaaGCCTAAgaTAAAAATTcacTTGAATCGTCtaTCAAtAAAAAaGCATAGAAATATTTTATCGATtAAAAGccaaaaaaataTTtCTTtGaTTAAAAAgCATAAAAatATTTTctCAcTTTAATGATTacTTTCcTCTTCgATGTATATTTTcTCcaTTCAAAGTATaTtACCcTTgtAaGTTTTTAATATATCAATTGATATTTCATCTATTTAGTAGATAtcTTTagCTATCCCAcTTTTTTCAGTAATTTCAacGATTTTAGtCACTTAATGTACtcTCtCaCCAATaTtACTTCTTCaCTgAAAaTTTTCTTtATAGAATACAAtcTCTaCTAATTAAAATTCcaTTTGTTGACTTaTtATtGACTTGTCATTTTCAaTGAAAATTTAATtAaCTTTtAATAAATTTAATTACActttCAATAGATTAGGTTGTACTCGACAAAAATAAAaTAATTTTAGgCTATGTAAAtCAATTAGAGCTTTTAGGgAAaTTTTAtgATAATTTAAgTAaTATCTAGTTTtACGAGgTATTTATTTTAGTAAATTTTAATCATCTTTGTGAATTTtATGGTTTTCttttGAATTTtAATGGATTTaGGGTttgATTATGTTTTtaaTgAAATtATTGAAGAAATgaGGgTAAATCTATAATTTtAGaCAcTTAATTTCTtGatAaTTTaTtAgaTTTaaCTTGATTTTAGGATTATTTTAAATAAAaGTTAAATTTAGGATCAAAATGTTTATGAAACATCTATTTAAGATAATTATTTAAGAATTAGAATCAAATTTGACTGATAGATTTAATGATATTTTAATTATAATTTTATGTTCTATTTAAATAGTTGATtAAatcAGTtAaTTttAAAAAtATTTtAGTGAAACCtaaaaTTTTAATtGATTTtACaGTAAAAAAaaGgaTGgTCAATTAATtATtaTaTTTTCcATTTtATTGATTTCGTGgATatCAATCaCAAAAGTAGTATAaTTTAgaGaTTTTtAagaGGATGCTcAGTgtGGTTacAataTaCAtATGAAAAtcGTtGAaTtATATctaTGGGTTGACTGgTAATTTTtATTGAATTTATACTTGATTtACTGAttAATTTTAATtATTTGAGcAAcAtGATATAtaTTtATGATTTtACaTtAATTTAGGAAAttAaaTTTATgTGGGAAACAtAGACttATtCGATTTTAGTCaTTTTtGaTgAaTTTTTtATTtgATtGAATTTGTTgCCAGAATCAAATTGTGgtGATTTTcGAtGGAAAaTGTTGGgTATCGATAAcAaTTTTGTAATACTTtAAAGAAAATTtaTTTTtATTGGTAAAATtcAGATTTTATTTtAaGGgAaTTtgATtGGTTGAATACATATAGTAAatATGATCCgAATGATgAaTTTTtaaagAtcTTATTCGGTTAAaTATAGATTtcTtAAAGaaattttaatttgtaggtttttacaaaaatatgtatattgttggtg
>AAA.454EST.39
CCCtCTtCAAAAAAtATTTTTtCTCTCCAATGAATAATTTCTCTtAATGAATATTTTCctCTTCAAtGAATAATTTCTCactttAATtAaTATTTtcTCaCTTTAATGAATAtttttCctCTTCGATGTAtATTTtCTtCATTCAAAGTATATTACCcTtGTAAGGTTTtAATAtaTCAaTtGAtATTtcaTctATTTAGtAGATATcTttAGctATCCcaCTTTTttCcAGTAATTtCAAcGATTTTAgACACTTAATGTAcTcTCtcACCAAtATTaCTtCTTCACTGAAAaTTTTCTTTATAGAATATAATCtcTACTAATTAAAATTCcATTTGTTGAcTtGTTATTTTCAatGAAAATTTAActAAATAAATtaCATctttCAATAGATTAGGTTGTACTCGACAAAAATAAAaTAATTTTAGgCTATGTAAAtCAATTAGAGCTTTTAGGgAAaTTTTAtgATAATTTAAgTAaTATCTAGTTTtACGAGgTATTTATTTTAGTAAATTTTAATCATCTTTGTGAATTTtATGGTTTTCttttGAATTTtAATGGATTTaGGGTttgATTATGTTTTtaaTgAAATtATTGAAGAAATgaGGgTAAATCTATAATTTtAGaCAcTTAATTTCTtGatAaTTTaTtAgaTTTaaCTTGATTTTAGGATTATTTTAAATAAaagTTTATTTTAGgAacAAAATGTTTATGAAAcaTAtTTTatGatAATTATTtACCAATTAgaTtCcAaTTTGACTGATAgaTTTTGAATagTAAATGATATTTtAATTTtAattttaTGATCTAtttaaaaaGTtAaTTttAAAAAtATTTtAGTGAAACCtaaaaTTTTAATtGATTTtACaGTAAAAAAaaGgaTGgTCAATTAATtATtaTaTTTTCcATTTtATTGATTTCGTGgATatCAATCaCAAAAGTAGTATAaTTTAgaGaTTTTtAagaGGATGCTcAGTgtGGTTacAataTaCAtATGAAAAtcGTtGAaTtATATctaTGGGTTGACTGgTAATTTTtATTGAATTTATACTTGATTtACTGAttAATTTTAATtATTTGAGcAAcAtGATATAtaTTtATGATTTtACaTtAATTTAGGAAAttAaaTTTATgTGGGAAACAtAGACttATtCGATTTTAGTCaTTTTtGaTgAaTTTTTtATTtgATtGAATTTGTTgCCAGAATCAAATTGTGgtGATTTTcGAtGGAAAaTGTTGGgTATCGATAAcAaTTTTGTAATACTTtAAAGAAAATTtaTTTTtATTGGTAAAATtcAGATTTTtAtGATAATTTTAaGGgattttgaTTGGTTGAATACATATAGTAAatATGATCCgAATGATgAaTTTTtaaggAtcTTATTCGGTTAAaTATAGATTtcTtAAAGaaattttaatttgtaggtttttacaaaaatatgtatattgttggtg
>AAA.454EST.40
cgtcaatatagtcagggggtatttttgactgtcgataaaaagcataagataaaaattgggttgaatagtctacaatggtcacagagggtATTTTTCATccACAAAaTATTTtCAatCAcACTATAGTcAggggtATTTtttGAttttGaTAAAaaGCCTAAgaTAAAAATTcacTTGAATCGTCtaTCAAtAAAAAaGCATAGAAATATTTTATCGATtAAAAGccaaaaaaataTTtCTTtGaTTAAAAAgCATAAAAatATTTTctCAcTTTAATGATTacTTTCcTCTTCgATGTATATTTTcTCcaTTCAAAGTATaTtACCcTTgtAaGTTTTTAATATATCAATTGATATTTCATCTATTTAGTAGATAtcTTTagCTATCCCAcTTTTTTCAGTAATTTCAacGATTTTAGtCACTTAATGTACtcTCtCaCCAATaTtACTTCTTCaCTgAAAaTTTTCTTtATAGAATACAAtcTCTaCTAATTAAAATTCcaTTTGTTGACTTaTtATtGACTTGTCATTTTCAaTGAAAATTTAATtAaCTTTtAATAAATTTAATTACActttCAATAGATTAGGTTGTACTCGACAAAAATAAAaTAATTTTAGgCTATGTAAAtCAATTAGAGCTTTTAGGgAAaTTTTAtgATAATTTAAgTAaTATCTAGTTTtACGAGgTATTTATTTTAGTAAATTTTAATCATCTTTGTGAATTTtATGGTTTTCttttGAATTTtAATGGATTTaGGGTttgATTATGTTTTtaaTgAAATtATTGAAGAAATgaGGgTAAATCTATAATTTtAGaCAcTTAATTTCTtGatAaTTTaTtAgaTTTaaCTTGATTTTAGGATTATTTTAAATAAAaGTTAAATTTAGGATCAAAATGTTTATGAAACATCTATTTAAGATAATTATTTAAGAATTAGAATCAAATTTGACTGATAGATTTAATGATATTTTAATTATAATTTTATGTTCTATTTAAATAGTTGATtAAatcAGTtAaTTttAAAAAtATTTtAGTGAAACCtaaaaTTTTAATtGATTTtACaGTAAAAAAaaGgaTGgTCAATTAATtATtaTaTTTTCcATTTtATTGATTTCGTGgATatCAATCaCAAAAGTAGTATAaTTTAgaGaTTTTtAagaGGATGCTcAGTgtGGTTacAataTaCAtATGAAAAtcGTtGAaTtATATctaTGGGTTGACTGgTAATTTTtATTGAATTTATACTTGATTtACTGAttAATTTTAATtATTTGAGcAAcAtGATATAtaTTtATGATTTtACaTtAATTTAGGAAAttAaaTTTATgTGGGAAACAtAGACttATtCGATTTTAGTCaTTTTtGaTgAaTTTTTtATTtgATtGAATTTGTTgCCAGAATCAAATTGTGgtGATTTTcGAtGGAAAaTGTTGGgTATCGATAAcAaTTTTGTAATACTTtAAAGAAAATTtaTTTTtATTGGTAAAATtcAGATTTTtAtGATAATTTTAaGGgattttgaTTGGTTGAATACATATAGTAAatATGATCCgAATGATgAaTTTTtaaggAtcTTATTCGGTTAAaTATAGATTtcTtAAAGaaattttaatttgtaggtttttacaaaaatatgtatattgttggtg
>AAA.454EST.41
CCCtCTtCAAAAAAtATTTTTtCTCTCCAATGAATAATTTCTCTtAATGAATATTTTCctCTTCAAtGAATAATTTCTCactttAATtAaTATTTtcTCaCTTTAATGAATAtttttCctCTTCGATGTAtATTTtCTtCATTCAAAGTATATTACCcTtGTAAGGTTTtAATAtaTCAaTtGAtATTtcaTctATTTAGtAGATATcTttAGctATCCcaCTTTTttCcAGTAATTtCAAcGATTTTAgACACTTAATGTAcTcTCtcACCAAtATTaCTtCTTCACTGAAAaTTTTCTTTATAGAATATAATCtcTACTAATTAAAATTCcATTTGTTGAcTtgTTATtGACTTGTCATTTTCAaTGAAAATTTAATtAaCTTTtAATAAATTTAATTACActttCAATAGATTAGGTTGTACTCGACAAAAATAAAaTAATTTTAGgCTATGTAAAtCAATTAGAGCTTTTAGGgAAaTTTTAtgATAATTTAAgTAaTATCTAGTTTtACGAGgTATTTATTTTAGTAAATTTTAATCATCTTTGTGAATTTtATGGTTTTCttttGAATTTtAATGGATTTaGGGTttgATTATGTTTTtaaTgAAATtATTGAAGAAATgaGGgTAAATCTATAATTTtAGaCAcTTAATTTCTtGatAaTTTaTtAgaTTTaaCTTGATTTTAGGATTATTTTAAATAAaagTTTATTTTAGgAacAAAATGTTTATGAAAcaTAtTTTatGatAATTATTtACCAATTAgaTtCcAaTTTGACTGATAgaTTTTGAATagTAAATGATATTTtAATTTtAattttaTGATCTAtttaaaaaGTtAaTTttAAAAAtATTTtAGTGAAACCtaaaaTTTTAATtGATTTtACaGTAAAAAAaaGgaTGgTCAATTAATtATtaTaTTTTCcATTTtATTGATTTCGTGgATatCAATCaCAAAAGTAGTATAaTTTAgaGaTTTTtAagaGGATGCTcAGTgtGGTTacAataTaCAtATGAAAAtcGTtGAaTtATATctaTGGGTTGACTGgTAATTTTtATTGAATTTATACTTGATTtACTGAttAATTTTAATtATTTGAGcAAcAtGATATAtaTTtATGATTTtACaTtAATTTAGGAAAttAaaTTTATgTGGGAAACAtAGACttATtCGATTTTAGTCaTTTTtGaTgAaTTTTTtATTtgATtGAATTTGTTgCCAGAATCAAATTGTGgtGATTTTcGAtGGAAAaTGTTGGgTATCGATAAcAaTTTTGTAATACTTtAAAGAAAATTtaTTTTtATTGGTAAAATtcAGATTTTtAtGATAATTTTAaGGgattttgaTTGGTTGAATACATATAGTAAatATGATCCgAATGATgAaTTTTtaaggAtcTTATTCGGTTAAaTATAGATTtcTtAAAGaaattttaatttgtaggtttttacaaaaatatgtatattgttggtg
>AAA.454EST.42
CCCtCTtCAAAAAAtATTTTTtCTCTCCAATGAATAATTTCTCTtAATGAATATTTTCctCTTCAAtGAATAATTTCTCactttAATtAaTATTTtcTCaCTTTAATGAATAtttttCctCTTCGATGTAtATTTtCTtCATTCAAAGTATATTACCcTtGTAAGGTTTtAATAtaTCAaTtGAtATTtcaTctATTTAGtAGATATcTttAGctATCCcaCtTTTTcAGTAATTTCAacGATTTTAGtCACTTAATGTACtcTCtCaCCAATaTtACTTCTTCaCTgAAAaTTTTCTTtATAGAATACAAtcTCTaCTAATTAAAATTCcaTTTGTTGACTTaTtATtGACTTGTCATTTTCAaTGAAAATTTAATtAaCTTTtAATAAATTTAATTACActttCAATAGATTAGGTTGTACTCGACAAAAATAAAaTAATTTTAGgCTATGTAAAtCAATTAGAGCTTTTAGGgAAaTTTTAtgATAATTTAAgTAaTATCTAGTTTtACGAGgTATTTATTTTAGTAAATTTTAATCATCTTTGTGAATTTtATGGTTTTCttttGAATTTtAATGGATTTaGGGTttgATTATGTTTTtaaTgAAATtATTGAAGAAATgaGGgTAAATCTATAATTTtAGaCAcTTAATTTCTtGatAaTTTaTtAgaTTTaaCTTGATTTTAGGATTATTTTAAATAAaagTTTATTTTAGgAacAAAATGTTTATGAAAcaTAtTTTatGatAATTATTtACCAATTAgaTtCcAaTTTGACTGATAgaTTTTGAATagTAAATGATATTTtAATTTtAattttaTGATCTAtttaaaaaGTtAaTTttAAAAAtATTTtAGTGAAACCtaaaaTTTTAATtGATTTtACaGTAAAAAAaaGgaTGgTCAATTAATtATtaTaTTTTCcATTTtATTGATTTCGTGgATatCAATCaCAAAAGTAGTATAaTTTAgaGaTTTTtAagaGGATGCTcAGTgtGGTTacAataTaCAtATGAAAAtcGTtGAaTtATATctaTGGGTTGACTGgTAATTTTtATTGAATTTATACTTGATTtACTGAttAATTTTAATtATTTGAGcAAcAtGATATAtaTTtATGATTTtACaTtAATTTAGGAAAttAaaTTTATgTGGGAAACAtAGACttATtCGATTTTAGTCaTTTTtGaTgAaTTTTTtATTtgATtGAATTTGTTgCCAGAATCAAATTGTGgtGATTTTcGAtGGAAAaTGTTGGgTATCGATAAcAaTTTTGTAATACTTtAAAGAAAATTtaTTTTtATTGGTAAAATtcAGATTTTtAtGATAATTTTAaGGgattttgaTTGGTTGAATACATATAGTAAatATGATCCgAATGATgAaTTTTtaaggAtcTTATTCGGTTAAaTATAGATTtcTtAAAGaaattttaatttgtaggtttttacaaaaatatgtatattgttggtg
>AAA.454EST.43
CCCtCTtCAAAAAAtATTTTTtCTCTCCAATGAATAATTTCTCTtAATGAATATTTTCctCTTCAAtGAATAATTTCTCactttAATtAaTATTTtcTCaCTTTAATGAATAtttttCctCTTCGATGTAtATTTtCTtCATTCAAAGTATATTACCcTtGTAAGGTTTtAATAtaTCAaTtGAtATTtcaTctATTTAGtAGATATcTttAGctATCCcaCtTTTTcAGTAATTTCAacGATTTTAGtCACTTAATGTACtcTCtCaCCAATaTtACTTCTTCaCTgAAAaTTTTCTTtATAGAATACAAtcTCTaCTAATTAAAATTCcaTTTGTTGACTTaTtATtGACTTGTCATTTTCAaTGAAAATTTAATtAaCTTTtAATAAATTTAATTACActttCAATAGATTAGGTTGTACTCGACAAAAATAAAaTAATTTTAGgCTATGTAAAtCAATTAGAGCTTTTAGGgAAaTTTTAtgATAATTTAAgTAaTATCTAGTTTtACGAGgTATTTATTTTAGTAAATTTTAATCATCTTTGTGAATTTtATGGTTTTCttttGAATTTtAATGGATTTaGGGTttgATTATGTTTTtaaTgAAATtATTGAAGAAATgaGGgTAAATCTATAATTTtAGaCAcTTAATTTCTtGatAaTTTaTtAgaTTTaaCTTGATTTTAGGATTATTTTAAATAAAaGTTAAATTTAGGATCAAAATGTTTATGAAACATCTATTTAAGATAATTATTTAAGAATTAGAATCAAATTTGACTGATAGATTTAATGATATTTTAATTATAATTTTATGTTCTATTTAAATAGTTGATtAAatcAGTtAaTTttAAAAAtATTTtAGTGAAACCtaaaaTTTTAATtGATTTtACaGTAAAAAAaaGgaTGgTCAATTAATtATtaTaTTTTCcATTTtATTGATTTCGTGgATatCAATCaCAAAAGTAGTATAaTTTAgaGaTTTTtAagaGGATGCTcAGTgtGGTTacAataTaCAtATGAAAAtcGTtGAaTtATATctaTGGGTTGACTGgTAATTTTtATTGAATTTATACTTGATTtACTGAttAATTTTAATtATTTGAGcAAcAtGATATAtaTTtATGATTTtACaTtAATTTAGGAAAttAaaTTTATgTGGGAAACAtAGACttATtCGATTTTAGTCaTTTTtGaTgAaTTTTTtATTtgATtGAATTTGTTgCCAGAATCAAATTGTGgtGATTTTcGAtGGAAAaTGTTGGgTATCGATAAcAaTTTTGTAATACTTtAAAGAAAATTtaTTTTtATTGGTAAAATtcAGATTTTtAtGATAATTTTAaGGgattttgaTTGGTTGAATACATATAGTAAatATGATCCgAATGATgAaTTTTtaaggAtcTTATTCGGTTAAaTATAGATTtcTtAAAGaaattttaatttgtaggtttttacaaaaatatgtatattgttggtg
>AAA.454EST.44
cgtcaatatagtcagggggtatttttgactgtcgataaaaagcataagataaaaattgggttgaatagtctacaatggtcacagagggtATTTTTCATccACAAAaTATTTtCAatCAcACTATAGTcAggggtATTTtttGAttttGaTAAAaaGCCTAAgaTAAAAATTcacTTGAATCGTCtaTCAAtAAAAAaGCATAGAAATATTTTATCGATtAAAAGccaaaaaaataTTtCTTtGaTTAAAAAgCATAAAAatATTTTctCAcTTTAATGATTacTTTCcTCTTCgATGTATATTTTcTCcaTTCAAAGTATaTtACCcTTgtAaGTTTTTAATATATCAATTGATATTTCATCTATTTAGTAGATAtcTTTagCTATCCCAcTTTTTTCAGTAATTTCAacGATTTTAGtCACTTAATGTACtcTCtCaCCAATaTtACTTCTTCaCTgAAAaTTTTCTTtATAGAATACAAtcTCTaCTAATTAAAATTCcaTTTGTTGACTTaTtATtGACTTGTCATTTTCAaTGAAAATTTAATtAaCTTTtAATAAATTTAATTACActttCAATAGATTAGGTTGTACTCGACAAAAATAAAaTAATTTTAGgCTATGTAAAtCAATTAGAGCTTTTAGGgAAaTTTTAtgATAATTTAAgTAaTATCTAGTTTtACGAGgTATTTATTTTAGTAAATTTTAATCATCTTTGTGAATTTtATGGTTTTCttttGAATTTtAATGGATTTaGGGTttgATTATGTTTTtaaTgAAATtATTGAAGAAATgaGGgTAAATCTATAATTTtAGaCAcTTAATTTCTtGatAaTTTaTtAgaTTTaaCTTGATTTTAGGATTATTTTAAATAAaagTTTATTTTAGgAacAAAATGTTTATGAAAcaTAtTTTatGatAATTATTtACCAATTAgaTtCcAaTTTGACTGATAgaTTTTGAATagTAAATGATATTTtAATTTtAattttaTGATCTAtttaaaaaGTtAaTTttAAAAAtATTTtAGTGAAACCtaaaaTTTTAATtGATTTtACaGTAAAAAAaaGgaTGgTCAATTAATtATtaTaTTTTCcATTTtATTGATTTCGTGgATatCAATCaCAAAAGTAGTATAaTTTAgaGaTTTTtAagaGGATGCTcAGTgtGGTTacAataTaCAtATGAAAAtcGTtGAaTtATATctaTGGGTTGACTGgTAATTTTtATTGAATTTATACTTGATTtACTGAttAATTTTAATtATTTGAGcAAcAtGATATAtaTTtATGATTTtACaTtAATTTAGGAAAttAaaTTTATgTGGGAAACAtAGACttATtCGATTTTAGTCaTTTTtGaTgAaTTTTTtATTtgATtGAATTTGTTgCCAGAATCAAATTGTGgtGATTTTcGAtGGAAAaTGTTGGgTATCGATAAcAaTTTTGTAATACTTtAAAGAAAATTtaTTTTtATTGGTAAAATtcAGATTTTtAtGATAATTTTAaGGgattttgaTTGGTTGAATACATATAGTAAatATGATCCgAATGATgAaTTTTtaaggAtcTTATTCGGTTAAaTATAGATTtcTtAAAGaaattttaatttgtaggtttttacaaaaatatgtatattgttggtg
>AAA.454EST.45
CCCtCTtCAAAAAAtATTTTTtCTCTCCAATGAATAATTTCTCTtAATGAATATTTTCctCTTCAAtGAATAATTTCTCactttAATtAaTATTTtcTCaCTTTAATGAATAtttttCctCTTCGATGTAtATTTtCTtCATTCAAAGTATATTACCcTtGTAAGGTTTtAATAtaTCAaTtGAtATTtcaTctATTTAGtAGATATcTttAGctATCCcaCTTTTttCcAGTAATTtCAAcGATTTTAgACACTTAATGTAcTcTCtcACCAAtATTaCTtCTTCACTGAAAaTTTTCTTTATAGAATATAATCtcTACTAATTAAAATTCcATTTGTTGAcTtGTTATTTTCAatGAAAATTTAActAAATAAATtaCATctttCAATAGATTAGGTTGTACTCGACAAAAATAAAaTAATTTTAGgCTATGTAAAtCAATTAGAGCTTTTAGGgAAaTTTTAtgATAATTTAAgTAaTATCTAGTTTtACGAGgTATTTATTTTAGTAAATTTTAATCATCTTTGTGAATTTtATGGTTTTCttttGAATTTtAATGGATTTaGGGTttgATTATGTTTTtaaTgAAATtATTGAAGAAATgaGGgTAAATCTATAATTTtAGaCAcTTAATTTCTtGatAaTTTaTtAgaTTTaaCTTGATTTTAGGATTATTTTAAATAAAaGTTAAATTTAGGATCAAAATGTTTATGAAACATCTATTTAAGATAATTATTTAAGAATTAGAATCAAATTTGACTGATAGATTTAATGATATTTTAATTATAATTTTATGTTCTATTTAAATAGTTGATtAAatcAGTtAaTTttAAAAAtATTTtAGTGAAACCtaaaaTTTTAATtGATTTtACaGTAAAAAAaaGgaTGgTCAATTAATtATtaTaTTTTCcATTTtATTGATTTCGTGgATatCAATCaCAAAAGTAGTATAaTTTAgaGaTTTTtAagaGGATGCTcAGTgtGGTTacAataTaCAtATGAAAAtcGTtGAaTtATATctaTGGGTTGACTGgTAATTTTtATTGAATTTATACTTGATTtACTGAttAATTTTAATtATTTGAGcAAcAtGATATAtaTTtATGATTTtACaTtAATTTAGGAAAttAaaTTTATgTGGGAAACAtAGACttATtCGATTTTAGTCaTTTTtGaTgAaTTTTTtATTtgATtGAATTTGTTgCCAGAATCAAATTGTGgtGATTTTcGAtGGAAAaTGTTGGgTATCGATAAcAaTTTTGTAATACTTtAAAGAAAATTtaTTTTtATTGGTAAAATtcAGATTTTtAtGATAATTTTAaGGgattttgaTTGGTTGAATACATATAGTAAatATGATCCgAATGATgAaTTTTtaaggAtcTTATTCGGTTAAaTATAGATTtcTtAAAGaaattttaatttgtaggtttttacaaaaatatgtatattgttggtg
>AAA.454EST.46
CCCtCTtCAAAAAAtATTTTTtCTCTCCAATGAATAATTTCTCTtAATGAATATTTTCctCTTCAAtGAATAATTTCTCactttAATtAaTATTTtcTCaCTTTAATGAATAtttttCctCTTCGATGTAtATTTtCTtCATTCAAAGTATATTACCcTtGTAAGGTTTtAATAtaTCAaTtGAtATTtcaTctATTTAGtAGATATcTttAGctATCCcaCTTTTttCcAGTAATTtCAAcGATTTTAgACACTTAATGTAcTcTCtcACCAAtATTaCTtCTTCACTGAAAaTTTTCTTTATAGAATATAATCtcTACTAATTAAAATTCcATTTGTTGAcTtgTTATtGACTTGTCATTTTCAaTGAAAATTTAATtAaCTTTtAATAAATTTAATTACActttCAATAGATTAGGTTGTACTCGACAAAAATAAAaTAATTTTAGgCTATGTAAAtCAATTAGAGCTTTTAGGgAAaTTTTAtgATAATTTAAgTAaTATCTAGTTTtACGAGgTATTTATTTTAGTAAATTTTAATCATCTTTGTGAATTTtATGGTTTTCttttGAATTTtAATGGATTTaGGGTttgATTATGTTTTtaaTgAAATtATTGAAGAAATgaGGgTAAATCTATAATTTtAGaCAcTTAATTTCTtGatAaTTTaTtAgaTTTaaCTTGATTTTAGGATTATTTTAAATAAAaGTTAAATTTAGGATCAAAATGTTTATGAAACATCTATTTAAGATAATTATTTAAGAATTAGAATCAAATTTGACTGATAGATTTAATGATATTTTAATTATAATTTTATGTTCTATTTAAATAGTTGATtAAatcAGTtAaTTttAAAAAtATTTtAGTGAAACCtaaaaTTTTAATtGATTTtACaGTAAAAAAaaGgaTGgTCAATTAATtATtaTaTTTTCcATTTtATTGATTTCGTGgATatCAATCaCAAAAGTAGTATAaTTTAgaGaTTTTtAagaGGATGCTcAGTgtGGTTacAataTaCAtATGAAAAtcGTtGAaTtATATctaTGGGTTGACTGgTAATTTTtATTGAATTTATACTTGATTtACTGAttAATTTTAATtATTTGAGcAAcAtGATATAtaTTtATGATTTtACaTtAATTTAGGAAAttAaaTTTATgTGGGAAACAtAGACttATtCGATTTTAGTCaTTTTtGaTgAaTTTTTtATTtgATtGAATTTGTTgCCAGAATCAAATTGTGgtGATTTTcGAtGGAAAaTGTTGGgTATCGATAAcAaTTTTGTAATACTTtAAAGAAAATTtaTTTTtATTGGTAAAATtcAGATTTTtAtGATAATTTTAaGGgattttgaTTGGTTGAATACATATAGTAAatATGATCCgAATGATgAaTTTTtaaggAtcTTATTCGGTTAAaTATAGATTtcTtAAAGaaattttaatttgtaggtttttacaaaaatatgtatattgttggtg
>AAA.454EST.47
AaGGTCATTTtAAaGtATGttAAGGTCATTtAAAATTttCACAAGGTCatAGTATTTTTAAaCATTTTTATaTAAATTTACTACTTATTTTTATAAGTAatGTTTTAatgTTTTTtAATTTtAaTTTTATTATTATTATAATTTtCTCAaaGTCATAATATTaTTTcAaGgTCATTtAAAAGTaGgTCAAtgtCATagTATTTTtAAACATTTTtAaTTTTAATATACTACTTaTTTTTTaTAAGTAGtGTTTtAatGTTCTTtAATTTTtaTTCTaTtattattATTATTAttaTtAATATTAcAaGTTTTtATTaTTAtAaTTTTCATTATTATTTtATATAAaTTTTCAACAAAGtATAtaaaaTTAATATtgAaTAGAAAAAGTTTGTTCAaTTGtgtttcATAGTAgAcaGggATAGAacAATTGTAAATGTTTGTaAAAAGTtAAaGAAAAATTCtAtATTTTTAAGAAAATATGTGCAAATAAATATCAAAActAATtATGGcTcAAATgtGTgTgTtAAACCaTCGAtATGTtACagTGTTTAtGGAAAAAcTttAATGAAAAtATGTGttaTTTTtCAACAATTTATGAAATATTtATTTTATGGCTAATAATGTGTATGTGTtAAATCATAAAAAtAGTTCAATATTTATGTAAAGTTTGAGATTGTTAAGAAAATGTataTAATTtATGATACACACGTGTTTTTtGATTGAAaTATaGGTGTttGTTTTACCGATATAAGAAAAACTATGGACattttttAAGAAAaTACAcGTAATTTATGATTATCATGGGATTAGAATTTGATTAAAGTTGTGAGAAAGTTGTTAAATTTgaGATAAAACTGATTAATTTGTAAaTAATGTTaTtacTTTGAAGAAATTTTAAAaTAAGACCTTCAGCAAATTGGTAAGAAAATAGTAGTTATTGAGTAATACTTATTAAAaTTACCAAAGTTTTATAATTTTTGaCAAGtcTTgaTAGATcTTTAATAAAATTTGTTAGTACTTtgAATaaaaaaattttAAAAAaGttACAaCAcAGTagCAAATCGtAAAGAAACTAGtACTTAtcAGTtAATtAAaTtAaCTAAGTTGtAAAATAaTTGAAAAAATTtgTTAGATTTTTtAAAAttttatAAGATTGTtAGGtAATtGTtCTAGGtACTTGTTGAAtAaAAaTtAATGTATTTtATCAACAGCTCAtAGTTTTtAaTCGTaCAATTtCtCTTCATTCCTGGAAaTAATCGTAAATATTTggaTtATTCaGagaaTTGTCAaTaaCAACATaaGtAATGGGTAACAtAAATTTTTTAAATACTAATCAATTTtagTTTTtAATTAaaTTACAAATATAATAaTAAAATCAAATAAATACTTGAATGTGAATCgaaaaaTTTCTTAGAACTgAAaTCTTATcGATATATTCtGATTAaCcTTAAAtCAATgAAAAAaGTAaCAaTTTtCctAAGTATTTtATAAaTTCAACCAACTCAATCCCCtttaaaaaaaaatACTATAAATTCGactCTCAaCCAATCATtCctCTTCAAATGTCATTTTTCACTCCATTATACCAaCTATATTCATgaTTTTtAtAAAAgCCTATCAAGTAGATAaTATTtaCCTTTtGAAtACcAATATTcaTtCcAGTAAaTTtCTTTAgAAATATTaTAAATTctCTCTTgaCCAATCATTTTCcATCAAaTaacAATATTTCCAGCCAtaTTCAaTAttttcataaaaattataaaattacccattaagataatatttacccttttaaataacaatattttaaccaactcacccccttaaaaa
>AAA.454EST.48
AaGGTCATTTtAAaGtATGttAAGGTCATTtAAAATTttCACAAGGTCatAGTATTTTTAAaCATTTTTATaTAAATTTACTACTTATTTTTATAAGTAatGTTTTAatgTTTTTtAATTTtAaTTTTATTATTATTATAATTTtCTCAaaGTCATAATATTaTTTcAaGgTCATTtAAAAGTaGgTCAAtgtCATagTATTTTtAAACATTTTtAaTTTTAATATACTACTTaTTTTTTaTAAGTAGtGTTTtAatGTTCTTtAATTTTtaTTCTaTtattattATTATTAttaTtAATATTAcAaGTTTTtATTaTTAtAaTTTTCATTATTATTTtATATAAaTTTTCAACAAAGtATAtaaaaTTAATATtgAaTAGAAAAAGTTTGTTCAaTTGtgtttcATAGTAgAcaGggATAGAacAATTGTAAATGTTTGTaAAAAGTtAAaGAAAAATTCtAtATTTTTAAGAAAATATGTGCAAATAAATATCAAAActAATtATGGcTcAAATgtGTgTgTtAAACCaTCGAtATGTtACagTGTTTAtGGAAAAAcTttAATGAAAAtATGTGttaTTTTtCAACAATTTATGAAATATTtATTTTATGGCTAATAATGTGTATGTGTtAAATCATAAAAAtAGTTCAATATTTATGTAAAGTTTGAGATTGTTAAGAAAATGTataTAATTtATGATACACACGTGTTTTTtGATTGAAaTATaGGTGTttGTTTTACCGATATAAGAAAAACTATGGACattttttAAGAAAaTACAcGTAATTTATGATTATCATGGGATTAGAATTTGATTAAAGTTGTGAGAAAGTTGTTAAATTTGAAaTAAAACTGATTAATTTGTAAaTAATGTTaTtacTTTGAAGAAATTTTAAAaTAAGACCTTCAGCAAATTGGTAAGAAAATAGTAGTTATTGAGTAATACTTATTAAAaTTACCAAAGTTTTATAATTTTTGaCAAGtcTTgaTAGATcTTTAATAAAATTTGTTAGTACTTtgAATaaaaaaattttAAAAAaGttACAaCAcAGTagCAAATCGtAAAGAAACTAGtACTTAtcAGTtAATtAAaTtAaCTAAGTTGtAAAATAaTTGAAAAAATTtgTTAGATTTTTtAAAAttttatAAGATTGTtAGGtAATtGTtCTAGGtACTTGTTGAAtAaAAaTtAATGTATTTtATCAACAGCTCAtAGTTTTtAaTCGTaCAATTtCtCTTCATTCCTGGAAaTAATCGTAAATATTTggaTtATTCaGagaaTTGTCAaTaaCAACATaaGtAATGGGTAACAtAAATTTTTTAAATACTAATCAATTTtagTTTTtAATTAaaTTACAAATATAATAaTAAAATCAAATAAATACTTGAATGTGAATCgaaaaaTTTCTTAGAACTgAAaTCTTATcGATATATTCtGATTAaCcTTAAAtCAATgAAAAAaGTAaCAaTTTtCctAAGTATTTtATAAaTTCAACCAACTCAATCCCCtttaaaaaaaaatACTATAAATTCGactCTCAaCCAATCATtCctCTTCAAATGTCATTTTTCACTCCATTATACCAaCTATATTCATgaTTTTtAtAAAAgCCTATCAAGTAGATAaTATTtaCCTTTtGAAtACcAATATTcaTtCcAGTAAaTTtCTTTAgAAATATTaTAAATTctCTCTTgaCCAATCATTTTCcATCAAaTaacAATATTTCCAGCCAtaTTCAaTAttttcataaaaattataaaattacccattaagataatatttacccttttaaataacaatattttaaccaactcacccccttaaaaa
>AAA.454EST.49
TTTTAaTGtAAATtACTACTTaTTttAaagTTTAGTTTTAAATATTATTATTTTtACTATttAAATATAATTAACCGAcAAAaTCTACTCAATTGTTAAtaaTTTtAaTTGAAcataatagtAATTcATCCACTCTTAAAGtacAATTCATTTTCAGTGAaTATTTTCATCTTTTAagtATATTtGTTgatCAGTGAATAATtCAGACTCCaTTtATTtCaagTaTTtCcaaTATTtAaTtGATATTTCATCTCATCATTGAgAaaTTTtACcgTCTAATTTATTATAaGCaTTctCGATTCACTGAATATTTgTtAGCTTCAATTCATATTTTCTCACTTtAaTgaTtGcTTTCCTCTTTAATGAATATTTtCTCTCTTCAATTAATGcTttccttATTCAATGAaTGTTTTTtcctCTtCAACGAaTaTTTTtCTCTTCAATGAATATTTtccccTTCgATGTATATTTTcTCcaTTCAAAGTATaTtACCcTTgtAaGTTTTTAATATATCAATTGATATTTCATCTATTTAGTAGATAtcTTTagCTATCCCAcTTTTTTCAGTAATTTCAacGATTTTAGtCACTTAATGTACtcTCtCaCCAATaTtACTTCTTCaCTgAAAaTTTTCTTtATAGAATACAAtcTCTaCTAATTAAAATTCcaTTTGTTGACTTaTtATtGACTTGTCATTTTCAaTGAAAATTTAATtAaCTTTtAATAAATTTAATTACActttCAATAGATTAGGTTGTACTCGACAAAAATAAAaTAATTTTAGgCTATGTAAAtCAATTAGAGCTTTTAGGgAAaTTTTAtgATAATTTAAgTAaTATCTAGTTTtACGAGgTATTTATTTTAGTAAATTTTAATCATCTTTGTGAATTTtATGGTTTTCttttGAATTTtAATGGATTTaGGGTttgATTATGTTTTtaaTgAAATtATTGAAGAAATgaGGgTAAATCTATAATTTtAGaCAcTTAATTTCTtGatAaTTTaTtAgaTTTaaCTTGATTTTAGGATTATTTTAAATAAaagTTTATTTTAGgAacAAAATGTTTATGAAAcaTAtTTTatGatAATTATTtACCAATTAgaTtCcAaTTTGACTGATAgaTTTTGAATagTAAATGATATTTtAATTTtAattttaTGATCTAtttaaaaaGTtAaTTttAAAAAtACCccAGTGAAACccAAGATTTCAATTGACTtCACAGTGTAAAAAaGGagaTCAACAATTACTATCATTTTCCACCcATTGATTtCGCGGATATCAATCACAAAAACaGCATATTG
>AAA.454EST.50
attcgccggatttattgagtattggccggattagtatacgcgcgcgcgtttattgtttttaataactattcttgcgcgcataagtatccatcaaaaaaTATATATATCCcTATTTAAaTATAATTAACCGAcAAAaTCTACTCAATTGTTAAtaaTTTtAaTTGAAcataatagtAATTcATCCACTCTTAAAGtacAATTCATTTTCAGTGAaTATTTTCATCTTTTAagtATATTtGTTgatCAGTGAATAATtCAGACTCCaTTtATTtCaagTaTTtCcaaTATTtAaTtGATATTTCATCTCATCATTGAgAaaTTTtACcgTCTAATTTATTATAaGCaTTctCGATTCACTGAATATTTgTtAGCTTCAATTCATATTTTCTCACTTtAaTgaTtGcTTTCCTCTTTAATGAATATTTtCTCTCTTCAATTAATGcTttccttATTCAATGAaTGTTTTTtcctCTtCAACGAaTaTTTTtCTCTTCAATGAATATTTtccccTTCgATGTATATTTTcTCcaTTCAAAGTATaTtACCcTTgtAaGTTTTTAATATATCAATTGATATTTCATCTATTTAGTAGATAtcTTTagCTATCCCAcTTTTTTCAGTAATTTCAacGATTTTAGtCACTTAATGTACtcTCtCaCCAATaTtACTTCTTCaCTgAAAaTTTTCTTtATAGAATACAAtcTCTaCTAATTAAAATTCcaTTTGTTGACTTaTtATtGACTTGTCATTTTCAaTGAAAATTTAATtAaCTTTtAATAAATTTAATTACActttCAATAGATTAGGTTGTACTCGACAAAAATAAAaTAATTTTAGgCTATGTAAAtCAATTAGAGCTTTTAGGgAAaTTTTAtgATAATTTAAgTAaTATCTAGTTTtACGAGgTATTTATTTTAGTAAATTTTAATCATCTTTGTGAATTTtATGGTTTTCttttGAATTTtAATGGATTTaGGGTttgATTATGTTTTtaaTgAAATtATTGAAGAAATgaGGgTAAATCTATAATTTtAGaCAcTTAATTTCTtGatAaTTTaTtAgaTTTaaCTTGATTTTAGGATTATTTTAAATAAaagTTTATTTTAGgAacAAAATGTTTATGAAAcaTAtTTTatGatAATTATTtACCAATTAgaTtCcAaTTTGACTGATAgaTTTTGAATagTAAATGATATTTtAATTTtAattttaTGATCTAtttaaaaaGTtAaTTttAAAAAtACCccAGTGAAACccAAGATTTCAATTGACTtCACAGTGTAAAAAaGGagaTCAACAATTACTATCATTTTCCACCcATTGATTtCGCGGATATCAATCACAAAAACaGCATATTG
>AAA.454EST.51
AATTTTTtGGTtGCTTAGTTACCTTGtcGTTATCaGgcgATAATtaaTCAAATtcATTGAAaCCAAaTCCATTGTtATATTtaCTtGgTATCAACTTCTGAAcACTGATAaCCCATACACATGAatAATtcATtAATAACTGAACAACAATCACTAGGTACTGTaTACAAATAACTGAGTACTGTACAACTCTCTATAtaCATACTaGgCATTgAATAATTTACTTATTCATTAAAAtgacaTATTTAAaTAATATTTAcTCTTTGAACACcGATATTcAACcAACTtAACccAcTtAAAAATAAAaTTTtCTCTCAATCATTTCCCcTTAAAATACTTGGTTATTCACACACTCACAATATGTTATCAATAACTAGTTACtGAACAAATCAATATCAAAAaTTgTTtaCTGaCcAAGAAATCTTTAAATAAAAGCACaTAAAAaTTTGAaCAATCAAAAGAAATACAATTTTaTTAACTTctCgACTcTTTTgTCGATCaTTGATgTCTCCAAATTGTTTgaTTGTTtAGTTACCtGaTTGCTATCAAGAAACTaTtAATCATTGAAGCTCAATCAATtGTTGtATTTTCTCTGAATAAAAAtgTATTtcTTTACAGTCTTGTATgTGATTTATTGAAATTATTTTGTAAAACTTagTTAAAAAaCTTTgAAaTTTTTttACcATTTTtGTAaTATTTTtAATTgCgTCCAACAATGAACAaTtActAAaGTtaTTTtCAAagATgAATgtcAACCTTTTCaTTtAaTTTTCaCATGCCccTAAATAAATTAATTGCTAACaCTCaactaaTTACTTAAATTtATTTTtAcAcATTTtCTATtCTTTTcAcTtcAActCTTgTtGTTTACTGAATGATAAATtAATTAGTAAGTAcAatAgtGgttaatcTAATTgcTAGtgAAAaGAAacTTGATTAGAAAAAtaTtcTtAAaTTAATTTCtcAAAaCATATATTACTTTCAttGTACTtGgAaTAAATTTTCATAtaTTTATtGAAAATgATTcgacTcTTtAAaTTATTAACTCAAAGATGctAAAGGTTTGAATAAAACTGATAgaaaataaataaTtAaTATCTacagCATTACTAAAAtcAAATAACTATAATTTCTgaTACCATGCTTCAATACATaCATAGGTTCTTGTGTACTGATATCACTTACtGAAAACCcAAacTtATAagAaAAaTGTATgTGATTGTctaTtAGTcTTtGtAGAAATtATTTTtATTAAATTGTGGTTAGCtGgtgAATAGAaTTTGATTAAAGTAatGTgAAAGgTGTAAGTTTTAAATAAATTTGATTAAATTTGTTATTtCTTTAAATAAAaTTTTtAAAGAAAGCTTCAACATGGTAGTAAATTGTAAAGAAAATAGTATTtATCAATTAAAAAaTTAATTAAATTAACTAAGTTGTAAAATAaTTaaaaaaaaTTtaTTAGgTCATTTTTTAAAaTTTTATAAGATTCctAGGTAAtcGTTtCAGGTACTTGTTGAaTGAAAATTAGTGTATGTTATCGACTGCTCACAGTATTTAATTGTACAATTTCCGGATAAATAATTATTAAaTTCTTCATTCCTGGAAaTAATCTTAAATATTTAAaTTATTCAGAAAaTTGTCAAAAAaCATAAaTAATGAGTAACAAAAaTTTTTtAAAtACTAGTCAATGTTAGTTTTtAATTTAATCACAAAAATAATAGTAAAATCAAATAAATACTTACTTGTttATAAATAGTTAcATGAAtcAATCAATTTCTTAGAACTaaaaTCTTATcGATATATTCtGATTAaCcTTAAAtCAATgAAAAAaGTAaCAaTTTtCctAAGTATTTtATAAaTTCAACCAACTCAATCCCCttaaaaatACTATAAATTCGactCTCAaCCAATCATtCctCTTCAAATGTCATTTTTCACTCCATTATACCAaCTATATTCATgaTTTTtAtAAAAgCCTATCAAGTAGATAaTATTtaCCTTTtGAAtACcAATATTcaTtCcAGTAAaTTtCTTTAgAAATATTaTAAATTctCTCTTgaCCAATCATTTTCcATCAAaTaacAATATTTCCAGCCAtaTTCAaTAttttcataaaaattataaaattacccattaagataatatttacccttttaaataacaatattttaaccaactcacccccttaaaaa
>AAA.454EST.52
AATTTTTtGGTtGCTTAGTTACCTTGtcGTTATCaGgcgATAATtaaTCAAATtcATTGAAaCCAAaTCCATTGTtATATTtaCTtGgTATCAACTTCTGAAcACTGATAaCCCATACACATGAatAATtcATtAATAACTGAACAACAATCACTAGGTACTGTaTACAAATAACTGAGTACTGTACAACTCTCTATAtaCATACTaGgCATTgAATAATTTACTTATTCATTAAAAtgacaTATTTAAaTAATATTTAcTCTTTGAACACcGATATTcAACcAACTtAACccAcTtAAAAATAAAaTTTtCTCTCAATCATTTCCCcTTAAAATACTTGGTTATTCACACACTCACAATATGTTATCAATAACTAGTTACtGAACAAATCAATATCAAAAACTAATTACTGAACcaatAAATATTAATGATaggTTACtgACcAACTAATTTTGAAaTAAaTCACaTAAAAGGTTAACAAAaaGAAaTACAAGTTGAAaTTTTaTTAACTTctCgACTcTTTTgTCGATCaTTGATgTCTCCAAATTGTTTgaTTGTTtAGTTACCtGaTTGCTATCAAGAAACTaTtAATCATTGAAGCTCAATCAATtGTTGtATTTTCTCTGAATAAAAAtgTATTtcTTTACAGTCTTGTATgTGATTTATTGAAATTATTTTGTAAAACTTagTTAAAAAaCTTTgAAaTTTTTttACcATTTTtGTAaTATTTTtAATTgCgTCCAACAATGAACAaTtActAAaGTtaTTTtCAAagATgAATgtcAACCTTTTCaTTtAaTTTTCaCATGCCccTAAATAAATTAATTGCTAACaCTCaactaaTTACTTAAATTtATTTTtAcAcATTTtCTATtCTTTTcAcTtcAActCTTgTtGTTTACTGAATGATAAATtAATTAGTAAGTAcAatAgtGgttaatcTAATTgcTAGtgAAAaGAAacTTGATTAGAAAAAtaTtcTtAAaTTAATTTCtcAAAaCATATATTACTTTCAttGTACTtGgAaTAAATTTTCATAtaTTTATtGAAAATgATTcgacTcTTtAAaTTATTAACTCAAAGATGctAAAGGTTTGAATAAAACTGATAgaaaataaataaTtAaTATCTacagCATTACTAAAAtcAAATGATTATCGAcAacaCTAAATAAGTTGAATTTCTAACAAaGcTTaaaagaCTACaTggAaCAGGTACttgtgcactgATAGATACCGaTAAAaTcTaCtAAAaatttAAATATGtATGTTtAATtgTTGTAAAatATTtGTTTTtGTAAAAatAagACTTATCcTTAAATTATGATTAGCATGTGAATAGAATTTGaTTAAAgTtgTgagAAATATttgAagttgTtattttAAaTAAAACTGATTAATTTGTAAaTAATGTTaTtacTTTGAAGAAATTTTAAAaTAAGACCTTCAGCAAATTGGTAAGAAAATAGTAGTTATTGAGTAATACTTATTAAAaTTACCAAAGTTTTATAATTTTTGaCAAGtcTTgaTAGATcTTTAATAAAATTTGTTAGTACTTtgAATaaaaaaattttAAAAAaGttACAaCAcAGTagCAAATCGtAAAGAAACTAGtACTTAtcAGTtAATtAAaTtAaCTAAGTTGtAAAATAaTTGAAAAAATTtgTTAGATTTTTtAAAAttttatAAGATTGTtAGGtAATtGTtCTAGGtACTTGTTGAAtAaAAaTtAATGTATTTtATCAACAGCTCAtAGTTTTtAaTCGTaCAATTtCtCTTCATTCCTGGAAaTAATCGTAAATATTTggaTtATTCaGagaaTTGTCAaTaaCAACATaaGtAATGGGTAACAtAAATTTTTTAAATACTAATCAATTTtagTTTTtAATTAaaTTACAAATATAATAaTAAAATCAAATAAATACTTGAATGTGAATCgaaaaaTTTCTTAGAACTgAAaTCTTATcGATATATTCtGATTAaCcTTAAAtCAATgAAAAAaGTAaCAaTTTtCctAAGTATTTtATAAaTTCAACCAACTCAATCCCCtttaaaaaaaaatACTATAAATTCGactCTCAaCCAATCATtCctCTTCAAATGTCATTTTTCACTCCATTATACCAaCTATATTCATgaTTTTtAtAAAAgCCTATCAAGTAGATAaTATTtaCCTTTtGAAtACcAATATTcaTtCcAGTAAaTTtCTTTAgAAATATTaTAAATTctCTCTTgaCCAATCATTTTCcATCAAaTaacAATATTTCCAGCCAtaTTCAaTAttttcataaaaattataaaattacccattaagataatatttacccttttaaataacaatattttaaccaactcacccccttaaaaa
>AAA.454EST.53
TTTTAaTGtAAATtACTACTTaTTttAaagTTTAGTTTTAAATATTATTATTTTtACTATttAAATATAATTAACCGAcAAAaTCTACTCAATTGTTAAtaaTTTtAaTTGAAcataatagtAATTcATCCACTCTTAAAGtacAATTCATTTTCAGTGAaTATTTTCATCTTTTAagtATATTtGTTgatCAGTGAATAATtCAGACTCCaTTtATTtCaagTaTTtCcaaTATTtAaTtGATATTTCATCTCATCATTGAgAaaTTTtACcgTCTAATTTATTATAaGCaTTctCGATTCACTGAATATTTgTtAGCTTCAATTCATATTTTCTCACTTtAaTgaTtGcTTTCCTCTTTAATGAATATTTtCTCTCTTCAATTAATGcTttccttATTCAATGAaTGTTTTTtcctCTtCAACGAaTaTTTTtCTCTTCAATGAATATTTtccccTTCgATGTATATTTTcTCcaTTCAAAGTATaTtACCcTTgtAaGTTTTTAATATATCAATTGATATTTCATCTATTTAGTAGATAtcTTTagCTATCCCAcTTTTTTCAGTAATTTCAacGATTTTAGtCACTTAATGTACtcTCtCaCCAATaTtACTTCTTCaCTgAAAaTTTTCTTtATAGAATACAAtcTCTaCTAATTAAAATTCcaTTTGTTGACTTaTtATtGACTTGTCATTTTCAaTGAAAATTTAATtAaCTTTtAATAAATTTAATTACActttCAATAGATTAGGTTGTACTCGACAAAAATAAAaTAATTTTAGgCTATGTAAAtCAATTAGAGCTTTTAGGgAAaTTTTAtgATAATTTAAgTAaTATCTAGTTTtACGAGgTATTTATTTTAGTAAATTTTAATCATCTTTGTGAATTTtATGGTTTTCttttGAATTTtAATGGATTTaGGGTttgATTATGTTTTtaaTgAAATtATTGAAGAAATgaGGgTAAATCTATAATTTtAGaCAcTTAATTTCTtGatAaTTTaTtAgaTTTaaCTTGATTTTAGGATTATTTTAAATAAAaGTTAAATTTAGGATCAAAATGTTTATGAAACATCTATTTAAGATAATTATTTAAGAATTAGAATCAAATTTGACTGATAGATTTAATGATATTTTAATTATAATTTTATGTTCTATTTAAATAGTTGATtAAatcAGTtAaTTttAAAAAtACCccAGTGAAACccAAGATTTCAATTGACTtCACAGTGTAAAAAaGGagaTCAACAATTACTATCATTTTCCACCcATTGATTtCGCGGATATCAATCACAAAAACaGCATATTG
>AAA.454EST.54
attcgccggatttattgagtattggccggattagtatacgcgcgcgcgtttattgtttttaataactattcttgcgcgcataagtatccatcaaaaaaTATATATATCCcTATTTAAaTATAATTAACCGAcAAAaTCTACTCAATTGTTAAtaaTTTtAaTTGAAcataatagtAATTcATCCACTCTTAAAGtacAATTCATTTTCAGTGAaTATTTTCATCTTTTAagtATATTtGTTgatCAGTGAATAATtCAGACTCCaTTtATTtCaagTaTTtCcaaTATTtAaTtGATATTTCATCTCATCATTGAgAaaTTTtACcgTCTAATTTATTATAaGCaTTctCGATTCACTGAATATTTgTtAGCTTCAATTCATATTTTCTCACTTtAaTgaTtGcTTTCCTCTTTAATGAATATTTtCTCTCTTCAATTAATGcTttccttATTCAATGAaTGTTTTTtcctCTtCAACGAaTaTTTTtCTCTTCAATGAATATTTtccccTTCgATGTATATTTTcTCcaTTCAAAGTATaTtACCcTTgtAaGTTTTTAATATATCAATTGATATTTCATCTATTTAGTAGATAtcTTTagCTATCCCAcTTTTTTCAGTAATTTCAacGATTTTAGtCACTTAATGTACtcTCtCaCCAATaTtACTTCTTCaCTgAAAaTTTTCTTtATAGAATACAAtcTCTaCTAATTAAAATTCcaTTTGTTGACTTaTtATtGACTTGTCATTTTCAaTGAAAATTTAATtAaCTTTtAATAAATTTAATTACActttCAATAGATTAGGTTGTACTCGACAAAAATAAAaTAATTTTAGgCTATGTAAAtCAATTAGAGCTTTTAGGgAAaTTTTAtgATAATTTAAgTAaTATCTAGTTTtACGAGgTATTTATTTTAGTAAATTTTAATCATCTTTGTGAATTTtATGGTTTTCttttGAATTTtAATGGATTTaGGGTttgATTATGTTTTtaaTgAAATtATTGAAGAAATgaGGgTAAATCTATAATTTtAGaCAcTTAATTTCTtGatAaTTTaTtAgaTTTaaCTTGATTTTAGGATTATTTTAAATAAAaGTTAAATTTAGGATCAAAATGTTTATGAAACATCTATTTAAGATAATTATTTAAGAATTAGAATCAAATTTGACTGATAGATTTAATGATATTTTAATTATAATTTTATGTTCTATTTAAATAGTTGATtAAatcAGTtAaTTttAAAAAtACCccAGTGAAACccAAGATTTCAATTGACTtCACAGTGTAAAAAaGGagaTCAACAATTACTATCATTTTCCACCcATTGATTtCGCGGATATCAATCACAAAAACaGCATATTG
>AAA.454EST.55
AaGGTCATTTtAAaGtATGttAAGGTCATTtAAAATTttCACAAGGTCatAGTATTTTTAAaCATTTTTATaTAAATTTACTACTTATTTTTATAAGTAatGTTTTAatgTTTTTtAATTTtAaTTTTATTATTATTATAATTTtCTCAaaGTCATAATATTaTTTcAaGgTCATTtAAAAGTaGgTCAAtgtCATagTATTTTtAAACATTTTtAaTTTTAATATACTACTTaTTTTTTaTAAGTAGtGTTTtAatGTTCTTtAATTTTtaTTCTaTtattattATTATTAttaTtAATATTAcAaGTTTTtATTaTTAtAaTTTTCATTATTATTTtATATAAaTTTTCAACAAAGtATAtaaaaTTAATATtgAaTAGAAAAAGTTTGTTCAaTTGtgtttcATAGTAgAcaGggATAGAacAATTGTAAATGTTTGTaAAAAGTtAAaGAAAAATTCtAtATTTTTAAGAAAATATGTGCAAATAAATATCAAAActAATtATGGcTcAAATgtGTgTgTtAAACCaTCGAtATGTtACagTGTTTAtGGAAAAAcTttAATGAAAAtATGTGttaTTTTtCAACAATTTATGAAATATTtATTTTATGGCTAATAATGTGTATGTGTtAAATCATAAAAAtAGTTCAATATTTATGTAAAGTTTGAGATTGTTAAGAAAATGTataTAATTtATGATACACACGTGTTTTTtGATTGAAaTATaGGTGTttGTTTTACCGATATAAGAAAAACTATGGACattttttAAGAAAaTACAcGTAATTTATGATTATCATGGGATTAGAATTTGATTAAAGTTGTGAGAAAGTTGTTAAATTTGAGACcTTAAAATAAGACCTTCAGCAAATTGGTAAGAAAATAGTAGTTATTGAGTAATACTTATTAAAaTTACCAAAGTTTTATAATTTTTGaCAAGtcTTgaTAGATcTTTAATAAAATTTGTTAGTACTTtgAATaaaaaaattttAAAAAaGttACAaCAcAGTagCAAATCGtAAAGAAACTAGtACTTAtcAGTtAATtAAaTtAaCTAAGTTGtAAAATAaTTGAAAAAATTtgTTAGATTTTTtAAAAttttatAAGATTGTtAGGtAATtGTtCTAGGtACTTGTTGAAtAaAAaTtAATGTATTTtATCAACAGCTCAtAGTTTTtAaTCGTaCAATTtCtCTTCATTCCTGGAAaTAATCGTAAATATTTggaTtATTCaGagaaTTGTCAaTaaCAACATaaGtAATGGGTAACAtAAATTTTTTAAATACTAATCAATTTtagTTTTtAATTAaaTTACAAATATAATAaTAAAATCAAATAAATACTTGAATGTGAATCgaaaaaTTTCTTAGAACTgAAaTCTTATcGATATATTCtGATTAaCcTTAAAtCAATgAAAAAaGTAaCAaTTTtCctAAGTATTTtATAAaTTCAACCAACTCAATCCCCtttaaaaaaaaatACTATAAATTCGactCTCAaCCAATCATtCctCTTCAAATGTCATTTTTCACTCCATTATACCAaCTATATTCATgaTTTTtAtAAAAgCCTATCAAGTAGATAaTATTtaCCTTTtGAAtACcAATATTcaTtCcAGTAAaTTtCTTTAgAAATATTaTAAATTctCTCTTgaCCAATCATTTTCcATCAAaTaacAATATTTCCAGCCAtaTTCAaTAttttcataaaaattataaaattacccattaagataatatttacccttttaaataacaatattttaaccaactcacccccttaaaaa
>AAA.454EST.56
AaGGTCATTTtAAaGtATGttAAGGTCATTtAAAATTttCACAAGGTCatAGTATTTTTAAaCATTTTTATaTAAATTTACTACTTATTTTTATAAGTAatGTTTTAatgTTTTTtAATTTtAaTTTTATTATTATTATAATTTtCTCAaaGTCATAATATTaTTTcAaGgTCATTtAAAAGTaGgTCAAtgtCATagTATTTTtAAACATTTTtAaTTTTAATATACTACTTaTTTTTTaTAAGTAGtGTTTtAatGTTCTTtAATTTTtaTTCTaTtattattATTATTAttaTtAATATTAcAaGTTTTtATTaTTAtAaTTTTCATTATTATTTtATATAAaTTTTCAACAAAGtATAtaaaaTTAATATtgAaTAGAAAAAGTTTGTTCAaTTGtgtttcATAGTAgAcaGggATAGAacAATTGTAAATGTTTGTaAAAAGTtAAaGAAAAATTCtAtATTTTTAAGAAAATATGTGCAAATAAATATCAAAActAATtATGGcTcAAATgtGTgTgTtAAACCaTCGAtATGTtACagTGTTTAtGGAAAAAcTttAATGAAAAtATGTGttaTTTTtCAACAATTTATGAAATATTtATTTTATGGCTAATAATGTGTATGTGTtAAATCATAAAAAtAGTTCAATATTTATGTAAAGTTTGAGATTGTTAAGAAAATGTataTAATTtATGATACACACGTGTTTTTtGATTGAAaTATaGGTGTttGTTTTACCGATATAAGAAAAACTATGGACattttttAAGAAAaTACAcGTAATTTATGATTATCATGGGATTAGAATTTGATTAAAGTTGTGAGAAAGTTGTTAAATTTgaaaccttaaaaTAAGACCTTCAGCAAATTGGTAAGAAAATAGTAGTTATTGAGTAATACTTATTAAAaTTACCAAAGTTTTATAATTTTTGaCAAGtcTTgaTAGATcTTTAATAAAATTTGTTAGTACTTtgAATaaaaaaattttAAAAAaGttACAaCAcAGTagCAAATCGtAAAGAAACTAGtACTTAtcAGTtAATtAAaTtAaCTAAGTTGtAAAATAaTTGAAAAAATTtgTTAGATTTTTtAAAAttttatAAGATTGTtAGGtAATtGTtCTAGGtACTTGTTGAAtAaAAaTtAATGTATTTtATCAACAGCTCAtAGTTTTtAaTCGTaCAATTtCtCTTCATTCCTGGAAaTAATCGTAAATATTTggaTtATTCaGagaaTTGTCAaTaaCAACATaaGtAATGGGTAACAtAAATTTTTTAAATACTAATCAATTTtagTTTTtAATTAaaTTACAAATATAATAaTAAAATCAAATAAATACTTGAATGTGAATCgaaaaaTTTCTTAGAACTgAAaTCTTATcGATATATTCtGATTAaCcTTAAAtCAATgAAAAAaGTAaCAaTTTtCctAAGTATTTtATAAaTTCAACCAACTCAATCCCCtttaaaaaaaaatACTATAAATTCGactCTCAaCCAATCATtCctCTTCAAATGTCATTTTTCACTCCATTATACCAaCTATATTCATgaTTTTtAtAAAAgCCTATCAAGTAGATAaTATTtaCCTTTtGAAtACcAATATTcaTtCcAGTAAaTTtCTTTAgAAATATTaTAAATTctCTCTTgaCCAATCATTTTCcATCAAaTaacAATATTTCCAGCCAtaTTCAaTAttttcataaaaattataaaattacccattaagataatatttacccttttaaataacaatattttaaccaactcacccccttaaaaa
>AAA.454EST.57
CCCtCTtCAAAAAAtATTTTTtCTCTCCAATGAATAATTTCTCTtAATGAATATTTTCctCTTCAAtGAATAATTTCTCactttAATtAaTATTTtcTCaCTTTAATGAATAtttttCctCTTCGATGTAtATTTtCTtCATTCAAAGTATATTACCcTtGTAAGGTTTtAATAtaTCAaTtGAtATTtcaTctATTTAGtAGATATcTttAGctATCCcaCTTTTttCcAGTAATTtCAAcGATTTTAgACACTTAATGTAcTcTCtcACCAAtATTaCTtCTTCACTGAAAaTTTTCTTTATAGAATATAATCtcTACTAATTAAAATTCcATTTGTTGAcTtGTTATTTTCAatGAAAATTTAActAAATAAATtaCATctttCAATAGATTAGGTTGTACTCGACAAAAATAAAaTAATTTTAGgCTATGTAAAtCAATTAGAGCTTTTAGGgAAaTTTTAtgATAATTTAAgTAaTATCTAGTTTtACGAGgTATTTATTTTAGTAAATTTTAATCATCTTTGTGAATTTtATGGTTTTCttttGAATTTtAATGGATTTaGGGTttgATTATGTTTTtaaTgAAATtATTGAAGAAATgaGGgTAAATCTATAATTTtAGaCAcTTAATTTCTtGatAaTTTaTtAgaTTTaaCTTGATTTTAGGATTATTTTAAATAAaagTTTATTTTAGgAacAAAATGTTTATGAAAcaTAtTTTatGatAATTATTtACCAATTAgaTtCcAaTTTGACTGATAgaTTTTGAATagTAAATGATATTTtAATTTtAattttaTGATCTAtttaaaaaGTtAaTTttAAAAAtACCccAGTGAAACccAAGATTTCAATTGACTtCACAGTGTAAAAAaGGagaTCAACAATTACTATCATTTTCCACCcATTGATTtCGCGGATATCAATCACAAAAACaGCATATTG
>AAA.454EST.58
CCCtCTtCAAAAAAtATTTTTtCTCTCCAATGAATAATTTCTCTtAATGAATATTTTCctCTTCAAtGAATAATTTCTCactttAATtAaTATTTtcTCaCTTTAATGAATAtttttCctCTTCGATGTAtATTTtCTtCATTCAAAGTATATTACCcTtGTAAGGTTTtAATAtaTCAaTtGAtATTtcaTctATTTAGtAGATATcTttAGctATCCcaCTTTTttCcAGTAATTtCAAcGATTTTAgACACTTAATGTAcTcTCtcACCAAtATTaCTtCTTCACTGAAAaTTTTCTTTATAGAATATAATCtcTACTAATTAAAATTCcATTTGTTGAcTtgTTATtGACTTGTCATTTTCAaTGAAAATTTAATtAaCTTTtAATAAATTTAATTACActttCAATAGATTAGGTTGTACTCGACAAAAATAAAaTAATTTTAGgCTATGTAAAtCAATTAGAGCTTTTAGGgAAaTTTTAtgATAATTTAAgTAaTATCTAGTTTtACGAGgTATTTATTTTAGTAAATTTTAATCATCTTTGTGAATTTtATGGTTTTCttttGAATTTtAATGGATTTaGGGTttgATTATGTTTTtaaTgAAATtATTGAAGAAATgaGGgTAAATCTATAATTTtAGaCAcTTAATTTCTtGatAaTTTaTtAgaTTTaaCTTGATTTTAGGATTATTTTAAATAAaagTTTATTTTAGgAacAAAATGTTTATGAAAcaTAtTTTatGatAATTATTtACCAATTAgaTtCcAaTTTGACTGATAgaTTTTGAATagTAAATGATATTTtAATTTtAattttaTGATCTAtttaaaaaGTtAaTTttAAAAAtACCccAGTGAAACccAAGATTTCAATTGACTtCACAGTGTAAAAAaGGagaTCAACAATTACTATCATTTTCCACCcATTGATTtCGCGGATATCAATCACAAAAACaGCATATTG
>AAA.454EST.59
CCCtCTtCAAAAAAtATTTTTtCTCTCCAATGAATAATTTCTCTtAATGAATATTTTCctCTTCAAtGAATAATTTCTCactttAATtAaTATTTtcTCaCTTTAATGAATAtttttCctCTTCGATGTAtATTTtCTtCATTCAAAGTATATTACCcTtGTAAGGTTTtAATAtaTCAaTtGAtATTtcaTctATTTAGtAGATATcTttAGctATCCcaCtTTTTcAGTAATTTCAacGATTTTAGtCACTTAATGTACtcTCtCaCCAATaTtACTTCTTCaCTgAAAaTTTTCTTtATAGAATACAAtcTCTaCTAATTAAAATTCcaTTTGTTGACTTaTtATtGACTTGTCATTTTCAaTGAAAATTTAATtAaCTTTtAATAAATTTAATTACActttCAATAGATTAGGTTGTACTCGACAAAAATAAAaTAATTTTAGgCTATGTAAAtCAATTAGAGCTTTTAGGgAAaTTTTAtgATAATTTAAgTAaTATCTAGTTTtACGAGgTATTTATTTTAGTAAATTTTAATCATCTTTGTGAATTTtATGGTTTTCttttGAATTTtAATGGATTTaGGGTttgATTATGTTTTtaaTgAAATtATTGAAGAAATgaGGgTAAATCTATAATTTtAGaCAcTTAATTTCTtGatAaTTTaTtAgaTTTaaCTTGATTTTAGGATTATTTTAAATAAaagTTTATTTTAGgAacAAAATGTTTATGAAAcaTAtTTTatGatAATTATTtACCAATTAgaTtCcAaTTTGACTGATAgaTTTTGAATagTAAATGATATTTtAATTTtAattttaTGATCTAtttaaaaaGTtAaTTttAAAAAtACCccAGTGAAACccAAGATTTCAATTGACTtCACAGTGTAAAAAaGGagaTCAACAATTACTATCATTTTCCACCcATTGATTtCGCGGATATCAATCACAAAAACaGCATATTG
>AAA.454EST.60
cgtcaatatagtcagggggtatttttgactgtcgataaaaagcataagataaaaattgggttgaatagtctacaatggtcacagagggtATTTTTCATccACAAAaTATTTtCAatCAcACTATAGTcAggggtATTTtttGAttttGaTAAAaaGCCTAAgaTAAAAATTcacTTGAATCGTCtaTCAAtAAAAAaGCATAGAAATATTTTATCGATtAAAAGccaaaaaaataTTtCTTtGaTTAAAAAgCATAAAAatATTTTctCAcTTTAATGATTacTTTCcTCTTCgATGTATATTTTcTCcaTTCAAAGTATaTtACCcTTgtAaGTTTTTAATATATCAATTGATATTTCATCTATTTAGTAGATAtcTTTagCTATCCCAcTTTTTTCAGTAATTTCAacGATTTTAGtCACTTAATGTACtcTCtCaCCAATaTtACTTCTTCaCTgAAAaTTTTCTTtATAGAATACAAtcTCTaCTAATTAAAATTCcaTTTGTTGACTTaTtATtGACTTGTCATTTTCAaTGAAAATTTAATtAaCTTTtAATAAATTTAATTACActttCAATAGATTAGGTTGTACTCGACAAAAATAAAaTAATTTTAGgCTATGTAAAtCAATTAGAGCTTTTAGGgAAaTTTTAtgATAATTTAAgTAaTATCTAGTTTtACGAGgTATTTATTTTAGTAAATTTTAATCATCTTTGTGAATTTtATGGTTTTCttttGAATTTtAATGGATTTaGGGTttgATTATGTTTTtaaTgAAATtATTGAAGAAATgaGGgTAAATCTATAATTTtAGaCAcTTAATTTCTtGatAaTTTaTtAgaTTTaaCTTGATTTTAGGATTATTTTAAATAAaagTTTATTTTAGgAacAAAATGTTTATGAAAcaTAtTTTatGatAATTATTtACCAATTAgaTtCcAaTTTGACTGATAgaTTTTGAATagTAAATGATATTTtAATTTtAattttaTGATCTAtttaaaaaGTtAaTTttAAAAAtACCccAGTGAAACccAAGATTTCAATTGACTtCACAGTGTAAAAAaGGagaTCAACAATTACTATCATTTTCCACCcATTGATTtCGCGGATATCAATCACAAAAACaGCATATTG
>AAA.454EST.61
CCCtCTtCAAAAAAtATTTTTtCTCTCCAATGAATAATTTCTCTtAATGAATATTTTCctCTTCAAtGAATAATTTCTCactttAATtAaTATTTtcTCaCTTTAATGAATAtttttCctCTTCGATGTAtATTTtCTtCATTCAAAGTATATTACCcTtGTAAGGTTTtAATAtaTCAaTtGAtATTtcaTctATTTAGtAGATATcTttAGctATCCcaCTTTTttCcAGTAATTtCAAcGATTTTAgACACTTAATGTAcTcTCtcACCAAtATTaCTtCTTCACTGAAAaTTTTCTTTATAGAATATAATCtcTACTAATTAAAATTCcATTTGTTGAcTtGTTATTTTCAatGAAAATTTAActAAATAAATtaCATctttCAATAGATTAGGTTGTACTCGACAAAAATAAAaTAATTTTAGgCTATGTAAAtCAATTAGAGCTTTTAGGgAAaTTTTAtgATAATTTAAgTAaTATCTAGTTTtACGAGgTATTTATTTTAGTAAATTTTAATCATCTTTGTGAATTTtATGGTTTTCttttGAATTTtAATGGATTTaGGGTttgATTATGTTTTtaaTgAAATtATTGAAGAAATgaGGgTAAATCTATAATTTtAGaCAcTTAATTTCTtGatAaTTTaTtAgaTTTaaCTTGATTTTAGGATTATTTTAAATAAAaGTTAAATTTAGGATCAAAATGTTTATGAAACATCTATTTAAGATAATTATTTAAGAATTAGAATCAAATTTGACTGATAGATTTAATGATATTTTAATTATAATTTTATGTTCTATTTAAATAGTTGATtAAatcAGTtAaTTttAAAAAtACCccAGTGAAACccAAGATTTCAATTGACTtCACAGTGTAAAAAaGGagaTCAACAATTACTATCATTTTCCACCcATTGATTtCGCGGATATCAATCACAAAAACaGCATATTG
>AAA.454EST.62
CCCtCTtCAAAAAAtATTTTTtCTCTCCAATGAATAATTTCTCTtAATGAATATTTTCctCTTCAAtGAATAATTTCTCactttAATtAaTATTTtcTCaCTTTAATGAATAtttttCctCTTCGATGTAtATTTtCTtCATTCAAAGTATATTACCcTtGTAAGGTTTtAATAtaTCAaTtGAtATTtcaTctATTTAGtAGATATcTttAGctATCCcaCTTTTttCcAGTAATTtCAAcGATTTTAgACACTTAATGTAcTcTCtcACCAAtATTaCTtCTTCACTGAAAaTTTTCTTTATAGAATATAATCtcTACTAATTAAAATTCcATTTGTTGAcTtgTTATtGACTTGTCATTTTCAaTGAAAATTTAATtAaCTTTtAATAAATTTAATTACActttCAATAGATTAGGTTGTACTCGACAAAAATAAAaTAATTTTAGgCTATGTAAAtCAATTAGAGCTTTTAGGgAAaTTTTAtgATAATTTAAgTAaTATCTAGTTTtACGAGgTATTTATTTTAGTAAATTTTAATCATCTTTGTGAATTTtATGGTTTTCttttGAATTTtAATGGATTTaGGGTttgATTATGTTTTtaaTgAAATtATTGAAGAAATgaGGgTAAATCTATAATTTtAGaCAcTTAATTTCTtGatAaTTTaTtAgaTTTaaCTTGATTTTAGGATTATTTTAAATAAAaGTTAAATTTAGGATCAAAATGTTTATGAAACATCTATTTAAGATAATTATTTAAGAATTAGAATCAAATTTGACTGATAGATTTAATGATATTTTAATTATAATTTTATGTTCTATTTAAATAGTTGATtAAatcAGTtAaTTttAAAAAtACCccAGTGAAACccAAGATTTCAATTGACTtCACAGTGTAAAAAaGGagaTCAACAATTACTATCATTTTCCACCcATTGATTtCGCGGATATCAATCACAAAAACaGCATATTG
>AAA.454EST.63
CCCtCTtCAAAAAAtATTTTTtCTCTCCAATGAATAATTTCTCTtAATGAATATTTTCctCTTCAAtGAATAATTTCTCactttAATtAaTATTTtcTCaCTTTAATGAATAtttttCctCTTCGATGTAtATTTtCTtCATTCAAAGTATATTACCcTtGTAAGGTTTtAATAtaTCAaTtGAtATTtcaTctATTTAGtAGATATcTttAGctATCCcaCtTTTTcAGTAATTTCAacGATTTTAGtCACTTAATGTACtcTCtCaCCAATaTtACTTCTTCaCTgAAAaTTTTCTTtATAGAATACAAtcTCTaCTAATTAAAATTCcaTTTGTTGACTTaTtATtGACTTGTCATTTTCAaTGAAAATTTAATtAaCTTTtAATAAATTTAATTACActttCAATAGATTAGGTTGTACTCGACAAAAATAAAaTAATTTTAGgCTATGTAAAtCAATTAGAGCTTTTAGGgAAaTTTTAtgATAATTTAAgTAaTATCTAGTTTtACGAGgTATTTATTTTAGTAAATTTTAATCATCTTTGTGAATTTtATGGTTTTCttttGAATTTtAATGGATTTaGGGTttgATTATGTTTTtaaTgAAATtATTGAAGAAATgaGGgTAAATCTATAATTTtAGaCAcTTAATTTCTtGatAaTTTaTtAgaTTTaaCTTGATTTTAGGATTATTTTAAATAAAaGTTAAATTTAGGATCAAAATGTTTATGAAACATCTATTTAAGATAATTATTTAAGAATTAGAATCAAATTTGACTGATAGATTTAATGATATTTTAATTATAATTTTATGTTCTATTTAAATAGTTGATtAAatcAGTtAaTTttAAAAAtACCccAGTGAAACccAAGATTTCAATTGACTtCACAGTGTAAAAAaGGagaTCAACAATTACTATCATTTTCCACCcATTGATTtCGCGGATATCAATCACAAAAACaGCATATTG
>AAA.454EST.64
cgtcaatatagtcagggggtatttttgactgtcgataaaaagcataagataaaaattgggttgaatagtctacaatggtcacagagggtATTTTTCATccACAAAaTATTTtCAatCAcACTATAGTcAggggtATTTtttGAttttGaTAAAaaGCCTAAgaTAAAAATTcacTTGAATCGTCtaTCAAtAAAAAaGCATAGAAATATTTTATCGATtAAAAGccaaaaaaataTTtCTTtGaTTAAAAAgCATAAAAatATTTTctCAcTTTAATGATTacTTTCcTCTTCgATGTATATTTTcTCcaTTCAAAGTATaTtACCcTTgtAaGTTTTTAATATATCAATTGATATTTCATCTATTTAGTAGATAtcTTTagCTATCCCAcTTTTTTCAGTAATTTCAacGATTTTAGtCACTTAATGTACtcTCtCaCCAATaTtACTTCTTCaCTgAAAaTTTTCTTtATAGAATACAAtcTCTaCTAATTAAAATTCcaTTTGTTGACTTaTtATtGACTTGTCATTTTCAaTGAAAATTTAATtAaCTTTtAATAAATTTAATTACActttCAATAGATTAGGTTGTACTCGACAAAAATAAAaTAATTTTAGgCTATGTAAAtCAATTAGAGCTTTTAGGgAAaTTTTAtgATAATTTAAgTAaTATCTAGTTTtACGAGgTATTTATTTTAGTAAATTTTAATCATCTTTGTGAATTTtATGGTTTTCttttGAATTTtAATGGATTTaGGGTttgATTATGTTTTtaaTgAAATtATTGAAGAAATgaGGgTAAATCTATAATTTtAGaCAcTTAATTTCTtGatAaTTTaTtAgaTTTaaCTTGATTTTAGGATTATTTTAAATAAAaGTTAAATTTAGGATCAAAATGTTTATGAAACATCTATTTAAGATAATTATTTAAGAATTAGAATCAAATTTGACTGATAGATTTAATGATATTTTAATTATAATTTTATGTTCTATTTAAATAGTTGATtAAatcAGTtAaTTttAAAAAtACCccAGTGAAACccAAGATTTCAATTGACTtCACAGTGTAAAAAaGGagaTCAACAATTACTATCATTTTCCACCcATTGATTtCGCGGATATCAATCACAAAAACaGCATATTG
>AAA.454EST.65
AATTTTTtGGTtGCTTAGTTACCTTGtcGTTATCaGgcgATAATtaaTCAAATtcATTGAAaCCAAaTCCATTGTtATATTtaCTtGgTATCAACTTCTGAAcACTGATAaCCCATACACATGAatAATtcATtAATAACTGAACAACAATCACTAGGTACTGTaTACAAATAACTGAGTACTGTACAACTCTCTATAtaCATACTaGgCATTgAATAATTTACTTATTCATTAAAAtgacaTATTTAAaTAATATTTAcTCTTTGAACACcGATATTcAACcAACTtAACccAcTtAAAAATAAAaTTTtCTCTCAATCATTTCCCcTTAAAATACTTGGTTATTCACACACTCACAATATGTTATCAATAACTAGTTACtGAACAAATCAATATCAAAAACTAATTACTGAACcaatAAATATTAATGATaggTTACtgACcAACTAATTTTGAAaTAAaTCACaTAAAAGGTTAACAAAaaGAAaTACAAGTTGAAaTTTTaTTAACTTctCgACTcTTTTgTCGATCaTTGATgTCTCCAAATTGTTTgaTTGTTtAGTTACCtGaTTGCTATCAAGAAACTaTtAATCATTGAAGCTCAATCAATtGTTGtATTTTCTCTGAATAAAAAtgTATTtcTTTACAGTCTTGTATgTGATTTATTGAAATTATTTTGTAAAACTTagTTAAAAAaCTTTgAAaTTTTTttACcATTTTtGTAaTATTTTtAATTgCgTCCAACAATGAACAaTtActAAaGTtaTTTtCAAagATgAATgtcAACCTTTTCaTTtAaTTTTCaCATGCCccTAAATAAATTAATTGCTAACaCTCaactaaTTACTTAAATTtATTTTtAcAcATTTtCTATtCTTTTcAcTtcAActCTTgTtGTTTACTGAATGATAAATtAATTAGTAAGTAcAatAgtGgttaatcTAATTgcTAGtgAAAaGAAacTTGATTAGAAAAAtaTtcTtAAaTTAATTTCtcAAAaCATATATTACTTTCAttGTACTtGgAaTAAATTTTCATAtaTTTATtGAAAATgATTcgacTcTTtAAaTTATTAACTCAAAGATGctAAAGGTTTGAATAAAACTGATAgaaaataaataaTtAaTATCTacagCATTACTAAAAtcAAATAACTATAATTTCTgaTACCATGCTTCAATACATaCATAGGTTCTTGTGTACTGATATCACTTACtGAAAACCcAAacTtATAagAaAAaTGTATgTGATTGTctaTtAGTcTTtGtAGAAATtATTTTtATTAAATTGTGGTTAGCtGgtgAATAGAaTTTGATTAAAGTAatGTgAAAGgTGTAAGTTTTAAATAAATTTGATTAAATTTGTTATTtCTTTAAATAAAaTTTTtAAAGAAAGCTTCAACATGGTAGTAAATTGTAAAGAAAATAGTATTtATCAATTAAAAAaTTAATTAAATTAACTAAGTTGTAAAATAaTTaaaaaaaaTTtaTTAGgTCATTTTTTAAAaTTTTATAAGATTCctAGGTAAtcGTTtCAGGTACTTGTTGAaTGAAAATTAGTGTATGTTATCGACTGCTCACAGTATTTAATTGTACAATTTCCGGATAAATAATTATTAAaTTCTTCATTCCTGGAAaTAATCTTAAATATTTAAaTTATTCAGAAAaTTGTCAAAAAaCATAAaTAATGAGTAACAAAAaTTTTTtAAAtACTAGTCAATGTTAGTTTTtAATTTAATCACAAAAATAATAGTAAAATCAAATAAATACTTACTTGTttATAAATAGTTAcATGAAtcAATCAATTTCTTAGAACTaaaaTCTTATcGATATATTCtGATTAaCcTTAAAtCAATgAAAAAaGTAaCAaTTTtCctAAGTATTTtATAAaTTCAACCAACTCAATCCCCttaaaaatACTATAAATTCGactCTCAaCCAATCATtCctCTTCAAATGTCATTTTTCACTCCATTATACCAaCTATATTCATgaTTTTtAtAAAAgCCTATCAAGTAGATAaTATTtaCCTTTtGAAtACcAATATTcaTtCcAGTAAaTTtCTTTAgAAATATTaTAAATTctCTCTTgaCCAATCATTTTCcATCAAaTaacAATATTTCCAGCCAtaTTCAaTAttttcataaaaattataaaattacccattaagataatatttacccttttaaataacaatattttaaccaactcacccccttaaaaa
>AAA.454EST.66
AGATGGgACAaGAaTAAGctAAagCGCACaCAGACCTTcTaCcGGTAGtGcgTTGAACCcgCTTTgaGGTCGGgCCAGAGtAGTTCTTtCaTAGcGCTCACcTTTGGCGACCTCAAAAaCCgaTGGTTACATTTCCAACGTTGCTTAGCAACGGGTagCCAtaGGGGGAaGAAaataTtAATTATGTGTttGTTTTACCGATATAAGAAAAACTATGGACaatttttAAGAAAaTACAcGTAATTTATGATTATCATGGGATTAGAATTTGATTAAAGTTGTGAGAAAGTTGTTAAATTTgaGATAAAACTGATTAATTTGTAAaTAATGTTaTtacTTTGAAGAAATTTTAAAaTAAGACCTTCAGCAAATTGGTAAGAAAATAGTAGTTATTGAGTAATACTTATTAAAaTTACCAAAGTTTTATAATTTTTGaCAAGtcTTgaTAGATcTTTAATAAAATTTGTTAGTACTTtgAATaaaaaaattttAAAAAaGttACAaCAcAGTagCAAATCGtAAAGAAACTAGtACTTAtcAGTtAATtAAaTtAaCTAAGTTGtAAAATAaTTGAAAAAATTtgTTAGATTTTTtAAAAttttatAAGATTGTtAGGtAATtGTtCTAGGtACTTGTTGAAtAaAAaTtAATGTATTTtATCAACAGCTCAtAGTTTTtAaTCGTaCAATTtCtCTTCATTCCTGGAAaTAATCGTAAATATTTggaTtATTCaGagaaTTGTCAaTaaCAACATaaGtAATGGGTAACAtAAATTTTTTAAATACTAATCAATTTtagTTTTtAATTAaaTTACAAATATAATAaTAAAATCAAATAAATACTTGAATGTGAATCgaaaaaTTTCTTAGAACTgAAaTCTTATcGATATATTCtGATTAaCcTTAAAtCAATgAAAAAaGTAaCAaTTTtCctAAGTATTTtATAAaTTCAACCAACTCAATCCCCtttaaaaaaaaatACTATAAATTCGactCTCAaCCAATCATtCctCTTCAAATGTCATTTTTCACTCCATTATACCAaCTATATTCATgaTTTTtAtAAAAgCCTATCAAGTAGATAaTATTtaCCTTTtGAAtACcAATATTcaTtCcAGTAAaTTtCTTTAgAAATATTaTAAATTctCTCTTgaCCAATCATTTTCcATCAAaTaacAATATTTCCAGCCAtaTTCAaTAttttcataaaaattataaaattacccattaagataatatttacccttttaaataacaatattttaaccaactcacccccttaaaaa
>AAA.454EST.67
AGATGGgACAaGAaTAAGctAAagCGCACaCAGACCTTcTaCcGGTAGtGcgTTGAACCcgCTTTgaGGTCGGgCCAGAGtAGTTCTTtCaTAGcGCTCACcTTTGGCGACCTCAAAAaCCgaTGGTTACATTTCCAACGTTGCTTAGCAACGGGTagCCAtaGGGGGAaGAAaataTtAATTATGTGTttGTTTTACCGATATAAGAAAAACTATGGACaatttttAAGAAAaTACAcGTAATTTATGATTATCATGGGATTAGAATTTGATTAAAGTTGTGAGAAAGTTGTTAAATTTGAAaTAAAACTGATTAATTTGTAAaTAATGTTaTtacTTTGAAGAAATTTTAAAaTAAGACCTTCAGCAAATTGGTAAGAAAATAGTAGTTATTGAGTAATACTTATTAAAaTTACCAAAGTTTTATAATTTTTGaCAAGtcTTgaTAGATcTTTAATAAAATTTGTTAGTACTTtgAATaaaaaaattttAAAAAaGttACAaCAcAGTagCAAATCGtAAAGAAACTAGtACTTAtcAGTtAATtAAaTtAaCTAAGTTGtAAAATAaTTGAAAAAATTtgTTAGATTTTTtAAAAttttatAAGATTGTtAGGtAATtGTtCTAGGtACTTGTTGAAtAaAAaTtAATGTATTTtATCAACAGCTCAtAGTTTTtAaTCGTaCAATTtCtCTTCATTCCTGGAAaTAATCGTAAATATTTggaTtATTCaGagaaTTGTCAaTaaCAACATaaGtAATGGGTAACAtAAATTTTTTAAATACTAATCAATTTtagTTTTtAATTAaaTTACAAATATAATAaTAAAATCAAATAAATACTTGAATGTGAATCgaaaaaTTTCTTAGAACTgAAaTCTTATcGATATATTCtGATTAaCcTTAAAtCAATgAAAAAaGTAaCAaTTTtCctAAGTATTTtATAAaTTCAACCAACTCAATCCCCtttaaaaaaaaatACTATAAATTCGactCTCAaCCAATCATtCctCTTCAAATGTCATTTTTCACTCCATTATACCAaCTATATTCATgaTTTTtAtAAAAgCCTATCAAGTAGATAaTATTtaCCTTTtGAAtACcAATATTcaTtCcAGTAAaTTtCTTTAgAAATATTaTAAATTctCTCTTgaCCAATCATTTTCcATCAAaTaacAATATTTCCAGCCAtaTTCAaTAttttcataaaaattataaaattacccattaagataatatttacccttttaaataacaatattttaaccaactcacccccttaaaaa
>AAA.454EST.68
AGATGGgACAaGAaTAAGctAAagCGCACaCAGACCTTcTaCcGGTAGtGcgTTGAACCcgCTTTgaGGTCGGgCCAGAGtAGTTCTTtCaTAGcGCTCACcTTTGGCGACCTCAAAAaCCgaTGGTTACATTTCCAACGTTGCTTAGCAACGGGTagCCAtaGGGGGAaGAAaataTtAATTATGTGTttGTTTTACCGATATAAGAAAAACTATGGACaatttttAAGAAAaTACAcGTAATTTATGATTATCATGGGATTAGAATTTGATTAAAGTTGTGAGAAAGTTGTTAAATTTGAGACcTTAAAATAAGACCTTCAGCAAATTGGTAAGAAAATAGTAGTTATTGAGTAATACTTATTAAAaTTACCAAAGTTTTATAATTTTTGaCAAGtcTTgaTAGATcTTTAATAAAATTTGTTAGTACTTtgAATaaaaaaattttAAAAAaGttACAaCAcAGTagCAAATCGtAAAGAAACTAGtACTTAtcAGTtAATtAAaTtAaCTAAGTTGtAAAATAaTTGAAAAAATTtgTTAGATTTTTtAAAAttttatAAGATTGTtAGGtAATtGTtCTAGGtACTTGTTGAAtAaAAaTtAATGTATTTtATCAACAGCTCAtAGTTTTtAaTCGTaCAATTtCtCTTCATTCCTGGAAaTAATCGTAAATATTTggaTtATTCaGagaaTTGTCAaTaaCAACATaaGtAATGGGTAACAtAAATTTTTTAAATACTAATCAATTTtagTTTTtAATTAaaTTACAAATATAATAaTAAAATCAAATAAATACTTGAATGTGAATCgaaaaaTTTCTTAGAACTgAAaTCTTATcGATATATTCtGATTAaCcTTAAAtCAATgAAAAAaGTAaCAaTTTtCctAAGTATTTtATAAaTTCAACCAACTCAATCCCCtttaaaaaaaaatACTATAAATTCGactCTCAaCCAATCATtCctCTTCAAATGTCATTTTTCACTCCATTATACCAaCTATATTCATgaTTTTtAtAAAAgCCTATCAAGTAGATAaTATTtaCCTTTtGAAtACcAATATTcaTtCcAGTAAaTTtCTTTAgAAATATTaTAAATTctCTCTTgaCCAATCATTTTCcATCAAaTaacAATATTTCCAGCCAtaTTCAaTAttttcataaaaattataaaattacccattaagataatatttacccttttaaataacaatattttaaccaactcacccccttaaaaa
>AAA.454EST.69
AGATGGgACAaGAaTAAGctAAagCGCACaCAGACCTTcTaCcGGTAGtGcgTTGAACCcgCTTTgaGGTCGGgCCAGAGtAGTTCTTtCaTAGcGCTCACcTTTGGCGACCTCAAAAaCCgaTGGTTACATTTCCAACGTTGCTTAGCAACGGGTagCCAtaGGGGGAaGAAaataTtAATTATGTGTttGTTTTACCGATATAAGAAAAACTATGGACaatttttAAGAAAaTACAcGTAATTTATGATTATCATGGGATTAGAATTTGATTAAAGTTGTGAGAAAGTTGTTAAATTTgaaaccttaaaaTAAGACCTTCAGCAAATTGGTAAGAAAATAGTAGTTATTGAGTAATACTTATTAAAaTTACCAAAGTTTTATAATTTTTGaCAAGtcTTgaTAGATcTTTAATAAAATTTGTTAGTACTTtgAATaaaaaaattttAAAAAaGttACAaCAcAGTagCAAATCGtAAAGAAACTAGtACTTAtcAGTtAATtAAaTtAaCTAAGTTGtAAAATAaTTGAAAAAATTtgTTAGATTTTTtAAAAttttatAAGATTGTtAGGtAATtGTtCTAGGtACTTGTTGAAtAaAAaTtAATGTATTTtATCAACAGCTCAtAGTTTTtAaTCGTaCAATTtCtCTTCATTCCTGGAAaTAATCGTAAATATTTggaTtATTCaGagaaTTGTCAaTaaCAACATaaGtAATGGGTAACAtAAATTTTTTAAATACTAATCAATTTtagTTTTtAATTAaaTTACAAATATAATAaTAAAATCAAATAAATACTTGAATGTGAATCgaaaaaTTTCTTAGAACTgAAaTCTTATcGATATATTCtGATTAaCcTTAAAtCAATgAAAAAaGTAaCAaTTTtCctAAGTATTTtATAAaTTCAACCAACTCAATCCCCtttaaaaaaaaatACTATAAATTCGactCTCAaCCAATCATtCctCTTCAAATGTCATTTTTCACTCCATTATACCAaCTATATTCATgaTTTTtAtAAAAgCCTATCAAGTAGATAaTATTtaCCTTTtGAAtACcAATATTcaTtCcAGTAAaTTtCTTTAgAAATATTaTAAATTctCTCTTgaCCAATCATTTTCcATCAAaTaacAATATTTCCAGCCAtaTTCAaTAttttcataaaaattataaaattacccattaagataatatttacccttttaaataacaatattttaaccaactcacccccttaaaaa
>AAA.454EST.70
AATTTTTtGGTtGCTTAGTTACCTTGtcGTTATCaGgcgATAATtaaTCAAATtcATTGAAaCCAAaTCCATTGTtATATTtaCTtGgTATCAACTTCTGAAcACTGATAaCCCATACACATGAatAATtcATtAATAACTGAACAACAATCACTAGGTACTGTaTACAAATAACTGAGTACTGTACAACTCTCTATAtaCATACTaGgCATTgAATAATTTACTTATTCATTAAAAtgacaTATTTAAaTAATATTTAcTCTTTGAACACcGATATTcAACcAACTtAACccAcTtAAAAATAAAaTTTtCTCTCAATCATTTCCCcTTAAAATACTTGGTTATTCACACACTCACAATATGTTATCAATAACTAGTTACtGAACAAATCAATATCAAAAaTTgTTtaCTGaCcAAGAAATCTTTAAATAAAAGCACaTAAAAaTTTGAaCAATCAAAAGAAATACAATTTTaTTAACTTctCgACTcTTTTgTCGATCaTTGATgTCTCCAAATTGTTTgaTTGTTtAGTTACCtGaTTGCTATCAAGAAACTaTtAATCATTGAAGCTCAATCAATtGTTGtATTTTCTCTGAATAAAAAtgTATTtcTTTACAGTCTTGTATgTGATTTATTGAAATTATTTTGTAAAACTTgatAGttttgttaaaagaCTTTGAAATTTTtCTACTATTTTtGTAATATTTTaaaTTGCaCccAaCAaTGAaCAAttcATTAAaaGTtATTTTCAAAGaTGAaTGtcAACCTTTTcAT
>AAA.454EST.71
AATTTTTtGGTtGCTTAGTTACCTTGtcGTTATCaGgcgATAATtaaTCAAATtcATTGAAaCCAAaTCCATTGTtATATTtaCTtGgTATCAACTTCTGAAcACTGATAaCCCATACACATGAatAATtcATtAATAACTGAACAACAATCACTAGGTACTGTaTACAAATAACTGAGTACTGTACAACTCTCTATAtaCATACTaGgCATTgAATAATTTACTTATTCATTAAAAtgacaTATTTAAaTAATATTTAcTCTTTGAACACcGATATTcAACcAACTtAACccAcTtAAAAATAAAaTTTtCTCTCAATCATTTCCCcTTAAAATACTTGGTTATTCACACACTCACAATATGTTATCAATAACTAGTTACtGAACAAATCAATATCAAAAACTAATTACTGAACcaatAAATATTAATGATaggTTACtgACcAACTAATTTTGAAaTAAaTCACaTAAAAGGTTAACAAAaaGAAaTACAAGTTGAAaTTTTaTTAACTTctCgACTcTTTTgTCGATCaTTGATgTCTCCAAATTGTTTgaTTGTTtAGTTACCtGaTTGCTATCAAGAAACTaTtAATCATTGAAGCTCAATCAATtGTTGtATTTTCTCTGAATAAAAAtgTATTtcTTTACAGTCTTGTATgTGATTTATTGAAATTATTTTGTAAAACTTgatAGttttgttaaaagaCTTTGAAATTTTtCTACTATTTTtGTAATATTTTaaaTTGCaCccAaCAaTGAaCAAttcATTAAaaGTtATTTTCAAAGaTGAaTGtcAACCTTTTcAT
>AAA.454EST.72
CGTTTTTTCGAACAACTTAaTGCAAAaTCGAAGCAGGAAGAGGAATTTCGGAATGAATCAGTGCCTGGCTCTCGTGTGCCTTCTGAAGATATGCCTGTTTTCCAGATTTATGAAAGATTTCATGAaTTGGAAAGAAGTAATGAGCTTCTGAACGTTAGTAaaCAACACGATGACGCAATCACTTCCGATAGTTCAAGATCAATTTGCATCagaTCAATTGAATAATAGTTcATCAGAaCTTGTTATTTTCAAGACAATTCTACAAAATCAAaTaattttttCCCAGCAaTTATTGgATTTtATTTTtCAAaGATCAAaTGgTTCTTGTGTACTGATATCACTTACtGAAAACCcAAacTtATAagAaAAaTGTATgTGATTGTctaTtAGTcTTtGtAGAAATtATTTTtATTAAATTGTGGTTAGCtGgtgAATAGAaTTTGATTAAAGTAatGTgAAAGgTGTAAGTTTTAAATAAATTTGATTAAATTTGTTATTtCTTTAAATAAAaTTTTtAAAGAAAGCTTCAACATGGTAGTAAATTGTAAAGAAAATAGTATTtATCAATTAAAAAaTTAATTAAATTAACTAAGTTGTAAAATAaTTaaaaaaaaTTtaTTAGgTCATTTTTTAAAaTTTTATAAGATTCctAGGTAAtcGTTtCAGGTACTTGTTGAaTGAAAATTAGTGTATGTTATCGACTGCTCACAGTATTTAATTGTACAATTTCCGGATAAATAATTATTAAaTTCTTCATTCCTGGAAaTAATCTTAAATATTTAAaTTATTCAGAAAaTTGTCAAAAAaCATAAaTAATGAGTAACAAAAaTTTTTtAAAtACTAGTCAATGTTAGTTTTtAATTTAATCACAAAAATAATAGTAAAATCAAATAAATACTTACTTGTttATAAATAGTTAcATGAAtcAATCAATTTCTTAGAACTaaaaTCTTATcGATATATTCtGATTAaCcTTAAAtCAATgAAAAAaGTAaCAaTTTtCctAAGTATTTtATAAaTTCAACCAACTCAATCCCCttaaaaatACTATAAATTCGactCTCAaCCAATCATtCctCTTCAAATGTCATTTTTCACTCCATTATACCAaCTATATTCATgaTTTTtAtAAAAgCCTATCAAGTAGATAaTATTtaCCTTTtGAAtACcAATATTcaTtCcAGTAAaTTtCTTTAgAAATATTaTAAATTctCTCTTgaCCAATCATTTTCcATCAAaTaacAATATTTCCAGCCAtaTTCAaTAttttcataaaaattataaaattacccattaagataatatttacccttttaaataacaatattttaaccaactcacccccttaaaaa
>AAA.454EST.73
AaCATTTTAGTAGATCATGAAGATTTTtCGGGgAATTTTTtCTGtGGATGATTTTtCGGGgAAGAaTGTCCACATTAGCGATGATGATGATAAaTGTtAGTTTTtATTATTTTTtATAAaTTATTATTATTATTATTAAATGTAAACCAAATTATCACGGAATTGAAATGTTTATAAAGTCGTCACATTATAGAATAAAAATTTTaTTAAAAAGTTCTGAtGCaCCCCcTAACCGagCATACATGGACCAAATTGATTTCCGATCGATATGCTCTATGTGGTTAGCTGGTGAATAGAATTTTATTAAAGTAatGTgAAAGgTGTAAGTTTTAAATAAATTTGATTAAATTTGTTATTtCTTTAAATAAAaTTTTtAAAGAAAGCTTCAACATGGTAGTAAATTGTAAAGAAAATAGTATTtATCAATTAAAAAaTTAATTAAATTAACTAAGTTGTAAAATAaTTaaaaaaaaTTtaTTAGgTCATTTTTTAAAaTTTTATAAGATTCctAGGTAAtcGTTtCAGGTACTTGTTGAaTGAAAATTAGTGTATGTTATCGACTGCTCACAGTATTTAATTGTACAATTTCCGGATAAATAATTATTAAaTTCTTCATTCCTGGAAaTAATCTTAAATATTTAAaTTATTCAGAAAaTTGTCAAAAAaCATAAaTAATGAGTAACAAAAaTTTTTtAAAtACTAGTCAATGTTAGTTTTtAATTTAATCACAAAAATAATAGTAAAATCAAATAAATACTTACTTGTttATAAATAGTTAcATGAAtcAATCAATTTCTTAGAACTaaaaTCTTATcGATATATTCtGATTAaCcTTAAAtCAATgAAAAAaGTAaCAaTTTtCctAAGTATTTtATAAaTTCAACCAACTCAATCCCCttaaaaatACTATAAATTCGactCTCAaCCAATCATtCctCTTCAAATGTCATTTTTCACTCCATTATACCAaCTATATTCATgaTTTTtAtAAAAgCCTATCAAGTAGATAaTATTtaCCTTTtGAAtACcAATATTcaTtCcAGTAAaTTtCTTTAgAAATATTaTAAATTctCTCTTgaCCAATCATTTTCcATCAAaTaacAATATTTCCAGCCAtaTTCAaTAttttcataaaaattataaaattacccattaagataatatttacccttttaaataacaatattttaaccaactcacccccttaaaaa
>AAA.454EST.74
ATaTTTATTTATATATATATTAACtCAAaGATGCTAAAGTTTtCAAAAAAaTtATTAGATAAAaTAATAtGTATACAATTActATTTACCACATTACTAAAAaTCAAATAATTCTCGACCAACCACGATGAATTTCTGACAGTGTTAATACCATGCTTTAATaCATACATAGAATAGATTCTTGtATGCTAATAGATACTGATAACACGTACTAAAAATCCAAaTTTTATTCGACAAAtATATGTAAAATATTATTTTTTGTAGAAATTCTTTTTTACATTAAATTGTGATCAAATAGATTGGTGAATAAaaTTcGAATAAAGTaGTTGGAAAGTTGTAAAaTTTTAAATAAATTTGTAAAGACTTAGTAATTTTAATAAATTTTTAAAAGAAAaCcACcaaGATtATTaCAAaTTgTAAaGAAAaTAGTaCTTATCAattaaaaagTtAAaTtAaCTAAGTTGtAAAATAaTTGAAAAAATTtgTTAGATTTTTtAAAAttttatAAGATTGTtAGGtAATtGTtCTAGGtACTTGTTGAAtAaAAaTtAATGTATTTtATCAACAGCTCAtAGTTTTtAaTCGTaCAATTtCtCTTCATTCCTGGAAaTAATCGTAAATATTTggaTtATTCaGagaaTTGTCAaTaaCAACATaaGtAATGGGTAACAtAAATTTTTTAAATACTAATCAATTTtagTTTTtAATTAaaTTACAAATATAATAaTAAAATCAAATAAATACTTGAATGTGAATCgaaaaaTTTCTTAGAACTgAAaTCTTATcGATATATTCtGATTAaCcTTAAAtCAATgAAAAAaGTAaCAaTTTtCctAAGTATTTtATAAaTTCAACCAACTCAATCCCCtttaaaaaaaaatACTATAAATTCGactCTCAaCCAATCATtCctCTTCAAATGTCATTTTTCACTCCATTATACCAaCTATATTCATgaTTTTtAtAAAAgCCTATCAAGTAGATAaTATTtaCCTTTtGAAtACcAATATTcaTtCcAGTAAaTTtCTTTAgAAATATTaTAAATTctCTCTTgaCCAATCATTTTCcATCAAaTaacAATATTTCCAGCCAtaTTCAaTAttttcataaaaattataaaattacccattaagataatatttacccttttaaataacaatattttaaccaactcacccccttaaaaa
>AAA.454EST.75
AATTTTTtGGTtGCTTAGTTACCTTGtcGTTATCaGgcgATAATtaaTCAAATtcATTGAAaCCAAaTCCATTGTtATATTtaCTtGgTATCAACTTCTGAAcACTGATAaCCCATACACATGAatAATtcATtAATAACTGAACAACAATCACTAGGTACTGTaTACAAATAACTGAGTACTGTACAACTCTCTATAtaCATACTaGgCATTgAATAATTTACTTATTCATTAAAAtgacaTATTTAAaTAATATTTAcTCTTTGAACACcGATATTcAACcAACTtAACccAcTtAAAAATAAAaTTTtCTCTCAATCATTTCCCcTTAAAATACTTGGTTATTCACACACTCACAATATGTTATCAATAACTAGTTACtGAACAAATCAATATCAAAAaTTgTTtaCTGaCcAAGAAATCTTTAAATAAAAGCACATAAAAaTTTGAAcAATCAAAAGAAaTAcAATTtcaaTTACAAATTTtATTAACTTcttCaCTCTTTTatcGATCCTTGATGTCTCcAAATTGTTTGGTTGCTTAGTTaCcTggTTGctATCAaGAAactaTTAATCAAATTCATTGAAGCCcAATcAATTGttgtATTTTCTCTGAATAAAaTTtaTTgcTTtGTTTACAGTCTTGTATGTaaTTTATtGAAaTtATTtatAAacTtAaTAGTTTGTTtaaaaCTTtGagatgtttCtaTtATTTT
>AAA.454EST.76
CCCtCTtCAAAAAAtATTTTTtCTCTCCAATGAATAATTTCTCTtAATGAATATTTTCctCTTCAAtGAATAATTTCTCacTttAATtAaTATTTtcTCaCtCctCGATGcATATTTtCctCATtcAAaGTAcAtcACCCctGcAAGGTtcAATATATCAATTGATATTTCACcATttcAGtAGATATCCcCAactATCCC
>AAA.454EST.77
AATtATATAAAAatGCTTATAGACAGTGAACTTTTAAATTGTGTCATAATTATTTAGGATGTTAAATTGGTTTTAAAAATATTTTATTTTTATTTCTTAATTAGTGATTTATAAGAATGGAAATAACTTTAATTTTAAAAGAATTTAATTCAGGCCCTGCCAAATGTCACTCGGTTAAAATCCATCCAAATGATACTGTTTTGAACCTAAAATACAAATTTATTGAAAAAATTCAAAAAGTTGACAATAAAATGATGAGTGAACCGGGCATGATTAAAATGATTTTTtCTAAAAATATTTTGGAGGATACAGAGAAATTACCATTTTATAACATTGGTAATAACGATACAATATTGGTGATTGCGCAACTAAAAGGAGGATTGTATATGTGATAATTTtAATTGGCTGTGTAAAACTaCTTGAAaTATTCTGAAaTAAATTTtAcGAactgaaaaaaaaaaaaaaagAaaaAAAaGTAACTACTAGACGTTAGAATAACCAACTAG
>AAA.454EST.78
GTAACGGGGAATCAGTGTTCGATTCCGGAGAGGGAGCCTGAGAAACGGCTACCACATCCACGGAAGGCAGCAGGCGCGTAAATTACCCAATACCGGTTCGGTGAGGTAGTGACAAAAAATAACAATATGGgCCCTAGTGGTTTCATAATTGCAATGAGAACATTTTAAATACTTTATCAAGTATCAATTGGAGGGCAAGTCTGGTGCCAGCAGCCGCGGTAATTCCAGCTCCAATAGCGTATATTAAAGTTGTTGCAGTTAAAAAGCTCGTAGTTGAAATTGAGGAAAAAGATGGTTTGAAATCTATGATTGAGAGCTATCTTGTCCTTCGAAGTCGTGTATATCTTTGATGCTCTTTAATGGGTGTTGAGGATGACCGACAAGTTTACTTTGAAAAAaTTAGAGTGCTTAAAGCAGGCTTACGCTTGTATATTGTTGCATGGAATAATAAAATAGGACTTCGGTTTTATTTTGTTGGTTTTCGAAACTGAAGTAATGATTAAAAGAGACTGCCGGGGgCATATGTATGCTGGTGCTAGAGGTGAAATTCTTAGATCATCAGCAGACAGTCTACTGCGAAAGCATTTGCCAAGAATGTTTTCATTAATCAAGAACGAAAGTCAGAGGATCgAAGACGATCAGATACCGTCCTAGTTCTGACCATAAACTATGCCAACTGACAGTTCGCGAAGGTAATTCAAaTCTCCTTGCGAGAAGTCACCGGGAAACCTAAGTCTATGGGTTCCGGGGgAAGTATGGTTGCAAaGcTGAAACTTAAaGGAATTGACGGAAGGgcaCCaCCaGGAGTGgAGCCTGCGGCTTAATTTGActCAACACGGGAAAtcTCACCCGGTCCGGACACTGTGAGGATTGACAGATtGATAGCTCTTTCTTGATTCGGTGGGTGgTGGTGCATGGCCGTTCTTAGTTGGTGGAGCGATTTGTCTGGTTAATTCCGTTAACGAaCGAGACTCTAACCTGCTAAATAGTaCATTTgTGTtCTAACGCAAaTGCTGACTTCTTAGAGGAATAAATAGcGTTtaGCTAAATGAAATTGAGCAATAACAGGTCTGTGATGCCCTTAGATGTCCGGGGCCGCACGCGCGCTACAatGGCAGTAACAGCGAGTTTTATTCCTAGCTAGAAATGGCCGGgTAACcTGCTAAATCACTGTCGTGTCAGGAATAGTGGATTGAAaTTATTCCACTTGAACGAGGAATTCCTAGTAAGCGCAAGTCACTAGCTTGCGCTGATTACGTCCCTGCCCTTTGTACACACCGCCCGTCGCTACTACCGATTGAATGGTTTAGTGAGATCGTTGGATTCTGATTTAAGGAATGGCAACATTTCTATAATTGGGAGAAGACAATCAAACTTGATCATTTAGAGGAAGTAAAAGTCGTAACAAGGTTTCCGTAGGTGAACCTGCGGAAGGATCATTATTAGTTTCTAAACGATTGAAATGTAaTTCGATTCAAAATTATGGCTGATATGCTATAATCGTGCTTGGTTCGAGTCTGGCTGGCCAATAATTAAAAGAACAGAAGATCTGTACCAATATATTAAGTAAATTACTAGTATTGTTCACTGGGAATAACTATTTATTTCAAGTGTGTATATTATCGGTATGCACATGAGTTATTGAACAATCAATTCGACCCGTATTACGAGTAATATATGTATTGGTGGTCTTTCTGTTAATTACACTTTTACGAGGTGCCTATGGTTTGGATGATTTTATACATTGTTACACAAGCTAATAATATGTCATTGTTATTGTTGGTTATAGATATGtAGTTACTTTTTTTGGTGACTGATTGATATAACATTTATATTAAGACGATAACATTTATCATAATGACATTTTGTTTGTTTGATAAGCATTTATATATTTTCAAACCTAGTACTCATATGAATCTTAAAATGCTGTTTCATATGACAGTTATTATTTTGGAGTGTGGTATTTCTTTTTGAATTGTTTGAAATACAATGCGACAAACATGGTAAGCTGGCACTGATAAAATTTTACAATATCAAAGCGTTATCAGGATATTGTGCAAGGTTTAAAAAGTCTAGTAGAATGATATGTTATTCGTACACGTAATAACAAATTTATGTTGCAGTGATTATTGTCAACTGGTCTATACTGCTTTGTAGACCTAATACCGATTTAGTTGCTATAATCTTTTATTTATATATAAAAATCTGCAATTGGCCAAAAAATTTGTTCAAATATCaTtCgAAACGCTGCCTCGTAATAAAaCGtttat
>AAA.454EST.79
GGgATTGAGAGTCAAATGAGTTGATAGTGTATATAAAAAaGCTATTGATTCTGGCTATTCAATGTAATCTCATATACCTTTATGGATATGGGGTGTATATAGACTGCAATAGTGGAGATGCTGTTCGGTATTGGGTTGTCCAAAGCCGTGGACCTTTTCGACTGCTACGTACCACAAATGTATCTGGTAACATATAGCTTACGCCTAGGAGTGTTTGCAATTTACATTTTATTGGCCCAGGATTGGTATTATGTCAGATTCAGTTGCTATTGAGGCTTCAAATGCGATTGATTACTGCTTGTTAGAGGCAATGCTTCTAGCTTAATGAGCGGTTAAACGAATAAATGTTATGATATTTATCATAGCTATAACGGTCCTGTAAATTGGTTATTTATTGACCAAGCGATtGAATAAAAaTTCGTATGTTtATTGTCGAatAATACGTCGTGGCTAATTTATGCATATTTAATGGATGCATTGAGTAGACATTGCCGATGGTATTGCTTGTGTATATTGGATTTATTTATATTCAATTACCGTAGTAATACAAAAAACTCGACATTGTTGAAAGGATGATAATCTACTTTAGTGgAaTATCATGTGTATTAAAGTGCCTGATGTATTTCGATAATAACTACTTTTATCATAAGTAGAATACGTAATAAA
>AAA.454EST.80
aGGttGggAAAGGAaTCGAGTTGAAATTGGAGATTTGcaGaGGaaatGTGCCGATCAaGTtGAGGAAATCgAaTTACTGaatgAAGACATTCcGgCATTGAGGAATGTaGATAGAAATGTGAgCgATAgACTGGATGGATTGCAATTGATTATCGAGGGCAACCAgctGGCcATTcGATCAGTTGAGAACGATTTCCAGCAAAAAATTGCCCAATGCACCATTAATTGTCAaCAAGCAGAAATTAAACAAAAAGAATTAATTGAAAAAATCAATCAAATGGAAAATAAACAAAAAGTAgATCTGAcGgAAATGTcgAATAAAATTGATAAATTAAGGGGAAATGTTGACACGAAGTTATTGGAAATGGCAGCCAATCAAAATCAGCTGAATTATGGAGAATTTGTGTGGAAGCTCGACAAATTCACTGATAAAATGGCAAATGCAAAAAATGGAATCAACACAGACATTTATAGCGAATCATTTCTCACTCATAAAAATGGTTATAAAATGTGTTTGCGTGTATTTCCTAATGGAAATAAAGATGCCAAGGGCACCCATTTGTctGTGTACTTTTGTTTGATGAAGGGCGAGTGTgACAGCATTTTGGAATGGCCCTTCAGGCATTCTGTCACACTTGCATTGATCAATCAGCGgACCCGACTGCCTCATGTGAGTTGGACTGTGAAAAATGAAGATATTCCAAATAATAAAGCATGTATCCAACCCACAGATAGAAATCTTGGATTAGGCAATCCCATATTGATAAGCTTAAAGGAATTATCAAGCAATCCAGATCTGATGTATAACAATCAGATATTTATAAAGTTGTCcGTTGACATTCGcgcgtAATTAAATaTtaTTTTtaTtATTATCAATAAATTTATTCATTGTT
>AAA.454EST.81
AAATCCATTATTTTCATCTGTTGGCTGGATAAATGCTTCATCATTTGGATAATCTGCACATTTCACAGTCTCACTAACATGAGGCAGTCGGGTGCGCTGATTGATCAATGCAAATGTGACTGAATGCCTGAATGGCCATTCCAAAATGTCATCAAACTCGCCCTTCATCAAACAAAAGTACACAGACAAATGAGTGCCCTCGGCATTACAATTTCCATGAGGATCCACACGCAAATACATTTCATAACCATTTTTATGCGTGAGAAATGATTCGCTATAAATGATTGCGTtgATTCCATTTTTTGCGTCTGCCATTTTGTCAGTGAATTTGTCGAGCTTCCACACAAATTCTCCATAATTCAGCTGATTTtgATtGgCTGCCgTTTCCAATAATTTCCTGTCGgtATTTGCCATTGATTTATCGATTtcATTTTGTTTCTTTTCCATTTGAtCgATTTTGCcAATCAATTCTTTTtGTTTAATTTCTGCTTGCtGgCAaTTGGTGGCGCATTGGGCAATTTGTTGCTGgAAAtcGTTCTCGCATGCTCgcATGGCCACCTGGctGctCTCGACATTCAATTGcAATCCATCCAATCTATCACTCAacTtCCTATCTgCATTCCTCAATGCCGGAATGTCTTCATTCAGTAATTCGATTtCCTCAACTTGATCGGCACATTTCcTCTGCAAATCTCCAATTTCAACTTGCATTCTCTCGCGATCCAATTTCAATCCGTTGATTTCTGC
>AAA.454EST.82
GAGAACAATTTACAGCAACAAATTGCCCAATGCGCCACCAATttCCAGCAAGCAGAAAGCAAATTTCACAaTGCAAATCAAAtgAGAGAAATtAAACAAAAAGAATTGATTGACAAAATCGGTCAAATGGAAAAGAAACAAAAAACTGATTTTGCGAAAATTTCAAATAAAATCGATAAaTCAaTGGCAAATGCTGACAGGAAATTATTGGAAATGGCAGCCAATCAAAATcaGTTGAATtATGGAGAATTTgTGTGgAAGCTCgaCAAATTCACTGACAAAATGgcTGATGCAAAAAAaGGGAaTCAActCATACATTTATAGCGAATCATTTCTCAcgCATAAAAATGGTTATAAAATgTATctGGGTGTGGATCCCGATGGCAATGGTGATGGcgAGGgCACTCATTTGTctGTGTTcTTtCATTTGATGAAGGgcGAGTTTGATGGCATTTtGGAATGGCCATTCAGGCATTCAGTCACATTTGCATTGATCAATCAGCGCACCCGACTGCCACATGTCAGTGAGACTGTGAAATGTGCAAATAATCCAAATAATGAAGCATATATCCAGCCAACAGATAAAAATATTGGAGTGGgATCTCCCCGATTtGTAAGCCATGAAGAATTATCGAGAAA
>AAA.454EST.83
ATTTCTCAATTCAAAAAGTTTTTtGTTTTAAAAAGATTTATTGTTGCACTtGTGCAATCAAATATTTGATCAGCACAATCAGTGCAGCACAAAaTGTCACATTGAAACTCAGTTTCAAGGATTtATCCATCCAAATAgCAAAtaTTTAAAtgaTAAAaTtAAATCTGAAAATTATAAATCATTTCAACATTTGCTtGGTTTtCTgCTGAGTTCtAGgCAAATTTATTCAgAATATAAATTtCCACAAagTAATAAAAATAAATtGGCGcaTTCcTCGGTATTAAATTGATAAAATTCTAGAGgAAaTgAAAAaCcAaTTTaTtAATTtAATTTATTGAGCACAAAATATCAGTAAAGCTGAAAaTTCCTAACTGTAAAaCATTTtAGTCCTACTGACTATGTCAGCCTTACAGTAGGgACATTCAAaTAACTGATCGGAACAGGCATTGCATGTCAAATGGCCACATTGGAATCCAATACTCACCCGATTATCCTGGCATATTTtGCACATTGGgATTTCATTATCAGGTTGATTTtCTTTCTTTGATAGTaTtGCATTATTTCTGTGAGATCTCTCGATTTCCGCTTTATTATCGCCATATTTCTCAATAATGCATTTAACGATCTTTAACGCATTATTGTtGATTGCCATCTCCAGCACATTCAATCCAGTATAAATATTCtgCTtAATGAAATGgAAGGATaTAAaCAAATTTTCAATTTCGATTGGATCATCCCGTGAAATGATAGCGAaTAATTTCTCCACATGAGTCAaTAATTCCACACATCCAACATTAGTAAATTGCTTGGCCTCATCCAGTGGACTTTTtCCATATTtGgTTTTGCAATCgAAtCGGCATTtCCGCTGCAGCAATAATTtCAAtATTtCTGAATGCCcATTGCCGCTTGCACAATGAATCGGTCtGTTTCCCCATCTGTTCTCACATTCAATATTGCAGTTGTGTtCAAGCAGTAATTTCAATATTTGTAAGTGCCCATTATAACTTGAATAATGAATCGGTCTGTTTCCCAATTTGTCTTCACATTCAATATTGCAGTTGCGGTCAAGCGgTAATGTCAATATTtCTGAGTGCCCATGATAGCTTGCATAATGAATCGGTCTTATTCCCGATCTGTTCTCACAATCAAT
>AAA.454EST.84
ATTTCTCAATTCAAAAAGTTTTTtGTTTTAAAAAGATTTATTGTTGCACTtGTGCAATCAAATATTTGATCAGCACAATCAGTGCAGCACAAAaTGTCACATTGAAACTCAGTTTCAAGGATTtATCCATCCAAATAgCAAAtaTTTAAAtgaTAAAaTtAAATCTGAAAATTATAAATCATTTCAACATTTGCTtGGTTTtCTgCTGAGTTCtAGgCAAATTTATTCAgAATATAAATTtCCACAAagTAATAAAAATAAATtGGCGcaTTCcTCGGTATTAAATTGATAAAATTCTAGAGgAAaTgAAAAaCcAaTTTaTtAATTtAATTTATTGAGCACAAAATATCAGTAAAGCTGAAAaTTCCTAACTGTAAAaCATTTtAGTCCTACTGACAATGTCAGCcTTACAgTAGGgACATTCAAaTAACTGATCGGAACAGACATTGCAtGTCAAATGGCCACATTGGTATCCAATACTCaCCGGATTATCTTGGCATATTTTGCACATCTAAATTGCAATATAAATCAATACAAACTCATCATATAATTTTATTGGGATTTCATTATCAGGTTGATTTtCTTTCTTTGATAGTaTtGCATTATTTCTGTGAGATCTCTCGATTTCCGCTTTATTATCGCCATATTTCTCAATAATGCATTTAACGATCTTTAACGCATTATTGTtGATTGCCATCTCCAGCACATTCAATCCAGTATAAATATTCtgCTtAATGAAATGgAAGGATaTAAaCAAATTTTCAATTTCGATTGGATCATCCCGTGAAATGATAGCGAaTAATTTCTCCACATGAGTCAaTAATTCCACACATCCAACATTAGTAAATTGCTTGGCCTCATCCAGTGGACTTTTtCCATATTtGgTTTTGCAATCgAAtCGGCATTtCCGCTGCAGCAATAATTtCAAtATTtCTGAATGCCcATTGCCGCTTGCACAATGAATCGGTCtGTTTCCCCATCTGTTCTCACATTCAATATTGCAGTTGTGTtCAAGCAGTAATTTCAATATTTGTAAGTGCCCATTATAACTTGAATAATGAATCGGTCTGTTTCCCAATTTGTCTTCACATTCAATATTGCAGTTGCGGTCAAGCGgTAATGTCAATATTtCTGAGTGCCCATGATAGCTTGCATAATGAATCGGTCTTATTCCCGATCTGTTCTCACAATCAAT
>AAA.454EST.85
ATTTCTCAATTCAAAAAGTTTTTtGTTTTAAAAAGATTTATTGTTGCACTtGTGCAATCAAATATTTGATCAGCACAATCAGTGCAGCACAAAaTGTCACATTGAAACTCAGTTTCAAGGATTtATCCATCCAAATAgCAAAtaTTTAAAtgaTAAAaTtAAATCTGAAAATTATAAATCATTTCAACATTTGCTtGGTTTtCTgCTGAGTTCtAGgCAAATTTATTCAgAATATAAATTtCCACAAagTAATAAAAATAAATtGGCGcaTTCcTCGGTATTAAATTGATAAAATTCTAGAGgAAaTgAAAAaCcAaTTTaTtAATTtAATTTATTGAGCACAAAATATCAGTAAAGCTGAAAaTTCCTAACTGTAAAaCATTTtAGTCCTACTGACTATGTCAGCCTTACAGTAGGgACATTCAAaTAACTGATCGGAACAGGCATTGCATGTCAAATGGCCACATTGGAATCCAATACTCACCCGATTATCCTGGCATATTTtGCACATTGGgATTTCATTATCAGGTTGATTTtCTTTCTTTGATAGTaTtGCATTATTTCTGTGAGATCTCTCGATTTCCGCTTTATTATCGCCATATTTCTCAATAATGCATTTAACGATCTTTAACGCATTATTGTtGATTGCCATCTCCAGCACATTCAATCCAGTATAAATATTCtgCTtAATGAAATTGAaGGATATAAaCAAATTTTCAaTTTCGATTGGATCATCCCGTGCAATGATaGCGAAGAATTTCTCcATATgaGTCAATAATTCCACGCAGTCAACATtATTAaATTGCTTTGCcAAaTcAagCGGACTTTTtCCATCttgTTTTtGCAATCGaTtCGGCATTTCCGCtGCAGCAATAATTTCAATATTTCTGagTGtCCATTACaGCTTGCAcAaTGAAtcGgTCTgTTCCtgaTttgtcTtcAcaTtCAaTATTGCAGTTGCGgTCAaGCAATAATTtCAATATTTCTGAATGCCcATTACTGCTTGCACAATGAACCGGTCTTATTtCCCATATGTTCTCACATTCAATATTGCAGTTGTGGTCAAgcAGTAATTTCAATATTTCTGAGTGCCCATTATCGCTTGCATAATGAATCGGTCTCCTTTCCCATTTGTCTTCACATTCAATATTGCAGTTGCGgTCAAGCAACAACCtgACAATAGaGacAAATCCAtcACGACAGgCGATATGAAtcGGAAAaTTGCCATCCTCATCAACAATtATATCTACAAATtCCTCCCTCAATTtATTCTCGaCTCTTTCCGCATTGCCATTTATCAAGTGTTTCTTGAAACACTTTAAAGCTCCTTGAAAATTTCCCATCTaGATATTTtATCTATT
>AAA.454EST.86
ATTTCTCAATTCAAAAAGTTTTTtGTTTTAAAAAGATTTATTGTTGCACTtGTGCAATCAAATATTTGATCAGCACAATCAGTGCAGCACAAAaTGTCACATTGAAACTCAGTTTCAAGGATTtATCCATCCAAATAgCAAAtaTTTAAAtgaTAAAaTtAAATCTGAAAATTATAAATCATTTCAACATTTGCTtGGTTTtCTgCTGAGTTCtAGgCAAATTTATTCAgAATATAAATTtCCACAAagTAATAAAAATAAATtGGCGcaTTCcTCGGTATTAAATTGATAAAATTCTAGAGgAAaTgAAAAaCcAaTTTaTtAATTtAATTTATTGAGCACAAAATATCAGTAAAGCTGAAAaTTCCTAACTGTAAAaCATTTtAGTCCTACTGACAATGTCAGCcTTACAgTAGGgACATTCAAaTAACTGATCGGAACAGACATTGCAtGTCAAATGGCCACATTGGTATCCAATACTCaCCGGATTATCTTGGCATATTTTGCACATCTAAATTGCAATATAAATCAATACAAACTCATCATATAATTTTATTGGGATTTCATTATCAGGTTGATTTtCTTTCTTTGATAGTaTtGCATTATTTCTGTGAGATCTCTCGATTTCCGCTTTATTATCGCCATATTTCTCAATAATGCATTTAACGATCTTTAACGCATTATTGTtGATTGCCATCTCCAGCACATTCAATCCAGTATAAATATTCtgCTtAATGAAATTGAaGGATATAAaCAAATTTTCAaTTTCGATTGGATCATCCCGTGCAATGATaGCGAAGAATTTCTCcATATgaGTCAATAATTCCACGCAGTCAACATtATTAaATTGCTTTGCcAAaTcAagCGGACTTTTtCCATCttgTTTTtGCAATCGaTtCGGCATTTCCGCtGCAGCAATAATTTCAATATTTCTGagTGtCCATTACaGCTTGCAcAaTGAAtcGgTCTgTTCCtgaTttgtcTtcAcaTtCAaTATTGCAGTTGCGgTCAaGCAATAATTtCAATATTTCTGAATGCCcATTACTGCTTGCACAATGAACCGGTCTTATTtCCCATATGTTCTCACATTCAATATTGCAGTTGTGGTCAAgcAGTAATTTCAATATTTCTGAGTGCCCATTATCGCTTGCATAATGAATCGGTCTCCTTTCCCATTTGTCTTCACATTCAATATTGCAGTTGCGgTCAAGCAACAACCtgACAATAGaGacAAATCCAtcACGACAGgCGATATGAAtcGGAAAaTTGCCATCCTCATCAACAATtATATCTACAAATtCCTCCCTCAATTtATTCTCGaCTCTTTCCGCATTGCCATTTATCAAGTGTTTCTTGAAACACTTTAAAGCTCCTTGAAAATTTCCCATCTaGATATTTtATCTATT
>AAA.454EST.87
ttttcttaatcagTGGtttgtttatgcaaaattattgatagagcttttgcctgatgaTTTTTTGTCGTtCGCtAaTTTCAAacGAtAcTtCCAATCATGCGAGAGTGCTGGagCTAATCTAaTAAAATtATtATtCAATAAATCcAGTTCcGCATtgCAGCAGTCAGTtaTTGAAAATCtCcTTTACAagagCTgTAAATAGCAaTGATGTCGAGCtATTtGAtCATTTgATacGAACGGAAATATCGGACCGAAatcATTGGGAAAcGgTGAAAAcTTaTtaCaTTTATATTGCAaGAAAGGAAgaTtGAATTCGCATGGAAATTATtGgaTtCaGTAAATCgaGGAAATTTGTCAAgTTGCGAAACtAAATAATCAAATTCCGCTCCAAATtGCAATTGAAAtGAAgAAATGGATCTTGTGAACGCTTTGATTATTGAAACCAAGGATTGTGATAGTGAGGATGAAGGtGGTACATcTGCACTGACGCAATTATTGGaGAAAATATCGAcTTCCAaTAAtgTgAaTTTTAAAAGGAAATTAATCTTAGCTATTAAATCAATAATCTCATTGGGCGGTGACATTTATAAGATGACGTCAtGTGGCCAgCATCGGATTATTGATGCGTGCACTGACAGTGTTGCCAAGGAGGAAATCGAGAGATATCACAGAAATAATaCAAAACCATCAACTGAAGAAAATAAACCTGATAATGAAATAGCAATGTGCAAaATATGCcAaGATAAACAGGTAAATATTGtATTCCAATGTGGCCATTTGACATGCGATCTCTGTTCCGATCAGTTATTCGAATGTCcTTTCTGTAAGGCTGACATTGTCACTAGGACTAAAATGTTTTTCAGTTAGGAATTTTCAGCTGACATTTTTATTGGCTTTTACAATtgATTAAACTTTATTGATATTTGTGATCAATAAATTATTGaTTtTTTtATTTGTTCTGTTGAAAAaTATATATTCCACcAaTAATtaTTCTGTTTTAcTtGCATGAATTGAGTTACCATGgTAACTCAGTAttgATTAgTaTtaGTTTtgtGTtgTTTtCTCtagTTCAaTtATCGcACAATAAaTTTT
>AAA.454EST.88
ttttcttaatcagTGGtttgtttatgcaaaattattgatagagcttttgcctgatgaTTTTTTGTCGTtCGCtAaTTTCAAacGAtAcTtCCAATCATGCGAGAGTGCTGGagCTAATCTAaTAAAATtATtATtCAATAAATCcAGTTCcGCATtgCAGCAGTCAGTtaTTGAAAATCtCcTTTACAagagCTgTAAATAGCAaTGATGTCGAGCtATTtGAtCATTTgATacGAACGGAAATATCGGACCGAAatcATTGGGAAAcGgTGAAAAcTTaTtaCaTTTATATTGCAaGAAAGGAAgaTtGAATTCGCATGGAAATTATtGgaTtCaGTAAATCgaGGAAATTTGTCAAgTTGCGAAACtAAATAATCAAATTCCGCTCCAAATtGCAATTGAAAtGAAGAAATGGAtcTTGTgAaCGCTTTGATTATTGAAaCcAaGGATTgTGATAGTGAGAATGAAGGAGGTACATGTGCACTGACGCAATTATTGGAGAAAATATCGATTTTCAATAATGTGAATTTTAGAAGGAAaTTAATCTCAGCTATTAAATCAATAATCTTATCGGGCGGTGACATTTATAAGATGACGTCAtGTGGCCAgCATCGGATTATTGATGCGTGCACTGACAGTGTTGCCAAGGAGGAAATCGAGAGATATCACAGAAATAATaCAAAACCATCAACTGAAGAAAATAAACCTGATAATGAAATAGCAATGTGCAAaATATGCcAaGATAAACAGGTAAATATTGtATTCCAATGTGGCCATTTGACATGCGATCTCTGTTCCGATCAGTTATTCGAATGTCcTTTCTGTAAGGCTGACATTGTCACTAGGACTAAAATGTTTTTCAGTTAGGAATTTTCAGCTGACATTTTTATTGGCTTTTACAATtgATTAAACTTTATTGATATTTGTGATCAATAAATTATTGaTTtTTTtATTTGTTCTGTTGAAAAaTATATATTCCACcAaTAATtaTTCTGTTTTAcTtGCATGAATTGAGTTACCATGgTAACTCAGTAttgATTAgTaTtaGTTTtgtGTtgTTTtCTCtagTTCAaTtATCGcACAATAAaTTTT
>AAA.454EST.89
ATTTCTCAATTCAAAAAGTTTTTtGTTTTAAAAAGATTTATTGTTGCACTtGTGCAATCAAATATTTGATCAGCACAATCAGTGCAGCACAAAaTGTCACATTGAAACTCAGTTTCAAGGATTtATCCATCCAAATAgCAAAtaTTTAAAtgaTAAAaTtAAATCTGAAAATTATAAATCATTTCAACATTTGCTtGGTTTtCTgCTGAGTTCtAGgCAAATTTATTCAgAATATAAATTtCCACAAagTAATAAAAATAAATtGGCGcaTTCcTCGGTATTAAATTGATAAAATTCTAGAGgAAaTgAAAAaCcAaTTTaTtAATTtAATTTATTGAGCACAAAATATCAGTAAAGCTGAAAaTTCCTAACTGTAAAaCATTTtAGTCCTACTGACAATGTCAGCcTTACAgTAGGgACATTCAAaTAACTGATCGGAACAGACATTGCAtGTCAAATGGCCACATTGGTATCCAATACTCaCCGGATTATCTTGGCATATTTTGCACATCTAAATTGCAATATAAATCAATACAAACTCATCATATAATTTTATTGGGATTTCATTATCAGGTTGATTTtCTTTCTTTGATAGTaTtGCATTATTTCTGTGAGATCTCTCGATTTCCGCCTAATAAATTATAAATAAATATTCAAGTAAACAAACAAACATCAAATTTTTtACATCAAAACAAGCAGTTCAGAGGATAAAAGATCCAGCTCAATGAAAGATTACCTCAAGTCTTATAATCCGCCATAGAAAATATTTGAATATGGTTTCATTTTCCTGTGGTGCCTTATTACTACATCaTtATATAATAaTATTtGTaaCATTGgAGCATTtACATGaTTTAGGACTCTAGCACagaCATTTGtAGGGCCCTTCTAAaCAAgCAGACGTt
>AAA.454EST.90
ATTTCTCAATTCAAAAAGTTTTTtGTTTTAAAAAGATTTATTGTTGCACTtGTGCAATCAAATATTTGATCAGCACAATCAGTGCAGCACAAAaTGTCACATTGAAACTCAGTTTCAAGGATTtATCCATCCAAATAgCAAAtaTTTAAAtgaTAAAaTtAAATCTGAAAATTATAAATCATTTCAACATTTGCTtGGTTTtCTgCTGAGTTCtAGgCAAATTTATTCAgAATATAAATTtCCACAAagTAATAAAAATAAATtGGCGcaTTCcTCGGTATTAAATTGATAAAATTCTAGAGgAAaTgAAAAaCcAaTTTaTtAATTtAATTTATTGAGCACAAAATATCAGTAAAGCTGAAAaTTCCTAACTGTAAAaCATTTtAGTCCTACTGACTATGTCAGCCTTACAGTAGGgACATTCAAaTAACTGATCGGAACAGGCATTGCATGTCAAATGGCCACATTGGAATCCAATACTCACCCGATTATCCTGGCATATTTtGCACATTGGgATTTCATTATCAGGTTGATTTtCTTTCTTTGATAGTaTtGCATTATTTCTGTGAGATCTCTCGATTTCCGCCTAATAAATTATAAATAAATATTCAAGTAAACAAACAAACATCAAATTTTTtACATCAAAACAAGCAGTTCAGAGGATAAAAGATCCAGCTCAATGAAAGATTACCTCAAGTCTTATAATCCGCCATAGAAAATATTTGAATATGGTTTCATTTTCCTGTGGTGCCTTATTACTACATCaTtATATAATAaTATTtGTaaCATTGgAGCATTtACATGaTTTAGGACTCTAGCACagaCATTTGtAGGGCCCTTCTAAaCAAgCAGACGTt
>AAA.454EST.91
ATTTCTCAATTCAAAAAGTTTTTtGTTTTAAAAAGATTTATTGTTGCACTtGTGCAATCAAATATTTGATCAGCACAATCAGTGCAGCACAAAaTGTCACATTGAAACTCAGTTTCAAGGATTtATCCATCCAAATAgCAAAtaTTTAAAtgaTAAAaTtAAATCTGAAAATTATAAATCATTTCAACATTTGCTtGGTTTtCTgCTGAGTTCtAGgCAAATTTATTCAgAATATAAATTtCCACAAagTAATAAAAATAAATtGGCGcaTTCcTCGGTATTAAATTGATAAAATTCTAGAGgAAaTgAAAAaCcAaTTTaTtAATTtAATTTATTGAGCACAAAATATCAGTAAAGCTGAAAaTTCCTAACTGTAAAaCATTTtAGTCCTACTGACAATGTCAGCcTTACAgTAGGgACATTCAAaTAACTGATCGGAACAGACATTGCAtGTCAAATGGCCACATTGGTATCCAATACTCaCCGGATTATCTTGGCATATTTTGCACATCTAAATTGCAATATAAATCAATACAAACTCATCATATAATTTTATTGGGATTTCATTATCAGGTTGATTTtCTTTCTTTGATAGTaTtGCATTATTTCTGTGAGATCTCTCGATTTCCGCATCAAAaCAAGCAGTTCAGAGGATAAAAGATCCAGCTCAATGAAAGATTACCTCAAGTCTTATAATCCGCCATAGAAAATATTTGAATATGGTTTCATTTTCCTGTGGTGCCTTATTACTACATCaTtATATAATAaTATTtGTaaCATTGgAGCATTtACATGaTTTAGGACTCTAGCACagaCATTTGtAGGGCCCTTCTAAaCAAgCAGACGTt
>AAA.454EST.92
ATTTCTCAATTCAAAAAGTTTTTtGTTTTAAAAAGATTTATTGTTGCACTtGTGCAATCAAATATTTGATCAGCACAATCAGTGCAGCACAAAaTGTCACATTGAAACTCAGTTTCAAGGATTtATCCATCCAAATAgCAAAtaTTTAAAtgaTAAAaTtAAATCTGAAAATTATAAATCATTTCAACATTTGCTtGGTTTtCTgCTGAGTTCtAGgCAAATTTATTCAgAATATAAATTtCCACAAagTAATAAAAATAAATtGGCGcaTTCcTCGGTATTAAATTGATAAAATTCTAGAGgAAaTgAAAAaCcAaTTTaTtAATTtAATTTATTGAGCACAAAATATCAGTAAAGCTGAAAaTTCCTAACTGTAAAaCATTTtAGTCCTACTGACTATGTCAGCCTTACAGTAGGgACATTCAAaTAACTGATCGGAACAGGCATTGCATGTCAAATGGCCACATTGGAATCCAATACTCACCCGATTATCCTGGCATATTTtGCACATTGGgATTTCATTATCAGGTTGATTTtCTTTCTTTGATAGTaTtGCATTATTTCTGTGAGATCTCTCGATTTCCGCATCAAAaCAAGCAGTTCAGAGGATAAAAGATCCAGCTCAATGAAAGATTACCTCAAGTCTTATAATCCGCCATAGAAAATATTTGAATATGGTTTCATTTTCCTGTGGTGCCTTATTACTACATCaTtATATAATAaTATTtGTaaCATTGgAGCATTtACATGaTTTAGGACTCTAGCACagaCATTTGtAGGGCCCTTCTAAaCAAgCAGACGTt
>AAA.454EST.93
CAATTCCTTTtAAaCACTCAGaCAAATTtAACAGTAAAAGAaTCATACAGTTTTCATAATTATTAGGAAAaTTtATAaTTATTTtATGTGAAGTTtgAATAATAAAaTTGTTTTAAAATAAATTAATTTATCAATGGgAaTATCAATCGATAAaTcAaTCAAACTTTATTATCgaCcAATTTcTCAAtAATGCATTtAACGATCTTTtCCGCATTATTGTtGATTGCCATCTCCAGCACATTCAATCCAGTATAAATATTCtgCTtAATGAAATGgAAGGATaTAAaCAAATTTTCAATTTCGATTGGATCATCCCGTGAAATGATAGCGAaTAATTTCTCCACATGAGTCAaTAATTCCACACATCCAACATTAGTAAATTGCTTGGCCTCATCCAGTGGACTTTTtCCATATTtGgTTTTGCAATCgAAtCGGCATTtCCGCTGCAGCAATAATTtCAAtATTtCTGAATGCCcATTGCCGCTTGCACAATGAATCGGTCtGTTTCCCCATCTGTTCTCACATTCAATATTGCAGTTGTGTtCAAGCAGTAATTTCAATATTTGTAAGTGCCCATTATAACTTGAATAATGAATCGGTCTGTTTCCCAATTTGTCTTCACATTCAATATTGCAGTTGCGGTCAAGCGgTAATGTCAATATTtCTGAGTGCCCATGATAGCTTGCATAATGAATCGGTCTTATTCCCGATCTGTTCTCACAATCAAT
>AAA.454EST.94
TTTgATtaTtGAAACCAAGgATtGTGAtAGTGAGAATGAAGGAGgTAcATGTgCACTGACGCAATTATTGGAGAAAATATCAaTTTCCAATAATGTGAAcTTTAAAAGGAAaTTAAtcTCAgCTATTAAATCAATAATCTCATTGGGCGGTGACATTTATAAGATGACGTCAtGTGGCCAgCATCGGATTATTGATGCGTGCACTGACAGTGTTGCCAAGGAGGAAATCGAGAGATATCACAGAAATAATaCAAAACCATCAACTGAAGAAAATAAACCTGATAATGAAATAGCAATGTGCAAaATATGCcAaGATAAACAGGTAAATATTGtATTCCAATGTGGCCATTTGACATGCGATCTCTGTTCCGATCAGTTATTCGAATGTCcTTTCTGTAAGGCTGACATTGTCACTAGGACTAAAATGTTTTTCAGTTAGGAATTTTCAGCTGACATTTTTATTGGCTTTTACAATtgATTAAACTTTATTGATATTTGTGATCAATAAATTATTGaTTtTTTtATTTGTTCTGTTGAAAAaTATATATTCCACcAaTAATtaTTCTGTTTTAcTtGCATGAATTGAGTTACCATGgTAACTCAGTAttgATTAgTaTtaGTTTtgtGTtgTTTtCTCtagTTCAaTtATCGcACAATAAaTTTT
>AAA.454EST.95
ttttcttaatcagTGGtttgtttatgcaaaattattgatagagcttttgcctgatgaTTTTTTGTCGTtCGCtAaTTTCAAacGAtAcTtCCAATCATGCGAGAGTGCTGGagCTAATCTAaTAAAATtATtATtCAATAAATCcAGTTCcGCATtgCAGCAGTCAGTtaTTGAAAATCtCcTTTACAagagCTgTAAATAGCAaTGATGTCGAGCtATTtGAtCATTTgATacGAACGGAAATATCGGACCGAAatcATTGGGAAAcGgTGAAAAcTTaTtaCaTTTATATTGCAaGAAAGGAAgaTtGAATTCGCATGGAAATTATtGgaTtCaGTAAATCgaGGAAATTTGTCAAgTTGCGAAACtAAATAATCAAATTCCGCTCCAAATtGCAATTGAAAtGAAGAAATGGAtcTTGTgAaCGCTTTGATTATTGAAaCcAaGGATTgTGATAGTGAGAATGAAGGAGGTACATGTGCACTGACGCAATTATTGGAGAAAATATCGATTTTCAATAATGTGAATTTTAGAAGGAAaTTAATCTCAGCTATTAAATCAATAATCTTATCGGGCGGTGACATTTATAAGATGAGGTTACGTGGCCAGCATCGGATTATTGATGCGTGCACTGACAGTGTTGCCAAGGAGGAAATCGAGAGATATCACATAAATAATGCAAAACCATCAACTGAAGAAAATAAACCTGaTAaTgAAaTACCAATGTGCAAAATATGCCAGAATAAaCAGTtAAaTATTGTATTCCAaTGTGGCCaTTTGACaTGCGATGTCTGTTCCGaTCagTTATTTgAaTGTCCTTTCTGTAAGGCTGACATTGtcACTAGGAATAAAATGTTTTtCAGTTAGGAATTTTCAGCTGACATTTTATTGTCTTTTACAATTGATTAAACTTTATTGATATTTGTGATCAaTGAaTTATTGATTTAATtGTGTATTtATTTtGTCcTTGATtaTTTtATCAATTATATTATTAaTTATt
>AAA.454EST.96
ttttcttaatcagTGGtttgtttatgcaaaattattgatagagcttttgcctgatgaTTTTTTGTCGTtCGCtAaTTTCAAacGAtAcTtCCAATCATGCGAGAGTGCTGGagCTAATCTAaTAAAATtATtATtCAATAAATCcAGTTCcGCATtgCAGCAGTCAGTtaTTGAAAATCtCcTTTACAagagCTgTAAATAGCAaTGATGTCGAGCtATTtGAtCATTTgATacGAACGGAAATATCGGACCGAAatcATTGGGAAAcGgTGAAAAcTTaTtaCaTTTATATTGCAaGAAAGGAAgaTtGAATTCGCATGGAAATTATtGgaTtCaGTAAATCgaGGAAATTTGTCAAgTTGCGAAACtAAATAATCAAATTCCGCTCCAAATtGCAATTGAAAtGAAgAAATGGATCTTGTGAACGCTTTGATTATTGAAACCAAGGATTGTGATAGTGAGGATGAAGGtGGTACATcTGCACTGACGCAATTATTGGaGAAAATATCGAcTTCCAaTAAtgTgAaTTTTAAAAGGAAATTAATCTTAGCTATTAAATCAATAATCTCATTGGGCGGTGACATTTATAAGATGAGGTTACGTGGCCAGCATCGGATTATTGATGCGTGCACTGACAGTGTTGCCAAGGAGGAAATCGAGAGATATCACATAAATAATGCAAAACCATCAACTGAAGAAAATAAACCTGaTAaTgAAaTACCAATGTGCAAAATATGCCAGAATAAaCAGTtAAaTATTGTATTCCAaTGTGGCCaTTTGACaTGCGATGTCTGTTCCGaTCagTTATTTgAaTGTCCTTTCTGTAAGGCTGACATTGtcACTAGGAATAAAATGTTTTtCAGTTAGGAATTTTCAGCTGACATTTTATTGTCTTTTACAATTGATTAAACTTTATTGATATTTGTGATCAaTGAaTTATTGATTTAATtGTGTATTtATTTtGTCcTTGATtaTTTtATCAATTATATTATTAaTTATt
>AAA.454EST.97
CAATTCCTTTtAAaCACTCAGaCAAATTtAACAGTAAAAGAaTCATACAGTTTTCATAATTATTAGGAAAaTTtATAaTTATTTtATGTGAAGTTtgAATAATAAAaTTGTTTTAAAATAAATTAATTTATCAATGGgAaTATCAATCGATAAaTcAaTCAAACTTTATTATCgaCcAATTTcTCAAtAATGCATTtAACGATCTTTtCCGCATTATTGTtGATTGCCATCTCCAGCACATTCAATCCAGTATAAATATTCtgCTtAATGAAATTGAaGGATATAAaCAAATTTTCAaTTTCGATTGGATCATCCCGTGCAATGATaGCGAAGAATTTCTCcATATgaGTCAATAATTCCACGCAGTCAACATtATTAaATTGCTTTGCcAAaTcAagCGGACTTTTtCCATCttgTTTTtGCAATCGaTtCGGCATTTCCGCtGCAGCAATAATTTCAATATTTCTGagTGtCCATTACaGCTTGCAcAaTGAAtcGgTCTgTTCCtgaTttgtcTtcAcaTtCAaTATTGCAGTTGCGgTCAaGCAATAATTtCAATATTTCTGAATGCCcATTACTGCTTGCACAATGAACCGGTCTTATTtCCCATATGTTCTCACATTCAATATTGCAGTTGTGGTCAAgcAGTAATTTCAATATTTCTGAGTGCCCATTATCGCTTGCATAATGAATCGGTCTCCTTTCCCATTTGTCTTCACATTCAATATTGCAGTTGCGgTCAAGCAACAACCtgACAATAGaGacAAATCCAtcACGACAGgCGATATGAAtcGGAAAaTTGCCATCCTCATCAACAATtATATCTACAAATtCCTCCCTCAATTtATTCTCGaCTCTTTCCGCATTGCCATTTATCAAGTGTTTCTTGAAACACTTTAAAGCTCCTTGAAAATTTCCCATCTaGATATTTtATCTATT
>AAA.454EST.98
TTTgATtaTtGAAACCAAGgATtGTGAtAGTGAGAATGAAGGAGgTAcATGTgCACTGACGCAATTATTGGAGAAAATATCAaTTTCCAATAATGTGAAcTTTAAAAGGAAaTTAAtcTCAgCTATTAAATCAATAATCTCATTGGGCGGTGACATTTATAAGATGAGGTTACGTGGCCAGCATCGGATTATTGATGCGTGCACTGACAGTGTTGCCAAGGAGGAAATCGAGAGATATCACATAAATAATGCAAAACCATCAACTGAAGAAAATAAACCTGaTAaTgAAaTACCAATGTGCAAAATATGCCAGAATAAaCAGTtAAaTATTGTATTCCAaTGTGGCCaTTTGACaTGCGATGTCTGTTCCGaTCagTTATTTgAaTGTCCTTTCTGTAAGGCTGACATTGtcACTAGGAATAAAATGTTTTtCAGTTAGGAATTTTCAGCTGACATTTTATTGTCTTTTACAATTGATTAAACTTTATTGATATTTGTGATCAaTGAaTTATTGATTTAATtGTGTATTtATTTtGTCcTTGATtaTTTtATCAATTATATTATTAaTTATt
>AAA.454EST.99
TTTgATtaTtGAAACCAAGgATtGTGAtAGTGAGAATGAAGGAGgTAcATGTgCACTGACGCAATTATTGGAGAAAATATCAaTTTCCAATAATGTGAAcTTTAAAAGGAAATTAAtcTCAgCTATTAAATCAATAATCTCATTTGGTGGTGACATTTATAAGATGACGTCACGTGGCCAACATCGGATTATtGATGCGTGCACTGACAGTGTTGCCAAGGAGGAAATCGAGAGATATCACAGAAATAATGCAAAACCATCAACTGAAGAAAATAAACCTGATAATGAAATTGCAATGTGCAATATATGCcAaGATAAACAGGTAAATATTGtATTCCAATGTGGCCATTTGACATGCGATCTCTGTTCCGATCAGTTATTCGAATGTCcTTTCTGTAAGGCTGACATTGTCACTAGGACTAAAATGTTTTTCAGTTAGGAATTTTCAGCTGACATTTTTATTGGCTTTTACAATtgATTAAACTTTATTGATATTTGTGATCAATAAATTATTGaTTtTTTtATTTGTTCTGTTGAAAAaTATATATTCCACcAaTAATtaTTCTGTTTTAcTtGCATGAATTGAGTTACCATGgTAACTCAGTAttgATTAgTaTtaGTTTtgtGTtgTTTtCTCtagTTCAaTtATCGcACAATAAaTTTT
>AAA.454EST.100
ttttcttaatcagTGGtttgtttatgcaaaattattgatagagcttttgcctgatgaTTTTTTGTCGTtCGCtAaTTTCAAacGAtAcTtCCAATCATGCGAGAGTGCTGGagCTAATCTAaTAAAATtATtATtCAATAAATCcAGTTCcGCATtgCAGCAGTCAGTtaTTGAAAATCtCcTTTACAagagCTgTAAATAGCAaTGATGTCGAGCtATTtGAtCATTTgATacGAACGGAAATATCGGACCGAAatcATTGGGAAAcGgTGAAAAcTTaTtaCaTTTATATTGCAaGAAAGGAAgaTtGAATTCGCATGGAAATTATtGgaTtCaGTAAATCgaGGAAATTTGTCAAgTTGCGAAACtAAATAATCAAATTCCGCTCCAAATtGCAATTGAAAtGAAGAACTGGATCTTGTGAACGCTTTGATTATTGAAAaGGAATTCGATAGTGAGgaTAAAGGCGGAAAATGCGCACTGACGCAATTATTGGAGAAAATATCgaTTTCCAATAAcGcAAaTTTTAAAAGGAAaTTAGTTTCAACTATTAAAATAaTAATCTCATtGGgcGgTGACATTTATAAGATGACGTCACGTGGCCAGAGGATTATTGATGCGTGCGCTGACATTGTTGACAAGGAGGAAATCGAGAGATTTCATAGAAATAATGTCAAACCATCAAAGGAaGAAAATCAGCCAATGTGCAACATATGCCAAGATAATCCGGTGAGTATTGGATTCCAATGTGGCCATTTGACATGCAaTGTCTGTTCCAATCAGTTATTTGAATGTCCCTACTGTAAGGCTgaCATTGTCAGTAGGACTAAAATGTTTTTCAGTTAGGAATTTTCAGCAGACATTTTTATTGGCTTTTACACTTGATTAAaCTTTATtGATATTTTGTGCTCAATAAATTAAaTTAatAAATtGgTTTTtcATTtCcTCTAGAATTTTATCAATTTAATACCGAGgAAtgCGCCAaTTTATTTTTATTAcTTtGTGGAAaTTTATATTcTGAATAAATTTGCcTaGAACTCAGcAGAAAaCCAaGCAAATGTTGAAATGATTTATAATTTTCAGATTTAaTTTtAtcaTTTAAAtaTTTGcTATTTGGATGGATAAaTCCTTGAAACTGAGTTTCAATGTGACATTTtGTGCTGCACTGATTGTGCTGATCAAATATTTGATTGCACAaGTGCAACAATAAATCTTTTTAAAACAAAAAaCTTTTTGAATTGAGAAAT
>AAA.454EST.101
ttttcttaatcagTGGtttgtttatgcaaaattattgatagagcttttgcctgatgaTTTTTTGTCGTtCGCtAaTTTCAAacGAtAcTtCCAATCATGCGAGAGTGCTGGagCTAATCTAaTAAAATtATtATtCAATAAATCcAGTTCcGCATtgCAGCAGTCAGTtaTTGAAAATCtCcTTTACAagagCTgTAAATAGCAaTGATGTCGAGCtATTtGAtCATTTgATacGAACGGAAATATCGGACCGAAatcATTGGGAAAcGgTGAAAAcTTaTtaCaTTTATATTGCAaGAAAGGAAgaTtGAATTCGCATGGAAATTATtGgaTtCaGTAAATCgaGGAAATTTGTCAAgTTGCGAAACtAAATAATCAAATTCCGCTCCAAATtGCAATTGAAAtGAAGAAATGGAtcTTGTgAaCGCTTTGATTATTGAAaCcAaGGAATTCGaCAGTGAaGATAAACgCGgCAAAtGtaCAATGACGCAaTTATTGGagAAAaCATCGATTTCCAATAaTACAAaTTTTAAAaGGAaaTtAaTTtCAGCTATTAATAAAatAATCTtATTGGGTGGTGAaaTTTaTAaGGTgACGTcACGtGGCCAGCGGATtATtGATGCGTGCACTGACAGAGaTGCTAAgTCGGtAAATCgagagatttcacaaaaata
>AAA.454EST.102
CAATTCCTTTtAAaCACTCAGaCAAATTtAACAGTAAAAGAaTCATACAGTTTTCATAATTATTAGGAAAaTTtATAaTTATTTtATGTGAAGTTtgAATAATAAAaTTGTTTTAAAATAAATTAATTTATCAATGGgAaTATCAATCGATAAaTcAaTCAAACTTTATTATCgaCcAATTTcTCAAtAATGCATTtAACGATCTTTAAtGCATTATTGTTGATTGCCATCTCCAtCACATTCAATCCAGTacTAAATTCCAATTAGAAACcAATCAAAaTCACTCAAATTtACaTAAATATTTTGCCTAATGAAATTGCAGGATATAAaCAAGTTTtCAATTTCAATCGGATCATCCCGTTCAATGcTAGCGAATAATTTCTCCATTAGAGCcAATATTTCCACGCAGTCAACACGATTAAaTtGcTTTGCCTCATCCAGTGGACTCcTtCCACATTTGGTTTTGCAATCAATTTGGCaTTTCcACTGAAGCAATAATTtCAATAATTtcGAATgCCCATTaCGGCTTGCCCAATGAATCGGTCTCATTCCTAATATGTCTTCACATTCAATAaTACACTTGCGGTCAAGCAATAATTTCAATaTttCTGAATGCCCATTAcgCTTGCaTAATGAATTGGTCTCATTCTAGATT
>AAA.454EST.103
CcAATAAGTCAAACGTTTATTAACTATTATCACaCtaCTATTACTGTCGTCTGGCAGCCCTTGCAGCTCGGCGTCTCACATGCTCCGCTTTTCCTGGTCGATGCTTGGTAACTTTGGTCGCCAGTACTGTAGGGGATGTcgCCTCGCGGTAGGCCAGTTGGGCCGGTGTGAAAACGAGGGGGTAGGTTTTTTTTGTTATATTTCAATAaaTTAtAcTTTTCACTTTCAATATTCGATGCCGATTGAAATaCAGTGATTCCATTGGATgaCTTGAAATTGAtATtAGgACCTTTGGCAATCAATATcTTtGTGATATCGATTAATTTGTtcAAGGTGTCATTTTCCACAGGTATTTGTCTgTCGGcaTACCaTTTCAATAAAgAAAAATTTTtGAAATTGTTGACAATGTAGACCTGTGCCACAGCATTGATCAGTGAACTGCATATATGTGGATtATGGtATTTCACTGCCAGGTGAAATAAGGAATTGTGGTCTCCATCATGAGAATTTGAATTGTTTATTATCGACCAATTTCTCAATAATGCATTTAACGATCTTTAATGCATTATTGTTGATTGCCATCtCCAgCACATTCAATCCAGTATAAATATTTTGCCTAATGAAATTGCAGGATATAAaCAAGTTTtCAATTTCAATCGGATCATCCCGTTCAATGcTAGCGAATAATTTCTCCATTAGAGCcAATATTTCCACGCAGTCAACACGATTAAaTtGcTTTGCCTCATCCAGTGGACTCcTtCCACATTTGGTTTTGCAATCAATTTGGCaTTTCcACTGAAGCAATAATTtCAATAATTtcGAATgCCCATTaCGGCTTGCCCAATGAATCGGTCTCATTCCTAATATGTCTTCACATTCAATAaTACACTTGCGGTCAAGCAATAATTTCAATaTttCTGAATGCCCATTAcgCTTGCaTAATGAATTGGTCTCATTCTAGATT
>AAA.454EST.104
AaTTtCtAATACTAaaTTAaTAAGTCATTtgaTAGagAAATGTCGTTATtCAGAaGACAaTTAAAaTAAAAaTTGtATTTATTCAGCTCTTTGATTGtATTTTtATCAGCTCACTTCTTtCAATAAaTTtGCATTTtCTTtGTCTTTTGCTGTCAGCTCTTTTATTACCTCATCAATTTCTTTATAATCAaTGAATTTATCAAGAATCGATTTAATGATTTTTtCAGAATTACTCGTCATTGCCATCTCCAGAAACTTCAATCCAGTATAAATATTCTCTCTTATGAATTGGCCGGATATGAACAATTTTtCAAATTCGATTGGATCATCCCGTTCAATGATAGGGAATAATTTCTCCATATCAGTCAaTAATTCcACGCAATCAAAACGATTCCATTGCTTGGCCTCATCCAGTGGACTTTTtCCATATTtGgTTTTGCAATCgAAtCGGCATTtCCGCTGCAGCAATAATTtCAAtATTtCTGAATGCCcATTGCCGCTTGCACAATGAATCGGTCtGTTTCCCCATCTGTTCTCACATTCAATATTGCAGTTGTGTtCAAGCAGTAATTTCAATATTTGTAAGTGCCCATTATAACTTGAATAATGAATCGGTCTGTTTCCCAATTTGTCTTCACATTCAATATTGCAGTTGCGGTCAAGCGgTAATGTCAATATTtCTGAGTGCCCATGATAGCTTGCATAATGAATCGGTCTTATTCCCGATCTGTTCTCACAATCAAT
>AAA.454EST.105
CcAATAAGTCAAACGTTTATTAACTATTATCACaCtaCTATTACTGTCGTCTGGCAGCCCTTGCAGCTCGGCGTCTCACATGCTCCGCTTTTCCTGGTCGATGCTTGGTAACTTTGGTCGCCAGTACTGTAGGGGATGTcgCCTCGCGGTAGGCCAGTTGGGCCGGTGTGAAAACGAGGGGGTAGGTTTTTTTTGTTATATTTCAATAaaTTAtAcTTTTCACTTTCAATATTCGATGCCGATTGAAATaCAGTGATTCCATTGGATgaCTTGAAATTGAtATtAGgACCTTTGGCAATCAATATcTTtGTGATGtCAaTTAGTTTATTCAAGgTGTCAaCGTCcACaGGTATTTCTCGgTcGGCAAaCAATTCCAaTaaaggAGAGTTtCCGAAATTGTTAACACTGTCAaCCcGTGCTCCAGCATTgAGCAGTGAACTGCATATatCTGGCTGAAGGCATTTCACcGctAGATGAAGCAAaGAGTTATTGTCTCCATCATGAGcaTTTGAACTgTTTAGAtCcaGTTTCTTGaGgAAacAtGGAAAAATaGTCCTaTGAAATTTCAATGACAAaGTCagCGAATTCTCAATGACTGTCAATGAAATGAAT
>AAA.454EST.106
CaTaaGAAaGAGAAAGCATGGCGTCTgcACcTAAAATACAGAAAACTGAAAGCAATGGAAAAGTTGACCAAGATCAAGTTTTAAATTCTTTAATTGAAAAAaTTGATGAAGTTCAAAGTGATATTGACAAACTGAACGAGCAAGCTAGTGAAGAAATTTTAGAAGTAGAAAAGAAATTCAATCAAAAACGTCAACCATTATTTCAACAAAGAGCCAATTTAATCAAAACCATACCAAATTTTTGGATTAATGCTTTAAGCAATCATCCTCAATTGATGACACTAATCACCGAGCATGATGAAGAACTATTACAATCATTAACAAGTTTAGATGTTGAAGAATTCGACGATATCAAATCAGGATTCAAAATAATAATGACGTTTTCTTCTAATGAATACTTCACAAATACAACTATTACAAaGTCAATCCACGTTGGTGAATCTGAAATTAAGACAACTTGCGATACAGTTGATTGGAAAGATGGCAAAAATTTTGTCAAGTCATTAAATGAATCTTTAAACAAAGCTGCTGCTGGAAGTAAAGGTGGATCTAGTTCACCTATAAGTTTCATGCAATGGTTTACATCTGACATTGCCAATTCAATGGTAGAATTAGGAGAAGTCATTAAAGATGATTTGTGGCCAAATCCCCTACAATATTATTTAGCTGTTGAAGATGATGACGATGATGATGTTGCGGAAGATGAGGATCTAGAAGAGGAACCTGAGGACGGTTGTGATGACGATGAGTAACTGTAAACATTACTGCATTTTCCATTGTGAATGAATGTTGATTTCAAAGAAATCTGTATATTAATGTTTTTGTACGTTGACTTTAGTGAGAAAGTTTTATTAGTTTAAAAATAAATATGTCTGCAAATACTGTAAATTTTTtATTTCAATTTGGTGTTTTGATAATATCAAATTTGAGATAATTTTCAGTATTCTCATTCTGTCGATTTCATTGCTTGTGCATCATCGCTGGGATACATCCTAAAATGTAAATGAATTAAGCAATGAAATATTTATATGAATTTTGTATATAGAGTTTTTTAATATCTATTTTAATTGTAAGTTTTAGAAATTAATGATTGTAGCTTCATTAATGTGAATGTTTTCATTTtAAGTATAATTTATCAATGACTTTGTTTTCTTCGTGTAACTTAATTTATATAAATTTTtAAACAAAgCAAATTGTAATTAAATAAATATTGGATGTTtGTAGCTTTATTTATAAAATGAATTTTTCACAATTTATTATTTACAAATTATGCATAAAACAATGAAATTATAAAAACTTAATTTTATTAATTGAAATAACTTGGAGATGGTTGATAGGGCTACGTAATAATAGTTATTATGTTATGAACAATTGGAATGATCAGAATAATATTCATAATGACATTTTGTGTAGTCATATTTTTTTTTAAATTTAGACTTAGGTATCGTACTAaTGGTGGGTTACAGGGTTtCGAATCTTGCTTaaCTTTaTGGTTGtCCCAgTAACGCCATACAAaTGATTCTAGCTGCCACTTGGCACCCgTTGCTAGGCAACGTTGGTAATGTGTTCAAGTGGTGGATTGCCcGCAAAAAgtGAGTgctATtGCTAaTACTaTAATTGCTCGGACAAtCcTCGGGTTCACGagcTGTCGATAGAAGACCTGTGCTCGCTTTAAcATTATTTGGTCCCCTTGCGTTTTagTTtCTAtgTTTATCTaTTtgTTttGCcgaCATTAGtttACCATGAAATAAGTGTTGTTGCTtATTTAATCTTTctACAGtGctACTtCagCCTCAAGATGTTATAAaatAatAAAATGtACATGAAAACCACAAtgtatgAaTGATGTTTTATTTATctAAagaTTAgAGGATtGtGAtGGATTGGAAGatCGAGCGGctCGGCGCTTAGCCCgCTCCTTACGCCcaGGTCGTCGACTGGCtgTGGACggggTGATTGgaGTagTtgcGGgTgCCGaTGgaGtAGaTTTTGcTTCgcGATAGGCCAATTGAGCAGGGGCGAAGACTAGAGGGTAGGTCACCGCTGCTCCcTCCTGACAGGCGGATAACGCTACCTCTAACCCtCtGATTTGtGTcTTTAGGCCCTGcACTAACTGcTTTTCTTCTGCCCATCCCTTCTGGGCCgCagCTAGcTTTTGGtaTAATCGTTTGATTCGCGTGGGCTCGATCCATGTtGCTTTAATtCGCTGCGCTTCCcGTACTAATTGAATAAGTTGTTCGTGcAAgTtCTTATTAGTTtGCCTTGCCTGGGTTAGCTCATTCTGGAGTAACTGCATGagATCCATCTCTGGAATAaCAAGagTTGAATTtCCcTGACgaTtATTAATGATAATtGGgTTTAAACTCAAACAGATTtaTGtAAAAaTGAagTAAactaTAATAATAAAaGAAaGAAgtGGcTtATAATACTAATATTCAAaTtATTAaCACAAGagTCAATCGTCTGcaGGAaTCGCTTGATCCCTTCTTCTGgtGAATagCCAGGGATCACGAACActGGTCTCTTGGTATTTCGGATTGGTCTCGGTGAAGgTGGATAACTACTTGCTAGACGTCCTGCCGCCAGGTCaTCTTTGACaTTGGCCAGGTATTCcGTGGCTCGTGCTACAtCTGCCTCGACTTGGCGCTgaTGctGTAgAaGgCCTTCCAgAaGCTcTtGGGCCTGCgTtAGgaTgTcCcgtgACGGTTGGGTTCGTCcGCCGTCTTCCGAAATTGCTTCAtGAACTTTtCCGGCGATATTtCCTCCaTTtGaTCCTcTGTAGGCaCctCAGGaTATCGTtCcTGgtAtaCCCGACTCcAGGCtAGCcTCcATTGTtCTACagTGTgAGCGggCATATCAATCATGGTTctAGTGTacccTGAATTAAAAaTATATGTTtACTCCATCTTTCTCCTTACATTTAATAATTCGCTGgAAAATGGAATCGCTCTcaTCCTGTACGAGAGAACTCGTTAGCtcGAATTTAGGTGTTtGAGTACCGTAGTTAGtaaaaCTGATAATTTTGtGTCGTGCGTTgAGCCAAAAGaGTTTTGCGGCTTAGTAAAATAaTATGGTACtgCATTTAtgACTGCGTCTATCTTATATGGGTGGgTCTaTTAACCGCGTAAAATTCGCATATGTAtCCGTTCATTtAATAAATGTAATAAATCATTTTTAAAGTATaTTTTtCGCTT
>AAA.454EST.107
CaTaaGAAaGAGAAAGCATGGCGTCTgcACcTAAAATACAGAAAACTGAAAGCAATGGAAAAGTTGACCAAGATCAAGTTTTAAATTCTTTAATTGAAAAAaTTGATGAAGTTCAAAGTGATATTGACAAACTGAACGAGCAAGCTAGTGAAGAAATTTTAGAAGTAGAAAAGAAATTCAATCAAAAACGTCAACCATTATTTCAACAAAGAGCCAATTTAATCAAAACCATACCAAATTTTTGGATTAATGCTTTAAGCAATCATCCTCAATTGATGACACTAATCACCGAGCATGATGAAGAACTATTACAATCATTAACAAGTTTAGATGTTGAAGAATTCGACGATATCAAATCAGGATTCAAAATAATAATGACGTTTTCTTCTAATGAATACTTCACAAATACAACTATTACAAaGTCAATCCACGTTGGTGAATCTGAAATTAAGACAACTTGCGATACAGTTGATTGGAAAGATGGCAAAAATTTTGTCAAGTCATTAAATGAATCTTTAAACAAAGCTGCTGCTGGAAGTAAAGGTGGATCTAGTTCACCTATAAGTTTCATGCAATGGTTTACATCTGACATTGCCAATTCAATGGTAGAATTAGGAGAAGTCATTAAAGATGATTTGTGGCCAAATCCCCTACAATATTATTTAGCTGTTGAAGATGATGACGATGATGATGTTGCGGAAGATGAGGATCTAGAAGAGGAACCTGAGGACGGTTGTGATGACGATGAGTAACTGTAAACATTACTGCATTTTCCATTGTGAATGAATGTTGATTTCAAAGAAATCTGTATATTAATGTTTTTGTACGTTGACTTTAGTGAGAAAGTTTTATTAGTTTAAAAATAAATATGTCTGCAAATACTGTAAATTTTTtATTTCAATTTGGTGTTTTGATAATATCAAATTTGAGATAATTTTCAGTATTCTCATTCTGTCGATTTCATTGCTTGTGCATCATCGCTGGGATACATCCTAAAATGTAAATGAATTAAGCAATGAAATATTTATATGAATTTTGTATATAGAGTTTTTTAATATCTATTTTAATTGTAAGTTTTAGAAATTAATGATTGTAGCTTCATTAATGTGAATGTTTTCATTTtAAGTATAATTTATCAATGACTTTGTTTTCTTCGTGTAACTTAATTTATATAAATTTTtAAACAAAgCAAATTGTAATTAAATAAATATTGGATGTTtGTAGCTTTATTTATAAAATGAATTTTTCACAATTTATTATTTACAAATTATGCATAAAACAATGAAATTATAAAAACTTAATTTTATTAATTGAAATAACTTGGAGATGGTTGATAGGGCTACGTAATAATAGTTATTATGTTATGAACAATTGGAATGATCAGAATAATATTCATAATGACATTTTGTGTAGTCATATTTTTTTTTAAATTTAGACTTAGGTATCGTACTAaTGGTGGGTTACAGGGTTtCcAaaTCTTGCTTAtcTTtcTGgTtACCCTaGTAACGCCATACAAAATGAtgCTgAtcGCCACTTGGCACCCGTTGCTAGgCAACGTTGGTAATGTGTTCAAGTGGTGGATtGCCcGCAAAAATtGAGTACcAtgtGCTAGTACTaTAGTTGCTCGgACAACCcTCGGgTCCACGAGCcGTCGGTAGAAGACCTATGCTCGCTTTGctCtgTCCCTCATAACTATtcAGGATtAGGTTCtcaTTagACtgTGGAAcGAATTGGCGGTGTGATGAAAgATgcTTAGgACAATGTTGGCATAtGATTATGTTgaaGTAACAATTCAACTgAaGaTAAAACTATTCTATTtGATTCAAATCACACATGATATATCTACTGTTTGTCGTTTTGGAGTTGGGTTGCtCGACGTCGGGCaCGctCCTTgCGTCCCGgTCGACGAttgTTtgTTGGAgtGATaGgTTGTtCTGctGGCTtGGTGgTTGtCTGCGGCATTtGGGTTGGGGCGAAGATGAGCGGATAAGTTACCGCTTCACCTtCCCGGCAtACCGCTAGGGCGACTTCGAGTCCCCGAATtTGaGTGCGCAGGCTCTgaTTtAGCTGaCGCTCCTCGGTCCAACCTTtCTGTGCCGCCGTGAGTCGGTGGTATAcaGCtCTCATTTTtGTTGGATCAACCCAtgTcGCTTTTaCTtGTTGAGTCTCTCGAGTtAATtGAAtgAcctGGGCGAGTAACTctGCGTTCGATTGTCTTGcgCGtgCCAGTTCCGCTTGTAGAagTTGTAGGGATGACATTACTATAATAGaaGAGAGCATTTAAATTcctcATTGCCtCcATTAAATCAAATTTtATTtAGTTAAACAAaTTATATAAAGCAaGTTTaTTtAtGGgATTG
>AAA.454EST.108
CaTaaGAAaGAGAAAGCATGGCGTCTgcACcTAAAATACAGAAAACTGAAAGCAATGGAAAAGTTGACCAAGATCAAGTTTTAAATTCTTTAATTGAAAAAaTTGATGAAGTTCAAAGTGATATTGACAAACTGAACGAGCAAGCTAGTGAAGAAATTTTAGAAGTAGAAAAGAAATTCAATCAAAAACGTCAACCATTATTTCAACAAAGAGCCAATTTAATCAAAACCATACCAAATTTTTGGATTAATGCTTTAAGCAATCATCCTCAATTGATGACACTAATCACCGAGCATGATGAAGAACTATTACAATCATTAACAAGTTTAGATGTTGAAGAATTCGACGATATCAAATCAGGATTCAAAATAATAATGACGTTTTCTTCTAATGAATACTTCACAAATACAACTATTACAAaGTCAATCCACGTTGGTGAATCTGAAATTAAGACAACTTGCGATACAGTTGATTGGAAAGATGGCAAAAATTTTGTCAAGTCATTAAATGAATCTTTAAACAAAGCTGCTGCTGGAAGTAAAGGTGGATCTAGTTCACCTATAAGTTTCATGCAATGGTTTACATCTGACATTGCCAATTCAATGGTAGAATTAGGAGAAGTCATTAAAGATGATTTGTGGCCAAATCCCCTACAATATTATTTAGCTGTTGAAGATGATGACGATGATGATGTTGCGGAAGATGAGGATCTAGAAGAGGAACCTGAGGACGGTTGTGATGACGATGAGTAACTGTAAACATTACTGCATTTTCCATTGTGAATGAATGTTGATTTCAAAGAAATCTGTATATTAATGTTTTTGTACGTTGACTTTAGTGAGAAAGTTTTATTAGTTTAAAAATAAATATGTCTGCAAATACTGTAAATTTTTtATTTCAATTTGGTGTTTTGATAATATCAAATTTGAGATAATTTTCAGTATTCTCATTCTGTCGATTTCATTGCTTGTGCATCATCGCTGGGATACATCCTAAAATGTAAATGAATTAAGCAATGAAATATTTATATGAATTTTGTATATAGAGTTTTTTAATATCTATTTTAATTGTAAGTTTTAGAAATTAATGATTGTAGCTTCATTAATGTGAATGTTTTCATTTtAAGTATAATTTATCAATGACTTTGTTTTCTTCGTGTAACTTAATTTATATAAATTTTtAAACAAAgCAAATTGTAATTAAATAAATATTGGATGTTtGTAGCTTTATTTATAAAATGAATTTTTCACAATTTATTATTTACAAATTATGCATAAAACAATGAAATTATAAAAACTTAATTTTATTAATTGAAATAACTTGGAGATGGTTGATAGGGCTACGTAATAATAGTTATTATGTTATGAACAATTGGAATGATCAGAATAATATTCATAATGACATTTTGTGTAGTCATATTTTTTTTTAAATTTAGACTTAGGTATCGTACTAaTGGTGGGTTACAGGGTTtCcAaaTCTTGCTTAtcTTtcTGgTtACCCTaGTAACGCCATACAAAATGAtgCTgAtcGCCACTTGGCACCCGTTGCTAGgCAACGTTGGTAATGTGTTCAAGTGGTGGATtGCCcGCAAAAATtGAGTACcAtgtGCTAGTACTaTAGTTGCTCGgACAACCcTCGGgTCCACGAGCcGTCGGTAGAAGACCTATGCTCGCTTTGctCtgTCCCTCATAACTATtcAGGATtAGGTTCtcaTTagACtgTGGAAcGAATTGGCGGTGTGATGAAAgATgcTTAGgACAATGTTGGCATAtGATTATGTTgaaGTAACAATTCAACTgAaGaTAAAACTATTCTATTtGATTCAAATCACACATGATATATCTACTGTTTGTCGTTTTGGAGTTGGGTTGCtCGACGTCGGGCaCGctCCTTgCGTCCCGgTCGACGAttgTTtgTTGGAgtGATaGgTTGTtCTGctGGCTtGGTGgTTGtCTGCGGCATTtGGGTTGGGGCGAAGATGAGCGGATAAGTTACCGCTTCACCTtCCCGGCAtACCGCTAGGGCGACTTCGAGTCCCCGAATtTGaGTGCGCAGGCTCTgaTTtAGCTGaCCGCTCctCttccagCCTTTCtgtgctGCtgTcAgaCGgTGGTAGAtcGcTtttcGtcTttgCaggAtccGTCCATGTtGCTTtatttGTTGcATTTCgCGGGTTAATTGAatAATCTGGGCgAGTAATtCCtgCGTTTGCCTGTCTCGCGTGGTCCAATTcaTctGTAAGAttcttAGGGAagACAtcGCTATAatcAAATAGATtATTTTAATTTaTtaTtGATtAAGTtaaaTAATCATTTaTTTCaTtAAACAAAAtCACAaaTAaaTCTAGctATAAGaaaaGAAATAACACGTAAATTtCTAATATTTTAAaTCagTTACTACATAAaGTCTATCAttGTTagTTtaCtCGTCcGgaCAatATCTCTTCAGGCtCcGTTTGAGAGCCTcAaCGGTaTAGGGTCTtCTGGTgTCtCGgaCTGGgcGAGGTGGATaGgCGActgCAaTCcGCCCGGCgaGGATGTcTtctACCaCGTTCGcAaGgTACATCCTtGCCTTAACCACCTGcAAATctACctgCTCCTGCACCCTTTCCCATtGGGTGAGGAGGTtcTGGCGTtCgtatAGGTCTCCGCAGCTGGgTATTGCCGTTctGAGAGACCGCAGGGcTCCTTCTCTAAGCCCAACATCCTCCAGGTAGTCGGATACGGCCATTGTTGATGTATCGGATCGGATGTtCTCGTGgTCGGTTGAACTCTTGGTTgTCCCTGTTtGCCTGTACTTCGACTGATGCTTCGTTCGGGTGACATGTTATTATTAGCTCCGCTAAATTCACCATGTTAAGTTGTTAAAATAAATAGG
>AAA.454EST.109
cctaaaaCGtGgATTTTAaCAATGaaagggAATTAAAAGttcAAAaTTTAAaTTtGtattatAAaTTATAATTTTTCAAaTTtATTcAagCAGTTctATACATTTtcTTTATAAAaGCTGTTGATGCAGTTTGAAATAGTtGTTAaCaTTTtAGCAATATTTCATTTAAaTtAAAgAaTaCTGGTGGGTTACAGGGTTtCcAaaTCTTGCTTAtcTTtcTGgTtACCCTaGTAACGCCATACAAAATGAtgCTgAtcGCCACTTGGCACCCGTTGCTAGgCAACGTTGGTAATGTGTTCAAGTGGTGGATtGCCcGCAAAAATtGAGTACcAtgtGCTAGTACTaTAGTTGCTCGgACAACCcTCGGgTCCACGAGCcGTCGGTAGAAGACCTATGCTCGCTTTGctCtgTCCCTCATAACTATtcAGGATtAGGTTCtcaTTagACtgTGGAAcGAATTGGCGGTGTGATGAAAgATgcTTAGgACAATGTTGGCATAtGATTATGTTgaaGTAACAATTCAACTgAaGaTAAAACTATTCTATTtGATTCAAATCACACATGATATATCTACTGTTTGTCGTTTTGGAGTTGGGTTGCtCGACGTCGGGCaCGctCCTTgCGTCCCGgTCGACGAttgTTtgTTGGAgtGATaGgTTGTtCTGctGGCTtGGTGgTTGtCTGCGGCATTtGGGTTGGGGCGAAGATGAGCGGATAAGTTACCGCTTCACCTtCCCGGCAtACCGCTAGGGCGACTTCGAGTCCCCGAATtTGaGTGCGCAGGCTCTgaTTtAGCTGaCCGCTCctCttccagCCTTTCtgtgctGCtgTcAgaCGgTGGTAGAtcGcTtttcGtcTttgCaggAtccGTCCATGTtGCTTtatttGTTGcATTTCgCGGGTTAATTGAatAATCTGGGCgAGTAATtCCtgCGTTTGCCTGTCTCGCGTGGTCCAATTcaTctGTAAGAttcttAGGGAagACAtcGCTATAatcAAATAGATtATTTTAATTTaTtaTtGATtAAGTtaaaTAATCATTTaTTTCaTtAAACAAAAtCACAaaTAaaTCTAGctATAAGaaaaGAAATAACACGTAAATTtCTAATATTTTAAaTCagTTACTACATAAaGTCTATCAttGTTagTTtaCtCGTCcGgaCAatATCTCTTCAGGCtCcGTTTGAGAGCCTcAaCGGTaTAGGGTCTtCTGGTgTCtCGgaCTGGgcGAGGTGGATaGgCGActgCAaTCcGCCCGGCgaGGATGTcTtctACCaCGTTCGcAaGgTACATCCTtGCCTTAACCACCTGcAAATctACctgCTCCTGCACCCTTTCCCATtGGGTGAGGAGGTtcTGGCGTtCgtatAGGTCTCCGCAGCTGGgTATTGCCGTTctGAGAGACCGCAGGGcTCCTTCTCTAAGCCCAACATCCTCCAGGTAGTCGGATACGGCCATTGTTGATGTATCGGATCGGATGTtCTCGTGgTCGGTTGAACTCTTGGTTgTCCCTGTTtGCCTGTACTTCGACTGATGCTTCGTTCGGGTGACATGTTATTATTAGCTCCGCTAAATTCACCATGTTAAGTTGTTAAAATAAATAGG
>AAA.454EST.110
cctaaaaCGtGgATTTTAaCAATGaaagggAATTAAAAGttcAAAaTTTAAaTTtGtattatAAaTTATAATTTTTCAAaTTtATTcAagCAGTTctATACATTTtcTTTATAAAaGCTGTTGATGCAGTTTGAAATAGTtGTTAaCaTTTtAGCAATATTTCATTTAAaTtAAAgAaTaCTGGTGGGTTACAGGGTTtCGAATCTTGCTTaaCTTTaTGGTTGtCCCAgTAACGCCATACAAaTGATTCTAGCTGCCACTTGGCACCCgTTGCTAGGCAACGTTGGTAATGTGTTCAAGTGGTGGATTGCCcGCAAAAAgtGAGTgctATtGCTAaTACTaTAATTGCTCGGACAAtCcTCGGGTTCACGagcTGTCGATAGAAGACCTGTGCTCGCTTTAAcATTATTTGGTCCCCTTGCGTTTTagTTtCTAtgTTTATCTaTTtgTTttGCcgaCATTAGtttACCATGAAATAAGTGTTGTTGCTtATTTAATCTTTctACAGtGctACTtCagCCTCAAGATGTTATAAaatAatAAAATGtACATGAAAACCACAAtgtatgAaTGATGTTTTATTTATctAAagaTTAgAGGATtGtGAtGGATTGGAAGatCGAGCGGctCGGCGCTTAGCCCgCTCCTTACGCCcaGGTCGTCGACTGGCtgTGGACggggTGATTGgaGTagTtgcGGgTgCCGaTGgaGtAGaTTTTGcTTCgcGATAGGCCAATTGAGCAGGGGCGAAGACTAGAGGGTAGGTCACCGCTGCTCCcTCCTGACAGGCGGATAACGCTACCTCTAACCCtCtGATTTGtGTcTTTAGGCCCTGcACTAACTGcTTTTCTTCTGCCCATCCCTTCTGGGCCgCagCTAGcTTTTGGtaTAATCGTTTGATTCGCGTGGGCTCGATCCATGTtGCTTTAATtCGCTGCGCTTCCcGTACTAATTGAATAAGTTGTTCGTGcAAgTtCTTATTAGTTtGCCTTGCCTGGGTTAGCTCATTCTGGAGTAACTGCATGagATCCATCTCTGGAATAaCAAGagTTGAATTtCCcTGACgaTtATTAATGATAATtGGgTTTAAACTCAAACAGATTtaTGtAAAAaTGAagTAAactaTAATAATAAAaGAAaGAAgtGGcTtATAATACTAATATTCAAaTtATTAaCACAAGagTCAATCGTCTGcaGGAaTCGCTTGATCCCTTCTTCTGgtGAATagCCAGGGATCACGAACActGGTCTCTTGGTATTTCGGATTGGTCTCGGTGAAGgTGGATAACTACTTGCTAGACGTCCTGCCGCCAGGTCaTCTTTGACaTTGGCCAGGTATTCcGTGGCTCGTGCTACAtCTGCCTCGACTTGGCGCTgaTGctGTAgAaGgCCTTCCAgAaGCTcTtGGGCCTGCgTtAGgaTgTcCcgtgACGGTTGGGTTCGTCcGCCGTCTTCCGAAATTGCTTCAtGAACTTTtCCGGCGATATTtCCTCCaTTtGaTCCTcTGTAGGCaCctCAGGaTATCGTtCcTGgtAtaCCCGACTCcAGGCtAGCcTCcATTGTtCTACagTGTgAGCGggCATATCAATCATGGTTctAGTGTacccTGAATTAAAAaTATATGTTtACTCCATCTTTCTCCTTACATTTAATAATTCGCTGgAAAATGGAATCGCTCTcaTCCTGTACGAGAGAACTCGTTAGCtcGAATTTAGGTGTTtGAGTACCGTAGTTAGtaaaaCTGATAATTTTGtGTCGTGCGTTgAGCCAAAAGaGTTTTGCGGCTTAGTAAAATAaTATGGTACtgCATTTAtgACTGCGTCTATCTTATATGGGTGGgTCTaTTAACCGCGTAAAATTCGCATATGTAtCCGTTCATTtAATAAATGTAATAAATCATTTTTAAAGTATaTTTTtCGCTT
>AAA.454EST.111
cctaaaaCGtGgATTTTAaCAATGaaagggAATTAAAAGttcAAAaTTTAAaTTtGtattatAAaTTATAATTTTTCAAaTTtATTcAagCAGTTctATACATTTtcTTTATAAAaGCTGTTGATGCAGTTTGAAATAGTtGTTAaCaTTTtAGCAATATTTCATTTAAaTtAAAgAaTaCTGGTGGGTTACAGGGTTtCcAaaTCTTGCTTAtcTTtcTGgTtACCCTaGTAACGCCATACAAAATGAtgCTgAtcGCCACTTGGCACCCGTTGCTAGgCAACGTTGGTAATGTGTTCAAGTGGTGGATtGCCcGCAAAAATtGAGTACcAtgtGCTAGTACTaTAGTTGCTCGgACAACCcTCGGgTCCACGAGCcGTCGGTAGAAGACCTATGCTCGCTTTGctCtgTCCCTCATAACTATtcAGGATtAGGTTCtcaTTagACtgTGGAAcGAATTGGCGGTGTGATGAAAgATgcTTAGgACAATGTTGGCATAtGATTATGTTgaaGTAACAATTCAACTgAaGaTAAAACTATTCTATTtGATTCAAATCACACATGATATATCTACTGTTTGTCGTTTTGGAGTTGGGTTGCtCGACGTCGGGCaCGctCCTTgCGTCCCGgTCGACGAttgTTtgTTGGAgtGATaGgTTGTtCTGctGGCTtGGTGgTTGtCTGCGGCATTtGGGTTGGGGCGAAGATGAGCGGATAAGTTACCGCTTCACCTtCCCGGCAtACCGCTAGGGCGACTTCGAGTCCCCGAATtTGaGTGCGCAGGCTCTgaTTtAGCTGaCGCTCCTCGGTCCAACCTTtCTGTGCCGCCGTGAGTCGGTGGTATAcaGCtCTCATTTTtGTTGGATCAACCCAtgTcGCTTTTaCTtGTTGAGTCTCTCGAGTtAATtGAAtgAcctGGGCGAGTAACTctGCGTTCGATTGTCTTGcgCGtgCCAGTTCCGCTTGTAGAagTTGTAGGGATGACATTACTATAATAGaaGAGAGCATTTAAATTcctcATTGCCtCcATTAAATCAAATTTtATTtAGTTAAACAAaTTATATAAAGCAaGTTTaTTtAtGGgATTG
>AAA.454EST.112
CaTaaGAAaGAGAAAGCATGGCGTCTgcACcTAAAATACAGAAAACTGAAAGCAATGGAAAAGTTGACCAAGATCAAGTTTTAAATTCTTTAATTGAAAAAaTTGATGAAGTTCAAAGTGATATTGACAAACTGAACGAGCAAGCTAGTGAAGAAATTTTAGAAGTAGAAAAGAAATTCAATCAAAAACGTCAACCATTATTTCAACAAAGAGCCAATTTAATCAAAACCATACCAAATTTTTGGATTAATGCTTTAAGCAATCATCCTCAATTGATGACACTAATCACCGAGCATGATGAAGAACTATTACAATCATTAACAAGTTTAGATGTTGAAGAATTCGACGATATCAAATCAGGATTCAAAATAATAATGACGTTTTCTTCTAATGAATACTTCACAAATACAACTATTACAAaGTCAATCCACGTTGGTGAATCTGAAATTAAGACAACTTGCGATACAGTTGATTGGAAAGATGGCAAAAATTTTGTCAAGTCATTAAATGAATCTTTAAACAAAGCTGCTGCTGGAAGTAAAGGTGGATCTAGTTCACCTATAAGTTTCATGCAATGGTTTACATCTGACATTGCCAATTCAATGGTAGAATTAGGAGAAGTCATTAAAGATGATTTGTGGCCAAATCCCCTACAATATTATTTAGCTGTTGAAGATGATGACGATGATGATGTTGCGGAAGATGAGGATCTAGAAGAGGAACCTGAGGACGGTTGTGATGACGATGAGTAACTGTAAACATTACTGCATTTTCCATTGTGAATGAATGTTGATTTCAAAGAAATCTGTATATTAATGTTTTTGTACGTTGACTTTAGTGAGAAAGTTTTATTAGTTTAAAAATAAATATGTCTGCAAATACTGTAAATTTTTtATTTCAATTTGGTGTTTTGATAATATCAAATTTGAGATAATTTTCAGTATTCTCATTCTGTCGATTTCATTGCTTGTGCATCATCGCTGGGATACATCCTAAAATGTAAATGAATTAAGCAATGAAATATTTATATGAATTTTGTATATAGAGTTTTTTAATATCTATTTTAATTGTAAGTTTTAGAAATTAATGATTGTAGCTTCATTAATGTGAATGTTTTCATTTtAAGTATAATTTATCAATGACTTTGTTTTCTTCGTGTAACTTAATTTATATAAATTTTtAAACAAAgCAAATTGTAATTAAATAAATATTGGATGTTtGTAGCTTTATTTATAAAATGAATTTTTCACAATTTATTATTTACAAATTATGCATAAAACAATGAAATTATAAAAACTTAATTTTATTAATTGAAATAACTTGGAGATGGTTGATAGGGCTACGTAATAATAGTTATTATGTTATGAACAATTGGAATGATCAGAATAATATTCATAATGACATTTTGTGTAGTCATATTTTTTTTTAAATTTAGACTTAGGTATCGTACTAaTGGTGGGTTACAGGGTTtCcAaaTCTTGCTTAtcTTtcTGgTtACCCTaGTAACGCCATACAAAATGAtgCTgAtcGCCACTTGGCACCCGTTGCTAGgCAACGTTGGTAATGTGTTCAAGTGGTGGATtGCCcGCAAAAATtGAGTACcAtgtGCTAGTACTaTAGTTGCTCGgACAACCcTCGGgTCCACGAGCcGTCGGTAGAAGACCTATGCTCGCTTTGctCtgTCCCTCATAACTATtcAGGATtAGGTTCtcaTTagACtgTGGAAcGAATTGGCGGTGTGATGAAAgATgcTTAGgACAATGTTGGCATAtGATTATGTTgaaGTAACAATTCAACTgAaGaTAAAACTATTCTATTtGATTCAAATCACACATGATATATCTACTGTTTGTCGTTTTGGAGTTGGGTTGCtCGACGTCGGGCaCGctCCTTgCGTCCCGgTCGACGAttgTTtgTTGGAgtGATaGgTTGTtCTGctGGCTtGGTGgTTGtCTGCGGCATTtGGGTTGGGGCGAAGATGAGCGGATAAGTTACCGCTTCACCTtCCCGGCAtACCGCTAGGGCGACTTCGAGTCCCCGAATctGtGTaCGCAGACTCcGATTGAGCTGgCGTTCTTCGGCCCAGCcTTTTGAGCTGCGGTGAGTCGTTGGTATAcaGctCTCATTTTtGTTGGATCAACCCAtgTcGCTTTTaCTtGTTGAGTCTCTCGAGTtAATtGAAtgAcctGGGCGAGTAACTctGCGTTCGATTGTCTTGcgCGtgCCAGTTCCGCTTGTAGAagTTGTAGGGATGACATTACTATAATAGaaGAGAGCATTTAAATTcTttATTGCCTtcATTAAATCAAaTTTtATTtAGTTAAACAAaTTATaTAAAGcAaGTTtaTTtAtGGgATTG
>AAA.454EST.113
CaTaaGAAaGAGAAAGCATGGCGTCTgcACcTAAAATACAGAAAACTGAAAGCAATGGAAAAGTTGACCAAGATCAAGTTTTAAATTCTTTAATTGAAAAAaTTGATGAAGTTCAAAGTGATATTGACAAACTGAACGAGCAAGCTAGTGAAGAAATTTTAGAAGTAGAAAAGAAATTCAATCAAAAACGTCAACCATTATTTCAACAAAGAGCCAATTTAATCAAAACCATACCAAATTTTTGGATTAATGCTTTAAGCAATCATCCTCAATTGATGACACTAATCACCGAGCATGATGAAGAACTATTACAATCATTAACAAGTTTAGATGTTGAAGAATTCGACGATATCAAATCAGGATTCAAAATAATAATGACGTTTTCTTCTAATGAATACTTCACAAATACAACTATTACAAaGTCAATCCACGTTGGTGAATCTGAAATTAAGACAACTTGCGATACAGTTGATTGGAAAGATGGCAAAAATTTTGTCAAGTCATTAAATGAATCTTTAAACAAAGCTGCTGCTGGAAGTAAAGGTGGATCTAGTTCACCTATAAGTTTCATGCAATGGTTTACATCTGACATTGCCAATTCAATGGTAGAATTAGGAGAAGTCATTAAAGATGATTTGTGGCCAAATCCCCTACAATATTATTTAGCTGTTGAAGATGATGACGATGATGATGTTGCGGAAGATGAGGATCTAGAAGAGGAACCTGAGGACGGTTGTGATGACGATGAGTAACTGTAAACATTACTGCATTTTCCATTGTGAATGAATGTTGATTTCAAAGAAATCTGTATATTAATGTTTTTGTACGTTGACTTTAGTGAGAAAGTTTTATTAGTTTAAAAATAAATATGTCTGCAAATACTGTAAATTTTTtATTTCAATTTGGTGTTTTGATAATATCAAATTTGAGATAATTTTCAGTATTCTCATTCTGTCGATTTCATTGCTTGTGCATCATCGCTGGGATACATCCTAAAATGTAAATGAATTAAGCAATGAAATATTTATATGAATTTTGTATATAGAGTTTTTTAATATCTATTTTAATTGTAAGTTTTAGAAATTAATGATTGTAGCTTCATTAATGTGAATGTTTTCATTTtAAGTATAATTTATCAATGACTTTGTTTTCTTCGTGTAACTTAATTTATATAAATTTTtAAACAAAgCAAATTGTAATTAAATAAATATTGGATGTTtGTAGCTTTATTTATAAAATGAATTTTTCACAATTTATTATTTACAAATTATGCATAAAACAATGAAATTATAAAAACTTAATTTTATTAATTGAAATAACTTGGAGATGGTTGATAGGGCTACGTAATAATAGTTATTATGTTATGAACAATTGGAATGATCAGAATAATATTCATAATGACATTTTGTGTAGTCATATTTTTTTTTAAATTTAGACTTAGGTATCGTACTAaTGGTGGGTTACAGGGTTtCcAaaTCTTGCTTAtcTTtcTGgTtACCCTaGTAACGCCATACAAAATGAtgCTgAtcGCCACTTGGCACCCGTTGCTAGgCAACGTTGGTAATGTGTTCAAGTGGTGGATtGCCcGCAAAAATtGAGTACcAtgtGCTAGTACTaTAGTTGCTCGgACAACCcTCGGgTCCACGAGCcGTCGGTAGAAGACCTATGCTCGCTTTGctCtgTCCCTCATAACTATtcAGGATtAGGTTCtcaTTagACtgTGGAAcGAATTGGCGGTGTGATGAAAgATgcTTAGgACAATGTTGGCATAtGATTATGTTgaaGTAACAATTCAACTgAaGaTAAAACTATTCTATTtGATTCAAATCACACATGATATATCTACTGTTTGTCGTTTTGGAGTTGGGTTGCtCGACGTCGGGCaCGctCCTTgCGTCCCGgTCGACGAttgTTtgTTGGAgtGATaGgTTGTtCTGctGGCTtGGTGgTTGtCTGCGGCATTtGGGTTGGGGCGAAGATGAGCGGATAAGTTACCGCTTCACCTtCCCGGCAtACCGCTAGGGCGACTTCGAGTCCCCGAATctGtGTaCGCAGACTCcGATTGAGCTGgCGTTCTTCGGCCCAGCcTTTTGAGCTGCGGTGAGTCGTTGGTAtAGtaTCTTtGtCcGTTTaGGgTCTAAACAGGTCGcTTtGGTCTGCTGCACCTcGCGAGTTAATTGCAGGATCTGACTGAGTaGCTCTGCATTCGTCTGCCTcGCGCGgTCCAATTCagaTTGTAAGaTTGGTAAGGAAGACATTACTACAATCaaTAgATGATGTTAATTtATTATTGAGCAAGTTAtATAATTGTTTAgttcATT
>AAA.454EST.114
CaTaaGAAaGAGAAAGCATGGCGTCTgcACcTAAAATACAGAAAACTGAAAGCAATGGAAAAGTTGACCAAGATCAAGTTTTAAATTCTTTAATTGAAAAAaTTGATGAAGTTCAAAGTGATATTGACAAACTGAACGAGCAAGCTAGTGAAGAAATTTTAGAAGTAGAAAAGAAATTCAATCAAAAACGTCAACCATTATTTCAACAAAGAGCCAATTTAATCAAAACCATACCAAATTTTTGGATTAATGCTTTAAGCAATCATCCTCAATTGATGACACTAATCACCGAGCATGATGAAGAACTATTACAATCATTAACAAGTTTAGATGTTGAAGAATTCGACGATATCAAATCAGGATTCAAAATAATAATGACGTTTTCTTCTAATGAATACTTCACAAATACAACTATTACAAaGTCAATCCACGTTGGTGAATCTGAAATTAAGACAACTTGCGATACAGTTGATTGGAAAGATGGCAAAAATTTTGTCAAGTCATTAAATGAATCTTTAAACAAAGCTGCTGCTGGAAGTAAAGGTGGATCTAGTTCACCTATAAGTTTCATGCAATGGTTTACATCTGACATTGCCAATTCAATGGTAGAATTAGGAGAAGTCATTAAAGATGATTTGTGGCCAAATCCCCTACAATATTATTTAGCTGTTGAAGATGATGACGATGATGATGTTGCGGAAGATGAGGATCTAGAAGAGGAACCTGAGGACGGTTGTGATGACGATGAGTAACTGTAAACATTACTGCATTTTCCATTGTGAATGAATGTTGATTTCAAAGAAATCTGTATATTAATGTTTTTGTACGTTGACTTTAGTGAGAAAGTTTTATTAGTTTAAAAATAAATATGTCTGCAAATACTGTAAATTTTTtATTTCAATTTGGTGTTTTGATAATATCAAATTTGAGATAATTTTCAGTATTCTCATTCTGTCGATTTCATTGCTTGTGCATCATCGCTGGGATACATCCTAAAATGTAAATGAATTAAGCAATGAAATATTTATATGAATTTTGTATATAGAGTTTTTTAATATCTATTTTAATTGTAAGTTTTAGAAATTAATGATTGTAGCTTCATTAATGTGAATGTTTTCATTTtAAGTATAATTTATCAATGACTTTGTTTTCTTCGTGTAACTTAATTTATATAAATTTTtAAACAAAgCAAATTGTAATTAAATAAATATTGGATGTTtGTAGCTTTATTTATAAAATGAATTTTTCACAATTTATTATTTACAAATTATGCATAAAACAATGAAATTATAAAAACTTAATTTTATTAATTGAAATAACTTGGAGATGGTTGATAGGGCTACGTAATAATAGTTATTATGTTATGAACAATTGGAATGATCAGAATAATATTCATAATGACATTTTGTGTAGTCATATTTTTTTTTAAATTTAGACTTAGGTATCGTACTAaTGGTGGGTTACAGGGTTtCGAATCTTGCTTaaCTTTaTGGTTGtCCCAgTAACGCCATACAAaTGATTCTAGCTGCCACTTGGCACCCgTTGCTAGGCAACGTTGGTAATGTGTTCAAGTGGTGGATTGCCcGCAAAAAgtGAGTgctATtGCTAaTACTaTAATTGCTCGGACAAtCcTCGGGTTCACGagcTGTCGATAGAAGACCTGTGCTCGCTTTAAcATTATTTGGTCCCCTTGCGTTTTagTTtCTAtgTTTATCTaTTtgTTttGCcgaCATTAGtttACCATGAAATAAGTGTTGTTGCTtATTTAATCTTTctACAGtGctACTtCagCCTCAAGATGTTATAAaatAatAAAATGtACATGAAAACCACAAtgtatgAaTGATGTTTTATTTATctAAagaTTAgAGGATtGtGAtGGATTGGAAGatCGAGCGGctCGGCGCTTAGCCCgCTCCTTACGCCcaGGTCGTCGACTGGCtgTGGACggggTGATTGgaGTagTtgcGGgTgCCGaTGgaGtAGaTTTTGcTTCgcGATAGGCCAATTGAGCAGGGGCGAAGACTAGAGGGTAGGTCACCGCTGCTCCcTCCTGACAGGCGGATAACGCTACCTCTAACCCtCtGATTTGtGTcTTTAGGCCCTGcACTAACTGcTTTTCTTCTGCCCATCCCTTCTGGGCCgCagCTAGcTTTTGGtaTAATCGTTTGATTCGCGTGGGCTCGATCCATGTtGCTTTAATtCGCTGCGCTTCCcGTACTAATTGAATAAGTTGTTCGTGcAAgTtCTTATTAGTTtGCCTTGCCTGGGTTAGCTCATTCTGGAGTAACTGCATGagATCCATCTCTGGAATAaCAAGagTTGAATTtCCcTGACgaTtATTAATGATAATtGGgTTTAAACTCAAACAGATTtaTGtAAAAaTGAagTAAactaTAATAATAAAaGAAaGAAgtGGcTtATAATACTAATATTCAAaTtATTAaCACAAGagTCAATCGTCTGcaGGAaTCGCTTGATCCCTTCTTCTGgtGAATagCCAGGGATCACGAACActGGCCTTTTGAGgTTCCGAACTGGCcTTGgTGATGgTGGGTATCTaCTGGCTAACcGTCCTGCCACCAGATCATCTtGgACGTTGGCCAGGTGTGCTGtGgCCCTTGCCACATCTGCTTCGACTTGACGTtGGaGTTGGAGGAGGtCcTCCAGGAGCTCTTGGGCCTGAGTTAagATATCcTGGGAAGGgTTaGgCTCGTCAAACGGCTtCcGGAACTGCCGCATGAATTCCTCCggggATATGTcTtCagcctGGTCATCTTCAGGCaTGgAaGGGCATCGCTCTTgaTACACCCGATTCCATGCcTGCcTCCATTGTTCCACTACATGGGCAGGGAGTTCgatcATAGcTccGGTTGG
>AAA.454EST.115
cctaaaaCGtGgATTTTAaCAATGaaagggAATTAAAAGttcAAAaTTTAAaTTtGtattatAAaTTATAATTTTTCAAaTTtATTcAagCAGTTctATACATTTtcTTTATAAAaGCTGTTGATGCAGTTTGAAATAGTtGTTAaCaTTTtAGCAATATTTCATTTAAaTtAAAgAaTaCTGGTGGGTTACAGGGTTtCcAaaTCTTGCTTAtcTTtcTGgTtACCCTaGTAACGCCATACAAAATGAtgCTgAtcGCCACTTGGCACCCGTTGCTAGgCAACGTTGGTAATGTGTTCAAGTGGTGGATtGCCcGCAAAAATtGAGTACcAtgtGCTAGTACTaTAGTTGCTCGgACAACCcTCGGgTCCACGAGCcGTCGGTAGAAGACCTATGCTCGCTTTGctCtgTCCCTCATAACTATtcAGGATtAGGTTCtcaTTagACtgTGGAAcGAATTGGCGGTGTGATGAAAgATgcTTAGgACAATGTTGGCATAtGATTATGTTgaaGTAACAATTCAACTgAaGaTAAAACTATTCTATTtGATTCAAATCACACATGATATATCTACTGTTTGTCGTTTTGGAGTTGGGTTGCtCGACGTCGGGCaCGctCCTTgCGTCCCGgTCGACGAttgTTtgTTGGAgtGATaGgTTGTtCTGctGGCTtGGTGgTTGtCTGCGGCATTtGGGTTGGGGCGAAGATGAGCGGATAAGTTACCGCTTCACCTtCCCGGCAtACCGCTAGGGCGACTTCGAGTCCCCGAATctGtGTaCGCAGACTCcGATTGAGCTGgCGTTCTTCGGCCCAGCcTTTTGAGCTGCGGTGAGTCGTTGGTAtAGtaTCTTtGtCcGTTTaGGgTCTAAACAGGTCGcTTtGGTCTGCTGCACCTcGCGAGTTAATTGCAGGATCTGACTGAGTaGCTCTGCATTCGTCTGCCTcGCGCGgTCCAATTCagaTTGTAAGaTTGGTAAGGAAGACATTACTACAATCaaTAgATGATGTTAATTtATTATTGAGCAAGTTAtATAATTGTTTAgttcATT
>AAA.454EST.116
cctaaaaCGtGgATTTTAaCAATGaaagggAATTAAAAGttcAAAaTTTAAaTTtGtattatAAaTTATAATTTTTCAAaTTtATTcAagCAGTTctATACATTTtcTTTATAAAaGCTGTTGATGCAGTTTGAAATAGTtGTTAaCaTTTtAGCAATATTTCATTTAAaTtAAAgAaTaCTGGTGGGTTACAGGGTTtCcAaaTCTTGCTTAtcTTtcTGgTtACCCTaGTAACGCCATACAAAATGAtgCTgAtcGCCACTTGGCACCCGTTGCTAGgCAACGTTGGTAATGTGTTCAAGTGGTGGATtGCCcGCAAAAATtGAGTACcAtgtGCTAGTACTaTAGTTGCTCGgACAACCcTCGGgTCCACGAGCcGTCGGTAGAAGACCTATGCTCGCTTTGctCtgTCCCTCATAACTATtcAGGATtAGGTTCtcaTTagACtgTGGAAcGAATTGGCGGTGTGATGAAAgATgcTTAGgACAATGTTGGCATAtGATTATGTTgaaGTAACAATTCAACTgAaGaTAAAACTATTCTATTtGATTCAAATCACACATGATATATCTACTGTTTGTCGTTTTGGAGTTGGGTTGCtCGACGTCGGGCaCGctCCTTgCGTCCCGgTCGACGAttgTTtgTTGGAgtGATaGgTTGTtCTGctGGCTtGGTGgTTGtCTGCGGCATTtGGGTTGGGGCGAAGATGAGCGGATAAGTTACCGCTTCACCTtCCCGGCAtACCGCTAGGGCGACTTCGAGTCCCCGAATctGtGTaCGCAGACTCcGATTGAGCTGgCGTTCTTCGGCCCAGCcTTTTGAGCTGCGGTGAGTCGTTGGTATAcaGctCTCATTTTtGTTGGATCAACCCAtgTcGCTTTTaCTtGTTGAGTCTCTCGAGTtAATtGAAtgAcctGGGCGAGTAACTctGCGTTCGATTGTCTTGcgCGtgCCAGTTCCGCTTGTAGAagTTGTAGGGATGACATTACTATAATAGaaGAGAGCATTTAAATTcTttATTGCCTtcATTAAATCAAaTTTtATTtAGTTAAACAAaTTATaTAAAGcAaGTTtaTTtAtGGgATTG
>AAA.454EST.117
CTGTCGTTAGAAGACCTGTGCTCGCTTTAACATTATTTGGTACCcTTGTGTTTTGGTTtCTActGTTTATCTATTTATTTTACTGACgTGAAATAAGTGTtATTGCTGATCTAACcTTTctACAGtGctACTtCagCCTCAAGATGTTATAAaatAatAAAATGtACATGAAAACCACAAtgtatgAaTGATGTTTTATTTATctAAagaTTAgAGGATtGtGAtGGATTGGAAGatCGAGCGGctCGGCGCTTAGCCCgCTCCTTACGCCcaGGTCGTCGACTGGCtgTGGACggggTGATTGgaGTagTtgcGGgTgCCGaTGgaGtAGaTTTTGcTTCgcGATAGGCCAATTGAGCAGGGGCGAAGACTAGAGGGTAGGTCACCGCTGCTCCcTCCTGACAGGCGGATAACGCTACCTCTAACCCtCtGATTTGtGTcTTTAGGCCCTGcACTAACTGcTTTTCTTCTGCCCATCCCTTCTGGGCCgCagCTAGcTTTTGGtaTAATCGTTTGATTCGCGTGGGCTCGATCCATGTtGCTTTAATtCGCTGCGCTTCCcGTACTAATTGAATAAGTTGTTCGTGcAAgTtCTTATTAGTTtGCCTTGCCTGGGTTAGCTCATTCTGGAGTAACTGCATGagATCCATCTCTGGAATAaCAAGagTTGAATTtCCcTGACgaTtATTAATGATAATtGGgTTTAAACTCAAACAGATTtaTGtAAAAaTGAagTAAactaTAATAATAAAaGAAaGAAgtGGcTtATAATACTAATATTCAAaTtATTAaCACAAGagTCAATCGTCTGcaGGAaTCGCTTGATCCCTTCTTCTGgtGAATagCCAGGGATCACGAACActGGTCTCTTGGTATTTCGGATTGGTCTCGGTGAAGgTGGATAACTACTTGCTAGACGTCCTGCCGCCAGGTCaTCTTTGACaTTGGCCAGGTATTCcGTGGCTCGTGCTACAtCTGCCTCGACTTGGCGCTgaTGctGTAgAaGgCCTTCCAgAaGCTcTtGGGCCTGCgTtAGgaTgTcCcgtgACGGTTGGGTTCGTCcGCCGTCTTCCGAAATTGCTTCAtGAACTTTtCCGGCGATATTtCCTCCaTTtGaTCCTcTGTAGGCaCctCAGGaTATCGTtCcTGgtAtaCCCGACTCcAGGCtAGCcTCcATTGTtCTACagTGTgAGCGggCATATCAATCATGGTTctAGTGTacccTGAATTAAAAaTATATGTTtACTCCATCTTTCTCCTTACATTTAATAATTCGCTGgAAAATGGAATCGCTCTcaTCCTGTACGAGAGAACTCGTTAGCtcGAATTTAGGTGTTtGAGTACCGTAGTTAGtaaaaCTGATAATTTTGtGTCGTGCGTTgAGCCAAAAGaGTTTTGCGGCTTAGTAAAATAaTATGGTACtgCATTTAtgACTGCGTCTATCTTATATGGGTGGgTCTaTTAACCGCGTAAAATTCGCATATGTAtCCGTTCATTtAATAAATGTAATAAATCATTTTTAAAGTATaTTTTtCGCTT
>AAA.454EST.118
cctaaaaCGtGgATTTTAaCAATGaaagggAATTAAAAGttcAAAaTTTAAaTTtGtattatAAaTTATAATTTTTCAAaTTtATTcAagCAGTTctATACATTTtcTTTATAAAaGCTGTTGATGCAGTTTGAAATAGTtGTTAaCaTTTtAGCAATATTTCATTTAAaTtAAAgAaTaCTGGTGGGTTACAGGGTTtCGAATCTTGCTTaaCTTTaTGGTTGtCCCAgTAACGCCATACAAaTGATTCTAGCTGCCACTTGGCACCCgTTGCTAGGCAACGTTGGTAATGTGTTCAAGTGGTGGATTGCCcGCAAAAAgtGAGTgctATtGCTAaTACTaTAATTGCTCGGACAAtCcTCGGGTTCACGagcTGTCGATAGAAGACCTGTGCTCGCTTTAAcATTATTTGGTCCCCTTGCGTTTTagTTtCTAtgTTTATCTaTTtgTTttGCcgaCATTAGtttACCATGAAATAAGTGTTGTTGCTtATTTAATCTTTctACAGtGctACTtCagCCTCAAGATGTTATAAaatAatAAAATGtACATGAAAACCACAAtgtatgAaTGATGTTTTATTTATctAAagaTTAgAGGATtGtGAtGGATTGGAAGatCGAGCGGctCGGCGCTTAGCCCgCTCCTTACGCCcaGGTCGTCGACTGGCtgTGGACggggTGATTGgaGTagTtgcGGgTgCCGaTGgaGtAGaTTTTGcTTCgcGATAGGCCAATTGAGCAGGGGCGAAGACTAGAGGGTAGGTCACCGCTGCTCCcTCCTGACAGGCGGATAACGCTACCTCTAACCCtCtGATTTGtGTcTTTAGGCCCTGcACTAACTGcTTTTCTTCTGCCCATCCCTTCTGGGCCgCagCTAGcTTTTGGtaTAATCGTTTGATTCGCGTGGGCTCGATCCATGTtGCTTTAATtCGCTGCGCTTCCcGTACTAATTGAATAAGTTGTTCGTGcAAgTtCTTATTAGTTtGCCTTGCCTGGGTTAGCTCATTCTGGAGTAACTGCATGagATCCATCTCTGGAATAaCAAGagTTGAATTtCCcTGACgaTtATTAATGATAATtGGgTTTAAACTCAAACAGATTtaTGtAAAAaTGAagTAAactaTAATAATAAAaGAAaGAAgtGGcTtATAATACTAATATTCAAaTtATTAaCACAAGagTCAATCGTCTGcaGGAaTCGCTTGATCCCTTCTTCTGgtGAATagCCAGGGATCACGAACActGGCCTTTTGAGgTTCCGAACTGGCcTTGgTGATGgTGGGTATCTaCTGGCTAACcGTCCTGCCACCAGATCATCTtGgACGTTGGCCAGGTGTGCTGtGgCCCTTGCCACATCTGCTTCGACTTGACGTtGGaGTTGGAGGAGGtCcTCCAGGAGCTCTTGGGCCTGAGTTAagATATCcTGGGAAGGgTTaGgCTCGTCAAACGGCTtCcGGAACTGCCGCATGAATTCCTCCggggATATGTcTtCagcctGGTCATCTTCAGGCaTGgAaGGGCATCGCTCTTgaTACACCCGATTCCATGCcTGCcTCCATTGTTCCACTACATGGGCAGGGAGTTCgatcATAGcTccGGTTGG
>AAA.454EST.119
CaTaaGAAaGAGAAAGCATGGCGTCTgcACcTAAAATACAGAAAACTGAAAGCAATGGAAAAGTTGACCAAGATCAAGTTTTAAATTCTTTAATTGAAAAAaTTGATGAAGTTCAAAGTGATATTGACAAACTGAACGAGCAAGCTAGTGAAGAAATTTTAGAAGTAGAAAAGAAATTCAATCAAAAACGTCAACCATTATTTCAACAAAGAGCCAATTTAATCAAAACCATACCAAATTTTTGGATTAATGCTTTAAGCAATCATCCTCAATTGATGACACTAATCACCGAGCATGATGAAGAACTATTACAATCATTAACAAGTTTAGATGTTGAAGAATTCGACGATATCAAATCAGGATTCAAAATAATAATGACGTTTTCTTCTAATGAATACTTCACAAATACAACTATTACAAaGTCAATCCACGTTGGTGAATCTGAAATTAAGACAACTTGCGATACAGTTGATTGGAAAGATGGCAAAAATTTTGTCAAGTCATTAAATGAATCTTTAAACAAAGCTGCTGCTGGAAGTAAAGGTGGATCTAGTTCACCTATAAGTTTCATGCAATGGTTTACATCTGACATTGCCAATTCAATGGTAGAATTAGGAGAAGTCATTAAAGATGATTTGTGGCCAAATCCCCTACAATATTATTTAGCTGTTGAAGATGATGACGATGATGATGTTGCGGAAGATGAGGATCTAGAAGAGGAACCTGAGGACGGTTGTGATGACGATGAGTAACTGTAAACATTACTGCATTTTCCATTGTGAATGAATGTTGATTTCAAAGAAATCTGTATATTAATGTTTTTGTACGTTGACTTTAGTGAGAAAGTTTTATTAGTTTAAAAATAAATATGTCTGCAAATACTGTAAATTTTTtATTTCAATTTGGTGTTTTGATAATATCAAATTTGAGATAATTTTCAGTATTCTCATTCTGTCGATTTCATTGCTTGTGCATCATCGCTGGGATACATCCTAAAATGTAAATGAATTAAGCAATGAAATATTTATATGAATTTTGTATATAGAGTTTTTTAATATCTATTTTAATTGTAAGTTTTAGAAATTAATGATTGTAGCTTCATTAATGTGAATGTTTTCATTTtAAGTATAATTTATCAATGACTTTGTTTTCTTCGTGTAACTTAATTTATATAAATTTTtAAACAAAgCAAATTGTAATTAAATAAATATTGGATGTTtGTAGCTTTATTTATAAAATGAATTTTTCACAATTTATTATTTACAAATTATGCATAAAACAATGAAATTATAAAAACTTAATTTTATTAATTGAAATAACTTGGAGATGGTTGATAGGGCTACGTAATAATAGTTATTATGTTATGAACAATTGGAATGATCAGAATAATATTCATAATGACATTTTGTGTAGTCATATTTTTTTTTAAATTTAGACTTAGGTATCGTACTAaTGGTGGGTTACAGGGTTtCcAaaTCTTGCTTAtcTTtcTGgTtACCCTaGTAACGCCATACAAAATGAtgCTgAtcGCCACTTGGCACCCGTTGCTAGgCAACGTTGGTAATGTGTTCAAGTGGTGGATtGCCcGCAAAAATtGAGTACcAtgtGCTAGTACTaTAGTTGCTCGgACAACCcTCGGgTCCACGAGCcGTCGGTAGAAGACCTATGCTCGCTTTGctCtgTCCCTCATAACTATtcAGGATtAGGTTCtcaTTagACtgTGGAAcGAATTGGCgATgttGGCaTACGgTtatattaaaataacaaatttgactaagtttaaaacccttctaattcaatctaaacacattatccttttactgcttgatgttcttggagtcgc
>AAA.454EST.120
CaTaaGAAaGAGAAAGCATGGCGTCTgcACcTAAAATACAGAAAACTGAAAGCAATGGAAAAGTTGACCAAGATCAAGTTTTAAATTCTTTAATTGAAAAAaTTGATGAAGTTCAAAGTGATATTGACAAACTGAACGAGCAAGCTAGTGAAGAAATTTTAGAAGTAGAAAAGAAATTCAATCAAAAACGTCAACCATTATTTCAACAAAGAGCCAATTTAATCAAAACCATACCAAATTTTTGGATTAATGCTTTAAGCAATCATCCTCAATTGATGACACTAATCACCGAGCATGATGAAGAACTATTACAATCATTAACAAGTTTAGATGTTGAAGAATTCGACGATATCAAATCAGGATTCAAAATAATAATGACGTTTTCTTCTAATGAATACTTCACAAATACAACTATTACAAaGTCAATCCACGTTGGTGAATCTGAAATTAAGACAACTTGCGATACAGTTGATTGGAAAGATGGCAAAAATTTTGTCAAGTCATTAAATGAATCTTTAAACAAAGCTGCTGCTGGAAGTAAAGGTGGATCTAGTTCACCTATAAGTTTCATGCAATGGTTTACATCTGACATTGCCAATTCAATGGTAGAATTAGGAGAAGTCATTAAAGATGATTTGTGGCCAAATCCCCTACAATATTATTTAGCTGTTGAAGATGATGACGATGATGATGTTGCGGAAGATGAGGATCTAGAAGAGGAACCTGAGGACGGTTGTGATGACGATGAGTAACTGTAAACATTACTGCATTTTCCATTGTGAATGAATGTTGATTTCAAAGAAATCTGTATATTAATGTTTTTGTACGTTGACTTTAGTGAGAAAGTTTTATTAGTTTAAAAATAAATATGTCTGCAAATACTGTAAATTTTTtATTTCAATTTGGTGTTTTGATAATATCAAATTTGAGATAATTTTCAGTATTCTCATTCTGTCGATTTCATTGCTTGTGCATCATCGCTGGGATACATCCTAAAATGTAAATGAATTAAGCAATGAAATATTTATATGAATTTTGTATATAGAGTTTTTTAATATCTATTTTAATTGTAAGTTTTAGAAATTAATGATTGTAGCTTCATTAATGTGAATGTTTTCATTTtAAGTATAATTTATCAATGACTTTGTTTTCTTCGTGTAACTTAATTTATATAAATTTTtAAACAAAgCAAATTGTAATTAAATAAATATTGGATGTTtGTAGCTTTATTTATAAAATGAATTTTTCACAATTTATTATTTACAAATTATGCATAAAACAATGAAATTATAAAAACTTAATTTTATTAATTGAAATAACTTGGAGATGGTTGATAGGGCTACGTAATAATAGTTATTATGTTATGAACAATTGGAATGATCAGAATAATATTCATAATGACATTTTGTGTAGTCATATTTTTTTTTAAATTTAGACTTAGGTATCGTACTAaTGGTGGGTTACAGGGTTtCcAaaTCTTGCTTAtcTTtcTGgTtACCCTaGTAACGCCATACAAAATGAtgCTgAtcGCCACTTGGCACCCGTTGCTAGgCAACGTTGGTAATGTGTTCAAGTGGTGGATtGCCcGCAAAAATtGAGTACcAtgtGCTAGTACTaTAGTTGCTCGgACAACCcTCGGgTTCACGAGCTGTCGATAGAAGACcTaTGCTCGCTtaGCTCTGTCCCTcATAAaTAATTGCTcATGATtAGTGCTtAATTGACTGTGGAAAACTGAGACGTAaTAGGGTTACTTGTGACcGTACTGGTATGCAATTTCAAAGgAAAAGACTCAACTAAGGCTAAAaCTACTCTATTTAAATAAaTCACATGTGGAATATCTACTGTTTGGCATTTTGAAGTTGGgTTGCTCGACGTCGGGCACGCTCCTTACGTCCCGGTCGACGATTGTTGGTGGCGATGGGTTGCTCTGCTGACTTGATTGCggTcTGCGGCATTTGAGTTGGGGCGAAGATGAGCGGGTAAGTtACCGcTtCACCTTCTCGGCATACTGCGAGTGcGACTTCGAGTCCCCGAACCTGCGTACGCAGACTCCGATTGAGCTGGCGTtCTTCGGCCCAGCCTTTTTGAGCTGCAGAAAGTCGTTGATACAGGAtCTtcGTTCGTTTAGGGTCTAAaCaagTCGCTTTGACCTGCTGTATCTCTCGAGTCAaTTGCAGGATCTGGCCAAGTAATTCTGTATTCGCCTGCCTCGCACGGTCTAGTTCCGTCTGTAGGATCCGTAGaGAGGACATCGCTGAAATTAAATGGATTTTACTCGTCAaTTTATGGTcGgCCTAAATGCTTTAAATCTTTCAaGCAATTCATTCAGTTAT
>AAA.454EST.121
CaTaaGAAaGAGAAAGCATGGCGTCTgcACcTAAAATACAGAAAACTGAAAGCAATGGAAAAGTTGACCAAGATCAAGTTTTAAATTCTTTAATTGAAAAAaTTGATGAAGTTCAAAGTGATATTGACAAACTGAACGAGCAAGCTAGTGAAGAAATTTTAGAAGTAGAAAAGAAATTCAATCAAAAACGTCAACCATTATTTCAACAAAGAGCCAATTTAATCAAAACCATACCAAATTTTTGGATTAATGCTTTAAGCAATCATCCTCAATTGATGACACTAATCACCGAGCATGATGAAGAACTATTACAATCATTAACAAGTTTAGATGTTGAAGAATTCGACGATATCAAATCAGGATTCAAAATAATAATGACGTTTTCTTCTAATGAATACTTCACAAATACAACTATTACAAaGTCAATCCACGTTGGTGAATCTGAAATTAAGACAACTTGCGATACAGTTGATTGGAAAGATGGCAAAAATTTTGTCAAGTCATTAAATGAATCTTTAAACAAAGCTGCTGCTGGAAGTAAAGGTGGATCTAGTTCACCTATAAGTTTCATGCAATGGTTTACATCTGACATTGCCAATTCAATGGTAGAATTAGGAGAAGTCATTAAAGATGATTTGTGGCCAAATCCCCTACAATATTATTTAGCTGTTGAAGATGATGACGATGATGATGTTGCGGAAGATGAGGATCTAGAAGAGGAACCTGAGGACGGTTGTGATGACGATGAGTAACTGTAAACATTACTGCATTTTCCATTGTGAATGAATGTTGATTTCAAAGAAATCTGTATATTAATGTTTTTGTACGTTGACTTTAGTGAGAAAGTTTTATTAGTTTAAAAATAAATATGTCTGCAAATACTGTAAATTTTTtATTTCAATTTGGTGTTTTGATAATATCAAATTTGAGATAATTTTCAGTATTCTCATTCTGTCGATTTCATTGCTTGTGCATCATCGCTGGGATACATCCTAAAATGTAAATGAATTAAGCAATGAAATATTTATATGAATTTTGTATATAGAGTTTTTTAATATCTATTTTAATTGTAAGTTTTAGAAATTAATGATTGTAGCTTCATTAATGTGAATGTTTTCATTTtAAGTATAATTTATCAATGACTTTGTTTTCTTCGTGTAACTTAATTTATATAAATTTTtAAACAAAgCAAATTGTAATTAAATAAATATTGGATGTTtGTAGCTTTATTTATAAAATGAATTTTTCACAATTTATTATTTACAAATTATGCATAAAACAATGAAATTATAAAAACTTAATTTTATTAATTGAAATAACTTGGAGATGGTTGATAGGGCTACGTAATAATAGTTATTATGTTATGAACAATTGGAATGATCAGAATAATATTCATAATGACATTTTGTGTAGTCATATTTTTTTTTAAATTTAGACTTAGGTATCGTACTAaTGGTGGGTTACAGGGTTtCcAaaTCTTGCTTAtcTTtcTGgTtACCCTaGTAACGCCATACAAAATGAtgCTgAtcGCCACTTGGCACCCGTTGCTAGgCAACGTTGGTAATGTGTTCAAGTGGTGGATtGCCcGCAAAAATtGAGTACcAtgtGCTAGTACTaTAGTTGCTCGgACAACCcTCGGgTTCACGAGCTGTCGATAGAAGACcTaTGCTCGCTtaGCTCTGTCCCTcATGGAAGTAAATtCACGATCGAATGTGGAGAGATGACTTAAAGTCGCGACGCGGGTACTCATGATAATATCTACGTGTAAACACCTTTTGAGAAGTAtGaaaaCCATAAGCACAACTACTTTATTTAAATCGACAGAAATGTGAGTTATCAACAGTTACTGAGACgcttttaaagaggtgAGCAGCTCGGCGTCGAGCACGTTCTTTGccTctaTacgaacgATTTATTGGTTGAGTTGAGG
>AAA.454EST.122
cctaaaaCGtGgATTTTAaCAATGaaagggAATTAAAAGttcAAAaTTTAAaTTtGtattatAAaTTATAATTTTTCAAaTTtATTcAagCAGTTctATACATTTtcTTTATAAAaGCTGTTGATGCAGTTTGAAATAGTtGTTAaCaTTTtAGCAATATTTCATTTAAaTtAAAgAaTaCTGGTGGGTTACAGGGTTtCcAaaTCTTGCTTAtcTTtcTGgTtACCCTaGTAACGCCATACAAAATGAtgCTgAtcGCCACTTGGCACCCGTTGCTAGgCAACGTTGGTAATGTGTTCAAGTGGTGGATtGCCcGCAAAAATtGAGTACcAtgtGCTAGTACTaTAGTTGCTCGgACAACCcTCGGgTTCACGAGCTGTCGATAGAAGACcTaTGCTCGCTtaGCTCTGTCCCTcATGGAAGTAAATtCACGATCGAATGTGGAGAGATGACTTAAAGTCGCGACGCGGGTACTCATGATAATATCTACGTGTAAACACCTTTTGAGAAGTAtGaaaaCCATAAGCACAACTACTTTATTTAAATCGACAGAAATGTGAGTTATCAACAGTTACTGAGACgcttttaaagaggtgAGCAGCTCGGCGTCGAGCACGTTCTTTGccTctaTacgaacgATTTATTGGTTGAGTTGAGG
>AAA.454EST.123
ATGGTTTCAAACCACTGAGATGATATAAATACAATAAGAGGTATACAGGAACTACAATATATATAAACGATGCCTTATTTATCTATTAAATACATAAATCACTGGATTCCAGACTTATCTGAaGATCGAGTGGCTCGGCGCTTAGCCCGCTCcTTGCGTCCAGGTCGACGACTGgTTGTTGATGGGgTgATCGgAGTAGTGgTCGCaGTAATAGTCGACGTtGTAGATGGGgTAgTGTTtGTTtCGCGaTAaGCcACTtGAGCAGGGgCAAaGACTAAAGGGTAGGTCACCGCTGCTCCcTCCTGACAGGCGGATAACGCTACCTCTAACCCtCtGATTTGtGTcTTTAGGCCCTGcACTAACTGcTTTtCTTCTGCCCATCCCTTCTGGGCCgCagCTAGcTTTTGGtaTAATCGTTTGATTCGCGTGGGCTCGATCCAtGTtGCTTTAATtCGCTGCGCTTCCcGTACTAATTGAATAAGTTGTTCGTGcAAgTtCTTATTAGTTtGCCTTGCCTGGGTTAGCTCATTCTGGAGTAACTGCATGagATCCATCTCTGGAATAaCAAGagTTGAATTtCCcTGACgaTtATTAATGATAATtGGgTTTAAACTCAAACAGATTtaTGtAAAAaTGAagTAAactaTAATAATAAAaGAAaGAAgtGGcTtATAATACTAATATTCAAaTtATTAaCACAAGagTCAATCGTCTGcaGGAaTCGCTTGATCCCTTCTTCTGgtGAATagCCAGGGATCACGAACActGGTCTCTTGGTATTTCGGATTGGTCTCGGTGAAGgTGGATAACTACTTGCTAGACGTCCTGCCGCCAGGTCaTCTTTGACaTTGGCCAGGTATTCcGTGGCTCGTGCTACAtCTGCCTCGACTTGGCGCTgaTGctGTAgAaGgCCTTCCAgAaGCTcTtGGGCCTGCgTtAGgaTgTcCcgtgACGGTTGGGTTCGTCcGCCGTCTTCCGAAATTGCTTCAtGAACTTTtCCGGCGATATTtCCTCCaTTtGaTCCTcTGTAGGCaCctCAGGaTATCGTtCcTGgtAtaCCCGACTCcAGGCtAGCcTCcATTGTtCTACagTGTgAGCGggCATATCAATCATGGTTctAGTGTacccTGAATTAAAAaTATATGTTtACTCCATCTTTCTCCTTACATTTAATAATTCGCTGgAAAATGGAATCGCTCTcaTCCTGTACGAGAGAACTCGTTAGCtcGAATTTAGGTGTTtGAGTACCGTAGTTAGtaaaaCTGATAATTTTGtGTCGTGCGTTgAGCCAAAAGaGTTTTGCGGCTTAGTAAAATAaTATGGTACtgCATTTAtgACTGCGTCTATCTTATATGGGTGGgTCTaTTAACCGCGTAAAATTCGCATATGTAtCCGTTCATTtAATAAATGTAATAAATCATTTTTAAAGTATaTTTTtCGCTT
>AAA.454EST.124
cctaaaaCGtGgATTTTAaCAATGaaagggAATTAAAAGttcAAAaTTTAAaTTtGtattatAAaTTATAATTTTTCAAaTTtATTcAagCAGTTctATACATTTtcTTTATAAAaGCTGTTGATGCAGTTTGAAATAGTtGTTAaCaTTTtAGCAATATTTCATTTAAaTtAAAgAaTaCTGGTGGGTTACAGGGTTtCcAaaTCTTGCTTAtcTTtcTGgTtACCCTaGTAACGCCATACAAAATGAtgCTgAtcGCCACTTGGCACCCGTTGCTAGgCAACGTTGGTAATGTGTTCAAGTGGTGGATtGCCcGCAAAAATtGAGTACcAtgtGCTAGTACTaTAGTTGCTCGgACAACCcTCGGgTCCACGAGCcGTCGGTAGAAGACCTATGCTCGCTTTGctCtgTCCCTCATAACTATtcAGGATtAGGTTCtcaTTagACtgTGGAAcGAATTGGCgATgttGGCaTACGgTtatattaaaataacaaatttgactaagtttaaaacccttctaattcaatctaaacacattatccttttactgcttgatgttcttggagtcgc
>AAA.454EST.125
cctaaaaCGtGgATTTTAaCAATGaaagggAATTAAAAGttcAAAaTTTAAaTTtGtattatAAaTTATAATTTTTCAAaTTtATTcAagCAGTTctATACATTTtcTTTATAAAaGCTGTTGATGCAGTTTGAAATAGTtGTTAaCaTTTtAGCAATATTTCATTTAAaTtAAAgAaTaCTGGTGGGTTACAGGGTTtCcAaaTCTTGCTTAtcTTtcTGgTtACCCTaGTAACGCCATACAAAATGAtgCTgAtcGCCACTTGGCACCCGTTGCTAGgCAACGTTGGTAATGTGTTCAAGTGGTGGATtGCCcGCAAAAATtGAGTACcAtgtGCTAGTACTaTAGTTGCTCGgACAACCcTCGGgTTCACGAGCTGTCGATAGAAGACcTaTGCTCGCTtaGCTCTGTCCCTcATAAaTAATTGCTcATGATtAGTGCTtAATTGACTGTGGAAAACTGAGACGTAaTAGGGTTACTTGTGACcGTACTGGTATGCAATTTCAAAGgAAAAGACTCAACTAAGGCTAAAaCTACTCTATTTAAATAAaTCACATGTGGAATATCTACTGTTTGGCATTTTGAAGTTGGgTTGCTCGACGTCGGGCACGCTCCTTACGTCCCGGTCGACGATTGTTGGTGGCGATGGGTTGCTCTGCTGACTTGATTGCggTcTGCGGCATTTGAGTTGGGGCGAAGATGAGCGGGTAAGTtACCGcTtCACCTTCTCGGCATACTGCGAGTGcGACTTCGAGTCCCCGAACCTGCGTACGCAGACTCCGATTGAGCTGGCGTtCTTCGGCCCAGCCTTTTTGAGCTGCAGAAAGTCGTTGATACAGGAtCTtcGTTCGTTTAGGGTCTAAaCaagTCGCTTTGACCTGCTGTATCTCTCGAGTCAaTTGCAGGATCTGGCCAAGTAATTCTGTATTCGCCTGCCTCGCACGGTCTAGTTCCGTCTGTAGGATCCGTAGaGAGGACATCGCTGAAATTAAATGGATTTTACTCGTCAaTTTATGGTcGgCCTAAATGCTTTAAATCTTTCAaGCAATTCATTCAGTTAT
>AAA.454EST.126
CTGTCGTTAGAAGACCTGTGCTCGCTTTAACATTATTTGGTACCcTTGTGTTTTGGTTtCTActGTTTATCTATTTATTTTACTGACgTGAAATAAGTGTtATTGCTGATCTAACcTTTctACAGtGctACTtCagCCTCAAGATGTTATAAaatAatAAAATGtACATGAAAACCACAAtgtatgAaTGATGTTTTATTTATctAAagaTTAgAGGATtGtGAtGGATTGGAAGatCGAGCGGctCGGCGCTTAGCCCgCTCCTTACGCCcaGGTCGTCGACTGGCtgTGGACggggTGATTGgaGTagTtgcGGgTgCCGaTGgaGtAGaTTTTGcTTCgcGATAGGCCAATTGAGCAGGGGCGAAGACTAGAGGGTAGGTCACCGCTGCTCCcTCCTGACAGGCGGATAACGCTACCTCTAACCCtCtGATTTGtGTcTTTAGGCCCTGcACTAACTGcTTTTCTTCTGCCCATCCCTTCTGGGCCgCagCTAGcTTTTGGtaTAATCGTTTGATTCGCGTGGGCTCGATCCATGTtGCTTTAATtCGCTGCGCTTCCcGTACTAATTGAATAAGTTGTTCGTGcAAgTtCTTATTAGTTtGCCTTGCCTGGGTTAGCTCATTCTGGAGTAACTGCATGagATCCATCTCTGGAATAaCAAGagTTGAATTtCCcTGACgaTtATTAATGATAATtGGgTTTAAACTCAAACAGATTtaTGtAAAAaTGAagTAAactaTAATAATAAAaGAAaGAAgtGGcTtATAATACTAATATTCAAaTtATTAaCACAAGagTCAATCGTCTGcaGGAaTCGCTTGATCCCTTCTTCTGgtGAATagCCAGGGATCACGAACActGGCCTTTTGAGgTTCCGAACTGGCcTTGgTGATGgTGGGTATCTaCTGGCTAACcGTCCTGCCACCAGATCATCTtGgACGTTGGCCAGGTGTGCTGtGgCCCTTGCCACATCTGCTTCGACTTGACGTtGGaGTTGGAGGAGGtCcTCCAGGAGCTCTTGGGCCTGAGTTAagATATCcTGGGAAGGgTTaGgCTCGTCAAACGGCTtCcGGAACTGCCGCATGAATTCCTCCggggATATGTcTtCagcctGGTCATCTTCAGGCaTGgAaGGGCATCGCTCTTgaTACACCCGATTCCATGCcTGCcTCCATTGTTCCACTACATGGGCAGGGAGTTCgatcATAGcTccGGTTGG
>AAA.454EST.127
ATGGTTTCAAACCACTGAGATGATATAAATACAATAAGAGGTATACAGGAACTACAATATATATAAACGATGCCTTATTTATCTATTAAATACATAAATCACTGGATTCCAGACTTATCTGAaGATCGAGTGGCTCGGCGCTTAGCCCGCTCcTTGCGTCCAGGTCGACGACTGgTTGTTGATGGGgTgATCGgAGTAGTGgTCGCaGTAATAGTCGACGTtGTAGATGGGgTAgTGTTtGTTtCGCGaTAaGCcACTtGAGCAGGGgCAAaGACTAAAGGGTAGGTCACCGCTGCTCCcTCCTGACAGGCGGATAACGCTACCTCTAACCCtCtGATTTGtGTcTTTAGGCCCTGcACTAACTGcTTTtCTTCTGCCCATCCCTTCTGGGCCgCagCTAGcTTTTGGtaTAATCGTTTGATTCGCGTGGGCTCGATCCAtGTtGCTTTAATtCGCTGCGCTTCCcGTACTAATTGAATAAGTTGTTCGTGcAAgTtCTTATTAGTTtGCCTTGCCTGGGTTAGCTCATTCTGGAGTAACTGCATGagATCCATCTCTGGAATAaCAAGagTTGAATTtCCcTGACgaTtATTAATGATAATtGGgTTTAAACTCAAACAGATTtaTGtAAAAaTGAagTAAactaTAATAATAAAaGAAaGAAgtGGcTtATAATACTAATATTCAAaTtATTAaCACAAGagTCAATCGTCTGcaGGAaTCGCTTGATCCCTTCTTCTGgtGAATagCCAGGGATCACGAACActGGCCTTTTGAGgTTCCGAACTGGCcTTGgTGATGgTGGGTATCTaCTGGCTAACcGTCCTGCCACCAGATCATCTtGgACGTTGGCCAGGTGTGCTGtGgCCCTTGCCACATCTGCTTCGACTTGACGTtGGaGTTGGAGGAGGtCcTCCAGGAGCTCTTGGGCCTGAGTTAagATATCcTGGGAAGGgTTaGgCTCGTCAAACGGCTtCcGGAACTGCCGCATGAATTCCTCCggggATATGTcTtCagcctGGTCATCTTCAGGCaTGgAaGGGCATCGCTCTTgaTACACCCGATTCCATGCcTGCcTCCATTGTTCCACTACATGGGCAGGGAGTTCgatcATAGcTccGGTTGG
>AAA.454EST.128
atctctaaaaTAgTaagggttgagtttgatgaagaCtaaTACaaagatgagtATTATtACTTAAACATATTtATGAAATGAAAAACTaCAATAATGAgAAAAAGAAGAGACAGAAGAAATTTTTCtAAAATCTATCATACTAATACTATAACAAACGATAAAATGTTCAAGTCATTGAGGATTATTCGTCTGCGAGGAAACGTTTGATCCCCTcTTCAGGAGAGTATCCAGGGATCACGAATACCGGTCGCTTGAGATTCCGGATTGGTCTTAGGGAAGGCGGGTAATTGTTAGCCAGCcGTCCTGCCGCCAGGTCaTCTTTGACaTTGGCCAGGTATTCcGTGGCTCGTGCTACAtCTGCCTCGACTTGGCGCTgaTGctGTAgAaGgCCTTCCAgAaGCTcTtGGGCCTGCgTtAGgaTgTcCcgtgACGGTTGGGTTCGTCcGCCGTCTTCCGAAATTGCTTCAtGAACTTTtCCGGCGATATTtCCTCCaTTtGaTCCTcTGTAGGCaCctCAGGaTATCGTtCcTGgtAtaCCCGACTCcAGGCtAGCcTCcATTGTtCTACagTGTgAGCGggCATATCAATCATGGTTctAGTGTacccTGAATTAAAAaTATATGTTtACTCCATCTTTCTCCTTACATTTAATAATTCGCTGgAAAATGGAATCGCTCTcaTCCTGTACGAGAGAACTCGTTAGCtcGAATTTAGGTGTTtGAGTACCGTAGTTAGtaaaaCTGATAATTTTGtGTCGTGCGTTgAGCCAAAAGaGTTTTGCGGCTTAGTAAAATAaTATGGTACtgCATTTAtgACTGCGTCTATCTTATATGGGTGGgTCTaTTAACCGCGTAAAATTCGCATATGTAtCCGTTCATTtAATAAATGTAATAAATCATTTTTAAAGTATaTTTTtCGCTT
>AAA.454EST.129
AaCAGAAAAaCTTtGTTTGAATCGATCACAATGTCACTgTAatAATAATAAATGtCcacATCAATGgAGTTTacTCCTCCGCGAAGAATCGcTtGAtCCCtCTTCCGGAGCGTATCCcGAGACcaCGAGCActGGTCGcTtAaGGTTTCtGATCGGtcTtGgAGAAGGCGGGTAGcTGTCGgCcAGtCGTCCGgCCgctAtgTCATCTTTGACATTGGCCAGGTAagaTGtGGCCCATgctACaTcaGCCTCGATTTGTcGCTGAtGctGTAGAAGGtcTTCcAGGAGctCTTGGGCCTGCTTtAAAaTgTcCcgtgACGGTTGGGTTCGTCcGCCGTCTTCCGAAATTGCTTCAtGAACTTTtCCGGCGATATTtCCTCCaTTtGaTCCTcTGTAGGCaCctCAGGaTATCGTtCcTGgtAtaCCCGACTCcAGGCtAGCcTCcATTGTtCTACagTGTgAGCGggCATATCAATCATGGTTctAGTGTacccTGAATTAAAAaTATATGTTtACTCCATCTTTCTCCTTACATTTAATAATTCGCTGgAAAATGGAATCGCTCTcaTCCTGTACGAGAGAACTCGTTAGCtcGAATTTAGGTGTTtGAGTACCGTAGTTAGtaaaaCTGATAATTTTGtGTCGTGCGTTgAGCCAAAAGaGTTTTGCGGCTTAGTAAAATAaTATGGTACtgCATTTAtgACTGCGTCTATCTTATATGGGTGGgTCTaTTAACCGCGTAAAATTCGCATATGTAtCCGTTCATTtAATAAATGTAATAAATCATTTTTAAAGTATaTTTTtCGCTT
>AAA.454EST.130
ACTAtATCAaTtACtAcaCcAGgcaCTaTGGTtCGTaTGgTCATtCAtctGGgAaTtGtCTTTCAAcTCcTCTTCAAAGCCGCcAcTGTATaCGACcgTCGGgTgTCtCGgaCTGGgcGAGGTGGATaGgCGActgCAaTCcGCCCGGCgaGGATGTcTtctACCaCGTTCGcAaGgTACATCCTtGCCTTAACCACCTGcAAATctACctgCTCCTGCACCCTTTCCCATtGGGTGAGGAGGTtcTGGCGTtCgtatAGGTCTCCGCAGCTGGgTATTGCCGTTctGAGAGACCGCAGGGcTCCTTCTCTAAGCCCAACATCCTCCAGGTAGTCGGATACGGCCATTGTTGATGTATCGGATCGGATGTtCTCGTGgTCGGTTGAACTCTTGGTTgTCCCTGTTtGCCTGTACTTCGACTGATGCTTCGTTCGGGTGACATGTTATTATTAGCTCCGCTAAATTCACCATGTTAAGTTGTTAAAATAAATAGG
>AAA.454EST.131
cctaaaaCGtGgATTTTAaCAATGaaagggAATTAAAAGttcAAAaTTTAAaTTtGtattatAAaTTATAATTTTTCAAaTTtATTcAagCAGTTctATACATTTtcTTTATAAAaGCTGTTGATGCAGTTTGAAATAGTtGTTAaCaTTTtAGCAATATTTCATTTAAaTtAAAgAaTaCGccAATAaagCACTCTtCATACAATATTTTCCGACAGTTtAACTGTCATCTttAGGcACCAAAAaCCGACTCAATAATATGTtgAATTATGACAAATTGatGTTTCTTTATtGTTTCAAACATTTTTtAAAATTTtAAAATTTaCAAAAaTtAATTTTTCTTAAActGTTTCATTATTTtAATGTATTTTtAAaTTtAGTTAAAAAGTTtAATATTtAtAAAAAagTTTTtAgATATTtATTTaTTAAAATGTttAaTtAaaataTTtAaTTTAaTTAAAATATTTtATTAATAAAAAAaTAaTTtGTTAAATAAATATAAaTAATCCATAAATGTGTAGTGTAAATTTTTTtATAAaTTTATaTtAATAAATTTGCTATGTTGGTAAAACTGAAATGTTTAaGGAATtGgTGTACCGTAATgAaTAACAATCTATGTACCTTAATGCTTGTCAatcGGTGTaCgTTaaTGATTGACAGtcTgTgtATCT
>AAA.454EST.132
TTGCtAATATTTTAAAtCATCcActacATAATtGtCAGTATTGAGTCATTCcTCGGGACAGTATCGcTtCAGGCTTCGTCGgAGAGCcTCCACtgTgTAGGGTCTtCGGggTgTCtCGgaCTGGgcGAGGTGGATaGgCGActgCAaTCcGCCCGGCgaGGATGTcTtctACCaCGTTCGcAaGgTACATCCTtGCCTTAACCACCTGcAAATctACctgCTCCTGCACCCTTTCCCATtGGGTGAGGAGGTtcTGGCGTtCgtatAGGTCTCCGCAGCTGGgTATTGCCGTTctGAGAGACCGCAGGGcTCCTTCTCTAAGCCCAACATCCTCCAGGTAGTCGGATACGGCCATTGTTGATGTATCGGATCGGATGTtCTCGTGgTCGGTTGAACTCTTGGTTgTCCCTGTTtGCCTGTACTTCGACTGATGCTTCGTTCGGGTGACATGTTATTATTAGCTCCGCTAAATTCACCATGTTAAGTTGTTAAAATAAATAGG
>AAA.454EST.133
CaTaaGAAaGAGAAAGCATGGCGTCTgcACcTAAAATACAGAAAACTGAAAGCAATGGAAAAGTTGACCAAGATCAAGTTTTAAATTCTTTAATTGAAAAAaTTGATGAAGTTCAAAGTGATATTGACAAACTGAACGAGCAAGCTAGTGAAGAAATTTTAGAAGTAGAAAAGAAATTCAATCAAAAACGTCAACCATTATTTCAACAAAGAGCCAATTTAATCAAAACCATACCAAATTTTTGGATTAATGCTTTAAGCAATCATCCTCAATTGATGACACTAATCACCGAGCATGATGAAGAACTATTACAATCATTAACAAGTTTAGATGTTGAAGAATTCGACGATATCAAATCAGGATTCAAAATAATAATGACGTTTTCTTCTAATGAATACTTCACAAATACAACTATTACAAaGTCAATCCACGTTGGTGAATCTGAAATTAAGACAACTTGCGATACAGTTGATTGGAAAGATGGCAAAAATTTTGTCAAGTCATTAAATGAATCTTTAAACAAAGCTGCTGCTGGAAGTAAAGGTGGATCTAGTTCACCTATAAGTTTCATGCAATGGTTTACATCTGACATTGCCAATTCAATGGTAGAATTAGGAGAAGTCATTAAAGATGATTTGTGGCCAAATCCCCTACAATATTATTTAGCTGTTGAAGATGATGACGATGATGATGTTGCGGAAGATGAGGATCTAGAAGAGGAACCTGAGGACGGTTGTGATGACGATGAGTAACTGTAAACATTACTGCATTTTCCATTGTGAATGAATGTTGATTTCAAAGAAATCTGTATATTAATGTTTTTGTACGTTGACTTTAGTGAGAAAGTTTTATTAGTTTAAAAATAAATATGTCTGCAAATACTGTAAATTTTTtATTTCAATTTGGTGTTTTGATAATATCAAATTTGAGATAATTTTCAGTATTCTCATTCTGTCGATTTCATTGCTTGTGCATCATCGCTGGGATACATCcTGGAATTCTTTTtGCCTTCTTTACTGTGAGATAGTCCATAGAAAAAGTATATTAAAAACCCCACGGCCATCCAAATACCGAAACGATACCAAGTATCAACcGGCAATTTTAGCATTAAGTAGAGATTAATTAATATACTTATAGCTGGAAGCCATGGAACACCGGGTACTTTGAATGAGATTTTCTTTTGATTTTCCGGTTGGATAAATAAAGTTATGCACAGAAAAATAATCCAAATAATAAATAAAATAATAAAAAAGAGAAGCGCTGGAGTTTTTATGAGAGTGTCTTGCACTAATAGTAGATCAAGGATGAATATTGAGACAATTAAGCAATATGAATtAAaTTTAGAAATGAAGcCAGTGATCATGGACGGCCTCACACTTCGTCGTTTCAATATATTCCTCCAaTACTCTCTAAAACTTATTCCACTCTGAATAATTtCACTTTtttGTTCATTTTCACTGTCACTATCGACGTT
>AAA.454EST.134
gggtccACATGGAAgCGAAAGAGTTGGAAAATaCCCGAAAAATtGAGGATTTGAaTAAGGAAaTTCTTGCAGTGAAAAaGAATAaTCAATCATTGAGAGATGAAATGACCGAATTGGGtAAGGAAAACCGCAaGTTCAGACAACAAaTTGaTACTATCGAGTTGCAGTCAGCAAATCTACagCAGAAAATGGGCGAGATGGAAGCGAGAGAGCAGGAAAATGCAGGaGAGAtaGAACTATTAAACGAAGAAATGGTtGTACTGAAGAACGAGtATCGGTCAATGAGCAGCCAGATGGAGACCAATGCTGAGGCAATCAATCAGATCCGGATGCAGATCGAGAGGATTGAGATCAATTCACAACAGCAAAGTGATGCATTGAAACAAAACTGTGAGCAGCAGCAACTGCAAGCCAATAAAAATTTTCAGCTGGAAATGGAGAAATGCGCCAATGAAATTCGGCAGATTCAATCAACATTTGGATATGAAAaTTtATTGAAATCtggaTTTTTtGAATGGGAAATCGATAAAATATCAGAACAAAGGAGagAtgAaTtGATTTacAGCAAGCCATTTTATTCCGGGCCATTCGGGTACAAAATGTGCTTGGcGGGTGATTATTAGGGATGATAATGGTGATATTTATGTTTATTTCTATTTGATGCGGGGCGGTTTCGATAACAATTTGGAATGGCCATTCAAATATGAAGTGGCAGTTGATGTGATCGATTCAGCAAATGGAAACATTATTGACAGCAGATCAGTAAAATATTCTGATTGGCCTGATGCTGCcgAaTGGAGGAAGCCAGCAAGTGACAGAAATGgTCCAATTCGCATTTAtAATtATtATGATTCTATCTCAATgAAaTCtGCAGCAaTAAaTAATAAATTGCTaCTAAaGTGTAAAATCGAAAAATTGTGACAAATTtGAACAAATATTTAAaTAAAAATTGATttATTTTC
>AAA.454EST.135
AGAACTATGGgAAATgATgaGtAAaaaTAAATTtGAATCTGCTAATGAAaTCaGCAGTGAaTtGATATGTatcATTtGTAAacGTTtatGAgAAAAGCTtGCcAGACTCcTTGCGgTtGTCAcTTTTGTTCCGaTtGCATTGAGCAatATTTGGATgAagaTGAtAAaTtCTGTCcAGGAGATTCAAACTTTTgTCAAGTTCAAATGATtAaTTTCACTAaGGAGTTTCTCCACTTCATGCAACTAATATAAGGATATCAAAaGTTGTTGTGAAatGCCcAAGACAAAAATGTGAAaTCCAAACCGAGCTGAggATGATGGAGGACcACATGAGAaCATGCAACAAaCgtCCAATCAGCTGCCCATTCaTTtCAATTGGCTGTGAAATGAATGAAATAGCCAATGATGAAATAAATCTCCATCTCAATGAAACcAATtaTTGgcATAGCAAATTGCTGATTGGCGtAATCAAcAATTtCAaTaaTcAGATGGAATCAatGAtgAATGAAAATAagAAaTTgAGGgTTtGAGgacTGaTTGCAATATTGAaTTGATATTTGTAATTGCAGTtGAGAATGTGCAAAATGTCATTGAAGGCGgATGACAATACGCAAGTAAGCAGAAATGAGATTCAATTGTTGAGGgATGAAaTGActGAaTTGAGTAAGgAAAaCCgcAAaTTCAGACAaCAAATTGATACTATCGAGTTGCAGTCAGCAGATCTACAGAAAATGAATCAGATgAAaGCAAaTGAaaTGAAAAACACCCAAAAAATTGAGGATTTGAATGATGTAATTGAAAAAGTAAAGAATGAGAATAAATCATTGAGAGATgagatGGCCAaaCTGAGGAGGGcAAacaGCAAATTCAGACAACAAATTGATACgATCGAGTTGCAGTCAGCAAATCTACagCAGAAAATGGGCGAGATGGAAGCGAGAGAGCAGGAAAATGCAGGaGAGAtaGAACTATTAAACGAAGAAATGGTtGTACTGAAGAACGAGtATCGGTCAATGAGCAGCCAGATGGAGACCAATGCTGAGGCAATCAATCAGATCCGGATGCAGATCGAGAGGATTGAGATCAATTCACAACAGCAAAGTGATGCATTGAAACAAAACTGTGAGCAGCAGCAACTGCAAGCCAATAAAAATTTTCAGCTGGAAATGGAGAAATGCGCCAATGAAATTCGGCAGATTCAATCAACATTTGGATATGAAAaTTtATTGAAATCtggaTTTTTtGAATGGGAAATCGATAAAATATCAGAACAAAGGAGagAtgAaTtGATTTacAGCAAGCCATTTTATTCCGGGCCATTCGGGTACAAAATGTGCTTGGcGGGTGATTATTAGGGATGATAATGGTGATATTTATGTTTATTTCTATTTGATGCGGGGCGGTTTCGATAACAATTTGGAATGGCCATTCAAATATGAAGTGGCAGTTGATGTGATCGATTCAGCAAATGGAAACATTATTGACAGCAGATCAGTAAAATATTCTGATTGGCCTGATGCTGCcgAaTGGAGGAAGCCAGCAAGTGACAGAAATGgTCCAATTCGCATTTAtAATtATtATGATTCTATCTCAATgAAaTCtGCAGCAaTAAaTAATAAATTGCTaCTAAaGTGTAAAATCGAAAAATTGTGACAAATTtGAACAAATATTTAAaTAAAAATTGATttATTTTC
>AAA.454EST.136
gggtccACATGGAAgCGAAAGAGTTGGAAAATaCCCGAAAAATtGAGGATTTGAaTAAGGAAaTTCTTGCAGTGAAAAaGAATAaTCAATCATTGAGAGATGAAATGACCGAATTGGGtAAGGAAAACCGCAaGTTCAGACAACAAaTTGaTACTATCGAGTTGCAGTCAGCAAATCTACagCAGAAAATGGGCGAGATGGAAGCGAGAGAGCAGGAAAATGCAGGaGAGAtaGAACTATTAAACGAAGAAATGGTtGTACTGAAGAACGAGtATCGGTCAATGAGCAGCCAGATGGAGACCAATGCTGAGGCAATCAATCAGATCCGGATGCAGATCGAGAGGATTGAGATCAATTCACAACAGCAAAGTGATGCATTGAAACAAAACTGTGAGCAGCAGCAACTGCAAGCCAATAAAAATTTTCAGCTGGAAATGGAGAAATGCGCCAATGAAATTCGGCAGATTCAATCAACATTTGGATATGAAAaTTtATTGAAATCtggaTTTTTtGAATGGGAAATCGATAAAATATCAGAACAAAGGAGagAtgAaTtGATTTacAGCAAGCCATTTTATTCCGGGCCATTCGGGTACAAAATGTGCTTGGcGGTGAATATTGGTGCTTATTGGGATAATGATGATGATATTGATGGTGATAATATTGGTGTTTATTTCCATTtGATGCGCGGCGATTTTGATAACAATTTGGAATGGCCATTCAAATATAAAGTTGCAGTCGATgtGATCGATTCAGCAAATGGAACCATTATTTACAGCGAaTCAGTAAAaTATTCTGATGATGCTGgATGgAGgAagCcAGCAAGTGACAGAAatgATCCAATTGGCATTtATAATTaTAATTTTATCCcAAtCAAaTCAGCATCAaGAAAAaatAAgTtGcTACTAAAATaGTAAAaTaCtAAAAAatAGTGACAAAttaGtAAc
>AAA.454EST.137
AGAACTATGGgAAATgATgaGtAAaaaTAAATTtGAATCTGCTAATGAAaTCaGCAGTGAaTtGATATGTatcATTtGTAAacGTTtatGAgAAAAGCTtGCcAGACTCcTTGCGgTtGTCAcTTTTGTTCCGaTtGCATTGAGCAatATTTGGATgAagaTGAtAAaTtCTGTCcAGGAGATTCAAACTTTTgTCAAGTTCAAATGATtAaTTTCACTAaGGAGTTTCTCCACTTCATGCAACTAATATAAGGATATCAAAaGTTGTTGTGAAatGCCcAAGACAAAAATGTGAAaTCCAAACCGAGCTGAggATGATGGAGGACcACATGAGAaCATGCAACAAaCgtCCAATCAGCTGCCCATTCaTTtCAATTGGCTGTGAAATGAATGAAATAGCCAATGATGAAATAAATCTCCATCTCAATGAAACcAATtaTTGgcATAGCAAATTGCTGATTGGCGtAATCAAcAATTtCAaTaaTcAGATGGAATCAatGAtgAATGAAAATAagAAaTTgAGGgTTtGAGgacTGaTTGCAATATTGAaTTGATATTTGTAATTGCAGTtGAGAATGTGCAAAATGTCATTGAAGGCGgATGACAATACGCAAGTAAGCAGAAATGAGATTCAATTGTTGAGGgATGAAaTGActGAaTTGAGTAAGgAAAaCCgcAAaTTCAGACAaCAAATTGATACTATCGAGTTGCAGTCAGCAGATCTACAGAAAATGAATCAGATgAAaGCAAaTGAaaTGAAAAACACCCAAAAAATTGAGGATTTGAATGATGTAATTGAAAAAGTAAAGAATGAGAATAAATCATTGAGAGATgagatGGCCAaaCTGAGGAGGGcAAacaGCAAATTCAGACAACAAATTGATACgATCGAGTTGCAGTCAGCAAATCTACagCAGAAAATGGGCGAGATGGAAGCGAGAGAGCAGGAAAATGCAGGaGAGAtaGAACTATTAAACGAAGAAATGGTtGTACTGAAGAACGAGtATCGGTCAATGAGCAGCCAGATGGAGACCAATGCTGAGGCAATCAATCAGATCCGGATGCAGATCGAGAGGATTGAGATCAATTCACAACAGCAAAGTGATGCATTGAAACAAAACTGTGAGCAGCAGCAACTGCAAGCCAATAAAAATTTTCAGCTGGAAATGGAGAAATGCGCCAATGAAATTCGGCAGATTCAATCAACATTTGGATATGAAAaTTtATTGAAATCtggaTTTTTtGAATGGGAAATCGATAAAATATCAGAACAAAGGAGagAtgAaTtGATTTacAGCAAGCCATTTTATTCCGGGCCATTCGGGTACAAAATGTGCTTGGcGGTGAATATTGGTGCTTATTGGGATAATGATGATGATATTGATGGTGATAATATTGGTGTTTATTTCCATTtGATGCGCGGCGATTTTGATAACAATTTGGAATGGCCATTCAAATATAAAGTTGCAGTCGATgtGATCGATTCAGCAAATGGAACCATTATTTACAGCGAaTCAGTAAAaTATTCTGATGATGCTGgATGgAGgAagCcAGCAAGTGACAGAAatgATCCAATTGGCATTtATAATTaTAATTTTATCCcAAtCAAaTCAGCATCAaGAAAAaatAAgTtGcTACTAAAATaGTAAAaTaCtAAAAAatAGTGACAAAttaGtAAc
>AAA.454EST.138
caagtccatacgtataattattaatattatttataattattcaatttgattataatttatatttatcatatttcaccataattgtAAGGTAGAGGttaGAGATAAATATaTtATGACTAACTATTTGTATAATTCAATATATACATTATAaCGTCATTAGCACTGATGTAGTAAATTGGGCTGAGGAACCTTTCtAAAaTATtCcAACGGAATTTGTGGTTtgATAAGCTTGTGGgCATAATAGTTGCTTATTCAATGCTCTATACTagACAgAAAGGGgAagTTTCCCagaCAAGcAATgAGGAAATAAAGTCATTTATCGgCaTGTCTGCTCTTATGGGACTTCATCAGTTGCcAGCgaTGTGAGAAAGGCTTTgAagTtAAATTTTGTCAACCATTtCCACCTGCATTACACTGCAtCATTCAAACCGGGAATAATCACAATCATTTCAACAAAGCCTtCCGCTCACAaGAACAATTATGTTATCCACTTTCTTTGtctGGAGTTGTTATATGGAATTTTTGTGCTCATTTTGTGTATTGctGCAGTtaTATACTTTGTGTTGCTCTCTGTAATTgTAAATGTGAATAATTTTAcTGCAAcAAaCTGAAATCAGTAAaCAATATTATATCCcAGTTGCGTATTAATCTCAAaTGGTTAACGgaCCAGAAAaTtGATGTGATTTTATCCGGgTGCCAAATAGCCGCTGACTACAGCGCTTCACATTGACGTAAGCCACTGCATAAATGCCTCACATTGACTGTCACAATTCAGGGCGCCAGcGGGGGGATTAATGCGGCTTGCTGCcACcGACAGCAATTATCTGCCTAATTATTTCAATCAATCAATTTACTTGTTGGTTTGTTgaTTGAGAATCGATATTATCGATTTGTTGTTTGAACTGTCTATTTTCCCTGCTCAAAACTGTGATTTCATCCCTCAACAATTGAATCTGAgTGCGGCTTACTACCGTATtGTCAGCCTCCTTCAATGCCATGCGgACCATTCTCACTTTTATTTTATCATATTGCTGATTGATTTTATTATTTTCTCCCTTcAATCTCTCAATTTCTtCCCGGTTTtCAGCtCTTTCGCTTCCATGCGGCCCATTCTCTGcctCAATtCcATATTTTCATTCATCaTtGATTCCATCTGACtgTTCAAATTATTGATCATAGCAATCAGCAagTTGcTATGGCAATAATtaCTCTCATTGAGATGGgCATTCATTTCGTCaCTTGCCACCTCATTTATTgCACaTCCAAACGTATTGAATGGGCAGCTGATtGGCcGCTTGtCGCAGTTATTCATGTGCTCCTCcATCTtgATCAGCtcGGTTTTGgTTTCACAATTTTGCCTTGGGCATTTCACAATAACTTTTGAtATCcTTAAATTGgctgtatgaTCttagAAAcAtCcTtagTGAAATtAATCAaTtGAACTTGACAaTATtCTGCCTctCcTGGACAGAATTTATCATTTgtACTCAAATATTGCTCAATGCAATTtGAACAAAACcGACAACCGCAAGGcGCATtGCAAGCttttATCATTAagCATTTGCAAATTCTGCATTTCAATTCACTGCtgATTTCATTATCagACtCAAATtgATTTTCTCTCAtcaTTTTCcaTAAGTTTGTAAACATTTTGtCtAaAATTTAaTAAAAATTagTTtAAATGGCAAaTAaTAATtATtAatGTAAAAataTTTCATTTTATtCCACATTTgCAAATaTCAAAtcatttcAACATTTTACAACTTTCATAAATCacAATTATTATATCAATtATTTcagCtAaCcTTtATAATTTCAAgTTttgCACAATTt
>AAA.454EST.139
gggtccACATGGAAgCGAAAGAGTTGGAAAATaCCCGAAAAATtGAGGATTTGAaTAAGGAAaTTCTTGCAGTGAAAAaGAATAaTCAATCATTGAGAGATGAAATGACCGAATTGGGtAAGGAAAACCGCAaGTTCAGACAACAAaTTGaTACTATCGAGTTGCAGTCAGCAAATCTACagCAGAAAATGGGCGAGATGGAAGCGAGAGAGCAGGAAAATGCAGGaGAGAtaGAACTATTAAACGAAGAAATGGTtGTACTGAAGAACGAGtATCGGTCAATGAGCAGCCAGATGGAGACCAATGCTGAGGCAATCAATCAGATCCGGATGCAGATCGAGAGGATTGAGATCAATTCACAACAGCAAAGTGATGCATTGAAACAAAACTGTGAGCAGCAGCAACTGCAAGCCAATAAAAATTTTCAGCTGGAAATGGAGAAATGCGCCAATGAAATTCGGCAGATTCAATCAACATTTGGATATGAAAaTTtATTGAAATCtggaTTTTTtGAATGGGAAATCGATAAAATATCAGAACAAAGGAGagAtgAaTtGATTTacAGCAAGCCATTTTATTCCGGGCCATTCGGGTACAAAATGTGCTtGGcGGTGTCTATTaGGGGTGATATTGGTGATATTTATGTTTATTTCTATTTGATGCGCGGCGATTtCGATAAAAATTTGGATTGGCCATTCAAATATTCAGTGGCAGTTGATGTGATCGATTCAGCAAATGGAAACATTATTTACAGCGAATCAGTAAAaTATTCTGATTGGCCTGATGCTGCCGGATGGAGgAAGCCAGCAAGTGACaGAAATGATCCAATTTGCATTtAtAaTtaTTTTGATCCTATCTTCAATCAAATCAGCAGTAAAAAaTAAATTGCTACTAAaTTGTAAAaTCAAAAaaTtGTGACAAaTTtGAaCAAATATTtGAATAAAA
>AAA.454EST.140
AGAACTATGGgAAATgATgaGtAAaaaTAAATTtGAATCTGCTAATGAAaTCaGCAGTGAaTtGATATGTatcATTtGTAAacGTTtatGAgAAAAGCTtGCcAGACTCcTTGCGgTtGTCAcTTTTGTTCCGaTtGCATTGAGCAatATTTGGATgAagaTGAtAAaTtCTGTCcAGGAGATTCAAACTTTTgTCAAGTTCAAATGATtAaTTTCACTAaGGAGTTTCTCCACTTCATGCAACTAATATAAGGATATCAAAaGTTGTTGTGAAatGCCcAAGACAAAAATGTGAAaTCCAAACCGAGCTGAggATGATGGAGGACcACATGAGAaCATGCAACAAaCgtCCAATCAGCTGCCCATTCaTTtCAATTGGCTGTGAAATGAATGAAATAGCCAATGATGAAATAAATCTCCATCTCAATGAAACcAATtaTTGgcATAGCAAATTGCTGATTGGCGtAATCAAcAATTtCAaTaaTcAGATGGAATCAatGAtgAATGAAAATAagAAaTTgAGGgTTtGAGgacTGaTTGCAATATTGAaTTGATATTTGTAATTGCAGTtGAGAATGTGCAAAATGTCATTGAAGGCGgATGACAATACGCAAGTAAGCAGAAATGAGATTCAATTGTTGAGGgATGAAaTGActGAaTTGAGTAAGgAAAaCCgcAAaTTCAGACAaCAAATTGATACTATCGAGTTGCAGTCAGCAGATCTACAGAAAATGAATCAGATgAAaGCAAaTGAaaTGAAAAACACCCAAAAAATTGAGGATTTGAATGATGTAATTGAAAAAGTAAAGAATGAGAATAAATCATTGAGAGATgagatGGCCAaaCTGAGGAGGGcAAacaGCAAATTCAGACAACAAATTGATACgATCGAGTTGCAGTCAGCAAATCTACagCAGAAAATGGGCGAGATGGAAGCGAGAGAGCAGGAAAATGCAGGaGAGAtaGAACTATTAAACGAAGAAATGGTtGTACTGAAGAACGAGtATCGGTCAATGAGCAGCCAGATGGAGACCAATGCTGAGGCAATCAATCAGATCCGGATGCAGATCGAGAGGATTGAGATCAATTCACAACAGCAAAGTGATGCATTGAAACAAAACTGTGAGCAGCAGCAACTGCAAGCCAATAAAAATTTTCAGCTGGAAATGGAGAAATGCGCCAATGAAATTCGGCAGATTCAATCAACATTTGGATATGAAAaTTtATTGAAATCtggaTTTTTtGAATGGGAAATCGATAAAATATCAGAACAAAGGAGagAtgAaTtGATTTacAGCAAGCCATTTTATTCCGGGCCATTCGGGTACAAAATGTGCTtGGcGGTGTCTATTaGGGGTGATATTGGTGATATTTATGTTTATTTCTATTTGATGCGCGGCGATTtCGATAAAAATTTGGATTGGCCATTCAAATATTCAGTGGCAGTTGATGTGATCGATTCAGCAAATGGAAACATTATTTACAGCGAATCAGTAAAaTATTCTGATTGGCCTGATGCTGCCGGATGGAGgAAGCCAGCAAGTGACaGAAATGATCCAATTTGCATTtAtAaTtaTTTTGATCCTATCTTCAATCAAATCAGCAGTAAAAAaTAAATTGCTACTAAaTTGTAAAaTCAAAAaaTtGTGACAAaTTtGAaCAAATATTtGAATAAAA
>AAA.454EST.141
caagtccatacgtataattattaatattatttataattattcaatttgattataatttatatttatcatatttcaccataattgtAAGGTAGAGGttaGAGATAAATATaTtATGACTAACTATTTGTATAATTCAATATATACATTATAaCGTCATTAGCACTGATGTAGTAAATTGGGCTGAGGAACCTTTCtAAAaTATtCcAACGGAATTTGTGGTTtgATAAGCTTGTGGgCATAATAGTTGCTTATTCAATGCTCTATACTagACAgAAAGGGgAagTTTCCCagaCAAGcAATgAGGAAATAAAGTCATTTATCGgCaTGTCTGCTCTTATGGGACTTCATCAGTTGCcAGCgaTGTGAGAAAGGCTTTgAagTtAAATTTTGTCAACCATTtCCACCTGCATTACACTGCAtCATTCAAACCGGGAATAATCACAATCATTTCAACAAAGCCTtCCGCTCACAaGAACAATTATGTTATCCACTTTCTTTGtctGGAGTTGTTATATGGAATTTTTGTGCTCATTTTGTGTATTGctGCAGTtaTATACTTTGTGTTGCTCTCTGTAATTgTAAATGTGAATAATTTTAcTGCAAcAAaCTGAAATCAGTAAaCAATATTATATCCcAGTTGCGTATTAATCTCAAaTGGTTAACGgaCCAGAAAaTtGATGTGATTTTATCCGGgTGCCAAATAGCCGCTGACTACAGCGCTTCACATTGACGTAAGCCACTGCATAAATGCCTCACATTGACTGTCACAATTCAGGGCGCCAGcGGGGGGATTAATGCGGCTTGCTGCcACcGACAGCAATTATCTGCCTAATTATTTCAATCAATCAATTTACTTGTTGGTTTGTTgaTTGAGAATCGATATTATCGATTTGTTGTTTGAACTGTCTATTTTCCCTGCTCAAAACTGTGATTTCATCCCTCAACAATTGAATCTGAgTGCGGCTTACTACCGTATtGTCAGCCTCCTTCAATGCCATGCGgACCATTCTCACTTTTATTTTATCATATTGCTGATTGATTTTATTATTTTCTCCCTTcAATCTCTCAATTTCTtCCCGGTTTtCAGCtCTTTCGCTTCCATGCGGCCCATTCTCTGcctCAATtCcATATTTTCATTCATCaTtGATTCCATCTGACtgTTCAAATTATTGATCATAGCAATCAGCAagTTGcTATGGCAATAATtaCTCTCATTGAGATGGgCATTCATTTCGTCaCTTGCCACCTCATTTATTgCACaTCCAAACGTATTGAATGGGCAGCTGATtGGCcGCTTGtCGCAGTTATTCATGTGCTCCTCcATCTtgATCAGCtcGGTTTTGgTTTCACAATTTTGCCTTGGGCATTTCACAATAACTTTTGAtATCcTTAAATTGgctgtatgaTCttagAAAcAtCcTtagTGAAATtAATCAaTtGAACTTGACAaTATtCTGCCTctCcTGGACAGAATTTATCATTTgtACTCAAATATTGCTCAATGCAATTtGAACAAAACcGACAACCGCAAGGcGCATtGCAAGCttttATCATTAagCATTTGCAAATTCTGCATTTCAATTCACTGCtgATTTCATTATCagACtCAAATtgATTTTCTCTCAtcaTTTTCcaTAAGTTTGTAAACATTTTGtCtAaAATTTAaTAAAAATTagTTtAAATGGCAAaTAaTAATtATtAatGTAAAATTAATAAAaTATTtAATTGCAAACATCAAATCATTTCAACATtttacaacTTTCATAAATCATAATTATTATATCAATTATTtCcGCTAACCTTtATAATTT
>AAA.454EST.142
GCTGACaGAAATGAGtggaTGCATtGGGACGTTTTGCTTCAGAATGAGAGTTGTGGgAAAGTGCACCAGATGGAAATGAATGAAGCTGAGGCAATGTTTTGCTTCCTCTgcTAGCgTTTATGAcAGCCCAGAAAGGACGTTTAGTCTGCACAACTGCTGCTAATGATTtAGAAGTGAaGggAAGTgCCAGACTTGCgaCAaaCATTTAtaTTTGAAAaGAaCGCGTAATtGAcTTCAtGCgTAtCATTCAAACCGGGAATAATCACAATCATTTCAACAAAGCCTtCCGCTCACAaGAACAATTATGTTATCCACTTTCTTTGtctGGAGTTGTTATATGGAATTTTTGTGCTCATTTTGTGTATTGctGCAGTtaTATACTTTGTGTTGCTCTCTGTAATTgTAAATGTGAATAATTTTAcTGCAAcAAaCTGAAATCAGTAAaCAATATTATATCCcAGTTGCGTATTAATCTCAAaTGGTTAACGgaCCAGAAAaTtGATGTGATTTTATCCGGgTGCCAAATAGCCGCTGACTACAGCGCTTCACATTGACGTAAGCCACTGCATAAATGCCTCACATTGACTGTCACAATTCAGGGCGCCAGcGGGGGGATTAATGCGGCTTGCTGCcACcGACAGCAATTATCTGCCTAATTATTTCAATCAATCAATTTACTTGTTGGTTTGTTgaTTGAGAATCGATATTATCGATTTGTTGTTTGAACTGTCTATTTTCCCTGCTCAAAACTGTGATTTCATCCCTCAACAATTGAATCTGAgTGCGGCTTACTACCGTATtGTCAGCCTCCTTCAATGCCATGCGgACCATTCTCACTTTTATTTTATCATATTGCTGATTGATTTTATTATTTTCTCCCTTcAATCTCTCAATTTCTtCCCGGTTTtCAGCtCTTTCGCTTCCATGCGGCCCATTCTCTGcctCAATtCcATATTTTCATTCATCaTtGATTCCATCTGACtgTTCAAATTATTGATCATAGCAATCAGCAagTTGcTATGGCAATAATtaCTCTCATTGAGATGGgCATTCATTTCGTCaCTTGCCACCTCATTTATTgCACaTCCAAACGTATTGAATGGGCAGCTGATtGGCcGCTTGtCGCAGTTATTCATGTGCTCCTCcATCTtgATCAGCtcGGTTTTGgTTTCACAATTTTGCCTTGGGCATTTCACAATAACTTTTGAtATCcTTAAATTGgctgtatgaTCttagAAAcAtCcTtagTGAAATtAATCAaTtGAACTTGACAaTATtCTGCCTctCcTGGACAGAATTTATCATTTgtACTCAAATATTGCTCAATGCAATTtGAACAAAACcGACAACCGCAAGGcGCATtGCAAGCttttATCATTAagCATTTGCAAATTCTGCATTTCAATTCACTGCtgATTTCATTATCagACtCAAATtgATTTTCTCTCAtcaTTTTCcaTAAGTTTGTAAACATTTTGtCtAaAATTTAaTAAAAATTagTTtAAATGGCAAaTAaTAATtATtAatGTAAAAataTTTCATTTTATtCCACATTTgCAAATaTCAAAtcatttcAACATTTTACAACTTTCATAAATCacAATTATTATATCAATtATTTcagCtAaCcTTtATAATTTCAAgTTttgCACAATTt
>AAA.454EST.143
GCTGACaGAAATGAGtggaTGCATtGGGACGTTTTGCTTCAGAATGAGAGTTGTGGgAAAGTGCACCAGATGGAAATGAATGAAGCTGAGGCAATGTTTTGCTTCCTCTgcTAGCgTTTATGAcAGCCCAGAAAGGACGTTTAGTCTGCACAACTGCTGCTAATGATTtAGAAGTGAaGggAAGTgCCAGACTTGCgaCAaaCATTTAtaTTTGAAAaGAaCGCGTAATtGAcTTCAtGCgTAtCATTCAAACCGGGAATAATCACAATCATTTCAACAAAGCCTtCCGCTCACAaGAACAATTATGTTATCCACTTTCTTTGtctGGAGTTGTTATATGGAATTTTTGTGCTCATTTTGTGTATTGctGCAGTtaTATACTTTGTGTTGCTCTCTGTAATTgTAAATGTGAATAATTTTAcTGCAAcAAaCTGAAATCAGTAAaCAATATTATATCCcAGTTGCGTATTAATCTCAAaTGGTTAACGgaCCAGAAAaTtGATGTGATTTTATCCGGgTGCCAAATAGCCGCTGACTACAGCGCTTCACATTGACGTAAGCCACTGCATAAATGCCTCACATTGACTGTCACAATTCAGGGCGCCAGcGGGGGGATTAATGCGGCTTGCTGCcACcGACAGCAATTATCTGCCTAATTATTTCAATCAATCAATTTACTTGTTGGTTTGTTgaTTGAGAATCGATATTATCGATTTGTTGTTTGAACTGTCTATTTTCCCTGCTCAAAACTGTGATTTCATCCCTCAACAATTGAATCTGAgTGCGGCTTACTACCGTATtGTCAGCCTCCTTCAATGCCATGCGgACCATTCTCACTTTTATTTTATCATATTGCTGATTGATTTTATTATTTTCTCCCTTcAATCTCTCAATTTCTtCCCGGTTTtCAGCtCTTTCGCTTCCATGCGGCCCATTCTCTGcctCAATtCcATATTTTCATTCATCaTtGATTCCATCTGACtgTTCAAATTATTGATCATAGCAATCAGCAagTTGcTATGGCAATAATtaCTCTCATTGAGATGGgCATTCATTTCGTCaCTTGCCACCTCATTTATTgCACaTCCAAACGTATTGAATGGGCAGCTGATtGGCcGCTTGtCGCAGTTATTCATGTGCTCCTCcATCTtgATCAGCtcGGTTTTGgTTTCACAATTTTGCCTTGGGCATTTCACAATAACTTTTGAtATCcTTAAATTGgctgtatgaTCttagAAAcAtCcTtagTGAAATtAATCAaTtGAACTTGACAaTATtCTGCCTctCcTGGACAGAATTTATCATTTgtACTCAAATATTGCTCAATGCAATTtGAACAAAACcGACAACCGCAAGGcGCATtGCAAGCttttATCATTAagCATTTGCAAATTCTGCATTTCAATTCACTGCtgATTTCATTATCagACtCAAATtgATTTTCTCTCAtcaTTTTCcaTAAGTTTGTAAACATTTTGtCtAaAATTTAaTAAAAATTagTTtAAATGGCAAaTAaTAATtATtAatGTAAAATTAATAAAaTATTtAATTGCAAACATCAAATCATTTCAACATtttacaacTTTCATAAATCATAATTATTATATCAATTATTtCcGCTAACCTTtATAATTT
>AAA.454EST.144
gggtccACATGGAAgCGAAAGAGTTGGAAAATaCCCGAAAAATtGAGGATTTGAaTAAGGAAaTTCTTGCAGTGAAAAaGAATAaTCAATCATTGAGAGATGAAATGACCGAATTGGGtAAGGAAAACCGCAaGTTCAGACAACAAaTTGaTACTATCGAGTTGCAGTCAGCAAATCTACagCAGAAAATGGGCGAGATGGAAGCGAGAGAGCAGGAAAATGCAGGaGAGAtaGAACTATTAAACGAAGAAATGGTtGTACTGAAGAACGAGtATCGGTCAATGAGCAGCCAGATGGAGACCAATGCTGAGGCAATCAATCAGATCCGGATGCAGATCGAGAGGATTGAGATCAATTCACAACAGCAAAGTGATGCATTGAAACAAAACTGTGAGCAGCAGCAACTGCAAGCCAATAAAAATTTTCAGCTGGAAATGGAGAAATGCGCCAATGAAATTCGGCAGATTCAATCAACATTTGGATATGAAAaTTtATTGAAATCtggaTTTTTtGAATGGGAAATCGATAAAATATCAGAACAAAGGAGagAtgAaTtGATTTacAGCAAGCCATTTTATTCCGGGCCATTCGGGTACAAAATGTGCTTGGcGTGATTGTTGGGGATAATGGTAATATTGCTGTTGATTTCTATTTGATGCGCGGCGGTTTCGATAACAATTTGGATTGGCCATTCAAACATTCAGTGTCAATTGATGTGATCGATTCAGCAAATGGAAACATTATTCACAGCAGATCATTAAAATATTCTGATTGCCcTGATCTTGCCGGATGGAGGAAGCCAGCAAGTGACAGAAATTAtCCAATTCGCATTTATtATTATAATTCTATCTCAATCAAATCAGTCAAAAaTAaTAAATTGCTGCTAAATTGTAAAaTCAAAAAATTGTGACAAATTTTTAACAAAAATATTGATTTgcTaaaaaaaT
>AAA.454EST.145
AGAACTATGGgAAATgATgaGtAAaaaTAAATTtGAATCTGCTAATGAAaTCaGCAGTGAaTtGATATGTatcATTtGTAAacGTTtatGAgAAAAGCTtGCcAGACTCcTTGCGgTtGTCAcTTTTGTTCCGaTtGCATTGAGCAatATTTGGATgAagaTGAtAAaTtCTGTCcAGGAGATTCAAACTTTTgTCAAGTTCAAATGATtAaTTTCACTAaGGAGTTTCTCCACTTCATGCAACTAATATAAGGATATCAAAaGTTGTTGTGAAatGCCcAAGACAAAAATGTGAAaTCCAAACCGAGCTGAggATGATGGAGGACcACATGAGAaCATGCAACAAaCgtCCAATCAGCTGCCCATTCaTTtCAATTGGCTGTGAAATGAATGAAATAGCCAATGATGAAATAAATCTCCATCTCAATGAAACcAATtaTTGgcATAGCAAATTGCTGATTGGCGtAATCAAcAATTtCAaTaaTcAGATGGAATCAatGAtgAATGAAAATAagAAaTTgAGGgTTtGAGgacTGaTTGCAATATTGAaTTGATATTTGTAATTGCAGTtGAGAATGTGCAAAATGTCATTGAAGGCGgATGACAATACGCAAGTAAGCAGAAATGAGATTCAATTGTTGAGGgATGAAaTGActGAaTTGAGTAAGgAAAaCCgcAAaTTCAGACAaCAAATTGATACTATCGAGTTGCAGTCAGCAGATCTACAGAAAATGAATCAGATgAAaGCAAaTGAaaTGAAAAACACCCAAAAAATTGAGGATTTGAATGATGTAATTGAAAAAGTAAAGAATGAGAATAAATCATTGAGAGATgagatGGCCAaaCTGAGGAGGGcAAacaGCAAATTCAGACAACAAATTGATACgATCGAGTTGCAGTCAGCAAATCTACagCAGAAAATGGGCGAGATGGAAGCGAGAGAGCAGGAAAATGCAGGaGAGAtaGAACTATTAAACGAAGAAATGGTtGTACTGAAGAACGAGtATCGGTCAATGAGCAGCCAGATGGAGACCAATGCTGAGGCAATCAATCAGATCCGGATGCAGATCGAGAGGATTGAGATCAATTCACAACAGCAAAGTGATGCATTGAAACAAAACTGTGAGCAGCAGCAACTGCAAGCCAATAAAAATTTTCAGCTGGAAATGGAGAAATGCGCCAATGAAATTCGGCAGATTCAATCAACATTTGGATATGAAAaTTtATTGAAATCtggaTTTTTtGAATGGGAAATCGATAAAATATCAGAACAAAGGAGagAtgAaTtGATTTacAGCAAGCCATTTTATTCCGGGCCATTCGGGTACAAAATGTGCTTGGcGTGATTGTTGGGGATAATGGTAATATTGCTGTTGATTTCTATTTGATGCGCGGCGGTTTCGATAACAATTTGGATTGGCCATTCAAACATTCAGTGTCAATTGATGTGATCGATTCAGCAAATGGAAACATTATTCACAGCAGATCATTAAAATATTCTGATTGCCcTGATCTTGCCGGATGGAGGAAGCCAGCAAGTGACAGAAATTAtCCAATTCGCATTTATtATTATAATTCTATCTCAATCAAATCAGTCAAAAaTAaTAAATTGCTGCTAAATTGTAAAaTCAAAAAATTGTGACAAATTTTTAACAAAAATATTGATTTgcTaaaaaaaT
>AAA.454EST.146
gggtccACATGGAAgCGAAAGAGTTGGAAAATaCCCGAAAAATtGAGGATTTGAaTAAGGAAaTTCTTGCAGTGAAAAaGAATAaTCAATCATTGAGAGATGAAATGACCGAATTGGGtAAGGAAAACCGCAaGTTCAGACAACAAaTTGaTACTATCGAGTTGCAGTCAGCAAATCTACagCAGAAAATGGGCGAGATGGAAGCGAGAGAGCAGGAAAATGCAGGaGAGAtaGAACTATTAAACGAAGAAATGGTtGTACTGAAGAACGAGtATCGGTCAATGAGCAGCCAGATGGAGACCAATGCTGAGGCAATCAATCAGATCCGGATGCAGATCGAGAGGATTGAGATCAATTCACAACAGCAAAGTGATGCATTGAAACAAAACTGTGAGCAGCAGCAACTGCAAGCCAATAAAAATTTTCAGCTGGAAATGGAGAAATGCGCCAATGAAATTCGGCAGATTCAATCAACATTTGGATATGAAAATTTATTGAAatCTGGATTTTTTGAATGGgAAATCGATAAAATATCAGAACAAAGGAGAAATGAAATGATTTACAGCAAGCCATTTTATTCCGGGCCATTCGGGTGCAAAATGCGCTTGGTGGTGATTATTAGGGgTGATGGTTaTATTGGTGTTTATTTCTATTTGATGCGGGgCGATTTCGATAaCAATTTGGAATGGCCATTCAAAtATGAAGTGGCAGTTGATGTGATCGATTCAGCAAATGGaaAaacaTTATtCACAGCGAATCaGTAAAATaTTCTGATtACCctgATtATGTCGgATGgAGGAagCcaGCAAGTGACAGAAaTGaTCcAaTTtaCATTtATtcTAATTCTATCCcAaTCAAatCATtaCCtAAAA
>AAA.454EST.147
AGAACTATGGgAAATgATgaGtAAaaaTAAATTtGAATCTGCTAATGAAaTCaGCAGTGAaTtGATATGTatcATTtGTAAacGTTtatGAgAAAAGCTtGCcAGACTCcTTGCGgTtGTCAcTTTTGTTCCGaTtGCATTGAGCAatATTTGGATgAagaTGAtAAaTtCTGTCcAGGAGATTCAAACTTTTgTCAAGTTCAAATGATtAaTTTCACTAaGGAGTTTCTCCACTTCATGCAACTAATATAAGGATATCAAAaGTTGTTGTGAAatGCCcAAGACAAAAATGTGAAaTCCAAACCGAGCTGAggATGATGGAGGACcACATGAGAaCATGCAACAAaCgtCCAATCAGCTGCCCATTCaTTtCAATTGGCTGTGAAATGAATGAAATAGCCAATGATGAAATAAATCTCCATCTCAATGAAACcAATtaTTGgcATAGCAAATTGCTGATTGGCGtAATCAAcAATTtCAaTaaTcAGATGGAATCAatGAtgAATGAAAATAagAAaTTgAGGgTTtGAGgacTGaTTGCAATATTGAaTTGATATTTGTAATTGCAGTtGAGAATGTGCAAAATGTCATTGAAGGCGgATGACAATACGCAAGTAAGCAGAAATGAGATTCAATTGTTGAGGgATGAAaTGActGAaTTGAGTAAGgAAAaCCgcAAaTTCAGACAaCAAATTGATACTATCGAGTTGCAGTCAGCAGATCTACAGAAAATGAATCAGATgAAaGCAAaTGAaaTGAAAAACACCCAAAAAATTGAGGATTTGAATGATGTAATTGAAAAAGTAAAGAATGAGAATAAATCATTGAGAGATgagatGGCCAaaCTGAGGAGGGcAAacaGCAAATTCAGACAACAAATTGATACgATCGAGTTGCAGTCAGCAAATCTACagCAGAAAATGGGCGAGATGGAAGCGAGAGAGCAGGAAAATGCAGGaGAGAtaGAACTATTAAACGAAGAAATGGTtGTACTGAAGAACGAGtATCGGTCAATGAGCAGCCAGATGGAGACCAATGCTGAGGCAATCAATCAGATCCGGATGCAGATCGAGAGGATTGAGATCAATTCACAACAGCAAAGTGATGCATTGAAACAAAACTGTGAGCAGCAGCAACTGCAAGCCAATAAAAATTTTCAGCTGGAAATGGAGAAATGCGCCAATGAAATTCGGCAGATTCAATCAACATTTGGAgaTGAAAATTTATTGAAATctGGATTTTTTGAATGGGAAATCGATAAAATATCAGAACAAaGGAGaGATGAAtGGATTTACAGCAAGCCGTTTTATtCcGGGCCATtcGGGTACAAAATGTGCTTGgCGgTGATTATTAGGGATTGTTGGGGTGATGGTGATATTGAGGATGATGGTGGTATTTATGTTGATTTCAATTTGATgCGCGGCGATTTCGATAACAATTTGgAATGGCCATTCAAATATTCAGTGGCAGTTGATGTGATCGATTCAGCAAATGGAAACATTATTGACAGCGATTCAGTAAAATATTcTGATTGCCcTGATGATGCCGAATGGAGGAAGCCAGCAAGTGACAGAAATGATtCAATTGGCATTTATTATtATCCTATCCCAATCAAATCAGCAGCAAAaTCAGATAAATTGCTGCTCAGATGTAAAATCAAAAAaTTGtGACAAATTTG
>AAA.454EST.148
AGAACTATGGgAAATgATgaGtAAaaaTAAATTtGAATCTGCTAATGAAaTCaGCAGTGAaTtGATATGTatcATTtGTAAacGTTtatGAgAAAAGCTtGCcAGACTCcTTGCGgTtGTCAcTTTTGTTCCGaTtGCATTGAGCAatATTTGGATgAagaTGAtAAaTtCTGTCcAGGAGATTCAAACTTTTgTCAAGTTCAAATGATtAaTTTCACTAaGGAGTTTCTCCACTTCATGCAACTAATATAAGGATATCAAAaGTTGTTGTGAAatGCCcAAGACAAAAATGTGAAaTCCAAACCGAGCTGAggATGATGGAGGACcACATGAGAaCATGCAACAAaCgtCCAATCAGCTGCCCATTCaTTtCAATTGGCTGTGAAATGAATGAAATAGCCAATGATGAAATAAATCTCCATCTCAATGAAACcAATtaTTGgcATAGCAAATTGCTGATTGGCGtAATCAAcAATTtCAaTaaTcAGATGGAATCAatGAtgAATGAAAATAagAAaTTgAGGgTTtGAGgacTGaTTGCAATATTGAaTTGATATTTGTAATTGCAGTtGAGAATGTGCAAAATGTCATTGAAGGCGgATGACAATACGCAAGTAAGCAGAAATGAGATTCAATTGTTGAGGgATGAAaTGActGAaTTGAGTAAGgAAAaCCgcAAaTTCAGACAaCAAATTGATACTATCGAGTTGCAGTCAGCAGATCTACAGAAAATGAATCAGATgAAaGCAAaTGAaaTGAAAAACACCCAAAAAATTGAGGATTTGAATGATGTAATTGAAAAAGTAAAGAATGAGAATAAATCATTGAGAGATgagatGGCCAaaCTGAGGAGGGcAAacaGCAAATTCAGACAACAAATTGATACgATCGAGTTGCAGTCAGCAAATCTACagCAGAAAATGGGCGAGATGGAAGCGAGAGAGCAGGAAAATGCAGGaGAGAtaGAACTATTAAACGAAGAAATGGTtGTACTGAAGAACGAGtATCGGTCAATGAGCAGCCAGATGGAGACCAATGCTGAGGCAATCAATCAGATCCGGATGCAGATCGAGAGGATTGAGATCAATTCACAACAGCAAAGTGATGCATTGAAACAAAACTGTGAGCAGCAGCAACTGCAAGCCAATAAAAATTTTCAGCTGGAAATGGAGAAATGCGCCAATGAAATTCGGCAGATTCAATCAACATTTGGATATGAAAATTTATTGAAatCTGGATTTTTTGAATGGgAAATCGATAAAATATCAGAACAAAGGAGAAATGAAATGATTTACAGCAAGCCATTTTATTCCGGGCCATTCGGGTGCAAAATGCGCTTGGTGGTGATTATTAGGGgTGATGGTTaTATTGGTGTTTATTTCTATTTGATGCGGGgCGATTTCGATAaCAATTTGGAATGGCCATTCAAAtATGAAGTGGCAGTTGATGTGATCGATTCAGCAAATGGaaAaacaTTATtCACAGCGAATCaGTAAAATaTTCTGATtACCctgATtATGTCGgATGgAGGAagCcaGCAAGTGACAGAAaTGaTCcAaTTtaCATTtATtcTAATTCTATCCcAaTCAAatCATtaCCtAAAA
>AAA.454EST.149
gggtccACATGGAAgCGAAAGAGTTGGAAAATaCCCGAAAAATtGAGGATTTGAaTAAGGAAaTTCTTGCAGTGAAAAaGAATAaTCAATCATTGAGAGATGAAATGACCGAATTGGGtAAGGAAAACCGCAaGTTCAGACAACAAaTTGaTACTATCGAGTTGCAGTCAGCAAATCTACagCAGAAAATGGGCGAGATGGAAGCGAGAGAGCAGGAAAATGCAGGaGAGAtaGAACTATTAAACGAAGAAATGGTtGTACTGAAGAACGAGtATCGGTCAATGAGCAGCCAGATGGAGACCAATGCTGAGGCAATCAATCAGATCCGGATGCAGATCGAGAGGATTGAGATCAATTCACAACAGCAAAGTGATGCATTGAAACAAAACTGTGAGCAGCAGCAACTGCAAGCCAATAAAAATTTTCAGCTGGAAATGGAGAAATGCGCCAATGAAATTCGGCAGATTCAATCAACATTTGGAgaTGAAAATTTATTGAAATctGGATTTTTTGAATGGGAAATCGATAAAATATCAGAACAAaGGAGaGATGAAtGGATTTACAGCAAGCCGTTTTATtCcGGGCCATtcGGGTACAAAATGTGCTTGgCGgTGATTATTAGGGATTGTTGGGGTGATGGTGATATTGAGGATGATGGTGGTATTTATGTTGATTTCAATTTGATgCGCGGCGATTTCGATAACAATTTGgAATGGCCATTCAAATATTCAGTGGCAGTTGATGTGATCGATTCAGCAAATGGAAACATTATTGACAGCGATTCAGTAAAATATTcTGATTGCCcTGATGATGCCGAATGGAGGAAGCCAGCAAGTGACAGAAATGATtCAATTGGCATTTATTATtATCCTATCCCAATCAAATCAGCAGCAAAaTCAGATAAATTGCTGCTCAGATGTAAAATCAAAAAaTTGtGACAAATTTG
>AAA.454EST.150
TTTACTATTTAttgAAATTCATTTGAAATCACTCTGACAAATCATCCGaaaATTCAATTCTCTGCTGAAAGCACCTTATTAATTTTAGGGAAACAAATTTAAaTAAGATTATTTAAGAATTGAGCGTAACTCGATTGTTTttATAAGCAACAAaTTATTTGAGGTGATTTTAGTGGGggAAtATTGTATATGATAAACATtAAATAAGCATGAAGTATCCCTGGCTACAGTGCCTCACATTGACTCACCCGCGGGAGCACATTCATAATTCTGGGCCGCCAATATTGGATATGATATATTGATTTGGTATTTGTGATTGCAGCAGAAAATGGGCGAGATGGAAGCGAGAGAGCAGGAAAATGCAGGaGAGAtaGAACTATTAAACGAAGAAATGGTtGTACTGAAGAACGAGtATCGGTCAATGAGCAGCCAGATGGAGACCAATGCTGAGGCAATCAATCAGATCCGGATGCAGATCGAGAGGATTGAGATCAATTCACAACAGCAAAGTGATGCATTGAAACAAAACTGTGAGCAGCAGCAACTGCAAGCCAATAAAAATTTTCAGCTGGAAATGGAGAAATGCGCCAATGAAATTCGGCAGATTCAATCAACATTTGGATATGAAAaTTtATTGAAATCtggaTTTTTtGAATGGGAAATCGATAAAATATCAGAACAAAGGAGagAtgAaTtGATTTacAGCAAGCCATTTTATTCCGGGCCATTCGGGTACAAAATGTGCTTGGcGGGTGATTATTAGGGATGATAATGGTGATATTTATGTTTATTTCTATTTGATGCGGGGCGGTTTCGATAACAATTTGGAATGGCCATTCAAATATGAAGTGGCAGTTGATGTGATCGATTCAGCAAATGGAAACATTATTGACAGCAGATCAGTAAAATATTCTGATTGGCCTGATGCTGCcgAaTGGAGGAAGCCAGCAAGTGACAGAAATGgTCCAATTCGCATTTAtAATtATtATGATTCTATCTCAATgAAaTCtGCAGCAaTAAaTAATAAATTGCTaCTAAaGTGTAAAATCGAAAAATTGTGACAAATTtGAACAAATATTTAAaTAAAAATTGATttATTTTC
>AAA.454EST.151
TTTACTATTTAttgAAATTCATTTGAAATCACTCTGACAAATCATCCGaaaATTCAATTCTCTGCTGAAAGCACCTTATTAATTTTAGGGAAACAAATTTAAaTAAGATTATTTAAGAATTGAGCGTAACTCGATTGTTTttATAAGCAACAAaTTATTTGAGGTGATTTTAGTGGGggAAtATTGTATATGATAAACATtAAATAAGCATGAAGTATCCCTGGCTACAGTGCCTCACATTGACTCACCCGCGGGAGCACATTCATAATTCTGGGCCGCCAATATTGGATATGATATATTGATTTGGTATTTGTGATTGCAGCAGAAAATGGGCGAGATGGAAGCGAGAGAGCAGGAAAATGCAGGaGAGAtaGAACTATTAAACGAAGAAATGGTtGTACTGAAGAACGAGtATCGGTCAATGAGCAGCCAGATGGAGACCAATGCTGAGGCAATCAATCAGATCCGGATGCAGATCGAGAGGATTGAGATCAATTCACAACAGCAAAGTGATGCATTGAAACAAAACTGTGAGCAGCAGCAACTGCAAGCCAATAAAAATTTTCAGCTGGAAATGGAGAAATGCGCCAATGAAATTCGGCAGATTCAATCAACATTTGGATATGAAAaTTtATTGAAATCtggaTTTTTtGAATGGGAAATCGATAAAATATCAGAACAAAGGAGagAtgAaTtGATTTacAGCAAGCCATTTTATTCCGGGCCATTCGGGTACAAAATGTGCTTGGcGGTGAATATTGGTGCTTATTGGGATAATGATGATGATATTGATGGTGATAATATTGGTGTTTATTTCCATTtGATGCGCGGCGATTTTGATAACAATTTGGAATGGCCATTCAAATATAAAGTTGCAGTCGATgtGATCGATTCAGCAAATGGAACCATTATTTACAGCGAaTCAGTAAAaTATTCTGATGATGCTGgATGgAGgAagCcAGCAAGTGACAGAAatgATCCAATTGGCATTtATAATTaTAATTTTATCCcAAtCAAaTCAGCATCAaGAAAAaatAAgTtGcTACTAAAATaGTAAAaTaCtAAAAAatAGTGACAAAttaGtAAc
>AAA.454EST.152
gggtccACATGGAAgCGAAAGAGTTGGAAAATaCCCGAAAAATtGAGGATTTGAaTAAGGAAaTTCTTGCAGTGAAAAaGAATAaTCAATCATTGAGAGATGAAATGACCGAATTGGGtAAGGAAAACCGCAaGTTCAGACAACAAaTTGaTACTATCGAGTTGCAGTCAGCAAATCTACAGCGCGTTATGGTTGTACTGAAGAACGAGTATCGGTCAATGAGCAgCCAGATGGAGACCAATGCTGAGGCAATCAATCAGATCCGGATGCAGATCGAGAGGATTGAGATCAATTCACAaCAgCAAAGTGATGCATTGAAACAAAACTGTGAGCAGCAGCAACTGCAAGCCAATAAAAATCTGGAAATGGAGAAATGCGCCAATGAAATTCCGCAGATTCAATCAATATTTGGAGAAAATATATTGAAATCGGGATTTTTTGAATGGGAAATCGATAAAATATCAGAACAAAGGAGAGATGAAACGATTTACAGCAAGCCATTTTATTCCGGGCCATTCGGGTACAAAATGTGCTTGGCGGTGATTATTGGGATTGATGATTATATTGATGTTTGTTTCCATTTGATGCGCGGCGATTTCGATAACAATTTGGAATGGAGATTCAAATATGAAGTGGCAGTTGATGTGATCGATTCAGCAAATGGAAACATTATTCACAGCAGATCAGTAAAATATtcTGATTGCCCTGATAATGCCGGATGGAGGAAGCCAGCACGTGACAGAAATGATCCAATTTGCATTTATTATCCtATctCAATCAaTtCAGCAGcaaaaTcaaaTAAATTGCTGCTcaGaTGTAAAATCgAAAAaaTTGTGACAAATTTGAACAAaTATTTGAATaaaaaTTGAtttatttt
>AAA.454EST.153
TTTACTATTTAttgAAATTCATTTGAAATCACTCTGACAAATCATCCGaaaATTCAATTCTCTGCTGAAAGCACCTTATTAATTTTAGGGAAACAAATTTAAaTAAGATTATTTAAGAATTGAGCGTAACTCGATTGTTTttATAAGCAACAAaTTATTTGAGGTGATTTTAGTGGGggAAtATTGTATATGATAAACATtAAATAAGCATGAAGTATCCCTGGCTACAGTGCCTCACATTGACTCACCCGCGGGAGCACATTCATAATTCTGGGCCGCCAATATTGGATATGATATATTGATTTGGTATTTGTGATTGCAGCAGAAAATGGGCGAGATGGAAGCGAGAGAGCAGGAAAATGCAGGaGAGAtaGAACTATTAAACGAAGAAATGGTtGTACTGAAGAACGAGtATCGGTCAATGAGCAGCCAGATGGAGACCAATGCTGAGGCAATCAATCAGATCCGGATGCAGATCGAGAGGATTGAGATCAATTCACAACAGCAAAGTGATGCATTGAAACAAAACTGTGAGCAGCAGCAACTGCAAGCCAATAAAAATTTTCAGCTGGAAATGGAGAAATGCGCCAATGAAATTCGGCAGATTCAATCAACATTTGGATATGAAAaTTtATTGAAATCtggaTTTTTtGAATGGGAAATCGATAAAATATCAGAACAAAGGAGagAtgAaTtGATTTacAGCAAGCCATTTTATTCCGGGCCATTCGGGTACAAAATGTGCTTGGcGTGATTGTTGGGGATAATGGTAATATTGCTGTTGATTTCTATTTGATGCGCGGCGGTTTCGATAACAATTTGGATTGGCCATTCAAACATTCAGTGTCAATTGATGTGATCGATTCAGCAAATGGAAACATTATTCACAGCAGATCATTAAAATATTCTGATTGCCcTGATCTTGCCGGATGGAGGAAGCCAGCAAGTGACAGAAATTAtCCAATTCGCATTTATtATTATAATTCTATCTCAATCAAATCAGTCAAAAaTAaTAAATTGCTGCTAAATTGTAAAaTCAAAAAATTGTGACAAATTTTTAACAAAAATATTGATTTgcTaaaaaaaT
>AAA.454EST.154
TTTACTATTTAttgAAATTCATTTGAAATCACTCTGACAAATCATCCGaaaATTCAATTCTCTGCTGAAAGCACCTTATTAATTTTAGGGAAACAAATTTAAaTAAGATTATTTAAGAATTGAGCGTAACTCGATTGTTTttATAAGCAACAAaTTATTTGAGGTGATTTTAGTGGGggAAtATTGTATATGATAAACATtAAATAAGCATGAAGTATCCCTGGCTACAGTGCCTCACATTGACTCACCCGCGGGAGCACATTCATAATTCTGGGCCGCCAATATTGGATATGATATATTGATTTGGTATTTGTGATTGCAGCAGAAAATGGGCGAGATGGAAGCGAGAGAGCAGGAAAATGCAGGaGAGAtaGAACTATTAAACGAAGAAATGGTtGTACTGAAGAACGAGtATCGGTCAATGAGCAGCCAGATGGAGACCAATGCTGAGGCAATCAATCAGATCCGGATGCAGATCGAGAGGATTGAGATCAATTCACAACAGCAAAGTGATGCATTGAAACAAAACTGTGAGCAGCAGCAACTGCAAGCCAATAAAAATTTTCAGCTGGAAATGGAGAAATGCGCCAATGAAATTCGGCAGATTCAATCAACATTTGGATATGAAAaTTtATTGAAATCtggaTTTTTtGAATGGGAAATCGATAAAATATCAGAACAAAGGAGagAtgAaTtGATTTacAGCAAGCCATTTTATTCCGGGCCATTCGGGTACAAAATGTGCTtGGcGGTGTCTATTaGGGGTGATATTGGTGATATTTATGTTTATTTCTATTTGATGCGCGGCGATTtCGATAAAAATTTGGATTGGCCATTCAAATATTCAGTGGCAGTTGATGTGATCGATTCAGCAAATGGAAACATTATTTACAGCGAATCAGTAAAaTATTCTGATTGGCCTGATGCTGCCGGATGGAGgAAGCCAGCAAGTGACaGAAATGATCCAATTTGCATTtAtAaTtaTTTTGATCCTATCTTCAATCAAATCAGCAGTAAAAAaTAAATTGCTACTAAaTTGTAAAaTCAAAAaaTtGTGACAAaTTtGAaCAAATATTtGAATAAAA
>AAA.454EST.155
AGAACTATGGgAAATgATgaGtAAaaaTAAATTtGAATCTGCTAATGAAaTCaGCAGTGAaTtGATATGTatcATTtGTAAacGTTtatGAgAAAAGCTtGCcAGACTCcTTGCGgTtGTCAcTTTTGTTCCGaTtGCATTGAGCAatATTTGGATgAagaTGAtAAaTtCTGTCcAGGAGATTCAAACTTTTgTCAAGTTCAAATGATtAaTTTCACTAaGGAGTTTCTCCACTTCATGCAACTAATATAAGGATATCAAAaGTTGTTGTGAAatGCCcAAGACAAAAATGTGAAaTCCAAACCGAGCTGAggATGATGGAGGACcACATGAGAaCATGCAACAAaCgtCCAATCAGCTGCCCATTCaTTtCAATTGGCTGTGAAATGAATGAAATAGCCAATGATGAAATAAATCTCCATCTCAATGAAACcAATtaTTGgcATAGCAAATTGCTGATTGGCGtAATCAAcAATTtCAaTaaTcAGATGGAATCAatGAtgAATGAAAATAagAAaTTgAGGgTTtGAGgacTGaTTGCAATATTGAaTTGATATTTGTAATTGCAGTtGAGAATGTGCAAAATGTCATTGAAGGCGgATGACAATACGCAAGTAAGCAGAAATGAGATTCAATTGTTGAGGgATGAAaTGActGAaTTGAGTAAGgAAAaCCgcAAaTTCAGACAaCAAATTGATACTATCGAGTTGCAGTCAGCAGATCTACAGAAAATGAATCAGATgAAaGCAAaTGAaaTGAAAAACACCCAAAAAATTGAGGATTTGAATGATGTAATTGAAAAAGTAAAGAATGAGAATAAATCATTGAGAGATgagatGGCCAaaCTGAGGAGGGcAAacaGCAAATTCAGACAACAAATTGATACgATCGAGTTGCAGTCAGCAAATCTACAGCGCGTTATGGTTGTACTGAAGAACGAGTATCGGTCAATGAGCAgCCAGATGGAGACCAATGCTGAGGCAATCAATCAGATCCGGATGCAGATCGAGAGGATTGAGATCAATTCACAaCAgCAAAGTGATGCATTGAAACAAAACTGTGAGCAGCAGCAACTGCAAGCCAATAAAAATCTGGAAATGGAGAAATGCGCCAATGAAATTCCGCAGATTCAATCAATATTTGGAGAAAATATATTGAAATCGGGATTTTTTGAATGGGAAATCGATAAAATATCAGAACAAAGGAGAGATGAAACGATTTACAGCAAGCCATTTTATTCCGGGCCATTCGGGTACAAAATGTGCTTGGCGGTGATTATTGGGATTGATGATTATATTGATGTTTGTTTCCATTTGATGCGCGGCGATTTCGATAACAATTTGGAATGGAGATTCAAATATGAAGTGGCAGTTGATGTGATCGATTCAGCAAATGGAAACATTATTCACAGCAGATCAGTAAAATATtcTGATTGCCCTGATAATGCCGGATGGAGGAAGCCAGCACGTGACAGAAATGATCCAATTTGCATTTATTATCCtATctCAATCAaTtCAGCAGcaaaaTcaaaTAAATTGCTGCTcaGaTGTAAAATCgAAAAaaTTGTGACAAATTTGAACAAaTATTTGAATaaaaaTTGAtttatttt
>AAA.454EST.156
TAaCcATACATTcaCcATGACAAaTtAaCAAAaTAGGAACAAAaGTTTTAaTAAAAaCTGTGATTGTTGAATAATTTGTTTAAATGTTtCATAATTTTTCGATGTTACACTTCAGTAGAAAATTATTATTTCTCACAGCTGCTTTTTTGATTGAGATAAAACCAAAATAATAAAATATGCGAATTGGATTATTTCTGTCATTTGATGGCTTTCTCCATCCAGCGAGATAAGGGTAATCGGAATATTTTATTGATTTGCTGCAAATAAGGTTTCTATTTGCTGAATCTACCGCATCTACTGTCACTGTATATTtAAaTGgCCATTCcAaTTtATAaTCGAaTTtACcACGCATCAAATGGAAATCAATATCAATATAATCATCAATATAATAATCCCTAACATTAATCGCCAAACACATTTTGTACCCGGATGACTCAGAATAAAATGGCTTGCTGTATATCCATTCCTTTCTCTTTTGCTGTGAAATTTTATCAATTTGCCATTCAAAAAATCCAAATTTTATAAAAATTTCATTTCCAAATGTTTGAATAAGCCGAATGTCATTGTCACATTTCTCTATTTCCAGTTTTTTATTGACTCGTAACTGCTGCTGATGCTCATATATTTGTTTAAATTCATCACTTTGCTTTTGGAAATTTATCtCAACCTTCTCGATCtGCATCCGGATTTGATTGATTGCTCCAGTATTTGTCTCCATTTCGCTTCTCAATGATCGATACTCATTTTTtAATGCCTTCATTTCTTTATTTGTTtCCTCCATATTCCTGGCGTTTTCCAGTTCTTTCGCTTCCATCTCACACATTTTCTGTTGTTGGTTTGTTgaTTGAGAATCGATATTATCGATTTGTTGTTTGAACTGTCTATTTTCCCTGCTCAAAACTGTGATTTCATCCCTCAACAATTGAATCTGAgTGCGGCTTACTACCGTATtGTCAGCCTCCTTCAATGCCATGCGgACCATTCTCACTTTTATTTTATCATATTGCTGATTGATTTTATTATTTTCTCCCTTcAATCTCTCAATTTCTtCCCGGTTTtCAGCtCTTTCGCTTCCATGCGGCCCATTCTCTGcctCAATtCcATATTTTCATTCATCaTtGATTCCATCTGACtgTTCAAATTATTGATCATAGCAATCAGCAagTTGcTATGGCAATAATtaCTCTCATTGAGATGGgCATTCATTTCGTCaCTTGCCACCTCATTTATTgCACaTCCAAACGTATTGAATGGGCAGCTGATtGGCcGCTTGtCGCAGTTATTCATGTGCTCCTCcATCTtgATCAGCtcGGTTTTGgTTTCACAATTTTGCCTTGGGCATTTCACAATAACTTTTGAtATCcTTAAATTGgctgtatgaTCttagAAAcAtCcTtagTGAAATtAATCAaTtGAACTTGACAaTATtCTGCCTctCcTGGACAGAATTTATCATTTgtACTCAAATATTGCTCAATGCAATTtGAACAAAACcGACAACCGCAAGGcGCATtGCAAGCttttATCATTAagCATTTGCAAATTCTGCATTTCAATTCACTGCtgATTTCATTATCagACtCAAATtgATTTTCTCTCAtcaTTTTCcaTAAGTTTGTAAACATTTTGtCtAaAATTTAaTAAAAATTagTTtAAATGGCAAaTAaTAATtATtAatGTAAAATTAATAAAaTATTtAATTGCAAACATCAAATCATTTCAACATtttacaacTTTCATAAATCATAATTATTATATCAATTATTtCcGCTAACCTTtATAATTT
>AAA.454EST.157
TAaCcATACATTcaCcATGACAAaTtAaCAAAaTAGGAACAAAaGTTTTAaTAAAAaCTGTGATTGTTGAATAATTTGTTTAAATGTTtCATAATTTTTCGATGTTACACTTCAGTAGAAAATTATTATTTCTCACAGCTGCTTTTTTGATTGAGATAAAACCAAAATAATAAAATATGCGAATTGGATTATTTCTGTCATTTGATGGCTTTCTCCATCCAGCGAGATAAGGGTAATCGGAATATTTTATTGATTTGCTGCAAATAAGGTTTCTATTTGCTGAATCTACCGCATCTACTGTCACTGTATATTtAAaTGgCCATTCcAaTTtATAaTCGAaTTtACcACGCATCAAATGGAAATCAATATCAATATAATCATCAATATAATAATCCCTAACATTAATCGCCAAACACATTTTGTACCCGGATGACTCAGAATAAAATGGCTTGCTGTATATCCATTCCTTTCTCTTTTGCTGTGAAATTTTATCAATTTGCCATTCAAAAAATCCAAATTTTATAAAAATTTCATTTCCAAATGTTTGAATAAGCCGAATGTCATTGTCACATTTCTCTATTTCCAGTTTTTTATTGACTCGTAACTGCTGCTGATGCTCATATATTTGTTTAAATTCATCACTTTGCTTTTGGAAATTTATCtCAACCTTCTCGATCtGCATCCGGATTTGATTGATTGCTCCAGTATTTGTCTCCATTTCGCTTCTCAATGATCGATACTCATTTTTtAATGCCTTCATTTCTTTATTTGTTtCCTCCATATTCCTGGCGTTTTCCAGTTCTTTCGCTTCCATCTCACACATTTTCTGTTGTTGGTTTGTTgaTTGAGAATCGATATTATCGATTTGTTGTTTGAACTGTCTATTTTCCCTGCTCAAAACTGTGATTTCATCCCTCAACAATTGAATCTGAgTGCGGCTTACTACCGTATtGTCAGCCTCCTTCAATGCCATGCGgACCATTCTCACTTTTATTTTATCATATTGCTGATTGATTTTATTATTTTCTCCCTTcAATCTCTCAATTTCTtCCCGGTTTtCAGCtCTTTCGCTTCCATGCGGCCCATTCTCTGcctCAATtCcATATTTTCATTCATCaTtGATTCCATCTGACtgTTCAAATTATTGATCATAGCAATCAGCAagTTGcTATGGCAATAATtaCTCTCATTGAGATGGgCATTCATTTCGTCaCTTGCCACCTCATTTATTgCACaTCCAAACGTATTGAATGGGCAGCTGATtGGCcGCTTGtCGCAGTTATTCATGTGCTCCTCcATCTtgATCAGCtcGGTTTTGgTTTCACAATTTTGCCTTGGGCATTTCACAATAACTTTTGAtATCcTTAAATTGgctgtatgaTCttagAAAcAtCcTtagTGAAATtAATCAaTtGAACTTGACAaTATtCTGCCTctCcTGGACAGAATTTATCATTTgtACTCAAATATTGCTCAATGCAATTtGAACAAAACcGACAACCGCAAGGcGCATtGCAAGCttttATCATTAagCATTTGCAAATTCTGCATTTCAATTCACTGCtgATTTCATTATCagACtCAAATtgATTTTCTCTCAtcaTTTTCcaTAAGTTTGTAAACATTTTGtCtAaAATTTAaTAAAAATTagTTtAAATGGCAAaTAaTAATtATtAatGTAAAAataTTTCATTTTATtCCACATTTgCAAATaTCAAAtcatttcAACATTTTACAACTTTCATAAATCacAATTATTATATCAATtATTTcagCtAaCcTTtATAATTTCAAgTTttgCACAATTt
>AAA.454EST.158
tgctatgacaaTAATtgctctcattgagatggagattcatttcatcattGGCTATTTCATTCATTTCACAGCCAATTGAATTGAATggaCAGccGATTGACCGCTTGTCGCATGTTCTGATGTgCTCCTCCAtcttGAtCAGCTCGGTTTTgaTTtCACAATTTTGCCTTGGGCATTTCACAATAACTTTTGAtATCcTTAAATTGgctgtatgaTCttagAAAcAtCcTtagTGAAATtAATCAaTtGAACTTGACAaTATtCTGCCTctCcTGGACAGAATTTATCATTTgtACTCAAATATTGCTCAATGCAATTtGAACAAAACcGACAACCGCAAGGcGCATtGCAAGCttttATCATTAagCATTTGCAAATTCTGCATTTCAATTCACTGCtgATTTCATTATCagACtCAAATtgATTTTCTCTCAtcaTTTTCcaTAAGTTTGTAAACATTTTGtCtAaAATTTAaTAAAAATTagTTtAAATGGCAAaTAaTAATtATtAatGTAAAATTAATAAAaTATTtAATTGCAAACATCAAATCATTTCAACATtttacaacTTTCATAAATCATAATTATTATATCAATTATTtCcGCTAACCTTtATAATTT
>AAA.454EST.159
tgctatgacaaTAATtgctctcattgagatggagattcatttcatcattGGCTATTTCATTCATTTCACAGCCAATTGAATTGAATggaCAGccGATTGACCGCTTGTCGCATGTTCTGATGTgCTCCTCCAtcttGAtCAGCTCGGTTTTgaTTtCACAATTTTGCCTTGGGCATTTCACAATAACTTTTGAtATCcTTAAATTGgctgtatgaTCttagAAAcAtCcTtagTGAAATtAATCAaTtGAACTTGACAaTATtCTGCCTctCcTGGACAGAATTTATCATTTgtACTCAAATATTGCTCAATGCAATTtGAACAAAACcGACAACCGCAAGGcGCATtGCAAGCttttATCATTAagCATTTGCAAATTCTGCATTTCAATTCACTGCtgATTTCATTATCagACtCAAATtgATTTTCTCTCAtcaTTTTCcaTAAGTTTGTAAACATTTTGtCtAaAATTTAaTAAAAATTagTTtAAATGGCAAaTAaTAATtATtAatGTAAAAataTTTCATTTTATtCCACATTTgCAAATaTCAAAtcatttcAACATTTTACAACTTTCATAAATCacAATTATTATATCAATtATTTcagCtAaCcTTtATAATTTCAAgTTttgCACAATTt
>AAA.454EST.160
caagtccatacgtataattattaatattatttataattattcaatttgattataatttatatttatcatatttcaccataattgtAAGGTAGAGGttaGAGATAAATATaTtATGACTAACTATTTGTATAATTCAATATATACATTATAaCGTCATTAGCACTGATGTAGTAAATTGGGCTGAGGAACCTTTCtAAAaTATtCcAACGGAATTTGTGGTTtgATAAGCTTGTGGgCATAATAGTTGCTTATTCAATGCTCTATACTagACAgAAAGGGgAagTTTCCCagaCAAGcAATgAGGAAATAAAGTCATTTATCGgCaTGTCTGCTCTTATGGGACTTCATCAGTTGCcAGCgaTGTGAGAAAGGCTTTgAagTtAAATTTTGTCAACCATTtCCACCTGCATTACACTGCAtCATTCAAACCGGGAATAATCACAATCATTTCAACAAAGCCTtCCGCTCACAaGAACAATTATGTTATCCACTTTCTTTGtctGGAGTTGTTATATGGAATTTTTGTGCTCATTTTGTGTATTGctGCAGTtaTATACTTTGTGTTGCTCTCTGTAATTgTAAATGTGAATAATTTTAcTGCAAcAAaCTGAAATCAGTAAaCAATATTATATCCcAGTTGCGTATTAATCTCAAaTGGTTAACGgaCCAGAAAaTtGATGTGATTTTATCCGGgTGCCAAATAGCCGCTGACTACAGCGCTTCACATTGACGTAAGaTtCAGGGCGTCAGCGGGGGgATTaatGCTGCTtGCTGCCACcGACAGgAATTATCTaCTTAATTATTTCAATtAATcAATTTaCTTGTTGgTTCATATTTtCATTCATCATTGaTTCCAtCT
>AAA.454EST.161
GCTGACaGAAATGAGtggaTGCATtGGGACGTTTTGCTTCAGAATGAGAGTTGTGGgAAAGTGCACCAGATGGAAATGAATGAAGCTGAGGCAATGTTTTGCTTCCTCTgcTAGCgTTTATGAcAGCCCAGAAAGGACGTTTAGTCTGCACAACTGCTGCTAATGATTtAGAAGTGAaGggAAGTgCCAGACTTGCgaCAaaCATTTAtaTTTGAAAaGAaCGCGTAATtGAcTTCAtGCgTAtCATTCAAACCGGGAATAATCACAATCATTTCAACAAAGCCTtCCGCTCACAaGAACAATTATGTTATCCACTTTCTTTGtctGGAGTTGTTATATGGAATTTTTGTGCTCATTTTGTGTATTGctGCAGTtaTATACTTTGTGTTGCTCTCTGTAATTgTAAATGTGAATAATTTTAcTGCAAcAAaCTGAAATCAGTAAaCAATATTATATCCcAGTTGCGTATTAATCTCAAaTGGTTAACGgaCCAGAAAaTtGATGTGATTTTATCCGGgTGCCAAATAGCCGCTGACTACAGCGCTTCACATTGACGTAAGaTtCAGGGCGTCAGCGGGGGgATTaatGCTGCTtGCTGCCACcGACAGgAATTATCTaCTTAATTATTTCAATtAATcAATTTaCTTGTTGgTTCATATTTtCATTCATCATTGaTTCCAtCT
>AAA.454EST.162
ATTGAAATCTGGATTTTTTGAATGGGAAATCGATAAAATATCAGAACAAAGGAGAagTGAaTtGATTTACAGCAAGCCATTTTATTCCGGGCCATTtGGGTACAAAATGTGCctGGgGGTGTTTATtaGGGGTAaTGgTGATATtgATGTTTATTTCCATTTTATGCGCGGCGATTTCGATAACAATTTGGAATGGCCATTCAAATATGAAGTTGCAGTTGATGTGATCGATTCAGCAAATGGAAACATTATTCACAGCAGATCAGTAAAATaTtCTGATTGCCcTGATGATGCCGgATGGAGGAagCCAGCAAGTGACAGAAATTATCCAATTTGCATTTATTATCCtATctCAATCAaTtCAGCAGcaaaaTcaaaTAAATTGCTGCTcaGaTGTAAAATCgAAAAaaTTGTGACAAATTTGAACAAaTATTTGAATaaaaaTTGAtttatttt
>AAA.454EST.163
TTTACTATTTAttgAAATTCATTTGAAATCACTCTGACAAATCATCCGaaaATTCAATTCTCTGCTGAAAGCACCTTATTAATTTTAGGGAAACAAATTTAAaTAAGATTATTTAAGAATTGAGCGTAACTCGATTGTTTttATAAGCAACAAaTTATTTGAGGTGATTTTAGTGGGggAAtATTGTATATGATAAACATtAAATAAGCATGAAGTATCCCTGGCTACAGTGCCTCACATTGACTCACCCGCGGGAGCACATTCATAATTCTGGGCCGCCAATATTGGATATGATATATTGATTTGGTATTTGTGATTGCAGCAGAAAATGGGCGAGATGGAAGCGAGAGAGCAGGAAAATGCAGGaGAGAtaGAACTATTAAACGAAGAAATGGTtGTACTGAAGAACGAGtATCGGTCAATGAGCAGCCAGATGGAGACCAATGCTGAGGCAATCAATCAGATCCGGATGCAGATCGAGAGGATTGAGATCAATTCACAACAGCAAAGTGATGCATTGAAACAAAACTGTGAGCAGCAGCAACTGCAAGCCAATAAAAATTTTCAGCTGGAAATGGAGAAATGCGCCAATGAAATTCGGCAGATTCAATCAACATTTGGAgaTGAAAATTTATTGAAATctGGATTTTTTGAATGGGAAATCGATAAAATATCAGAACAAaGGAGaGATGAAtGGATTTACAGCAAGCCGTTTTATtCcGGGCCATtcGGGTACAAAATGTGCTTGgCGgTGATTATTAGGGATTGTTGGGGTGATGGTGATATTGAGGATGATGGTGGTATTTATGTTGATTTCAATTTGATgCGCGGCGATTTCGATAACAATTTGgAATGGCCATTCAAATATTCAGTGGCAGTTGATGTGATCGATTCAGCAAATGGAAACATTATTGACAGCGATTCAGTAAAATATTcTGATTGCCcTGATGATGCCGAATGGAGGAAGCCAGCAAGTGACAGAAATGATtCAATTGGCATTTATTATtATCCTATCCCAATCAAATCAGCAGCAAAaTCAGATAAATTGCTGCTCAGATGTAAAATCAAAAAaTTGtGACAAATTTG
>AAA.454EST.164
TTTACTATTTAttgAAATTCATTTGAAATCACTCTGACAAATCATCCGaaaATTCAATTCTCTGCTGAAAGCACCTTATTAATTTTAGGGAAACAAATTTAAaTAAGATTATTTAAGAATTGAGCGTAACTCGATTGTTTttATAAGCAACAAaTTATTTGAGGTGATTTTAGTGGGggAAtATTGTATATGATAAACATtAAATAAGCATGAAGTATCCCTGGCTACAGTGCCTCACATTGACTCACCCGCGGGAGCACATTCATAATTCTGGGCCGCCAATATTGGATATGATATATTGATTTGGTATTTGTGATTGCAGCAGAAAATGGGCGAGATGGAAGCGAGAGAGCAGGAAAATGCAGGaGAGAtaGAACTATTAAACGAAGAAATGGTtGTACTGAAGAACGAGtATCGGTCAATGAGCAGCCAGATGGAGACCAATGCTGAGGCAATCAATCAGATCCGGATGCAGATCGAGAGGATTGAGATCAATTCACAACAGCAAAGTGATGCATTGAAACAAAACTGTGAGCAGCAGCAACTGCAAGCCAATAAAAATTTTCAGCTGGAAATGGAGAAATGCGCCAATGAAATTCGGCAGATTCAATCAACATTTGGATATGAAAATTTATTGAAatCTGGATTTTTTGAATGGgAAATCGATAAAATATCAGAACAAAGGAGAAATGAAATGATTTACAGCAAGCCATTTTATTCCGGGCCATTCGGGTGCAAAATGCGCTTGGTGGTGATTATTAGGGgTGATGGTTaTATTGGTGTTTATTTCTATTTGATGCGGGgCGATTTCGATAaCAATTTGGAATGGCCATTCAAAtATGAAGTGGCAGTTGATGTGATCGATTCAGCAAATGGaaAaacaTTATtCACAGCGAATCaGTAAAATaTTCTGATtACCctgATtATGTCGgATGgAGGAagCcaGCAAGTGACAGAAaTGaTCcAaTTtaCATTtATtcTAATTCTATCCcAaTCAAatCATtaCCtAAAA
>AAA.454EST.165
ATTGAAATCTGGATTTTTTGAATGGGAAATCGATAAAATATCAGAACAAAGGAGAagTGAaTtGATTTACAGCAAGCCATTTTATTCCGGGCCATTtGGGTACAAAATGTGCctGGgGGTGTTTATtaGGGGTAaTGgTGATATtgATGTTTATTTCCATTTGATGCGGGGCGATTTCGATAACAATTTGAATTGGCCATTCAAATATCCAGTTGCAGTTGATGTGATCGATTCAGCAAATGGAAACATTATTCACAGCGATTCAGTAAAATATTCTGATTGGCCTGATGATGCCGAATGGAGGAAGCCAGCACGTGACAGAAATGATCCAATTTGGATTTATTAATTCTATCTCAATCAAATCAGCAGCAAAAAACAATAAATTGCTACTAAAATGCAAAATCGAAAAATTGTGACAAATTTGAACAAATATTTGAATAAAAATTGAtgtATTTTC
>AAA.454EST.166
aaaatgtgcttggcggttAATATTAAGGGTTTTATTTATGTtAaTTTCCATTTGatGCGgGGCgTTTCGATAAcAATTTGGAATGGCCATTCAAaTATTCAattGcagTTGATGttaTCGATTCagCAAATGGAAACATTATTCACAGCAGatCAGTAAAATATTctGATTGCCcTGATGCTGCcgAaTGGAGGAAGCCAGCAAGTGACAGAAATGgTCCAATTCGCATTTAtAATtATtATGATTCTATCTCAATgAAaTCtGCAGCAaTAAaTAATAAATTGCTaCTAAaGTGTAAAATCGAAAAATTGTGACAAATTtGAACAAATATTTAAaTAAAAATTGATttATTTTC
>AAA.454EST.167
GCCTTTaCAAAAACATTTAATATTAACATGAAAATGACATAAAATGTAAAACATGGCAATATGACAAAATTCGTAAGAAAATGTATAAAAAAaTATTATCAATCTTTTCATATGTCTGTGTTTAACGCAATGAACATTGTGCACGAATAAAAATCTGTATAAATGTATGTATATAGAGCTATGCTAATTAGTTTCGAGATGCTAATCACAACATCCATTTCGAGAGAAACTCTTCATATTGTTTTGCACCACATCAATGAACTATTCAGCATTGAATAATCTTGGGTGTCCCTTGGAGCAGATTTAGAATTTTTCCTGATAATTTTCATTTcTCTGGAATTTTTAAGAAAATAGAAAATCCATATGATGCTTATCATCAATAAAACTGACAAAATTGTAATTAAGACATCTTTAACAtCcACTTGAGAATTATTTATCTTCTCTTCTCTGGAATCGCTGGCATTGATTGAGAGATCTACAATGATATGTCAtGTCATTCCTGACAACAAATACACCTGATtCAATTCATTAAAAACTCcTATAATAAAATGAAAAATcAaTAAaGTTATAATATAGGAaCATACATACTTACCCGTGTCTGCATGTAATTTGTTCAAcTGAATAAAAACTTATATtATAGGAAGGAAGGAATTaGAAGAAAaaTtTTTTttAaCgTAaAAaCATAATACATAGTAAATAATGCATGCAAACTTTCAAAATGTAGAAATGTTCAGTTCAaTAAAAACtCTATatAAAACtATTTTTAGTAACTTTTTAGACAATTTTTTTttAAaTTAAAGCCGAAAATTTTTGAaAAAAaTACCAATAACTCTACTTtGAGTTGTAGAGAAAATTAagAAATAATTTCGTAAGATTTTTCATGAAATTCAATCAATTTAATATTTTTACAACATTTCaGATATTTCAAAAATATCCATCGAAACTCTAGgTTTTTGaGgAGATGAAGAAATAACAATGTAAgATTTAACTtGTACTTAAAATAAATTcATTTTTtACCTCATTTgcAATTTACCaGGAGCAGTGGAaCcAGAaCCTTCAAATGAGGAGTTtAAAtAAaCGgAAAaCaTAAGTTTTCCGATAAcTtAAGTTTAAAAtAaTatattttttATAAaGTATAAAAaaTCCAAATCATtAATACCATTgAAAATGgGgAaggTTTTtATAAATTtGGGAAaTTAacGgAAATTTCCAAAgCcTCATAAAATCAATAaTtATAacaaTCAATAAAtaTCAAAAAaTTtgAaTTTTtCAAAaGgTatAAAAgATGGCAgCcgAAAaCGAATTTCCAAGgAaCAGAgAAaTagTTTATTCGAATAtaGAAacTTTTtAatAATAAATTTTAGTTTTCAATTAaTCGGACTTgAATTTATTCgAAAATAATTCCATtAATTTACATAAATTGgCATAAATTCCTaaaaaaCcTAAAAAAAtAaTtAAAAcTAAATTtAtAaTAaAtGatGATGAAAaGTATTATTTAAGAGCTTGAATAATGATCTCATAAATATACGAGATCACAATCCAAGCcTtAAAATATACTTTATTAAAAAaTTtACctGtcAGCCATTTTAAAAATGgCTAaTTCATAAAcTtAAtcatAATTGTAaTTGGatGTTCATTAAAaCTTCTATTATAGAagTTTTtAATGAactGAATCaGgTGTAAAGTGaCcAaCTATacTCATTtACTGaGTTTTGTACtCTTTTttttGCAAACCGTActCTTTtCAAAtCcTGtACtctGAAAgtCTCATTtGTaTAATTTtATACTCatttgtc
>AAA.454EST.168
GCCTTTaCAAAAACATTTAATATTAACATGAAAATGACATAAAATGTAAAACATGGCAATATGACAAAATTCGTAAGAAAATGTATAAAAAAaTATTATCAATCTTTTCATATGTCTGTGTTTAACGCAATGAACATTGTGCACGAATAAAAATCTGTATAAATGTATGTATATAGAGCTATGCTAATTAGTTTCGAGATGCTAATCACAACATCCATTTCGCTACATTCAAGGTTGAATACGAATCATGATTTTTAATAACAAATAAAATGCAAATAAAAATTTACAGAGAAACTCTTCATATTGTTTTGCACCACATCAATGAACTATTCAGCATTGAATAATCTTGGGTGTCCCTTGGAGCAGATTTAGAATTTTTCCTGATAATTTTCATTTcTCTGGAATTTTTAAGAAAATAGAAAATCCATATGATGCTTATCATCAATAAAACTGACAAAATTGTAATTAAGACATCTTTAACAtCcACTTGAGAATTATTTATCTTCTCTTCTCTGGAATCGCTGGCATTGATTGAGAGATCTACAATGATATGTCAtGTCATTCCTGACAACAAATACACCTGATtCAATTCATTAAAAACTCcTATAATAAAATGAAAAATcAaTAAaGTTATAATATAGGAaCATACATACTTACCCGTGTCTGCATGTAATTTGTTCAAcTGAATAAAAACTTATATtATAGGAAGGAAGGAATTaGAAGAAAaaTtTTTTttAaCgTAaAAaCATAATACATAGTAAATAATGCATGCAAACTTTCAAAATGTAGAAATGTTCAGTTCAaTAAAAACtCTATatAAAACtATTTTTAGTAACTTTTTAGACAATTTTTTTttAAaTTAAAGCCGAAAATTTTTGAaAAAAaTACCAATAACTCTACTTtGAGTTGTAGAGAAAATTAagAAATAATTTCGTAAGATTTTTCATGAAATTCAATCAATTTAATATTTTTACAACATTTCaGATATTTCAAAAATATCCATCGAAACTCTAGgTTTTTGaGgAGATGAAGAAATAACAATGTAAgATTTAACTtGTACTTAAAATAAATTcATTTTTtACCTCATTTgcAATTTACCaGGAGCAGTGGAaCcAGAaCCTTCAAATGAGGAGTTtAAAtAAaCGgAAAaCaTAAGTTTTCCGATAAcTtAAGTTTAAAAtAaTatattttttATAAaGTATAAAAaaTCCAAATCATtAATACCATTgAAAATGgGgAaggTTTTtATAAATTtGGGAAaTTAacGgAAATTTCCAAAgCcTCATAAAATCAATAaTtATAacaaTCAATAAAtaTCAAAAAaTTtgAaTTTTtCAAAaGgTatAAAAgATGGCAgCcgAAAaCGAATTTCCAAGgAaCAGAgAAaTagTTTATTCGAATAtaGAAacTTTTtAatAATAAATTTTAGTTTTCAATTAaTCGGACTTgAATTTATTCgAAAATAATTCCATtAATTTACATAAATTGgCATAAATTCCTaaaaaaCcTAAAAAAAtAaTtAAAAcTAAATTtAtAaTAaAtGatGATGAAAaGTATTATTTAAGAGCTTGAATAATGATCTCATAAATATACGAGATCACAATCCAAGCcTtAAAATATACTTTATTAAAAAaTTtACctGtcAGCCATTTTAAAAATGgCTAaTTCATAAAcTtAAtcatAATTGTAaTTGGatGTTCATTAAAaCTTCTATTATAGAagTTTTtAATGAactGAAATGGGTGTAGAGGgTAAAACCACAAGGgTTCTGTGCCTTTtGATTTtGTATGCTCAAcTTCATTTTAGTAATTCAGATTctGTTGTAAAaCAAATCTtGTTTTTGTTTGACATGCTATTAGGCAAaTTTATTTGTATGCATTGTATGATCATTTTGCCTAGCA
>AAA.454EST.169
GCCTTTaCAAAAACATTTAATATTAACATGAAAATGACATAAAATGTAAAACATGGCAATATGACAAAATTCGTAAGAAAATGTATAAAAAAaTATTATCAATCTTTTCATATGTCTGTGTTTAACGCAATGAACATTGTGCACGAATAAAAATCTGTATAAATGTATGTATATAGAGCTATGCTAATTAGTTTCGAGATGCTAATCACAACATCCATTTCGCTACATTCAAGGTTGAATACGAATCATGATTTTTAATAACAAATAAAATGCAAATAAAAATTTACAGAGAAACTCTTCATATTGTTTTGCACCACATCAATGAACTATTCAGCATTGAATAATCTTGGGTGTCCCTTGGAGCAGATTTAGAATTTTTCCTGATAATTTTCATTTcTCTGGAATTTTTAAGAAAATAGAAAATCCATATGATGCTTATCATCAATAAAACTGACAAAATTGTAATTAAGACATCTTTAACAtCcACTTGAGAATTATTTATCTTCTCTTCTCTGGAATCGCTGGCATTGATTGAGAGATCTACAATGATATGTCAtGTCATTCCTGACAACAAATACACCTGATtCAATTCATTAAAAACTCcTATAATAAAATGAAAAATcAaTAAaGTTATAATATAGGAaCATACATACTTACCCGTGTCTGCATGTAATTTGTTCAAcTGAATAAAAACTTATATtATAGGAAGGAAGGAATTaGAAGAAAaaTtTTTTttAaCgTAaAAaCATAATACATAGTAAATAATGCATGCAAACTTTCAAAATGTAGAAATGTTCAGTTCAaTAAAAACtCTATatAAAACtATTTTTAGTAACTTTTTAGACAATTTTTTTttAAaTTAAAGCCGAAAATTTTTGAaAAAAaTACCAATAACTCTACTTtGAGTTGTAGAGAAAATTAagAAATAATTTCGTAAGATTTTTCATGAAATTCAATCAATTTAATATTTTTACAACATTTCaGATATTTCAAAAATATCCATCGAAACTCTAGgTTTTTGaGgAGATGAAGAAATAACAATGTAAgATTTAACTtGTACTTAAAATAAATTcATTTTTtACCTCATTTgcAATTTACCaGGAGCAGTGGAaCcAGAaCCTTCAAATGAGGAGTTtAAAtAAaCGgAAAaCaTAAGTTTTCCGATAAcTtAAGTTTAAAAtAaTatattttttATAAaGTATAAAAaaTCCAAATCATtAATACCATTgAAAATGgGgAaggTTTTtATAAATTtGGGAAaTTAacGgAAATTTCCAAAgCcTCATAAAATCAATAaTtATAacaaTCAATAAAtaTCAAAAAaTTtgAaTTTTtCAAAaGgTatAAAAgATGGCAgCcgAAAaCGAATTTCCAAGgAaCAGAgAAaTagTTTATTCGAATAtaGAAacTTTTtAatAATAAATTTTAGTTTTCAATTAaTCGGACTTgAATTTATTCgAAAATAATTCCATtAATTTACATAAATTGgCATAAATTCCTaaaaaaCcTAAAAAAAtAaTtAAAAcTAAATTtAtAaTAaAtGatGATGAAAaGTATTATTTAAGAGCTTGAATAATGATCTCATAAATATACGAGATCACAATCCAAGCcTtAAAATATACTTTATTAAAAAaTTtACctGtcAGCCATTTTAAAAATGgCTAaTTCATAAAcTtAAtcatAATTGTAaTTGGatGTTCATTAAAaCTTCTATTATAGAagTTTTtAATGAactGAATCaGgTGTAAAGTGaCcAaCTATacTCATTtACTGaGTTTTGTACtCTTTTttttGCAAACCGTActCTTTtCAAAtCcTGtACtctGAAAgtCTCATTtGTaTAATTTtATACTCatttgtc
>AAA.454EST.170
GCCTTTaCAAAAACATTTAATATTAACATGAAAATGACATAAAATGTAAAACATGGCAATATGACAAAATTCGTAAGAAAATGTATAAAAAAaTATTATCAATCTTTTCATATGTCTGTGTTTAACGCAATGAACATTGTGCACGAATAAAAATCTGTATAAATGTATGTATATAGAGCTATGCTAATTAGTTTCGAGATGCTAATCACAACATCCATTTCGAGAGAAACTCTTCATATTGTTTTGCACCACATCAATGAACTATTCAGCATTGAATAATCTTGGGTGTCCCTTGGAGCAGATTTAGAATTTTTCCTGATAATTTTCATTTcTCTGGAATTTTTAAGAAAATAGAAAATCCATATGATGCTTATCATCAATAAAACTGACAAAATTGTAATTAAGACATCTTTAACAtCcACTTGAGAATTATTTATCTTCTCTTCTCTGGAATCGCTGGCATTGATTGAGAGATCTACAATGATATGTCAtGTCATTCCTGACAACAAATACACCTGATtCAATTCATTAAAAACTCcTATAATAAAATGAAAAATcAaTAAaGTTATAATATAGGAaCATACATACTTACCCGTGTCTGCATGTAATTTGTTCAAcTGAATAAAAACTTATATtATAGGAAGGAAGGAATTaGAAGAAAaaTtTTTTttAaCgTAaAAaCATAATACATAGTAAATAATGCATGCAAACTTTCAAAATGTAGAAATGTTCAGTTCAaTAAAAACtCTATatAAAACtATTTTTAGTAACTTTTTAGACAATTTTTTTttAAaTTAAAGCCGAAAATTTTTGAaAAAAaTACCAATAACTCTACTTtGAGTTGTAGAGAAAATTAagAAATAATTTCGTAAGATTTTTCATGAAATTCAATCAATTTAATATTTTTACAACATTTCaGATATTTCAAAAATATCCATCGAAACTCTAGgTTTTTGaGgAGATGAAGAAATAACAATGTAAgATTTAACTtGTACTTAAAATAAATTcATTTTTtACCTCATTTgcAATTTACCaGGAGCAGTGGAaCcAGAaCCTTCAAATGAGGAGTTtAAAtAAaCGgAAAaCaTAAGTTTTCCGATAAcTtAAGTTTAAAAtAaTatattttttATAAaGTATAAAAaaTCCAAATCATtAATACCATTgAAAATGgGgAaggTTTTtATAAATTtGGGAAaTTAacGgAAATTTCCAAAgCcTCATAAAATCAATAaTtATAacaaTCAATAAAtaTCAAAAAaTTtgAaTTTTtCAAAaGgTatAAAAgATGGCAgCcgAAAaCGAATTTCCAAGgAaCAGAgAAaTagTTTATTCGAATAtaGAAacTTTTtAatAATAAATTTTAGTTTTCAATTAaTCGGACTTgAATTTATTCgAAAATAATTCCATtAATTTACATAAATTGgCATAAATTCCTaaaaaaCcTAAAAAAAtAaTtAAAAcTAAATTtAtAaTAaAtGatGATGAAAaGTATTATTTAAGAGCTTGAATAATGATCTCATAAATATACGAGATCACAATCCAAGCcTtAAAATATACTTTATTAAAAAaTTtACctGtcAGCCATTTTAAAAATGgCTAaTTCATAAAcTtAAtcatAATTGTAaTTGGatGTTCATTAAAaCTTCTATTATAGAagTTTTtAATGAactGAAATGGGTGTAGAGGgTAAAACCACAAGGgTTCTGTGCCTTTtGATTTtGTATGCTCAAcTTCATTTTAGTAATTCAGATTctGTTGTAAAaCAAATCTtGTTTTTGTTTGACATGCTATTAGGCAAaTTTATTTGTATGCATTGTATGATCATTTTGCCTAGCA
>AAA.454EST.171
GCCTTTaCAAAAACATTTAATATTAACATGAAAATGACATAAAATGTAAAACATGGCAATATGACAAAATTCGTAAGAAAATGTATAAAAAAaTATTATCAATCTTTTCATATGTCTGTGTTTAACGCAATGAACATTGTGCACGAATAAAAATCTGTATAAATGTATGTATATAGAGCTATGCTAATTAGTTTCGAGATGCTAATCACAACATCCATTTCGAGAGAAACTCTTCATATTGTTTTGCACCACATCAATGAACTATTCAGCATTGAATAATCTTGGGTGTCCCTTGGAGCAGATTTAGAATTTTTCCTGATAATTTTCATTTcTCTGGAATTTTTAAGAAAATAGAAAATCCATATGATGCTTATCATCAATAAAACTGACAAAATTGTAATTAAGACATCTTTAACAtCcACTTGAGAATTATTTATCTTCTCTTCTCTGGAATCGCTGGCATTGATTGAGAGATCTACAATGATATGTCAtGTCATTCCTGACAACAAATACACCTGATtCAATTCATTAAAAACTCcTATAATAAAATGAAAAATcAaTAAaGTTATAATATAGGAaCATACATACTTACCCGTGTCTGCATGTAATTTGTTCAAcTGAATAAAAACTTATATtATAGGAAGGAAGGAATTaGAAGAAAaaTtTTTTttAaCgTAaAAaCATAATACATAGTAAATAATGCATGCAAACTTTCAAAATGTAGAAATGTTCAGTTCAaTAAAAACtCTATatAAAACtATTTTTAGTAACTTTTTAGACAATTTTTTTttAAaTTAAAGCCGAAAATTTTTGAaAAAAaTACCAATAACTCTACTTtGAGTTGTAGAGAAAATTAagAAATAATTTCGTAAGATTTTTCATGAAATTCAATCAATTTAATaTTTTtACAACTTTtcAGATATTtCAAAAATATCCATCGAAACTCTAGgTTTTTGAGTTTTTACCTCATTTGCAATTTACcaGgAGCAgtGGAACCAGAACCTTCAAATGAGgaGTTTAAAAAATaCGGAAAaCAtAAGTTTTCCgaTAacTTAAGTTAAAAAaatattttttATAAaGTATAAAAaaTCCAAATCATtAATACCATTgAAAATGgGgAaggTTTTtATAAATTtGGGAAaTTAacGgAAATTTCCAAAgCCTCATAAAATCAATAaTtATAacaTCAATAAAtaTCAAAAAaTTtgAaTTTTtCAAAaGgTatAAAAgATGGCAgCcAAAaCGAATTTCCAAGgAaCAGAgAAaTaGTTTATTCGAATAtaGAAAcTTTTtAatAATAAATTTTAGTTTTCAATTAaTCGGACTTgAATTTATTCgAAAATAATTCCATtAATTTACATAAATTGgCATAAATTCCTaaaaaaCcTAAAAAAAtAaTtAAAAcTAAATTtAtAaTAaAtGatGATGAAAaGTATTATTTAAGAGCTTGAATAATGATCTCATAAATATACGAGATCACAATCCAAGCcTtAAAATATACTTTATTAAAAAaTTtACctGtcAGCCATTTTAAAAATGgCTAaTTCATAAAcTtAAtcatAATTGTAaTTGGatGTTCATTAAAaCTTCTATTATAGAagTTTTtAATGAactGAAATGGGTGTAGAGGgTAAAACCACAAGGgTTCTGTGCCTTTtGATTTtGTATGCTCAAcTTCATTTTAGTAATTCAGATTctGTTGTAAAaCAAATCTtGTTTTTGTTTGACATGCTATTAGGCAAaTTTATTTGTATGCATTGTATGATCATTTTGCCTAGCA
>AAA.454EST.172
GCCTTTaCAAAAACATTTAATATTAACATGAAAATGACATAAAATGTAAAACATGGCAATATGACAAAATTCGTAAGAAAATGTATAAAAAAaTATTATCAATCTTTTCATATGTCTGTGTTTAACGCAATGAACATTGTGCACGAATAAAAATCTGTATAAATGTATGTATATAGAGCTATGCTAATTAGTTTCGAGATGCTAATCACAACATCCATTTCGAGAGAAACTCTTCATATTGTTTTGCACCACATCAATGAACTATTCAGCATTGAATAATCTTGGGTGTCCCTTGGAGCAGATTTAGAATTTTTCCTGATAATTTTCATTTcTCTGGAATTTTTAAGAAAATAGAAAATCCATATGATGCTTATCATCAATAAAACTGACAAAATTGTAATTAAGACATCTTTAACAtCcACTTGAGAATTATTTATCTTCTCTTCTCTGGAATCGCTGGCATTGATTGAGAGATCTACAATGATATGTCAtGTCATTCCTGACAACAAATACACCTGATtCAATTCATTAAAAACTCcTATAATAAAATGAAAAATcAaTAAaGTTATAATATAGGAaCATACATACTTACCCGTGTCTGCATGTAATTTGTTCAAcTGAATAAAAACTTATATtATAGGAAGGAAGGAATTaGAAGAAAaaTtTTTTttAaCgTAaAAaCATAATACATAGTAAATAATGCATGCAAACTTTCAAAATGTAGAAATGTTCAGTTCAaTAAAAACtCTATatAAAACtATTTTTAGTAACTTTTTAGACAATTTTTTTttAAaTTAAAGCCGAAAATTTTTGAaAAAAaTACCAATAACTCTACTTtGAGTTGTAGAGAAAATTAagAAATAATTTCGTAAGATTTTTCATGAAATTCAATCAATTTAATaTTTTtACAACTTTtcAGATATTtCAAAAATATCCATCGAAACTCTAGgTTTTTGAGTTTTTACCTCATTTGCAATTTACcaGgAGCAgtGGAACCAGAACCTTCAAATGAGgaGTTTAAAAAATaCGGAAAaCAtAAGTTTTCCgaTAacTTAAGTTAAAAAaatattttttATAAaGTATAAAAaaTCCAAATCATtAATACCATTgAAAATGgGgAaggTTTTtATAAATTtGGGAAaTTAacGgAAATTTCCAAAgCCTCATAAAATCAATAaTtATAacaTCAATAAAtaTCAAAAAaTTtgAaTTTTtCAAAaGgTatAAAAgATGGCAgCcAAAaCGAATTTCCAAGgAaCAGAgAAaTaGTTTATTCGAATAtaGAAAcTTTTtAatAATAAATTTTAGTTTTCAATTAaTCGGACTTgAATTTATTCgAAAATAATTCCATtAATTTACATAAATTGgCATAAATTCCTaaaaaaCcTAAAAAAAtAaTtAAAAcTAAATTtAtAaTAaAtGatGATGAAAaGTATTATTTAAGAGCTTGAATAATGATCTCATAAATATACGAGATCACAATCCAAGCcTtAAAATATACTTTATTAAAAAaTTtACctGtcAGCCATTTTAAAAATGgCTAaTTCATAAAcTtAAtcatAATTGTAaTTGGatGTTCATTAAAaCTTCTATTATAGAagTTTTtAATGAactGAATCaGgTGTAAAGTGaCcAaCTATacTCATTtACTGaGTTTTGTACtCTTTTttttGCAAACCGTActCTTTtCAAAtCcTGtACtctGAAAgtCTCATTtGTaTAATTTtATACTCatttgtc
>AAA.454EST.173
GCCTTTaCAAAAACATTTAATATTAACATGAAAATGACATAAAATGTAAAACATGGCAATATGACAAAATTCGTAAGAAAATGTATAAAAAAaTATTATCAATCTTTTCATATGTCTGTGTTTAACGCAATGAACATTGTGCACGAATAAAAATCTGTATAAATGTATGTATATAGAGCTATGCTAATTAGTTTCGAGATGCTAATCACAACATCCATTTCGAGAGAAACTCTTCATATTGTTTTGCACCACATCAATGAACTATTCAGCATTGAATAATCTTGGGTGTCCCTTGGAGCAGATTTAGAATTTTTCCTGATAATTTTCATTTcTCTGGAATTTTTAAGAAAATAGAAAATCCATATGATGCTTATCATCAATAAAACTGACAAAATTGTAATTAAGACATCTTTAACAtCcACTTGAGAATTATTTATCTTCTCTTCTCTGGAATCGCTGGCATTGATTGAGAGATCTACAATGATATGTCAtGTCATTCCTGACAACAAATACACCTGATtCAATTCATTAAAAACTCcTATAATAAAATGAAAAATcAaTAAaGTTATAATATAGGAaCATACATACTTACCCGTGTCTGCATGTAATTTGTTCAAcTGAATAAAAACTTATATtATAGGAAGGAAGGAATTaGAAGAAAaaTtTTTTttAaCgTAaAAaCATAATACATAGTAAATAATGCATGCAAACTTTCAAAATGTAGAAATGTTCAGTTCAaTAAAAACtCTATatAAAACtATTTTTAGTAACTTTTTAGACAATTTTTTTttAAaTTAAAGCCGAAAATTTTTGAaAAAAaTACCAATAACTCTACTTtGAGTTGTAGAGAAAATTAagAAATAATTTCGTAAGATTTTTCATGAAATTCAATCAATTTAATATTTTTACAACATTTCaGATATTTCAAAAATATCCATCGAAACTCTAGgTTTTTGaGgAGATGAAGAAATAACAATGTAAgATTTAACTtGTACTTAAAATAAATTcATTTTTtACCTCATTTgcAATTTACCaGGAGCAGTGGAaCcAGAaCCTTCAAATGAGGAGTTtAAAtAAaCGgAAAaCaTAAGTTTTCCGATAAcTtAAGTTTAAAAtAaTatattttttATAAaGTATAAAAaaTCCAAATCATtAATACCATTgAAAATGgGgAaggTTTTtATAAATTtGGGAAaTTAacGgAAATTTCCAAAgCcTCATAAAATCAATAaTtATAacaaTCAATAAAtaTCAAAAAaTTtgAaTTTTtCAAAaGgTatAAAAgATGGCAgCcgAAAaCGAATTTCCAAGgAaCAGAgAAaTagTTTATTCGAATAtaGAAacTTTTtAatAATAAATTTTAGTTTTCAATTAaTCGGACTTgAATTTATTCgAAAATAATTCCATtAATTTACATAAATTGgCATAAATTCCTaaaaaaCcTAAAAAAAtAaTtAAAAcTAAATTtAtAaTAaAtGatGATGAAAaGTATTATTTAAGAGCTTGAATAATGATCTCATAAATATACGAGATCACAATCCAAGCcTtAAAATATACTTTATTAAAAAaTTtACctGtcAGCCATTTTAAAAATGgCAAATTCATAAACTTAACCATAATTGTAATTGgTtGTTCATTAAAACTTCTATTaTAGAAGTTTTTAAtGAACTGAATCAGgTGTAATATATTTAATAATAGCACAATTTGAGGACAAGGcATTCTACATTCcTCCAATAATCATGCAGACaTTAATACACAATCTTGTAGCATACAACTATTAATTtAAAaTTCTATGTTATTAATTtATTAACGGCAaTAAaCAtATTTtCATtATtCATGTAATATAGCTAAATACAAAGCCaGTagAGTGACAGTCGTAGTtaCAAAAATaTAGtCAAatGATTTGttATTTTTGTAtATttATTAATGGaCAatgATATAacACATtaTTatGTtATTTAGgcaTtttCttttGTTt
>AAA.454EST.174
GCCTTTaCAAAAACATTTAATATTAACATGAAAATGACATAAAATGTAAAACATGGCAATATGACAAAATTCGTAAGAAAATGTATAAAAAAaTATTATCAATCTTTTCATATGTCTGTGTTTAACGCAATGAACATTGTGCACGAATAAAAATCTGTATAAATGTATGTATATAGAGCTATGCTAATTAGTTTCGAGATGCTAATCACAACATCCATTTCGCTACATTCAAGGTTGAATACGAATCATGATTTTTAATAACAAATAAAATGCAAATAAAAATTTACAGAGAAACTCTTCATATTGTTTTGCACCACATCAATGAACTATTCAGCATTGAATAATCTTGGGTGTCCCTTGGAGCAGATTTAGAATTTTTCCTGATAATTTTCATTTcTCTGGAATTTTTAAGAAAATAGAAAATCCATATGATGCTTATCATCAATAAAACTGACAAAATTGTAATTAAGACATCTTTAACAtCcACTTGAGAATTATTTATCTTCTCTTCTCTGGAATCGCTGGCATTGATTGAGAGATCTACAATGATATGTCAtGTCATTCCTGACAACAAATACACCTGATtCAATTCATTAAAAACTCcTATAATAAAATGAAAAATcAaTAAaGTTATAATATAGGAaCATACATACTTACCCGTGTCTGCATGTAATTTGTTCAAcTGAATAAAAACTTATATtATAGGAAGGAAGGAATTaGAAGAAAaaTtTTTTttAaCgTAaAAaCATAATACATAGTAAATAATGCATGCAAACTTTCAAAATGTAGAAATGTTCAGTTCAaTAAAAACtCTATatAAAACtATTTTTAGTAACTTTTTAGACAATTTTTTTttAAaTTAAAGCCGAAAATTTTTGAaAAAAaTACCAATAACTCTACTTtGAGTTGTAGAGAAAATTAagAAATAATTTCGTAAGATTTTTCATGAAATTCAATCAATTTAATATTTTTACAACATTTCaGATATTTCAAAAATATCCATCGAAACTCTAGgTTTTTGaGgAGATGAAGAAATAACAATGTAAgATTTAACTtGTACTTAAAATAAATTcATTTTTtACCTCATTTgcAATTTACCaGGAGCAGTGGAaCcAGAaCCTTCAAATGAGGAGTTtAAAtAAaCGgAAAaCaTAAGTTTTCCGATAAcTtAAGTTTAAAAtAaTatattttttATAAaGTATAAAAaaTCCAAATCATtAATACCATTgAAAATGgGgAaggTTTTtATAAATTtGGGAAaTTAacGgAAATTTCCAAAgCcTCATAAAATCAATAaTtATAacaaTCAATAAAtaTCAAAAAaTTtgAaTTTTtCAAAaGgTatAAAAgATGGCAgCcgAAAaCGAATTTCCAAGgAaCAGAgAAaTagTTTATTCGAATAtaGAAacTTTTtAatAATAAATTTTAGTTTTCAATTAaTCGGACTTgAATTTATTCgAAAATAATTCCATtAATTTACATAAATTGgCATAAATTCCTaaaaaaCcTAAAAAAAtAaTtAAAAcTAAATTtAtAaTAaAtGatGATGAAAaGTATTATTTAAGAGCTTGAATAATGATCTCATAAATATACGAGATCACAATCCAAGCcTtAAAATATACTTTATTAAAAAaTTtACctGtcAGCCATTTTAAAAATGgCAAATTCATAAACTTAACCATAATTGTAATTGgTtGTTCATTAAAACTTCTATTaTAGAAGTTTTTAAtGAACTGAATCAGgTGTAATATATTTAATAATAGCACAATTTGAGGACAAGGcATTCTACATTCcTCCAATAATCATGCAGACaTTAATACACAATCTTGTAGCATACAACTATTAATTtAAAaTTCTATGTTATTAATTtATTAACGGCAaTAAaCAtATTTtCATtATtCATGTAATATAGCTAAATACAAAGCCaGTagAGTGACAGTCGTAGTtaCAAAAATaTAGtCAAatGATTTGttATTTTTGTAtATttATTAATGGaCAatgATATAacACATtaTTatGTtATTTAGgcaTtttCttttGTTt
>AAA.454EST.175
GCCTTTaCAAAAACATTTAATATTAACATGAAAATGACATAAAATGTAAAACATGGCAATATGACAAAATTCGTAAGAAAATGTATAAAAAAaTATTATCAATCTTTTCATATGTCTGTGTTTAACGCAATGAACATTGTGCACGAATAAAAATCTGTATAAATGTATGTATATAGAGCTATGCTAATTAGTTTCGAGATGCTAATCACAACATCCATTTCGCTACATTCAAGGTTGAATACGAATCATGATTTTTAATAACAAATAAAATGCAAATAAAAATTTACAGAGAAACTCTTCATATTGTTTTGCACCACATCAATGAACTATTCAGCATTGAATAATCTTGGGTGTCCCTTGGAGCAGATTTAGAATTTTTCCTGATAATTTTCATTTcTCTGGAATTTTTAAGAAAATAGAAAATCCATATGATGCTTATCATCAATAAAACTGACAAAATTGTAATTAAGACATCTTTAACAtCcACTTGAGAATTATTTATCTTCTCTTCTCTGGAATCGCTGGCATTGATTGAGAGATCTACAATGATATGTCAtGTCATTCCTGACAACAAATACACCTGATtCAATTCATTAAAAACTCcTATAATAAAATGAAAAATcAaTAAaGTTATAATATAGGAaCATACATACTTACCCGTGTCTGCATGTAATTTGTTCAAcTGAATAAAAACTTATATtATAGGAAGGAAGGAATTaGAAGAAAaaTtTTTTttAaCgTAaAAaCATAATACATAGTAAATAATGCATGCAAACTTTCAAAATGTAGAAATGTTCAGTTCAaTAAAAACtCTATatAAAACtATTTTTAGTAACTTTTTAGACAATTTTTTTttAAaTTAAAGCCGAAAATTTTTGAaAAAAaTACCAATAACTCTACTTtGAGTTGTAGAGAAAATTAagAAATAATTTCGTAAGATTTTTCATGAAATTCAATCAATTTAATaTTTTtACAACTTTtcAGATATTtCAAAAATATCCATCGAAACTCTAGgTTTTTGAGTTTTTACCTCATTTGCAATTTACcaGgAGCAgtGGAACCAGAACCTTCAAATGAGgaGTTTAAAAAATaCGGAAAaCAtAAGTTTTCCgaTAacTTAAGTTAAAAAaatattttttATAAaGTATAAAAaaTCCAAATCATtAATACCATTgAAAATGgGgAaggTTTTtATAAATTtGGGAAaTTAacGgAAATTTCCAAAgCCTCATAAAATCAATAaTtATAacaTCAATAAAtaTCAAAAAaTTtgAaTTTTtCAAAaGgTatAAAAgATGGCAgCcAAAaCGAATTTCCAAGgAaCAGAgAAaTaGTTTATTCGAATAtaGAAAcTTTTtAatAATAAATTTTAGTTTTCAATTAaTCGGACTTgAATTTATTCgAAAATAATTCCATtAATTTACATAAATTGgCATAAATTCCTaaaaaaCcTAAAAAAAtAaTtAAAAcTAAATTtAtAaTAaAtGatGATGAAAaGTATTATTTAAGAGCTTGAATAATGATCTCATAAATATACGAGATCACAATCCAAGCcTtAAAATATACTTTATTAAAAAaTTtACctGtcAGCCATTTTAAAAATGgCTAaTTCATAAAcTtAAtcatAATTGTAaTTGGatGTTCATTAAAaCTTCTATTATAGAagTTTTtAATGAactGAAATGGGTGTAGAGGgTAAAACCACAAGGgTTCTGTGCCTTTtGATTTtGTATGCTCAAcTTCATTTTAGTAATTCAGATTctGTTGTAAAaCAAATCTtGTTTTTGTTTGACATGCTATTAGGCAAaTTTATTTGTATGCATTGTATGATCATTTTGCCTAGCA
>AAA.454EST.176
GCCTTTaCAAAAACATTTAATATTAACATGAAAATGACATAAAATGTAAAACATGGCAATATGACAAAATTCGTAAGAAAATGTATAAAAAAaTATTATCAATCTTTTCATATGTCTGTGTTTAACGCAATGAACATTGTGCACGAATAAAAATCTGTATAAATGTATGTATATAGAGCTATGCTAATTAGTTTCGAGATGCTAATCACAACATCCATTTCGCTACATTCAAGGTTGAATACGAATCATGATTTTTAATAACAAATAAAATGCAAATAAAAATTTACAGAGAAACTCTTCATATTGTTTTGCACCACATCAATGAACTATTCAGCATTGAATAATCTTGGGTGTCCCTTGGAGCAGATTTAGAATTTTTCCTGATAATTTTCATTTcTCTGGAATTTTTAAGAAAATAGAAAATCCATATGATGCTTATCATCAATAAAACTGACAAAATTGTAATTAAGACATCTTTAACAtCcACTTGAGAATTATTTATCTTCTCTTCTCTGGAATCGCTGGCATTGATTGAGAGATCTACAATGATATGTCAtGTCATTCCTGACAACAAATACACCTGATtCAATTCATTAAAAACTCcTATAATAAAATGAAAAATcAaTAAaGTTATAATATAGGAaCATACATACTTACCCGTGTCTGCATGTAATTTGTTCAAcTGAATAAAAACTTATATtATAGGAAGGAAGGAATTaGAAGAAAaaTtTTTTttAaCgTAaAAaCATAATACATAGTAAATAATGCATGCAAACTTTCAAAATGTAGAAATGTTCAGTTCAaTAAAAACtCTATatAAAACtATTTTTAGTAACTTTTTAGACAATTTTTTTttAAaTTAAAGCCGAAAATTTTTGAaAAAAaTACCAATAACTCTACTTtGAGTTGTAGAGAAAATTAagAAATAATTTCGTAAGATTTTTCATGAAATTCAATCAATTTAATaTTTTtACAACTTTtcAGATATTtCAAAAATATCCATCGAAACTCTAGgTTTTTGAGTTTTTACCTCATTTGCAATTTACcaGgAGCAgtGGAACCAGAACCTTCAAATGAGgaGTTTAAAAAATaCGGAAAaCAtAAGTTTTCCgaTAacTTAAGTTAAAAAaatattttttATAAaGTATAAAAaaTCCAAATCATtAATACCATTgAAAATGgGgAaggTTTTtATAAATTtGGGAAaTTAacGgAAATTTCCAAAgCCTCATAAAATCAATAaTtATAacaTCAATAAAtaTCAAAAAaTTtgAaTTTTtCAAAaGgTatAAAAgATGGCAgCcAAAaCGAATTTCCAAGgAaCAGAgAAaTaGTTTATTCGAATAtaGAAAcTTTTtAatAATAAATTTTAGTTTTCAATTAaTCGGACTTgAATTTATTCgAAAATAATTCCATtAATTTACATAAATTGgCATAAATTCCTaaaaaaCcTAAAAAAAtAaTtAAAAcTAAATTtAtAaTAaAtGatGATGAAAaGTATTATTTAAGAGCTTGAATAATGATCTCATAAATATACGAGATCACAATCCAAGCcTtAAAATATACTTTATTAAAAAaTTtACctGtcAGCCATTTTAAAAATGgCTAaTTCATAAAcTtAAtcatAATTGTAaTTGGatGTTCATTAAAaCTTCTATTATAGAagTTTTtAATGAactGAATCaGgTGTAAAGTGaCcAaCTATacTCATTtACTGaGTTTTGTACtCTTTTttttGCAAACCGTActCTTTtCAAAtCcTGtACtctGAAAgtCTCATTtGTaTAATTTtATACTCatttgtc
>AAA.454EST.177
GCCTTTaCAAAAACATTTAATATTAACATGAAAATGACATAAAATGTAAAACATGGCAATATGACAAAATTCGTAAGAAAATGTATAAAAAAaTATTATCAATCTTTTCATATGTCTGTGTTTAACGCAATGAACATTGTGCACGAATAAAAATCTGTATAAATGTATGTATATAGAGCTATGCTAATTAGTTTCGAGATGCTAATCACAACATCCATTTCGAGAGAAACTCTTCATATTGTTTTGCACCACATCAATGAACTATTCAGCATTGAATAATCTTGGGTGTCCCTTGGAGCAGATTTAGAATTTTTCCTGATAATTTTCATTTcTCTGGAATTTTTAAGAAAATAGAAAATCCATATGATGCTTATCATCAATAAAACTGACAAAATTGTAATTAAGACATCTTTAACAtCcACTTGAGAATTATTTATCTTCTCTTCTCTGGAATCGCTGGCATTGATTGAGAGATCTACAATGATATGTCAtGTCATTCCTGACAACAAATACACCTGATtCAATTCATTAAAAACTCcTATAATAAAATGAAAAATcAaTAAaGTTATAATATAGGAaCATACATACTTACCCGTGTCTGCATGTAATTTGTTCAAcTGAATAAAAACTTATATtATAGGAAGGAAGGAATTaGAAGAAAaaTtTTTTttAaCgTAaAAaCATAATACATAGTAAATAATGCATGCAAACTTTCAAAATGTAGAAATGTTCAGTTCAaTAAAAACtCTATatAAAACtATTTTTAGTAACTTTTTAGACAATTTTTTTttAAaTTAAAGCCGAAAATTTTTGAaAAAAaTACCAATAACTCTACTTtGAGTTGTAGAGAAAATTAagAAATAATTTCGTAAGATTTTTCATGAAATTCAATCAATTTAATaTTTTtACAACTTTtcAGATATTtCAAAAATATCCATCGAAACTCTAGgTTTTTGAGTTTTTACCTCATTTGCAATTTACcaGgAGCAgtGGAACCAGAACCTTCAAATGAGgaGTTTAAAAAATaCGGAAAaCAtAAGTTTTCCgaTAacTTAAGTTAAAAAaatattttttATAAaGTATAAAAaaTCCAAATCATtAATACCATTgAAAATGgGgAaggTTTTtATAAATTtGGGAAaTTAacGgAAATTTCCAAAgCCTCATAAAATCAATAaTtATAacaTCAATAAAtaTCAAAAAaTTtgAaTTTTtCAAAaGgTatAAAAgATGGCAgCcAAAaCGAATTTCCAAGgAaCAGAgAAaTaGTTTATTCGAATAtaGAAAcTTTTtAatAATAAATTTTAGTTTTCAATTAaTCGGACTTgAATTTATTCgAAAATAATTCCATtAATTTACATAAATTGgCATAAATTCCTaaaaaaCcTAAAAAAAtAaTtAAAAcTAAATTtAtAaTAaAtGatGATGAAAaGTATTATTTAAGAGCTTGAATAATGATCTCATAAATATACGAGATCACAATCCAAGCcTtAAAATATACTTTATTAAAAAaTTtACctGtcAGCCATTTTAAAAATGgCAAATTCATAAACTTAACCATAATTGTAATTGgTtGTTCATTAAAACTTCTATTaTAGAAGTTTTTAAtGAACTGAATCAGgTGTAATATATTTAATAATAGCACAATTTGAGGACAAGGcATTCTACATTCcTCCAATAATCATGCAGACaTTAATACACAATCTTGTAGCATACAACTATTAATTtAAAaTTCTATGTTATTAATTtATTAACGGCAaTAAaCAtATTTtCATtATtCATGTAATATAGCTAAATACAAAGCCaGTagAGTGACAGTCGTAGTtaCAAAAATaTAGtCAAatGATTTGttATTTTTGTAtATttATTAATGGaCAatgATATAacACATtaTTatGTtATTTAGgcaTtttCttttGTTt
>AAA.454EST.178
GCCTTTaCAAAAACATTTAATATTAACATGAAAATGACATAAAATGTAAAACATGGCAATATGACAAAATTCGTAAGAAAATGTATAAAAAAaTATTATCAATCTTTTCATATGTCTGTGTTTAACGCAATGAACATTGTGCACGAATAAAAATCTGTATAAATGTATGTATATAGAGCTATGCTAATTAGTTTCGAGATGCTAATCACAACATCCATTTCGCTACATTCAAGGTTGAATACGAATCATGATTTTTAATAACAAATAAAATGCAAATAAAAATTTACAGAGAAACTCTTCATATTGTTTTGCACCACATCAATGAACTATTCAGCATTGAATAATCTTGGGTGTCCCTTGGAGCAGATTTAGAATTTTTCCTGATAATTTTCATTTcTCTGGAATTTTTAAGAAAATAGAAAATCCATATGATGCTTATCATCAATAAAACTGACAAAATTGTAATTAAGACATCTTTAACAtCcACTTGAGAATTATTTATCTTCTCTTCTCTGGAATCGCTGGCATTGATTGAGAGATCTACAATGATATGTCAtGTCATTCCTGACAACAAATACACCTGATtCAATTCATTAAAAACTCcTATAATAAAATGAAAAATcAaTAAaGTTATAATATAGGAaCATACATACTTACCCGTGTCTGCATGTAATTTGTTCAAcTGAATAAAAACTTATATtATAGGAAGGAAGGAATTaGAAGAAAaaTtTTTTttAaCgTAaAAaCATAATACATAGTAAATAATGCATGCAAACTTTCAAAATGTAGAAATGTTCAGTTCAaTAAAAACtCTATatAAAACtATTTTTAGTAACTTTTTAGACAATTTTTTTttAAaTTAAAGCCGAAAATTTTTGAaAAAAaTACCAATAACTCTACTTtGAGTTGTAGAGAAAATTAagAAATAATTTCGTAAGATTTTTCATGAAATTCAATCAATTTAATaTTTTtACAACTTTtcAGATATTtCAAAAATATCCATCGAAACTCTAGgTTTTTGAGTTTTTACCTCATTTGCAATTTACcaGgAGCAgtGGAACCAGAACCTTCAAATGAGgaGTTTAAAAAATaCGGAAAaCAtAAGTTTTCCgaTAacTTAAGTTAAAAAaatattttttATAAaGTATAAAAaaTCCAAATCATtAATACCATTgAAAATGgGgAaggTTTTtATAAATTtGGGAAaTTAacGgAAATTTCCAAAgCCTCATAAAATCAATAaTtATAacaTCAATAAAtaTCAAAAAaTTtgAaTTTTtCAAAaGgTatAAAAgATGGCAgCcAAAaCGAATTTCCAAGgAaCAGAgAAaTaGTTTATTCGAATAtaGAAAcTTTTtAatAATAAATTTTAGTTTTCAATTAaTCGGACTTgAATTTATTCgAAAATAATTCCATtAATTTACATAAATTGgCATAAATTCCTaaaaaaCcTAAAAAAAtAaTtAAAAcTAAATTtAtAaTAaAtGatGATGAAAaGTATTATTTAAGAGCTTGAATAATGATCTCATAAATATACGAGATCACAATCCAAGCcTtAAAATATACTTTATTAAAAAaTTtACctGtcAGCCATTTTAAAAATGgCAAATTCATAAACTTAACCATAATTGTAATTGgTtGTTCATTAAAACTTCTATTaTAGAAGTTTTTAAtGAACTGAATCAGgTGTAATATATTTAATAATAGCACAATTTGAGGACAAGGcATTCTACATTCcTCCAATAATCATGCAGACaTTAATACACAATCTTGTAGCATACAACTATTAATTtAAAaTTCTATGTTATTAATTtATTAACGGCAaTAAaCAtATTTtCATtATtCATGTAATATAGCTAAATACAAAGCCaGTagAGTGACAGTCGTAGTtaCAAAAATaTAGtCAAatGATTTGttATTTTTGTAtATttATTAATGGaCAatgATATAacACATtaTTatGTtATTTAGgcaTtttCttttGTTt
>AAA.454EST.179
GCCTTTaCAAAAACATTTAATATTAACATGAAAATGACATAAAATGTAAAACATGGCAATATGACAAAATTCGTAAGAAAATGTATAAAAAAaTATTATCAATCTTTTCATATGTCTGTGTTTAACGCAATGAACATTGTGCACGAATAAAAATCTGTATAAATGTATGTATATAGAGCTATGCTAATTAGTTTCGAGATGCTAATCACAACATCCATTTCGCTACATTCAAGGTTGAATACGAATCATGATTTTTAATAACAAATAAAATGCAAATAAAAATTTACAGAGAAACTCTTCATATTGTTTTGCACCACATCAATGAACTATTCAGCATTGAATAATCTTGGGTGTCCCTTGGAGCAGATTTAGAATTTTTCCTGATAATTTTCATTTcTCTGGAATTTTTAAGAAAATAGAAAATCCATATGATGCTTATCATCAATAAAACTGACAAAATTGTAATTAAGACATCTTTAACAtCcACTTGAGAATTATTTATCTTCTCTTCTCTGGAATCGCTGGCATTGATTGAGAGATCTACAATGATATGTCAtGTCATTCCTGACAACAAATACACCTGATtCAATTCATTAAAAACTCcTATAATAAAATGAAAAATcAaTAAaGTTATAATATAGGAaCATACATACTTACCCGTGTCTGCATGTAATTTGTTCAAcTGAATAAAAACTTATATtATAGGAAGGAAGGAATTaGAAGAAAaaTtTTTTttAaCgTAaAAaCATAATACATAGTAAATAATGCATGCAAACTTTCAAAATGTAGAAATGTTCAGTTCAaTAAAAACtCTATatAAAACtATTTTTAGTAACTTTTTAGACAATTTTTTTttAAaTTAAAGCCGAAAATTTTTGAaAAAAaTACCAATAACTCTACTTtGAGTTGTAGAGAAAATTAagAAATAATTTCGTAAGATTTTTCATGAAATTCAATCAATTTAATATTTTTACAACATTTCaGATATTTCAAAAATATCCATCGAAACTCTAGgTTTTTGaGgAGATGAAGAAATAACAATGTAAgATTTAACTtGTACTTAAAATAAATTcATTTTTtACCTCATTTgcAATTTACCaGGAGCAGTGGAaCcAGAaCCTTCAAATGAGGAGTTtAAAtAAaCGgAAAaCATAaCTTAAGTTtAAAAaTAAtATTTTTtATAGAATtATAAAAAGTCCAAATCATTAATACCATtGAAAATGGGgAaGATTTTTATAAATTTGGgAAATTAACGGAAATTTCCAAAGCcTtATAAAATCAaTAAATATCaaatttattcg
>AAA.454EST.180
GCCTTTaCAAAAACATTTAATATTAACATGAAAATGACATAAAATGTAAAACATGGCAATATGACAAAATTCGTAAGAAAATGTATAAAAAAaTATTATCAATCTTTTCATATGTCTGTGTTTAACGCAATGAACATTGTGCACGAATAAAAATCTGTATAAATGTATGTATATAGAGCTATGCTAATTAGTTTCGAGATGCTAATCACAACATCCATTTCGAGAGAAACTCTTCATATTGTTTTGCACCACATCAATGAACTATTCAGCATTGAATAATCTTGGGTGTCCCTTGGAGCAGATTTAGAATTTTTCCTGATAATTTTCATTTcTCTGGAATTTTTAAGAAAATAGAAAATCCATATGATGCTTATCATCAATAAAACTGACAAAATTGTAATTAAGACATCTTTAACAtCcACTTGAGAATTATTTATCTTCTCTTCTCTGGAATCGCTGGCATTGATTGAGAGATCTACAATGATATGTCAtGTCATTCCTGACAACAAATACACCTGATtCAATTCATTAAAAACTCcTATAATAAAATGAAAAATcAaTAAaGTTATAATATAGGAaCATACATACTTACCCGTGTCTGCATGTAATTTGTTCAAcTGAATAAAAACTTATATtATAGGAAGGAAGGAATTaGAAGAAAaaTtTTTTttAaCgTAaAAaCATAATACATAGTAAATAATGCATGCAAACTTTCAAAATGTAGAAATGTTCAGTTCAaTAAAAACtCTATatAAAACtATTTTTAGTAACTTTTTAGACAATTTTTTTttAAaTTAAAGCCGAAAATTTTTGAaAAAAaTACCAATAACTCTACTTtGAGTTGTAGAGAAAATTAagAAATAATTTCGTAAGATTTTTCATGAAATTCAATCAATTTAATATTTTTACAACATTTCaGATATTTCAAAAATATCCATCGAAACTCTAGgTTTTTGaGgAGATGAAGAAATAACAATGTAAgATTTAACTtGTACTTAAAATAAATTcATTTTTtACCTCATTTgcAATTTACCaGGAGCAGTGGAaCcAGAaCCTTCAAATGAGGAGTTtAAAtAAaCGgAAAaCATAaCTTAAGTTtAAAAaTAAtATTTTTtATAGAATtATAAAAAGTCCAAATCATTAATACCATtGAAAATGGGgAaGATTTTTATAAATTTGGgAAATTAACGGAAATTTCCAAAGCcTtATAAAATCAaTAAATATCaaatttattcg
>AAA.454EST.181
TTTTTAAGTaGAATTTATATTAaGtATTTTattGAaGCATAAATTtAAAaTtCCtaGtAAAaTTtAAatAAaTTTTTtATTtaTtaaacaaaaGTTATAAAaTtaTAcACCAAAAAaTAGTGAGAtATACAAAGATCGGGgAgAATATGCTAGAATCGTATTGCTAATAATTTTAATTTACAAATTGAATCATTAATAAGCAGTAATCATATAAATTaTACAAACTATAATATTTACATTTATCTTCTCTTCTCTGGAATCGCTGGCATTGATTGAGAGATCTACAATGATATGTCAtGTCATTCCTGACAACAAATACACCTGATtCAATTCATTAAAAACTCcTATAATAAAATGAAAAATcAaTAAaGTTATAATATAGGAaCATACATACTTACCCGTGTCTGCATGTAATTTGTTCAAcTGAATAAAAACTTATATtATAGGAAGGAAGGAATTaGAAGAAAaaTtTTTTttAaCgTAaAAaCATAATACATAGTAAATAATGCATGCAAACTTTCAAAATGTAGAAATGTTCAGTTCAaTAAAAACtCTATatAAAACtATTTTTAGTAACTTTTTAGACAATTTTTTTttAAaTTAAAGCCGAAAATTTTTGAaAAAAaTACCAATAACTCTACTTtGAGTTGTAGAGAAAATTAagAAATAATTTCGTAAGATTTTTCATGAAATTCAATCAATTTAATATTTTTACAACATTTCaGATATTTCAAAAATATCCATCGAAACTCTAGgTTTTTGaGgAGATGAAGAAATAACAATGTAAgATTTAACTtGTACTTAAAATAAATTcATTTTTtACCTCATTTgcAATTTACCaGGAGCAGTGGAaCcAGAaCCTTCAAATGAGGAGTTtAAAtAAaCGgAAAaCaTAAGTTTTCCGATAAcTtAAGTTTAAAAtAaTatattttttATAAaGTATAAAAaaTCCAAATCATtAATACCATTgAAAATGgGgAaggTTTTtATAAATTtGGGAAaTTAacGgAAATTTCCAAAgCcTCATAAAATCAATAaTtATAacaaTCAATAAAtaTCAAAAAaTTtgAaTTTTtCAAAaGgTatAAAAgATGGCAgCcgAAAaCGAATTTCCAAGgAaCAGAgAAaTagTTTATTCGAATAtaGAAacTTTTtAatAATAAATTTTAGTTTTCAATTAaTCGGACTTgAATTTATTCgAAAATAATTCCATtAATTTACATAAATTGgCATAAATTCCTaaaaaaCcTAAAAAAAtAaTtAAAAcTAAATTtAtAaTAaAtGatGATGAAAaGTATTATTTAAGAGCTTGAATAATGATCTCATAAATATACGAGATCACAATCCAAGCcTtAAAATATACTTTATTAAAAAaTTtACctGtcAGCCATTTTAAAAATGgCTAaTTCATAAAcTtAAtcatAATTGTAaTTGGatGTTCATTAAAaCTTCTATTATAGAagTTTTtAATGAactGAAATGGGTGTAGAGGgTAAAACCACAAGGgTTCTGTGCCTTTtGATTTtGTATGCTCAAcTTCATTTTAGTAATTCAGATTctGTTGTAAAaCAAATCTtGTTTTTGTTTGACATGCTATTAGGCAAaTTTATTTGTATGCATTGTATGATCATTTTGCCTAGCA
>AAA.454EST.182
TTTTTAAGTaGAATTTATATTAaGtATTTTattGAaGCATAAATTtAAAaTtCCtaGtAAAaTTtAAatAAaTTTTTtATTtaTtaaacaaaaGTTATAAAaTtaTAcACCAAAAAaTAGTGAGAtATACAAAGATCGGGgAgAATATGCTAGAATCGTATTGCTAATAATTTTAATTTACAAATTGAATCATTAATAAGCAGTAATCATATAAATTaTACAAACTATAATATTTACATTTATCTTCTCTTCTCTGGAATCGCTGGCATTGATTGAGAGATCTACAATGATATGTCAtGTCATTCCTGACAACAAATACACCTGATtCAATTCATTAAAAACTCcTATAATAAAATGAAAAATcAaTAAaGTTATAATATAGGAaCATACATACTTACCCGTGTCTGCATGTAATTTGTTCAAcTGAATAAAAACTTATATtATAGGAAGGAAGGAATTaGAAGAAAaaTtTTTTttAaCgTAaAAaCATAATACATAGTAAATAATGCATGCAAACTTTCAAAATGTAGAAATGTTCAGTTCAaTAAAAACtCTATatAAAACtATTTTTAGTAACTTTTTAGACAATTTTTTTttAAaTTAAAGCCGAAAATTTTTGAaAAAAaTACCAATAACTCTACTTtGAGTTGTAGAGAAAATTAagAAATAATTTCGTAAGATTTTTCATGAAATTCAATCAATTTAATATTTTTACAACATTTCaGATATTTCAAAAATATCCATCGAAACTCTAGgTTTTTGaGgAGATGAAGAAATAACAATGTAAgATTTAACTtGTACTTAAAATAAATTcATTTTTtACCTCATTTgcAATTTACCaGGAGCAGTGGAaCcAGAaCCTTCAAATGAGGAGTTtAAAtAAaCGgAAAaCaTAAGTTTTCCGATAAcTtAAGTTTAAAAtAaTatattttttATAAaGTATAAAAaaTCCAAATCATtAATACCATTgAAAATGgGgAaggTTTTtATAAATTtGGGAAaTTAacGgAAATTTCCAAAgCcTCATAAAATCAATAaTtATAacaaTCAATAAAtaTCAAAAAaTTtgAaTTTTtCAAAaGgTatAAAAgATGGCAgCcgAAAaCGAATTTCCAAGgAaCAGAgAAaTagTTTATTCGAATAtaGAAacTTTTtAatAATAAATTTTAGTTTTCAATTAaTCGGACTTgAATTTATTCgAAAATAATTCCATtAATTTACATAAATTGgCATAAATTCCTaaaaaaCcTAAAAAAAtAaTtAAAAcTAAATTtAtAaTAaAtGatGATGAAAaGTATTATTTAAGAGCTTGAATAATGATCTCATAAATATACGAGATCACAATCCAAGCcTtAAAATATACTTTATTAAAAAaTTtACctGtcAGCCATTTTAAAAATGgCTAaTTCATAAAcTtAAtcatAATTGTAaTTGGatGTTCATTAAAaCTTCTATTATAGAagTTTTtAATGAactGAATCaGgTGTAAAGTGaCcAaCTATacTCATTtACTGaGTTTTGTACtCTTTTttttGCAAACCGTActCTTTtCAAAtCcTGtACtctGAAAgtCTCATTtGTaTAATTTtATACTCatttgtc
>AAA.454EST.183
TTTTTAAGTaGAATTTATATTAaGtATTTTattGAaGCATAAATTtAAAaTtCCtaGtAAAaTTtAAatAAaTTTTTtATTtaTtaaacaaaaGTTATAAAaTtaTAcACCAAAAAaTAGTGAGAtATACAAAGATCGGGgAgAATATGCTAGAATCGTATTGCTAATAATTTTAATTTACAAATTGAATCATTAATAAGCAGTAATCATATAAATTaTACAAACTATAATATTTACATTTATCTTCTCTTCTCTGGAATCGCTGGCATTGATTGAGAGATCTACAATGATATGTCAtGTCATTCCTGACAACAAATACACCTGATtCAATTCATTAAAAACTCcTATAATAAAATGAAAAATcAaTAAaGTTATAATATAGGAaCATACATACTTACCCGTGTCTGCATGTAATTTGTTCAAcTGAATAAAAACTTATATtATAGGAAGGAAGGAATTaGAAGAAAaaTtTTTTttAaCgTAaAAaCATAATACATAGTAAATAATGCATGCAAACTTTCAAAATGTAGAAATGTTCAGTTCAaTAAAAACtCTATatAAAACtATTTTTAGTAACTTTTTAGACAATTTTTTTttAAaTTAAAGCCGAAAATTTTTGAaAAAAaTACCAATAACTCTACTTtGAGTTGTAGAGAAAATTAagAAATAATTTCGTAAGATTTTTCATGAAATTCAATCAATTTAATATTTTTACAACATTTCaGATATTTCAAAAATATCCATCGAAACTCTAGgTTTTTGaGgAGATGAAGAAATAACAATGTAAgATTTAACTtGTACTTAAAATAAATTcATTTTTtACCTCATTTgcAATTTACCaGGAGCAGTGGAaCcAGAaCCTTCAAATGAGGAGTTtAAAtAAaCGgAAAaCaTAAGTTTTCCGATAAcTtAAGTTTAAAAtAaTatattttttATAAaGTATAAAAaaTCCAAATCATtAATACCATTgAAAATGgGgAaggTTTTtATAAATTtGGGAAaTTAacGgAAATTTCCAAAgCcTCATAAAATCAATAaTtATAacaaTCAATAAAtaTCAAAAAaTTtgAaTTTTtCAAAaGgTatAAAAgATGGCAgCcgAAAaCGAATTTCCAAGgAaCAGAgAAaTagTTTATTCGAATAtaGAAacTTTTtAatAATAAATTTTAGTTTTCAATTAaTCGGACTTgAATTTATTCgAAAATAATTCCATtAATTTACATAAATTGgCATAAATTCCTaaaaaaCcTAAAAAAAtAaTtAAAAcTAAATTtAtAaTAaAtGatGATGAAAaGTATTATTTAAGAGCTTGAATAATGATCTCATAAATATACGAGATCACAATCCAAGCcTtAAAATATACTTTATTAAAAAaTTtACctGtcAGCCATTTTAAAAATGgCAAATTCATAAACTTAACCATAATTGTAATTGgTtGTTCATTAAAACTTCTATTaTAGAAGTTTTTAAtGAACTGAATCAGgTGTAATATATTTAATAATAGCACAATTTGAGGACAAGGcATTCTACATTCcTCCAATAATCATGCAGACaTTAATACACAATCTTGTAGCATACAACTATTAATTtAAAaTTCTATGTTATTAATTtATTAACGGCAaTAAaCAtATTTtCATtATtCATGTAATATAGCTAAATACAAAGCCaGTagAGTGACAGTCGTAGTtaCAAAAATaTAGtCAAatGATTTGttATTTTTGTAtATttATTAATGGaCAatgATATAacACATtaTTatGTtATTTAGgcaTtttCttttGTTt
>AAA.454EST.184
TTTTTAAGTaGAATTTATATTAaGtATTTTattGAaGCATAAATTtAAAaTtCCtaGtAAAaTTtAAatAAaTTTTTtATTtaTtaaacaaaaGTTATAAAaTtaTAcACCAAAAAaTAGTGAGAtATACAAAGATCGGGgAgAATATGCTAGAATCGTATTGCTAATAATTTTAATTTACAAATTGAATCATTAATAAGCAGTAATCATATAAATTaTACAAACTATAATATTTACATTTATCTTCTCTTCTCTGGAATCGCTGGCATTGATTGAGAGATCTACAATGATATGTCAtGTCATTCCTGACAACAAATACACCTGATtCAATTCATTAAAAACTCcTATAATAAAATGAAAAATcAaTAAaGTTATAATATAGGAaCATACATACTTACCCGTGTCTGCATGTAATTTGTTCAAcTGAATAAAAACTTATATtATAGGAAGGAAGGAATTaGAAGAAAaaTtTTTTttAaCgTAaAAaCATAATACATAGTAAATAATGCATGCAAACTTTCAAAATGTAGAAATGTTCAGTTCAaTAAAAACtCTATatAAAACtATTTTTAGTAACTTTTTAGACAATTTTTTTttAAaTTAAAGCCGAAAATTTTTGAaAAAAaTACCAATAACTCTACTTtGAGTTGTAGAGAAAATTAagAAATAATTTCGTAAGATTTTTCATGAAATTCAATCAATTTAATaTTTTtACAACTTTtcAGATATTtCAAAAATATCCATCGAAACTCTAGgTTTTTGAGTTTTTACCTCATTTGCAATTTACcaGgAGCAgtGGAACCAGAACCTTCAAATGAGgaGTTTAAAAAATaCGGAAAaCAtAAGTTTTCCgaTAacTTAAGTTAAAAAaatattttttATAAaGTATAAAAaaTCCAAATCATtAATACCATTgAAAATGgGgAaggTTTTtATAAATTtGGGAAaTTAacGgAAATTTCCAAAgCCTCATAAAATCAATAaTtATAacaTCAATAAAtaTCAAAAAaTTtgAaTTTTtCAAAaGgTatAAAAgATGGCAgCcAAAaCGAATTTCCAAGgAaCAGAgAAaTaGTTTATTCGAATAtaGAAAcTTTTtAatAATAAATTTTAGTTTTCAATTAaTCGGACTTgAATTTATTCgAAAATAATTCCATtAATTTACATAAATTGgCATAAATTCCTaaaaaaCcTAAAAAAAtAaTtAAAAcTAAATTtAtAaTAaAtGatGATGAAAaGTATTATTTAAGAGCTTGAATAATGATCTCATAAATATACGAGATCACAATCCAAGCcTtAAAATATACTTTATTAAAAAaTTtACctGtcAGCCATTTTAAAAATGgCTAaTTCATAAAcTtAAtcatAATTGTAaTTGGatGTTCATTAAAaCTTCTATTATAGAagTTTTtAATGAactGAAATGGGTGTAGAGGgTAAAACCACAAGGgTTCTGTGCCTTTtGATTTtGTATGCTCAAcTTCATTTTAGTAATTCAGATTctGTTGTAAAaCAAATCTtGTTTTTGTTTGACATGCTATTAGGCAAaTTTATTTGTATGCATTGTATGATCATTTTGCCTAGCA
>AAA.454EST.185
TTTTTAAGTaGAATTTATATTAaGtATTTTattGAaGCATAAATTtAAAaTtCCtaGtAAAaTTtAAatAAaTTTTTtATTtaTtaaacaaaaGTTATAAAaTtaTAcACCAAAAAaTAGTGAGAtATACAAAGATCGGGgAgAATATGCTAGAATCGTATTGCTAATAATTTTAATTTACAAATTGAATCATTAATAAGCAGTAATCATATAAATTaTACAAACTATAATATTTACATTTATCTTCTCTTCTCTGGAATCGCTGGCATTGATTGAGAGATCTACAATGATATGTCAtGTCATTCCTGACAACAAATACACCTGATtCAATTCATTAAAAACTCcTATAATAAAATGAAAAATcAaTAAaGTTATAATATAGGAaCATACATACTTACCCGTGTCTGCATGTAATTTGTTCAAcTGAATAAAAACTTATATtATAGGAAGGAAGGAATTaGAAGAAAaaTtTTTTttAaCgTAaAAaCATAATACATAGTAAATAATGCATGCAAACTTTCAAAATGTAGAAATGTTCAGTTCAaTAAAAACtCTATatAAAACtATTTTTAGTAACTTTTTAGACAATTTTTTTttAAaTTAAAGCCGAAAATTTTTGAaAAAAaTACCAATAACTCTACTTtGAGTTGTAGAGAAAATTAagAAATAATTTCGTAAGATTTTTCATGAAATTCAATCAATTTAATaTTTTtACAACTTTtcAGATATTtCAAAAATATCCATCGAAACTCTAGgTTTTTGAGTTTTTACCTCATTTGCAATTTACcaGgAGCAgtGGAACCAGAACCTTCAAATGAGgaGTTTAAAAAATaCGGAAAaCAtAAGTTTTCCgaTAacTTAAGTTAAAAAaatattttttATAAaGTATAAAAaaTCCAAATCATtAATACCATTgAAAATGgGgAaggTTTTtATAAATTtGGGAAaTTAacGgAAATTTCCAAAgCCTCATAAAATCAATAaTtATAacaTCAATAAAtaTCAAAAAaTTtgAaTTTTtCAAAaGgTatAAAAgATGGCAgCcAAAaCGAATTTCCAAGgAaCAGAgAAaTaGTTTATTCGAATAtaGAAAcTTTTtAatAATAAATTTTAGTTTTCAATTAaTCGGACTTgAATTTATTCgAAAATAATTCCATtAATTTACATAAATTGgCATAAATTCCTaaaaaaCcTAAAAAAAtAaTtAAAAcTAAATTtAtAaTAaAtGatGATGAAAaGTATTATTTAAGAGCTTGAATAATGATCTCATAAATATACGAGATCACAATCCAAGCcTtAAAATATACTTTATTAAAAAaTTtACctGtcAGCCATTTTAAAAATGgCTAaTTCATAAAcTtAAtcatAATTGTAaTTGGatGTTCATTAAAaCTTCTATTATAGAagTTTTtAATGAactGAATCaGgTGTAAAGTGaCcAaCTATacTCATTtACTGaGTTTTGTACtCTTTTttttGCAAACCGTActCTTTtCAAAtCcTGtACtctGAAAgtCTCATTtGTaTAATTTtATACTCatttgtc
>AAA.454EST.186
AGTgTAGGgTTTGTCTCAGTAaCtATTTCACAAacAACCTcAAGGTGAGTTGgTGTGTTTATATTTtaTAAaTTtATTGATTTTtGTTTTATATTATAtGTGATTTATCTCAACGCGGCTTAGTGTAATACACCTGTTtCAGTTCATTAAAAACTCTATAatAAAATGAAAAAaTCAATAAagTTATAATATAGGGAaCATACATACTTACCCGTGTCTGCATGTAATTTGTTCAAcTGAATAAAAACTTATATtATAGGAAGGAAGGAATTaGAAGAAAaaTtTTTTttAaCgTAaAAaCATAATACATAGTAAATAATGCATGCAAACTTTCAAAATGTAGAAATGTTCAGTTCAaTAAAAACtCTATatAAAACtATTTTTAGTAACTTTTTAGACAATTTTTTTttAAaTTAAAGCCGAAAATTTTTGAaAAAAaTACCAATAACTCTACTTtGAGTTGTAGAGAAAATTAagAAATAATTTCGTAAGATTTTTCATGAAATTCAATCAATTTAATATTTTTACAACATTTCaGATATTTCAAAAATATCCATCGAAACTCTAGgTTTTTGaGgAGATGAAGAAATAACAATGTAAgATTTAACTtGTACTTAAAATAAATTcATTTTTtACCTCATTTgcAATTTACCaGGAGCAGTGGAaCcAGAaCCTTCAAATGAGGAGTTtAAAtAAaCGgAAAaCaTAAGTTTTCCGATAAcTtAAGTTTAAAAtAaTatattttttATAAaGTATAAAAaaTCCAAATCATtAATACCATTgAAAATGgGgAaggTTTTtATAAATTtGGGAAaTTAacGgAAATTTCCAAAgCcTCATAAAATCAATAaTtATAacaaTCAATAAAtaTCAAAAAaTTtgAaTTTTtCAAAaGgTatAAAAgATGGCAgCcgAAAaCGAATTTCCAAGgAaCAGAgAAaTagTTTATTCGAATAtaGAAacTTTTtAatAATAAATTTTAGTTTTCAATTAaTCGGACTTgAATTTATTCgAAAATAATTCCATtAATTTACATAAATTGgCATAAATTCCTaaaaaaCcTAAAAAAAtAaTtAAAAcTAAATTtAtAaTAaAtGatGATGAAAaGTATTATTTAAGAGCTTGAATAATGATCTCATAAATATACGAGATCACAATCCAAGCcTtAAAATATACTTTATTAAAAAaTTtACctGtcAGCCATTTTAAAAATGgCTAaTTCATAAAcTtAAtcatAATTGTAaTTGGatGTTCATTAAAaCTTCTATTATAGAagTTTTtAATGAactGAAATGGGTGTAGAGGgTAAAACCACAAGGgTTCTGTGCCTTTtGATTTtGTATGCTCAAcTTCATTTTAGTAATTCAGATTctGTTGTAAAaCAAATCTtGTTTTTGTTTGACATGCTATTAGGCAAaTTTATTTGTATGCATTGTATGATCATTTTGCCTAGCA
>AAA.454EST.187
AGTgTAGGgTTTGTCTCAGTAaCtATTTCACAAacAACCTcAAGGTGAGTTGgTGTGTTTATATTTtaTAAaTTtATTGATTTTtGTTTTATATTATAtGTGATTTATCTCAACGCGGCTTAGTGTAATACACCTGTTtCAGTTCATTAAAAACTCTATAatAAAATGAAAAAaTCAATAAagTTATAATATAGGGAaCATACATACTTACCCGTGTCTGCATGTAATTTGTTCAAcTGAATAAAAACTTATATtATAGGAAGGAAGGAATTaGAAGAAAaaTtTTTTttAaCgTAaAAaCATAATACATAGTAAATAATGCATGCAAACTTTCAAAATGTAGAAATGTTCAGTTCAaTAAAAACtCTATatAAAACtATTTTTAGTAACTTTTTAGACAATTTTTTTttAAaTTAAAGCCGAAAATTTTTGAaAAAAaTACCAATAACTCTACTTtGAGTTGTAGAGAAAATTAagAAATAATTTCGTAAGATTTTTCATGAAATTCAATCAATTTAATATTTTTACAACATTTCaGATATTTCAAAAATATCCATCGAAACTCTAGgTTTTTGaGgAGATGAAGAAATAACAATGTAAgATTTAACTtGTACTTAAAATAAATTcATTTTTtACCTCATTTgcAATTTACCaGGAGCAGTGGAaCcAGAaCCTTCAAATGAGGAGTTtAAAtAAaCGgAAAaCaTAAGTTTTCCGATAAcTtAAGTTTAAAAtAaTatattttttATAAaGTATAAAAaaTCCAAATCATtAATACCATTgAAAATGgGgAaggTTTTtATAAATTtGGGAAaTTAacGgAAATTTCCAAAgCcTCATAAAATCAATAaTtATAacaaTCAATAAAtaTCAAAAAaTTtgAaTTTTtCAAAaGgTatAAAAgATGGCAgCcgAAAaCGAATTTCCAAGgAaCAGAgAAaTagTTTATTCGAATAtaGAAacTTTTtAatAATAAATTTTAGTTTTCAATTAaTCGGACTTgAATTTATTCgAAAATAATTCCATtAATTTACATAAATTGgCATAAATTCCTaaaaaaCcTAAAAAAAtAaTtAAAAcTAAATTtAtAaTAaAtGatGATGAAAaGTATTATTTAAGAGCTTGAATAATGATCTCATAAATATACGAGATCACAATCCAAGCcTtAAAATATACTTTATTAAAAAaTTtACctGtcAGCCATTTTAAAAATGgCTAaTTCATAAAcTtAAtcatAATTGTAaTTGGatGTTCATTAAAaCTTCTATTATAGAagTTTTtAATGAactGAATCaGgTGTAAAGTGaCcAaCTATacTCATTtACTGaGTTTTGTACtCTTTTttttGCAAACCGTActCTTTtCAAAtCcTGtACtctGAAAgtCTCATTtGTaTAATTTtATACTCatttgtc
>AAA.454EST.188
AGTCACGGCATGAAaTTCCAATTCTATTGGACGATTGCTCAGATTCGTGAGTAAGTGTGCGGCTCATTGAAACAGTTATTCAAATCAATAATGAACACTCCGTTATATTCAAAAaCATGATTGCTTGTGCTGTATGTTATTGCTATTTTTCACAaTCGATTGAATGTTCAGCTGTTGAGTAATAATTTTTCTAAGTATATTGTCCGCCcTTCATATTGACTCCTACCATTTCACCATTAGGTGGTAATTAATAAGCGAAAGCTAATATTAAATGGGGTGTTTTAAAATAAaGTGCACACAGACATACAAACATCAACATAAATTAAAACTTGCGAGAATGGTTAcTACACCTGTTtCAGTTCATTAAAAACTCTATAatAAAATGAAAAAaTCAATAAagTTATAATATAGGGAaCATACATACTTACCCGTGTCTGCATGTAATTTGTTCAAcTGAATAAAAACTTATATtATAGGAAGGAAGGAATTaGAAGAAAaaTtTTTTttAaCgTAaAAaCATAATACATAGTAAATAATGCATGCAAACTTTCAAAATGTAGAAATGTTCAGTTCAaTAAAAACtCTATatAAAACtATTTTTAGTAACTTTTTAGACAATTTTTTTttAAaTTAAAGCCGAAAATTTTTGAaAAAAaTACCAATAACTCTACTTtGAGTTGTAGAGAAAATTAagAAATAATTTCGTAAGATTTTTCATGAAATTCAATCAATTTAATATTTTTACAACATTTCaGATATTTCAAAAATATCCATCGAAACTCTAGgTTTTTGaGgAGATGAAGAAATAACAATGTAAgATTTAACTtGTACTTAAAATAAATTcATTTTTtACCTCATTTgcAATTTACCaGGAGCAGTGGAaCcAGAaCCTTCAAATGAGGAGTTtAAAtAAaCGgAAAaCaTAAGTTTTCCGATAAcTtAAGTTTAAAAtAaTatattttttATAAaGTATAAAAaaTCCAAATCATtAATACCATTgAAAATGgGgAaggTTTTtATAAATTtGGGAAaTTAacGgAAATTTCCAAAgCcTCATAAAATCAATAaTtATAacaaTCAATAAAtaTCAAAAAaTTtgAaTTTTtCAAAaGgTatAAAAgATGGCAgCcgAAAaCGAATTTCCAAGgAaCAGAgAAaTagTTTATTCGAATAtaGAAacTTTTtAatAATAAATTTTAGTTTTCAATTAaTCGGACTTgAATTTATTCgAAAATAATTCCATtAATTTACATAAATTGgCATAAATTCCTaaaaaaCcTAAAAAAAtAaTtAAAAcTAAATTtAtAaTAaAtGatGATGAAAaGTATTATTTAAGAGCTTGAATAATGATCTCATAAATATACGAGATCACAATCCAAGCcTtAAAATATACTTTATTAAAAAaTTtACctGtcAGCCATTTTAAAAATGgCTAaTTCATAAAcTtAAtcatAATTGTAaTTGGatGTTCATTAAAaCTTCTATTATAGAagTTTTtAATGAactGAATCaGgTGTAAAGTGaCcAaCTATacTCATTtACTGaGTTTTGTACtCTTTTttttGCAAACCGTActCTTTtCAAAtCcTGtACtctGAAAgtCTCATTtGTaTAATTTtATACTCatttgtc
>AAA.454EST.189
GCCTTTaCAAAAACATTTAATATTAACATGAAAATGACATAAAATGTAAAACATGGCAATATGACAAAATTCGTAAGAAAATGTATAAAAAAaTATTATCAATCTTTTCATATGTCTGTGTTTAACGCAATGAACATTGTGCACGAATAAAAATCTGTATAAATGTATGTATATAGAGCTATGCTAATTAGTTTCGAGATGCTAATCACAACATCCATTTCGAGAGAAACTCTTCATATTGTTTTGCACCACATCAATGAACTATTCAGCATTGAATAATCTTGGGTGTCCCTTGGAGCAGATTTAGAATTTTTCCTGATAATTTTCATTTcTCTGGAATTTTTAAGAAAATAGAAAATCCATATGATGCTTATCATCAATAAAACTGACAAAATTGTAATTAAGACATCTTTAACAtCcACTTGAGAATTATTTATCTTCTCTTCTCTGGAATCGCTGGCATTGATTGAGAGATCATATTCTTGAAGTCTTACAAAAGGTGCGATTCTCGTGTTTCCATAGGAAATGATCTTACTTAGACGcTGAAATATAAAGGTCATTCAAAAACTCTtACTTCTAAAGCGAATTTTTTTTtCATtCATTCAGTTTTTATAACAAaGAATTTGCGATGAAACGGCAGCCATTGgTATTGGGAGGGCCGCAATTTATGGACGATGTCAATGAATCCAGGACCTTttAACACTGAGATTGATGTGAAATCCTCTTTGGATAAATCTCTAGGAACAGGTGAATTTGTAAATATTGTATAATTTAGTTGTACGAATTTTATAATGATATTTTCACCGAGtgTAAAATACAGTCGACTAATTtGATCTGGATGGTATTTATCAGTTATCGTTTTgTTTATAAaGAACTTTTCCATTCTGCTGtGATaTAAAAGGTAAAGAaaGTGTCTAGTACcGTGGACATTCAACGAAGTGTTCATGTTGCCGATGCCAAAAATGAAaCCAGAATGATTCTGCCACGAGATTTTGATAAATTTAGATCGGAATGTTTCAAAGGGATATTTCCAATTCGGATCCATTCCATCTGATCCGCTTGAATTGCAGTATGGGCCGTTCAAGAAGGAATCAGTGCAATCACAGAATGGCtCTCTATCATATGTTTCATTGCAtACTCCAGCATTGCATACGTCATTGGCGCACACCTTCGGGCATTTTGTGGATATTGCTTTGCCAAATATCTCCATTTGCAATGGTTTGCCATTGAATGATATTTCATGGATGCAGCCCCCCAATTGGGCTGGGTTCGGGTAATGCTGACCGTGACcGGGAGTGTTTACCAGCCATAATAtgACCTGGAATTTACcGgACATCTTCATGATTGGATACGCAGTATTAATAAATTTCTGATtAGAATAGCTGCAAATTTTATTTGGCTGTTCATTGCATTGGATGTTGATCCGATCaGTGATGgCCACCCTCAAaTCAaTAATTctATATTTaCAtgTtaCAcACCcgCACAATTCAGATAGAGTTGAATGATATTcTTcACCCCTGAATTCTATTTtCATTCTCTcTtCCAAaTCATCAGAAaGGGAAaTTATcAATtGATTGTCATATTTATCAAaGAAaTATAATAAACTtCCTTCTATTTtATTCAAaCTAAATTTtAATTCAATTTGATAaTTTGCTCCGTTGATATAATTAATCTCAGTGTATAAGTAtCTGTCACCGTGACTCTCCCTGATGTGGTATTCGG
>AAA.454EST.190
GCCTTTaCAAAAACATTTAATATTAACATGAAAATGACATAAAATGTAAAACATGGCAATATGACAAAATTCGTAAGAAAATGTATAAAAAAaTATTATCAATCTTTTCATATGTCTGTGTTTAACGCAATGAACATTGTGCACGAATAAAAATCTGTATAAATGTATGTATATAGAGCTATGCTAATTAGTTTCGAGATGCTAATCACAACATCCATTTCGCTACATTCAAGGTTGAATACGAATCATGATTTTTAATAACAAATAAAATGCAAATAAAAATTTACAGAGAAACTCTTCATATTGTTTTGCACCACATCAATGAACTATTCAGCATTGAATAATCTTGGGTGTCCCTTGGAGCAGATTTAGAATTTTTCCTGATAATTTTCATTTcTCTGGAATTTTTAAGAAAATAGAAAATCCATATGATGCTTATCATCAATAAAACTGACAAAATTGTAATTAAGACATCTTTAACAtCcACTTGAGAATTATTTATCTTCTCTTCTCTGGAATCGCTGGCATTGATTGAGAGATCATATTCTTGAAGTCTTACAAAAGGTGCGATTCTCGTGTTTCCATAGGAAATGATCTTACTTAGACGcTGAAATATAAAGGTCATTCAAAAACTCTtACTTCTAAAGCGAATTTTTTTTtCATtCATTCAGTTTTTATAACAAaGAATTTGCGATGAAACGGCAGCCATTGgTATTGGGAGGGCCGCAATTTATGGACGATGTCAATGAATCCAGGACCTTttAACACTGAGATTGATGTGAAATCCTCTTTGGATAAATCTCTAGGAACAGGTGAATTTGTAAATATTGTATAATTTAGTTGTACGAATTTTATAATGATATTTTCACCGAGtgTAAAATACAGTCGACTAATTtGATCTGGATGGTATTTATCAGTTATCGTTTTgTTTATAAaGAACTTTTCCATTCTGCTGtGATaTAAAAGGTAAAGAaaGTGTCTAGTACcGTGGACATTCAACGAAGTGTTCATGTTGCCGATGCCAAAAATGAAaCCAGAATGATTCTGCCACGAGATTTTGATAAATTTAGATCGGAATGTTTCAAAGGGATATTTCCAATTCGGATCCATTCCATCTGATCCGCTTGAATTGCAGTATGGGCCGTTCAAGAAGGAATCAGTGCAATCACAGAATGGCtCTCTATCATATGTTTCATTGCAtACTCCAGCATTGCATACGTCATTGGCGCACACCTTCGGGCATTTTGTGGATATTGCTTTGCCAAATATCTCCATTTGCAATGGTTTGCCATTGAATGATATTTCATGGATGCAGCCCCCCAATTGGGCTGGGTTCGGGTAATGCTGACCGTGACcGGGAGTGTTTACCAGCCATAATAtgACCTGGAATTTACcGgACATCTTCATGATTGGATACGCAGTATTAATAAATTTCTGATtAGAATAGCTGCAAATTTTATTTGGCTGTTCATTGCATTGGATGTTGATCCGATCaGTGATGgCCACCCTCAAaTCAaTAATTctATATTTaCAtgTtaCAcACCcgCACAATTCAGATAGAGTTGAATGATATTcTTcACCCCTGAATTCTATTTtCATTCTCTcTtCCAAaTCATCAGAAaGGGAAaTTATcAATtGATTGTCATATTTATCAAaGAAaTATAATAAACTtCCTTCTATTTtATTCAAaCTAAATTTtAATTCAATTTGATAaTTTGCTCCGTTGATATAATTAATCTCAGTGTATAAGTAtCTGTCACCGTGACTCTCCCTGATGTGGTATTCGG
>AAA.454EST.191
AGTCACGGCATGAAaTTCCAATTCTATTGGACGATTGCTCAGATTCGTGAGTAAGTGTGCGGCTCATTGAAACAGTTATTCAAATCAATAATGAACACTCCGTTATATTCAAAAaCATGATTGCTTGTGCTGTATGTTATTGCTATTTTTCACAaTCGATTGAATGTTCAGCTGTTGAGTAATAATTTTTCTAAGTATATTGTCCGCCcTTCATATTGACTCCTACCATTTCACCATTAGGTGGTAATTAATAAGCGAAAGCTAATATTAAATGGGGTGTTTTAAAATAAaGTGCACACAGACATACAAACATCAACATAAATTAAAACTTGCGAGAATGGTTAcTACACCTGTTtCAGTTCATTAAAAACTCTATAatAAAATGAAAAAaTCAATAAagTTATAATATAGGGAaCATACATACTTACCCGTGTCTGCATGTAATTTGTTCAAcTGAATAAAAACTTATATtATAGGAAGGAAGGAATTaGAAGAAAaaTtTTTTttAaCgTAaAAaCATAATACATAGTAAATAATGCATGCAAACTTTCAAAATGTAGAAATGTTCAGTTCAaTAAAAACtCTATatAAAACtATTTTTAGTAACTTTTTAGACAATTTTTTTttAAaTTAAAGCCGAAAATTTTTGAaAAAAaTACCAATAACTCTACTTtGAGTTGTAGAGAAAATTAagAAATAATTTCGTAAGATTTTTCATGAAATTCAATCAATTTAATATTTTTACAACATTTCaGATATTTCAAAAATATCCATCGAAACTCTAGgTTTTTGaGgAGATGAAGAAATAACAATGTAAgATTTAACTtGTACTTAAAATAAATTcATTTTTtACCTCATTTgcAATTTACCaGGAGCAGTGGAaCcAGAaCCTTCAAATGAGGAGTTtAAAtAAaCGgAAAaCaTAAGTTTTCCGATAAcTtAAGTTTAAAAtAaTatattttttATAAaGTATAAAAaaTCCAAATCATtAATACCATTgAAAATGgGgAaggTTTTtATAAATTtGGGAAaTTAacGgAAATTTCCAAAgCcTCATAAAATCAATAaTtATAacaaTCAATAAAtaTCAAAAAaTTtgAaTTTTtCAAAaGgTatAAAAgATGGCAgCcgAAAaCGAATTTCCAAGgAaCAGAgAAaTagTTTATTCGAATAtaGAAacTTTTtAatAATAAATTTTAGTTTTCAATTAaTCGGACTTgAATTTATTCgAAAATAATTCCATtAATTTACATAAATTGgCATAAATTCCTaaaaaaCcTAAAAAAAtAaTtAAAAcTAAATTtAtAaTAaAtGatGATGAAAaGTATTATTTAAGAGCTTGAATAATGATCTCATAAATATACGAGATCACAATCCAAGCcTtAAAATATACTTTATTAAAAAaTTtACctGtcAGCCATTTTAAAAATGgCTAaTTCATAAAcTtAAtcatAATTGTAaTTGGatGTTCATTAAAaCTTCTATTATAGAagTTTTtAATGAactGAAATGGGTGTAGAGGgTAAAACCACAAGGgTTCTGTGCCTTTtGATTTtGTATGCTCAAcTTCATTTTAGTAATTCAGATTctGTTGTAAAaCAAATCTtGTTTTTGTTTGACATGCTATTAGGCAAaTTTATTTGTATGCATTGTATGATCATTTTGCCTAGCA
>AAA.454EST.192
AGTgTAGGgTTTGTCTCAGTAaCtATTTCACAAacAACCTcAAGGTGAGTTGgTGTGTTTATATTTtaTAAaTTtATTGATTTTtGTTTTATATTATAtGTGATTTATCTCAACGCGGCTTAGTGTAATACACCTGTTtCAGTTCATTAAAAACTCTATAatAAAATGAAAAAaTCAATAAagTTATAATATAGGGAaCATACATACTTACCCGTGTCTGCATGTAATTTGTTCAAcTGAATAAAAACTTATATtATAGGAAGGAAGGAATTaGAAGAAAaaTtTTTTttAaCgTAaAAaCATAATACATAGTAAATAATGCATGCAAACTTTCAAAATGTAGAAATGTTCAGTTCAaTAAAAACtCTATatAAAACtATTTTTAGTAACTTTTTAGACAATTTTTTTttAAaTTAAAGCCGAAAATTTTTGAaAAAAaTACCAATAACTCTACTTtGAGTTGTAGAGAAAATTAagAAATAATTTCGTAAGATTTTTCATGAAATTCAATCAATTTAATaTTTTtACAACTTTtcAGATATTtCAAAAATATCCATCGAAACTCTAGgTTTTTGAGTTTTTACCTCATTTGCAATTTACcaGgAGCAgtGGAACCAGAACCTTCAAATGAGgaGTTTAAAAAATaCGGAAAaCAtAAGTTTTCCgaTAacTTAAGTTAAAAAaatattttttATAAaGTATAAAAaaTCCAAATCATtAATACCATTgAAAATGgGgAaggTTTTtATAAATTtGGGAAaTTAacGgAAATTTCCAAAgCCTCATAAAATCAATAaTtATAacaTCAATAAAtaTCAAAAAaTTtgAaTTTTtCAAAaGgTatAAAAgATGGCAgCcAAAaCGAATTTCCAAGgAaCAGAgAAaTaGTTTATTCGAATAtaGAAAcTTTTtAatAATAAATTTTAGTTTTCAATTAaTCGGACTTgAATTTATTCgAAAATAATTCCATtAATTTACATAAATTGgCATAAATTCCTaaaaaaCcTAAAAAAAtAaTtAAAAcTAAATTtAtAaTAaAtGatGATGAAAaGTATTATTTAAGAGCTTGAATAATGATCTCATAAATATACGAGATCACAATCCAAGCcTtAAAATATACTTTATTAAAAAaTTtACctGtcAGCCATTTTAAAAATGgCTAaTTCATAAAcTtAAtcatAATTGTAaTTGGatGTTCATTAAAaCTTCTATTATAGAagTTTTtAATGAactGAATCaGgTGTAAAGTGaCcAaCTATacTCATTtACTGaGTTTTGTACtCTTTTttttGCAAACCGTActCTTTtCAAAtCcTGtACtctGAAAgtCTCATTtGTaTAATTTtATACTCatttgtc
>AAA.454EST.193
AGTgTAGGgTTTGTCTCAGTAaCtATTTCACAAacAACCTcAAGGTGAGTTGgTGTGTTTATATTTtaTAAaTTtATTGATTTTtGTTTTATATTATAtGTGATTTATCTCAACGCGGCTTAGTGTAATACACCTGTTtCAGTTCATTAAAAACTCTATAatAAAATGAAAAAaTCAATAAagTTATAATATAGGGAaCATACATACTTACCCGTGTCTGCATGTAATTTGTTCAAcTGAATAAAAACTTATATtATAGGAAGGAAGGAATTaGAAGAAAaaTtTTTTttAaCgTAaAAaCATAATACATAGTAAATAATGCATGCAAACTTTCAAAATGTAGAAATGTTCAGTTCAaTAAAAACtCTATatAAAACtATTTTTAGTAACTTTTTAGACAATTTTTTTttAAaTTAAAGCCGAAAATTTTTGAaAAAAaTACCAATAACTCTACTTtGAGTTGTAGAGAAAATTAagAAATAATTTCGTAAGATTTTTCATGAAATTCAATCAATTTAATaTTTTtACAACTTTtcAGATATTtCAAAAATATCCATCGAAACTCTAGgTTTTTGAGTTTTTACCTCATTTGCAATTTACcaGgAGCAgtGGAACCAGAACCTTCAAATGAGgaGTTTAAAAAATaCGGAAAaCAtAAGTTTTCCgaTAacTTAAGTTAAAAAaatattttttATAAaGTATAAAAaaTCCAAATCATtAATACCATTgAAAATGgGgAaggTTTTtATAAATTtGGGAAaTTAacGgAAATTTCCAAAgCCTCATAAAATCAATAaTtATAacaTCAATAAAtaTCAAAAAaTTtgAaTTTTtCAAAaGgTatAAAAgATGGCAgCcAAAaCGAATTTCCAAGgAaCAGAgAAaTaGTTTATTCGAATAtaGAAAcTTTTtAatAATAAATTTTAGTTTTCAATTAaTCGGACTTgAATTTATTCgAAAATAATTCCATtAATTTACATAAATTGgCATAAATTCCTaaaaaaCcTAAAAAAAtAaTtAAAAcTAAATTtAtAaTAaAtGatGATGAAAaGTATTATTTAAGAGCTTGAATAATGATCTCATAAATATACGAGATCACAATCCAAGCcTtAAAATATACTTTATTAAAAAaTTtACctGtcAGCCATTTTAAAAATGgCTAaTTCATAAAcTtAAtcatAATTGTAaTTGGatGTTCATTAAAaCTTCTATTATAGAagTTTTtAATGAactGAAATGGGTGTAGAGGgTAAAACCACAAGGgTTCTGTGCCTTTtGATTTtGTATGCTCAAcTTCATTTTAGTAATTCAGATTctGTTGTAAAaCAAATCTtGTTTTTGTTTGACATGCTATTAGGCAAaTTTATTTGTATGCATTGTATGATCATTTTGCCTAGCA
>AAA.454EST.194
AGTgTAGGgTTTGTCTCAGTAaCtATTTCACAAacAACCTcAAGGTGAGTTGgTGTGTTTATATTTtaTAAaTTtATTGATTTTtGTTTTATATTATAtGTGATTTATCTCAACGCGGCTTAGTGTAATACACCTGTTtCAGTTCATTAAAAACTCTATAatAAAATGAAAAAaTCAATAAagTTATAATATAGGGAaCATACATACTTACCCGTGTCTGCATGTAATTTGTTCAAcTGAATAAAAACTTATATtATAGGAAGGAAGGAATTaGAAGAAAaaTtTTTTttAaCgTAaAAaCATAATACATAGTAAATAATGCATGCAAACTTTCAAAATGTAGAAATGTTCAGTTCAaTAAAAACtCTATatAAAACtATTTTTAGTAACTTTTTAGACAATTTTTTTttAAaTTAAAGCCGAAAATTTTTGAaAAAAaTACCAATAACTCTACTTtGAGTTGTAGAGAAAATTAagAAATAATTTCGTAAGATTTTTCATGAAATTCAATCAATTTAATATTTTTACAACATTTCaGATATTTCAAAAATATCCATCGAAACTCTAGgTTTTTGaGgAGATGAAGAAATAACAATGTAAgATTTAACTtGTACTTAAAATAAATTcATTTTTtACCTCATTTgcAATTTACCaGGAGCAGTGGAaCcAGAaCCTTCAAATGAGGAGTTtAAAtAAaCGgAAAaCaTAAGTTTTCCGATAAcTtAAGTTTAAAAtAaTatattttttATAAaGTATAAAAaaTCCAAATCATtAATACCATTgAAAATGgGgAaggTTTTtATAAATTtGGGAAaTTAacGgAAATTTCCAAAgCcTCATAAAATCAATAaTtATAacaaTCAATAAAtaTCAAAAAaTTtgAaTTTTtCAAAaGgTatAAAAgATGGCAgCcgAAAaCGAATTTCCAAGgAaCAGAgAAaTagTTTATTCGAATAtaGAAacTTTTtAatAATAAATTTTAGTTTTCAATTAaTCGGACTTgAATTTATTCgAAAATAATTCCATtAATTTACATAAATTGgCATAAATTCCTaaaaaaCcTAAAAAAAtAaTtAAAAcTAAATTtAtAaTAaAtGatGATGAAAaGTATTATTTAAGAGCTTGAATAATGATCTCATAAATATACGAGATCACAATCCAAGCcTtAAAATATACTTTATTAAAAAaTTtACctGtcAGCCATTTTAAAAATGgCAAATTCATAAACTTAACCATAATTGTAATTGgTtGTTCATTAAAACTTCTATTaTAGAAGTTTTTAAtGAACTGAATCAGgTGTAATATATTTAATAATAGCACAATTTGAGGACAAGGcATTCTACATTCcTCCAATAATCATGCAGACaTTAATACACAATCTTGTAGCATACAACTATTAATTtAAAaTTCTATGTTATTAATTtATTAACGGCAaTAAaCAtATTTtCATtATtCATGTAATATAGCTAAATACAAAGCCaGTagAGTGACAGTCGTAGTtaCAAAAATaTAGtCAAatGATTTGttATTTTTGTAtATttATTAATGGaCAatgATATAacACATtaTTatGTtATTTAGgcaTtttCttttGTTt
>AAA.454EST.195
AGTCACGGCATGAAaTTCCAATTCTATTGGACGATTGCTCAGATTCGTGAGTAAGTGTGCGGCTCATTGAAACAGTTATTCAAATCAATAATGAACACTCCGTTATATTCAAAAaCATGATTGCTTGTGCTGTATGTTATTGCTATTTTTCACAaTCGATTGAATGTTCAGCTGTTGAGTAATAATTTTTCTAAGTATATTGTCCGCCcTTCATATTGACTCCTACCATTTCACCATTAGGTGGTAATTAATAAGCGAAAGCTAATATTAAATGGGGTGTTTTAAAATAAaGTGCACACAGACATACAAACATCAACATAAATTAAAACTTGCGAGAATGGTTAcTACACCTGTTtCAGTTCATTAAAAACTCTATAatAAAATGAAAAAaTCAATAAagTTATAATATAGGGAaCATACATACTTACCCGTGTCTGCATGTAATTTGTTCAAcTGAATAAAAACTTATATtATAGGAAGGAAGGAATTaGAAGAAAaaTtTTTTttAaCgTAaAAaCATAATACATAGTAAATAATGCATGCAAACTTTCAAAATGTAGAAATGTTCAGTTCAaTAAAAACtCTATatAAAACtATTTTTAGTAACTTTTTAGACAATTTTTTTttAAaTTAAAGCCGAAAATTTTTGAaAAAAaTACCAATAACTCTACTTtGAGTTGTAGAGAAAATTAagAAATAATTTCGTAAGATTTTTCATGAAATTCAATCAATTTAATaTTTTtACAACTTTtcAGATATTtCAAAAATATCCATCGAAACTCTAGgTTTTTGAGTTTTTACCTCATTTGCAATTTACcaGgAGCAgtGGAACCAGAACCTTCAAATGAGgaGTTTAAAAAATaCGGAAAaCAtAAGTTTTCCgaTAacTTAAGTTAAAAAaatattttttATAAaGTATAAAAaaTCCAAATCATtAATACCATTgAAAATGgGgAaggTTTTtATAAATTtGGGAAaTTAacGgAAATTTCCAAAgCCTCATAAAATCAATAaTtATAacaTCAATAAAtaTCAAAAAaTTtgAaTTTTtCAAAaGgTatAAAAgATGGCAgCcAAAaCGAATTTCCAAGgAaCAGAgAAaTaGTTTATTCGAATAtaGAAAcTTTTtAatAATAAATTTTAGTTTTCAATTAaTCGGACTTgAATTTATTCgAAAATAATTCCATtAATTTACATAAATTGgCATAAATTCCTaaaaaaCcTAAAAAAAtAaTtAAAAcTAAATTtAtAaTAaAtGatGATGAAAaGTATTATTTAAGAGCTTGAATAATGATCTCATAAATATACGAGATCACAATCCAAGCcTtAAAATATACTTTATTAAAAAaTTtACctGtcAGCCATTTTAAAAATGgCTAaTTCATAAAcTtAAtcatAATTGTAaTTGGatGTTCATTAAAaCTTCTATTATAGAagTTTTtAATGAactGAATCaGgTGTAAAGTGaCcAaCTATacTCATTtACTGaGTTTTGTACtCTTTTttttGCAAACCGTActCTTTtCAAAtCcTGtACtctGAAAgtCTCATTtGTaTAATTTtATACTCatttgtc
>AAA.454EST.196
TTTTTAAGTaGAATTTATATTAaGtATTTTattGAaGCATAAATTtAAAaTtCCtaGtAAAaTTtAAatAAaTTTTTtATTtaTtaaacaaaaGTTATAAAaTtaTAcACCAAAAAaTAGTGAGAtATACAAAGATCGGGgAgAATATGCTAGAATCGTATTGCTAATAATTTTAATTTACAAATTGAATCATTAATAAGCAGTAATCATATAAATTaTACAAACTATAATATTTACATTTATCTTCTCTTCTCTGGAATCGCTGGCATTGATTGAGAGATCTACAATGATATGTCAtGTCATTCCTGACAACAAATACACCTGATtCAATTCATTAAAAACTCcTATAATAAAATGAAAAATcAaTAAaGTTATAATATAGGAaCATACATACTTACCCGTGTCTGCATGTAATTTGTTCAAcTGAATAAAAACTTATATtATAGGAAGGAAGGAATTaGAAGAAAaaTtTTTTttAaCgTAaAAaCATAATACATAGTAAATAATGCATGCAAACTTTCAAAATGTAGAAATGTTCAGTTCAaTAAAAACtCTATatAAAACtATTTTTAGTAACTTTTTAGACAATTTTTTTttAAaTTAAAGCCGAAAATTTTTGAaAAAAaTACCAATAACTCTACTTtGAGTTGTAGAGAAAATTAagAAATAATTTCGTAAGATTTTTCATGAAATTCAATCAATTTAATaTTTTtACAACTTTtcAGATATTtCAAAAATATCCATCGAAACTCTAGgTTTTTGAGTTTTTACCTCATTTGCAATTTACcaGgAGCAgtGGAACCAGAACCTTCAAATGAGgaGTTTAAAAAATaCGGAAAaCAtAAGTTTTCCgaTAacTTAAGTTAAAAAaatattttttATAAaGTATAAAAaaTCCAAATCATtAATACCATTgAAAATGgGgAaggTTTTtATAAATTtGGGAAaTTAacGgAAATTTCCAAAgCCTCATAAAATCAATAaTtATAacaTCAATAAAtaTCAAAAAaTTtgAaTTTTtCAAAaGgTatAAAAgATGGCAgCcAAAaCGAATTTCCAAGgAaCAGAgAAaTaGTTTATTCGAATAtaGAAAcTTTTtAatAATAAATTTTAGTTTTCAATTAaTCGGACTTgAATTTATTCgAAAATAATTCCATtAATTTACATAAATTGgCATAAATTCCTaaaaaaCcTAAAAAAAtAaTtAAAAcTAAATTtAtAaTAaAtGatGATGAAAaGTATTATTTAAGAGCTTGAATAATGATCTCATAAATATACGAGATCACAATCCAAGCcTtAAAATATACTTTATTAAAAAaTTtACctGtcAGCCATTTTAAAAATGgCAAATTCATAAACTTAACCATAATTGTAATTGgTtGTTCATTAAAACTTCTATTaTAGAAGTTTTTAAtGAACTGAATCAGgTGTAATATATTTAATAATAGCACAATTTGAGGACAAGGcATTCTACATTCcTCCAATAATCATGCAGACaTTAATACACAATCTTGTAGCATACAACTATTAATTtAAAaTTCTATGTTATTAATTtATTAACGGCAaTAAaCAtATTTtCATtATtCATGTAATATAGCTAAATACAAAGCCaGTagAGTGACAGTCGTAGTtaCAAAAATaTAGtCAAatGATTTGttATTTTTGTAtATttATTAATGGaCAatgATATAacACATtaTTatGTtATTTAGgcaTtttCttttGTTt
>AAA.454EST.197
AGTCACGGCATGAAaTTCCAATTCTATTGGACGATTGCTCAGATTCGTGAGTAAGTGTGCGGCTCATTGAAACAGTTATTCAAATCAATAATGAACACTCCGTTATATTCAAAAaCATGATTGCTTGTGCTGTATGTTATTGCTATTTTTCACAaTCGATTGAATGTTCAGCTGTTGAGTAATAATTTTTCTAAGTATATTGTCCGCCcTTCATATTGACTCCTACCATTTCACCATTAGGTGGTAATTAATAAGCGAAAGCTAATATTAAATGGGGTGTTTTAAAATAAaGTGCACACAGACATACAAACATCAACATAAATTAAAACTTGCGAGAATGGTTAcTACACCTGTTtCAGTTCATTAAAAACTCTATAatAAAATGAAAAAaTCAATAAagTTATAATATAGGGAaCATACATACTTACCCGTGTCTGCATGTAATTTGTTCAAcTGAATAAAAACTTATATtATAGGAAGGAAGGAATTaGAAGAAAaaTtTTTTttAaCgTAaAAaCATAATACATAGTAAATAATGCATGCAAACTTTCAAAATGTAGAAATGTTCAGTTCAaTAAAAACtCTATatAAAACtATTTTTAGTAACTTTTTAGACAATTTTTTTttAAaTTAAAGCCGAAAATTTTTGAaAAAAaTACCAATAACTCTACTTtGAGTTGTAGAGAAAATTAagAAATAATTTCGTAAGATTTTTCATGAAATTCAATCAATTTAATaTTTTtACAACTTTtcAGATATTtCAAAAATATCCATCGAAACTCTAGgTTTTTGAGTTTTTACCTCATTTGCAATTTACcaGgAGCAgtGGAACCAGAACCTTCAAATGAGgaGTTTAAAAAATaCGGAAAaCAtAAGTTTTCCgaTAacTTAAGTTAAAAAaatattttttATAAaGTATAAAAaaTCCAAATCATtAATACCATTgAAAATGgGgAaggTTTTtATAAATTtGGGAAaTTAacGgAAATTTCCAAAgCCTCATAAAATCAATAaTtATAacaTCAATAAAtaTCAAAAAaTTtgAaTTTTtCAAAaGgTatAAAAgATGGCAgCcAAAaCGAATTTCCAAGgAaCAGAgAAaTaGTTTATTCGAATAtaGAAAcTTTTtAatAATAAATTTTAGTTTTCAATTAaTCGGACTTgAATTTATTCgAAAATAATTCCATtAATTTACATAAATTGgCATAAATTCCTaaaaaaCcTAAAAAAAtAaTtAAAAcTAAATTtAtAaTAaAtGatGATGAAAaGTATTATTTAAGAGCTTGAATAATGATCTCATAAATATACGAGATCACAATCCAAGCcTtAAAATATACTTTATTAAAAAaTTtACctGtcAGCCATTTTAAAAATGgCTAaTTCATAAAcTtAAtcatAATTGTAaTTGGatGTTCATTAAAaCTTCTATTATAGAagTTTTtAATGAactGAAATGGGTGTAGAGGgTAAAACCACAAGGgTTCTGTGCCTTTtGATTTtGTATGCTCAAcTTCATTTTAGTAATTCAGATTctGTTGTAAAaCAAATCTtGTTTTTGTTTGACATGCTATTAGGCAAaTTTATTTGTATGCATTGTATGATCATTTTGCCTAGCA
>AAA.454EST.198
AGTCACGGCATGAAaTTCCAATTCTATTGGACGATTGCTCAGATTCGTGAGTAAGTGTGCGGCTCATTGAAACAGTTATTCAAATCAATAATGAACACTCCGTTATATTCAAAAaCATGATTGCTTGTGCTGTATGTTATTGCTATTTTTCACAaTCGATTGAATGTTCAGCTGTTGAGTAATAATTTTTCTAAGTATATTGTCCGCCcTTCATATTGACTCCTACCATTTCACCATTAGGTGGTAATTAATAAGCGAAAGCTAATATTAAATGGGGTGTTTTAAAATAAaGTGCACACAGACATACAAACATCAACATAAATTAAAACTTGCGAGAATGGTTAcTACACCTGTTtCAGTTCATTAAAAACTCTATAatAAAATGAAAAAaTCAATAAagTTATAATATAGGGAaCATACATACTTACCCGTGTCTGCATGTAATTTGTTCAAcTGAATAAAAACTTATATtATAGGAAGGAAGGAATTaGAAGAAAaaTtTTTTttAaCgTAaAAaCATAATACATAGTAAATAATGCATGCAAACTTTCAAAATGTAGAAATGTTCAGTTCAaTAAAAACtCTATatAAAACtATTTTTAGTAACTTTTTAGACAATTTTTTTttAAaTTAAAGCCGAAAATTTTTGAaAAAAaTACCAATAACTCTACTTtGAGTTGTAGAGAAAATTAagAAATAATTTCGTAAGATTTTTCATGAAATTCAATCAATTTAATATTTTTACAACATTTCaGATATTTCAAAAATATCCATCGAAACTCTAGgTTTTTGaGgAGATGAAGAAATAACAATGTAAgATTTAACTtGTACTTAAAATAAATTcATTTTTtACCTCATTTgcAATTTACCaGGAGCAGTGGAaCcAGAaCCTTCAAATGAGGAGTTtAAAtAAaCGgAAAaCaTAAGTTTTCCGATAAcTtAAGTTTAAAAtAaTatattttttATAAaGTATAAAAaaTCCAAATCATtAATACCATTgAAAATGgGgAaggTTTTtATAAATTtGGGAAaTTAacGgAAATTTCCAAAgCcTCATAAAATCAATAaTtATAacaaTCAATAAAtaTCAAAAAaTTtgAaTTTTtCAAAaGgTatAAAAgATGGCAgCcgAAAaCGAATTTCCAAGgAaCAGAgAAaTagTTTATTCGAATAtaGAAacTTTTtAatAATAAATTTTAGTTTTCAATTAaTCGGACTTgAATTTATTCgAAAATAATTCCATtAATTTACATAAATTGgCATAAATTCCTaaaaaaCcTAAAAAAAtAaTtAAAAcTAAATTtAtAaTAaAtGatGATGAAAaGTATTATTTAAGAGCTTGAATAATGATCTCATAAATATACGAGATCACAATCCAAGCcTtAAAATATACTTTATTAAAAAaTTtACctGtcAGCCATTTTAAAAATGgCAAATTCATAAACTTAACCATAATTGTAATTGgTtGTTCATTAAAACTTCTATTaTAGAAGTTTTTAAtGAACTGAATCAGgTGTAATATATTTAATAATAGCACAATTTGAGGACAAGGcATTCTACATTCcTCCAATAATCATGCAGACaTTAATACACAATCTTGTAGCATACAACTATTAATTtAAAaTTCTATGTTATTAATTtATTAACGGCAaTAAaCAtATTTtCATtATtCATGTAATATAGCTAAATACAAAGCCaGTagAGTGACAGTCGTAGTtaCAAAAATaTAGtCAAatGATTTGttATTTTTGTAtATttATTAATGGaCAatgATATAacACATtaTTatGTtATTTAGgcaTtttCttttGTTt
>AAA.454EST.199
AGTCACGGCATGAAaTTCCAATTCTATTGGACGATTGCTCAGATTCGTGAGTAAGTGTGCGGCTCATTGAAACAGTTATTCAAATCAATAATGAACACTCCGTTATATTCAAAAaCATGATTGCTTGTGCTGTATGTTATTGCTATTTTTCACAaTCGATTGAATGTTCAGCTGTTGAGTAATAATTTTTCTAAGTATATTGTCCGCCcTTCATATTGACTCCTACCATTTCACCATTAGGTGGTAATTAATAAGCGAAAGCTAATATTAAATGGGGTGTTTTAAAATAAaGTGCACACAGACATACAAACATCAACATAAATTAAAACTTGCGAGAATGGTTAcTACACCTGTTtCAGTTCATTAAAAACTCTATAatAAAATGAAAAAaTCAATAAagTTATAATATAGGGAaCATACATACTTACCCGTGTCTGCATGTAATTTGTTCAAcTGAATAAAAACTTATATtATAGGAAGGAAGGAATTaGAAGAAAaaTtTTTTttAaCgTAaAAaCATAATACATAGTAAATAATGCATGCAAACTTTCAAAATGTAGAAATGTTCAGTTCAaTAAAAACtCTATatAAAACtATTTTTAGTAACTTTTTAGACAATTTTTTTttAAaTTAAAGCCGAAAATTTTTGAaAAAAaTACCAATAACTCTACTTtGAGTTGTAGAGAAAATTAagAAATAATTTCGTAAGATTTTTCATGAAATTCAATCAATTTAATaTTTTtACAACTTTtcAGATATTtCAAAAATATCCATCGAAACTCTAGgTTTTTGAGTTTTTACCTCATTTGCAATTTACcaGgAGCAgtGGAACCAGAACCTTCAAATGAGgaGTTTAAAAAATaCGGAAAaCAtAAGTTTTCCgaTAacTTAAGTTAAAAAaatattttttATAAaGTATAAAAaaTCCAAATCATtAATACCATTgAAAATGgGgAaggTTTTtATAAATTtGGGAAaTTAacGgAAATTTCCAAAgCCTCATAAAATCAATAaTtATAacaTCAATAAAtaTCAAAAAaTTtgAaTTTTtCAAAaGgTatAAAAgATGGCAgCcAAAaCGAATTTCCAAGgAaCAGAgAAaTaGTTTATTCGAATAtaGAAAcTTTTtAatAATAAATTTTAGTTTTCAATTAaTCGGACTTgAATTTATTCgAAAATAATTCCATtAATTTACATAAATTGgCATAAATTCCTaaaaaaCcTAAAAAAAtAaTtAAAAcTAAATTtAtAaTAaAtGatGATGAAAaGTATTATTTAAGAGCTTGAATAATGATCTCATAAATATACGAGATCACAATCCAAGCcTtAAAATATACTTTATTAAAAAaTTtACctGtcAGCCATTTTAAAAATGgCAAATTCATAAACTTAACCATAATTGTAATTGgTtGTTCATTAAAACTTCTATTaTAGAAGTTTTTAAtGAACTGAATCAGgTGTAATATATTTAATAATAGCACAATTTGAGGACAAGGcATTCTACATTCcTCCAATAATCATGCAGACaTTAATACACAATCTTGTAGCATACAACTATTAATTtAAAaTTCTATGTTATTAATTtATTAACGGCAaTAAaCAtATTTtCATtATtCATGTAATATAGCTAAATACAAAGCCaGTagAGTGACAGTCGTAGTtaCAAAAATaTAGtCAAatGATTTGttATTTTTGTAtATttATTAATGGaCAatgATATAacACATtaTTatGTtATTTAGgcaTtttCttttGTTt
>AAA.454EST.200
TTTTTAAGTaGAATTTATATTAaGtATTTTattGAaGCATAAATTtAAAaTtCCtaGtAAAaTTtAAatAAaTTTTTtATTtaTtaaacaaaaGTTATAAAaTtaTAcACCAAAAAaTAGTGAGAtATACAAAGATCGGGgAgAATATGCTAGAATCGTATTGCTAATAATTTTAATTTACAAATTGAATCATTAATAAGCAGTAATCATATAAATTaTACAAACTATAATATTTACATTTATCTTCTCTTCTCTGGAATCGCTGGCATTGATTGAGAGATCTACAATGATATGTCAtGTCATTCCTGACAACAAATACACCTGATtCAATTCATTAAAAACTCcTATAATAAAATGAAAAATcAaTAAaGTTATAATATAGGAaCATACATACTTACCCGTGTCTGCATGTAATTTGTTCAAcTGAATAAAAACTTATATtATAGGAAGGAAGGAATTaGAAGAAAaaTtTTTTttAaCgTAaAAaCATAATACATAGTAAATAATGCATGCAAACTTTCAAAATGTAGAAATGTTCAGTTCAaTAAAAACtCTATatAAAACtATTTTTAGTAACTTTTTAGACAATTTTTTTttAAaTTAAAGCCGAAAATTTTTGAaAAAAaTACCAATAACTCTACTTtGAGTTGTAGAGAAAATTAagAAATAATTTCGTAAGATTTTTCATGAAATTCAATCAATTTAATATTTTTACAACATTTCaGATATTTCAAAAATATCCATCGAAACTCTAGgTTTTTGaGgAGATGAAGAAATAACAATGTAAgATTTAACTtGTACTTAAAATAAATTcATTTTTtACCTCATTTgcAATTTACCaGGAGCAGTGGAaCcAGAaCCTTCAAATGAGGAGTTtAAAtAAaCGgAAAaCATAaCTTAAGTTtAAAAaTAAtATTTTTtATAGAATtATAAAAAGTCCAAATCATTAATACCATtGAAAATGGGgAaGATTTTTATAAATTTGGgAAATTAACGGAAATTTCCAAAGCcTtATAAAATCAaTAAATATCaaatttattcg
>AAA.454EST.201
AGTgTAGGgTTTGTCTCAGTAaCtATTTCACAAacAACCTcAAGGTGAGTTGgTGTGTTTATATTTtaTAAaTTtATTGATTTTtGTTTTATATTATAtGTGATTTATCTCAACGCGGCTTAGTGTAATACACCTGTTtCAGTTCATTAAAAACTCTATAatAAAATGAAAAAaTCAATAAagTTATAATATAGGGAaCATACATACTTACCCGTGTCTGCATGTAATTTGTTCAAcTGAATAAAAACTTATATtATAGGAAGGAAGGAATTaGAAGAAAaaTtTTTTttAaCgTAaAAaCATAATACATAGTAAATAATGCATGCAAACTTTCAAAATGTAGAAATGTTCAGTTCAaTAAAAACtCTATatAAAACtATTTTTAGTAACTTTTTAGACAATTTTTTTttAAaTTAAAGCCGAAAATTTTTGAaAAAAaTACCAATAACTCTACTTtGAGTTGTAGAGAAAATTAagAAATAATTTCGTAAGATTTTTCATGAAATTCAATCAATTTAATaTTTTtACAACTTTtcAGATATTtCAAAAATATCCATCGAAACTCTAGgTTTTTGAGTTTTTACCTCATTTGCAATTTACcaGgAGCAgtGGAACCAGAACCTTCAAATGAGgaGTTTAAAAAATaCGGAAAaCAtAAGTTTTCCgaTAacTTAAGTTAAAAAaatattttttATAAaGTATAAAAaaTCCAAATCATtAATACCATTgAAAATGgGgAaggTTTTtATAAATTtGGGAAaTTAacGgAAATTTCCAAAgCCTCATAAAATCAATAaTtATAacaTCAATAAAtaTCAAAAAaTTtgAaTTTTtCAAAaGgTatAAAAgATGGCAgCcAAAaCGAATTTCCAAGgAaCAGAgAAaTaGTTTATTCGAATAtaGAAAcTTTTtAatAATAAATTTTAGTTTTCAATTAaTCGGACTTgAATTTATTCgAAAATAATTCCATtAATTTACATAAATTGgCATAAATTCCTaaaaaaCcTAAAAAAAtAaTtAAAAcTAAATTtAtAaTAaAtGatGATGAAAaGTATTATTTAAGAGCTTGAATAATGATCTCATAAATATACGAGATCACAATCCAAGCcTtAAAATATACTTTATTAAAAAaTTtACctGtcAGCCATTTTAAAAATGgCAAATTCATAAACTTAACCATAATTGTAATTGgTtGTTCATTAAAACTTCTATTaTAGAAGTTTTTAAtGAACTGAATCAGgTGTAATATATTTAATAATAGCACAATTTGAGGACAAGGcATTCTACATTCcTCCAATAATCATGCAGACaTTAATACACAATCTTGTAGCATACAACTATTAATTtAAAaTTCTATGTTATTAATTtATTAACGGCAaTAAaCAtATTTtCATtATtCATGTAATATAGCTAAATACAAAGCCaGTagAGTGACAGTCGTAGTtaCAAAAATaTAGtCAAatGATTTGttATTTTTGTAtATttATTAATGGaCAatgATATAacACATtaTTatGTtATTTAGgcaTtttCttttGTTt
>AAA.454EST.202
AGTgTAGGgTTTGTCTCAGTAaCtATTTCACAAacAACCTcAAGGTGAGTTGgTGTGTTTATATTTtaTAAaTTtATTGATTTTtGTTTTATATTATAtGTGATTTATCTCAACGCGGCTTAGTGTAATACACCTGTTtCAGTTCATTAAAAACTCTATAatAAAATGAAAAAaTCAATAAagTTATAATATAGGGAaCATACATACTTACCCGTGTCTGCATGTAATTTGTTCAAcTGAATAAAAACTTATATtATAGGAAGGAAGGAATTaGAAGAAAaaTtTTTTttAaCgTAaAAaCATAATACATAGTAAATAATGCATGCAAACTTTCAAAATGTAGAAATGTTCAGTTCAaTAAAAACtCTATatAAAACtATTTTTAGTAACTTTTTAGACAATTTTTTTttAAaTTAAAGCCGAAAATTTTTGAaAAAAaTACCAATAACTCTACTTtGAGTTGTAGAGAAAATTAagAAATAATTTCGTAAGATTTTTCATGAAATTCAATCAATTTAATATTTTTACAACATTTCaGATATTTCAAAAATATCCATCGAAACTCTAGgTTTTTGaGgAGATGAAGAAATAACAATGTAAgATTTAACTtGTACTTAAAATAAATTcATTTTTtACCTCATTTgcAATTTACCaGGAGCAGTGGAaCcAGAaCCTTCAAATGAGGAGTTtAAAtAAaCGgAAAaCATAaCTTAAGTTtAAAAaTAAtATTTTTtATAGAATtATAAAAAGTCCAAATCATTAATACCATtGAAAATGGGgAaGATTTTTATAAATTTGGgAAATTAACGGAAATTTCCAAAGCcTtATAAAATCAaTAAATATCaaatttattcg
>AAA.454EST.203
TTTTTAAGTaGAATTTATATTAaGtATTTTattGAaGCATAAATTtAAAaTtCCtaGtAAAaTTtAAatAAaTTTTTtATTtaTtaaacaaaaGTTATAAAaTtaTAcACCAAAAAaTAGTGAGAtATACAAAGATCGGGgAgAATATGCTAGAATCGTATTGCTAATAATTTTAATTTACAAATTGAATCATTAATAAGCAGTAATCATATAAATTaTACAAACTATAATATTTACATTTATCTTCTCTTCTCTGGAATCGCTGGCATTGATTGAGAGATCATATTCTTGAAGTCTTACAAAAGGTGCGATTCTCGTGTTTCCATAGGAAATGATCTTACTTAGACGcTGAAATATAAAGGTCATTCAAAAACTCTtACTTCTAAAGCGAATTTTTTTTtCATtCATTCAGTTTTTATAACAAaGAATTTGCGATGAAACGGCAGCCATTGgTATTGGGAGGGCCGCAATTTATGGACGATGTCAATGAATCCAGGACCTTttAACACTGAGATTGATGTGAAATCCTCTTTGGATAAATCTCTAGGAACAGGTGAATTTGTAAATATTGTATAATTTAGTTGTACGAATTTTATAATGATATTTTCACCGAGtgTAAAATACAGTCGACTAATTtGATCTGGATGGTATTTATCAGTTATCGTTTTgTTTATAAaGAACTTTTCCATTCTGCTGtGATaTAAAAGGTAAAGAaaGTGTCTAGTACcGTGGACATTCAACGAAGTGTTCATGTTGCCGATGCCAAAAATGAAaCCAGAATGATTCTGCCACGAGATTTTGATAAATTTAGATCGGAATGTTTCAAAGGGATATTTCCAATTCGGATCCATTCCATCTGATCCGCTTGAATTGCAGTATGGGCCGTTCAAGAAGGAATCAGTGCAATCACAGAATGGCtCTCTATCATATGTTTCATTGCAtACTCCAGCATTGCATACGTCATTGGCGCACACCTTCGGGCATTTTGTGGATATTGCTTTGCCAAATATCTCCATTTGCAATGGTTTGCCATTGAATGATATTTCATGGATGCAGCCCCCCAATTGGGCTGGGTTCGGGTAATGCTGACCGTGACcGGGAGTGTTTACCAGCCATAATAtgACCTGGAATTTACcGgACATCTTCATGATTGGATACGCAGTATTAATAAATTTCTGATtAGAATAGCTGCAAATTTTATTTGGCTGTTCATTGCATTGGATGTTGATCCGATCaGTGATGgCCACCCTCAAaTCAaTAATTctATATTTaCAtgTtaCAcACCcgCACAATTCAGATAGAGTTGAATGATATTcTTcACCCCTGAATTCTATTTtCATTCTCTcTtCCAAaTCATCAGAAaGGGAAaTTATcAATtGATTGTCATATTTATCAAaGAAaTATAATAAACTtCCTTCTATTTtATTCAAaCTAAATTTtAATTCAATTTGATAaTTTGCTCCGTTGATATAATTAATCTCAGTGTATAAGTAtCTGTCACCGTGACTCTCCCTGATGTGGTATTCGG
>AAA.454EST.204
AGTCACGGCATGAAaTTCCAATTCTATTGGACGATTGCTCAGATTCGTGAGTAAGTGTGCGGCTCATTGAAACAGTTATTCAAATCAATAATGAACACTCCGTTATATTCAAAAaCATGATTGCTTGTGCTGTATGTTATTGCTATTTTTCACAaTCGATTGAATGTTCAGCTGTTGAGTAATAATTTTTCTAAGTATATTGTCCGCCcTTCATATTGACTCCTACCATTTCACCATTAGGTGGTAATTAATAAGCGAAAGCTAATATTAAATGGGGTGTTTTAAAATAAaGTGCACACAGACATACAAACATCAACATAAATTAAAACTTGCGAGAATGGTTAcTACACCTGTTtCAGTTCATTAAAAACTCTATAatAAAATGAAAAAaTCAATAAagTTATAATATAGGGAaCATACATACTTACCCGTGTCTGCATGTAATTTGTTCAAcTGAATAAAAACTTATATtATAGGAAGGAAGGAATTaGAAGAAAaaTtTTTTttAaCgTAaAAaCATAATACATAGTAAATAATGCATGCAAACTTTCAAAATGTAGAAATGTTCAGTTCAaTAAAAACtCTATatAAAACtATTTTTAGTAACTTTTTAGACAATTTTTTTttAAaTTAAAGCCGAAAATTTTTGAaAAAAaTACCAATAACTCTACTTtGAGTTGTAGAGAAAATTAagAAATAATTTCGTAAGATTTTTCATGAAATTCAATCAATTTAATATTTTTACAACATTTCaGATATTTCAAAAATATCCATCGAAACTCTAGgTTTTTGaGgAGATGAAGAAATAACAATGTAAgATTTAACTtGTACTTAAAATAAATTcATTTTTtACCTCATTTgcAATTTACCaGGAGCAGTGGAaCcAGAaCCTTCAAATGAGGAGTTtAAAtAAaCGgAAAaCATAaCTTAAGTTtAAAAaTAAtATTTTTtATAGAATtATAAAAAGTCCAAATCATTAATACCATtGAAAATGGGgAaGATTTTTATAAATTTGGgAAATTAACGGAAATTTCCAAAGCcTtATAAAATCAaTAAATATCaaatttattcg
>AAA.454EST.205
GCCTTTaCAAAAACATTTAATATTAACATGAAAATGACATAAAATGTAAAACATGGCAATATGACAAAATTCGTAAGAAAATGTATAAAAAAaTATTATCAATCTTTTCATATGTCTGTGTTTAACGCAATGAACATTGTGCACGAATAAAAATCTGTATAAATGTATGTATATAGAGCTATGCTAATTAGTTTCGAGATGCTAATCACAACATCCATTTCGCTACATTCAAGGTTGAATACGAATCATGATTTTTAATAACAAATAAAATGCAAATAAAAATTTACAGAGAAACTCTTCATATTGTTTTGCACCACATCAATGAACTATTCAGCATTGAATAATCTTGGGTGTCCCTTGGAGCAGATTTACTAGAAATATGTtATTTAATCATTTTCATCATTAACAGCatGGAATCAAATAtAAATATAAACATGGGGAAAATACAAATGAAAACAACTGAGATAACAAGACACAGTGACGTAGCTAGAAGTTTTGGGAATATAGTCATGGGTCCcAGTCCAtAATtGG
>AAA.454EST.206
GCCTTTaCAAAAACATTTAATATTAACATGAAAATGACATAAAATGTAAAACATGGCAATATGACAAAATTCGTAAGAAAATGTATAAAAAAaTATTATCAATCTTTTCATATGTCTGTGTTTAACGCAATGAACATTGTGCACGAATAAAAATCTGTATAAATGTATGTATATAGAGCTATGCTAATTAGTTTCGAGATGCTAATCACAACATCCATTTCGAGAGAAACTCTTCATATTGTTTTGCACCACATCAATGAACTATTCAGCATTGAATAATCTTGGGTGTCCCTTGGAGCAGATTTACTAGAAATATGTtATTTAATCATTTTCATCATTAACAGCatGGAATCAAATAtAAATATAAACATGGGGAAAATACAAATGAAAACAACTGAGATAACAAGACACAGTGACGTAGCTAGAAGTTTTGGGAATATAGTCATGGGTCCcAGTCCAtAATtGG
>AAA.454EST.207
accaatagtccATAGCCAATtagtccagtgtttttttattttcTtaCTACTAATATTtAAaCagtGAAACaaTCAAaTAAAaatAaCAAAAAaTAAAaTTAaCTTTtATAATGATATTTTCACCGAGtgTAAAATACAGTCGACTAATTtGATCTGGATGGTATTTATCAGTTATCGTTTTgTTTATAAaGAACTTTTCCATTCTGCTGtGATaTAAAAGGTAAAGAaaGTGTCTAGTACcGTGGACATTCAACGAAGTGTTCATGTTGCCGATGCCAAAAATGAAaCCAGAATGATTCTGCCACGAGATTTTGATAAATTTAGATCGGAATGTTTCAAAGGGATATTTCCAATTCGGATCCATTCCATCTGATCCGCTTGAATTGCAGTATGGGCCGTTCAAGAAGGAATCAGTGCAATCACAGAATGGCtCTCTATCATATGTTTCATTGCAtACTCCAGCATTGCATACGTCATTGGCGCACACCTTCGGGCATTTTGTGGATATTGCTTTGCCAAATATCTCCATTTGCAATGGTTTGCCATTGAATGATATTTCATGGATGCAGCCCCCCAATTGGGCTGGGTTCGGGTAATGCTGACCGTGACcGGGAGTGTTTACCAGCCATAATAtgACCTGGAATTTACcGgACATCTTCATGATTGGATACGCAGTATTAATAAATTTCTGATtAGAATAGCTGCAAATTTTATTTGGCTGTTCATTGCATTGGATGTTGATCCGATCaGTGATGgCCACCCTCAAaTCAaTAATTctATATTTaCAtgTtaCAcACCcgCACAATTCAGATAGAGTTGAATGATATTcTTcACCCCTGAATTCTATTTtCATTCTCTcTtCCAAaTCATCAGAAaGGGAAaTTATcAATtGATTGTCATATTTATCAAaGAAaTATAATAAACTtCCTTCTATTTtATTCAAaCTAAATTTtAATTCAATTTGATAaTTTGCTCCGTTGATATAATTAATCTCAGTGTATAAGTAtCTGTCACCGTGACTCTCCCTGATGTGGTATTCGG
>AAA.454EST.208
GAcGTTTAATAAaTtAaGAAAACAACAAACTTATTATATGAAATACATAAAATATTGAAAAACTTAAAAaTGTAAAATTCAGCATCAAATAAaCGATTTtAATAAAaTTTTTAAAGTCAAAATCATAAAACTTTGAATTCATTTTAAATCACTTTTTTTGAATAAGAAAGCCGCATTTTGAGTCGAAGTAATGGTATTACTATCCACAGGGACAGCTTTTtATTTGAATAAAAGGCCATCGCATCGTTATATAGAAGGAAAATGTATTTATTATCGGTTTGAATTGTCACAGAATAATCATTGTTCCCGATACCAAAAATTTCACTAGAATCAGATCGCCATGAAACTTTCATGAATTTTAAATTAAATGTCTGAAAAGGATGGCACCAATTCGGATCCATTATGCCACTTTGACTTGAATTGCAGAATGGGCCGTTCAGGAAGGAATCAGTGCAATCACAGAATGGATATTTTTCGTATGTTTCATGGCATACACCAGCATTGCACACGTCATTGACGCACGCCTTTGGACACTTAGTAGAGATTCCAATGCCATGTCTCTCCATTTGCAGTGGTTTGCCATTGAATGAGATCTCATGGATGCAGCCCCCCAATTGGGCAGGGTTCGGGTAATACTCACCGTAGGCGGGAGTGTTGACGAGCCATAATCCTGCGTCAGCTTTGCCAATTGAcaTTTTGTTAGGATAGGCTTTGTTAACTAATATTTTATGAGAATAACAAATAGTTTTATTCCGcTGACcATTGCATTGGATGTTGATCCGATCaGTGATGgCCACCCTCAAaTCAaTAATTctATATTTaCAtgTtaCAcACCcgCACAATTCAGATAGAGTTGAATGATATTcTTcACCCCTGAATTCTATTTtCATTCTCTcTtCCAAaTCATCAGAAaGGGAAaTTATcAATtGATTGTCATATTTATCAAaGAAaTATAATAAACTtCCTTCTATTTtATTCAAaCTAAATTTtAATTCAATTTGATAaTTTGCTCCGTTGATATAATTAATCTCAGTGTATAAGTAtCTGTCACCGTGACTCTCCCTGATGTGGTATTCGG
>AAA.454EST.209
TTaTtAAAAaTGTATAAtCTTAATTttACAACATAaTaTAAAAATAAATAatAaCTCTTtGTGGATATGTGAATCAAAAtGTGAAAATATATAAaTCAAATAAAaTAATTtCTAGTTAAagAAAATAATCCAGTGAATAAGACAATTTACAATGAAACATCTCTAaCATTGGCCATATAAATgTTtGTtGtgaggTAAGATGTTCGcATTAATTTCTTTCTCAGAGGAATCAGgCTCAATGTTTTTCTTGGGGCTTGGATTTGCAATCTTCAATTTCACTAAAATGGTAGCGgAACAAATAAATGCCATCAAAACAAAAGTAAAAATTCCCAAGAAcACATCTTTAACAACCGATTCAGAATTCTTTTCTGATATATTTTTCTGTCCTTGGTGTGATGCACTGAGAAAGTTGGAATCAAACTTTGCAGATTTTATTCCGGTATTGTTGACAAAGAATTTGCGATGAAAAGGCAGCCATTGGTACTGGGAGGGacGCAATTTGTGAACTATATCAATGAATCCAGGACCGCTTAGCACTGAGATTGATGAGAAATTTTCCATGGATAAATCTTTGGGAACAGGCAGTTTCTtACTTATTGTAGAATTGTTTTGTTTGAACTTTATTCCGATAAAATTTCTTTCAAATGATAAATAAAGAGAGCAATTTTGATTTGGTTGATATTTACCAGTTATCGTTTtATTTGAATAAAAGGCCATCGCATCGTTATATAGAAGGAAAATGTATTTATTATCGGTTTGAATTGTCACAGAATAATCATTGTTCCCGATACCAAAAATTTCACTAGAATCAGATCGCCATGAAACTTTCATGAATTTTAAATTAAATGTCTGAAAAGGATGGCACCAATTCGGATCCATTATGCCACTTTGACTTGAATTGCAGAATGGGCCGTTCAGGAAGGAATCAGTGCAATCACAGAATGGATATTTTTCGTATGTTTCATGGCATACACCAGCATTGCACACGTCATTGACGCACGCCTTTGGACACTTAGTAGAGATTCCAATGCCATGTCTCTCCATTTGCAGTGGTTTGCCATTGAATGAGATCTCATGGATGCAGCCCCCCAATTGGGCAGGGTTCGGGTAATACTCACCGTAGGCGGGAGTGTTGACGAGCCATAATCCTGCGTCAGCTTTGCCAATTGAcaTTTTGTTAGGATAGGCTTTGTTAACTAATATTTTATGAGAATAACAAATAGTTTTATTCCGcTGACcATTGCATTGGATGTTGATCCGATCaGTGATGgCCACCCTCAAaTCAaTAATTctATATTTaCAtgTtaCAcACCcgCACAATTCAGATAGAGTTGAATGATATTcTTcACCCCTGAATTCTATTTtCATTCTCTcTtCCAAaTCATCAGAAaGGGAAaTTATcAATtGATTGTCATATTTATCAAaGAAaTATAATAAACTtCCTTCTATTTtATTCAAaCTAAATTTtAATTCAATTTGATAaTTTGCTCCGTTGATATAATTAATCTCAGTGTATAAGTAtCTGTCACCGTGACTCTCCCTGATGTGGTATTCGG
>AAA.454EST.210
GAcGTTTAATAAaTtAaGAAAACAACAAACTTATTATATGAAATACATAAAATATTGAAAAACTTAAAAaTGTAAAATTCAGCATCAAATAAaCGATTTtAATAAAaTTTTTAAAGTCAAAATCATAAAACTTTGAATTCATTTTAAATCACTTTTTTTGAATAAGAAAGCCGCATTTTGAGTCGAAGTAATGGTATTACTATCCACAGGGACAGCTTCAGTTGAATTAACTCGCAACCATTTTTCATTGGATAGAAATTTAATTtCATgCCGGTTTCCAGCATTTGATTGGCTTTCATCAATCACTGCGTATAATGAATAAATCTGTGTGCAGTTAATATATTCTAATAAAAGTCCATCGTCGAGTTTGATATTGATTTCTCCACTTCTATTtCGTTGTTTTGTAGTTTTGTTCAAGCAAATTAACAGATAATCTCCGGAACAATTGAATTTAGTTATAGTTGAAAGAggCTGGTTTGAGCAGCAATTATCTTTCATTTTGAAAacATTTCCAATGAAGCCATTATTCACACAATTCTGAATACTTtCACTATTTTtATCAATAGGAAATTCAATAGAAAGGTAATAAACATATTCTTTGGAtGTTATAGTGCgtgTACAATTTACACAGATGATTTCGACATAAATTtGGCTTTTAAATAAATCCTGAATCAAGT
>AAA.454EST.211
attctccgaccctttggcaatttcacaaactgaggagtaaTTTAACAAATCATTCAACTtATTTACATACACATCATGGTCAaGAatAACTatCCCATTtCCTTTGTCAAACTTACAGAtATttaTATTTTtTtAGCtAagTTTTTTAAAGTCaTAAAATCCcTAATATTCtGCTTTTTGTTTttATCGATATACTCCATCGTAcTtGCaCTTAACGAGCTCTTCAcaTAaTTACCATTAatgCCTTTcATcGATCGGgctATatGAAAaTATAAACTTTCAaTTTTtGCAcACAaTTTtGTTTCATCcAAGCGATTCTTAATACagTGATTTGGACCAAATTTTAAAACACGCTCTTCatCAtcATtCAAcaCTATTTTACTCAAATTTAtcACAGTATTCTCCACACTAAATTTAgAAaTCCCAAAtaTTTttcTCAAaTTAATCAATTTTTtAAtaTGagcaTcTCTTTagaTTTTATTTGcAcAaTCGAaTTTTtgaTacACcATTCtACACATACctGTAAACAAAActCATTcGTAGCATTATTTAACATTAATCcAATATTTGTTAGTTTTTTATCAATGGAAGTTCtCCTTATTTTCTCTGATtCCAACATtCTTCTTAACGTTCTTCTATGTATTAATtGgaCATCTTTACTGgAAAGaCAATCaCTTAGTTtcATTTTAAaaaTgAAaGAaGgAATCATcttttcTtcTAAAcAAGTctCAAGAAAACTAATgTCTAGTtCcTTTCTTTTGaGgagTTAtAaaCCTTCaTAAACcTTTtgAaTATTGgAaCAGCTGCAaCATGAtttAtAAaTAAaTAATTAAATAAATTTGGCAACGATTtAATTAAAaGATAACGCCAATAAAAAaCTTTtCGTACGATATATTtCGAtAGCATAaCTaTCATCTTCAGGTACtCAAAACCAACTAAAAATATtAAaTTAACaTTTAATTTAAACAAATTATTTTTtATTAATTTAATTTTgTAATAAATAAaTATTtATAAAATATATTCAATTCACTTTTAATTAaTTTAAAaTTTtAAAaTTTtCAcTTATATTcTAATTTTtAAAAAaTTAATgTAATTTAAAaTTTtCAattaTTTTAATAATaTtAAAAAAaCAaaCATGATTTAACATACgtAAACTaTTTAAAAACATTCAAAACATTCGTAGTCACAGCACTTtGCACATTAATCTTTGGATCCAATGACCTTATCAGCAATGCTTCACATATCACgCGTTCCCAATAATTATTAAAACTtTtCAACAAAaTTCTAAAATCAGACATTCCTATTTcACTTTTACAGCCTCTATTGTGCTCACTAATATTGGTCAAACCCTTCAATCGACAATGCTCTAGAACTCGAGTACAGAGATGACGGgAAGTCTCTCCAATGTATGTGGCaTTACACCCATTACATGTAAATTGATAAACGAGATCAGAACACAATCCAACCGGAGTTTTTGATTTATTAATAAACATATTGCGTACCTTACACGAATTAGAGACgATCTTATACTCTAAaTTtCCcAtctGTTtAcTtAaCTtCctcttATAATTTGTAAAaCCTTcaGAGTACGGCAATACTAACACatATTTAGGCTCAATTTTTTTATATCCATTTTTACtATtATTtAGATCAACACTCAATTCACACTCATTtGaCAAATTACAcTCAGACTTTCCAAAaCATGGATCcTTAGGATTTTTAATCAATTTgTCAACAGTCTCTTTtATCATCAACAATAAaAaTGATTTaGAATAtCCATTcTTTATCAACAACTCAACCAATTTATCAACACTTTTTACCGAATTAGCAAAAGTAGAAGATAAAGaCCATGAACGATAAATCAATCCTTtCACCATATTTCTCTTATACTTAAATTCACAAAAGCTTTCTGgAGAAGTATAaAGACCAGTATCAGTTGGTTTTCTATAAATCTCTGTCTCATAaTGTTTATCTTTGCGTTGAATTAACAAATCcAAAAACGCAATcGATGACTTTCTCTCCGTTTCACATGTGAATACAATGTTcTTATGTAAACTGTtCATAAAATGCAAAAaCGGTtCTaCATGTTTCTGgTTTTCAAATAcAAGAAAAATATCATCCACATACCTTTTATAAACAAAaGgTTTTTCAAATTGGAAgAaGcAATTTTcTTTtCCAAaCTAGCcAAAAATATTGATGCCATCGTTGGTgCTAAaGGGgAActcATAGcgaCtCcATCTATTTGTTGATACCATTCATtATTGAAAAGAAAATTGACATTTGAAGTAGCAAATTCAAGAAGTTTAcGAaatGCCCTTCtaTTCatAATGTGATGTTCAGAATCATTTTCATCCCaCAACtCACAacATAAGTCAATTGtATCAACcAGTGGtACATTCGTAAACAAACTaCAAACATCAAACGAAaCcATAACATCATTCATACTtCGTTTtGTagCTttgCAATACAAGAaGATGATAGTACcTGTGCTATCGagaTgTATCGTgCGAaaGGTTTtgTATTGgCGTtATcTTttAAaCATAATTATGTTGCTGTTATATGATTTCTTTGATGgTTTTAAGgCCACAAaTATAaCaGAatACATcACGGTGGTTCAAaCCaCTTcTTGgTGAagTCGAGAAGCtA
>AAA.454EST.212
attctccgaccctttggcaatttcacaaactgaggagtaaTTTAACAAATCATTCAACTtATTTACATACACATCATGGTCAaGAatAACTatCCCATTtCCTTTGTCAAACTTACAGAtATttaTATTTTtTtAGCtAagTTTTTTAAAGTCaTAAAATCCcTAATATTCtGCTTTTTGTTTttATCGATATACTCCATCGTAcTtGCaCTTAACGAGCTCTTCAcaTAaTTACCATTAatgCCTTTcATcGATCGGgctATatGAAAaTATAAACTTTCAaTTTTtGCAcACAaTTTtGTTTCATCcAAGCGATTCTTAATACagTGATTTGGACCAAATTTTAAAACACGCTCTTCatCAtcATtCAAcaCTATTTTACTCAAATTTAtcACAGTATTCTCCACACTAAATTTAgAAaTCCCAAAtaTTTttcTCAAaTTAATCAATTTTTtAAtaTGagcaTcTCTTTagaTTTTATTTGcAcAaTCGAaTTTTtgaTacACcATTCtACACATACctGTAAACAAAActCATTcGTAGCATTATTTAACATTAATCcAATATTTGTTAGTTTTTTATCAATGGAAGTTCtCCTTATTTTCTCTGATtCCAACATtCTTCTTAACGTTCTTCTATGTATTAATtGgaCATCTTTACTGgAAAGaCAATCaCTTAGTTtcATTTTAAaaaTgAAaGAaGgAATCATcttttcTtcTAAAcAAGTctCAAGAAAACTAATgTCTAGTtCcTTTCTTTTGaGgagTTAtAaaCCTTCaTAAACcTTTtgAaTATTGgAaCAGCTGCAaCATGAtttAtAAaTAAaTAATTAAATAAATTTGGCAACGATTtAATTAAAaGATAACGCCAATAAAAAaCTTTtCGTACGATATATTtCGAtAGCATAaCTaTCATCTTCAGGTACtCAAAACCAACTAAAAATATtAAaTTAACaTTTAATTTAAACAAATTATTTTTtATTAATTTAATTTTgTAATAAATAAaTATTtATAAAATATATTCAATTCACTTTTAATTAaTTTAAAaTTTtAAAaTTTtCAcTTATATTcTAATTTTtAAAAAaTTAATgTAATTTAAAaTTTtCAattaTTTTAATAATaTtAAAAAAaCAaaCATGATTTAACATACgtAAACTaTTTAAAAACATTCAAAACATTCGTAGTCACAGCACTTtGCACATTAATCTTTGGATCCAATGACCTTATCAGCAATGCTTCACATATCACgCGTTCCCAATAATTATTAAAACTtTtCAACAAAaTTCTAAAATCAGACATTCCTATTTcACTTTTACAGCCTCTATTGTGCTCACTAATATTGGTCAAACCCTTCAATCGACAATGCTCTAGAACTCGAGTACAGAGATGACGGgAAGTCTCTCCAATGTATGTGGCaTTACACCCATTACATGTAAATTGATAAACGAGATCAGAACACAATCCAACCGGAGTTTTTGATTTATTAATAAACATATTGCGTACCTTACACGAATTAGAGACgATCTTATACTCTAAaTTtCCcAtctGTTtAcTtAaCTtCctcttATAATTTGTAAAaCCTTcaGAGTACGGCAATACTAACACatATTTAGGCTCAATTTTTTTATATCCATTTTTACtATtATTtAGATCAACACTCAATTCACACTCATTtGaCAAATTACAcTCAGACTTTCCAAAaCATGGATCcTTAGGATTTTTAATCAATTTgTCAACAGTCTCTTTtATCATCAACAATAAaAaTGATTTaGAATAtCCATTcTTTATCAACAACTCAACCAATTTATCAACACTTTTTACCGAATTAGCAAAAGTAGAAGATAAAGaCCATGAACGATAAATCAATCCTTtCACCATATTTCTCTTATACTTAAATTCACAAAAGCTTTCTGgAGAAGTATAaAGACCAGTATCAGTTGGTTTTCTATAAATCTCTGTCTCATAaTGTTTATCTTTGCGTTGAATTAACAAATCcAAAAACGCAATcGATGACTTTCTCTCCGTTTCACATGTGAATACAATGTTcTTATGTAAACTGTtCATAAAATGCAAAAaCGGTtCTaCATGTTTCTGgTTTTCAAATAcAAGAAAAATATCATCCACATACCTTTTATAAACAAAaGgTTTTTCAAATTGGAAgAaGcAATTTTcTTTtCCAAaCTAGCcAAAAATATTGATGCCATCGTTGGTgCTAAaGGGgAActcATAGcgaCtCcATCTATTTGTTGATACCATTCATtATTGAAAAGAAAATTGACATTTGAAGTAGCAAATTCAAGAAGTTTAcGAaatGCCCTTCtaTTCatAATGTGATGTTCAGAATCATTTTCATCCCaCAACtCACAacATAAGTCAATTGTTTCAATCAATGGTGCATTCGTAAACAAACTGCAAACATTAAaCGAAACCATAACATCATTtATACTtCGTTTtGTagCTttGCAATACAAGAaGATGATAGTACcTGTGCTATCGagaTgTATCGTgCGAaaGGTTTtgTATTGgCGTtATcTTttAAaCATAATTATGTTGCTGTTATATGATTTCTTTGATGgTTTTAAGgCCACAAaTATAaCaGAatACATcACGGTGGTTCAAaCCaCTTcTTGgTGAagTCGAGAAGCtA
>AAA.454EST.213
attctccgaccctttggcaatttcacaaactgaggagtaaTTTAACAAATCATTCAACTtATTTACATACACATCATGGTCAaGAatAACTatCCCATTtCCTTTGTCAAACTTACAGAtATttaTATTTTtTtAGCtAagTTTTTTAAAGTCaTAAAATCCcTAATATTCtGCTTTTTGTTTttATCGATATACTCCATCGTAcTtGCaCTTAACGAGCTCTTCAcaTAaTTACCATTAatgCCTTTcATcGATCGGgctATatGAAAaTATAAACTTTCAaTTTTtGCAcACAaTTTtGTTTCATCcAAGCGATTCTTAATACagTGATTTGGACCAAATTTTAAAACACGCTCTTCatCAtcATtCAAcaCTATTTTACTCAAATTTAtcACAGTATTCTCCACACTAAATTTAgAAaTCCCAAAtaTTTttcTCAAaTTAATCAATTTTTtAAtaTGagcaTcTCTTTagaTTTTATTTGcAcAaTCGAaTTTTtgaTacACcATTCtACACATACctGTAAACAAAActCATTcGTAGCATTATTTAACATTAATCcAATATTTGTTAGTTTTTTATCAATGGAAGTTCtCCTTATTTTCTCTGATtCCAACATtCTTCTTAACGTTCTTCTATGTATTAATtGgaCATCTTTACTGgAAAGaCAATCaCTTAGTTtcATTTTAAaaaTgAAaGAaGgAATCATcttttcTtcTAAAcAAGTctCAAGAAAACTAATgTCTAGTtCcTTTCTTTTGaGgagTTAtAaaCCTTCaTAAACcTTTtgAaTATTGgAaCAGCTGCAaCATGAtttAtAAaTAAaTAATTAAATAAATTTGGCAACGATTtAATTAAAaGATAACGCCAATAAAAAaCTTTtCGTACGATATATTtCGAtAGCATAaCTaTCATCTTCAGGTACtCAAAACCAACTAAAAATATtAAaTTAACaTTTAATTTAAACAAATTATTTTTtATTAATTTAATTTTgTAATAAATAAaTATTtATAAAATATATTCAATTCACTTTTAATTAaTTTAAAaTTTtAAAaTTTtCAcTTATATTcTAATTTTtAAAAAaTTAATgTAATTTAAAaTTTtCAattaTTTTAATAATaTtAAAAAAaCAaaCATGATTTAACATACgtAAACTaTTTAAAAACATTCAAAACATTCGTAGTCACAGCACTTtGCACATTAATCTTTGGATCCAATGACCTTATCAGCAATGCTTCACATATCACgCGTTCCCAATAATTATTAAAACTtTtCAACAAAaTTCTAAAATCAGACATTCCTATTTcACTTTTACAGCCTCTATTGTGCTCACTAATATTGGTCAAACCCTTCAATCGACAATGCTCTAGAACTCGAGTACAGAGATGACGGgAAGTCTCTCCAATGTATGTGGCaTTACACCCATTACATGTAAATTGATAAACGAGATCAGAACACAATCCAACCGGAGTTTTTGATTTATTAATAAACATATTGCGTACCTTACACGAATTAGAGACgATCTTATACTCTAAaTTtCCcAtctGTTtAcTtAaCTtCctcttATAATTTGTAAAaCCTTcaGAGTACGGCAATACTAACACatATTTAGGCTCAATTTTTTTATATCCATTTTTACtATtATTtAGATCAACACTCAATTCACACTCATTtGaCAAATTACAcTCAGACTTTCCAAAaCATGGATCcTTAGGATTTTTAATCAATTTgTCAACAGTCTCTTTtATCATCAACAATAAaAaTGATTTaGAATAtCCATTcTTTATCAACAACTCAACCAATTTATCAACACTTTTTACCGAATTAGCAAAAGTAGAAGATAAAGaCCATGAACGATAAATCAATCCTTtCACCATATTTCTCTTATACTTAAATTCACAAAAGCTTTCTGgAGAAGTATAaAGACCAGTATCAGTTGGTTTTCTATAAATCTCTGTCTCATAaTGTTTATCTTTGCGTTGAATTAACAAATCcAAAAACGCAATcGATGACTTTCTCTCCGTTTCACATGTGAATACAATGTTcTTATGTAAACTGTtCATAAAATGCAAAAaCGGTtCTaCATGTTTCTGgTTTTCAAATAcAAGAAAAATATCATCCACATACCTTTTATAAACAAAaGgTTTTTCAAATTGGAAgAaGcAATTTTcTTTtCCAAaCTAGCcAAAAATATTGATGCCATCGTTGGTgCTAAaGGGgAActcATAGcgaCtCcATCTATTTGTTGATACCATTCATtATTGAAAAGAAAATTGAAATTTGAAGTAGCAAATTCAAAAAGTTTACGAAaTGCCCTTTCATTCatAATGTGATGTTCAGAATCATTTTCATCCCaCAACgCACAacATAAGTCAATTGtATCAACcAGTGGtACATTCGTAAACAAACTaCAAACATCAAACGAAaCcATAACATCATTCATACTtCGTTTtGTagCTttgCAATACAAGAaGATGATAGTACcTGTGCTATCGagaTgTATCGTgCGAaaGGTTTtgTATTGgCGTtATcTTttAAaCATAATTATGTTGCTGTTATATGATTTCTTTGATGgTTTTAAGgCCACAAaTATAaCaGAatACATcACGGTGGTTCAAaCCaCTTcTTGgTGAagTCGAGAAGCtA
>AAA.454EST.214
attctccgaccctttggcaatttcacaaactgaggagtaaTTTAACAAATCATTCAACTtATTTACATACACATCATGGTCAaGAatAACTatCCCATTtCCTTTGTCAAACTTACAGAtATttaTATTTTtTtAGCtAagTTTTTTAAAGTCaTAAAATCCcTAATATTCtGCTTTTTGTTTttATCGATATACTCCATCGTAcTtGCaCTTAACGAGCTCTTCAcaTAaTTACCATTAatgCCTTTcATcGATCGGgctATatGAAAaTATAAACTTTCAaTTTTtGCAcACAaTTTtGTTTCATCcAAGCGATTCTTAATACagTGATTTGGACCAAATTTTAAAACACGCTCTTCatCAtcATtCAAcaCTATTTTACTCAAATTTAtcACAGTATTCTCCACACTAAATTTAgAAaTCCCAAAtaTTTttcTCAAaTTAATCAATTTTTtAAtaTGagcaTcTCTTTagaTTTTATTTGcAcAaTCGAaTTTTtgaTacACcATTCtACACATACctGTAAACAAAActCATTcGTAGCATTATTTAACATTAATCcAATATTTGTTAGTTTTTTATCAATGGAAGTTCtCCTTATTTTCTCTGATtCCAACATtCTTCTTAACGTTCTTCTATGTATTAATtGgaCATCTTTACTGgAAAGaCAATCaCTTAGTTtcATTTTAAaaaTgAAaGAaGgAATCATcttttcTtcTAAAcAAGTctCAAGAAAACTAATgTCTAGTtCcTTTCTTTTGaGgagTTAtAaaCCTTCaTAAACcTTTtgAaTATTGgAaCAGCTGCAaCATGAtttAtAAaTAAaTAATTAAATAAATTTGGCAACGATTtAATTAAAaGATAACGCCAATAAAAAaCTTTtCGTACGATATATTtCGAtAGCATAaCTaTCATCTTCAGGTACtCAAAACCAACTAAAAATATtAAaTTAACaTTTAATTTAAACAAATTATTTTTtATTAATTTAATTTTgTAATAAATAAaTATTtATAAAATATATTCAATTCACTTTTAATTAaTTTAAAaTTTtAAAaTTTtCAcTTATATTcTAATTTTtAAAAAaTTAATgTAATTTAAAaTTTtCAattaTTTTAATAATaTtAAAAAAaCAaaCATGATTTAACATACgtAAACTaTTTAAAAACATTCAAAACATTCGTAGTCACAGCACTTtGCACATTAATCTTTGGATCCAATGACCTTATCAGCAATGCTTCACATATCACgCGTTCCCAATAATTATTAAAACTtTtCAACAAAaTTCTAAAATCAGACATTCCTATTTcACTTTTACAGCCTCTATTGTGCTCACTAATATTGGTCAAACCCTTCAATCGACAATGCTCTAGAACTCGAGTACAGAGATGACGGgAAGTCTCTCCAATGTATGTGGCaTTACACCCATTACATGTAAATTGATAAACGAGATCAGAACACAATCCAACCGGAGTTTTTGATTTATTAATAAACATATTGCGTACCTTACACGAATTAGAGACgATCTTATACTCTAAaTTtCCcAtctGTTtAcTtAaCTtCctcttATAATTTGTAAAaCCTTcaGAGTACGGCAATACTAACACatATTTAGGCTCAATTTTTTTATATCCATTTTTACtATtATTtAGATCAACACTCAATTCACACTCATTtGaCAAATTACAcTCAGACTTTCCAAAaCATGGATCcTTAGGATTTTTAATCAATTTgTCAACAGTCTCTTTtATCATCAACAATAAaAaTGATTTaGAATAtCCATTcTTTATCAACAACTCAACCAATTTATCAACACTTTTTACCGAATTAGCAAAAGTAGAAGATAAAGaCCATGAACGATAAATCAATCCTTtCACCATATTTCTCTTATACTTAAATTCACAAAAGCTTTCTGgAGAAGTATAaAGACCAGTATCAGTTGGTTTTCTATAAATCTCTGTCTCATAaTGTTTATCTTTGCGTTGAATTAACAAATCcAAAAACGCAATcGATGACTTTCTCTCCGTTTCACATGTGAATACAATGTTcTTATGTAAACTGTtCATAAAATGCAAAAaCGGTtCTaCATGTTTCTGgTTTTCAAATAcAAGAAAAATATCATCCACATACCTTTTATAAACAAAaGgTTTTTCAAATTGGAAgAaGcAATTTTcTTTtCCAAaCTAGCcAAAAATATTGATGCCATCGTTGGTgCTAAaGGGgAActcATAGcgaCtCcATCTATTTGTTGATACCATTCATtATTGAAAAGAAAATTGAAATTTGAAGTAGCAAATTCAAAAAGTTTACGAAaTGCCCTTTCATTCatAATGTGATGTTCAGAATCATTTTCATCCCaCAACgCACAacATAAGTCAATTGTTTCAATCAATGGTGCATTCGTAAACAAACTGCAAACaTTAAACGAAACcATAACATCATTtATACTtCGTTTtGTagCTttGCAATACAAGAaGATGATAGTACcTGTGCTATCGagaTgTATCGTgCGAaaGGTTTtgTATTGgCGTtATcTTttAAaCATAATTATGTTGCTGTTATATGATTTCTTTGATGgTTTTAAGgCCACAAaTATAaCaGAatACATcACGGTGGTTCAAaCCaCTTcTTGgTGAagTCGAGAAGCtA
>AAA.454EST.215
attctccgaccctttggcaatttcacaaactgaggagtaaTTTAACAAATCATTCAACTtATTTACATACACATCATGGTCAaGAatAACTatCCCATTtCCTTTGTCAAACTTACAGAtATttaTATTTTtTtAGCtAagTTTTTTAAAGTCaTAAAATCCcTAATATTCtGCTTTTTGTTTttATCGATATACTCCATCGTAcTtGCaCTTAACGAGCTCTTCAcaTAaTTACCATTAatgCCTTTcATcGATCGGgctATatGAAAaTATAAACTTTCAaTTTTtGCAcACAaTTTtGTTTCATCcAAGCGATTCTTAATACagTGATTTGGACCAAATTTTAAAACACGCTCTTCatCAtcATtCAAcaCTATTTTACTCAAATTTAtcACAGTATTCTCCACACTAAATTTAgAAaTCCCAAAtaTTTttcTCAAaTTAATCAATTTTTtAAtaTGagcaTcTCTTTagaTTTTATTTGcAcAaTCGAaTTTTtgaTacACcATTCtACACATACctGTAAACAAAActCATTcGTAGCATTATTTAACATTAATCcAATATTTGTTAGTTTTTTATCAATGGAAGTTCtCCTTATTTTCTCTGATtCCAACATtCTTCTTAACGTTCTTCTATGTATTAATtGgaCATCTTTACTGgAAAGaCAATCaCTTAGTTtcATTTTAAaaaTgAAaGAaGgAATCATcttttcTtcTAAAcAAGTctCAAGAAAACTAATgTCTAGTtCcTTTCTTTTGaGgagTTAtAaaCCTTCaTAAACcTTTtgAaTATTGgAaCAGCTGCAaCATGAtttAtAAaTAAaTAATTAAATAAATTTGGCAACGATTtAATTAAAaGATAACGCCAATAAAAAaCTTTtCGTACGATATATTtCGAtAGCATAaCTaTCATCTTCAGGTACtCAAAACCAACTAAAAATATtAAaTTAACaTTTAATTTAAACAAATTATTTTTtATTAATTTAATTTTgTAATAAATAAaTATTtATAAAATATATTCAATTCACTTTTAATTAaTTTAAAaTTTtAAAaTTTtCAcTTATATTcTAATTTTtAAAAAaTTAATgTAATTTAAAaTTTtCAattaTTTTAATAATaTtAAAAAAaCAaaCATGATTTAACATACgtAAACTaTTTAAAAACATTCAAAACATTCGTAGTCACAGCACTTtGCACATTAATCTTTGGATCCAATGACCTTATCAGCAATGCTTCACATATCACgCGTTCCCAATAATTATTAAAACTtTtCAACAAAaTTCTAAAATCAGACATTCCTATTTcACTTTTACAGCCTCTATTGTGCTCACTAATATTGGTCAAACCCTTCAATCGACAATGCTCTAGAACTCGAGTACAGAGATGACGGgAAGTCTCTCCAATGTATGTGGCaTTACACCCATTACATGTAAATTGATAAACGAGATCAGAACACAATCCAACCGGAGTTTTTGATTTATTAATAAACATATTGCGTACCTTACACGAATTAGAGACgATCTTATACTCTAAaTTtCCcAtctGTTtAcTtAaCTtCctcttATAATTTGTAAAaCCTTcaGAGTACGGCAATACTAACACatATTTAGGCTCAATTTTTTTATATCCATTTTTACtATtATTtAGATCAACACTCAATTCACACTCATTtGaCAAATTACAcTCAGACTTTCCAAAaCATGGATCcTTAGGATTTTTAATCAATTTgTCAACAGTCTCTTTtATCATCAACAATAAaAaTGATTTaGAATAtCCATTcTTTATCAACAACTCAACCAATTTATCAACACTTTTTACCGAATTAGCAAAAGTAGAAGATAAAGaCCATGAACGATAAATCAATCCTTtCACCATATTTCTCTTATACTTAAATTCACAAAAGCTTTCTGgAGAAGTATAaAGACCAGTATCAGTTGGTTTTCTATAAATCTCTGTCTCATAaTGTTTATCTTTGCGTTGAATTAACAAATCcAAAAACGCAATcGATGACTTTCTCTCCGTTTCACATGTGAATACAATGTTcTTATGTAAACTGTtCATAAAATGCAAAAaCGGTtCTaCATGTTTCTGgTTTTCAAATAcAAGAAAAATATCATCCACATACCTTTTATAAACAAAaGgTTTTTCAAATTGGAAgAaGcAATTTTcTTTtCCAAaCTAGCcAAAAATATTGATGCCATCGTTGGTgCTAAaGGGgAActcATAGcgaCtCcATCTATTTGTTGATACCATTCAtcATTgAAAaGAAAATtgacATTTGAAGTAGCAAATTCAAGAAGTTTtCGAAATGCCCTTCTATCCAAAATGTGATGTTCcGAATCATTTTCATtCcACAaCGCACAGcATAAGTCAATCGTCTCAACcAGTGGtACATTCGTAAACAAACTaCAAACATCAAACGAAaCcATAACATCATTCATACTtCGTTTtGTagCTttgCAATACAAGAaGATGATAGTACcTGTGCTATCGagaTgTATCGTgCGAaaGGTTTtgTATTGgCGTtATcTTttAAaCATAATTATGTTGCTGTTATATGATTTCTTTGATGgTTTTAAGgCCACAAaTATAaCaGAatACATcACGGTGGTTCAAaCCaCTTcTTGgTGAagTCGAGAAGCtA
>AAA.454EST.216
caTACAcaTaTTtAATtCCTAtATaGAAAAaCTCCGgaGAGAAGaTTTtAAAaGTGgcGcTaGGTGCATGaaCaCAaTAAacTCAaaTTtAAaCgtCaCTcGTTTTTAAATTgTCTTTATCGTGATTGCTTTCTGAAAATAAtCGTTAGCATTATTTtATAATTAAATTAATTTGGCAACGATTtAATTAAAaGATAACGCCAATAAAAAaCTTTtCGTACGATATATTtCGAtAGCATAaCTaTCATCTTCAGGTACtCAAAACCAACTAAAAATATtAAaTTAACaTTTAATTTAAACAAATTATTTTTtATTAATTTAATTTTgTAATAAATAAaTATTtATAAAATATATTCAATTCACTTTTAATTAaTTTAAAaTTTtAAAaTTTtCAcTTATATTcTAATTTTtAAAAAaTTAATgTAATTTAAAaTTTtCAattaTTTTAATAATaTtAAAAAAaCAaaCATGATTTAACATACgtAAACTaTTTAAAAACATTCAAAACATTCGTAGTCACAGCACTTtGCACATTAATCTTTGGATCCAATGACCTTATCAGCAATGCTTCACATATCACgCGTTCCCAATAATTATTAAAACTtTtCAACAAAaTTCTAAAATCAGACATTCCTATTTcACTTTTACAGCCTCTATTGTGCTCACTAATATTGGTCAAACCCTTCAATCGACAATGCTCTAGAACTCGAGTACAGAGATGACGGgAAGTCTCTCCAATGTATGTGGCaTTACACCCATTACATGTAAATTGATAAACGAGATCAGAACACAATCCAACCGGAGTTTTTGATTTATTAATAAACATATTGCGTACCTTACACGAATTAGAGACgATCTTATACTCTAAaTTtCCcAtctGTTtAcTtAaCTtCctcttATAATTTGTAAAaCCTTcaGAGTACGGCAATACTAACACatATTTAGGCTCAATTTTTTTATATCCATTTTTACtATtATTtAGATCAACACTCAATTCACACTCATTtGaCAAATTACAcTCAGACTTTCCAAAaCATGGATCcTTAGGATTTTTAATCAATTTgTCAACAGTCTCTTTtATCATCAACAATAAaAaTGATTTaGAATAtCCATTcTTTATCAACAACTCAACCAATTTATCAACACTTTTTACCGAATTAGCAAAAGTAGAAGATAAAGaCCATGAACGATAAATCAATCCTTtCACCATATTTCTCTTATACTTAAATTCACAAAAGCTTTCTGgAGAAGTATAaAGACCAGTATCAGTTGGTTTTCTATAAATCTCTGTCTCATAaTGTTTATCTTTGCGTTGAATTAACAAATCcAAAAACGCAATcGATGACTTTCTCTCCGTTTCACATGTGAATACAATGTTcTTATGTAAACTGTtCATAAAATGCAAAAaCGGTtCTaCATGTTTCTGgTTTTCAAATAcAAGAAAAATATCATCCACATACCTTTTATAAACAAAaGgTTTTTCAAATTGGAAgAaGcAATTTTcTTTtCCAAaCTAGCcAAAAATATTGATGCCATCGTTGGTgCTAAaGGGgAActcATAGcgaCtCcATCTATTTGTTGATACCATTCATtATTGAAAAGAAAATTGACATTTGAAGTAGCAAATTCAAGAAGTTTAcGAaatGCCCTTCtaTTCatAATGTGATGTTCAGAATCATTTTCATCCCaCAACtCACAacATAAGTCAATTGtATCAACcAGTGGtACATTCGTAAACAAACTaCAAACATCAAACGAAaCcATAACATCATTCATACTtCGTTTtGTagCTttgCAATACAAGAaGATGATAGTACcTGTGCTATCGagaTgTATCGTgCGAaaGGTTTtgTATTGgCGTtATcTTttAAaCATAATTATGTTGCTGTTATATGATTTCTTTGATGgTTTTAAGgCCACAAaTATAaCaGAatACATcACGGTGGTTCAAaCCaCTTcTTGgTGAagTCGAGAAGCtA
>AAA.454EST.217
caTACAcaTaTTtAATtCCTAtATaGAAAAaCTCCGgaGAGAAGaTTTtAAAaGTGgcGcTaGGTGCATGaaCaCAaTAAacTCAaaTTtAAaCgtCaCTcGTTTTTAAATTgTCTTTATCGTGATTGCTTTCTGAAAATAAtCGTTAGCATTATTTtATAATTAAATTAATTTGGCAACGATTtAATTAAAaGATAACGCCAATAAAAAaCTTTtCGTACGATATATTtCGAtAGCATAaCTaTCATCTTCAGGTACtCAAAACCAACTAAAAATATtAAaTTAACaTTTAATTTAAACAAATTATTTTTtATTAATTTAATTTTgTAATAAATAAaTATTtATAAAATATATTCAATTCACTTTTAATTAaTTTAAAaTTTtAAAaTTTtCAcTTATATTcTAATTTTtAAAAAaTTAATgTAATTTAAAaTTTtCAattaTTTTAATAATaTtAAAAAAaCAaaCATGATTTAACATACgtAAACTaTTTAAAAACATTCAAAACATTCGTAGTCACAGCACTTtGCACATTAATCTTTGGATCCAATGACCTTATCAGCAATGCTTCACATATCACgCGTTCCCAATAATTATTAAAACTtTtCAACAAAaTTCTAAAATCAGACATTCCTATTTcACTTTTACAGCCTCTATTGTGCTCACTAATATTGGTCAAACCCTTCAATCGACAATGCTCTAGAACTCGAGTACAGAGATGACGGgAAGTCTCTCCAATGTATGTGGCaTTACACCCATTACATGTAAATTGATAAACGAGATCAGAACACAATCCAACCGGAGTTTTTGATTTATTAATAAACATATTGCGTACCTTACACGAATTAGAGACgATCTTATACTCTAAaTTtCCcAtctGTTtAcTtAaCTtCctcttATAATTTGTAAAaCCTTcaGAGTACGGCAATACTAACACatATTTAGGCTCAATTTTTTTATATCCATTTTTACtATtATTtAGATCAACACTCAATTCACACTCATTtGaCAAATTACAcTCAGACTTTCCAAAaCATGGATCcTTAGGATTTTTAATCAATTTgTCAACAGTCTCTTTtATCATCAACAATAAaAaTGATTTaGAATAtCCATTcTTTATCAACAACTCAACCAATTTATCAACACTTTTTACCGAATTAGCAAAAGTAGAAGATAAAGaCCATGAACGATAAATCAATCCTTtCACCATATTTCTCTTATACTTAAATTCACAAAAGCTTTCTGgAGAAGTATAaAGACCAGTATCAGTTGGTTTTCTATAAATCTCTGTCTCATAaTGTTTATCTTTGCGTTGAATTAACAAATCcAAAAACGCAATcGATGACTTTCTCTCCGTTTCACATGTGAATACAATGTTcTTATGTAAACTGTtCATAAAATGCAAAAaCGGTtCTaCATGTTTCTGgTTTTCAAATAcAAGAAAAATATCATCCACATACCTTTTATAAACAAAaGgTTTTTCAAATTGGAAgAaGcAATTTTcTTTtCCAAaCTAGCcAAAAATATTGATGCCATCGTTGGTgCTAAaGGGgAActcATAGcgaCtCcATCTATTTGTTGATACCATTCATtATTGAAAAGAAAATTGACATTTGAAGTAGCAAATTCAAGAAGTTTAcGAaatGCCCTTCtaTTCatAATGTGATGTTCAGAATCATTTTCATCCCaCAACtCACAacATAAGTCAATTGTTTCAATCAATGGTGCATTCGTAAACAAACTGCAAACATTAAaCGAAACCATAACATCATTtATACTtCGTTTtGTagCTttGCAATACAAGAaGATGATAGTACcTGTGCTATCGagaTgTATCGTgCGAaaGGTTTtgTATTGgCGTtATcTTttAAaCATAATTATGTTGCTGTTATATGATTTCTTTGATGgTTTTAAGgCCACAAaTATAaCaGAatACATcACGGTGGTTCAAaCCaCTTcTTGgTGAagTCGAGAAGCtA
>AAA.454EST.218
caTACAcaTaTTtAATtCCTAtATaGAAAAaCTCCGgaGAGAAGaTTTtAAAaGTGgcGcTaGGTGCATGaaCaCAaTAAacTCAaaTTtAAaCgtCaCTcGTTTTTAAATTgTCTTTATCGTGATTGCTTTCTGAAAATAAtCGTTAGCATTATTTtATAATTAAATTAATTTGGCAACGATTtAATTAAAaGATAACGCCAATAAAAAaCTTTtCGTACGATATATTtCGAtAGCATAaCTaTCATCTTCAGGTACtCAAAACCAACTAAAAATATtAAaTTAACaTTTAATTTAAACAAATTATTTTTtATTAATTTAATTTTgTAATAAATAAaTATTtATAAAATATATTCAATTCACTTTTAATTAaTTTAAAaTTTtAAAaTTTtCAcTTATATTcTAATTTTtAAAAAaTTAATgTAATTTAAAaTTTtCAattaTTTTAATAATaTtAAAAAAaCAaaCATGATTTAACATACgtAAACTaTTTAAAAACATTCAAAACATTCGTAGTCACAGCACTTtGCACATTAATCTTTGGATCCAATGACCTTATCAGCAATGCTTCACATATCACgCGTTCCCAATAATTATTAAAACTtTtCAACAAAaTTCTAAAATCAGACATTCCTATTTcACTTTTACAGCCTCTATTGTGCTCACTAATATTGGTCAAACCCTTCAATCGACAATGCTCTAGAACTCGAGTACAGAGATGACGGgAAGTCTCTCCAATGTATGTGGCaTTACACCCATTACATGTAAATTGATAAACGAGATCAGAACACAATCCAACCGGAGTTTTTGATTTATTAATAAACATATTGCGTACCTTACACGAATTAGAGACgATCTTATACTCTAAaTTtCCcAtctGTTtAcTtAaCTtCctcttATAATTTGTAAAaCCTTcaGAGTACGGCAATACTAACACatATTTAGGCTCAATTTTTTTATATCCATTTTTACtATtATTtAGATCAACACTCAATTCACACTCATTtGaCAAATTACAcTCAGACTTTCCAAAaCATGGATCcTTAGGATTTTTAATCAATTTgTCAACAGTCTCTTTtATCATCAACAATAAaAaTGATTTaGAATAtCCATTcTTTATCAACAACTCAACCAATTTATCAACACTTTTTACCGAATTAGCAAAAGTAGAAGATAAAGaCCATGAACGATAAATCAATCCTTtCACCATATTTCTCTTATACTTAAATTCACAAAAGCTTTCTGgAGAAGTATAaAGACCAGTATCAGTTGGTTTTCTATAAATCTCTGTCTCATAaTGTTTATCTTTGCGTTGAATTAACAAATCcAAAAACGCAATcGATGACTTTCTCTCCGTTTCACATGTGAATACAATGTTcTTATGTAAACTGTtCATAAAATGCAAAAaCGGTtCTaCATGTTTCTGgTTTTCAAATAcAAGAAAAATATCATCCACATACCTTTTATAAACAAAaGgTTTTTCAAATTGGAAgAaGcAATTTTcTTTtCCAAaCTAGCcAAAAATATTGATGCCATCGTTGGTgCTAAaGGGgAActcATAGcgaCtCcATCTATTTGTTGATACCATTCATtATTGAAAAGAAAATTGAAATTTGAAGTAGCAAATTCAAAAAGTTTACGAAaTGCCCTTTCATTCatAATGTGATGTTCAGAATCATTTTCATCCCaCAACgCACAacATAAGTCAATTGtATCAACcAGTGGtACATTCGTAAACAAACTaCAAACATCAAACGAAaCcATAACATCATTCATACTtCGTTTtGTagCTttgCAATACAAGAaGATGATAGTACcTGTGCTATCGagaTgTATCGTgCGAaaGGTTTtgTATTGgCGTtATcTTttAAaCATAATTATGTTGCTGTTATATGATTTCTTTGATGgTTTTAAGgCCACAAaTATAaCaGAatACATcACGGTGGTTCAAaCCaCTTcTTGgTGAagTCGAGAAGCtA
>AAA.454EST.219
caTACAcaTaTTtAATtCCTAtATaGAAAAaCTCCGgaGAGAAGaTTTtAAAaGTGgcGcTaGGTGCATGaaCaCAaTAAacTCAaaTTtAAaCgtCaCTcGTTTTTAAATTgTCTTTATCGTGATTGCTTTCTGAAAATAAtCGTTAGCATTATTTtATAATTAAATTAATTTGGCAACGATTtAATTAAAaGATAACGCCAATAAAAAaCTTTtCGTACGATATATTtCGAtAGCATAaCTaTCATCTTCAGGTACtCAAAACCAACTAAAAATATtAAaTTAACaTTTAATTTAAACAAATTATTTTTtATTAATTTAATTTTgTAATAAATAAaTATTtATAAAATATATTCAATTCACTTTTAATTAaTTTAAAaTTTtAAAaTTTtCAcTTATATTcTAATTTTtAAAAAaTTAATgTAATTTAAAaTTTtCAattaTTTTAATAATaTtAAAAAAaCAaaCATGATTTAACATACgtAAACTaTTTAAAAACATTCAAAACATTCGTAGTCACAGCACTTtGCACATTAATCTTTGGATCCAATGACCTTATCAGCAATGCTTCACATATCACgCGTTCCCAATAATTATTAAAACTtTtCAACAAAaTTCTAAAATCAGACATTCCTATTTcACTTTTACAGCCTCTATTGTGCTCACTAATATTGGTCAAACCCTTCAATCGACAATGCTCTAGAACTCGAGTACAGAGATGACGGgAAGTCTCTCCAATGTATGTGGCaTTACACCCATTACATGTAAATTGATAAACGAGATCAGAACACAATCCAACCGGAGTTTTTGATTTATTAATAAACATATTGCGTACCTTACACGAATTAGAGACgATCTTATACTCTAAaTTtCCcAtctGTTtAcTtAaCTtCctcttATAATTTGTAAAaCCTTcaGAGTACGGCAATACTAACACatATTTAGGCTCAATTTTTTTATATCCATTTTTACtATtATTtAGATCAACACTCAATTCACACTCATTtGaCAAATTACAcTCAGACTTTCCAAAaCATGGATCcTTAGGATTTTTAATCAATTTgTCAACAGTCTCTTTtATCATCAACAATAAaAaTGATTTaGAATAtCCATTcTTTATCAACAACTCAACCAATTTATCAACACTTTTTACCGAATTAGCAAAAGTAGAAGATAAAGaCCATGAACGATAAATCAATCCTTtCACCATATTTCTCTTATACTTAAATTCACAAAAGCTTTCTGgAGAAGTATAaAGACCAGTATCAGTTGGTTTTCTATAAATCTCTGTCTCATAaTGTTTATCTTTGCGTTGAATTAACAAATCcAAAAACGCAATcGATGACTTTCTCTCCGTTTCACATGTGAATACAATGTTcTTATGTAAACTGTtCATAAAATGCAAAAaCGGTtCTaCATGTTTCTGgTTTTCAAATAcAAGAAAAATATCATCCACATACCTTTTATAAACAAAaGgTTTTTCAAATTGGAAgAaGcAATTTTcTTTtCCAAaCTAGCcAAAAATATTGATGCCATCGTTGGTgCTAAaGGGgAActcATAGcgaCtCcATCTATTTGTTGATACCATTCATtATTGAAAAGAAAATTGAAATTTGAAGTAGCAAATTCAAAAAGTTTACGAAaTGCCCTTTCATTCatAATGTGATGTTCAGAATCATTTTCATCCCaCAACgCACAacATAAGTCAATTGTTTCAATCAATGGTGCATTCGTAAACAAACTGCAAACaTTAAACGAAACcATAACATCATTtATACTtCGTTTtGTagCTttGCAATACAAGAaGATGATAGTACcTGTGCTATCGagaTgTATCGTgCGAaaGGTTTtgTATTGgCGTtATcTTttAAaCATAATTATGTTGCTGTTATATGATTTCTTTGATGgTTTTAAGgCCACAAaTATAaCaGAatACATcACGGTGGTTCAAaCCaCTTcTTGgTGAagTCGAGAAGCtA
>AAA.454EST.220
attctccgaccctttggcaatttcacaaactgaggagtaaTTTAACAAATCATTCAACTtATTTACATACACATCATGGTCAaGAatAACTatCCCATTtCCTTTGTCAAACTTACAGAtATttaTATTTTtTtAGCtAagTTTTTTAAAGTCaTAAAATCCcTAATATTCtGCTTTTTGTTTttATCGATATACTCCATCGTAcTtGCaCTTAACGAGCTCTTCAcaTAaTTACCATTAatgCCTTTcATcGATCGGgctATatGAAAaTATAAACTTTCAaTTTTtGCAcACAaTTTtGTTTCATCcAAGCGATTCTTAATACagTGATTTGGACCAAATTTTAAAACACGCTCTTCatCAtcATtCAAcaCTATTTTACTCAAATTTAtcACAGTATTCTCCACACTAAATTTAgAAaTCCCAAAtaTTTttcTCAAaTTAATCAATTTTTtAAtaTGagcaTcTCTTTagaTTTTATTTGcAcAaTCGAaTTTTtgaTacACcATTCtACACATACctGTAAACAAAActCATTcGTAGCATTATTTAACATTAATCcAATATTTGTTAGTTTTTTATCAATGGAAGTTCtCCTTATTTTCTCTGATtCCAACATtCTTCTTAACGTTCTTCTATGTATTAATtGgaCATCTTTACTGgAAAGaCAATCaCTTAGTTtcATTTTAAaaaTgAAaGAaGgAATCATcttttcTtcTAAAcAAGTctCAAGAAAACTAATgTCTAGTtCcTTTCTTTTGaGgagTTAtAaaCCTTCaTAAACcTTTtgAaTATTGgAaCAGCTGCAaCATGAtttAtAAaTAAaTAATTAAATAAATTTGGCAACGATTtAATTAAAaGATAACGCCAATAAAAAaCTTTtCGTACGATATATTtCGAtAGCATAaCTaTCATCTTCAGGTACtCAAAACCAACTAAAAATATtAAaTTAACaTTTAATTTAAACAAATTATTTTTtATTAATTTAATTTTgTAATAAATAAACAcTtAAAAAaTATTcAAATaCTTTTAACtAATTTtAAAATgTTATTTATATAAATATTATAATTTTttatctATATTATaattttttAAAAatAATGTAAtttaaaaaTtcAaTtATTTtAatAATacttaaaaaagtttttttAAAAAaCAATACaTAAAcATGATTTAACATACgtAAACTaTTTAAAAACATTCAAAACATTCGTAGTCACAGCACTTtGCACATTAATCTTTGGATCCAATGACCTTATCAGCAATGCTTCACATATCACgCGTTCCCAATAATTATTAAAACTtTtCAACAAAaTTCTAAAATCAGACATTCCTATTTcACTTTTACAGCCTCTATTGTGCTCACTAATATTGGTCAAACCCTTCAATCGACAATGCTCTAGAACTCGAGTACAGAGATGACGGgAAGTCTCTCCAATGTATGTGGCaTTACACCCATTACATGTAAATTGATAAACGAGATCAGAACACAATCCAACCGGAGTTTTTGATTTATTAATAAACATATTGCGTACCTTACACGAATTAGAGACgATCTTATACTCTAAaTTtCCcAtctGTTtAcTtAaCTtCctcttATAATTTGTAAAaCCTTcaGAGTACGGCAATACTAACACatATTTAGGCTCAATTTTTTTATATCCATTTTTACtATtATTtAGATCAACACTCAATTCACACTCATTtGaCAAATTACAcTCAGACTTTCCAAAaCATGGATCcTTAGGATTTTTAATCAATTTgTCAACAGTCTCTTTtATCATCAACAATAAaAaTGATTTaGAATAtCCATTcTTTATCAACAACTCAACCAATTTATCAACACTTTTTACCGAATTAGCAAAAGTAGAAGATAAAGaCCATGAACGATAAATCAATCCTTtCACCATATTTCTCTTATACTTAAATTCACAAAAGCTTTCTGgAGAAGTATAaAGACCAGTATCAGTTGGTTTTCTATAAATCTCTGTCTCATAaTGTTTATCTTTGCGTTGAATTAACAAATCcAAAAACGCAATcGATGACTTTCTCTCCGTTTCACATGTGAATACAATGTTcTTATGTAAACTGTtCATAAAATGCAAAAaCGGTtCTaCATGTTTCTGgTTTTCAAATAcAAGAAAAATATCATCCACATACCTTTTATAAACAAAaGgTTTTTCAAATTGGAAgAaGcAATTTTcTTTtCCAAaCTAGCcAAAAATATTGATGCCATCGTTGGTgCTAAaGGGgAActcATAGcgaCtCcATCTATTTGTTGATACCATTCATtATTGAAAAGAAAATTGAAATTTGAAGTAGCAAATTCAAAAAGTTTACGAAaTGCCCTTTCATTCatAATGTGATGTTCAGAATCATTTTCATCCCaCAACgCACAacATAAGTCAATTGTTTCAATCAATGGTGCATTCGTAAACAAACTGCAAACaTTAAACGAAACcATAACATCATTtATACTtCGTTTtGTagCTttGCAATACAAGAaGATGATAGTACcTGTGCTATCGagaTgTATCGTgCGAaaGGTTTtgTATTGgCGTtATcTTttAAaCATAATTATGTTGCTGTTATATGATTTCTTTGATGgTTTTAAGgCCACAAaTATAaCaGAatACATcACGGTGGTTCAAaCCaCTTcTTGgTGAagTCGAGAAGCtA
>AAA.454EST.221
attctccgaccctttggcaatttcacaaactgaggagtaaTTTAACAAATCATTCAACTtATTTACATACACATCATGGTCAaGAatAACTatCCCATTtCCTTTGTCAAACTTACAGAtATttaTATTTTtTtAGCtAagTTTTTTAAAGTCaTAAAATCCcTAATATTCtGCTTTTTGTTTttATCGATATACTCCATCGTAcTtGCaCTTAACGAGCTCTTCAcaTAaTTACCATTAatgCCTTTcATcGATCGGgctATatGAAAaTATAAACTTTCAaTTTTtGCAcACAaTTTtGTTTCATCcAAGCGATTCTTAATACagTGATTTGGACCAAATTTTAAAACACGCTCTTCatCAtcATtCAAcaCTATTTTACTCAAATTTAtcACAGTATTCTCCACACTAAATTTAgAAaTCCCAAAtaTTTttcTCAAaTTAATCAATTTTTtAAtaTGagcaTcTCTTTagaTTTTATTTGcAcAaTCGAaTTTTtgaTacACcATTCtACACATACctGTAAACAAAActCATTcGTAGCATTATTTAACATTAATCcAATATTTGTTAGTTTTTTATCAATGGAAGTTCtCCTTATTTTCTCTGATtCCAACATtCTTCTTAACGTTCTTCTATGTATTAATtGgaCATCTTTACTGgAAAGaCAATCaCTTAGTTtcATTTTAAaaaTgAAaGAaGgAATCATcttttcTtcTAAAcAAGTctCAAGAAAACTAATgTCTAGTtCcTTTCTTTTGaGgagTTAtAaaCCTTCaTAAACcTTTtgAaTATTGgAaCAGCTGCAaCATGAtttAtAAaTAAaTAATTAAATAAATTTGGCAACGATTtAATTAAAaGATAACGCCAATAAAAAaCTTTtCGTACGATATATTtCGAtAGCATAaCTaTCATCTTCAGGTACtCAAAACCAACTAAAAATATtAAaTTAACaTTTAATTTAAACAAATTATTTTTtATTAATTTAATTTTgTAATAAATAAACAcTtAAAAAaTATTcAAATaCTTTTAACtAATTTtAAAATgTTATTTATATAAATATTATAATTTTttatctATATTATaattttttAAAAatAATGTAAtttaaaaaTtcAaTtATTTtAatAATacttaaaaaagtttttttAAAAAaCAATACaTAAAcATGATTTAACATACgtAAACTaTTTAAAAACATTCAAAACATTCGTAGTCACAGCACTTtGCACATTAATCTTTGGATCCAATGACCTTATCAGCAATGCTTCACATATCACgCGTTCCCAATAATTATTAAAACTtTtCAACAAAaTTCTAAAATCAGACATTCCTATTTcACTTTTACAGCCTCTATTGTGCTCACTAATATTGGTCAAACCCTTCAATCGACAATGCTCTAGAACTCGAGTACAGAGATGACGGgAAGTCTCTCCAATGTATGTGGCaTTACACCCATTACATGTAAATTGATAAACGAGATCAGAACACAATCCAACCGGAGTTTTTGATTTATTAATAAACATATTGCGTACCTTACACGAATTAGAGACgATCTTATACTCTAAaTTtCCcAtctGTTtAcTtAaCTtCctcttATAATTTGTAAAaCCTTcaGAGTACGGCAATACTAACACatATTTAGGCTCAATTTTTTTATATCCATTTTTACtATtATTtAGATCAACACTCAATTCACACTCATTtGaCAAATTACAcTCAGACTTTCCAAAaCATGGATCcTTAGGATTTTTAATCAATTTgTCAACAGTCTCTTTtATCATCAACAATAAaAaTGATTTaGAATAtCCATTcTTTATCAACAACTCAACCAATTTATCAACACTTTTTACCGAATTAGCAAAAGTAGAAGATAAAGaCCATGAACGATAAATCAATCCTTtCACCATATTTCTCTTATACTTAAATTCACAAAAGCTTTCTGgAGAAGTATAaAGACCAGTATCAGTTGGTTTTCTATAAATCTCTGTCTCATAaTGTTTATCTTTGCGTTGAATTAACAAATCcAAAAACGCAATcGATGACTTTCTCTCCGTTTCACATGTGAATACAATGTTcTTATGTAAACTGTtCATAAAATGCAAAAaCGGTtCTaCATGTTTCTGgTTTTCAAATAcAAGAAAAATATCATCCACATACCTTTTATAAACAAAaGgTTTTTCAAATTGGAAgAaGcAATTTTcTTTtCCAAaCTAGCcAAAAATATTGATGCCATCGTTGGTgCTAAaGGGgAActcATAGcgaCtCcATCTATTTGTTGATACCATTCATtATTGAAAAGAAAATTGAAATTTGAAGTAGCAAATTCAAAAAGTTTACGAAaTGCCCTTTCATTCatAATGTGATGTTCAGAATCATTTTCATCCCaCAACgCACAacATAAGTCAATTGtATCAACcAGTGGtACATTCGTAAACAAACTaCAAACATCAAACGAAaCcATAACATCATTCATACTtCGTTTtGTagCTttgCAATACAAGAaGATGATAGTACcTGTGCTATCGagaTgTATCGTgCGAaaGGTTTtgTATTGgCGTtATcTTttAAaCATAATTATGTTGCTGTTATATGATTTCTTTGATGgTTTTAAGgCCACAAaTATAaCaGAatACATcACGGTGGTTCAAaCCaCTTcTTGgTGAagTCGAGAAGCtA
>AAA.454EST.222
attctccgaccctttggcaatttcacaaactgaggagtaaTTTAACAAATCATTCAACTtATTTACATACACATCATGGTCAaGAatAACTatCCCATTtCCTTTGTCAAACTTACAGAtATttaTATTTTtTtAGCtAagTTTTTTAAAGTCaTAAAATCCcTAATATTCtGCTTTTTGTTTttATCGATATACTCCATCGTAcTtGCaCTTAACGAGCTCTTCAcaTAaTTACCATTAatgCCTTTcATcGATCGGgctATatGAAAaTATAAACTTTCAaTTTTtGCAcACAaTTTtGTTTCATCcAAGCGATTCTTAATACagTGATTTGGACCAAATTTTAAAACACGCTCTTCatCAtcATtCAAcaCTATTTTACTCAAATTTAtcACAGTATTCTCCACACTAAATTTAgAAaTCCCAAAtaTTTttcTCAAaTTAATCAATTTTTtAAtaTGagcaTcTCTTTagaTTTTATTTGcAcAaTCGAaTTTTtgaTacACcATTCtACACATACctGTAAACAAAActCATTcGTAGCATTATTTAACATTAATCcAATATTTGTTAGTTTTTTATCAATGGAAGTTCtCCTTATTTTCTCTGATtCCAACATtCTTCTTAACGTTCTTCTATGTATTAATtGgaCATCTTTACTGgAAAGaCAATCaCTTAGTTtcATTTTAAaaaTgAAaGAaGgAATCATcttttcTtcTAAAcAAGTctCAAGAAAACTAATgTCTAGTtCcTTTCTTTTGaGgagTTAtAaaCCTTCaTAAACcTTTtgAaTATTGgAaCAGCTGCAaCATGAtttAtAAaTAAaTAATTAAATAAATTTGGCAACGATTtAATTAAAaGATAACGCCAATAAAAAaCTTTtCGTACGATATATTtCGAtAGCATAaCTaTCATCTTCAGGTACtCAAAACCAACTAAAAATATtAAaTTAACaTTTAATTTAAACAAATTATTTTTtATTAATTTAATTTTgTAATAAATAAACAcTtAAAAAaTATTcAAATaCTTTTAACtAATTTtAAAATgTTATTTATATAAATATTATAATTTTttatctATATTATaattttttAAAAatAATGTAAtttaaaaaTtcAaTtATTTtAatAATacttaaaaaagtttttttAAAAAaCAATACaTAAAcATGATTTAACATACgtAAACTaTTTAAAAACATTCAAAACATTCGTAGTCACAGCACTTtGCACATTAATCTTTGGATCCAATGACCTTATCAGCAATGCTTCACATATCACgCGTTCCCAATAATTATTAAAACTtTtCAACAAAaTTCTAAAATCAGACATTCCTATTTcACTTTTACAGCCTCTATTGTGCTCACTAATATTGGTCAAACCCTTCAATCGACAATGCTCTAGAACTCGAGTACAGAGATGACGGgAAGTCTCTCCAATGTATGTGGCaTTACACCCATTACATGTAAATTGATAAACGAGATCAGAACACAATCCAACCGGAGTTTTTGATTTATTAATAAACATATTGCGTACCTTACACGAATTAGAGACgATCTTATACTCTAAaTTtCCcAtctGTTtAcTtAaCTtCctcttATAATTTGTAAAaCCTTcaGAGTACGGCAATACTAACACatATTTAGGCTCAATTTTTTTATATCCATTTTTACtATtATTtAGATCAACACTCAATTCACACTCATTtGaCAAATTACAcTCAGACTTTCCAAAaCATGGATCcTTAGGATTTTTAATCAATTTgTCAACAGTCTCTTTtATCATCAACAATAAaAaTGATTTaGAATAtCCATTcTTTATCAACAACTCAACCAATTTATCAACACTTTTTACCGAATTAGCAAAAGTAGAAGATAAAGaCCATGAACGATAAATCAATCCTTtCACCATATTTCTCTTATACTTAAATTCACAAAAGCTTTCTGgAGAAGTATAaAGACCAGTATCAGTTGGTTTTCTATAAATCTCTGTCTCATAaTGTTTATCTTTGCGTTGAATTAACAAATCcAAAAACGCAATcGATGACTTTCTCTCCGTTTCACATGTGAATACAATGTTcTTATGTAAACTGTtCATAAAATGCAAAAaCGGTtCTaCATGTTTCTGgTTTTCAAATAcAAGAAAAATATCATCCACATACCTTTTATAAACAAAaGgTTTTTCAAATTGGAAgAaGcAATTTTcTTTtCCAAaCTAGCcAAAAATATTGATGCCATCGTTGGTgCTAAaGGGgAActcATAGcgaCtCcATCTATTTGTTGATACCATTCATtATTGAAAAGAAAATTGACATTTGAAGTAGCAAATTCAAGAAGTTTAcGAaatGCCCTTCtaTTCatAATGTGATGTTCAGAATCATTTTCATCCCaCAACtCACAacATAAGTCAATTGTTTCAATCAATGGTGCATTCGTAAACAAACTGCAAACATTAAaCGAAACCATAACATCATTtATACTtCGTTTtGTagCTttGCAATACAAGAaGATGATAGTACcTGTGCTATCGagaTgTATCGTgCGAaaGGTTTtgTATTGgCGTtATcTTttAAaCATAATTATGTTGCTGTTATATGATTTCTTTGATGgTTTTAAGgCCACAAaTATAaCaGAatACATcACGGTGGTTCAAaCCaCTTcTTGgTGAagTCGAGAAGCtA
>AAA.454EST.223
attctccgaccctttggcaatttcacaaactgaggagtaaTTTAACAAATCATTCAACTtATTTACATACACATCATGGTCAaGAatAACTatCCCATTtCCTTTGTCAAACTTACAGAtATttaTATTTTtTtAGCtAagTTTTTTAAAGTCaTAAAATCCcTAATATTCtGCTTTTTGTTTttATCGATATACTCCATCGTAcTtGCaCTTAACGAGCTCTTCAcaTAaTTACCATTAatgCCTTTcATcGATCGGgctATatGAAAaTATAAACTTTCAaTTTTtGCAcACAaTTTtGTTTCATCcAAGCGATTCTTAATACagTGATTTGGACCAAATTTTAAAACACGCTCTTCatCAtcATtCAAcaCTATTTTACTCAAATTTAtcACAGTATTCTCCACACTAAATTTAgAAaTCCCAAAtaTTTttcTCAAaTTAATCAATTTTTtAAtaTGagcaTcTCTTTagaTTTTATTTGcAcAaTCGAaTTTTtgaTacACcATTCtACACATACctGTAAACAAAActCATTcGTAGCATTATTTAACATTAATCcAATATTTGTTAGTTTTTTATCAATGGAAGTTCtCCTTATTTTCTCTGATtCCAACATtCTTCTTAACGTTCTTCTATGTATTAATtGgaCATCTTTACTGgAAAGaCAATCaCTTAGTTtcATTTTAAaaaTgAAaGAaGgAATCATcttttcTtcTAAAcAAGTctCAAGAAAACTAATgTCTAGTtCcTTTCTTTTGaGgagTTAtAaaCCTTCaTAAACcTTTtgAaTATTGgAaCAGCTGCAaCATGAtttAtAAaTAAaTAATTAAATAAATTTGGCAACGATTtAATTAAAaGATAACGCCAATAAAAAaCTTTtCGTACGATATATTtCGAtAGCATAaCTaTCATCTTCAGGTACtCAAAACCAACTAAAAATATtAAaTTAACaTTTAATTTAAACAAATTATTTTTtATTAATTTAATTTTgTAATAAATAAACAcTtAAAAAaTATTcAAATaCTTTTAACtAATTTtAAAATgTTATTTATATAAATATTATAATTTTttatctATATTATaattttttAAAAatAATGTAAtttaaaaaTtcAaTtATTTtAatAATacttaaaaaagtttttttAAAAAaCAATACaTAAAcATGATTTAACATACgtAAACTaTTTAAAAACATTCAAAACATTCGTAGTCACAGCACTTtGCACATTAATCTTTGGATCCAATGACCTTATCAGCAATGCTTCACATATCACgCGTTCCCAATAATTATTAAAACTtTtCAACAAAaTTCTAAAATCAGACATTCCTATTTcACTTTTACAGCCTCTATTGTGCTCACTAATATTGGTCAAACCCTTCAATCGACAATGCTCTAGAACTCGAGTACAGAGATGACGGgAAGTCTCTCCAATGTATGTGGCaTTACACCCATTACATGTAAATTGATAAACGAGATCAGAACACAATCCAACCGGAGTTTTTGATTTATTAATAAACATATTGCGTACCTTACACGAATTAGAGACgATCTTATACTCTAAaTTtCCcAtctGTTtAcTtAaCTtCctcttATAATTTGTAAAaCCTTcaGAGTACGGCAATACTAACACatATTTAGGCTCAATTTTTTTATATCCATTTTTACtATtATTtAGATCAACACTCAATTCACACTCATTtGaCAAATTACAcTCAGACTTTCCAAAaCATGGATCcTTAGGATTTTTAATCAATTTgTCAACAGTCTCTTTtATCATCAACAATAAaAaTGATTTaGAATAtCCATTcTTTATCAACAACTCAACCAATTTATCAACACTTTTTACCGAATTAGCAAAAGTAGAAGATAAAGaCCATGAACGATAAATCAATCCTTtCACCATATTTCTCTTATACTTAAATTCACAAAAGCTTTCTGgAGAAGTATAaAGACCAGTATCAGTTGGTTTTCTATAAATCTCTGTCTCATAaTGTTTATCTTTGCGTTGAATTAACAAATCcAAAAACGCAATcGATGACTTTCTCTCCGTTTCACATGTGAATACAATGTTcTTATGTAAACTGTtCATAAAATGCAAAAaCGGTtCTaCATGTTTCTGgTTTTCAAATAcAAGAAAAATATCATCCACATACCTTTTATAAACAAAaGgTTTTTCAAATTGGAAgAaGcAATTTTcTTTtCCAAaCTAGCcAAAAATATTGATGCCATCGTTGGTgCTAAaGGGgAActcATAGcgaCtCcATCTATTTGTTGATACCATTCATtATTGAAAAGAAAATTGACATTTGAAGTAGCAAATTCAAGAAGTTTAcGAaatGCCCTTCtaTTCatAATGTGATGTTCAGAATCATTTTCATCCCaCAACtCACAacATAAGTCAATTGtATCAACcAGTGGtACATTCGTAAACAAACTaCAAACATCAAACGAAaCcATAACATCATTCATACTtCGTTTtGTagCTttgCAATACAAGAaGATGATAGTACcTGTGCTATCGagaTgTATCGTgCGAaaGGTTTtgTATTGgCGTtATcTTttAAaCATAATTATGTTGCTGTTATATGATTTCTTTGATGgTTTTAAGgCCACAAaTATAaCaGAatACATcACGGTGGTTCAAaCCaCTTcTTGgTGAagTCGAGAAGCtA
>AAA.454EST.224
attctccgaccctttggcaatttcacaaactgaggagtaaTTTAACAAATCATTCAACTtATTTACATACACATCATGGTCAaGAatAACTatCCCATTtCCTTTGTCAAACTTACAGAtATttaTATTTTtTtAGCtAagTTTTTTAAAGTCaTAAAATCCcTAATATTCtGCTTTTTGTTTttATCGATATACTCCATCGTAcTtGCaCTTAACGAGCTCTTCAcaTAaTTACCATTAatgCCTTTcATcGATCGGgctATatGAAAaTATAAACTTTCAaTTTTtGCAcACAaTTTtGTTTCATCcAAGCGATTCTTAATACagTGATTTGGACCAAATTTTAAAACACGCTCTTCatCAtcATtCAAcaCTATTTTACTCAAATTTAtcACAGTATTCTCCACACTAAATTTAgAAaTCCCAAAtaTTTttcTCAAaTTAATCAATTTTTtAAtaTGagcaTcTCTTTagaTTTTATTTGcAcAaTCGAaTTTTtgaTacACcATTCtACACATACctGTAAACAAAActCATTcGTAGCATTATTTAACATTAATCcAATATTTGTTAGTTTTTTATCAATGGAAGTTCtCCTTATTTTCTCTGATtCCAACATtCTTCTTAACGTTCTTCTATGTATTAATtGgaCATCTTTACTGgAAAGaCAATCaCTTAGTTtcATTTTAAaaaTgAAaGAaGgAATCATcttttcTtcTAAAcAAGTctCAAGAAAACTAATgTCTAGTtCcTTTCTTTTGaGgagTTAtAaaCCTTCaTAAACcTTTtgAaTATTGgAaCAGCTGCAaCATGAtttAtAAaTAAaTAATTAAATAAATTTGGCAACGATTtAATTAAAaGATAACGCCAATAAAAAaCTTTtCGTACGATATATTtCGAtAGCATAaCTaTCATCTTCAGGTACtCAAAACCAACTAAAAATATtAAaTTAACaTTTAATTTAAACAAATTATTTTTtATTAATTTAATTTTgTAATAAATAAACAcTtAAAAAaTATTcAAATaCTTTTAACtAATTTtAAAATgTTATTTATATAAATATTATAATTTTttatctATATTATaattttttAAAAatAATGTAAtttaaaaaTtcAaTtATTTtAatAATacttaaaaaagtttttttAAAAAaCAATACaTAAAcATGATTTAACATACgtAAACTaTTTAAAAACATTCAAAACATTCGTAGTCACAGCACTTtGCACATTAATCTTTGGATCCAATGACCTTATCAGCAATGCTTCACATATCACgCGTTCCCAATAATTATTAAAACTtTtCAACAAAaTTCTAAAATCAGACATTCCTATTTcACTTTTACAGCCTCTATTGTGCTCACTAATATTGGTCAAACCCTTCAATCGACAATGCTCTAGAACTCGAGTACAGAGATGACGGgAAGTCTCTCCAATGTATGTGGCaTTACACCCATTACATGTAAATTGATAAACGAGATCAGAACACAATCCAACCGGAGTTTTTGATTTATTAATAAACATATTGCGTACCTTACACGAATTAGAGACgATCTTATACTCTAAaTTtCCcAtctGTTtAcTtAaCTtCctcttATAATTTGTAAAaCCTTcaGAGTACGGCAATACTAACACatATTTAGGCTCAATTTTTTTATATCCATTTTTACtATtATTtAGATCAACACTCAATTCACACTCATTtGaCAAATTACAcTCAGACTTTCCAAAaCATGGATCcTTAGGATTTTTAATCAATTTgTCAACAGTCTCTTTtATCATCAACAATAAaAaTGATTTaGAATAtCCATTcTTTATCAACAACTCAACCAATTTATCAACACTTTTTACCGAATTAGCAAAAGTAGAAGATAAAGaCCATGAACGATAAATCAATCCTTtCACCATATTTCTCTTATACTTAAATTCACAAAAGCTTTCTGgAGAAGTATAaAGACCAGTATCAGTTGGTTTTCTATAAATCTCTGTCTCATAaTGTTTATCTTTGCGTTGAATTAACAAATCcAAAAACGCAATcGATGACTTTCTCTCCGTTTCACATGTGAATACAATGTTcTTATGTAAACTGTtCATAAAATGCAAAAaCGGTtCTaCATGTTTCTGgTTTTCAAATAcAAGAAAAATATCATCCACATACCTTTTATAAACAAAaGgTTTTTCAAATTGGAAgAaGcAATTTTcTTTtCCAAaCTAGCcAAAAATATTGATGCCATCGTTGGTgCTAAaGGGgAActcATAGcgaCtCcATCTATTTGTTGATACCATTCAtcATTgAAAaGAAAATtgacATTTGAAGTAGCAAATTCAAGAAGTTTtCGAAATGCCCTTCTATCCAAAATGTGATGTTCcGAATCATTTTCATtCcACAaCGCACAGcATAAGTCAATCGTCTCAACcAGTGGtACATTCGTAAACAAACTaCAAACATCAAACGAAaCcATAACATCATTCATACTtCGTTTtGTagCTttgCAATACAAGAaGATGATAGTACcTGTGCTATCGagaTgTATCGTgCGAaaGGTTTtgTATTGgCGTtATcTTttAAaCATAATTATGTTGCTGTTATATGATTTCTTTGATGgTTTTAAGgCCACAAaTATAaCaGAatACATcACGGTGGTTCAAaCCaCTTcTTGgTGAagTCGAGAAGCtA
>AAA.454EST.225
caTACAcaTaTTtAATtCCTAtATaGAAAAaCTCCGgaGAGAAGaTTTtAAAaGTGgcGcTaGGTGCATGaaCaCAaTAAacTCAaaTTtAAaCgtCaCTcGTTTTTAAATTgTCTTTATCGTGATTGCTTTCTGAAAATAAtCGTTAGCATTATTTtATAATTAAATTAATTTGGCAACGATTtAATTAAAaGATAACGCCAATAAAAAaCTTTtCGTACGATATATTtCGAtAGCATAaCTaTCATCTTCAGGTACtCAAAACCAACTAAAAATATtAAaTTAACaTTTAATTTAAACAAATTATTTTTtATTAATTTAATTTTgTAATAAATAAACAcTtAAAAAaTATTcAAATaCTTTTAACtAATTTtAAAATgTTATTTATATAAATATTATAATTTTttatctATATTATaattttttAAAAatAATGTAAtttaaaaaTtcAaTtATTTtAatAATacttaaaaaagtttttttAAAAAaCAATACaTAAAcATGATTTAACATACgtAAACTaTTTAAAAACATTCAAAACATTCGTAGTCACAGCACTTtGCACATTAATCTTTGGATCCAATGACCTTATCAGCAATGCTTCACATATCACgCGTTCCCAATAATTATTAAAACTtTtCAACAAAaTTCTAAAATCAGACATTCCTATTTcACTTTTACAGCCTCTATTGTGCTCACTAATATTGGTCAAACCCTTCAATCGACAATGCTCTAGAACTCGAGTACAGAGATGACGGgAAGTCTCTCCAATGTATGTGGCaTTACACCCATTACATGTAAATTGATAAACGAGATCAGAACACAATCCAACCGGAGTTTTTGATTTATTAATAAACATATTGCGTACCTTACACGAATTAGAGACgATCTTATACTCTAAaTTtCCcAtctGTTtAcTtAaCTtCctcttATAATTTGTAAAaCCTTcaGAGTACGGCAATACTAACACatATTTAGGCTCAATTTTTTTATATCCATTTTTACtATtATTtAGATCAACACTCAATTCACACTCATTtGaCAAATTACAcTCAGACTTTCCAAAaCATGGATCcTTAGGATTTTTAATCAATTTgTCAACAGTCTCTTTtATCATCAACAATAAaAaTGATTTaGAATAtCCATTcTTTATCAACAACTCAACCAATTTATCAACACTTTTTACCGAATTAGCAAAAGTAGAAGATAAAGaCCATGAACGATAAATCAATCCTTtCACCATATTTCTCTTATACTTAAATTCACAAAAGCTTTCTGgAGAAGTATAaAGACCAGTATCAGTTGGTTTTCTATAAATCTCTGTCTCATAaTGTTTATCTTTGCGTTGAATTAACAAATCcAAAAACGCAATcGATGACTTTCTCTCCGTTTCACATGTGAATACAATGTTcTTATGTAAACTGTtCATAAAATGCAAAAaCGGTtCTaCATGTTTCTGgTTTTCAAATAcAAGAAAAATATCATCCACATACCTTTTATAAACAAAaGgTTTTTCAAATTGGAAgAaGcAATTTTcTTTtCCAAaCTAGCcAAAAATATTGATGCCATCGTTGGTgCTAAaGGGgAActcATAGcgaCtCcATCTATTTGTTGATACCATTCATtATTGAAAAGAAAATTGAAATTTGAAGTAGCAAATTCAAAAAGTTTACGAAaTGCCCTTTCATTCatAATGTGATGTTCAGAATCATTTTCATCCCaCAACgCACAacATAAGTCAATTGTTTCAATCAATGGTGCATTCGTAAACAAACTGCAAACaTTAAACGAAACcATAACATCATTtATACTtCGTTTtGTagCTttGCAATACAAGAaGATGATAGTACcTGTGCTATCGagaTgTATCGTgCGAaaGGTTTtgTATTGgCGTtATcTTttAAaCATAATTATGTTGCTGTTATATGATTTCTTTGATGgTTTTAAGgCCACAAaTATAaCaGAatACATcACGGTGGTTCAAaCCaCTTcTTGgTGAagTCGAGAAGCtA
>AAA.454EST.226
caTACAcaTaTTtAATtCCTAtATaGAAAAaCTCCGgaGAGAAGaTTTtAAAaGTGgcGcTaGGTGCATGaaCaCAaTAAacTCAaaTTtAAaCgtCaCTcGTTTTTAAATTgTCTTTATCGTGATTGCTTTCTGAAAATAAtCGTTAGCATTATTTtATAATTAAATTAATTTGGCAACGATTtAATTAAAaGATAACGCCAATAAAAAaCTTTtCGTACGATATATTtCGAtAGCATAaCTaTCATCTTCAGGTACtCAAAACCAACTAAAAATATtAAaTTAACaTTTAATTTAAACAAATTATTTTTtATTAATTTAATTTTgTAATAAATAAACAcTtAAAAAaTATTcAAATaCTTTTAACtAATTTtAAAATgTTATTTATATAAATATTATAATTTTttatctATATTATaattttttAAAAatAATGTAAtttaaaaaTtcAaTtATTTtAatAATacttaaaaaagtttttttAAAAAaCAATACaTAAAcATGATTTAACATACgtAAACTaTTTAAAAACATTCAAAACATTCGTAGTCACAGCACTTtGCACATTAATCTTTGGATCCAATGACCTTATCAGCAATGCTTCACATATCACgCGTTCCCAATAATTATTAAAACTtTtCAACAAAaTTCTAAAATCAGACATTCCTATTTcACTTTTACAGCCTCTATTGTGCTCACTAATATTGGTCAAACCCTTCAATCGACAATGCTCTAGAACTCGAGTACAGAGATGACGGgAAGTCTCTCCAATGTATGTGGCaTTACACCCATTACATGTAAATTGATAAACGAGATCAGAACACAATCCAACCGGAGTTTTTGATTTATTAATAAACATATTGCGTACCTTACACGAATTAGAGACgATCTTATACTCTAAaTTtCCcAtctGTTtAcTtAaCTtCctcttATAATTTGTAAAaCCTTcaGAGTACGGCAATACTAACACatATTTAGGCTCAATTTTTTTATATCCATTTTTACtATtATTtAGATCAACACTCAATTCACACTCATTtGaCAAATTACAcTCAGACTTTCCAAAaCATGGATCcTTAGGATTTTTAATCAATTTgTCAACAGTCTCTTTtATCATCAACAATAAaAaTGATTTaGAATAtCCATTcTTTATCAACAACTCAACCAATTTATCAACACTTTTTACCGAATTAGCAAAAGTAGAAGATAAAGaCCATGAACGATAAATCAATCCTTtCACCATATTTCTCTTATACTTAAATTCACAAAAGCTTTCTGgAGAAGTATAaAGACCAGTATCAGTTGGTTTTCTATAAATCTCTGTCTCATAaTGTTTATCTTTGCGTTGAATTAACAAATCcAAAAACGCAATcGATGACTTTCTCTCCGTTTCACATGTGAATACAATGTTcTTATGTAAACTGTtCATAAAATGCAAAAaCGGTtCTaCATGTTTCTGgTTTTCAAATAcAAGAAAAATATCATCCACATACCTTTTATAAACAAAaGgTTTTTCAAATTGGAAgAaGcAATTTTcTTTtCCAAaCTAGCcAAAAATATTGATGCCATCGTTGGTgCTAAaGGGgAActcATAGcgaCtCcATCTATTTGTTGATACCATTCATtATTGAAAAGAAAATTGAAATTTGAAGTAGCAAATTCAAAAAGTTTACGAAaTGCCCTTTCATTCatAATGTGATGTTCAGAATCATTTTCATCCCaCAACgCACAacATAAGTCAATTGtATCAACcAGTGGtACATTCGTAAACAAACTaCAAACATCAAACGAAaCcATAACATCATTCATACTtCGTTTtGTagCTttgCAATACAAGAaGATGATAGTACcTGTGCTATCGagaTgTATCGTgCGAaaGGTTTtgTATTGgCGTtATcTTttAAaCATAATTATGTTGCTGTTATATGATTTCTTTGATGgTTTTAAGgCCACAAaTATAaCaGAatACATcACGGTGGTTCAAaCCaCTTcTTGgTGAagTCGAGAAGCtA
>AAA.454EST.227
caTACAcaTaTTtAATtCCTAtATaGAAAAaCTCCGgaGAGAAGaTTTtAAAaGTGgcGcTaGGTGCATGaaCaCAaTAAacTCAaaTTtAAaCgtCaCTcGTTTTTAAATTgTCTTTATCGTGATTGCTTTCTGAAAATAAtCGTTAGCATTATTTtATAATTAAATTAATTTGGCAACGATTtAATTAAAaGATAACGCCAATAAAAAaCTTTtCGTACGATATATTtCGAtAGCATAaCTaTCATCTTCAGGTACtCAAAACCAACTAAAAATATtAAaTTAACaTTTAATTTAAACAAATTATTTTTtATTAATTTAATTTTgTAATAAATAAACAcTtAAAAAaTATTcAAATaCTTTTAACtAATTTtAAAATgTTATTTATATAAATATTATAATTTTttatctATATTATaattttttAAAAatAATGTAAtttaaaaaTtcAaTtATTTtAatAATacttaaaaaagtttttttAAAAAaCAATACaTAAAcATGATTTAACATACgtAAACTaTTTAAAAACATTCAAAACATTCGTAGTCACAGCACTTtGCACATTAATCTTTGGATCCAATGACCTTATCAGCAATGCTTCACATATCACgCGTTCCCAATAATTATTAAAACTtTtCAACAAAaTTCTAAAATCAGACATTCCTATTTcACTTTTACAGCCTCTATTGTGCTCACTAATATTGGTCAAACCCTTCAATCGACAATGCTCTAGAACTCGAGTACAGAGATGACGGgAAGTCTCTCCAATGTATGTGGCaTTACACCCATTACATGTAAATTGATAAACGAGATCAGAACACAATCCAACCGGAGTTTTTGATTTATTAATAAACATATTGCGTACCTTACACGAATTAGAGACgATCTTATACTCTAAaTTtCCcAtctGTTtAcTtAaCTtCctcttATAATTTGTAAAaCCTTcaGAGTACGGCAATACTAACACatATTTAGGCTCAATTTTTTTATATCCATTTTTACtATtATTtAGATCAACACTCAATTCACACTCATTtGaCAAATTACAcTCAGACTTTCCAAAaCATGGATCcTTAGGATTTTTAATCAATTTgTCAACAGTCTCTTTtATCATCAACAATAAaAaTGATTTaGAATAtCCATTcTTTATCAACAACTCAACCAATTTATCAACACTTTTTACCGAATTAGCAAAAGTAGAAGATAAAGaCCATGAACGATAAATCAATCCTTtCACCATATTTCTCTTATACTTAAATTCACAAAAGCTTTCTGgAGAAGTATAaAGACCAGTATCAGTTGGTTTTCTATAAATCTCTGTCTCATAaTGTTTATCTTTGCGTTGAATTAACAAATCcAAAAACGCAATcGATGACTTTCTCTCCGTTTCACATGTGAATACAATGTTcTTATGTAAACTGTtCATAAAATGCAAAAaCGGTtCTaCATGTTTCTGgTTTTCAAATAcAAGAAAAATATCATCCACATACCTTTTATAAACAAAaGgTTTTTCAAATTGGAAgAaGcAATTTTcTTTtCCAAaCTAGCcAAAAATATTGATGCCATCGTTGGTgCTAAaGGGgAActcATAGcgaCtCcATCTATTTGTTGATACCATTCATtATTGAAAAGAAAATTGACATTTGAAGTAGCAAATTCAAGAAGTTTAcGAaatGCCCTTCtaTTCatAATGTGATGTTCAGAATCATTTTCATCCCaCAACtCACAacATAAGTCAATTGTTTCAATCAATGGTGCATTCGTAAACAAACTGCAAACATTAAaCGAAACCATAACATCATTtATACTtCGTTTtGTagCTttGCAATACAAGAaGATGATAGTACcTGTGCTATCGagaTgTATCGTgCGAaaGGTTTtgTATTGgCGTtATcTTttAAaCATAATTATGTTGCTGTTATATGATTTCTTTGATGgTTTTAAGgCCACAAaTATAaCaGAatACATcACGGTGGTTCAAaCCaCTTcTTGgTGAagTCGAGAAGCtA
>AAA.454EST.228
caTACAcaTaTTtAATtCCTAtATaGAAAAaCTCCGgaGAGAAGaTTTtAAAaGTGgcGcTaGGTGCATGaaCaCAaTAAacTCAaaTTtAAaCgtCaCTcGTTTTTAAATTgTCTTTATCGTGATTGCTTTCTGAAAATAAtCGTTAGCATTATTTtATAATTAAATTAATTTGGCAACGATTtAATTAAAaGATAACGCCAATAAAAAaCTTTtCGTACGATATATTtCGAtAGCATAaCTaTCATCTTCAGGTACtCAAAACCAACTAAAAATATtAAaTTAACaTTTAATTTAAACAAATTATTTTTtATTAATTTAATTTTgTAATAAATAAACAcTtAAAAAaTATTcAAATaCTTTTAACtAATTTtAAAATgTTATTTATATAAATATTATAATTTTttatctATATTATaattttttAAAAatAATGTAAtttaaaaaTtcAaTtATTTtAatAATacttaaaaaagtttttttAAAAAaCAATACaTAAAcATGATTTAACATACgtAAACTaTTTAAAAACATTCAAAACATTCGTAGTCACAGCACTTtGCACATTAATCTTTGGATCCAATGACCTTATCAGCAATGCTTCACATATCACgCGTTCCCAATAATTATTAAAACTtTtCAACAAAaTTCTAAAATCAGACATTCCTATTTcACTTTTACAGCCTCTATTGTGCTCACTAATATTGGTCAAACCCTTCAATCGACAATGCTCTAGAACTCGAGTACAGAGATGACGGgAAGTCTCTCCAATGTATGTGGCaTTACACCCATTACATGTAAATTGATAAACGAGATCAGAACACAATCCAACCGGAGTTTTTGATTTATTAATAAACATATTGCGTACCTTACACGAATTAGAGACgATCTTATACTCTAAaTTtCCcAtctGTTtAcTtAaCTtCctcttATAATTTGTAAAaCCTTcaGAGTACGGCAATACTAACACatATTTAGGCTCAATTTTTTTATATCCATTTTTACtATtATTtAGATCAACACTCAATTCACACTCATTtGaCAAATTACAcTCAGACTTTCCAAAaCATGGATCcTTAGGATTTTTAATCAATTTgTCAACAGTCTCTTTtATCATCAACAATAAaAaTGATTTaGAATAtCCATTcTTTATCAACAACTCAACCAATTTATCAACACTTTTTACCGAATTAGCAAAAGTAGAAGATAAAGaCCATGAACGATAAATCAATCCTTtCACCATATTTCTCTTATACTTAAATTCACAAAAGCTTTCTGgAGAAGTATAaAGACCAGTATCAGTTGGTTTTCTATAAATCTCTGTCTCATAaTGTTTATCTTTGCGTTGAATTAACAAATCcAAAAACGCAATcGATGACTTTCTCTCCGTTTCACATGTGAATACAATGTTcTTATGTAAACTGTtCATAAAATGCAAAAaCGGTtCTaCATGTTTCTGgTTTTCAAATAcAAGAAAAATATCATCCACATACCTTTTATAAACAAAaGgTTTTTCAAATTGGAAgAaGcAATTTTcTTTtCCAAaCTAGCcAAAAATATTGATGCCATCGTTGGTgCTAAaGGGgAActcATAGcgaCtCcATCTATTTGTTGATACCATTCATtATTGAAAAGAAAATTGACATTTGAAGTAGCAAATTCAAGAAGTTTAcGAaatGCCCTTCtaTTCatAATGTGATGTTCAGAATCATTTTCATCCCaCAACtCACAacATAAGTCAATTGtATCAACcAGTGGtACATTCGTAAACAAACTaCAAACATCAAACGAAaCcATAACATCATTCATACTtCGTTTtGTagCTttgCAATACAAGAaGATGATAGTACcTGTGCTATCGagaTgTATCGTgCGAaaGGTTTtgTATTGgCGTtATcTTttAAaCATAATTATGTTGCTGTTATATGATTTCTTTGATGgTTTTAAGgCCACAAaTATAaCaGAatACATcACGGTGGTTCAAaCCaCTTcTTGgTGAagTCGAGAAGCtA
>AAA.454EST.229
caTACAcaTaTTtAATtCCTAtATaGAAAAaCTCCGgaGAGAAGaTTTtAAAaGTGgcGcTaGGTGCATGaaCaCAaTAAacTCAaaTTtAAaCgtCaCTcGTTTTTAAATTgTCTTTATCGTGATTGCTTTCTGAAAATAAtCGTTAGCATTATTTtATAATTAAATTAATTTGGCAACGATTtAATTAAAaGATAACGCCAATAAAAAaCTTTtCGTACGATATATTtCGAtAGCATAaCTaTCATCTTCAGGTACtCAAAACCAACTAAAAATATtAAaTTAACaTTTAATTTAAACAAATTATTTTTtATTAATTTAATTTTgTAATAAATAAaTATTtATAAAATATATTCAATTCACTTTTAATTAaTTTAAAaTTTtAAAaTTTtCAcTTATATTcTAATTTTtAAAAAaTTAATgTAATTTAAAaTTTtCAattaTTTTAATAATaTtAAAAAAaCAaaCATGATTTAACATACgtAAACTaTTTAAAAACATTCAAAACATTCGTAGTCACAGCACTTtGCACATTAATCTTTGGATCCAATGACCTTATCAGCAATGCTTCACATATCACgCGTTCCCAATAATTATTAAAACTtTtCAACAAAaTTCTAAAATCAGACATTCCTATTTcACTTTTACAGCCTCTATTGTGCTCACTAATATTGGTCAAACCCTTCAATCGACAATGCTCTAGAACTCGAGTACAGAGATGACGGgAAGTCTCTCCAATGTATGTGGCaTTACACCCATTACATGTAAATTGATAAACGAGATCAGAACACAATCCAACCGGAGTTTTTGATTTATTAATAAACATATTGCGTACCTTACACGAATTAGAGACgATCTTATACTCTAAaTTtCCcAtctGTTtAcTtAaCTtCctcttATAATTTGTAAAaCCTTcaGAGTACGGCAATACTAACACatATTTAGGCTCAATTTTTTTATATCCATTTTTACtATtATTtAGATCAACACTCAATTCACACTCATTtGaCAAATTACAcTCAGACTTTCCAAAaCATGGATCcTTAGGATTTTTAATCAATTTgTCAACAGTCTCTTTtATCATCAACAATAAaAaTGATTTaGAATAtCCATTcTTTATCAACAACTCAACCAATTTATCAACACTTTTTACCGAATTAGCAAAAGTAGAAGATAAAGaCCATGAACGATAAATCAATCCTTtCACCATATTTCTCTTATACTTAAATTCACAAAAGCTTTCTGgAGAAGTATAaAGACCAGTATCAGTTGGTTTTCTATAAATCTCTGTCTCATAaTGTTTATCTTTGCGTTGAATTAACAAATCcAAAAACGCAATcGATGACTTTCTCTCCGTTTCACATGTGAATACAATGTTcTTATGTAAACTGTtCATAAAATGCAAAAaCGGTtCTaCATGTTTCTGgTTTTCAAATAcAAGAAAAATATCATCCACATACCTTTTATAAACAAAaGgTTTTTCAAATTGGAAgAaGcAATTTTcTTTtCCAAaCTAGCcAAAAATATTGATGCCATCGTTGGTgCTAAaGGGgAActcATAGcgaCtCcATCTATTTGTTGATACCATTCAtcATTgAAAaGAAAATtgacATTTGAAGTAGCAAATTCAAGAAGTTTtCGAAATGCCCTTCTATCCAAAATGTGATGTTCcGAATCATTTTCATtCcACAaCGCACAGcATAAGTCAATCGTCTCAACcAGTGGtACATTCGTAAACAAACTaCAAACATCAAACGAAaCcATAACATCATTCATACTtCGTTTtGTagCTttgCAATACAAGAaGATGATAGTACcTGTGCTATCGagaTgTATCGTgCGAaaGGTTTtgTATTGgCGTtATcTTttAAaCATAATTATGTTGCTGTTATATGATTTCTTTGATGgTTTTAAGgCCACAAaTATAaCaGAatACATcACGGTGGTTCAAaCCaCTTcTTGgTGAagTCGAGAAGCtA
>AAA.454EST.230
caTACAcaTaTTtAATtCCTAtATaGAAAAaCTCCGgaGAGAAGaTTTtAAAaGTGgcGcTaGGTGCATGaaCaCAaTAAacTCAaaTTtAAaCgtCaCTcGTTTTTAAATTgTCTTTATCGTGATTGCTTTCTGAAAATAAtCGTTAGCATTATTTtATAATTAAATTAATTTGGCAACGATTtAATTAAAaGATAACGCCAATAAAAAaCTTTtCGTACGATATATTtCGAtAGCATAaCTaTCATCTTCAGGTACtCAAAACCAACTAAAAATATtAAaTTAACaTTTAATTTAAACAAATTATTTTTtATTAATTTAATTTTgTAATAAATAAACAcTtAAAAAaTATTcAAATaCTTTTAACtAATTTtAAAATgTTATTTATATAAATATTATAATTTTttatctATATTATaattttttAAAAatAATGTAAtttaaaaaTtcAaTtATTTtAatAATacttaaaaaagtttttttAAAAAaCAATACaTAAAcATGATTTAACATACgtAAACTaTTTAAAAACATTCAAAACATTCGTAGTCACAGCACTTtGCACATTAATCTTTGGATCCAATGACCTTATCAGCAATGCTTCACATATCACgCGTTCCCAATAATTATTAAAACTtTtCAACAAAaTTCTAAAATCAGACATTCCTATTTcACTTTTACAGCCTCTATTGTGCTCACTAATATTGGTCAAACCCTTCAATCGACAATGCTCTAGAACTCGAGTACAGAGATGACGGgAAGTCTCTCCAATGTATGTGGCaTTACACCCATTACATGTAAATTGATAAACGAGATCAGAACACAATCCAACCGGAGTTTTTGATTTATTAATAAACATATTGCGTACCTTACACGAATTAGAGACgATCTTATACTCTAAaTTtCCcAtctGTTtAcTtAaCTtCctcttATAATTTGTAAAaCCTTcaGAGTACGGCAATACTAACACatATTTAGGCTCAATTTTTTTATATCCATTTTTACtATtATTtAGATCAACACTCAATTCACACTCATTtGaCAAATTACAcTCAGACTTTCCAAAaCATGGATCcTTAGGATTTTTAATCAATTTgTCAACAGTCTCTTTtATCATCAACAATAAaAaTGATTTaGAATAtCCATTcTTTATCAACAACTCAACCAATTTATCAACACTTTTTACCGAATTAGCAAAAGTAGAAGATAAAGaCCATGAACGATAAATCAATCCTTtCACCATATTTCTCTTATACTTAAATTCACAAAAGCTTTCTGgAGAAGTATAaAGACCAGTATCAGTTGGTTTTCTATAAATCTCTGTCTCATAaTGTTTATCTTTGCGTTGAATTAACAAATCcAAAAACGCAATcGATGACTTTCTCTCCGTTTCACATGTGAATACAATGTTcTTATGTAAACTGTtCATAAAATGCAAAAaCGGTtCTaCATGTTTCTGgTTTTCAAATAcAAGAAAAATATCATCCACATACCTTTTATAAACAAAaGgTTTTTCAAATTGGAAgAaGcAATTTTcTTTtCCAAaCTAGCcAAAAATATTGATGCCATCGTTGGTgCTAAaGGGgAActcATAGcgaCtCcATCTATTTGTTGATACCATTCAtcATTgAAAaGAAAATtgacATTTGAAGTAGCAAATTCAAGAAGTTTtCGAAATGCCCTTCTATCCAAAATGTGATGTTCcGAATCATTTTCATtCcACAaCGCACAGcATAAGTCAATCGTCTCAACcAGTGGtACATTCGTAAACAAACTaCAAACATCAAACGAAaCcATAACATCATTCATACTtCGTTTtGTagCTttgCAATACAAGAaGATGATAGTACcTGTGCTATCGagaTgTATCGTgCGAaaGGTTTtgTATTGgCGTtATcTTttAAaCATAATTATGTTGCTGTTATATGATTTCTTTGATGgTTTTAAGgCCACAAaTATAaCaGAatACATcACGGTGGTTCAAaCCaCTTcTTGgTGAagTCGAGAAGCtA
>AAA.454EST.231
TTtAAAaTAAtAATaGAAatATTTtATAAaTATTtAATAATATtAAaTTTTtAAACAATACTGAAACAACAATTTAACATACgTAAacTATTtAAAAacATTCAAAACATTCGtagTcAcagcacTctGCaCATTAATCTTtGGAtCcAATGACCTTATCAAcAATGCTtcACATATagCAccTTCTCAATAATTaTtAAAaTTTtcAAtAACATTTTAAAATCAGACATTCCTATTTcACTTTTACAGCCTCTATTGTGCTCACTAATATTGGTCAAACCCTTCAATCGACAATGCTCTAGAACTCGAGTACAGAGATGACGGgAAGTCTCTCCAATGTATGTGGCaTTACACCCATTACATGTAAATTGATAAACGAGATCAGAACACAATCCAACCGGAGTTTTTGATTTATTAATAAACATATTGCGTACCTTACACGAATTAGAGACgATCTTATACTCTAAaTTtCCcAtctGTTtAcTtAaCTtCctcttATAATTTGTAAAaCCTTcaGAGTACGGCAATACTAACACatATTTAGGCTCAATTTTTTTATATCCATTTTTACtATtATTtAGATCAACACTCAATTCACACTCATTtGaCAAATTACAcTCAGACTTTCCAAAaCATGGATCcTTAGGATTTTTAATCAATTTgTCAACAGTCTCTTTtATCATCAACAATAAaAaTGATTTaGAATAtCCATTcTTTATCAACAACTCAACCAATTTATCAACACTTTTTACCGAATTAGCAAAAGTAGAAGATAAAGaCCATGAACGATAAATCAATCCTTtCACCATATTTCTCTTATACTTAAATTCACAAAAGCTTTCTGgAGAAGTATAaAGACCAGTATCAGTTGGTTTTCTATAAATCTCTGTCTCATAaTGTTTATCTTTGCGTTGAATTAACAAATCcAAAAACGCAATcGATGACTTTCTCTCCGTTTCACATGTGAATACAATGTTcTTATGTAAACTGTtCATAAAATGCAAAAaCGGTtCTaCATGTTTCTGgTTTTCAAATAcAAGAAAAATATCATCCACATACCTTTTATAAACAAAaGgTTTTTCAAATTGGAAgAaGcAATTTTcTTTtCCAAaCTAGCcAAAAATATTGATGCCATCGTTGGTgCTAAaGGGgAActcATAGcgaCtCcATCTATTTGTTGATACCATTCATtATTGAAAAGAAAATTGACATTTGAAGTAGCAAATTCAAGAAGTTTAcGAaatGCCCTTCtaTTCatAATGTGATGTTCAGAATCATTTTCATCCCaCAACtCACAacATAAGTCAATTGtATCAACcAGTGGtACATTCGTAAACAAACTaCAAACATCAAACGAAaCcATAACATCATTCATACTtCGTTTtGTagCTttgCAATACAAGAaGATGATAGTACcTGTGCTATCGagaTgTATCGTgCGAaaGGTTTtgTATTGgCGTtATcTTttAAaCATAATTATGTTGCTGTTATATGATTTCTTTGATGgTTTTAAGgCCACAAaTATAaCaGAatACATcACGGTGGTTCAAaCCaCTTcTTGgTGAagTCGAGAAGCtA
>AAA.454EST.232
TTtAAAaTAAtAATaGAAatATTTtATAAaTATTtAATAATATtAAaTTTTtAAACAATACTGAAACAACAATTTAACATACgTAAacTATTtAAAAacATTCAAAACATTCGtagTcAcagcacTctGCaCATTAATCTTtGGAtCcAATGACCTTATCAAcAATGCTtcACATATagCAccTTCTCAATAATTaTtAAAaTTTtcAAtAACATTTTAAAATCAGACATTCCTATTTcACTTTTACAGCCTCTATTGTGCTCACTAATATTGGTCAAACCCTTCAATCGACAATGCTCTAGAACTCGAGTACAGAGATGACGGgAAGTCTCTCCAATGTATGTGGCaTTACACCCATTACATGTAAATTGATAAACGAGATCAGAACACAATCCAACCGGAGTTTTTGATTTATTAATAAACATATTGCGTACCTTACACGAATTAGAGACgATCTTATACTCTAAaTTtCCcAtctGTTtAcTtAaCTtCctcttATAATTTGTAAAaCCTTcaGAGTACGGCAATACTAACACatATTTAGGCTCAATTTTTTTATATCCATTTTTACtATtATTtAGATCAACACTCAATTCACACTCATTtGaCAAATTACAcTCAGACTTTCCAAAaCATGGATCcTTAGGATTTTTAATCAATTTgTCAACAGTCTCTTTtATCATCAACAATAAaAaTGATTTaGAATAtCCATTcTTTATCAACAACTCAACCAATTTATCAACACTTTTTACCGAATTAGCAAAAGTAGAAGATAAAGaCCATGAACGATAAATCAATCCTTtCACCATATTTCTCTTATACTTAAATTCACAAAAGCTTTCTGgAGAAGTATAaAGACCAGTATCAGTTGGTTTTCTATAAATCTCTGTCTCATAaTGTTTATCTTTGCGTTGAATTAACAAATCcAAAAACGCAATcGATGACTTTCTCTCCGTTTCACATGTGAATACAATGTTcTTATGTAAACTGTtCATAAAATGCAAAAaCGGTtCTaCATGTTTCTGgTTTTCAAATAcAAGAAAAATATCATCCACATACCTTTTATAAACAAAaGgTTTTTCAAATTGGAAgAaGcAATTTTcTTTtCCAAaCTAGCcAAAAATATTGATGCCATCGTTGGTgCTAAaGGGgAActcATAGcgaCtCcATCTATTTGTTGATACCATTCATtATTGAAAAGAAAATTGACATTTGAAGTAGCAAATTCAAGAAGTTTAcGAaatGCCCTTCtaTTCatAATGTGATGTTCAGAATCATTTTCATCCCaCAACtCACAacATAAGTCAATTGTTTCAATCAATGGTGCATTCGTAAACAAACTGCAAACATTAAaCGAAACCATAACATCATTtATACTtCGTTTtGTagCTttGCAATACAAGAaGATGATAGTACcTGTGCTATCGagaTgTATCGTgCGAaaGGTTTtgTATTGgCGTtATcTTttAAaCATAATTATGTTGCTGTTATATGATTTCTTTGATGgTTTTAAGgCCACAAaTATAaCaGAatACATcACGGTGGTTCAAaCCaCTTcTTGgTGAagTCGAGAAGCtA
>AAA.454EST.233
TTtAAAaTAAtAATaGAAatATTTtATAAaTATTtAATAATATtAAaTTTTtAAACAATACTGAAACAACAATTTAACATACgTAAacTATTtAAAAacATTCAAAACATTCGtagTcAcagcacTctGCaCATTAATCTTtGGAtCcAATGACCTTATCAAcAATGCTtcACATATagCAccTTCTCAATAATTaTtAAAaTTTtcAAtAACATTTTAAAATCAGACATTCCTATTTcACTTTTACAGCCTCTATTGTGCTCACTAATATTGGTCAAACCCTTCAATCGACAATGCTCTAGAACTCGAGTACAGAGATGACGGgAAGTCTCTCCAATGTATGTGGCaTTACACCCATTACATGTAAATTGATAAACGAGATCAGAACACAATCCAACCGGAGTTTTTGATTTATTAATAAACATATTGCGTACCTTACACGAATTAGAGACgATCTTATACTCTAAaTTtCCcAtctGTTtAcTtAaCTtCctcttATAATTTGTAAAaCCTTcaGAGTACGGCAATACTAACACatATTTAGGCTCAATTTTTTTATATCCATTTTTACtATtATTtAGATCAACACTCAATTCACACTCATTtGaCAAATTACAcTCAGACTTTCCAAAaCATGGATCcTTAGGATTTTTAATCAATTTgTCAACAGTCTCTTTtATCATCAACAATAAaAaTGATTTaGAATAtCCATTcTTTATCAACAACTCAACCAATTTATCAACACTTTTTACCGAATTAGCAAAAGTAGAAGATAAAGaCCATGAACGATAAATCAATCCTTtCACCATATTTCTCTTATACTTAAATTCACAAAAGCTTTCTGgAGAAGTATAaAGACCAGTATCAGTTGGTTTTCTATAAATCTCTGTCTCATAaTGTTTATCTTTGCGTTGAATTAACAAATCcAAAAACGCAATcGATGACTTTCTCTCCGTTTCACATGTGAATACAATGTTcTTATGTAAACTGTtCATAAAATGCAAAAaCGGTtCTaCATGTTTCTGgTTTTCAAATAcAAGAAAAATATCATCCACATACCTTTTATAAACAAAaGgTTTTTCAAATTGGAAgAaGcAATTTTcTTTtCCAAaCTAGCcAAAAATATTGATGCCATCGTTGGTgCTAAaGGGgAActcATAGcgaCtCcATCTATTTGTTGATACCATTCATtATTGAAAAGAAAATTGAAATTTGAAGTAGCAAATTCAAAAAGTTTACGAAaTGCCCTTTCATTCatAATGTGATGTTCAGAATCATTTTCATCCCaCAACgCACAacATAAGTCAATTGtATCAACcAGTGGtACATTCGTAAACAAACTaCAAACATCAAACGAAaCcATAACATCATTCATACTtCGTTTtGTagCTttgCAATACAAGAaGATGATAGTACcTGTGCTATCGagaTgTATCGTgCGAaaGGTTTtgTATTGgCGTtATcTTttAAaCATAATTATGTTGCTGTTATATGATTTCTTTGATGgTTTTAAGgCCACAAaTATAaCaGAatACATcACGGTGGTTCAAaCCaCTTcTTGgTGAagTCGAGAAGCtA
>AAA.454EST.234
TTtAAAaTAAtAATaGAAatATTTtATAAaTATTtAATAATATtAAaTTTTtAAACAATACTGAAACAACAATTTAACATACgTAAacTATTtAAAAacATTCAAAACATTCGtagTcAcagcacTctGCaCATTAATCTTtGGAtCcAATGACCTTATCAAcAATGCTtcACATATagCAccTTCTCAATAATTaTtAAAaTTTtcAAtAACATTTTAAAATCAGACATTCCTATTTcACTTTTACAGCCTCTATTGTGCTCACTAATATTGGTCAAACCCTTCAATCGACAATGCTCTAGAACTCGAGTACAGAGATGACGGgAAGTCTCTCCAATGTATGTGGCaTTACACCCATTACATGTAAATTGATAAACGAGATCAGAACACAATCCAACCGGAGTTTTTGATTTATTAATAAACATATTGCGTACCTTACACGAATTAGAGACgATCTTATACTCTAAaTTtCCcAtctGTTtAcTtAaCTtCctcttATAATTTGTAAAaCCTTcaGAGTACGGCAATACTAACACatATTTAGGCTCAATTTTTTTATATCCATTTTTACtATtATTtAGATCAACACTCAATTCACACTCATTtGaCAAATTACAcTCAGACTTTCCAAAaCATGGATCcTTAGGATTTTTAATCAATTTgTCAACAGTCTCTTTtATCATCAACAATAAaAaTGATTTaGAATAtCCATTcTTTATCAACAACTCAACCAATTTATCAACACTTTTTACCGAATTAGCAAAAGTAGAAGATAAAGaCCATGAACGATAAATCAATCCTTtCACCATATTTCTCTTATACTTAAATTCACAAAAGCTTTCTGgAGAAGTATAaAGACCAGTATCAGTTGGTTTTCTATAAATCTCTGTCTCATAaTGTTTATCTTTGCGTTGAATTAACAAATCcAAAAACGCAATcGATGACTTTCTCTCCGTTTCACATGTGAATACAATGTTcTTATGTAAACTGTtCATAAAATGCAAAAaCGGTtCTaCATGTTTCTGgTTTTCAAATAcAAGAAAAATATCATCCACATACCTTTTATAAACAAAaGgTTTTTCAAATTGGAAgAaGcAATTTTcTTTtCCAAaCTAGCcAAAAATATTGATGCCATCGTTGGTgCTAAaGGGgAActcATAGcgaCtCcATCTATTTGTTGATACCATTCATtATTGAAAAGAAAATTGAAATTTGAAGTAGCAAATTCAAAAAGTTTACGAAaTGCCCTTTCATTCatAATGTGATGTTCAGAATCATTTTCATCCCaCAACgCACAacATAAGTCAATTGTTTCAATCAATGGTGCATTCGTAAACAAACTGCAAACaTTAAACGAAACcATAACATCATTtATACTtCGTTTtGTagCTttGCAATACAAGAaGATGATAGTACcTGTGCTATCGagaTgTATCGTgCGAaaGGTTTtgTATTGgCGTtATcTTttAAaCATAATTATGTTGCTGTTATATGATTTCTTTGATGgTTTTAAGgCCACAAaTATAaCaGAatACATcACGGTGGTTCAAaCCaCTTcTTGgTGAagTCGAGAAGCtA
>AAA.454EST.235
atccattttactattatttagtatccacactcagttcacacacatttgTcAAATTAcAcTcataCTTCCcAAaCATGgATCcTtAtGATTTttAaTCAATTTGTCAACAgTCTCTTTtATAATCAaTAaTAAAAaTGATTTCGAATACCCATTcTTtATCTGCAACtcAACCAATTtAGCAAATGTAGAaGATAAaGACCAACTCAATCCCTTCACCATATTTCTCTTATACTTAAATTCACAAAAGCTTTCTGgAGAAGTATAaAGACCAGTATCAGTTGGTTTTCTATAAATCTCTGTCTCATAaTGTTTATCTTTGCGTTGAATTAACAAATCcAAAAACGCAATcGATGACTTTCTCTCCGTTTCACATGTGAATACAATGTTcTTATGTAAACTGTtCATAAAATGCAAAAaCGGTtCTaCATGTTTCTGgTTTTCAAATAcAAGAAAAATATCATCCACATACCTTTTATAAACAAAaGgTTTTTCAAATTGGAAgAaGcAATTTTcTTTtCCAAaCTAGCcAAAAATATTGATGCCATCGTTGGTgCTAAaGGGgAActcATAGcgaCtCcATCTATTTGTTGATACCATTCATtATTGAAAAGAAAATTGACATTTGAAGTAGCAAATTCAAGAAGTTTAcGAaatGCCCTTCtaTTCatAATGTGATGTTCAGAATCATTTTCATCCCaCAACtCACAacATAAGTCAATTGtATCAACcAGTGGtACATTCGTAAACAAACTaCAAACATCAAACGAAaCcATAACATCATTCATACTtCGTTTtGTagCTttgCAATACAAGAaGATGATAGTACcTGTGCTATCGagaTgTATCGTgCGAaaGGTTTtgTATTGgCGTtATcTTttAAaCATAATTATGTTGCTGTTATATGATTTCTTTGATGgTTTTAAGgCCACAAaTATAaCaGAatACATcACGGTGGTTCAAaCCaCTTcTTGgTGAagTCGAGAAGCtA
>AAA.454EST.236
atccattttactattatttagtatccacactcagttcacacacatttgTcAAATTAcAcTcataCTTCCcAAaCATGgATCcTtAtGATTTttAaTCAATTTGTCAACAgTCTCTTTtATAATCAaTAaTAAAAaTGATTTCGAATACCCATTcTTtATCTGCAACtcAACCAATTtAGCAAATGTAGAaGATAAaGACCAACTCAATCCCTTCACCATATTTCTCTTATACTTAAATTCACAAAAGCTTTCTGgAGAAGTATAaAGACCAGTATCAGTTGGTTTTCTATAAATCTCTGTCTCATAaTGTTTATCTTTGCGTTGAATTAACAAATCcAAAAACGCAATcGATGACTTTCTCTCCGTTTCACATGTGAATACAATGTTcTTATGTAAACTGTtCATAAAATGCAAAAaCGGTtCTaCATGTTTCTGgTTTTCAAATAcAAGAAAAATATCATCCACATACCTTTTATAAACAAAaGgTTTTTCAAATTGGAAgAaGcAATTTTcTTTtCCAAaCTAGCcAAAAATATTGATGCCATCGTTGGTgCTAAaGGGgAActcATAGcgaCtCcATCTATTTGTTGATACCATTCATtATTGAAAAGAAAATTGACATTTGAAGTAGCAAATTCAAGAAGTTTAcGAaatGCCCTTCtaTTCatAATGTGATGTTCAGAATCATTTTCATCCCaCAACtCACAacATAAGTCAATTGTTTCAATCAATGGTGCATTCGTAAACAAACTGCAAACATTAAaCGAAACCATAACATCATTtATACTtCGTTTtGTagCTttGCAATACAAGAaGATGATAGTACcTGTGCTATCGagaTgTATCGTgCGAaaGGTTTtgTATTGgCGTtATcTTttAAaCATAATTATGTTGCTGTTATATGATTTCTTTGATGgTTTTAAGgCCACAAaTATAaCaGAatACATcACGGTGGTTCAAaCCaCTTcTTGgTGAagTCGAGAAGCtA
>AAA.454EST.237
atccattttactattatttagtatccacactcagttcacacacatttgTcAAATTAcAcTcataCTTCCcAAaCATGgATCcTtAtGATTTttAaTCAATTTGTCAACAgTCTCTTTtATAATCAaTAaTAAAAaTGATTTCGAATACCCATTcTTtATCTGCAACtcAACCAATTtAGCAAATGTAGAaGATAAaGACCAACTCAATCCCTTCACCATATTTCTCTTATACTTAAATTCACAAAAGCTTTCTGgAGAAGTATAaAGACCAGTATCAGTTGGTTTTCTATAAATCTCTGTCTCATAaTGTTTATCTTTGCGTTGAATTAACAAATCcAAAAACGCAATcGATGACTTTCTCTCCGTTTCACATGTGAATACAATGTTcTTATGTAAACTGTtCATAAAATGCAAAAaCGGTtCTaCATGTTTCTGgTTTTCAAATAcAAGAAAAATATCATCCACATACCTTTTATAAACAAAaGgTTTTTCAAATTGGAAgAaGcAATTTTcTTTtCCAAaCTAGCcAAAAATATTGATGCCATCGTTGGTgCTAAaGGGgAActcATAGcgaCtCcATCTATTTGTTGATACCATTCATtATTGAAAAGAAAATTGAAATTTGAAGTAGCAAATTCAAAAAGTTTACGAAaTGCCCTTTCATTCatAATGTGATGTTCAGAATCATTTTCATCCCaCAACgCACAacATAAGTCAATTGtATCAACcAGTGGtACATTCGTAAACAAACTaCAAACATCAAACGAAaCcATAACATCATTCATACTtCGTTTtGTagCTttgCAATACAAGAaGATGATAGTACcTGTGCTATCGagaTgTATCGTgCGAaaGGTTTtgTATTGgCGTtATcTTttAAaCATAATTATGTTGCTGTTATATGATTTCTTTGATGgTTTTAAGgCCACAAaTATAaCaGAatACATcACGGTGGTTCAAaCCaCTTcTTGgTGAagTCGAGAAGCtA
>AAA.454EST.238
atccattttactattatttagtatccacactcagttcacacacatttgTcAAATTAcAcTcataCTTCCcAAaCATGgATCcTtAtGATTTttAaTCAATTTGTCAACAgTCTCTTTtATAATCAaTAaTAAAAaTGATTTCGAATACCCATTcTTtATCTGCAACtcAACCAATTtAGCAAATGTAGAaGATAAaGACCAACTCAATCCCTTCACCATATTTCTCTTATACTTAAATTCACAAAAGCTTTCTGgAGAAGTATAaAGACCAGTATCAGTTGGTTTTCTATAAATCTCTGTCTCATAaTGTTTATCTTTGCGTTGAATTAACAAATCcAAAAACGCAATcGATGACTTTCTCTCCGTTTCACATGTGAATACAATGTTcTTATGTAAACTGTtCATAAAATGCAAAAaCGGTtCTaCATGTTTCTGgTTTTCAAATAcAAGAAAAATATCATCCACATACCTTTTATAAACAAAaGgTTTTTCAAATTGGAAgAaGcAATTTTcTTTtCCAAaCTAGCcAAAAATATTGATGCCATCGTTGGTgCTAAaGGGgAActcATAGcgaCtCcATCTATTTGTTGATACCATTCATtATTGAAAAGAAAATTGAAATTTGAAGTAGCAAATTCAAAAAGTTTACGAAaTGCCCTTTCATTCatAATGTGATGTTCAGAATCATTTTCATCCCaCAACgCACAacATAAGTCAATTGTTTCAATCAATGGTGCATTCGTAAACAAACTGCAAACaTTAAACGAAACcATAACATCATTtATACTtCGTTTtGTagCTttGCAATACAAGAaGATGATAGTACcTGTGCTATCGagaTgTATCGTgCGAaaGGTTTtgTATTGgCGTtATcTTttAAaCATAATTATGTTGCTGTTATATGATTTCTTTGATGgTTTTAAGgCCACAAaTATAaCaGAatACATcACGGTGGTTCAAaCCaCTTcTTGgTGAagTCGAGAAGCtA
>AAA.454EST.239
TTtAAAaTAAtAATaGAAatATTTtATAAaTATTtAATAATATtAAaTTTTtAAACAATACTGAAACAACAATTTAACATACgTAAacTATTtAAAAacATTCAAAACATTCGtagTcAcagcacTctGCaCATTAATCTTtGGAtCcAATGACCTTATCAAcAATGCTtcACATATagCAccTTCTCAATAATTaTtAAAaTTTtcAAtAACATTTTAAAATCAGACATTCCTATTTcACTTTTACAGCCTCTATTGTGCTCACTAATATTGGTCAAACCCTTCAATCGACAATGCTCTAGAACTCGAGTACAGAGATGACGGgAAGTCTCTCCAATGTATGTGGCaTTACACCCATTACATGTAAATTGATAAACGAGATCAGAACACAATCCAACCGGAGTTTTTGATTTATTAATAAACATATTGCGTACCTTACACGAATTAGAGACgATCTTATACTCTAAaTTtCCcAtctGTTtAcTtAaCTtCctcttATAATTTGTAAAaCCTTcaGAGTACGGCAATACTAACACatATTTAGGCTCAATTTTTTTATATCCATTTTTACtATtATTtAGATCAACACTCAATTCACACTCATTtGaCAAATTACAcTCAGACTTTCCAAAaCATGGATCcTTAGGATTTTTAATCAATTTgTCAACAGTCTCTTTtATCATCAACAATAAaAaTGATTTaGAATAtCCATTcTTTATCAACAACTCAACCAATTTATCAACACTTTTTACCGAATTAGCAAAAGTAGAAGATAAAGaCCATGAACGATAAATCAATCCTTtCACCATATTTCTCTTATACTTAAATTCACAAAAGCTTTCTGgAGAAGTATAaAGACCAGTATCAGTTGGTTTTCTATAAATCTCTGTCTCATAaTGTTTATCTTTGCGTTGAATTAACAAATCcAAAAACGCAATcGATGACTTTCTCTCCGTTTCACATGTGAATACAATGTTcTTATGTAAACTGTtCATAAAATGCAAAAaCGGTtCTaCATGTTTCTGgTTTTCAAATAcAAGAAAAATATCATCCACATACCTTTTATAAACAAAaGgTTTTTCAAATTGGAAgAaGcAATTTTcTTTtCCAAaCTAGCcAAAAATATTGATGCCATCGTTGGTgCTAAaGGGgAActcATAGcgaCtCcATCTATTTGTTGATACCATTCAtcATTgAAAaGAAAATtgacATTTGAAGTAGCAAATTCAAGAAGTTTtCGAAATGCCCTTCTATCCAAAATGTGATGTTCcGAATCATTTTCATtCcACAaCGCACAGcATAAGTCAATCGTCTCAACcAGTGGtACATTCGTAAACAAACTaCAAACATCAAACGAAaCcATAACATCATTCATACTtCGTTTtGTagCTttgCAATACAAGAaGATGATAGTACcTGTGCTATCGagaTgTATCGTgCGAaaGGTTTtgTATTGgCGTtATcTTttAAaCATAATTATGTTGCTGTTATATGATTTCTTTGATGgTTTTAAGgCCACAAaTATAaCaGAatACATcACGGTGGTTCAAaCCaCTTcTTGgTGAagTCGAGAAGCtA
>AAA.454EST.240
atccattttactattatttagtatccacactcagttcacacacatttgTcAAATTAcAcTcataCTTCCcAAaCATGgATCcTtAtGATTTttAaTCAATTTGTCAACAgTCTCTTTtATAATCAaTAaTAAAAaTGATTTCGAATACCCATTcTTtATCTGCAACtcAACCAATTtAGCAAATGTAGAaGATAAaGACCAACTCAATCCCTTCACCATATTTCTCTTATACTTAAATTCACAAAAGCTTTCTGgAGAAGTATAaAGACCAGTATCAGTTGGTTTTCTATAAATCTCTGTCTCATAaTGTTTATCTTTGCGTTGAATTAACAAATCcAAAAACGCAATcGATGACTTTCTCTCCGTTTCACATGTGAATACAATGTTcTTATGTAAACTGTtCATAAAATGCAAAAaCGGTtCTaCATGTTTCTGgTTTTCAAATAcAAGAAAAATATCATCCACATACCTTTTATAAACAAAaGgTTTTTCAAATTGGAAgAaGcAATTTTcTTTtCCAAaCTAGCcAAAAATATTGATGCCATCGTTGGTgCTAAaGGGgAActcATAGcgaCtCcATCTATTTGTTGATACCATTCAtcATTgAAAaGAAAATtgacATTTGAAGTAGCAAATTCAAGAAGTTTtCGAAATGCCCTTCTATCCAAAATGTGATGTTCcGAATCATTTTCATtCcACAaCGCACAGcATAAGTCAATCGTCTCAACcAGTGGtACATTCGTAAACAAACTaCAAACATCAAACGAAaCcATAACATCATTCATACTtCGTTTtGTagCTttgCAATACAAGAaGATGATAGTACcTGTGCTATCGagaTgTATCGTgCGAaaGGTTTtgTATTGgCGTtATcTTttAAaCATAATTATGTTGCTGTTATATGATTTCTTTGATGgTTTTAAGgCCACAAaTATAaCaGAatACATcACGGTGGTTCAAaCCaCTTcTTGgTGAagTCGAGAAGCtA
>AAA.454EST.241
ATTCGCATACCTTTTATAAACAAAGGGTTTCTCAAATTGGAAAgAAGCAATTTTCTTTTtCAAACTAGCCAAAAATATTCGTGCcATCGTTGGTCCTAAAGGAGAACCCATAGcgaCtCcATCTATTTGTTGATACCATTCATtATTGAAAAGAAAATTGAAATTTGAAGTAGCAAATTCAAAAAGTTTACGAAaTGCCCTTTCATTCatAATGTGATGTTCAGAATCATTTTCATCCCaCAACgCACAacATAAGTCAATTGTTTCAATCAATGGTGCATTCGTAAACAAACTGCAAACaTTAAACGAAACcATAACATCATTtATACTtCGTTTtGTagCTttGCAATACAAGAaGATGATAGTACcTGTGCTATCGagaTgTATCGTgCGAaaGGTTTtgTATTGgCGTtATcTTttAAaCATAATTATGTTGCTGTTATATGATTTCTTTGATGgTTTTAAGgCCACAAaTATAaCaGAatACATcACGGTGGTTCAAaCCaCTTcTTGgTGAagTCGAGAAGCtA
>AAA.454EST.242
ATTCGCATACCTTTTATAAACAAAGGGTTTCTCAAATTGGAAAgAAGCAATTTTCTTTTtCAAACTAGCCAAAAATATTCGTGCcATCGTTGGTCCTAAAGGAGAACCCATAGcgaCtCcATCTATTTGTTGATACCATTCATtATTGAAAAGAAAATTGAAATTTGAAGTAGCAAATTCAAAAAGTTTACGAAaTGCCCTTTCATTCatAATGTGATGTTCAGAATCATTTTCATCCCaCAACgCACAacATAAGTCAATTGtATCAACcAGTGGtACATTCGTAAACAAACTaCAAACATCAAACGAAaCcATAACATCATTCATACTtCGTTTtGTagCTttgCAATACAAGAaGATGATAGTACcTGTGCTATCGagaTgTATCGTgCGAaaGGTTTtgTATTGgCGTtATcTTttAAaCATAATTATGTTGCTGTTATATGATTTCTTTGATGgTTTTAAGgCCACAAaTATAaCaGAatACATcACGGTGGTTCAAaCCaCTTcTTGgTGAagTCGAGAAGCtA
>AAA.454EST.243
ATTCGCATACCTTTTATAAACAAAGGGTTTCTCAAATTGGAAAgAAGCAATTTTCTTTTtCAAACTAGCCAAAAATATTCGTGCcATCGTTGGTCCTAAAGGAGAACCCATAGcgaCtCcATCTATTTGTTGATACCATTCATtATTGAAAAGAAAATTGACATTTGAAGTAGCAAATTCAAGAAGTTTAcGAaatGCCCTTCtaTTCatAATGTGATGTTCAGAATCATTTTCATCCCaCAACtCACAacATAAGTCAATTGTTTCAATCAATGGTGCATTCGTAAACAAACTGCAAACATTAAaCGAAACCATAACATCATTtATACTtCGTTTtGTagCTttGCAATACAAGAaGATGATAGTACcTGTGCTATCGagaTgTATCGTgCGAaaGGTTTtgTATTGgCGTtATcTTttAAaCATAATTATGTTGCTGTTATATGATTTCTTTGATGgTTTTAAGgCCACAAaTATAaCaGAatACATcACGGTGGTTCAAaCCaCTTcTTGgTGAagTCGAGAAGCtA
>AAA.454EST.244
ATTCGCATACCTTTTATAAACAAAGGGTTTCTCAAATTGGAAAgAAGCAATTTTCTTTTtCAAACTAGCCAAAAATATTCGTGCcATCGTTGGTCCTAAAGGAGAACCCATAGcgaCtCcATCTATTTGTTGATACCATTCATtATTGAAAAGAAAATTGACATTTGAAGTAGCAAATTCAAGAAGTTTAcGAaatGCCCTTCtaTTCatAATGTGATGTTCAGAATCATTTTCATCCCaCAACtCACAacATAAGTCAATTGtATCAACcAGTGGtACATTCGTAAACAAACTaCAAACATCAAACGAAaCcATAACATCATTCATACTtCGTTTtGTagCTttgCAATACAAGAaGATGATAGTACcTGTGCTATCGagaTgTATCGTgCGAaaGGTTTtgTATTGgCGTtATcTTttAAaCATAATTATGTTGCTGTTATATGATTTCTTTGATGgTTTTAAGgCCACAAaTATAaCaGAatACATcACGGTGGTTCAAaCCaCTTcTTGgTGAagTCGAGAAGCtA
>AAA.454EST.245
attctccgaccctttggcaatttcacaaactgaggagtaaTTTAACAAATCATTCAACTtATTTACATACACATCATGGTCAaGAatAACTatCCCATTtCCTTTGTCAAACTTACAGAtATttaTATTTTtTtAGCtAagTTTTTTAAAGTCaTAAAATCCcTAATATTCtGCTTTTTGTTTttATCGATATACTCCATCGTAcTtGCaCTTAACGAGCTCTTCAcaTAaTTACCATTAatgCCTTTcATcGATCGGgctATatGAAAaTATAAACTTTCAaTTTTtGCAcACAaTTTtGTTTCATCcAAGCGATTCTTAATACagTGATTTGGACCAAATTTTAAAACACGCTCTTCatCAtcATtCAAcaCTATTTTACTCAAATTTAtcACAGTATTCTCCACACTAAATTTAgAAaTCCCAAAtaTTTttcTCAAaTTAATCAATTTTTtAAtaTGagcaTcTCTTTagaTTTTATTTGcAcAaTCGAaTTTTtgaTacACcATTCtACACATACctGTAAACAAAActCATTcGTAGCATTATTTAACATTAATCcAATATTTGTTAGTTTTTTATCAATGGAAGTTCtCCTTATTTTCTCTGATtCCAACATtCTTCTTAACGTTCTTCTATGTATTAATtGgaCATCTTTACTGgAAAGaCAATCaCTTAGTTtcATTTTAAaaaTgAAaGAaGgAATCATcttttcTtcTAAAcAAGTctCAAGAAAACTAATgTCTAGTtCcTTTCTTTTGaGgagTTAtAaaCCTTCaTAAACcTTTtgAaTATTGgAaCAGCTGCAaCATGAtttAtAAaTAAaTAATTAAATAAATTTGGCAACGATTtAATTAAAaGATAACGCCAATAAAAAaCTTTtCGTACGATATATTtCGAtAGCATAaCTaTCATCTTCAGGTACtCAAAACCAACTAAAAATATtAAaTTAACaTTTAATTTAAACAAATTATTTTTtATTAATTTAATTTTgTAATAAATAAaTATTtATAAAATATATTCAAataCTTTTAATTAaTTtAAAATTTtCATTtATATtaTAacTTTTttAAAAAAaTtAaTgTAATTTAAAATTTtCAATTATTTTAATAATattaaacAaaCATG
>AAA.454EST.246
ATTCGCATACCTTTTATAAACAAAGGGTTTCTCAAATTGGAAAgAAGCAATTTTCTTTTtCAAACTAGCCAAAAATATTCGTGCcATCGTTGGTCCTAAAGGAGAACCCATAGcgaCtCcATCTATTTGTTGATACCATTCAtcATTgAAAaGAAAATtgacATTTGAAGTAGCAAATTCAAGAAGTTTtCGAAATGCCCTTCTATCCAAAATGTGATGTTCcGAATCATTTTCATtCcACAaCGCACAGcATAAGTCAATCGTCTCAACcAGTGGtACATTCGTAAACAAACTaCAAACATCAAACGAAaCcATAACATCATTCATACTtCGTTTtGTagCTttgCAATACAAGAaGATGATAGTACcTGTGCTATCGagaTgTATCGTgCGAaaGGTTTtgTATTGgCGTtATcTTttAAaCATAATTATGTTGCTGTTATATGATTTCTTTGATGgTTTTAAGgCCACAAaTATAaCaGAatACATcACGGTGGTTCAAaCCaCTTcTTGgTGAagTCGAGAAGCtA
>AAA.454EST.247
caTACAcaTaTTtAATtCCTAtATaGAAAAaCTCCGgaGAGAAGaTTTtAAAaGTGgcGcTaGGTGCATGaaCaCAaTAAacTCAaaTTtAAaCgtCaCTcGTTTTTAAATTgTCTTTATCGTGATTGCTTTCTGAAAATAAtCGTTAGCATTATTTtATAATTAAATTAATTTGGCAACGATTtAATTAAAaGATAACGCCAATAAAAAaCTTTtCGTACGATATATTtCGAtAGCATAaCTaTCATCTTCAGGTACtCAAAACCAACTAAAAATATtAAaTTAACaTTTAATTTAAACAAATTATTTTTtATTAATTTAATTTTgTAATAAATAAaTATTtATAAAATATATTCAAataCTTTTAATTAaTTtAAAATTTtCATTtATATtaTAacTTTTttAAAAAAaTtAaTgTAATTTAAAATTTtCAATTATTTTAATAATattaaacAaaCATG
>AAA.454EST.248
attctccgaccctttggcaatttcacaaactgaggagtaaTTTAACAAATCATTCAACTtATTTACATACACATCATGGTCAaGAatAACTatCCCATTtCCTTTGTCAAACTTACAGAtATttaTATTTTtTtAGCtAagTTTTTTAAAGTCaTAAAATCCcTAATATTCtGCTTTTTGTTTttATCGATATACTCCATCGTAcTtGCaCTTAACGAGCTCTTCAcaTAaTTACCATTAatgCCTTTcATcGATCGGgctATatGAAAaTATAAACTTTCAaTTTTtGCAcACAaTTTtGTTTCATCcAAGCGATTCTTAATACagTGATTTGGACCAAATTTTAAAACACGCTCTTCatCAtcATtCAAcaCTATTTTACTCAAATTTAtcACAGTATTCTCCACACTAAATTTAgAAaTCCCAAAtaTTTttcTCAAaTTAATCAATTTTTtAAtaTGagcaTcTCTTTagaTTTTATTTGcAcAaTCGAaTTTTtgaTacACcATTCtACACATACctGTAAACAAAActCATTcGTAGCATTATTTAACATTAATCcAATATTTGTTAGTTTTTTATCAATGGAAGTTCtCCTTATTTTCTCTGATtCCAACATtCTTCTTAACGTTCTTCTATGTATTAATtGgaCATCTTTACTGgAAAGaCAATCaCTTAGTTtcATTTTAAaaaTgAAaGAaGgAATCATcttttcTtcTAAAcAAGTctCAAGAAAACTAATgTCTAGTtCcTTTCTTTTGaGgagTTAtAaaCCTTCaTAAACcTTTtgAaTATTGgAaCAGCTGCAaCATGAtttAtAAaTAAaTAATTAAATAAATTTGGCAACGATTtAATTAAAaGATAACGCCAATAAAAAaCTTTtCGTACGATATATTtCGAtAGCATAaCTaTCATCTTCAGGTACtCAAAACCAACTAAAAATATtAAaTTAACaTTTAATTTAAACAAATTATTTTTtATTAATTTAATTTTgTAATAAATAAATATTTAtAAAatAtATTCAAAtAAcTTTTAATTAATTtAAAATTTAATTTCTATTATatATTTTTtAAAAAaTTAATGTAATTtAAAATTTCAATTATTTTAATAATATTAATAAATATTACTTTTtATTtATTTTCTGGgTTTAAATTAAAATGCTGATTATTATGGGGgTTAAATtaCAAGGTTgAtCcGTTTTTtCTGAGTAATAtCTTGTGTTCAAGCTGGTACTTtGcGAGATGGAGTGTGGTAAAAaGaTtGTCTGTTATGGACATCAGTTT
>AAA.454EST.249
caTACAcaTaTTtAATtCCTAtATaGAAAAaCTCCGgaGAGAAGaTTTtAAAaGTGgcGcTaGGTGCATGaaCaCAaTAAacTCAaaTTtAAaCgtCaCTcGTTTTTAAATTgTCTTTATCGTGATTGCTTTCTGAAAATAAtCGTTAGCATTATTTtATAATTAAATTAATTTGGCAACGATTtAATTAAAaGATAACGCCAATAAAAAaCTTTtCGTACGATATATTtCGAtAGCATAaCTaTCATCTTCAGGTACtCAAAACCAACTAAAAATATtAAaTTAACaTTTAATTTAAACAAATTATTTTTtATTAATTTAATTTTgTAATAAATAAATATTTAtAAAatAtATTCAAAtAAcTTTTAATTAATTtAAAATTTAATTTCTATTATatATTTTTtAAAAAaTTAATGTAATTtAAAATTTCAATTATTTTAATAATATTAATAAATATTACTTTTtATTtATTTTCTGGgTTTAAATTAAAATGCTGATTATTATGGGGgTTAAATtaCAAGGTTgAtCcGTTTTTtCTGAGTAATAtCTTGTGTTCAAGCTGGTACTTtGcGAGATGGAGTGTGGTAAAAaGaTtGTCTGTTATGGACATCAGTTT
>AAA.454EST.250
attctccgaccctttggcaatttcacaaactgaggagtaaTTTAACAAATCATTCAACTtATTTACATACACATCATGGTCAaGAatAACTatCCCATTtCCTTTGTCAAACTTACAGAtATttaTATTTTtTtAGCtAagTTTTTTAAAGTCaTAAAATCCcTAATATTCtGCTTTTTGTTTttATCGATATACTCCATCGTAcTtGCaCTTAACGAGCTCTTCAcaTAaTTACCATTAatgCCTTTcATcGATCGGgctATatGAAAaTATAAACTTTCAaTTTTtGCAcACAaTTTtGTTTCATCcAAGCGATTCTTAATACagTGATTTGGACCAAATTTTAAAACACGCTCTTCatCAtcATtCAAcaCTATTTTACTCAAATTTAtcACAGTATTCTCCACACTAAATTTAgAAaTCCCAAAtaTTTttcTCAAaTTAATCAATTTTTtAAtaTGagcaTcTCTTTagaTTTTATTTGcAcAaTCGAaTTTTtgaTacACcATTCtACACATACctGTAAACAAAActCATTcGTAGCATTATTTAACATTAATCcAATATTTGTTAGTTTTTTATCAATGGAAGTTCtCCTTATTTTCTCTGATtCCAACATtCTTCTTAACGTTCTTCTATGTATTAATtGgaCATCTTTACTGgAAAGaCAATCaCTTAGTTtcATTTTAAaaaTgAAaGAaGgAATCATcttttcTtcTAAAcAAGTctCAAGAAAACTAATgTCTAGTtCcTTTCTTTTGaGgagTTAtAaaCCTTCaTAAACcTTTtgAaTATTGgAaCAGCTGCAaCATGAtttAtAAaTAAaTAATTAAATAAATTTGGCAACGATTtAATTAAAaGATAACGCCAATAAAAAaCTTTtCGTACGATATATTtCGAtAGCATAaCTaTCATCTTCAGGTACtCAAAACCAACTAAAAATATtATGAATtAACATttAATtcAAacAaaTTATTTTTtATTAATTTAAttttgtAAtAAATAAATAtttatAAaaTATATTTTAAaTTAAtcttAAatttaaaattttttacttatATTCtAATTTTtAAAAAATTAATGTGATATATATGTGTGTATGTTtAAaTTCTtCGTTTTTACAATTTTTATTTaCCtAaTTCcATTTTATcATGGAGAaCAAAAaTAaCAGgAAAAaCAGAGCAACGGCcACAAAaGAAAAaTTAAGGCTT
>AAA.454EST.251
caTACAcaTaTTtAATtCCTAtATaGAAAAaCTCCGgaGAGAAGaTTTtAAAaGTGgcGcTaGGTGCATGaaCaCAaTAAacTCAaaTTtAAaCgtCaCTcGTTTTTAAATTgTCTTTATCGTGATTGCTTTCTGAAAATAAtCGTTAGCATTATTTtATAATTAAATTAATTTGGCAACGATTtAATTAAAaGATAACGCCAATAAAAAaCTTTtCGTACGATATATTtCGAtAGCATAaCTaTCATCTTCAGGTACtCAAAACCAACTAAAAATATtATGAATtAACATttAATtcAAacAaaTTATTTTTtATTAATTTAAttttgtAAtAAATAAATAtttatAAaaTATATTTTAAaTTAAtcttAAatttaaaattttttacttatATTCtAATTTTtAAAAAATTAATGTGATATATATGTGTGTATGTTtAAaTTCTtCGTTTTTACAATTTTTATTTaCCtAaTTCcATTTTATcATGGAGAaCAAAAaTAaCAGgAAAAaCAGAGCAACGGCcACAAAaGAAAAaTTAAGGCTT
>AAA.454EST.252
TATtCACCACAGATAACATTCCAAatGTTCGAaTTTaTTttAATTTTtATTGAATTAAAAgATTTATTGAATTTGTAaCAATTGAACTGCTAATGAGgATTTGTATAATGAATTTGATTGCGGTTTCATCAGCAATTTtCTGCTTGGCATTTCATTTATCCGCAGCGGTGAAATATTTGGCTGTCAACCAATCAAATtGCAGAATCGGCGTCAATTTGACCAATCCGTGCGGgTTtATtATCGATGTTAAAGGTGATATTAATGAGGATATCCGTTGCCAGTtGCATTTcAaTACATCCAATGCAACTGTGGAATTcTCcAatcAAATCATTtataTCAAAGGCCGATCCAAATCACAAGCCAATAACAAATGCCAATATTTtAGCTTCCAATTTCTCACCTCATTGCGGACATATCGACTTGCTACAACTTGTGGCGGTCACATTGACCCGGTCAATAaGACAaTTAAaTCATTTATTAGTGCTGAACtGTTTtATGATCTGCAAGGCTTGATTAGTAGAAATGAATCCCGATTGcAAATGAGTTTGACAATTCtcAATCCAGATCCAAATGCTTGTtCAGATCCGGCTGAAaCATTACCAAAGAATGCCGCTATGAATAGGGATAATAATATCCATTCAGATGGCACTTCTGCAAGGAGTTGGAATGAGGCTTCCATGTGGATCTGGATCATTGCTGGCATGATATGCATTGCTTTGACGGTTGGAATTATTGCGATATGTTTATTTGTAGCTCAGAGACGTGCCGGACTCGCGGATAAGATTTGGAGGGCACCAAAAAGCTCaGTAAAACTTCAAATGATGgACGAAACTAAGAATGATTATCCAAAACGTTTGGAAAaGCTAATCGAaGTAAAaGATTTACATGAAAaTGTTCTAATAAGTTTAGCTGCCTGAGACAGAGTAAAaCAATATTCGTTATAACGTCTTTTGCACACGTTATTAGTGACTTTTTTCGATTTTtCCtGTTTCCTAGCACTTaTACATCTATTTTTtGTTGCAATTTAAATTtTTTtCACAGAACTGTTCAAAGTTTACGTTTTTCGCTCATTTATAATTTtAAATaTAAAAAGTGAaTTt
>AAA.454EST.253
TATtCACCACAGATAACATTCCAAatGTTCGAaTTTaTTttAATTTTtATTGAATTAAAAgATTTATTGAATTTGTAaCAATTGAACTGCTAATGAGgATTTGTATAATGAATTTGATTGCGGTTTCATCAGCAATTTtCTGCTTGGCATTTCATTTATCCGCAGCGGTGAAATATTTGGCTGTCAACCAATCAAATtGCAGAATCGGCGTCAATTTGACCAATCCGTGCGGgTTtATtATCGATGTTAAAGGTGATATTAATGAGGATATCCGTTGCCAGTtGCATTTcAaTACATCCAATGCAACTGTGGAATTcTCcAatcAAATCATTtataTCAAAGGCCGATCCAAATCACAAGCCAATAACAAATGCCAATATTTtAGCTTCCAATTTCTCACCTCATTGCGGACATATCGACTTGCTACAACTTGTGGCGGTCACATTGACCCGGTCAATAaGACAaTTAAaTCATTTATTAGTGCTGAACtGTTTtATGATCTGCAAGGCTTGATTAGTAGAAATGAATCCCGATTGcAAATGAGTTTGACAATTCtcAATCCAGATCCAAATGCTTGTtCAGATCCAGGTAAATATTtATAAAtATTTCAGCAAGAAtAATTtCTCCcAGCTCTGAcTGGACCtGTTCAACTAaTtaTtAATTGAAAaTtGgAAtCGAACTGATAAAAACATtAaTAaTTTTtCATTCAtAATTG
>AAA.454EST.254
TATtCACCACAGATAACATTCCAAatGTTCGAaTTTaTTttAATTTTtATTGAATTAAAAgATTTATTGAATTTGTAaCAATTGAACTGCTAATGAGgATTTGTATAATGAATTTGATTGCGGTTTCATCAGCAATTTtCTGCTTGGCATTTCATTTATCCGCAGCGGTGAAATATTTGGCTGTCAACCAATCAAATtGCAGAATCGGCGTCAATTTGACCAATCCGTGCGGgTTtATtATCGATGTTAAAGGTGATATTAATGAGGATATCCGTTGCCAGTtGCATTTcAaTACATCCAATGCAACTGTGGAATTcTCcAatcAAATCATTtataTCAAAGGCCGATCCAAATCACAAGCCAATAACAAATGCCAATATTTtAGCTTCCAATTTCTCACCTCATTGCGGACATATCGACTTGCTACAACTTGTGGCGGTCACATTGACCCGGTCAATAaGACAaTTAAaTCATTTATTAGTGCTGAACtGTTTtATGATCTGCAAGGCTTGATTAGTAGAAATGAATCCCGATTGcAAATGAGTTTGACAATTCtcAATCCAGATCCAAATGCTTGTGCAGATCcAgatcAaaTtCtAGATGAAGGCAGAGCAGAAGGAAAACTCGATATTTTTTtAGCTGTAACCTTTCCAAAGAATGTCGCTGTGGTCAAGGATAATAATATCCATTCAACTGGCACATCTACATCGATTTGGAATGGGACTTCCAGGTTGATCTGGATCATTGCTGGCATGATATTTATATGGATTGCTTTGGCGGTTGGAATTATTGCGATATATTTATCTCAGAGATGGCGAGAATCTCAGACAGgaGGAGGAGGAGGGAAATGATGGAATAATCTAAAACATCCTACAGAATCATCTGTCAGATGCAAAAaTAACAGTAaCAGATTAtATTTTATTTTtCTTtAtCATTTGATCCGATCATGTTTATAAaTAAaTCTGCTTATTCtGCCtA
>AAA.454EST.255
AAtAATTATTTAAttttaTtgaaGTTAAaaGATTtATtGAATTtGtAGCAATTGAACTGCTAATgAGgATTtGTaTAatGAATTTGATTgCGGTTtCATCAGCAACTTtCTGCTTGGCATTtCATTTAtCCGcAGCggTGAAATATTTGGCTGTCAACCAaTCAAATtGCAGAATCGGCGCCAATTTGACcAATCCGTGCGGgTTTATTATCGATGTTAAaGGCGATATTAATGAGGATATCCGTTGCCAATTGCATTTCAATACATCCGATGCAACTGTGgAATTCTCCAATCAAATCATTTATATCAAATCACAAGCCAATAACAAATGCCCATaTTTtAGCTTCCAATTTCTCACCTCATTGCGGACATATCGACTTGCTACAACTTGTGGCGGTCACATTGACCCGGTCAATAaGACAaTTAAaTCATTTATTAGTGCTGAACtGTTTtATGATCTGCAAGGCTTGATTAGTAGAAATGAATCCCGATTGcAAATGAGTTTGACAATTCtcAATCCAGATCCAAATGCTTGTtCAGATCCGGCTGAAaCATTACCAAAGAATGCCGCTATGAATAGGGATAATAATATCCATTCAGATGGCACTTCTGCAAGGAGTTGGAATGAGGCTTCCATGTGGATCTGGATCATTGCTGGCATGATATGCATTGCTTTGACGGTTGGAATTATTGCGATATGTTTATTTGTAGCTCAGAGACGTGCCGGACTCGCGGATAAGATTTGGAGGGCACCAAAAAGCTCaGTAAAACTTCAAATGATGgACGAAACTAAGAATGATTATCCAAAACGTTTGGAAAaGCTAATCGAaGTAAAaGATTTACATGAAAaTGTTCTAATAAGTTTAGCTGCCTGAGACAGAGTAAAaCAATATTCGTTATAACGTCTTTTGCACACGTTATTAGTGACTTTTTTCGATTTTtCCtGTTTCCTAGCACTTaTACATCTATTTTTtGTTGCAATTTAAATTtTTTtCACAGAACTGTTCAAAGTTTACGTTTTTCGCTCATTTATAATTTtAAATaTAAAAAGTGAaTTt
>AAA.454EST.256
AAtAATTATTTAAttttaTtgaaGTTAAaaGATTtATtGAATTtGtAGCAATTGAACTGCTAATgAGgATTtGTaTAatGAATTTGATTgCGGTTtCATCAGCAACTTtCTGCTTGGCATTtCATTTAtCCGcAGCggTGAAATATTTGGCTGTCAACCAaTCAAATtGCAGAATCGGCGCCAATTTGACcAATCCGTGCGGgTTTATTATCGATGTTAAaGGCGATATTAATGAGGATATCCGTTGCCAATTGCATTTCAATACATCCGATGCAACTGTGgAATTCTCCAATCAAATCATTTATATCAAATCACAAGCCAATAACAAATGCCCATaTTTtAGCTTCCAATTTCTCACCTCATTGCGGACATATCGACTTGCTACAACTTGTGGCGGTCACATTGACCCGGTCAATAaGACAaTTAAaTCATTTATTAGTGCTGAACtGTTTtATGATCTGCAAGGCTTGATTAGTAGAAATGAATCCCGATTGcAAATGAGTTTGACAATTCtcAATCCAGATCCAAATGCTTGTtCAGATCCAGGTAAATATTtATAAAtATTTCAGCAAGAAtAATTtCTCCcAGCTCTGAcTGGACCtGTTCAACTAaTtaTtAATTGAAAaTtGgAAtCGAACTGATAAAAACATtAaTAaTTTTtCATTCAtAATTG
>AAA.454EST.257
cTGtcaaccAATCaaattGCAGAATCGGCGCCAAtttgACCAATCCGTGCGGgTTtaTTATcGATGTTAAaGGTgATATtAATGAGGATATCcGTTGCCAATTGCATTTCAATACatCcGACGCAACTGTGGAaTTCTCCAATCAAATCATTTATATCAAAGgTCAAGCCAATAACAAATGCCcATATTTTAGCTTACACCTTGTcACATCATTGCGGATATATCGACTTGCTACAACTTGTGGCGGTCACATTGACCCGGTCAATAaGACAaTTAAaTCATTTATTAGTGCTGAACtGTTTtATGATCTGCAAGGCTTGATTAGTAGAAATGAATCCCGATTGcAAATGAGTTTGACAATTCtcAATCCAGATCCAAATGCTTGTtCAGATCCGGCTGAAaCATTACCAAAGAATGCCGCTATGAATAGGGATAATAATATCCATTCAGATGGCACTTCTGCAAGGAGTTGGAATGAGGCTTCCATGTGGATCTGGATCATTGCTGGCATGATATGCATTGCTTTGACGGTTGGAATTATTGCGATATGTTTATTTGTAGCTCAGAGACGTGCCGGACTCGCGGATAAGATTTGGAGGGCACCAAAAAGCTCaGTAAAACTTCAAATGATGgACGAAACTAAGAATGATTATCCAAAACGTTTGGAAAaGCTAATCGAaGTAAAaGATTTACATGAAAaTGTTCTAATAAGTTTAGCTGCCTGAGACAGAGTAAAaCAATATTCGTTATAACGTCTTTTGCACACGTTATTAGTGACTTTTTTCGATTTTtCCtGTTTCCTAGCACTTaTACATCTATTTTTtGTTGCAATTTAAATTtTTTtCACAGAACTGTTCAAAGTTTACGTTTTTCGCTCATTTATAATTTtAAATaTAAAAAGTGAaTTt
>AAA.454EST.258
TATtCACCACAGATAACATTCCAAatGTTCGAaTTTaTTttAATTTTtATTGAATTAAAAgATTTATTGAATTTGTAaCAATTGAACTGCTAATGAGgATTTGTATAATGAATTTGATTGCGGTTTCATCAGCAATTTtCTGCTTGGCATTTCATTTATCCGCAGCGGTGAAATATTTGGCTGTCAACCAATCAAATtGCAGAATCGGCGTCAATTTGACCAATCCGTGCGGgTTtATtATCGATGTTAAAGGTGATATTAATGAGGATATCCGTTGCCAGTtGCATTTcAaTACATCCAATGCAACTGTGGAATTcTCcAatcAAATCATTtataTCAAAGGCCGATCCAAATCACAAGCCAATAACAAATGCCAATATTTtAGCTTCCAATTTCTCACCTCATTGCGGACATATCGACTTGCTACAACTTGTGGCGGTCACATTGACCCGGTCAATAaGACAaTTAAaTCATTTATTAGTGCTGAACtGTTTtATGATCTGCAAGGCTTGATTAGTAGAAATGAATCCCGATTGCAAATGAGTTTGATTAATCTCAATCCCGATCCAAATGCTTGTGCAGATCCGGCTGAAACCTTTCCAAaGAATGTCGCTGTGATCAGGGATAATAATATCCATTCAACTGGCACaTCTGCACCGATTTGGAATGGGACTTCCAGGTTGATCTGGATCATTGCTGGCATGATATTtATATGGATTGCTTtGGCGgTTGGAaTTATTGCGATATATTtATCTCAGAgaCGCGCGAGAATCTCGGACAGGAGGAGGAGGAGGGAAaTGATGGAAaCATCTAAAACATCcTAcAGAaTCaGCTGtCAGGTGTAAtAaTAAaCAGTAACAGA
>AAA.454EST.259
cTGtcaaccAATCaaattGCAGAATCGGCGCCAAtttgACCAATCCGTGCGGgTTtaTTATcGATGTTAAaGGTgATATtAATGAGGATATCcGTTGCCAATTGCATTTCAATACatCcGACGCAACTGTGGAaTTCTCCAATCAAATCATTTATATCAAAGgTCAAGCCAATAACAAATGCCcATATTTTAGCTTACACCTTGTcACATCATTGCGGATATATCGACTTGCTACAACTTGTGGCGGTCACATTGACCCGGTCAATAaGACAaTTAAaTCATTTATTAGTGCTGAACtGTTTtATGATCTGCAAGGCTTGATTAGTAGAAATGAATCCCGATTGcAAATGAGTTTGACAATTCtcAATCCAGATCCAAATGCTTGTtCAGATCCAGGTAAATATTtATAAAtATTTCAGCAAGAAtAATTtCTCCcAGCTCTGAcTGGACCtGTTCAACTAaTtaTtAATTGAAAaTtGgAAtCGAACTGATAAAAACATtAaTAaTTTTtCATTCAtAATTG
>AAA.454EST.260
AAtAATTATTTAAttttaTtgaaGTTAAaaGATTtATtGAATTtGtAGCAATTGAACTGCTAATgAGgATTtGTaTAatGAATTTGATTgCGGTTtCATCAGCAACTTtCTGCTTGGCATTtCATTTAtCCGcAGCggTGAAATATTTGGCTGTCAACCAaTCAAATtGCAGAATCGGCGCCAATTTGACcAATCCGTGCGGgTTTATTATCGATGTTAAaGGCGATATTAATGAGGATATCCGTTGCCAATTGCATTTCAATACATCCGATGCAACTGTGgAATTCTCCAATCAAATCATTTATATCAAATCACAAGCCAATAACAAATGCCCATaTTTtAGCTTCCAATTTCTCACCTCATTGCGGACATATCGACTTGCTACAACTTGTGGCGGTCACATTGACCCGGTCAATAaGACAaTTAAaTCATTTATTAGTGCTGAACtGTTTtATGATCTGCAAGGCTTGATTAGTAGAAATGAATCCCGATTGcAAATGAGTTTGACAATTCtcAATCCAGATCCAAATGCTTGTGCAGATCcAgatcAaaTtCtAGATGAAGGCAGAGCAGAAGGAAAACTCGATATTTTTTtAGCTGTAACCTTTCCAAAGAATGTCGCTGTGGTCAAGGATAATAATATCCATTCAACTGGCACATCTACATCGATTTGGAATGGGACTTCCAGGTTGATCTGGATCATTGCTGGCATGATATTTATATGGATTGCTTTGGCGGTTGGAATTATTGCGATATATTTATCTCAGAGATGGCGAGAATCTCAGACAGgaGGAGGAGGAGGGAAATGATGGAATAATCTAAAACATCCTACAGAATCATCTGTCAGATGCAAAAaTAACAGTAaCAGATTAtATTTTATTTTtCTTtAtCATTTGATCCGATCATGTTTATAAaTAAaTCTGCTTATTCtGCCtA
>AAA.454EST.261
AATCGGAAATATCCCCAGAAaGATCATCATCATTCCCTATGAGGAGGATTTATATAATGAATTTGATtGCGGTTTCATCAGCAATTTTCTGCTTGGCaTTTCATTTATCCGCAGCGGTGAAaTATTTGGCTGTCAACCAATCAAATTGCAGAATCGGAGCCAATTTGACCAATCCGTGCGGGTTTATTATCGATGTTAAAGGCGATATTAATGAGGATAtCcGTTGCCAATTGCATTTCAATACATCAAATGCAACTGTGGAATTCTCCAATCAAATAATTTATATCAAaTCACAAGCCAATAACAAATGCCCATATTTTAGCTTCCAATTTCTCACCTCATTGCGGACATATCGACTTGCTACAACTTGTGGCGGTCACATTGACCAGGTCAATAAGACAATTAAATCATTTATTAGTGCTGAACTATTTTATGATCTGCAAGGCTTGATTAGTAGAAATGAATCCCGATTGcAAATGAGTTTGACAATTCtcAATCCAGATCCAAATGCTTGTtCAGATCCGGCTGAAaCATTACCAAAGAATGCCGCTATGAATAGGGATAATAATATCCATTCAGATGGCACTTCTGCAAGGAGTTGGAATGAGGCTTCCATGTGGATCTGGATCATTGCTGGCATGATATGCATTGCTTTGACGGTTGGAATTATTGCGATATGTTTATTTGTAGCTCAGAGACGTGCCGGACTCGCGGATAAGATTTGGAGGGCACCAAAAAGCTCaGTAAAACTTCAAATGATGgACGAAACTAAGAATGATTATCCAAAACGTTTGGAAAaGCTAATCGAaGTAAAaGATTTACATGAAAaTGTTCTAATAAGTTTAGCTGCCTGAGACAGAGTAAAaCAATATTCGTTATAACGTCTTTTGCACACGTTATTAGTGACTTTTTTCGATTTTtCCtGTTTCCTAGCACTTaTACATCTATTTTTtGTTGCAATTTAAATTtTTTtCACAGAACTGTTCAAAGTTTACGTTTTTCGCTCATTTATAATTTtAAATaTAAAAAGTGAaTTt
>AAA.454EST.262
AAtAATTATTTAAttttaTtgaaGTTAAaaGATTtATtGAATTtGtAGCAATTGAACTGCTAATgAGgATTtGTaTAatGAATTTGATTgCGGTTtCATCAGCAACTTtCTGCTTGGCATTtCATTTAtCCGcAGCggTGAAATATTTGGCTGTCAACCAaTCAAATtGCAGAATCGGCGCCAATTTGACcAATCCGTGCGGgTTTATTATCGATGTTAAaGGCGATATTAATGAGGATATCCGTTGCCAATTGCATTTCAATACATCCGATGCAACTGTGgAATTCTCCAATCAAATCATTTATATCAAATCACAAGCCAATAACAAATGCCCATaTTTtAGCTTCCAATTTCTCACCTCATTGCGGACATATCGACTTGCTACAACTTGTGGCGGTCACATTGACCCGGTCAATAaGACAaTTAAaTCATTTATTAGTGCTGAACtGTTTtATGATCTGCAAGGCTTGATTAGTAGAAATGAATCCCGATTGCAAATGAGTTTGATTAATCTCAATCCCGATCCAAATGCTTGTGCAGATCCGGCTGAAACCTTTCCAAaGAATGTCGCTGTGATCAGGGATAATAATATCCATTCAACTGGCACaTCTGCACCGATTTGGAATGGGACTTCCAGGTTGATCTGGATCATTGCTGGCATGATATTtATATGGATTGCTTtGGCGgTTGGAaTTATTGCGATATATTtATCTCAGAgaCGCGCGAGAATCTCGGACAGGAGGAGGAGGAGGGAAaTGATGGAAaCATCTAAAACATCcTAcAGAaTCaGCTGtCAGGTGTAAtAaTAAaCAGTAACAGA
>AAA.454EST.263
TATtCACCACAGATAACATTCCAAatGTTCGAaTTTaTTttAATTTTtATTGAATTAAAAgATTTATTGAATTTGTAaCAATTGAACTGCTAATGAGgATTTGTATAATGAATTTGATTGCGGTTTCATCAGCAATTTtCTGCTTGGCATTTCATTTATCCGCAGCGGTGAAATATTTGGCTGTCAACCAATCAAATtGCAGAATCGGCGTCAATTTGACCAATCCGTGCGGgTTtATtATCGATGTTAAAGGTGATATTAATGAGGATATCCGTTGCCAGTtGCATTTcAaTACATCCAATGCAACTGTGGAATTcTCcAatcAAATCATTtataTccaCGGGCTAGCATCACCAAAATGTCCTcATTTTAGCTTaCACCTTGtCACATcATTGGGGACgATTTCCAGTTTATTtGATTGGAaTGCGaGATGTAATTtAGATTTCCATTAACaGaCaaCTTGTGGCGGTCACATTGACCCGCAGAATAAAACTAgtGAGTTATTCAATCGGGCTGAACTGTTTtAtGATCTGCAGGGGctgATTaaTAGAAATGAATCCCGATTGCtAaTAacTTTAgCAATTCTCAaTGAGATATTTGCTAATTTATTATTGTAATGATCCGtATtAaTATCAGATCCAGATCCAAATGCTTGTTCAGATCcGGGgTTTTtAAtGAAAaTATTTAGCGGTCAACCAGACcAATTGTATAAaTGGGGCGGATTTATTTCATCCGTGCGGGTTTATTATCGATGTTAAAGGTGATATTAATGAGGATATCCGTtGCCAaTTGCATTTCAATACATCCAATGCAACTGTGGAATTCTCCAATAAAATCCTTCAAATCCACGGGCTAGCATCCCGAAAATGTCCCCATTTTAGCTTACACCTTGTCACATCATTGCGGACATTTCCATTCCAGACAACTTGTGGCGGTGACATTGAGCCGCAGAATAAAACTATGGAGTTATTCAATCGGGCTGAACTGTTTTATGATCGGCAGGGCTTGATTAGTAGGAATGAATCCCAATTGGAAATGAGTTTGACAAATCTCAATCCGGATCCAAATGCTTGTTCCAATCCGGATCAGCGTACAAGCAGATCTGTTTCACAACTCGTCAAGACAATTACTGTCACTCCAGAGTCAGCAGGAACTGGCAAGGATAAACCGGCTGCGAGTGATTGGTCAATTGGTTATTATATCGGTATTCCAATAGCAATTATTGCCATTATAATATTAATTGCCATTACAATGATATGTGTAATCTTGATTATTGTGAGAAAACGAAAATTCCGACGCAACAGGGCAAATAATGAATCTCAAAAGACAACCGATGAACAAGCGCTTCAAATAAGGGCCAACAAAACTGATGATGAGAGGACCGATCTAAAGCTGATaGCaGTTCCTGATCAGACATCTAAAACATCCTACCGAATCAGCTGTCAGATGCAATAATAAACAGTGACAGATTAGCATTCAGTTCAATATTATATTtCTGCTTTATCATTTGATCTGTATACATATCATGTTGGTTAAATAAATGTACTTATTTTGTCT
>AAA.454EST.264
cTGtcaaccAATCaaattGCAGAATCGGCGCCAAtttgACCAATCCGTGCGGgTTtaTTATcGATGTTAAaGGTgATATtAATGAGGATATCcGTTGCCAATTGCATTTCAATACatCcGACGCAACTGTGGAaTTCTCCAATCAAATCATTTATATCAAAGgTCAAGCCAATAACAAATGCCcATATTTTAGCTTACACCTTGTcACATCATTGCGGATATATCGACTTGCTACAACTTGTGGCGGTCACATTGACCCGGTCAATAaGACAaTTAAaTCATTTATTAGTGCTGAACtGTTTtATGATCTGCAAGGCTTGATTAGTAGAAATGAATCCCGATTGcAAATGAGTTTGACAATTCtcAATCCAGATCCAAATGCTTGTGCAGATCcAgatcAaaTtCtAGATGAAGGCAGAGCAGAAGGAAAACTCGATATTTTTTtAGCTGTAACCTTTCCAAAGAATGTCGCTGTGGTCAAGGATAATAATATCCATTCAACTGGCACATCTACATCGATTTGGAATGGGACTTCCAGGTTGATCTGGATCATTGCTGGCATGATATTTATATGGATTGCTTTGGCGGTTGGAATTATTGCGATATATTTATCTCAGAGATGGCGAGAATCTCAGACAGgaGGAGGAGGAGGGAAATGATGGAATAATCTAAAACATCCTACAGAATCATCTGTCAGATGCAAAAaTAACAGTAaCAGATTAtATTTTATTTTtCTTtAtCATTTGATCCGATCATGTTTATAAaTAAaTCTGCTTATTCtGCCtA
>AAA.454EST.265
AATCGGAAATATCCCCAGAAaGATCATCATCATTCCCTATGAGGAGGATTTATATAATGAATTTGATtGCGGTTTCATCAGCAATTTTCTGCTTGGCaTTTCATTTATCCGCAGCGGTGAAaTATTTGGCTGTCAACCAATCAAATTGCAGAATCGGAGCCAATTTGACCAATCCGTGCGGGTTTATTATCGATGTTAAAGGCGATATTAATGAGGATAtCcGTTGCCAATTGCATTTCAATACATCAAATGCAACTGTGGAATTCTCCAATCAAATAATTTATATCAAaTCACAAGCCAATAACAAATGCCCATATTTTAGCTTCCAATTTCTCACCTCATTGCGGACATATCGACTTGCTACAACTTGTGGCGGTCACATTGACCAGGTCAATAAGACAATTAAATCATTTATTAGTGCTGAACTATTTTATGATCTGCAAGGCTTGATTAGTAGAAATGAATCCCGATTGcAAATGAGTTTGACAATTCtcAATCCAGATCCAAATGCTTGTtCAGATCCAGGTAAATATTtATAAAtATTTCAGCAAGAAtAATTtCTCCcAGCTCTGAcTGGACCtGTTCAACTAaTtaTtAATTGAAAaTtGgAAtCGAACTGATAAAAACATtAaTAaTTTTtCATTCAtAATTG
>AAA.454EST.266
TATtCACCACAGATAACATTCCAAatGTTCGAaTTTaTTttAATTTTtATTGAATTAAAAgATTTATTGAATTTGTAaCAATTGAACTGCTAATGAGgATTTGTATAATGAATTTGATTGCGGTTTCATCAGCAATTTtCTGCTTGGCATTTCATTTATCCGCAGCGGTGAAATATTTGGCTGTCAACCAATCgAaTTGCAGaTtCGGCGCCAATTTGACcAaTCCGTGCGGgTTTATTATCGATgTtAAaGGCGATATTAATGAGGATATCCGTTGCCagTtGCATTTCAATACATCCGACGCAACTGTGGAATTCTCCAATCAAATCATTTATATCAAATCACAAGCCAATgacAAATGtCCtCATTTtAGCTTaCAATTTCTCACCTCATTGCGGACATATCgaGTATTATCTAATTGGAATGCGAGATGTAATTGAGATTtCCCTTTActAAGCTTGCTACAACTTGTGGCGGTgACATTGACCCGGTCAATAAGACAATtGAATCATTTATTAGTGCTGAACtGTTTtATGATCTGCAATGaTTGaTTAgTAGAAATGAATCCCGATTGCtAaTAacTTTAgCAATTCTCAaTGAGATATTTGCTAATTTATTATTGTAATGATCCGtATtAaTATCAGATCCAGATCCAAATGCTTGTTCAGATCcGGGgTTTTtAAtGAAAaTATTTAGCGGTCAACCAGACcAATTGTATAAaTGGGGCGGATTTATTTCATCCGTGCGGGTTTATTATCGATGTTAAAGGTGATATTAATGAGGATATCCGTtGCCAaTTGCATTTCAATACATCCAATGCAACTGTGGAATTCTCCAATAAAATCCTTCAAATCCACGGGCTAGCATCCCGAAAATGTCCCCATTTTAGCTTACACCTTGTCACATCATTGCGGACATTTCCATTCCAGACAACTTGTGGCGGTGACATTGAGCCGCAGAATAAAACTATGGAGTTATTCAATCGGGCTGAACTGTTTTATGATCGGCAGGGCTTGATTAGTAGGAATGAATCCCAATTGGAAATGAGTTTGACAAATCTCAATCCGGATCCAAATGCTTGTTCCAATCCGGATCAGCGTACAAGCAGATCTGTTTCACAACTCGTCAAGACAATTACTGTCACTCCAGAGTCAGCAGGAACTGGCAAGGATAAACCGGCTGCGAGTGATTGGTCAATTGGTTATTATATCGGTATTCCAATAGCAATTATTGCCATTATAATATTAATTGCCATTACAATGATATGTGTAATCTTGATTATTGTGAGAAAACGAAAATTCCGACGCAACAGGGCAAATAATGAATCTCAAAAGACAACCGATGAACAAGCGCTTCAAATAAGGGCCAACAAAACTGATGATGAGAGGACCGATCTAAAGCTGATaGCaGTTCCTGATCAGACATCTAAAACATCCTACCGAATCAGCTGTCAGATGCAATAATAAACAGTGACAGATTAGCATTCAGTTCAATATTATATTtCTGCTTTATCATTTGATCTGTATACATATCATGTTGGTTAAATAAATGTACTTATTTTGTCT
>AAA.454EST.267
TATtCACCACAGATAACATTCCAAatGTTCGAaTTTaTTttAATTTTtATTGAATTAAAAgATTTATTGAATTTGTAaCAATTGAACTGCTAATGAGgATTTGTATAATGAATTTGATTGCGGTTTCATCAGCAATTTtCTGCTTGGCATTTCATTTATCCGCAGCGGTGAAATATTTGGCTGTCAACCAATCgAaTTGCAGaTtCGGCGCCAATTTGACcAaTCCGTGCGGgTTTATTATCGATgTtAAaGGCGATATTAATGAGGATATCCGTTGCCagTtGCATTTCAATACATCCGACGCAACTGTGGAATTCTCCAATCAAATCATTTATATCAAATCACAAGCCAATgacAAATGtCCtCATTTtAGCTTaCAATTTCTCACCTCATTGCGGACATATCgaGTATTATCTAATTGGAATGCGAGATGTAATTGAGATTtCCCTTTActAAGCTTGCTACAACTTGTGGCGGTgACATTGACCCGGTCAATAAGACAATtGAATCATTTATTAGTGCTGAACtGTTTtATGATCTGCAATGaTTGaTTAGTAGAAATGAATGCCGATTGCAAATGAGTTTGACAAATCTCAATCCGGATCCAAATGCTTGtGCAGATCCGGCTGAAACATTACCAAAGAATGCCACTGTGATCAGGGATAATAATATCCATTCAGCTGGCACATCTGCAAGGAGTTGGAATGAGGCTTCCATGAGGATCGGGTTCATTGCTGGCATCGTATCTATATGCATTGCTTTGATGGTTGGAATTATTGCGATGTGTTTATCTCCTAGATGTGCGGGACTCGCGGATAAGATTTGGAGGTCACTAAGGAGCTCAGTAAAAaTCTCTCAAGATCTAGATGAATGTTCCAATTTCATCAGCTGAGAGTAATGACCACCTTTTATtGTCCATTAaTTCTTTTATTTCTAGTTCATAATTTTGcaTTTTTTGATTTAAaTATATTTCTTACATAATAaT
>AAA.454EST.268
AATCGGAAATATCCCCAGAAaGATCATCATCATTCCCTATGAGGAGGATTTATATAATGAATTTGATtGCGGTTTCATCAGCAATTTTCTGCTTGGCaTTTCATTTATCCGCAGCGGTGAAaTATTTGGCTGTCAACCAATCAAATTGCAGAATCGGAGCCAATTTGACCAATCCGTGCGGGTTTATTATCGATGTTAAAGGCGATATTAATGAGGATAtCcGTTGCCAATTGCATTTCAATACATCAAATGCAACTGTGGAATTCTCCAATCAAATAATTTATATCAAaTCACAAGCCAATAACAAATGCCCATATTTTAGCTTCCAATTTCTCACCTCATTGCGGACATATCGACTTGCTACAACTTGTGGCGGTCACATTGACCAGGTCAATAAGACAATTAAATCATTTATTAGTGCTGAACTATTTTATGATCTGCAAGGCTTGATTAGTAGAAATGAATCCCGATTGcAAATGAGTTTGACAATTCtcAATCCAGATCCAAATGCTTGTGCAGATCcAgatcAaaTtCtAGATGAAGGCAGAGCAGAAGGAAAACTCGATATTTTTTtAGCTGTAACCTTTCCAAAGAATGTCGCTGTGGTCAAGGATAATAATATCCATTCAACTGGCACATCTACATCGATTTGGAATGGGACTTCCAGGTTGATCTGGATCATTGCTGGCATGATATTTATATGGATTGCTTTGGCGGTTGGAATTATTGCGATATATTTATCTCAGAGATGGCGAGAATCTCAGACAGgaGGAGGAGGAGGGAAATGATGGAATAATCTAAAACATCCTACAGAATCATCTGTCAGATGCAAAAaTAACAGTAaCAGATTAtATTTTATTTTtCTTtAtCATTTGATCCGATCATGTTTATAAaTAAaTCTGCTTATTCtGCCtA
>AAA.454EST.269
cTGtcaaccAATCaaattGCAGAATCGGCGCCAAtttgACCAATCCGTGCGGgTTtaTTATcGATGTTAAaGGTgATATtAATGAGGATATCcGTTGCCAATTGCATTTCAATACatCcGACGCAACTGTGGAaTTCTCCAATCAAATCATTTATATCAAAGgTCAAGCCAATAACAAATGCCcATATTTTAGCTTACACCTTGTcACATCATTGCGGATATATCGACTTGCTACAACTTGTGGCGGTCACATTGACCCGGTCAATAaGACAaTTAAaTCATTTATTAGTGCTGAACtGTTTtATGATCTGCAAGGCTTGATTAGTAGAAATGAATCCCGATTGCAAATGAGTTTGATTAATCTCAATCCCGATCCAAATGCTTGTGCAGATCCGGCTGAAACCTTTCCAAaGAATGTCGCTGTGATCAGGGATAATAATATCCATTCAACTGGCACaTCTGCACCGATTTGGAATGGGACTTCCAGGTTGATCTGGATCATTGCTGGCATGATATTtATATGGATTGCTTtGGCGgTTGGAaTTATTGCGATATATTtATCTCAGAgaCGCGCGAGAATCTCGGACAGGAGGAGGAGGAGGGAAaTGATGGAAaCATCTAAAACATCcTAcAGAaTCaGCTGtCAGGTGTAAtAaTAAaCAGTAACAGA
>AAA.454EST.270
TATtCACCACAGATAACATTCCAAatGTTCGAaTTTaTTttAATTTTtATTGAATTAAAAgATTTATTGAATTTGTAaCAATTGAACTGCTAATGAGgATTTGTATAATGAATTTGATTGCGGTTTCATCAGCAATTTtCTGCTTGGCATTTCATTTATCCGCAGCGGTGAAATATTTGGCTGTCAaCcAATCAAATTGCAGAATCGGCGCCAATTTGACAAATCCGTGTGGGTTTATTATCGACGTTAAAGGTGATATTAATGAGGATATCTGTTGCCAGTTGCATTTCAATACATCCAATGCAACTGTGGAATTCTCCAATCAAATCATTTATATCAAATCACAAGCCAATAAAAAATGCCCATATTTTAGCTTACAATTTCTCACCTCATTGCGGACATATCGACTTTTCACAGATTGTGGCGGTCACATTGACCCGGTCAATAAGAATATTGAATCATTTATTAGTGCTGAATTGATTTATGATCTGGATGGCTTAATTAGTAGAAATGAATCCCGATTGCAAATGAGTTTGACAATTCTCAATCCAGATCCAAATGCTTGTGCAGATCCGGCTGAAACCTTTCCAAAGGATGCCGCAGTGATCAGGGATAATAATATCCATTCAGCTGGCACATCTGCACCGATTTGGAATGGGACTTCCAGGTTGATCTGGAGCATTGCTGGCATGATATTTATATGCATTGCTTTGGCGGTTGCAATTATTGCGATGTGTTTATCTCAGAGACGCGCGAGAATCTGGAGGTCACCAAGGAGCTCAGTAAAAaTCTCTCAAGATCTAGAAGAATGTTCCAATTTCATCAGCTGAGAGTAATGGCCaCcTTTTATTGTGCATTAATtCTTTTATTTCTAGTTTATAATTTTGCATTTTTTGATTTAAA
>AAA.454EST.271
ttgtgcagatccggctgaaaCATTACCAAAGAAtGCCGCtGTGATCAGGGATAATAATATCCATTCAGCTGGCACATCTGCAACTAGTTGGAaTGAaGCTTCCAGGTTGATCTGGATCATTGCTGGCATGATATTTATATGCATTGCTTTGACGGTTGGAATTATTGCGATGTGTTTATTTGTAGCTCCTAGAGGCGCGGgAATCGCGGATAAGATTTGGAGGTCACTAAGGAGCTCAGTAAAACTTCAAATGATGGACGAAACTAAGAATGATTATCCAAAACGTTTGGAAAAGCTAATCGAAGTAAAaGATTTgCATGAAAATGTTCTAATAAGTTTAACTGCCTGAGAtAGGGTAAAaCAATATTCGTTATAACGTCTTTTGCACACGTTATTAGTGACTTTTTTCGATTTTtCCtGTTTCCTAGCACTTaTACATCTATTTTTtGTTGCAATTTAAATTtTTTtCACAGAACTGTTCAAAGTTTACGTTTTTCGCTCATTTATAATTTtAAATaTAAAAAGTGAaTTt
>AAA.454EST.272
AATCGGAAATATCCCCAGAAaGATCATCATCATTCCCTATGAGGAGGATTTATATAATGAATTTGATtGCGGTTTCATCAGCAATTTTCTGCTTGGCaTTTCATTTATCCGCAGCGGTGAAaTATTTGGCTGTCAACCAATCAAATTGCAGAATCGGAGCCAATTTGACCAATCCGTGCGGGTTTATTATCGATGTTAAAGGCGATATTAATGAGGATAtCcGTTGCCAATTGCATTTCAATACATCAAATGCAACTGTGGAATTCTCCAATCAAATAATTTATATCAAaTCACAAGCCAATAACAAATGCCCATATTTTAGCTTCCAATTTCTCACCTCATTGCGGACATATCGACTTGCTACAACTTGTGGCGGTCACATTGACCAGGTCAATAAGACAATTAAATCATTTATTAGTGCTGAACTATTTTATGATCTGCAAGGCTTGATTAGTAGAAATGAATCCCGATTGCAAATGAGTTTGATTAATCTCAATCCCGATCCAAATGCTTGTGCAGATCCGGCTGAAACCTTTCCAAaGAATGTCGCTGTGATCAGGGATAATAATATCCATTCAACTGGCACaTCTGCACCGATTTGGAATGGGACTTCCAGGTTGATCTGGATCATTGCTGGCATGATATTtATATGGATTGCTTtGGCGgTTGGAaTTATTGCGATATATTtATCTCAGAgaCGCGCGAGAATCTCGGACAGGAGGAGGAGGAGGGAAaTGATGGAAaCATCTAAAACATCcTAcAGAaTCaGCTGtCAGGTGTAAtAaTAAaCAGTAACAGA
>AAA.454EST.273
TGATccGCtaGGCTTGATTAGTAGAAATGAATCCCGATTGGAAATGAGTTTGAAAATTCTCAATCCAGATCCAAATGCTTGTGCAGATCCGGTTGAAACCATTCCAAAGAATGCCGTTGTAATCAGGGATAATAATATCCATTTAGCTGGCACATCTGCAACGAGTTGGAATGAGGCTTCCATGAGGATCGGGTTCATTGTTGGAATCACATGCATGGGTTTTGTTGGAACTTTTTTTCTATATAAATGTTATGCGCGGgAATCGCGGATAAGATTTGGAGGTCACTAAGGAGCTCAGTAAAACTTCAAATGATGGACGAAACTAAGAATGATTATCCAAAACGTTTGGAAAAGCTAATCGAAGTAAAaGATTTgCATGAAAATGTTCTAATAAGTTTAACTGCCTGAGAtAGGGTAAAaCAATATTCGTTATAACGTCTTTTGCACACGTTATTAGTGACTTTTTTCGATTTTtCCtGTTTCCTAGCACTTaTACATCTATTTTTtGTTGCAATTTAAATTtTTTtCACAGAACTGTTCAAAGTTTACGTTTTTCGCTCATTTATAATTTtAAATaTAAAAAGTGAaTTt
>AAA.454EST.274
TATtCACCACAGATAACATTCCAAatGTTCGAaTTTaTTttAATTTTtATTGAATTAAAAgATTTATTGAATTTGTAaCAATTGAACTGCTAATGAGgATTTGTATAATGAATTTGATTGCGGTTTCATCAGCAATTTtCTGCTTGGCATTTCATTTATCCGCAGCGGTGAAATATTTGGCTGTCAaCcAATCAAATTGCAGAATCGGCGCCAATTTGACAAATCCGTGTGGGTTTATTATCGACGTTAAAGGTGATATTAATGAGGATATCTGTTGCCAGTTGCATTTCAATACATCCAATGCAACTGTGGAATTCTCCAATCAAATCATTTATATCAAATCACAAGCCAATAAAAAATGCCCATATTTTAGCTTACAATTTCTCACCTCATTGCGGACATATCGACTTTTCACAGATTGTGGCGGTCACATTGACCCGGTCAATAAGAATATTGAATCATTTATTAGTGCTGAATTGATTTATGATCTGGATGGCTTAATTAGTAGAAATGAATCCCGATTGCAAATGAGTTTGACAATTCTCAATCCAGATCCAAATGCTTGTGCAGATCCGGCTGAAACCTTTCCAAAGGATGCCGCAGTGATCAGGGATAATAATATCCATTCAGCTGGCACATCTGCACCGATTTGGAATGGGACTTCCAGGTTGATCTGGAGCATTGCTGGCATGATATTTATATGCATTGCTTTGGCGGTTGCAATTATTGCGATGTGTTTATCTCAGAGACGCGCGAGAATCTGGAGGTCACCAAGGAGCTCAGTAAAACTTCAAATGATGGACGAAACTAaGAATGATTATCCAAAaCGTTTGGAAAAGCTAATCGAAGTAAAAGATTTACCTGAAAATGTTCTAATAAGTTTAAAtGCCTGAGACAGTGTAAAaCAATATTCATTATATCATGTTTTGCACACGTCATTAGTGACTTTTGCAGTAGCTTTGAATTTATTGTTGAAATTCTTGATGGCATTTCTGACTGGTCTGCGATTGCTTGCCATCCAAGTGCTGTTGCAACGTTGTTTTTATCTGTTGACAATCGTGCTTTGCAGTCGAAAATCTGGAGTTTGCAACAGCTCCATCGTGTTTGTCCTTGTTCGGTTTCTCCAGTATTCGTTGTTTCGATGTATGGCCGTTCGCTTTTTAAGTTTTGATGTTCCTAAATTTAaTGTTGTCATAaTATAtta
>AAA.454EST.275
ACATACTTATTAtaaaTTATGtttttttattcAtttCTATGTCTaaatttttGtCTATATATAttttACTACCGCGCGATCGGATCaaaTAtttGGAgggggAATCCATcccTTAACACAGGAATAATAAaTTCTGGATGAAAGCAGCTCAGAATGAAAATATGACATTTTATTtAGCTGAAACATTACCAAAGAATGCCACTGTGATCAGGGATAATAATATCCATTCAGCTGGCACATCTGCAAGGAGTTGGAATGAGGCTTCCATGAGGATCGGGTTCATTGCTGGCATCGTATCTATATGCATTGCTTTGATGGTTGGAATTATTGCGATGTGTTTATCTCCTAGATGTGCGGGACTCGCGGATAAGATTTGGAGGTCACTAAGGAGCTCAGTAAAAaTCTCTCAAGATCTAGATGAATGTTCCAATTTCATCAGCTGAGAGTAATGACCACCTTTTATtGTCCATTAaTTCTTTTATTTCTAGTTCATAATTTTGcaTTTTTTGATTTAAaTATATTTCTTACATAATAaT
>AAA.454EST.276
TTTtATTTATAATCAAAATAaTAATTtATTtCAaCACTTtcAATATTAaTTATtATTAGgAATTAaTTtCCTTtcTTTtAATaTTAAAaTATATAAaaaGTTTTAAAATTTAATaTAagTAAaTAAaTGttattGCTAATTgtATATTTTCTGAtAAaTTTCCTCATTTCGAATGcAGttaaaaaCTTGAGtAATTTTTAATtGTTTTTAATGGgTTTTtAAtGAAAaTATTTAGCGGTCAACCAGACcAATTGTATAAaTGGGGCGGATTTATTTCATCCGTGCGGGTTTATTATCGATGTTAAAGGTGATATTAATGAGGATATCCGTtGCCAaTTGCATTTCAATACATCCAATGCAACTGTGGAATTCTCCAATAAAATCCTTCAAATCCACGGGCTAGCATCCCGAAAATGTCCCCATTTTAGCTTACACCTTGTCACATCATTGCGGACATTTCCATTCCAGACAACTTGTGGCGGTGACATTGAGCCGCAGAATAAAACTATGGAGTTATTCAATCGGGCTGAACTGTTTTATGATCGGCAGGGCTTGATTAGTAGGAATGAATCCCAATTGGAAATGAGTTTGACAAATCTCAATCCGGATCCAAATGCTTGTTCCAATCCGGATCAGCGTACAAGCAGATCTGTTTCACAACTCGTCAAGACAATTACTGTCACTCCAGAGTCAGCAGGAACTGGCAAGGATAAACCGGCTGCGAGTGATTGGTCAATTGGTTATTATATCGGTATTCCAATAGCAATTATTGCCATTATAATATTAATTGCCATTACAATGATATGTGTAATCTTGATTATTGTGAGAAAACGAAAATTCCGACGCAACAGGGCAAATAATGAATCTCAAAAGACAACCGATGAACAAGCGCTTCAAATAAGGGCCAACAAAACTGATGATGAGAGGACCGATCTAAAGCTGATaGCaGTTCCTGATCAGACATCTAAAACATCCTACCGAATCAGCTGTCAGATGCAATAATAAACAGTGACAGATTAGCATTCAGTTCAATATTATATTtCTGCTTTATCATTTGATCTGTATACATATCATGTTGGTTAAATAAATGTACTTATTTTGTCT
>AAA.454EST.277
gCCGTTAGACGGTCTTATCGAAATCTATATAAATCTTATATGGTGAAAATGGATTCCCTTTTGATGGAAATTGAAATGGCAGATCCAGAGAAATATGACAAATTTATTAATAAACTTGTGAAAGTAGTAACATTTAAAAAGACTATCCATATAGGATATTTTTACTCTATTGATCCAGTTTCAAAATCAGTTATAATCATGACTTATAATTCTTTGAAGTTAAATAAGATTGTAATTATACCAGGGACTTCTATAGATAAAATCGAAGTAACCATTTCATTAATAATATAATATTTTGTAGATTTTAGATGACATAGTTAATGAAGATATTGTTTCAAAACATAACTATTTATTTAGCAAAACTAATGAATGTGATAGCAAAATGATTAAAGAAAATTTGGCGAGGACTATAGAAAAACTAACAATTAATCGAATTGATTATGTTTATGATGAAGAAGAAAACGTTATTAAAGTCGGAAaTGCACTGAAAATTGAATCGCCATTTACAaTGGAATTTTGTTtCAGTGATAATTCAATTGTTTTGGATAAAaTAAAaTCTAttctc
>AAA.454EST.278
gCCGTTAGACGGTCTTATCGAAATCTATATAAATCTTAtATGAATCAGTACAGAATTAAATTACATTCCAGCAATCTTAATATCATATGCTTAATCATAATTGCTGTACTTATTATCGTATTTTGTTTGATCAGTTTCGGGTATGATCCAGTGAGTGTTTATAAACGAAATTTGGAGAGACAAATTATTCAATACGTATGAAATAAGTTTTATGTATATTCCATATTTTTATATTCTTTCAACTATGTCGCTCGTAGTAAATGTTTGATATTTCCACCTGCAGCTTCAGAGACCTCATTATAATATTTTTATTTTCGTGATCGATTTTTAAATTtAGATTTTAAATTAAATTTCCAaTTTGTT
>AAA.454EST.279
gCCGTTAGACGGTCTTATCGAAATCTATATAAATCTTAtATGAATCAGTACAGAATTAAATTACATTCCAGCAATCTTAATATCATATGCTTAATCATAATTGCTGTACTTATTATCGTATTTTGTTTGATCAGTTTCGGGTATGATCCAGTGAGTGTTTATAAACGAaaTGtATTtCGAATCAATTTTTTAtAAaTGAaTAATTaTaTAATTTagTTGgAGAGACAAATTATTCAATACGTATGAAATAAGTTTTATGTATATTCCATATTTTTATATTCTTTCAACTATGTCGCTCGTAGTAAATGTTTGATATTTCCACCTGCAGCTTCAGAGACCTCATTATAATATTTTTATTTTCGTGATCGATTTTTAAATTtAGATTTTAAATTAAATTTCCAaTTTGTT
>AAA.454EST.280
AaGAAATGTAAtACTTATTtGAAAGTTACTTGTGTTTCCATATTTTAAtATACATATTTTTGAATTATTAATTAAATATTTATTTTATATACAACTCATTTTAATACATATTTTTATATAATTTTGAAATATtcTTAAATTGTAATAATTTTTATCAATTTTGTGTACAaTTTTACGATTGTAAGTAACTGAATTTCTAAAGAATTACTATATTTATCTAGGTGAAAATGGATTCCCTTTTGATGGAAATTGAAATGGCAGATCCAGAGAAATATGACAAATTTATTAATAAACTTGTGAAAGTAGTAACATTTAAAAAGACTATCCATATAGGATATTTTTACTCTATTGATCCAGTTTCAAAATCAGTTATAATCATGACTTATAATTCTTTGAAGTTAAATAAGATTGTAATTATACCAGGGACTTCTATAGATAAAATCGAAGTAACCATTTCATTAATAATATAATATTTTGTAGATTTTAGATGACATAGTTAATGAAGATATTGTTTCAAAACATAACTATTTATTTAGCAAAACTAATGAATGTGATAGCAAAATGATTAAAGAAAATTTGGCGAGGACTATAGAAAAACTAACAATTAATCGAATTGATTATGTTTATGATGAAGAAGAAAACGTTATTAAAGTCGGAAaTGCACTGAAAATTGAATCGCCATTTACAaTGGAATTTTGTTtCAGTGATAATTCAATTGTTTTGGATAAAaTAAAaTCTAttctc
>AAA.454EST.281
gCCGTTAGACGGTCTTATCGAAATCTATATAAATCTTATATGGTGAAAATGGATTCCCTTTTGATGGAAATTGAAATGGCAGATCCAGAGAAATATGACAAATTTATTAATAAACTTGTGAAAGTAGTAACATTTAAAAAGACTATCCATATAGGATATTTTTACTCTATTGATCCAGTTTCAAAATCAGTTATAATCATGACTTATAATTCTTTGAAGTTAAATAAGATTGTAATTATACCAGGGACTTCTATAGATAAAATCGAAATTTTAGATGACATAGTTAATGAAGATATTGTTTCAAAACATAACTATTTATTTAGCAAAACTAATGAATGTGATAGCAAAATGATTAAAGAAAATTTGGCGAGGACTATAGAAAAACTAACAATTAATCGAATTGATTATGTTTATGATGAAGAAGAAAACGTTATTAAAGTCGGAAaTGCACTGAAAATTGAATCGCCATTTACAaTGGAATTTTGTTtCAGTGATAATTCAATTGTTTTGGATAAAaTAAAaTCTAttctc
>AAA.454EST.282
[truncated: 20,064,254 more chars]
