# Supplementary material for: A Dual Platform Approach to Transcript Discovery for the Planarian Schmidtea Mediterranea to Establish RNAseq for Stem Cell and Regeneration Biology
Source: PLoS One. 2010 Dec 14;5(12):e15617. doi: 10.1371/journal.pone.0015617 (PMC3001875; doi:10.1371/journal.pone.0015617)
Supplement: Dataset S2 — The SmMAKER dataset in FASTA format. (TXT) [file pone.0015617.s002.txt]

>mk4.017089.00.01
AATTTTAGGAAGTTATGAAGCCTTAGAAGGTGGGGAATTGATTGAATCTCTAGTTGATTTCACTGGAGGTCTAGCAGAACCAATTGTCATTACTGACGATCACTTGAAACCTGATAAATCCAGTAAATTATTTCAATATCTATTAAAAGAACATGGAAATAAATCTTTGATAGCCGCCGCTATTCCTGTTGGAATAAATAATCTGTCTATAAGTTTTTATATATATATCAAAATCTTTATTGATTCATTCGACGAGGACCCTGTAACCAGTTACGAAGACCCGATGTCATCGACTTTGTTTTCGAAAAAGGTCAAAAGTGACTCGCAGATTACGATGATGACGAATTGCAAGAGTGCTTTTATTTATTATCAAACGACTAGTCAGTGTGCAAACGATTTAAGGTGA
>mk4.000587.04.01
TTCCGCGAGCTCTGGTAATTTTATTATTGAAAATTTATTAATTTCATATAAGGGTTGATTTTAAAAAAGTCTACTAGCTTAGATTTTGAATTGCTTAAAATAGCGGTACATATATTAATTTTTGGTAAATATTAAGAACAAGAAAAGGCAAAAACTGAGCTCAATTGAGAATGAGTTAAAAGTATGTTTGTCAAATACGCGACTTAATAATAAGGAGATATGCAAAAAGCATCAAGTTCAAATATCACATTAATATATTTTATAACAGATTGAGTTTATTAAAATATAGAACTTACAAAACTTGTTGTTATTTTTATAGTTGAAATATTATTATAAAAAGAATAGGGTGCAGTCAATTTTTCAAATTTTCGGTTAGGGTGCCACTACCTGAAAAAGGTTGAGAACCACTGTGTTAATCTATATTTATTTATTTCATTAT
>mk4.002237.00.01
ATGAAACGTAAATCTATTACATCAACAACAAAACCTAATGAGCCTACTCATTCTGAATTTACTATATCTAAGAAAAATCGTAAAAGTCGTTGGTCAACTAATGAATTTGACAAATGTGTTATTGCTGGAATGCCAACTACAATACCTCCTAATATGAACCCTAAAGATGCAGAAGTATATATTATTCAGTTACAGATCACGGATATTACAAGTAAACTTCAAAAGCAGAACTACACTTCTGAAATAGAAGCAATGACCCGATTACCATCACCAGATCCAATTTATGGGCCTGATGGTAAAAGGATAAATACAAAGGAATACCGTGCAAGAGAAAGATTAGAAGATCGAAAAAAGCAATTGATGTTAAAATTGCATACTTTACGACCTGATCTAGTTCCGCATACTGATAAAATTGGTGGAAGGTTTGAAGAAAAAGTATTCATACCACAAGATGATTACCCTGATATTAATCTTATTGGGTTAATAATTGGTCCTAGGGGATTAACATTAAAAGATTTAGAAAAAGAATATAATGTGAAAATAATTATTCGTGGAAAAGGTAGTATTCATAATGGTAAAGTTAATGTTAACAATGTTCCCTTACCTGGCGAAGATGAATGCTTGCATGCGTATATTACTTCATTTTCTAAAGAATGCGTAGAAAAGGCCACAGATCGAATTAACAAAATTATTCAAGAGGGAATTGATTTTCCTGAGTTGGAAAATGATTTGAGAAAGAATCAAATGAAACAGTTAGCTATTCTTAATGGTACTTACCGAGAAACTGATGGCTTGAATAAGCTAAAGATGCTAGGTGAAGCTCAATCATGCGTGACTAATACAATCATTTGTAGCTTATGTGGGGGAACTGGTCACTTACCAAGAGATTGTAAGGTTAATCAGAATCCTGCGGAATTCCCACCTTTAAATATTCCTCAAAGTTCACCATTAGATGGAGAATACAAAAGTTTCATGAATGAATTAGGATCAGAAGGTCGGCCTACCGTGTTGCCCGCATATCTTGGATTTCTTCCAGAATTTCCGCCTCCAAATGCATCTGTAGACGGAGCTAATTCTTTTGTGAGGAAATTTGTGTTTAATGGCTGA
>mk4.002590.01.01
ATGAATAACGAGAAATCTGAGACATATTGTGATTACTGTCTAAGATCAGGCCACAGATCTAGTGAATGTCATGGGCAACGTGAATTTTGGAATTGTGGAAAACTAGGGCATACCGCAACAAGATGCAGAATACCTAAGAGATGTTTTCAATGTGAACAAGAAAATCACCTTGCAGCTACGTGTCCAACAAGAAGAAATCAGGAAGAAAATAACAACACAAAAACACCAGCAAGCAAATTAACCGAGATGCAAAATGAGATAGACATACCTACAAGAATGTGTAGCTATTTGACCAATAACAAGCTCCACGAGGAAAGGAATCAACAACCAGAAATAAAGCAAGACTGGAACACGTTACAGATTGCAGAAGCACTAGAAGCAAAAAAAAGATATAGTGAGATAAGAAAATTTCAAGCACGTATAGAAGAAGAACGTTGGAGAAGAAGAAAAGAGTTGTTGAAAGATGATATTATGAAGTTAACGAACAATGATAGCCAAGTAAAAAGGATTAACTAA
>mk4.005006.01.01
ATGGATTCAAATTACTCGTGGAATCAACCAGAGCATAATGGACCGGCCCAAAAGATTTGGTCCAAAGCTTATTTAGATGTTTTTATAGACAAGATCATTAAACAAAGTTCAACCAATCTTCACAATTATCCGTATTTTCAAAATGAATTACCTATACATTCAGCATTTACACCAAACGTCAAAGATGCTTGGCATAATCCACCAATACGATTGGAAGAATATTTAGTTTCAGCTACAGATGATGAAAATTGCAAAATTAATGATCAAAAAGAGAAATTTTTAAACGAAGTTTTAGAATTTATTAAACGAAAACGTGAATACAATAAAGCCAGTACATTTGGATATGACATTCAATTGCAATTCGGAATGATATCGACAGTCAATTCAGACATGTTTCCATGGAACGTTAAAAATAAGGTTTACCAGAAAAATTTGGATGGATTACACGAAGAAATTTTAGATTTTTACAATTATATAATGCCAACTGTGGAAGAACAAGAAATGCGCCAAGAAGTAGTTGCGAGACTAAAAGAAGTAGTTTTAAAAGAGTGGCCAGAAGCCAAAGTTGATGTTTTTGGAAGTTTCAAGACAGAACTACATCTCCCTACCAGGTTGGATATTTGA
>mk4.023473.00.01
ATGCATGTTGGTCTAAAAGCAATTGAATTGGCAATGATTATGGATCGACTGTATGGCGGAGTGTGCTATTCTGGAATTGATACAGATCCGGAACTGAAATATCCGAAAGGAGCCGGAAGAGTGGCATTTTCCAATCAACAAAGTTACATTGCTGCAATAAGTGCTCGTTTTGTTCAATTGCAACATCACGACATTGACAAAAGAGTAAATATTATTTAA
>mk4.002306.02.01
ATGTTTAGAGTTATTAGACGGTTCTTTTCTGTTGAAGGGCTACTTCAAAAGTCTAAGCATAGGCGAGATTTGTTTGATAAAGAATTTAATGAAAATCTGCAATTAAATACTCGTCATTTAGAAAAAGTGACTGTACACTGTAAGAATTTATCACAACAAATAACTTTAAAAATGAATAAGAATATTTCTACTCCACACGATTGTGCAATACATATACAAGAATATTTGGCAAATAAATCTGTAATGGCTCTAGTAAACAATCAACCGCATGATATGCATAAACCATTATTCGAAGATTGCGAACTAGAATTTTTAAATTTCCATTCTGATAACTGTATCCCTGTTAATCTTTCATTTTGGAGAAGTTGTTCTTTCATAACAAATTGGATATTAGAAAATTGTTTCCACGAGGATTTTCAAGTCAATTTATGCAGTTTTCCTTATCCAAATCTCCAATCCGGTTCATTTGTTTGTGACGTACAAATTCTCTATAAAGACAGTCCTGAGTTTGATGAGCAACTAATTACAACCGTTAATCTTAAATCTATTTCTACAACTGCGCGAAAAATAATGCTTGAAAATTATAATTATATTCCGTTATCTGTCAACCAATCCACAGCGGAAGAAATGTTCAGAGATTGTCCATTGAAAATGAAACAAATTCCATTTATGATGGAAAATGCAAATCAAAACAAAATCAGAATTTATAAAGTCGGCCAGCATGTGGACATTTGTCGAGGCCCATTGATATCAAACACTTCTCATGTCGGTCGATATAGTCTTACTAGCGTTTATCCAATAAAAACCAACGATTACGGCCGATTGTTTCGGTTTCAAGGAGTTGCTATCCCTCTTGAATTGCCAACCCACCATACGACTTTTCACATCCTTTGCAATCGAGCTAAAACCCCCAACAAATCCGCTCCGTTGCCGGAATTAAGGAGCAAATTTCCGAAAGAAAGTGCAAAAAGTCTCACTGCTTAA
>mk4.001294.06.01
AATGAAGGAAGTTTAGCGATTGCAGTGGCCAATGAAGGACCAATCTCGGTTTTAATTAGAGTATCTCTGAACTTTCAGTTATATAAATCAGGAGTTTACAATGAGCCTGACTGTTCTCGAGTTCCTAACCATGCAGTTTTGGTGGTAGGATACGGCACAAGCGTAAATGATAACTACTGGATCGTGAAGAACAGTTGGGGTCCATCGTGGGGAATGAAAGGATACATCTGGATGAGCAAAGACAAGGACAACCAATGCGCAATTGCATCCTTTGCCAGTTTTCCCATT
>mk4.006338.03.01
ATGCAATCTGGCATGCTCCCGGAGAATCGTGAATTGCCCACTAGCATTATTGTTGAACAAATCCTGTTGACTTTGACTCTAGTTTTCGAGAACTTTGTGTCCAATATCAATTCTGATTCGATTTATTCGGCACATCATAAAATCCCCGAAGAAAACAGTGGGCGATCGTCATCTTTGTCAAACACTTCGAATCGATTGGATGGCCGAATGGATGGCCAAAAAGTTCAAGATATAATCAGTTATGTCGTGTCCAGTGGAATAGTTGATGTGCTATCAGATTACCTTTCCCAAGTGAGAGGTCCTTTGAAGAATAATAGTCCAACGGCCAATTTTGTGTTAATTATTCTATCATTTTTGTCCACTCTATTAAAAATGTTAGCAGTAAGCAGTGTACAAGAATTAATTCATGAAGTCATTCTTTGTGTTGGTTATTTCTGTGTCAATAACATTGAAAATCAAAATTTCGTCCAAACGGGCCAACATCCGACAATATTGCAACAATTATGTCAACTGCCTTTCTGCTATTTCAGTCAAAAGAATTTAATCCAATGCCTTTATCCTACATTAATATCTTGTTGTTACAACAATCCGGAAAATACAGCTATTCTCGAATCGGAAATGACCAGTGGACTTTTGTCAGCCTTTATAGCGTTATTTTACCGTTAA
>mk4.015156.02.01
ATGGCGATTTCTGGGTCTTGGAATAATGACTTTAACAATAAAAGTCAATATAATGAATATAAAAACTGCTTTGAAACACAAGAAGGAATTTATAAATTAATTTATTCAACAGATTTATCTTCACATGATAGGGAAACTCATAACGTAAATAATATTAACACAAATACACCTGTTAGACTTTCATTTTTAAATCGAAAAAAAATGCAGAACTCTGATGAAATAGAAATGATTGATGAATCTCAAACTGACATGATATGCGTTAATTTTGGAAAGGAACTTTATGTTTACCCTTTTGATAATTACAATATCAATCAAGAAAATCTATCTCCTTTGGATAAGCGTCTTTATAAATGTACTTTTCCTACTTGTCATGATTTCAATAAAACTCCTTCAAAATCA
>mk4.001193.04.01
ATGAACAAGATTACTGAAGAAGAAGAGCAAGTATACGACCGCCAGATCAGATTGTGGGGCTTAGACGCCCAAAATAGATTAAAAAATGCTAAAGTTCTTATTATAGGAATAAATGGACTGTCCTGTGAAGTAATAAAAAATTTAGTATTAACTGGTATCAACAAAATAGCATTGTGCGATGACTTAAATGTTAACGAAGAAGATATTAATAATAATTTTTTAATTGAACGTTCATCTATTGGTGAAAATAGAGCATATGCAGCCAAAAGCAGAGTCGAAAATTTAAATCCTAGAGTTATAGTTGAAGTTTATAATCATATGCCATTTGAAATTTGCGACAACATAAATAACAAATTAACTATTGAAGAATTCGATATAGTTGTTTGCTGTACATCATATATTCCATCTTTTAAAGATAATTTGTGGTTAAATCTCAACGAAAAATGTAGAAAATACAATAAATCTTTTTTTGGAATGGATTCGTTTGGTTGGAATGGAATTATGTTTGTAGATTTAGCACACCATGAATATGTGCGAGAGGAAATTGAAATGCAAAAACCAGGAGAAAAACCAGCTAATAATCCATCCAAATGGATATCTGAAGTCCTAGAATTCTGTTCATTTGATAAAGTTTTACAAATCGATTGGAGTCTCGCAAGTCATGCAAGGAAATTGAAAAGGATTCCTAAATTGCAATTTATAATGCTTGCTATGTATAACTTTGTGTCCGAAACTCATAATTATGCCACTGGGACCGATATCAGCGCCATTTTTGATACTTGGCAAGCCTTTGCTGTCAAACATGGATTAGATATTAATCTATTGGATATATCTGATTTCGAGGAGTGCATCGGAGTCGGTAATGTACCCGTAAATGCAGTACTTGGAGGCCTTGTAACCCAGGAGATCATTAAGTTTCAGATTGTGAATTCTCACAGTTGCGGACATGCTAGAATAAATCCGTGTAAATATCAGCACGAGATGTGCAAAACTAATTGCTTTGTTCAATTTTTATTTTGTAATTGA
>mk4.000197.13.01
ACAGATGGATTCCTTTCGATTCCCCATCTCCGCCAACGACCTGTGGAAACTGTTCTACGTTTTATGCCTAGAATAGTGGTTTAATTCAGATGGACGATTCCTGGTTTGACAACACTTTGGATTGATTTCCAAAAAAAAACTCAGTGAAAATAACTGTAAATCAACTGAAGGAGTATATTGTAATTTACAACAGCGGTGGCCACAATTGCTTGGTGGATCTTGTCAGAGGGTCTTCATCAAGAATGGGTGGCATTCGGGTGCTAGTT
>mk4.004803.00.01
ATGACTTTTGACTATGAAAATCGAGATCCAAAGAATCTAAATAACTTTATAACTGTAAATTGGGATGATAATATTGGTGAACCGGGGGCCATTAGGTCCTGTTACTGTGTTTGGGGCAATGCTTTCAAATGTTTCAATAAAGGCCAAGAGTTTTGTTATTTGTGTTTGAGCGGGTTATGTGGAATTTGTCTTGGATTATATTGGGGTTGTTTATATGCTTTAATTGCCTTTTGTCATATTTGGTGGTGTACTCCAGCAATAAGAGTCTTCAGGCTGCACATACAATGCGTCAAGAACATCATTCGATCGTGCTGTGATTGTTTCCTCGGTCCCTTATTTGAAATTTGTGGCTTATGTGGTGGTAATTTTAAAATTATCATTACGGAACAATAA
>mk4.002510.04.01
ATGAGAATTGTACTTGTAAATGATTTATCTGAACCAGAAACTATCGACATTGACCAAAATACTGACTTTACTACTTTTGAAATGATCGCTGGATCTTATGTTAACATTGACCCGGCTAGTATTATAATCAAAAAAGAAGGCAAAATAATCAGAGGTTTGCCTTCAAGTCTAATAGGCAATCTAGGTATTCGAGACGGGGATGTTTTGTTGACTTCCAGAAAGATTCAACAAACTGCGACAACTAGTTCGAATCGTATAGATTTTTCTGCTATTAATCCTTCGCTATTATCCCGAGGAGCAAGAGCACAAAAGCCTCCACAATTTCCTCAACCGCTATTGAAATCGAATCCAGATATATTAAACAGCGGTAATTTATTAGATCTGCAAGTGCAAGGCCAAATCGAGGAGCTAATAAAAAAGAAAAATATCGATTCCCAAATGGAGCACGCAATGGAACACAATCCAGAATCATTTGCTCAAACGACAATGCTCTACATCAATTGCAGAGTCAATCAGTTCGACGCTAAAGCGTTCGTAGATTCGGGCGCCCAGATGACTTTTATCAGTCTGAATTTCGCCCGGAAATGTCATGTAGATCATTTAATTGACAGCAGGTGGAAAGGAATCGCCAGAGGAGTCGGCACGCAGCTCATTGTTGGTCGGGTCCATTGCGTGCAACTGCAGGTCACTGGAGTGTTTCTACAGATCTCAGTCAGCGTACTCGAGAACATGGAAATGGATATGCTAATCGGGTTGGACATGCTCAAGCGCTACCAGTGCAGCATCAATCTGAAACGGAACGTCCTAGAAATCGGCAGCAACAACGTCGAAACGCCATTTTTACCGGAAAACGAATTGCCAGATTATGCCAAACTCAACAATTCCTCCTAG
>mk4.000810.14.01
TTTCATTTAAATTATAAAAAAAATATATTTTTAAAAATTTTTTTTCTATTAACATACATATGCAAACTGCAGAAGCTGAAGATGTAGATTTATTTCATTTTATTATGCGATTACCTCTTAATATTGCTACGAAATTACAAAATGATATCGATTTATCAGAACCTCTTGAAGATAAGTTCTTTATTCAATTTGATGAAAATAGAAGGCAAGCGGAAATAGTCTATGAAAATGAATTGCTTCATGGCAGGATAATGGATTTACCTTGTATCGTAGAAATGCTGAAATCTCTCGACAGGAAAACATTTTATAAATCCGGAGACATTGGACAAATAATGATTTGTTCCCAGAATAAGTCGTCGCTGCCAGAGATTAAGTTTCCAATTCACGCTCTCAATCAGGAAAACCTCGACAAGCAGCACCAATTCAACAGAGGCCTGACGCCGCCATTGAAGAATGTGCGCGCCAAGCGATTCAGGAAAACTCTCAAGAAAAAAACGATGGACTGGATGGAAGTTGAAAGAGAGGTTAAGAAATTGATCCGTGATGATTTGCTTGCGGAAAAGGTCGAGTGGGAACTGCTGTACACAGATGAAGATGTTGCTGCCGCTATGAATGCCAATCTGGGCCAGGACGCTGTTGCAGGGCAATCTCTGCAGGAGGGGGGCCATTTGACCCGGCTGTCCAGTCAAGATGATTTGTTGTTCTCTTGATTTGGGGCCCTCGTTGGTGTTGTCGCACGCTCACCTTTGCTCGGTTGCTAGTGGTTACTCGCCGCAATTTGTTCTCGGTGACCTTGGTGGCATCATTAATGATTATTCCCTTTACTCGCATCCGATTGGCCCGCCACATATTTCCCGATTGCCTTCACCAGTGTTAGTAATATGCTTATCGTGTGCCCTTGGACAGTTGATTGGGCCGAATTGCTCTGCTTCAATATTCTTTTGCGTCCAGGAATTCTCAACATGTTCTCTAATAAGATATGCTGTTCATGGAACTGCAATATCACAGACGAGGTTCAAAAGAAGCATAAGAATTGAAGCGAGTTATAAAAGAATTGCTGGTGACAAATGGACAGCGATTGACAAACAAGAGAGAGAAGTTGAGAGCGTAACAGATTTCATAACATACCGCATCAATGCCAAT
>mk4.001077.00.01
GACCAGTGACGTAATAATAGTGACTGACCAGTGAAATAATAAGTGTGCGATTGACCAGTGGTCAAGTGACGTAATCATGAGGTCACTGACCAAAGGTCAATTACTAGGTAGCAACTTGTAGACAAAGGTCAATACCCAGGTCAAATGTTACGTAATAATTACGTAAGTCAAGGGGGGTTGTATCTGACGGGCTCACATCCTACTACTAGAGTCCACAACTGATATGTGAAAAAGTGAAAAAT
>mk4.039751.00.01
AAAATGAAAACTTTTCACATCGAAAGTTAACAGCGCTTTTAGTTTCAAAGATTTATTATCATCTTGGCGAATTTGACGAAGCTTTAAATTATGCTATTGTGTCAGAGGAGGACTTTTATGGTGATTCAGAGATTGAATATGTCGACAAAATTAATAATGAGGCCATTACAAAATATATTTTATTAAAGAGAACGGAGAGACTAGAAGAAAAGAAGACCAAATATTTTCTCATGAATAAACTTGAACAATTTATCAACAAAATGTTTGACAAAAGTTTTGAAAATCATCATCATTTCAAAGTAATTGGAATAGCATTGGAATGCTACAGATTAGACATTTTAGTCAGAGCTATAGAGAATGCTAATTGTGTAGAAGACGCATTCAAGTACGCACTAGAAACCGCATTGAGAACTTCCAAAATTATAAAATATCGAGATGAAATACTAAAGAAGTTATTCGAAATAAGCACGAGGAAGCCAATGGCTGATTACATGAGCATTTATCGGATCTTGATTCTATTGAATGACTTCAAGAGAATCGCCGAGACCTTCGAAAATATGATTTCAGAAGCAAATGAAATGCCCCTTGTAGCATATCAAGTGGCGTTTGATTTGGCCGAGGATTCTAACCAAGAATTTCTAGCCAACATCATTTCGTCATTAAATTATTCTTCAAGATTAAGTGGGGATTTTGAGGATGTCTGCAAATCAAATGATGATCATGAATATTATTACGAGTCTCCTACTAAGAAAATAAAATTAGATAAAGAACTAATTGAAAAAGATATTGAAATAGAAAAGAGACGTCATAAGCTGATATCTATCTTATCCAGGACAAAGGTTATTGAGTTGCATTCAAATTTCCTGATTCGACAGGCCCACATTGACATGGGCATCTTGAATAAGTTGAAGGACTCCTCGAAGAATTCAATCATAGATAGTGCAGTCGTGTTAGCAAATGGACTCACAAATTATGGAACGACAAATAATACATTTCTCGATAATCATGAAGAGTGGACCAGAAAAGCTACTAATTGGGCAAGGTTTACTAGCATTTCTTCATTAGGATTAATTCATAGAGGAAATGAGACCAATGCTCGAAATGTTTTATCAAAGTTTCTGCCAAATGAAAATGAAAGCAGTATCGAAAAAAATATGTATTGTGAAGGAGGAGCACTCTATGCAATGGGGCTTATTCATGCTAATCATGGCAATGCCGAGGTAATAGATTATTTATTGTCAAAGTTAGACGGACCAAATTACGAAGCATTAAAACATGGGTGCTGCTTAGGCCTTGGTTTATCGGCTATGGGAACAGGACATGAAACTATTTATGATAAACTCAAATCATCCTTATTTGATGATAACGCAGTAACGGGTGAAGCTGCATCAATCTCGATAGGGCTAGTGATGTTAGGCCGAGGATGCAATGAGATTGTTAAAGAAATGATAACTTATGCCAAGGAAACTACTCACGAGAAAATATCTCGAGGATTAGCATTGGGAATATCTTTACTGATGTTTGGTAAAGGGGAGGTTGCAGATGCTGTTATTGAAGAATTAATATGTGAACAAAATCCTATTCTCAGATGGGCAGCAATGGCAACCATCGCCATGGCATATTGTGGAACAGGAAATAGTAAAGTCATTAGAAAACTATTAAAAGCAGCCGCTTTTGATAAAAGTGATGATGTCCGTCGGTGGGCAGTGACAGCTATTGGATTTGTTCAATTCAGAAATCCTAAGCATATTGTGTCAACATTGGCACTTTTGAGTGATTCACATAATCCTCATGTCAGATATGGAGTTGCGATGGCCATTGGTATTGGCTGTGCTGGGTCACCATTGAGAGAAGCAATAGATATTATTGAACCTCTTTTAGGTGATTCTGAAGCATTTGTGAAACAAGGAGCCTACATTGCAATGTCAATGTTGTTTATGCAACAAACAAAAAGTACCAATCCTAAATCAGTTGATTTTCGAAACAAGATTATGGAAACAGTTTCAAATCCTCGAGAGGAAACAATGACTAAATTCGGAGCAACAATGGCAATGGGAATCTTGAATGCAGGAGGAAGAAATGTCAAAATATCATTAGAAACCACAAATGGCAATATAAATATGGCAGCTGCTGCTGGTTTACTGGTGTTTCAAAGTTTCTGGTTCTGGCACCCACTAACAAATTTCATCAGTCTCGCATTTACACCGACCTGTGTAATTGTTGTCAACGAAAACATAGAAATGCTCAATGTTGAAATCAAATCCAATTCTTCGCCAGATAAATTTAGACGCTTTGATCCATTCGTTACTGAAGTTAAAACGGAAACTGTGATTAAATCAATGGCAATTCTCAGTGTGTCAAATAAAGTTAAAGGAAAGGTAAGTGAGACCGAGAATAATGTTAAAGCCATTTCAGCAGAAACAGAATTGCCAATTACCATTCATTGTGAGAAAATAGATATTGAAGGTAATTGTACAATATTAAAGAATCCGGCTAGAATCTTACCAGCCTTGTTGCAAGGATTGGAGCTAAATGAAAGTGACGAGCAAAGATATTTTCTCATGAAGCGATTGGAAAACGGTGGAATAATATTAGCAAAGGATACCAAACCAAGAACTTTACCATTTGTCATTGAAATCGAAATACCCTACCTTTGA
>mk4.000110.04.01
AAGACTGACTGACAAATCTAAATTCTACAAGCTCTATATTTATGCCATGTCATTAGATAAAGAATTGGATACGGTTCCGTTAGCAATGACATATCTGATCCAATTAGACACAAACATAGATTATGACCACCTGAAAGGAAAAAAGTATGGAGAATTTCCCCAGCAAACCAGTCAATGGAAAGAAGATTGTAGACTAATCCGACCAATGAATAAGATATTAACTCTGCCTTCAGTAAATGGAGATGGCAAACGGGAAGAAATATTTGAAGTTATTATACCGCAGGCAATGAAAGTAGCCAGTGTCATCGATGAGGAGTGGTTCCAGTTCAGTGAAAGCAAAGAGGAAGAAAGTAAATGGATCGGATCAATGAGT
>mk4.013111.01.01
CAATTAAAAATTTCTCTAACAATTAAATAACAATAATATATAGAAACAATAATAATAATAATAATAATAATAATAATAATAATAATAATAATAATAATAATAATAATAATAATAATAATAATAATAATAATAACAATAATAAAAATAATATTAATGATAATAATGATAACA
>mk4.011705.01.01
ATGAGGTTTGCTACTATTGCAATTTGTGATGATCTATCTGAATGTGAAACAGTTCATTATGGTTACAGAAATCTTACTTCGTTTCCTAATGACTGCCATGAATTTCTTATCAGCACAAGTTATGATGCTGCAAATATACTGAAATCATGTCAAAGTGCTTTCAATGCAAATGCGGCTAAATTATCAAGTTGTGTTAGCGACGAAGTGTTGGAACAGCTTCTTATTAACTCTTCAGTTTTGCGGAGCAGAATAGAAAATTGCAAAAATTCCCGAGAAAAAGATACAATCAGTATGACAGATATAGATTATACAATAGGGGAGGGAAATGGTTTGTGTTTTTGTTACATTTTTCAAAAATATATTTTTCCATATCTAGAGCAATCAACCCATTCTTTTGAAGGTTCGCCGCAAGATTCTGTAAACCTCAATGAATCGGAAGAACCGG
>mk4.017785.00.01
AGAAAACAATAAAAAAACTTCAGAAGATGAAGAGCATTTGACTGAAAAGCAGCGAATAAAAGAATACTCACAAAGGATTTCCGAGAAAGAGAAATCGAAAAACAAAAATTATGTTTCCGGTCAAACCAATGAAAAGAAATTCCGTTCCCAAGCGATGAAATATCGCGACAATGAAACTGTCACAGAAAACATTCGTATTAAATCTAGACAGGAATATTTATTAAAAAGAAAAGCTGATAAAATCGAGGATTTGCATTACGATCTAATTGAAGATGAATTATATTTCAAAAAAGAAGAGTTAACAAATCGAGAATTAAAAGAGAAAGAAGCAAAGAAAATGATTTACAAAGTAGCCAAAATGCAAGAGAAGAGCGTCAAGAAAGTGAATGAAAAATATTACACGATTCCATCTAATGATTCGACAATAATGATGAATGTCACGGAAGAGAGAAAAAAATCGAGAAAAGGCGGATTAAATGAATGGGAAACTCTTCAGCTGAAAAATGCGATTGACCAGGGAAAAGTTTCCCGCAGACAAGATGATGAATATGAGCTGCTGGTGGACGAGTTTGTCGATTACGAACAGGAAGAAACTCTAATTCCACAAAATCCAGAAGAGTTGACTGAAAAAGTAATCGAGAAAATCGATGAAAAAGATCTGGCGATTTCCCAGGTGCAAAAACTGCTGCCGATTTACAGATTAAAGAATGAATTAATCAAAATGATCGCAGAAAATCAAATTGTCGTGATAGAAGGTGAAACCGGTTCAGGGAAAACGACTCAAATCCCTCAGTATCTATACGAGGCGGGCTATTGTGTGGAGGATAAAATCATCGGCTGTACCCAACCGAGACGAGTGGCAGCGATGTCGGTAGCCAGTCGAGTTGCACAGGAAATGAATGTGAAACTCGGTGACAAAGTCGGCTATTCAGTGAGATTTGAGGCGAAAGTATCCGAACAAACACAAATCAAGTACATGACCGATGGGATGCTACTGAGAGAGTTCCTCAACGACCCGACTGTCGGCATGTATTCCGTGTTGATTATAGACGAAGCCCACGAGAGGACTTTGCAAACCGATATTCTTTTCGGGCTTCTTTCGGCCGTGACCGAAGTCAGGAAAGATCTGAAAATTATCATCAGTTCTGCCACATGTGACGTTGAGAAGTTCTGCCAGTTCTTCGAGGCGCCTTTCTTTAAAATCCCCGGTAGAAGATATCCAGTTGAAACGTTCTACACAAAGGATCAAGAAGCTGACTTTGTGGAGGCGGCCGTGGTGACAATCCTGCAGATACACATTACCCAATCCGATGGAGATATCCTGGTGTTCCTCACCGGTCAGGAGGATATTGAGGAAGCGATGGATAGTTTACAGGAGAGAATAAAGGCACTCGGAACGAAAATCCGAGAACTGATAGTGCTACCGATTTATTCGGCATTACCCAGTGAAAAGCAAGCAAAAATCTTCCTTCCGACTCCACCGGGCGCTAGGAAAGTCGTGTTAGCAACTAATATTGCTGAGACCTCGTTGACAATTGATGGAATACGATTTGTAATTGATTGTGGCTATTGCAAAGTGAAATGCTACGATCCAAGATCGAGAATGGACTCACTGAAAGTCGTTCCAATCACAAAAGCTAACGCTATTCAACGGTCGGGAAGAGCCGGTAGAATCGCACCAGGGAAATGCTTTAGGCTCTACAAGAAATACACTTTCGATGAGGAGTTTGAGGACCAAGCAATACCGGAAATCCAACGGACAAATCTGGGAAATGTCGTGTTGCTTTTGAAATCTCTGGGAATCGAAGACATTCTCGACTTTGACTATATGGATCCTCCGTTCGAGAAATCGCTTTTGGCTGCAATCGAAGAGTTGTACTATTTAAGTGCAATCGATAGCAAAGGGGGACTTTCGTTAATCGGTAGGAAAATGGTGGAAATTCCCTGCGATCCGATGATATCAAACATGATTCTGAAATCAGAAAAGTATGGCTGTTCCGAAGAGATTATCACAATTGCCGCAATGTTGAGTTTGGATAATACAATATTTTATTCGCCGAAAAACAAGAAATTGTACGCGTCACAAGCACATCGGGCTTTCATGCAGGAAGAAGGAGATCATTTGACTTTGCTTAAGGTCTACAATGAGTACGCCAATAATGATTACAGCAGTGATTGGTGCAAGGACAACTATATACAGTCGAGATCTATGAAGATGGCGAGAAATATCAGAGATCAACTTGTCAATTTGGCAGACAGATTGGAATTAAAACTCATTTCAAATTCAGAAGATACTGTCGGTATTTGTAAAGCGATTACTGCGGGGTTCTTTCTGAACACTGCCAGATTCAATGGAGACAGTTATAGGAGAATAAAATCCAAGGATTCTGTGTACATGCAAATGAACTCGGTATTTCGTATACTTGATGAGCATCCTCGCTACGTAGTGTTCAACAATATAGTCAATACAACAAAGGAATACATGCGAACTTGTACGAGAATCGAACCGAGATGGCTAACTGATATCGCTCCTCATATTTATAAGGATATAGATTTTGAAGGTGACAGTAAATACAAAAGAATGCCCAAATTGGCGAAAAAATAA
>mk4.012776.01.01
CCTTTCTTCCTGAAGCAATGGAATACCGTCTGAGTTATGACAATAGAGGTGCGAATAATTTACGCAAAGAAATTGCATTGTTAATGGAAGAAAATGATAACTTGAAACATAAAATTGAAGAAATGGATATGAAAATGTCGCAAGAAAGAGCAATAGAATTGTCGTTGGATCACGAAAATTTTCATCTAAAGAATGATTTATCATCGGTTGAAAGGTTTAATCGTTCAATGAAACACGAAAAAGATCAGATTTTAATTGATGTTGAATTAGAGTTAACGAAAATGCAAAAAAATTTAAGACAAATGGAAATTGAAAAAGAAACATCTGAACAAAATAATTTCAAGTTGTCAAATAGCTTAACAGAGCTTCAACATTCAACGAAAATGATTGAAAATGATCTTCAAGAATCACAGAATTTAATTTCAAGGTTGCAAGATGATAAATTAAGATTATCTCAGAGAATTGAAAAGTTAACAGCCACTGAAAGGGCATTGGTATTGGAAATCGAAAGACATAAGAGACATAGTAAAAGTGGTAAATCTCGAGAGACTGTCAACCAAGTCGAACAGTACATGAGAGGAATTGAAGAAGATCGAGATTATTGGAAAAATGAAGCCACTCTTCTTCGAGAACTTCAACGAAAAGTGAACGCGTCCCCGGTTTTTAATTCTCCCAGTAAATCACCGAAAAAACAATTGTCAAAAGAAAAAAAAGAGTTAGAACGAGAAAAAGAAGATTTGAAACAAAAAATAGAGTCATTGAGACAAGAGAAGAACTCATCTCCAGTGAGAAATCGAAGCCCATCACCGACATTGAGATCAAGATCGCCAAATAAAACTTTGAAAAAGTCAGACGAAGACATTGTGCAAATAAGACGTGAAAGAGATGACTTAAGAAATCTCCTAAATAAATTAGAAAAACGTGTCGGGGAAATTCAATCAAGTGTCAAATTGTTAACTCAAGAAAAAGACCGGTATTGCCAAATGTATGAAGAGTCACGAAAAGAAATTCATCGAATGCATCAAGAGTTGCTCGTTACTCAAGAGGACGGTGGTCGAGCTAATTCCCAGTCGAAAAAACTGTTAAATCGCGTTGAAGTAGAAAGAGATGGTTTACAAAATGAGCTAGCTAGAGTACAGAATGAAAGAGATAGTCTTTTAGAACGATTTAAAGTCTCGGTAGAAACCGCCAATCATGATAAATACCGTTTTGAACAAAAAATAGAAGACCTATCAAACACTATTAAAAACAACCGAACCGAAAAGAAAGATATGGCTGAAAGAATGGAAGCCTTACGTTCGAGAATTCTTGATTTGGAAAATGAATTAAAGAATCTAGAAATAGGTGCTCGCCAAAATTTCTCTGAGTTAGAGAACAAAAAAGAAGGATGCAGTCAACTGAAACAACAACTGAAAAAATCTGAAATGCATTTGGATTCCACTGAAAGACAAGTTGTAAGCCTTACAACTCAATTAAATAAATCCGAAGAAAGAGTAGCACTGCAAGAACAAAAGATATTAGATTTGGTTGATGATTTAAGAATTCATCGAGATGATTACGCAAGATTAAGAAGTGAAGCAAATCGTCTGGATGAAGACAAAGATCAATTAAAAGGCACTTTAAGTGAAGCAGCGCACAGAATCCATCAATTAGAACATGATTTAGTGGCCGCCGAAGAAGAACTACAAGAAACCAGAGATAATCTCTGTGTTGCCGAACAACAACTGGGTAGAGTTTCAGAGATTTTAACAACAAGAGAAAAGGAGAATAGACAATTGCGAAAGCAAAATGATCACAATTCCAATCAGGTTGAAGAATTTCAGAAAAAAATAGGAATTCTTAGTAGAGATAATGATAGATTAACAAATGAAAAATCTGAGATTCAACGAATAAATAAAAGTCTTCAAAATGATATACAGGATATTATTGAAGAGAGAGATGAATTAAGAATTCAAACTCAAAATTATGTAAGTGAAGTGAAAGCTGCCGAAGATCTTTTAGCACAGAGAGAACAAGATCAAACAGAACTTCTAAACCAATTTCAAATTTTATCAGAAGATGCTGCTTTATACAAGCACAGATTGGAAATGTGTCAGAAAGATTTGTCGACTTGTAAACAAGAACTCGCTGATCGAGAAAACGACATTGATAATTTACAATCTAGAATTGATGAGTTGGAGAAAGAAGTAACTGAGAAAAAGTTCTACAATAGAGAAATGGAATCAAAAATAAGTCATTTGGGAGTTATTATAAATCAGAATAAAGAGCAAGTGAAATTAATTCAACATGAAAGAGACGAATTAATGGAAGATCTGTCTGCTCTAAGAGATCTATGTGGAAGATTAGAAAGATCAAAGGAAGAACTTGAGAAAGAGATTGACAATAAAAGTTTAGACATCGAACAAATACGGGCAAATATGGATGATTTAGAGAATGAAAATGAATCAATGAAAGAAGAACTTCTTCAAAAGGATGAAAATATAAGAAAAATTGAAACCATATTACAAAGCAGTCGAAACTTGGAACAGAATTGCATGATTGAAATACAAGATAAATCATCGGAAGTGGCAGTTTTAAACGATCGACTTCAAACGACGGAAGAGAAATTACAGCTAGCTGAAAGAGAAGTGCAAAAGCTGAAAAATCGTAACAGTGATTGGAACGAGAAACTGAAGGAATGCAAAGAAGTTTGTCCAATGAAAAATTGAAAAAGA
>mk4.041875.01.01
TCGCCAGAGGTCGCCGGGTTCTTTATCGGCAAAATCAGCCGCGCCCATGAGGCCGGCATTGAGCTGACCATCGATGAGACCAGCCTGCTGCCGGAAACCGACGACGCGGAAACCACCCATGTGCTGATCAGCGTGCTGGGCAACCTGATTGAAAACGCCATTGACGCCATCGACGGCGTTGAGGGACACGAGATCAACCTGAGCTTTCATCACAATGAGAATCACTTACACTGTATAATCAGCGACGACGGCCCCGGCATCGATCCGGCTCTCGGCGCCCGTATCTTTGAGCAGGGTGTGTCCACCAAAGGGCCGGGACGCGGTATCGGCCTGGCGTTGATCCGCAGCAGCCTGGAAAAACTGGGCGGCAGCATTGATTTTGAATCTGAACCGGGTGTACTGACCCAGTTCTTTGTCCATATTCCCTATCAGGCCAAGGGCTGA
>mk4.000915.13.01
ATGTTTTGTTACGATATCAGGGTTGATTTGAGCACTATCTATTCATGTGTTGGTGTAGTTCAACATGGGAAAGCTGAAATTATTGTTAATTATCAAGAAAACCGCAAAACACCCAGTTATGTTGCATTTACAGATACAGGGCGATTGATTGGGTATGCTGCGAAAGATCAAAATACGAGGAACCCCAACATTGCGATTTTCGACTCCAAAACACTGATCAGAATTAGAGTTTGCAAAATAACCGGATTTTTTGAAACCGCGGTTTCCAGTTTTCAATGTTTGAAAACCACGGTTTCCGGTTTCGGTTACGGTTTTCAATACAATTAG
>mk4.027666.00.01
ATGTTGCTGATTTCCTATAAATGCTTTAACTTTGGTGACATGATTTCATTCAGAGCACCTTTTGACGTGGCAATTGTCATGCTGACCATTATGAATGCTTCCATCATTTTTCTATGGCCCGAAAACTACGGAGATTCTAAAGGCAGCATTATCAATAACTTCAAATTGACATTTAGATCAATATTTACTGATTCTAAAATCTTTTGTCTCGGAATCATTCAATCTTTGTTTGAAGGAAGCATGTATTGCTTTGTGCTGGAATGGACCCCAGCATTGTCACCATTTGGGGATTCATCAGAAAGCAACACTGACGGCCATCGTGGCTCTATACCTCACGGATATATTTTTGCAACATTTATGGTTGCATTGATGATTGGTAGTTGTGCTTTCAGAGCGCTTGAAAAATGGTCGAGAATTGAATCCTTTATGAGATATGTTTTTGTTTTGTCTGGTATTTGTTTGTCGTTGCCATTTCTGTTTCCTGATAGTCAGAATATTATTTTCTTGGGATTCATCGTTTTTGAAATATGCGTCGGCATCTTTTGGCCGGCTTTGGGAACTCTGCGTGGAAAATATGTGGCTGAAGAGATTCGTGCAACTGTAATGAATTGTTTCAGAATTCCTCTCAACTTAATTGTCGTTTTAATACTCTGCCAAAATTTTAAAATAACATTCGTATTTCAATTATGCGCCGTGTTTCTGTCTTTGACGGCGATATTTCAATGTTGGCTACACTGGTAAG
>mk4.041449.00.01
ATGAGACCGGCATTAGAAGTTCTGAGAGCAGAGCTCACCTTTGGTGGTCTCAAAATTAATGGTTACATTACCAACGTTGCCTGGCAATGGGTAACCATTGGAGGTGTCAAATATAACAACAATGGTTTAAAATACTTAAAAATTCTTAATGCTCAGAAAGAGTATGATGGGTCTATTCCTCATTGTGGCAAGAAATTGTTAAAATCGAACTCCTATCTCGAGCCAAAGCCATCTTTAATACGAATAAAGAAGTTACATTCAGGTGGATTTCTTCCTAGAATAGAAGGAAGTGCTCCAGTTCCAACGACACGATCTGTTATCAGAGATCCGTGGAATCCACATAGTGCACAATTTGGAGTGAATGATTACATTGATATTTTTGGTGATGGTCGTTTGACTCCTAAAGATTTCTATCAAGGACCTCAGTGGGCAAAAGGTGCGCATTTATGTGTTCAAAGATTAGCAAGACAGATAAAAAGTGAAGAAGATTATTATAAAGAATTTGAACCAGCTAAATATAAAATAATGAAAACTGTGTTCCACTATAGGCATAAATGGATAAACAGACACAAAGCTCCTTAA
>mk4.026469.01.01
ATGAATAATGTAGTCATCTTCGTCTTCTATATCTTCATTGTATACGAAATCTTCATTGTATACGAAATCTTCATTGTATACGAAATCTTCATTGTATACGAAATCTTCATTGTATACGAAATCTTCATTGTATACGAAATCTTCATTGTATACGAAATCTTCATTGTATACGAAATCTTCATTGTATACGAAATCTTCATTGTATACGAAATCTTCATTGTATACGAAATCCTCATCGTATACGAAATTTTCATCATTGACATTATCCTCAAAGTCGTCATCGAAATCATCGTCAATATCATCGTCAATTTCATCATCATTTATATAAACGACATTATCCCCGTATTC
>mk4.011090.02.01
ATGTCTTCAATGCCTGTAATGATTTTAAATTCAAACGCTAGGCGTGTGCAAGATGTTATTAGAACCTGCTTGGGTTTACGAGCTATATTAAAAATGTTAATGAGTCCAACTGGAGGCACTGAAATGACTGATGATGTAAATGCAATTTTAAGAGAAATTACTGTTGAACAACCAGCAGCAATATCAATGATTGAAATTTCCATAACACAAGATCAAGAAGTTGGTGATGGTACAACATCTGTAATTATTCTTGCCGGAGAATTATTAAGTCAAGCGACTGCATTACTGCAACAGAAAATCCACCCTACTAAAATTATAAGCGCTTATCGAGAAGCTCTGGATGATTCCTTGGAAAACATGAAAACTCACACTTGTGTTCACATTGATTCAGAGAATCGTGATGAAGCAGAAAGAGCAATGCAGAAAGATGGCCTCACTAATTGCATCCGGCAACAGGGTCTAGAATTAGGGACAATATTAAAAATGAATGCAAAAAAATAA
>mk4.000069.05.01
TCATAGATTCTCCACAACCGACGAACAAAATTGCTGACATCGAATCAGATTCTCAAATCTCACCGTCGAAAATTGAAAATCATATAATTAACCAAACAGAGACTCGTCAGAATTTGAAAAAGTGTTCCCAAATCCGGCCTATTACACTGACAAAATTTGCACCTTCATTCATTAAATCTTCTCCTATGGGAATAAAACCTTCAGTTTTACCAATTGTTGTCGGTGAAAAATATTCTGTTGTAGAAATCACCGGAAATTTCACCCAGGACTCAATTCCGAAACACAAATGGACAAGGGCGTCACTAAATTTGCATATCGCTAGACAAGCAAAATTCCTCAGGAATAAAAGAAAAGATCTCATGAAAAATGAGCCAGTTCAGCAGCCAAATTTCGGATTTAATCAGCCGCAAATAACAAGCCTTTCCGAACACAACCCAAATGAAATGAATGTTAAACTGAAAGATAAGAAAACGGAAGTGGAAGTTCCTACAAGATCTATTCAATGATTTAATTCTAAATTGGATAGAATACTATCTTTTCCTATTAGATTTTATAAATAATAATAAAAATTTTTTATGTGTAACACAAAGA
>mk4.000036.05.01
AGAAAGGTACAGGAAAATGGACAGCCATTACCGCCCTTGATTTTGGAGTACCGGTAACGCTTATTGCCGAGAGCGTATTTGCTCGCAGCTTATCTGCTTTAAAGACACTTAGAGTTGAGGCCAGCAAACGATTTCCATCGGATGATATACAAACTTTCACGGGAAATAAAACAGAATTTCTGAATCAAATAAAATATGCATTGTATGCTAGTAAAATTATATCATACACTCAAGGATTCATGATGATGCGAAGTGCTGCTCAAGAATTTAAATGGGATTTAGATTTGGGTAAGATTGCATTGATGTGGAGAGGAGGCTGCATTATTCGAAGTCGGTTTTTGCAAAATATCAAAGAAGCTTATGACAAGAATAAGAATTTACCAATTTTACTTTTTGATGAATTTTTCCAGAAAGAAGTTTTGAAATGTCAAAAAAGCTGGCGTCAAGTGGTTTCAGTCGCTGCATTGCATGGAATTCCAACTCCAGCTTTTTCATGTGCTCTTTCCTTTTATGATGGGTTACGAACAGAAAAATTGCCTGCTAATTTGATACAAGCTCAGAGAGATCTTTTTGGCGCTCATCAATATCAATTGTTAGAGCATCCTGGAACTTATGAACACACAGATTGGACGGGTCACGGAGGAAATGCAGCAGCATCTACATATCAGGCCTAATAGTTATCCACTATAGATAAAAAATTAATATATTTTATAGAATTGATATATCTTCAAATTGTTATTATCTTATATAATCCTAATATTATTTTTATATCAATCTTTATTGATAATTAGAAACCATATTTTTTTTATTTAACAATTTAGATAGTTTTCATCAGATTATAGTTACGAGATTTTTCACACTAATTCCAATTATGTTTGAAATGTTATTTAATGGTGAAATGCATGGTTAATAAATGGCATCATTTATATGAGAATTATTGTGTGTATTCTTGTATCGATATTGGCAAGCATTTGCAGAGCTTGTCTATTAGTTCCTCGGCATATTCCATCAATAAAATATTGTTATGGAAATTAATTGCAGATTAGTTCTATTTTTACTGATTTCTGAAATATGCCACATAGTTTTTCTGTTGTCAGATTATATTTAATAATAAATTTTTCCCAATTATGTTATGGGGATTGTAATATTTTATTATTGTTATTAAATGATAAAAATATAGAATTAA
>mk4.000098.04.01
TCAGTGAATTGACAATCGAGACAAAAGAAGATCAACAAAATACAACTAAGAAAACCACAACGAACGAAGAAAGTTTCTGGACAATCGATACGAAAGCTAACGACGTAAATATCAGAGAATATTGTAAAACATGTCGAAAATCGGGACACGCAGAGAACGACTGCTATCGACATCAAATATGCCAACAATGCGTGAAGAGAGGTCATGTAAATAACATTTGTCACAATAGACGCGGAGCATGTTTTAACTGTCTAAATTTGGGACATATGGCTCGGAATTGTCTAAATAAACAGACTCAGAACCCATCCGGAACAGTGAGACTAATGAGGGGAAGTAATAGGAAACCAGATGAGATCAATACCAATACTAGAATAAAGCCAGCGGATGACACAAGTGTCAAATCAAGCTACGAACCAGGAAAAGACATGACAACTGGAAGACAGAAAAACGTATTAGACATGACGAAACAA
>mk4.002070.06.01
ATGATTTTTTCACCTAGTAATAGTTGTCCACTTATTTATCCTAATAACGAAGCTTCGTGTTTAATTGCAAAAGCAAAGAAACCTTTCACTATTGGTGAAGAGCTTATTTTACCGGCTGCAATTAAAATCTGTGAGATTATACATGGCAAAAAAATTTCTGACGTATTCAAATATGTGCCTTTGTCAAATGATACAGTGACAAGCAGAATTAATGAAATAAGTAACGATCAGCTACGACAACTTCTTTATAGAATTAAACAAAGTCAAAATTTTGCAATCCAAATTGATGATACTAGTGACATAACAAATATGGCACAA
>mk4.000191.17.01
ATGATCCCATGCACTTGTGAAAATTGCCATAGAACGTGCAATAAGAACAATATTGAAGCCAACTGTCAACTTATGGGTTGCAAATCTGGTTGTTGCTGTCCAGAGGGAAAGGTGTTCTCAGAAATACTCGACAAATGTGTCAAAACATGCCCATGTAGTTACCTGAATAAAACATATGAAATTGGACAGAACTGGACGAATGAATGTCTTGATTGTCGATGTGATGAAATTAAAGGAGCATTTTGTGTAGAGAAAGGATGTCATTTCGATCAGTGTCCTCCGCGTCATAAAATGGTCAATGATAATCCGAATGATAACGTCTGCTGTAAATGTGTCAAAGTCGATCCTGTTTGTAAGTATAACGGAAAGGAATATTCAGTGGGAGAAATCTGGAATGATGGTCCTTGCAGAAATTTTAAATGCACTATGAAAGACGGTGAATCAATGATCATTTCAAGCAGCACTGAATGTCCATCTATTAAATGTCTATTAACGCATACGCTTATGAGAGTACCTGGTGAATGTTGCGAAAAATGCGTACCGAACAACGTTACTACTACAACTGTACGGATAACAACTACCTCGCCTCAACCCCCTAGTAAGTGTCAGAAGGTCAGCAACTTAACCATTGTAGAACAAGAGACTTGCGTGTCTAGAAATCCAGTGGATGTCGGATCATGTGAAGGGATGTGTAAAAGCCGCACTGAAATCAGTTATGTTAATGGGAAATTGAATCAAATCCGAGATTGCAAATGCTGCTTCCCAACCATTTCTACTGTTGAGGTCGAGTACAAATGCCCAGGCAATCTCTCAAAATCCATTTCTACCCAA
>mk4.010470.00.01
ATTTTCTAATATTCCGAACATTTGTAAATGATTCTTTATTAGTCAATTTCTACTTAATAGCGCTATATTGCGTTTTTTAATTCTTCTGAAAACAGGCTAATGTGATTGGGCAATATTTACTTTGGTTTATTTGTTTTCTAGTTGTGTATTAACCCAATCAAATTATTACAAAAGGACAATTCTTAAGAAAAGTAAAGTTTTGAAAGAATTATTACATTTTACATAACTCTAAA
>mk4.029851.00.01
AGGGAAGACATACGAGCCAACTTGGATGCTTGGCACCAGAAACACTAGATAAAGCAGTAGCAATCGCAAACAGATGCGAAGCCCATCTAGGACTGGGATATCAAGTGGCAGTCTTGGCCACGGAACCAACAACATCAACAGTCAATGCCAACAATCAAAACAACAATACCAACCCAGCTATGAATCAATTCATTCCAAGAGCACAGCAGATGTTCAAGCCACCAGCAACGAGAAATCCGGAGGATAGAGGTAATAACCAAGTAAGTTATAATAATAATTTCAGGAACAATCCAAATACAAATGAAAAATGCTCCACATGCCAAAGAATAGGACATCGGTCAGAGAATTGTTTCCGAAATTACACTTGTCAAAAATGTGGTAGACGAGGGCATACTGAGAAAATATGTAGACAACCTAATAACAAAGCATGTTACAATTGTGGACAACAAGGACATTTCGCAAGGCAATGTAACATAAGAAGAGAACCAAACCAATCAAGATTAAATAACTCTATGGGAAATCCACAAATTAACGTGATGCAAGAGATAGACATGCTGCGAGAAACACTACAACGAATGCCTATGGAATTAAAGGAGATGATGCAACAGATGCCCACCAATATACAACAACAACGAATCAAC
>mk4.006575.01.01
AATGATTGTAGTTTGTTGTTGGTTAAATTTGGGGTTGGTGCTAGTTGGAAAAATACTGGGCGGACAGATTGTTTTATTCTATACGAGAAACTACTGTTTATCAATTACTGGTTAGCCGTGTCTTTAGTCGGGAAATATAGAGTTGCGTTTATCGCTATGAGGTTTCGTCGTGCTGGGGAACATAGATCTCTATTCACCTAATTGTTATCATCTTACCGAATTTGACTAAAGA
>mk4.021870.00.01
GAAAGTTTATTCCACGATGTTAATTTACAAAGACATAATTTCGGATGATGAAATAAGCAGTGATTCATATCCAATGAAACTGATTGATGATATTGTGTACGAATTTAATGGAAAGAATATTACCATTAAAAATGGCATACCCGATGAAGCAATCGGTGGAAATAAATCTGCTGAAGGTGGAGATGATGATTATTCTGAATCATGTGAAACTCAAATAGACATAGTCTATGCTAATCGACTAGTAGAAATGAGTTATTCGAAAAAAGAG
>mk4.001069.03.01
TTTTATAAATGAAGCATTAAATATTTATTTAACTTAATAATTTACAAAGTCACTAATATCATTAATAAATACTAAAATTTACCCCATATACATAAAATACCAGATAAAATAGCCACAAGAATAAATGACACAACTAGATATACCAATAAATGCTATTTATTACAATGCGACAATAAATACCAAGCAGTTTTACTTATTAAATTTTTTGTTTCCTGGTGATTTATTGAATGGCTTCTTATTTCCAGGAGATTTATTGAATTGTTTCTTATCTCCAGGTGATTTGTTGAATTGTTTCTTATTTCCAGGAGAGTTATTGAATTGTTTCTTATTTCCAGGAGAATTATTGAATTGTTTCTTATTTCCAGGAGAATTATTGAATTGTTTCTTATCTCCGGGAGATTTATTAAATTGTTTGTTTCCTGGTGATTTGTCAAACTGTTTCTTGTTCGATTGAGGAGTTAAAACCTTTCTTTCAATTTCTACTTTTTTATTTGTCGATTTTTCAATTGCTTCATCGACCTTGATTTTTTTTGTGATTACATCGTCATCACTATCAGAATCATCAGATTGGCAATTGCTTCTCTTAATACCGGCTTTAACAGGTTGAACTGCAGCTGGTTTTGCAGCTTGAACTGCAGCTGGTTTTGCAGCTTGAACTGCAGCAGGTTTTGCAGCTTGAACTGCAGCAGGTTTTGCAGCTTGAACTGCAGCAGGTTTTGCAGCTTGAACTGCAGCAGCTTCAACTGCAGCAGGTTTTACAGCTTCAACTGCAGCTGGTTTTACAGCTTCAACTGCAGCTG
>mk4.001036.01.01
ATGAGAGTACTCTGCATGATTGTACTTGCTTATACACGATTTGTGAAGAATGAAAAAACTATCGAAAAAATGTTATTTGCAAAATTACTTACTACTAATTCGACTGGTGCATCAGTATTTGAAACTCTTGACAACTTTTTCGTCGAAAAAAATATTCCCTTCACTATTGTGAATGCTTGTGCTACTAATAGAGCACCGGATATAGTTATTCGATATCGTGGTTTTGTATCAAGGTTGAAAAATGTGGCACCAAATGTTCTAACAATTCACCTCATCATACTCCGTCAACACTTAGTCGCAAAACATCTTAGTGAAAGACTTCACAAATCGATGAGTATTGTTATAAATTTTATAAATAAACTAACATTCTTGAATGACAGGTTATTCCGTCAACTGTGA
>mk4.031002.00.01
ATGAGGGGGGAATCGATAGTCAAGCAAAGCAATCCAAGTCAAGTGCAAAGCAAAGCAAAGGAGAAAATATTTCAGAGTAAACGACAAAGCAAATCAAGCAGACGAATAACCGTAAACATTGATAGCATCAGCAACCACACGAGAAGCAAAAGCCAAGAGAACAGAGAAAAAAGTTTATTAAAAGCGGAAGAGAAGAAAAAAGTTCGCAACGGTAGAAGTGTCAAAACCGGAGTATCAATTACAGCAGCGACAGGAACCGGCACAGATAGTGGATTAACCGACGTTGAATTCAACAGTAGCGAAGAAAACGAAATAAACGACACAGAAAACCGGTTGCCAATAATAGAATCAGAAAACGAAGAAGAGAGATTAAAAAACTTAAACCCAAACATGGCAAATTCCACAAATTCCAACATGACTTCAATTCCGGATGCAAATACAATGTTGAATAACAATAATGTGATGATAGGAGAATTCAGAGAAAAGTTTAGAGGAGAACCGTTTGACGGTAGTCTCAATAAATTGGATACATTTATAAAGGAATTCGAAGTGTATAAAAATATCTGTCACTGGACAGATCAAAAAGTAAAAGAGCGGCTACCCTTGTATTTGAAAGGGAGCGCACAAGATGTATTTGTAGAAGAAGCAAGAGATGTAACAAAATTGACAACATGGACAGAAATTAAAGAGTTCTTAATAAAGATATTCGGGATAGAGAAAAAGGGGAATAGGAAGATATTGGACTTCCTACACCGAAAACAAAGACGAGATGAATCAAATGCAGTGTACGCATGCGAATTAAAGAAATTGTGTAAAGAAGCCTTCGGAGAAACAGATTTACCTGAAGATAAAATGGTAGACGTCTTCATAAGAGGAATCAAAAGGGAAGACATACGAGCCAACCTTGGATGTTTGGCACCAGAAACATTAGATAAAGCAGTAGCAATCGCAAACAGATGTGAAGCCCATCTAGGACTGGGATATCAAGTGGCAGTCTTAGCCACGGAACCAACAACATCAACAGTCAATGCCAACAATCAAAACAACAATACCAACCCAGCTATGAATCAATTCATTCCAAGAGCACAGCAGATGTTCAAGCCACCAGCAACGAGAAATCCGGAGGATAGAGGTAATAACCAAGTAAGTTATAATAATAATTTCAGGAACAATCCAAATGCAAATGAAAAATGCTCCACATGTCAAAGAATAGGACATCGGTCAGAGAATTGTTTCCGAAATTACGATTGTCAAAAATGTGGTAGACGAGGGCATACCGAGAAAATATGTAGACAACCTAATAACAAAGCATGTTACAATTGTGGTCAACAAGGACATTTCGCAAGGCAATGTAACATAAGAAGAGAACCAAACCAGTCAAGATTAAATAACTCTATGGGAAATCCACAAATTAACGTGATGCAAGAGATAGACATGCTACGAGAAACACTACAACGAATGCCCATGGAATTAAAAGAGATGATGCAACAAATGCCCACCAATATACAACAACAACGAATCAAC
>mk4.037472.00.01
ATGAGCAAAGGTGTATTCAATTTGAAAAGTTTCAGTTATTTGGTTCTTGATGAAGATGATCAAATATTTGATATGGGTTTTGAAATACAAGTGATCAATTTAATCGACGTTGTTCGAAGACAAAGACAAACCGTTATAACAAGTGTCAAATGGTTTTTCGGTGTTCAACTAATCGTTTTGACTAATATGAAAAATCCAGTTCAAGTCAATGTTGGATCATTGGATCGAAATCCTTGTCATACAGTCAGAAAATATGTGGAATATGTCGATTATCACGATAAAACTCAGCGTCCTCAAATAATTTCCAGATATTATATTAAAGAAAAAGAATTATCCAAAAATCTTGTACCAGAAAAGTTGTTAGTTCGAAAAGGATCTGTTCCTGTCTATTGTAAAGGAGTCGTTATATATTTCGAAACAAATGCTATTGGATATCATTTGACAAACGAACAATTAAGATGA
>mk4.017925.01.01
ATGGAAAATTTATGTGTCCCAGCTTGGATCATTGAGCCATTCCTCTGTGATTTAACTAGGTTTGATATTTCGGTACAGGAAGAACTAATTACGTTGAAGGAGGATGTCCAAGCTCAAGTATTATTTAACACACATGGTTATGCAAAATTTTGGACCATCAAAGTGATTCGTGAAAAGTACCCGCATTTGCAAATGAATAGCGAACCTCTATTGTTAACTTTTCCGTCATTTTATTTTGTAGAAGCTGGTTTCAGTGCAATCATTAATTTATTAAGAAAAACAAGGAATAAACTCAATATTATTGAAAGTGGAGATTTAAGAATAAAACTTAGTAATTTTAGGCCAAACTTAAAGGAAATCGCAAAAGAACGTCAATTATAA
>mk4.021471.00.01
CTGTTAATGACGAAATACAATTCATAACTCAACTTACTGAAGCAGACAAAAATGTTATTCGAGCAGTTAGAAAAATTAAATTCTTTGTAGCAAGAAAAAAATTCCGTGAAGCCTTGCGACCATATGACGTTAAAGACGTAATGGAACAATACTCAGCCGGTCATGTGGACATGTTAGCAAGAATTAAAAATCTTCAATCAAGGTTTAATTTTTATAAATATTAA
>mk4.020853.00.01
AATTTATATTTGTTCATATCAACTTTATGATTATAATGTTAATTTAGAAAGATATCGGAACTGGAAAAAGAAATGAACACCGTGAGCAATACACTTCATTCATTGGAGAGCACTGGTGCAAAGCTGGAATCCAGAGAAGAAGAGTATGAAACAACTATAAGGGATCTCATGAAATCACTAGAAGACACAGAAGAAAAACGAAATAATTTTGAGAGATCTTCACAGAAATTGAAACGTGACATTGAATCGGCGAATGAGAATCTTCATTCCTGGCAATCGAAATGTGCTCAAATTAAACAGGAAATGGATTCAATGCTTGCTGATGCTACGAGCATGTAATATGCAGCTTGGAGCTTATTAATACTAGGCAAACATTGACCGAATAA
>mk4.005651.11.01
TTGGTGGTATTTATACAGTAATTCGAACGAAAGCCAAATCAACTTGTATTGAACTTGTTGATAGGTATATCCTCCTGGGACCCATTAATGAAACCTGCCTAAGAAGTGAAGTTGACGTTTGCGATTCAGACATGGAACCTGTTCATAATTCTATTTCAGCAATGAGATCATGTGGAATACGAATTGTTAGTGGCAGGTGGTTAGTTGAAGGGAATCCATTTGTAATTCTCTTTGACGTCAATTCTGCCTATGGATTTTTGGGAGATTGGAAAAATGAGTTGTGGAATGATACTAGAATTGGTATTCCAAATAATGATCAAGAAACAAATGATTCCGTTGTATTCGGTGGTCTCATAGCATGGTTTATTGGAGTATGGAACACATTTGCTCGTTTAGTGATAGACGATGCTCAAATGGTACATTTAACTATTTAA
>mk4.000660.08.01
ATGAATATAATTGACGAAGATATTGCTTTAACGGAAATTGCTGTTTTACGAACCCAGTATGTTAATGAAAAAAACAGTGGTCACATAAACCAAAAGACACAATTTACCTATGCTTTTAATTTATGTAGATCAAAAGATCCAGCTTGTCTACAATTAGCTCTCACATTATTGGAAGATTTAAGAAGTAAGACGTGGGAAAAGGATGCAATTCGTGATTATATTTATTTCACGAGTATTGCCTTTCTCAAATTAAAAAAATATGATGATGCTCTTGAATATGTCGATATCTTATTGAATCGGGAACCGAAAAATCGCCAAATTATTGAACTGCGAGAACGAATTAAAAAGGATCAAATTAAGGACGGCTTAGTCGGCGCGGCTGTTATTGGAGGAGCTGCCGCTACAGTAGGTCTTATTGGATTGGGTATTGCAGCTTTGGGTATAGCACTCGCCAGGAAGAAATAAAACATTGACAAGATTTATTTTTAACAGTTGCTACTATATTTCTATGTAAATTTTCAAATGCAATTTTCTGTAATGCTTGTATTGAAATATTGAATAAATTTTGATTATTTA
>mk4.013924.00.01
ATGAAAAGAAAATGTTTAAGAATTGAGAAAATCAAACAACGGATAAGGTCGTTCTGTGTGCGCGATAATATTAAAGAAAAATTGTGTTATAACGCTCTTGATTTTGAACAACAAATTCAAACTGCAGCCTTTTCATCGTCAATTGAAAAGATCTATGAACTTCCAGATGGACATGATATTACTATTGAAAATCAAAGATTCAAAAACTACAGATGGCAGACTTTATGCTGGAGAATAAAAACAAGATAA
>mk4.013209.00.01
AAATACGTATGAAGATTTGTCAAAAAATCCATTTATTTGGCCAAAAAGTTCGGAAATCGTAGAGAAAGAACAAAAGCAATTAGTTCTTGACAACCTTATTGCTCGCCGTGAAATAATTCGAATGCACTTTAAGGATGACGTTGTAAATGGGGTTCCAAACTGGTTTCCTACGCGAAAACAGTTCAACAGTGAATTCGTAAATGCCGAATATCTCGCAAATATCATTGATTTTCTTAGCGAATCCGATGTTTCCATTGATCCTATTGGTCGGAACTTTTTAGAAGGATCTTCTAAAATTACCTTCCGAGACCGATATGTATTTATCAATTGGTTAGTCTTGACCCATTCGCAATTCTCCATGTGTTCCGACACTTTGTACTTGGCCATTTCTCTTAGTGATAGATTTATTAAAGCAAACAAAGAAACACTTATAGCAACTGATCTAATTATCATTGGGATCGTTTGCCTTTTTATGGCGGCGAAAATTGAAGAAATCTGGATTCCAACAATTAATGATCTACTGTCCTTATGGAACTTGGAATACACGAAAGAATTTTGTAGTGAACTTGAAATACAAATTCTTTGCGCTGTTAATTTTCAGCTTTCATTACCGGTGCCGATTTCTTTTATACGACATTACAGTATATTATTTAGCAGCAATAATCTTTCTCAGTTTCTCTCTCGATATTTCTGTGAATTATCCCTACAAGACAGCGAGGCTTGTTGTCAGTCATGTAGTCTAATTGGAGCTTCTTGTGTATTTTTATCTGAGGTTATTTCTCGAAATATTACATCAGACTTTTCCGTTGTTTGGACTCCGAAATTACAAGCTTCGAGTGGACTTGTGTACGCAGATTTCCAAAATTTGGTAAAAAATCTCTGTATTATTGTACAGAAACAAGCGACTTCCTCCAACCTGAGAGCAATTACTCAGAAATATTCGTGCGTAGGCTATATGAATGCGCCAAATGAGGCCTTGAACAGTAAAGCTTTCCGAAGTATTTTCTTGCATTTCAGGAATCAGATTCAAGCAAATCAATGA
>mk4.003996.01.01
ATGGTGAGAGAATGCATTAGCATACGTGTGGGTCAAGCTGGAGTTCAAATGGGTAATGCTTGCTGGGAGTTGTATTGTCTGGAACACGGTATACAACCAGATGGACAGATGCCTAGTGATAAAACTGTTGGAGGAGGTGATGATTCTTTTAACACTTTCTTCAGTGAAACAGGGACTGGGAAGCACGTCCCACGCGCG
>mk4.000061.05.01
ATGCTTAACTGGTTTGATCATTATGGGCATATGTGCATTAGTTTTGAATTGTGTGGACAAAGTGTCTTCGATTTTTTGAAAGAGAACAGCTATTCTCCATATCCCATGGAACATGTTCGTCATATCAGTTATCAATTGTGTTTCGCGGTAAAATTCTTGCACGATATCCATTTGACCCACACAGATCTTAAACCAGAAAATATTTTATTTGTTAATTCTGATAGTATTTTAGTTCCGAATTCTAAAAGAAAACGAGATGATCGGGTAGTAAAAAATTCAGAAATCAGACTTATTGATTTTGGATCAGCAACCTTTGATCATGAGCACCATTCTACAATTGTCTCCACAAGACATTATAGGGCCCCTGAAGTGATATTAGAACTTGGTTGGTCTGAATCGTGTGATGTTTGGTCAATAGCGTGCATTATCTTTGAATTGTATACGGGATATACTCTTTTTCAGACCCATGACAACAAAGAGCATTTAGCAATGATGGAACGAATATTGGGTCATTTTCCTTATAGAATGGCAAGAAAGTCGAAAACTAGTTTTTTCTATCACGGTAAACTAGACTGGGATTTCTACAGCCCAGATGGGAGATACGTTAGGGAAAACTGTCGACCCTTATTGGTGAGTTTTCTTATTGAAACTTTATTCATTGATAAAAATTCAAACTTTTTCAACTCCTTCACTTTTATTTAA
>mk4.000780.00.01
GACCAGTGACATAATAAGTGTGCACTGACCAGTGACATAATAAGTGTGCACTGACCAGTGGTCAAGTGATGTAATCATGAGGTCACTGACCAAAGGTCAATTACCAGGTAGCAACTAGTGGACAAAGGTCAATCTCCAGGTCAAATGTTACGTAATAATTACGTAAGCTAGTGGGGGGGGTTGTATCTGACGGGCTCACATCCTACTACTCACGAGTATCCGCCTACATGTAAAGTTTTAATGTTAATATGCATATATT
>mk4.000210.15.01
ATGGACGCGATACTCAATATCACAACCGAAACTAGTGCTGATATAAAAAATTTCATAAAAGAGCAAAGACGAACCTCCAGGAGAAGACAAAATTCCTGCAAAACAATGCAAGAAATAGATGAAATATGGAGTGCTGACAAAAATCTAGTGTGGTCTGATACACTATTGGAAATTGAGTATGTGCAGCAAAAGAAGAGGGCCACAAAAATTGTCATACAACATATGTCTGCTGTAAAACAGAGTAAAAAGCATGTGGATACTATTAAAACTCAAACGGATGGGAGAACAGTGTGTGTATCGAAGAGAAATAAAACATACCAATTGTGCATGCAAGAAATCTCTGCTCTTAAAGAAGTTTGGGAGACCAATAGGAAAATTCAAAATGAACAGCAAGATTGGAAGCGGCATCGATGGCAAAGAATTAACCCTGAATTTCTTATGGAAGCTACCAATAAGCAATTGGAGGTCGTTGAAAACTTGCCAGATATTATCAAAAATTGGGATGTCTGGAATTGTCTTCGAGAAAGCGTTACTGATATTCAGATTTGCATTCCACTTTTGACGGATCTCTCAAGCAAAACGATGAGAACCAGACACTGGAAACAAATGGTCAGAGCAACAGGTGGAGCGATTCATGTCGATTCTGAGGTTTTGAAAAATATGACATTTGGCGAACTTTTAAGCTTGGGATTACAAAAGCATTTGAATGAAGTAAAATTAATTGTGGAAAGAGCAAATCAAGATTTGAAAATCGAGAACTCTTTAAAAACCTATGAAGAAGTTTGGTTAAGCAAAATATTTCAATTTACCACTCAAAAGTTAGCCGAAATAAACACAGAGGAAGAGAAGAGAAATCCTGTTGTGATCTGGGAAATTCGGAGACTATTTAAGAATTTCAAAGTTATTATCAATAAATTAGCTTGTGGTGAGGAACCTTTTATGAGCAGTGAAATATCACTTTTGTATCCCTTCAGCAAATACTTATAA
>mk4.037833.00.01
ATGAAATTAACGGGTGTAGCATTCTTTCAGAAAGAGATAATTTCTGTTCACATTGGCCAAGCAGGTGTACAACTAGGGAGTGGAATATGGGAATTGTTGGCGGCCGAACATGGTATAGGGCCAAATGGAATATGCGGTTCAACTGATGACGGGAGAGGATTAAACAGATTTTTTTTCGAAACTCCAGATAACCAAGAAGTTCCGAGATCAATTTTTGTAGATCTTGAACCAAATGTCATTGGTGAGTTGAATGAAGTTTTCAAAATCATCTTTTATATAATAAAAACCCTGTTTAAACTATGGAGCTCCAAGAACTTTTACATTATATTTCCCAAAGTACAAGCCCAACCTTCA
>mk4.001937.02.01
AATTTATTTAGTGTTGGCTCAAATTATTAAAATGATTGATTTGTTTACTATTTTTTCTAAAGGTGGATTAGTTTTGGTATGGTATATTCAAAATGGTGCTGACAATGTTACAAAGTCAGTTAATTCTTTAATTAAATCAATTGTTTTACAAGATAAAATTAGTAAAAATCCATATAATCATGAATTAGTGTCATTACAGTATTATATGGATAATCAATTTGATCTAGTATATGTAGTGGCATATCAAAGTGTTTTAGAGTTGAGTTATACTGATAAATTTTTAACTGCTATAGCTTTGGAGTTTAGAGATAAATACAAAAATGTGCTGGAATCTCAAAATTTTCTTTGGGATTTTTCTGATTTCATTTCAGTAGTTGATTCTACATTTTTAACACTGATCAATGTTAATCAACCCGATCTCGTTTTATTCGTTGGTGAAGCTCTTGTTGGACATGAAGCTGTAGATCAGTTGGTCAAGTTTAATAAGGCCCTTCAGGATTATAGTGGCTCCGACCATCCACGAACCATTAATGGAATTGTTTTGACTAAATTTGATACAATAGATGATAAAGTCGGCGCAGCGATATCTATGACCTATATTCTTGGCCAGCCAATCATGTTTGTCGGTACTGGGCAAACCTATGCTGATTTGCGGCAATTGTCACCGGAGGCTGTGGTCAAATCTTTAATGAAATAGTTTCTGTCACTACATGACGTGTCTACCGATTTCTTTACTGTTCAGACCTTATTTACTGGCCATGTGTGATATTTTAATAAATGATTTCGAGTCTTATCAGTATTTTACTTTTTTT
>mk4.017132.01.01
ATTTTCAAATACATCAGTTTTAACAAAATGATGACTCAATTGATTTCTACCTTGAATTATTGCTTGAAAGATTTAGTTGGATTTTCTTTGATGTTTTTTATTGTATTTCTTGCTTTTGCACAAGCTGGTTATTTAATTTTTGGCTCGCAGTTGGCAAATTATCGAGAGTTCTACATATGCATGTTATTTCGAGCTAATGGCTCTCATCAGTACTATGCCGGGAGGCGCTCAGATTTCTCTGAGCGCCAGAAGAAAGGCATGGATCAAGCCAAATCAGATGAAAAATGCGACTTAAAATGGATTCCAGGAAAGATAATTAAAACTGAAAGCGAACTGATATATTTAGTTCAATATAATTGTAAGGATATTTAA
>mk4.002567.01.01
ATGAGTTCAAGAAAACGTAAAATTGCAGATGAAGGAAGAGTTTTTAACGAGGAATGGAACAGCAAGTACTTCTTTACAGAAAATGGTGGTAAGCCCTTTTGTCTTATTTGTCATAAAAGTGTTGCTGTAATGAAAGAATATAATGTCAAACGCCATTACGAGAAAGAACATGAAAGACAATACAAGGATTTGACTG
>mk4.004669.01.01
ATGACTATCTTTAATACTTGTCCAATTAAATCAATATTTCGAAAAAATGACAAAGAAAAAATTGAATCAAAACCAACTCCAATTTATAAGAGACGAATGCACGTTTGCCGTAAATTAGCATATGGGATGGGTGGACCTCCGATGCAAATGCTATCGAATGCTATGGGATTTTTCTTGCCGATATTTCTATTAGAAACTGCATCGATCAATCCTTACTACCTTTCAGCCATTCAAATTATTGCAAGAGCTTGGGATGCCATAACTGATCCAATTATGGGTTTTATGATTAATAAAACTAATACAAAATTTGGAAAATATAAACCATGGATAAGTTTAGCTACTCCTCTATCTTGTCTGGCATTTTTTCTCCAGTTTTATGTACCGAATACTGATAATCAACTGTCCAAATTTATATTTTATTGCTTTACAATTGTGTTCGTTCAAACAGGTCTGACGGCTTTCCATGTTCCTTACTCATCAATGTGTATGGTTCTTACATCGAATTGTCGTGATAGAGATCAACTAACGTCTATAATTAGTCTAGCCGAAGTAGTTTATGGAAGAAAATTGTGCAAAGAGCGTTTTACATATGGTACAGAAGCTAACAATAAAAAATCAAAAAAATGA
>mk4.008670.00.01
ATGTCCTCTCTAAGGATCCTACAGACCGAATTAGATCGCGCAAGACAAGCAAATGAGGAATTACTGGCCCAAGTTATTCAGTTAAACCGCGAAATACAACAAATTAAAGCAACTTGGAAGGAGCCGGGGAAGGTAAAGACATCATACCACCGCCTGACCGCAGTACAGAAAGGCTGGACAGAGGAGCGGCAGCTCAACCAGAGCCTGCGCTCACAGATTCGGGGACTCGAAGTCGCCCTAGCGGTGTGCCGGGAAGGTGAAGCGGTAACTTATCCGCTCATCTTCGCCCCAACCCAAATGCCGCAGACAACCACCAAGCCAGCAGAACAACCCGTCACTCCAACCAACAATCGTCGGCCAGGACGCAAAGAGCGTGCCCGACGTAGAGCAGCCAATATATCTCTTTGCCAACATCAGCATTCAAATAAATCCAATTTAATATTCAGACAAGTTTTTGAACCAATTTCATGTACATATTCTTATTTGTTAGCTGATAAATCTACACGGGACGCTATTTTAATTGATCCAGTTTATGAAACTGTTGAAAGGGATAAGAAATTGATCAAGCAATTGGATGTTAATCTGAAATTTATACTTAATACTCATGTCCATGCTGATCATGTTACTGGGAGTGGGAAATTGAAATCGATATTTCCTAATAGTAAAAGTGTCATTAGTTCCTACAGTAAAGCCAAAGTTGATGTTGCTGTATCTCATGACGATGAGGTTAAATTTGGCGAGTTTAAACTGATATGCAAACATACACCAGGCAAGGTCTGA
>mk4.007816.03.02
GTCACGGTAAAAGTGAAGGAAATCGGCGATTATTGGAGAAAATCGACAACCTGTCTAGGGACGTTGTTGCTCATATAGAACTGATTCGTAAAACAGAAAACCTTTCAAGTGATATTCCTACTTTTTTATATGGACATTCGATGGGAGGTCTTGTTGCCACAGTGACTGCCCACAATTATCCGGAAATAATAAACGGAATGGTTTTAGAATCGCCACCATTGACATTGGATGGGAAAATTGGTCCGTGGATGAAATACTTTGCACTTGCAATGTCATATGTAATCCCATATTATAAAGTGGGGAAACAATATCTAGAAAATCTCACTCATAACACAGAAGTCATTCAAGTTGCACTCAATGATCCTTATAGGCACAACGAACCAATGACTTTAACAACCGCCGTTCAAATCGGGGAAGCAATTCATTATTTGCAGTCAGTCTTCAAGGAAATGACAACGCCATTTTTAATTGCCCATGGGGAACACGATGTGATCGTTTCGATTGCTGGATCTCAGAAACTGTATGAAGAGAGTAAAACTAAAGACAAATCTCTATTGGTATTTAAAAACGCTTATCATATTATACGAGTCGACTCTCAAGAATTTAGAGAAAATATTGTGGAATGGATTGAAAAACATATAAAATAA
>mk4.032299.00.01
AAGAGAGGTCCTCCATATCTTCCCCAGAAACGATGGCATCATCATGAACATTGTCTTCCCCAGAAACGGGGGCATCATCACGAACATTGTCTTCCCCAGAAACGAGGGCATCATCACGAACATTGTGTTCCCCAGAAACGGGGGCATCATCACGAACATTGTCTTCCCCAGAAACGAGGGCATCATCACGAACATTGTCTTCCCCAGAAACGGGGGCATCATCACGAACATTGTCTTCCCCAGAAACGAGGGCATCATCACGAACATTGTCTTCCCCAGAAACGGGGGCATCATTAA
>mk4.001799.00.01
ATGGGTGAATATTTAGATGCAGATGGTATCTCTTTGAAGAGATTAGAAGAAGAAAGAAAGTCTTGGCGAAAAGATCATCCATTCAGTTTTGTAGCCAAACCATCAAAAAATCCAGATGGAACATTGAATCTCATGACCTGGGATTGTTCTATTCCAGGAAAAAAAGAAACACTTTGGGAGGGGGGTTTATTTCATTTAAGAATGTATTTCAAAGCTGATTATCCTACTACACCACCTAAATGTAAATTCGAACCACCACTTTTCCATCCAAATGTTTTTCCATCTGGTAGTGTTTGTCTCTCAATTCTTGACGAAGAAAAAGATTGGCGACCTGCTGTTTCTATCAAACAAATTTTATTAGGCATTCAGGATCTATTAAACAATCCTAATCCTAAAGATCCAGCCCAATCTGAGGCATATTCAATGTTTATGCAGAATAAGAAGGAGTATGATGAGAATATAAAGAAGCAGGCTGAAAGATTTCGAAATCCAAACTTGAAAAGAAACCTGATAAAAAACTTTGCCGGTTCAATTACAAATGGCTACGCCATGATCAGATTACAGCTACTCAGCAAAAGTTCTAATATCAGAAAAAGTAATTTAAAGAACAGGATGTTAAGATCAAAAGTTGAAGCTGTCAAAAAAATCAGCTTCAAAGATGTGGGAAAGGAAGCGTTTTACCTCTCATGTCGAAAAATTTATCAAAAGCTCCATGCCAAACATGATCGTACATTGGATACGTGGTTTGCCCCAGAAGTTGTAAAGGCACTCCATCAACAGATTCATCGCTTGACAAGATGTCGCGATGATCTCATCATAGAAAATCGGGCTCAGAGAGTCACCATAAATGATAAGAGCGCCGTATTGATAGCCTCATTCATAGAGGCCGAACTAACCAAGCGTCTAACCGGTTGCGATCTGGTCGTGAAACTAAATTTAATCCCGGCAAACCACATCCCGGAAAAAGACACCATCAGTCCCGACAAAACTCCCGGCACCAATAAAAAGCATCAACCTAAGGAGGCAACAGCTCAGGTCGCCGAACAGCACCCAGAATATATAAAACGGGACGCTTCAGTACCCAGAATTCATGCCAACAGAAATTATGAGATGAGAATCAGCTTGGACATAGAATCCATGATAGAGATGCCACCGCACCGACAGCAAGAGGTCAAGGAAACTCGAAATTCATCAACTTCTGCCGGATACTGGTTCGATGATTTCGGGGACGAGCTCTGTCACTCAGTTCCTCAAGTCGGTAACACTAAATTCAATTTCTTCCGAAAGCAGAAACTCCCAGTTGATTTGGATGAGGATACCTTAGATATACTCATAGACTTGCGCGAACTCTTAGACAAATAG
>mk4.002755.03.01
ATGGAGAACCCAGATGTCTCAATAATTAAAGATTTATTGGAAAATCCATTTTCAAGACGAGATGTTGCTACAAAAAACGAAATAGTTAAATTAAGTAGACCGGTGCCTGATATTTTTCTATCGCAAAACGTTAAGATTAAAGGACAACAGTATATGCGGCATTTTCAAAAATCTATCTATGAAAAATTTAAATGGTTAACCGGTTGTAGGGAATTAAATAAGTTGTTTTGTTGGCCATGTTTACTTTTTGTTGTAAATGAAAAAGATAAGAACATTTGGATAAAACAAGGCTACAGTGATTTAAATCATTTTCACGAAGCTGCAAAGAAACATGAAAGGACACAATCTCACATAAATGCCGTAATACAATTAAAAACATTTGGTACTGTCAAGATAGATTTAATTTTAGATCAACAAAAGGCTTCGTCGATTGTTCAACACAATGAAAAAGTAACAAGAAATAGAAATATTCTTAAGAGATTAATAGATGTAGTTTGTTACTTAGCAAAACAAGAAGAGGCATTTCGTGGACACAATGAGAATATAAATTCCTTTAATCGAGGAAATTATCTAGAATTAGTAACTTTAATTAGTAAATATGATGACCTTATAACCTCTAATAGAATACAAAATGATATTATTGCATCGATTAAAAATATTTTGATTTCGGAAATTAGAAATGAGGTAAAAGAAACGCCATTCGTTTCTATTATGCTGGATGAAACGTCTGACATATCTCACAAATCGCAATTATCGGTTGTGCTACGATATGTTAATTATGGTGTACCAGTGGAAAGATTTTTGTTTTTCAAAGATGTTAGTGGTGACCGTTCAGCAGAAGCTTTGTGTAATGTTGTGCAAGAAACGATTTTGAGTTGGGGATGTGAGAATAAACTGATTGCTCAAACGTATGATGGAGCGGCAGTCATGGCAGGAACTTTGAATGGGACGCAGAAAAGAGTCAAAGACATTTTTCCAGAAGCTAGGTTCGTGCATTGTTGCGAACATGTACTTAATTTAGTTCTGTCACAATCTGTATTGTTTATAAAAGATTGTAAATTATTTTTTGCAACAATTTCTGGCATAGCGTCATTTTTTTCGGTGTCTACAAAAAGAAATCATGTTTTAAATGAAACTATTAAAAGAAAATTTCCAAAATTAGCTGCAACACGTTGGAATTATTCATCTCTCTTGGTAAATACCATAAAAAGCGAAAGGCAAGGCCTATCGGAATTATTTGAAAATATTATTGAGAATCCAGAAGGTTGGTACAACGACACAATTAATATTGCAAAGGGTTATCATATGTTTTTTGAAGAATTTAATAGTAATTTTCTCCTAAATATTTTTGCCAAAGTGTTTAGTTATACCGATGTTTTGTTTTATATTCTACAAAAAACTAACTTAGATATAGCATATTCTACTCAAAAAGTAGAGGAAGTAAAAAACGAAATTCGAAATATGCGAAATGATGTTGCATTTATTGAAGTCTGTGAAGAGACTATTTCTGTAGTGGGTCCCCCAAATTTAAAGAAACGTCCTGTAAATTTACAGAACTCAAGTGTAGACCAACATTTTAAAAGTTTATATTACGAAATAATGGACACTATTTTTTGTCAGTTAGATATTCGTTTTAATAAAATAAGTTCGCTCAAATGTTTTGAATTATTGAATTTCAGCTTTTTTAAAAAATATCAAAGTAAATTTCCGGATGAATGTCTTAATTCGTTAAAGAACGCGTATGCAAAACATTTCGATTTTGTAAAGCTAACAAATGAATTATGCGTTCTGTATCGTAGTGAATCATATCATGAAATAAATTTAGCGAAACTTATTCAGCATATACTGGTAAATGATTTGACAGATGCCCTAAGCGAAATAAATAAATTGGCGCACTTAATTTGTACTATTCCATTTTCAACTGCTTCAGTGGAGAGATCATTTTCAGCATTGAAAAGAGTAAAAAATTATGCACGGAATACAATGAGCCAGGATAGATTAATCAATTTATCTGTAATAACAATAGAAAAAGAAATGTTACACTTATTACAATCAAAACCAGAGTTTTATGATCATGTAATTGATGATTTTGTTAAAAATACAGATAGGCGTATGGATTTTGTGTACAAATAA
>mk4.006194.01.01
TCTTGTGATTATACATTTTTAAAGTTCTAAAATTTTCTGTTAGCATTGATCGATTAGTGATCCTTATACCAGTTTATTTGCTCCGGGCAGGAAAATTTTGTCTACCCCTATCTGTGGTGGATTTGTTGGCCGTGCATGCATGGGCGCGCGGGGGGTAACGCCTCATTCACTCTCATTTCCATTGAATTAGTGGAATTCTGTGTGCTTGTGCATGGAATGCTTATTGATTTTACGCGGAAATGTCAATATCCACGCTATTCTCGGTGTGCTTAGAAGGATGACTGTAACTCGGTAGGCACACCCTGGTATTAGATGGTGGTAGAGTTTTCTCTAATGTACTAATGGCCTCATGTAATTTAGTTCGTACCGGTGTGTCTTACGTTTGTAATAGTTCAATATTCTGGGAGTTGATTGTCGTCACATGGATTTAGCTCATCGGGGTAACAGTATTGGAGTTACACAGATATGGTCGCATCTTTCGATTTACTGGCTAACGACATTTTGGGCGAGACAAGATTGGGTAATATTTTACGAGGGTCTCTAAAACATGATAACTGTGGTCATTTATTGGAGTTAATGAACCTAACGTTGACTCGACATTACCGATTAGTTGTGGTTAAATCTTTGTTGATATTCACTGAATCGTTCATAA
>mk4.002989.03.01
GCGGTAAAACGGCACGCAGTTTCAGCCTCACATCTATAGTGTATGATTGCTTTGAAAAAATTTGGCACACAACAGAGAATTTAGAATCAAATGGATATAATGAGAAAAATTTCTGTGCAGCAATCCTTAGTTGGTTAATTGATGTCGTGTACTTTCTAGGACAACAGGAATTGGCCTTTCGTGGAAATGATGAATCAGCAGCTTCTATTAACAGAGGAAATTACATTGAAATCATAAATTTACTTTCTGAATATAATCCGCTTTTAAAAGAACATTTGGATAATGCCACTGTTTTTTCCGGATTATCAAGTGATGTTCAGAATGATCTAATCAATGCTATTTCTAACGTAGTGACTGAAAATATATTGAGTGAGAATAAAGAAACCGATTTTGTGTCGATAATACTGTACGAAACAATAGATTCATCGTACAAAGCAATTGTTTTAAGATATGTTTCAAATGACGGTGCCATTTTAGAACGACTCATTAAATTTATAGATGTGTCATTAACTCGAGATGCTAAAGCTTTATCGGATATATTTTTGACCTTTATGGAGAATGAAAAATTAAATCACAAATTTGTAGCTCAGAGTTACGATGGCGCTGCA
>mk4.004120.01.01
ATGTCTGCGAATACTAATGAATCTGGTTCGGATAATAATGTAGAAATGTGGAAAATAAAGAAGCTGATAAAAAATTTAGAAGCAGCAAGAGGGAATGGAACCAGTATGATTTCATTGATTATTAAACCAGGGGATCAAATTAATAAAGTTGCTAAGATGTTAGCTGATGAATATGGCACAGCTTCTAACATTAAAAGTAGAGTCAATCGTTTGTCTGTGCTTAGTGCTATTACATCAACACAACAAAAGTTAAAATTATACAATAGAGTTCCAACTAATGGCTTAGTAGTGTATTGTGGAACAATTATGACAGATGATGGAAAGGAAAAGAAAGTCAGTATAGATTTTGAACCTTTTAGACCTGTCAACACTTCTTTGTATTTGTGTGATAATAAATTTCACACTGAAGCCTTATCAGCTTTATTGGAAGACAATAGCAAATTTGGTTTTATTGTTGTAGATGGAAATGGTGCTCTTTTTGGAACCCTTGCTGGTAATACAAGAGATATATTGCACAAATTTACTGTTGACCTGCCCAAGAAACATGGACGAGGTGGTCAATCTGCATTACGTTTTGCTCGATTAAGAGTTGAAAAGCGGCACAATTACGTTAGAAAAGTGGCAGAAACTGCAGTCCAGATGTTTATTAGTAATGATAAGGTTAACGTGGAAGGTTTAGTTCTGGCTGGAAGTGCTGATTTCAAAAATGAACTTCACGAATCTGATATATTTGATTTGAGACTTTTAGCAAAAGTTTTGAAAAAAGTTGATGTTTCTTATGGCGGAGAACAAGGGTTTAATCAAGCAATTGAAATATCTGCAGACAGTCTGGCAAATGTTAAATTTATTCAAGAGCAAAAATTGATAAAAAAGTTTTTTGATGAAATTCATCAAAATACCGGCAAATTCTGCTTTGGGTTAGACGATACAATGAGAGGTTTGGAAATGGGAGCTGTTGAAACCCTAATTGTATGGGAAAATTTAGCAGTCTGTCGCTATACTTTACGAAATAATAGTACGGGTGAAACTACGGAGCTCATTCTTAGACCTGAACAGAAAAAAGAAAGAGCGCATTTTTTGGATAAAACTACCAATGCAGAATTAGAATTGTTGGAAGAACAACTATTTTTAGAATTTTTGACTCTAAAATATAAAGATTATGGAGCCGTTTTGGAAATTGTGAGTGACAAATCAGCAGAAGGTTCCCAATTTGTTAAAGGATTTGGAGGAATTGGTGGCATTTTAAGATATAAAGTGGATTTTCAAGGTATGGATACTGATATGTTTGAACAAGAGGAAGAGGACTTTAATATCGATGATTACGAATGA
>mk4.031508.01.01
ATGCCTTCTCTACTGGCTCTAAAGTCGAACGAAACAAATCAGCATTCAATTCCTCAAATCTTGCTCTTTTCTCTTTGCTCGCTCACAAGCTGTTCTCAGTCTTCTAACTGCTCGTTTGTTGTCACTAATATCTTTCTTATGCTTCCTCTTGAATTCTTGGATAAAATGATTCACCATACGATTATCAAAATCTTCACCGCCCAGATGAGTATCACCAGCACTGGAACAGTTACAACTGCATCTTTCACTGTTTTACCCAAGTATGCTTCTGCAATTTCTTTCATTTTTATTAAAACCATTGATGAAATTTCTTCGGGGAAAAATGTTTTTGTTTCACCTTTGAATTCGACTCGAATTTTTGGTCTACCAGTTTCATTTATTACATCGAACGACCAATGTTTCATGATTCATTGCCACTTGGTTTTTTGCAGCATCCCCAATCAACCGTTCTGTATCAGTAAATGCTACATAACTGGGCGTTGTGCGATTTCCTTGATCGTTTGCAATAATTTCAACTTTACCATGTTGAAATACACCAACGCATGA
>mk4.000259.01.01
ATGCATATTTATTATCCATTGTCCCCTGAAATGTGGATTGATTGGATCAATGATGAAAAGTTGATTAATTCAGACAACGATTTCATACGTGCTCTATTCATTCGTGCAATTGAAGATTATAGAAGCGTCGATGTAAAGTTTGAATATTGCCAATTTATGTTAGGATATTTAACTGATAAAGAAGAAATTAGACAATGTTTTGAAGTTGCTATTGCTCAAGTTGGGACTCATTTAACCAAAGGATACTTATCTTATTTATGA
>mk4.016008.00.01
GTTACTGAAGAGATACAGAATGCAGCTGATGAGAAAAAGAACGAAGCAATAGGTAAATTTAGAGAGGGAAATTATGCTGAAGCTGTTACTTTGCTAACAAAAGAAATTAAGCTTAATCCTATTTATGCAATGCTCTATGCTAAAAGACCAAGTTGCTATGTTAAACTACTCTGTCCAAATGCAGCTATTAAAGATTCAAATAAAAGCCTTGAATTGAATCCGGATTCCGCTCTTGCGTATAAGTTCAGGGGAATAGCAAACAAATTGTTGGGCAAATGGATCCAATCCTACTATGATTTGAATCTTTCTTTGAAATCAGCTTACTCTGATGATGCATATTAA
>mk4.008007.00.01
ATGTCATCTGGATGGGGGAAGGATCGAGTTGATTATATTCCACGTTGCGCTGAAATTCCCGAGAAACGTAAACCACCAGATTATATAAAACCTGAAGGCATTATGGAGGATACAACAATGTATAGGAAAGAATTTGGTCCAAAAGCTATTTGTTATACAGCATCAACTAAACAACCACCTGCTAGATTAGTACCCGCTAAATTTGAGGGAGAATCGACAAACAGAAGAGATTACATTCCATGGGATATACCTCCAGCAACTAGGCGTAAGCCTGATGATTATTTCAAAAATACAGATAAATTTGACGGGATTCCTTCTTATAGACGAGATTATATACCGCATTGTCAAGCTCCGCCAAAAAGTTTTAAGCCTGTTGTTAGTTTTATGCAGAGCACTGATCCGTTAGCACAAGATACAGATTATCGTCAATCTTACGTAAATCATCCACTTGAACCTAGAATTAAGAAAAAGGAGCCTTGCTTTCTTCAAAACCGAGTGCCATTCGACGCATTGACGACCCATCGAAAAGAATATACGCCTAAAGAAATTTGTCCACAAAAAAGTTATAAACCAGCACCCCATTTTATTCAAGCTGACAAACCTCTGTCTGATGAAACTACCCATCGTGTTGATTTCAAGATCCATGATGTTGACAAACCGTTTAAATACGAGCCAGAAAAATATAGGAAGCCAGAAGGCGATATCGATTTAAAAACGACTTATAATAAAGATTATATTAACTTACCAGCATGTAAGACCGTATCTGTTAAAGAAAAGCCTTCAAGAAAGGTTTCAGCACCGTTTCAGGATGGAACTAACTATCGCGATGATTTTAAAAATTGGGATGTCCCACCAGTCCGACCGATCAGAAGAGATATCTATGAACCCCCAACAGATCCATTCGAAGACTGCACTACTTTTAAATCAGCATTTGTTCCACATGAACTCTGTAAAGTTGATTCATTCAAACCCGCACCACATATGCTTTCACAAGAACCTTTCGATGATGCCACAATGTATAGAACAGAATATACTAATAAATGTCGACCATACTGCCCTGCGTCATTCTTAACAACTAATCCTCGATCTGTAAGCCCTGATGGTTATATATATAATAATGAAGATGCACGGGGTCATTTACATTATCGTAAAACAGCTATTCCAGTTCAAGAACAGAATGTAGACATGAATATCAATAATGCAAATGATGATAAGATAGCAGAAAATTACGGGCGAAAACTATTAGAGCCTCTTGCTGCTTAA
>mk4.000855.00.01
ATGACTGACTCACAAGTTATTGCAAACGTTAAATGGATTAAAATGATTTTGGCTAGAAGAGATTTGATCGATTATACAATGAAAATCCCAACAGAAAGAGATTACAATTTTACAACTACAGTCGAAAGAGAAATTATCAGAGATATTAAAAAAACATTGTGTTATATTGCTCGATTTAAATGA
>mk4.004733.03.01
ATGGTTATTACAATTTTTCCCGCTTATAGAACTAATCAAATTGTAGAAAAAGTTAGCAATGAAACCAATGATGTAAGAAATTTTACCGGCATCATCAATAGTCAAATTGATAATTCCAGAGTCGCCTCACTCCTCGGTATCAAGTACGCCACGCAGATCGTAGCTTTTCCCATTTCAGGCATAATTACAGATAAAATCTCACCTGAATTAGTGATGCTAATTGGTTTAATACTCGAATCAATATCATATTTTTTCTACGGTGCCAGTGAATCATTTCCTATAGTATGTATCGCTAGATTTATTGATGGAGTTGGATCTGCGTTTTACAGTACTGCTGCGTTGACGTTGATTTATATTTTAACTCCGTCTTATCGATTTCGTAACAAGCTTATTACAATTAATAGTATTTGTTCGTTTATTGCAATTTCAGCGGCTCCTTTAGCTGCAGGTGCCTCTTATCAATACACTCTATTATGGACAGGAAACGCTAACATTGCTAGATGGGCAACCTTTTCAACGATAGGACCTTGTTTAATTATAATAACTGTTGTTACTTTAGTTGCTGGATTTAATAACAATTCAACCAGAAAATCTACTCATGAAAATGACTCAAATCAACTTTCAAAATCAAATCATTATAATTCCAATGAAAGTTTCACACATATTGGAATTATTGCCAGAGATCCTTATATTCTTATTAGTGTTGTATATTTAGCTGTTTTCTCAATACCTCTTTATTCTTTTCAGGCTACTTTACCGACATATATGTATAACAAATTTGGCTCAGATGAAACAAAACAGGGATTGGTATGGTTTGGATGTTTGTCTTCGATTCCGGGATTTCTATTTGGATCGATAATATATCATAAATTCATTGAGAAATGCTGTTTAGTGTGCATGCTTAATTTGATAGTAATTGGAATTGTGTCGATATTGATGGTATTTGTGGAACCCTGGTGGACAACTAGCATCATTTTGGGAATCATTAATTTTTCAGGTTCACTTATTGAAGTAATTCTAATCCCGTTTATTGCAACCTTAACAGATACTCGATATACCGGTAATTACGGAGGTAGTTCAAGCTTGACAATGCTTTCATATACTCTTTCTGGAATTTTTGGAACGTTTCCCGTTGGCTTTATTGTAGAGAAAACTGATTTTAGTATTTTATGTTATATTTTAGCTTTTTTATGCATTCCTTTTTCACCTGCAATTTTGTTTTGTAGGAAATACTTCAAGAAGCCAGAGATAATATATTCTATTTCAGAAAATGACGAGATTCTGTTATAG
>mk4.023708.00.01
ATGCGAACAAGGGATGATAACGTATGGTATATGGAGGAGAAATTAGGAATCAATAGCCAAACAAAGCAATCCAAGTCAATTTCAAAGCAAAACAAAAGAGAAAATATTTCAGAGCAAACGACAAAGCAAACCAAAGCAAGAAAAGGGAAACGAGAAAACCAGTCAAGCAGACAAATAACCGTAAACATTGATAGCATCAGCAACCACACGAGAAGCAAAAGCCAAGAGAATAGAGAAAAAAGTTTATTAAAAACAGAAGAAAAGAAAAACGTTCGCCACAATAGAAGTGTCAACACCAGAGTATCAACTACAGCAGCAACAGGAACCGGCACAGATAGTGGATTGACCGATTTTGAATTTAATAGCAGCGAAGAGAACGAATTACGTAATATCGAAAACCCGTTAGCAACAGTAGAATCAGCAAACGAAGAAGATCTAGACAACAATCCAAACATGACAACTTCTATAAATTCTTCAATTCCGGATGCAAATACATTGTCAAATAACAACAACGTGATAGTGGGAGAATTCAGAGAAAAGTTTAGAGGAGAACCGTTCGACGGCAGTCTCAACAAATTGGATACATTTATAAAGGAATTTGAAGTGTATAAAAATATCTGTCACTGGACAGATCAAAAGGTAAAAGAGCGACTACCCTTATATTTAAAAGGGAGCGCACAAGATGTATTCGTGGAAGAAGCAAGAGACGTAACGAAACTGACAACGTGGACAGAGATTAAAGAGTTCTTAGTAAAAATATTCGGAATAGAAAAAAAGGGAAATAGGAAGATATTGGACTTCCTACATCGAAAACAAAGACGAGACGAATCAAATGCAGTATACGCGTGCGAATTAAAGAAATTGTGTAAAAAAGCCTTCGGAGAAACAGATTTTCCCGAAGATAAAATGGTAGATGTCTTCATAAGAGGAATCAAAAGAGAAGACATACGAGCTAACCTTGGATGCTTGGCACCAGAGACATTAGATAAAGCAGTAGCAATCGCAAATAGATGTGAAGCCCATCTGGGACTGGGATATCAAGTGGCAGTCTTGGCCACAGAACCAACAACGTCAACAGTCAATGCCAACAATCAAAACAACAATATCAATCCAGCTATGAATCAATTCATTCCAAGAGCACAGCAGATGTTCAAGCCACCAGCAACAAGAAACCCAGAAGATAGAGGTAATAACCAAGTAAGCTATAATAATAATTTCAGGAACAATCCAAATGCAAACGAAAAATGCTCCACATGTCAAAAAATGGGACATCGATCAGAAAATTGTTTCCAAAATTACAATTGTCAAAAATGTGGTGGACGAGGGCATACTGAGAGAATATGTAGACAACTAGATAGCAAAGCGTGCTATAATTGTGGTCAACAAGGGCACATCGCAAGGCGATGCAACATAGGAGGAGAAGCAAACCAATCAAGACCAAACAATAATCCTATGGGGAAACCACAAATCAACGTGATGCAAAAATAG
>mk4.024681.00.01
ATGGATATCGATAAAATTACTAATGAAAATGAGCGAGCCTCTCAATCTAAAAGAGCGATTATCCAACAACCAAGCGAATCCCCAAAACGGCCAGTTGCTGACACCTCATCACTTGTAAATACGCCTCAATTTAGTCTTGGTAGTCTTCAACAAGCGGTTCCAATTAGCATTCAAGACTCTTTACTTACTAGACAACTTCCAACTGCACTGACTAGGCCTGATCCTCCAGTCTATCCATCATGTCGACAGGCTCTACCTTTAAGAACCGCAGTCTCTACTAATACGAATACACTTTCTACTCCAGTTTCCACTCAAGCCCCTATTGTCAAAAGTAAAACGGGTAAATCCACAAATAAGCATTTGCAAGAGCAGGGTCTTAATGAAAGTGAAAAGGAAGCAATTGTTCAACAAAATCTAATGAGTATACTCGGCCAATCTCATTCAAGAAGAGCTCCTACTGCAAATTCTTCATCAGAGAAAAATACTGTTTCCGTAACTAATAAGAAACCACGTTCACCTCGATTAAAAACCTCTCCGAAAACATCAAGTCTATCATCATCATCATCGTCATTAGTGTCAACCGGGTCGACCTTATTATCCAATTCCACATCTAAATCCTCAATTTCTCAAATTATCATATCACAACAGTCTTCATTAACAAGTGCTCCAATAATTCAACTAAACTCAGCATCTCTACCTCAATCTCAACTCATTCCGTCAATTATATCAACACCTATTGCTACTACTCCTGTTACGTCAGATATTAAACCTGATCCCATGAGTCCCAGAATCGATAACAATATGATGAGACCTCTTCTTCAGCAGCAAATACTCTCTAATCATAATCAAAATATGCCCAGTGTCTCCACTAGATTTAATATGGTTTGCAATTTGACTACATCAACAATTCCTCAAACAGTCTCGACACGTCCTCAGACTCTGAATAATCAAGAAATGGAAAAGCTAGCCTACAATTCTGGTAATATGGGAATAAATGCTTCTTCTACACAACAACTCATTGTCCAGCAACCTTCAACCCAATCGCTTTATCCGCGCCATCCTCAACGCCACATACAACAGCAACAATCATCGCAACAGATACAACAACAACAGGTACAACAAGTACAACAGCAGCAGCAGGTTGTACAACAACAGCAACATCAGCAACAACAACATCATCAGCAACAACAACAGCATCATCAACAACAACAACAGCATCAACAACAACAACAACAACAACAACAGCAACAACAACAACAGCAACAACAACAACAGCAACAACAACAGCAACAACAACAACAACAGCAACAACAACAACAACAGCAACAACAACAGCAGAAGCAACTCATTCTTGGACAAATACAAGCTCCAGGACATCAAATTCAACAGCATTGGCAAAATGCACTTCACATGTCGCCCAATCAACACGCATCACAAGCAATATTATCACCGAGTGGACTTTGTGCAACTGTAACAGGACCTGGTGTACAGCAAGGAGGACATCAGATGTATCAACTAACAAATCAGCAAGTTTTACCGAGAAGTGGAATAATCAATAATGGGAGTCAAATGATGTTGAATAATTTGAGCAATGGGATGGGTATTAATGCACAGTGTGCATCGATGGTTACCAATGTAACTGGGCCCCTTCATCTTCAGTCTCCCGTGGGCAATGGAAATCCAGCTACACTGATGCTTCATCAGCAGCAGCTGCATGTAACCGGTAACCTTGCTTCATCGGCAATGCAATCGCCAAATAATCCATCTGTTAATGCAAATATAGGCATTAATTCTGGGAAAATATTGGCCAGATCTGTTCTGCAACATTCTCCACAAATGCCCGCCGGGGTACGAGTTACTAACCCATCATACTCGGTGCTACAATCATCAAATCAGGGAATGATTCCAGCAAATCCCACCGGGGATCACGGGCATCATCCGAATACCGGACAATTGGCTAGATCATTTCCTGGTATTTTGAGGCTGCCACAATACACTGGTCACGACGGTTCAACTAATAATGTTTCTCGGGAAAACTGTCTTATAGGCTGTGTGTTTTATCTCTATGGTTATGGTGATGTTAACCAGGCTAAGCGTGATAATTGGTTATCAGCAATTCGTAGCCATGGTGCCGAAACAGTCAGTGTATGCAATTTACAAAACGTCACCCATCTGATTGTTGATTGCCAATTAGAAGATCCAGATCTTTTCAAATTGGCACTTAGAAACAAAACCCGAGTCGTTACAATATATTGGGTAAATGACGTCATCGAAAAAGGCTCACTGGAACCACCATTCGAGATCATTCATTTACCAACTCCTTTTTCTAAAAATCTTTCATTCTCTTACATCAGAAAACAAATTGTTTCCATAACAGGATTTGAAGGTGAAGAAAGGAAAAAAATTGAATATATGGTTGTTCAATTAGGAGTCAAATACACAGAATATTTAGAGGCTTCTAATACAGTTTTAATATGTAAAAGACCTAACGGGCGGAAGTTTGATGCCGCACAAAAATTGGGCATAGCATGTGTTAATGTTCGCTGGTTGCAGGATTTGTATTTTGGTGATCTGCAAACATTATCAAGCGACATTGATCATAAGTATCAATGTTTCGAACCTCCATATGTCAGTATCCATACAATTCACAGAAAAACGTTCAACGAAAACAAGTTTTTTAAAGGTTAA
>mk4.000240.04.01
ATGGAAAGGTTCCTAAAACAGCATACAAACAATCCAACTCAAATGGTAGTCACCTGGAGCACATTCAGTCAAACAGATACTTTGGTGAGATATGGTATAGGCAACCTTATAACCACTCACACTGGTACTTCAACTAACTTTTCGAATGGGATTAATCATAACCAATTTATTCATTCTGCTATTATGGATCAGTTGTTACCGAACACCACATACATTTATCAGGTAGGAAGTGGCAATCCGGACGAGATGAGCAATATATACAATTTCACCACTCTACCCCTGGGAATGAATTGGTCTCCGAGATTCTGTGTTTATGGTGATTTAGGATTAGTAAATCCTCAAAGTTATAGCAGAATTCTTGCTGATGTCAATAGTAGATTATACGATGTGATTTTACATGTTGGAGATTTCGCTTATGATTTAGATGCAAACTTCGGTGACATTGGTGATCAATTTATGAGACTAATAGAACCAATTGCTTCAAGAGTACCTTACATGGCATCTCCTGGAAATCATGAAAATAGCGGGTATTTTTC
>mk4.058797.01.01
ATTTTGTAAAATTTTGCCATTCACCTGTCCCCATGCACCCAGCCCCACTGCTTGACGCTTGCTCAGAAGCGCTTTCGCTTGTTCTTTGCTTCGACTACCCAGCCGACTCCGTTCTCTCACGGTTTTTTAAAGAAAACCGAAACTTAGGACAAAAAGACCGCAAAACCATTTCAGATACGATATACACAATTTTGCGCAAAAAACCTTTTTTTGAGGCTTTAGCCAAAACAGGAAGCAGCAATAAAGAGCGGAATCTGGTCATGCTTGCATTCACGGGTCCACGTGATTTATTGCGCGAAGCAATCAGCGAATCCGAGTGGCGCTGGCTGTGTGAATGCAAACAAGCAACGCCTCAGCTAAAACCAACCGAAAACCACAACCTGCCAACCTGGCTAAGTGAACGACTGCTCCAGCAATTTGGCGAAGATGAATTTAATGAACTCAGCAGATCCCTCCTATGGCAAAACGACATGGATTTGCGAGTCAACACATTCAAAGCAAAGCTAGAAGATGTGCAAAAATCTTTATTGGAAGACCAAATAGATAGCAAACCAACCCCCCATTCTCCCGATGGACTCCGTCTGAAAGGGCGACAAAACATTTCACGTTGTGAGTCCTTTTTAGCCGGGAGCTTTGAAGTTCAAAGCGAAGGATCGCAACTTTTGGCTTTGCTTGTGGGAGCCAAAAGAGGGGAAATGGTTGCCGACTTTTGCGCTGGAGCGGGTGGAAAAACCCTGGCACTCGGCGCCATGATGCGCTCTACTGGCTGCTTGTATGCTTTCGATGTTTCACACAAACGGCTCGATGGATTAAAACCGAGACTCGCTCGAAGTGGTCTGTCCAATGTCCGACCCGTCGTTATTTCCAATGAACGCGATGACCGAATAAAACGGCTTCGTGGCAAAATGGATCGCGTTTTGGTTGATGCGCCGTGCAGTGGAACGGGAACTCTACGCGGTAACCCCGACCTCAAGTGGCGGCTATCAGAGAAAGATCTAACCGACCTGGTTCAAAAACAAGCCTCGATTTTGGAGGCTGCACAAGGATTGGTAAAACTAGGCGGACGTTTGATCTATGCAACCTGCAGCCTACTCCAAGAAGAAAATGAAAAAATTGTCGAACAGTTTTCACTGGATCACCCAGAATTTCAACCAGTGGCATGCTCCGAGATACTTTTAAAATCTAAAATAGAAGAAATTGAAAAAATCACCAGTGATGACGGCCTTTATCTAAAAATACTCCCTCATAAGAGTAACACCGATGGCTTTTTTGCCGCAGCATGGAAATGC
>mk4.006724.00.01
TTCTCATCGCCAATATCATGCTGCTTTCTGTTTCCTTGTTTTTATAACAATTATGGGTTTCCATTTTAGTATGACTCGTTATCATTCTTCTTGATTTTAGGTAGTGGTTTGACTTTCTGTTTCTCTTCCTTTTTTATCTCTATTGGTTTTATTATCACATCTGGTTTCTCATTTCTGTGATTCGTATTAACTTTATTTTGACATCGCTTATCTTCTTTGTTTGATTTTACTACAATTTGCAAGATTCTTTTGATACTCTATTTTGATGGAGTGCATTTTGTAGTTCAGCCTCATCATCTTTTGTCGCTTAGTTTCCGGGCATTTTTCTTTTCAATCTCTTTTTGCTGAT
>mk4.001690.09.01
ATGTTTCCGAAACAAAAAACTATGACAAGCACTGGAGTGTTGAAAACGGCGAGATTGTTACGGTTATTGCGAGTCGCGAGAAGGATTCACCAATATTCTGAATATGGAGCTGCAATGATGCTATTTTTAATGGCCACATTTACGTTGGTGGCGCACTGGTTAGCATGCATTTTCTATGTGATTGCTCACTATGAAAGAGAGGTCTGGCATGTCAGAGTGGGATGGCTTGATACTCTTGCAAGAGAATATAAGCAGCCATATATTGAAAACAGTACGGATTCATTGTCTCTAGGAGGACCAAAGATTGAGTCCAAATATATAACTTCTCTCTATTTTGTCTTCACTGCTATTACTAGCATCGGATTCGGAAACGTTGCTCCAAATACAAATGCTGAAAAAGTATTTTGCATTTTCGCGATGCTTGCTGGATGTTTGTATTATACAAATTGTTTTAATTGTCATTAA
>mk4.025650.00.01
ATTTATGGAATAATTTTTATTAAATTTAATAAATAATTTAAATAATGGCAGCTGATGAATTTATGGGATGTCTCTTGACAGGATTTGGCATACCTATTGTTTTAGTATTATTTACTATTATAACTCACCCATTAAGAATAATTACACTAATTATCAGTGCAAGCTTTTGGTTAGTTTCATTTTTAATTTCTTCAATACTATGGTATGCTGTCGTACCTTTGAGGGATAAAGTAGCTTTTGGTTTGGTGTTTTCTGTTTTCTTCCAAGAAATCGTTCGCTTACTATTTATTTATTGCCTGCACAAAATTGATCGAGGCATCAAGTTAATTATTTTGGATTTCAAAAGTGCTGAATCGAGTATTGATAGATCACTAATTAGCAATGCTGATTTTGCAACAACATCAGCAATTGTTATCCAAAATAGACTAGATGACGGCAATAACGATGGAAATAAACCTCTGATTAGTAATGAGAAGCTGACAGATGATGTTTTTAACGTGACAATGTTTGCATATGTTGGTGGATTGGGATTCGGGTTGATGTCGGGACTGTTTGCCACAGTGAACATGTTGGCGGCCCTAAATGGACCGGGAACGCTCGGATATTTTGGTCAATCTGCCAATTTCATTAATTTATATGCGGGCCAAACATTGCTGGTGATTCTGTTCCACGTTGCGTTTAATGTCATCATGTCCAAGGCGTACTATATGAAGTCCTACGTGAAAATAAGCGCAGTTGTCCTGATTCACATGATATACTCGTGCTTGACACTCGCTAATGAATCTCCTTCACCAGCTTCAGAAATCGTTCTCGGAATCAATTGCTGTTTTTGTGCATTGTCTTGCTGTTGGGCATTCAAGGAAGCCGGTGGGAGTTTCTCGCGAATCCCTTGGTGCATTCGCCTGAATTTCGTCCGATTCAATAGATTCCTAAAGCAAAAACTGCGACCCGTGCGCAGCATGGAATGAATGTCATGGCTTCTATTTTTAATATTTTGTAAATTTGATAGCTCCAATTTACTTGATTTAATTTTATTGTTTCTTTTCCATTGATTGTGATTTGGGGCCATTTAGTCCGATTTTGGTTAGTTTTATTTAAATAAATTTACA
>mk4.006381.01.01
TTTGTTATGGAACCAACTAATGAGTTTGTTCCTCAAATTAATCCAATTACGAATACTCTTATTACAACGTCAAAAGGCGATTATTTCAGTGGAAAGGAAAATCTAAATGCTATAAAGGAAGATTTGCTTAAGGAGGTTAAATCTGAAGATGGAGAAGTTCAAGGCTTATGGATTTTAACAATGGTCGATCATTGGAACAATAACATTGAGAAAGCAGTTTTATTCATGACCAATTCTATATATATATTTAGATATGATTTTGTATTGAAAAAAGTTAAGGATGTCAAAGTAGTGAAGGTTGCCGATATTGTTGAAATTAAAATTGGAACTTTGACTTTTCCTGATAAATCTTTAATGCCATCAAGAAATATTAACGGTATCGAAATTGTATGGGGTGATGTCAGCCAGGTTACATGGACTCAACGATGGAATCCACTGTGTAAAAGTATACCGAGCTGTATTTTGATCAATCATCCTTTGTTTTACTCAAAATTATCTGAAGATAAACCATTAGTTATAGAAAGAGAGAATTTTTCTACCGAAAATTTACGATTTACACTAGAAAATGTAATATCAGATGCAACCAAAGTAAATTTTGAAACGTTATTATTATGTAAATT
>mk4.000017.19.01
AAGCGGAAGAATTATTAAAAAGTTTACATAAAAATTTAATTTACTTGGCAACAATTGCTGATCAAACAACTTCTGCTGGAAATTCAAATAATCCTGCTCATTCAACTCAGCAGAATCAATACAACTATCCTCAAGCTACAGTTTCACACTCAACAATTCAAAACGTTCCAAATAATAATTATCCTCCAAATGTTTCTACTCAACCTATTCCTAGTCAATATGTAACCCAATCTTCAATGGTAATGGCCCCGATCGCCACAATAGACGGCATCAGAATTGCTCCTTTTGACACGAGTTTTGGTTGCTATGCCATTTCAGATTCGTTTCATGATTGAATTGGGTGACATTGTTGTGGTGTTTTGATTGAATATATTATTCGCGTTG
>mk4.077193.00.01
ACCACCACCGGCGTGCTGCGGGCGATTTTCAACGATCCACGCCATTTCGCCCACCATGAGGCTTTGCCGCAGGTGGCGCTGTTTGGTGACGAAGGCGCGGCCAACCACAACCGACTGGGCGGCGATTATGGCAAGCGTAGCGTGCAGATGTTCGTCTACGGCCGACAGGAGTTTGGCGGAGAAATCGCCCCAACTCGCTATCCGGCACGCCAGACGCGCGAGGCCGGGGAGGCGATTGCCCGTCTGCACCAGTTGGATGAGCAACATACGGTGTTTGTGCAACAGAATCCGGCGGTGATCGATCAGGGCGTATTCCACAACGACGTTATCGCCGTCAGTAACCAGAATGTATTGTTCCACCATCAGCAGGCGTTTTATCAGCAGCAGGCGCTGGATGAAGTGCGTCGCAAAATGGCGTCGCTGGACAGTGAACTGGTGGCGATTGAGGTGCCGACGGAGCGGGTTTCCGTGGCGGATGCGGTCGCGACATATCTGTTCAACAGCCAAATTCTGACCAAGCCTAACGGCAAGATGATGATTGTGGTGCCGGAAGAGTCGCGTCAGCATCGCGGCGTGTGGGGCTATCTGAGCGAGATGGTGGCCAGTGGCGGACCAATTGATGAAATCAAG
>mk4.004530.01.01
AAACGTTTTCGCGTCATTCTCCATCGGCTCATGCGATTGGATCTTTACCTGTCCAGGCGAAAGAGCTTGCCGGAAATAATAATCCAAATAATCCAACTGCAACAGTGAAATCTAAACGTGAAGAAAATTCAAAAAAAATCACATCAGTATCGAATCGAAGCCAAAGACGACAACGAACCCATTTCACTAGTCAACAGCTTCAAGAATTAGAGTCTACTTTTTCCAGAAATCGGTATCCGGATATGAATACGAGAGAAGAAATTGCGGTTTGGACAAATTTAACAGAAGCAAGAGTTAGA
>mk4.003415.00.01
TTTTCACCCTTATTGTTAAATTATTGATGAAATTCATAAGTACAAACGGCGGTTTTGAAGTTTCTTCATTTTCAGATGCAATTCTTACAGGGTTATGTCCAGACGGTGGTTTATTGATGCCAGAATATTTGCCAAAGTTGACGATTGTTCAACTTGAAAGTTGGAAAAATTTAAGTTATCCTTATCTTATAGCAGAGTTTTTGAAATTTATTGTGGATAAAAATGATCCAGTTTTTGAAGATATTTCTGATATAAGCAAAGAAACATTTACTAAATTTTGTAAAAATACTGTCGAAATAAAAAAATTAAAAAGTTGTTTTGTTGTCGAATTATTTCATGGACCAACGAAAGCATTTAAGGATTACCCATTGTTTCCATTGGCTTATCTTATTGACAAAGCTATTAAAATTAAAGCTAAAGAAAATAAAGGTGTTATGAAAAAACAAAATTTGTTAATAGCAACGAGTGGTGATACTGGCAGCAGTGCATTAGAGGCATCAAGATTTTACACGGATACTTTACGTGTCTATGTTTTATTTCCAAATGATAGAATTACACCAACTCAAAGATTACAAATGACTACAGTAAATAGCGAGAACGGCTTTGCAATTGGATGCCCTGGTACTTGCGATGAAATAGAAGACTATATTCGATCTATTAATGATGATAAGGAATATAGCAAATTATTTAACATCTCATGTCTCAATTCTATCAA
>mk4.003233.00.01
ATGAATGAGAGGACCGGAGAGTCGGTCGAAGTACACGACCCGCTCCCAGCCTATACCGAATTTGAATTTCCGGAGATGAACCCGGACATAGTATATTCTCCGTCAATGACAATTTACCCGCCACCTTCTCCAATCTACACTGACTTAGAAGCGGACGAACCGGAACCACTCAATTTAAATCGCATCTTAGAGAATCTGGATCTGGCACCTGACGAAATAGCCCTTCTAAGTGGTTTCCATCCCTACCCAGAAGATCTGAGCACAGACAAAGTAGATAATAATCTTACACAATCAAATAAATCTAAACTTTGGTCACTTGATAAAGTAGGTGGAAATTATTCGCCAAAACCAAGTTCTTGCTCACGTAATCTAAATGAATGCTCTCCATTGTCTAATTTCCTCAAAATTAAATTAAAAAATTATCTTTCTCACAACGAGGTACCTATTATTATACAGAAAAAGTTGGTTAAGGTTGATAATAAAATTAGAACTGAACAAAATTTTCCCGTTGGATTTATGGGTATATATATATATAATGTTATTACAATTGAAAAAATTTCTGGGATATTCAGAATTCTTTATGACTCTAAAGGTAGATTTGCACTTCACAAAATCCATGATAACGAAAGTCAATATAAACTTTGTAAAGTCAAAGAATTAGGTTCTTTAAATGGGGATGTGTCATTTTTAACTACTCATGACGGTAGAACATTTATGAATCCAGATCCATTGATTGAAGTGAATGACACTGTCAAAGTTGATCTAAATTCTGATAAAATTATAGATTATATTAAAGTTCAAATCGGAAATTTGTGTATGGTTACTTTTGGCCCGAATCACGGAGTTGTTGGAAATATAATAAATAAGGAAAAAAATTTTGATGGAAATGTATTATATAAAATCAAAAACCGTCAAGATCAAATAATCGTTTGTAATTCGAATAGCGCGTTTATTATCGGTAAAGACACACCGTGGGTAGATTTACCCAAGCAATATGGATATTAA
>mk4.003116.02.01
ATGTCAGGAAAAGCAGGTAAAGCTGGTAAAACAAATAGAAACCAAAGCAACACTCAAAGTTCAAGAGCTGGTCTTCAGTTTCCTGTAGGTAGAATTCATCGAAAATTGCGAAAAGGAAATTTGACTGAACGTGTTGGAGCTGGAGCACCAGTTTATTTAGCATCCGTTTTGGAATACTTAGCTACTGAGGTACTTGAATTGGCTGGTAATGCTGCAAGAGATAACAAGAAAAGTCGTATTATTCCCCAACATTGGCAATTTGCTGTCCGCAATGATTAA
>mk4.000507.11.01
ATGAAAACTAATTCTCAATTATTCCAAACAGCTTTCATTCAATGGTTATTCACGGTGCTGATTTACGAAAGGGTAATAGAGGACAAATTGCGAAACTATGTTGATTTATGTTCCGTTGCTAACATATCCATTATTGTCCTGGCCCACAGACAATTTGGGTATTATATACATGGGCGTAGCGTGCATGGTTCCGCAGATGTATCGCTTTCTGAAATGTATGGTGCACTACAGAAAGAAAATGCTGGCAGTTGCGCAAAACGAGGCTTGGAAAGTGATTCGATGCAACAAACCTACATTATGGCTCTTCCTAACAATTTTCGAATAAATCTGGATAGTGTTTATCGCCCTGGCGGAAATAGGTTATTAGAAGATGGTAGAAACATGCAATATTTAGAAGTGAATAAATTTCTCGACAGATTTATTAATAGGACTCATGATCCTCGAATTCTTTTTCGATTTCAAGATAGGAAATTTTTTGAAGATATTTTTGATGGTGAGTTTGAGGATAATTCTTTAGAAGGAAGATTTTATCGTGATAATGGGACATCGTTTGGAAATGTTCTATTCTATGGCCAGGAATTAGCTCTTGTCACATTCGACATTTTGTTGTTTTGTGTCACAGATTTGATCTTGCAAAATACAGTATTTGATGCCTTTATAACCTGGGGTTTAGTCACTATCCTGAAAATGATTCGAAACGGCTGTGGAGCACACAATTTAGCAAACAAGACCTTGGTTGACCGTCGGTTTTTGATATGAACAGATTTTGAATATAAAATAAAATTTATAATCTTCT
>mk4.006721.00.01
ATGAATTTAATTGATAATCCAATTTCAAATATCAATACTCACGATAGCCATTTTTTTTATTTATATAAAAATGAAAGTAAAATAGCCTCATTCGAAGAGCGTATGGAAAAAGATATTAATGATATTAGGTTGAAACAAAGAAAAAATTATTTTGATTTAAATCGAGCGTTGGAAACATCAGATGATGAAAAAGTTAACAATAACTGCTTTTACCGAAAAGTATTTTCTAAAAACAAATGGGCAAATTTAATGATGCTTGCTGAGTGGTTTATGTTAGTTCCAGAATTATTTTATGAAAATTATCTTATGAAATTCTGTCTATTTGGAAGACACACCATCATTAATGGATTTTTAATCGAAAGCTTCCAATCGTCTCTTCCAGGAGGAGGAATCGTAAACAAAGATGGCGGAAATGTCGCTTATAAATGCGCAATTTTTGACTGTATTTATAATAAAGACAACGGGAAGATTTATTTACTGGATATAATTTACTTTCTGAGACAAGATTTCCGAATTATGACGATAAGAATTTTTAATTATTAA
>mk4.008837.00.01
ATGTTTGGAATTTTATTAATTCTTGGTATATGTTTTTCCAAAGCATCAAACAATCGGTTATCAGTTAATGAGGTACCGGAATGGAACAACCTTATCTATGGATACAGTTCTCATCGTTGCCATGAAATTCCGAATGAATTTGGTCTTTGTAAAAATATCGGCTACAACAAAATGATTTTGCCGAATTTCCTCCAACATGAAACCGTACAGGAAGCGATCAATTCGTCAATTGATTGGCAGAAGTTTGCCGACATTAAATGCCACAACGATACAAGAAGATTCCTATGTTCTCTCTATGCTCCGGTTTGTGTTCCTAATGAACCTGTGCGAAAAATCCAACCGTGCAAAGAGCTTTGTCTCAGTGTAAAAAAGGCCTGCTCACCGAATATGTTAACATTCGGTTATAAATGGCCTGAAATTTTACATTGTGATAAATTCCCCCAGAAATTCGCCGGTCTTTGCATTAGAGGGACAGAAGGAGCAG
>mk4.064066.00.01
ATGTCTGACAAGAACCAACTGCAAGTCGAAGCCATCCGTCACGGCTCCGTCATCGATCACATCCCCGCTGGCCAGGGCATCAAGATCCTCAAGCTGTTCCAGCTGGTCGAAACCCAGGAGCGGATCACCGTCGGCTTCAACCTGAAATCCGGCGCGCTGGGCAAGAAGGATCTCATCAAGATTGAGAACACCCGCCTGACCGAGCAGCAGGCCAACCAGCTTGCGCTGTTCGCCCCGAAAGCGACCGTCAACATCATCGAAGACTTCAATGTGGTGAAGAAGCACCAGCTGGAGCTGCCGGAGTTCATCGCCGGGGTGTTCCACTGCCCCAACTCCAACTGCATCTCCCACAACGAGCCGGTTGACAGCTACTTCCGGGTGCGGGAAGTGAAAGGCGTGGTACGGATGAAGTGCAAATATTGCGAGAAGTCCTTCACTCAGGACATCGTCAGCGAGCGTTACTGA
>mk4.036258.00.01
GAGTAGTGACTTAATAAGTGTGACCAGTGACATAATAAGTGTGCACTGACCAGTGGTCAAGTGATGTAATCATGAGGTCACTGACCAAAGGTCAATTACTAGGTAGCAACTATTGGACAAAGGTCAATCTCCAGGTCAAATGTTACGTAATAATTACGTAAGCTAGTGGGGGGGGTTGTATCTGACGGGCTCACATCCTACTACTTAGGAAATACAAGAAAATATTATTTTAATTATATTTTACTTAA
>mk4.001758.01.02
ATGTGTTTGTGTGATCAGTTGATTTGCATTCATTTTGGACAGGCTGGAATACAAATAGGCAACGCGCTCTGGGAACTTTTGTGCATCGAACATGCCATCACTCCGGACGGGATTCCTCTAGATTCTGGAAATAAGCTCAAGGATAATGACAATATATTTTCGTTTTATGACCTGGGAAATACTGGAAATTATATTCCACGAGCACTTCTAGTCGACTCGGAATCCACAGTGATAG
>mk4.006636.01.01
ATGGATGCTTTGGATTTGGCTAGCAGTTCTTCTCGAAATAAACTCGACGAAATCAAAAGTAGAGAAATAAATAGATTAAATTCCCTTAAATTGCAACTAAAAAGAATGCTTAAATCAAGCACTAAACTCAGTAAAAACGAAAGAGATGAGATGGCTGACAATTTGACTTCTTATAGAAGAACCCATCTGCATTCAACTGAGGATTCCAAATTCACAAAGGACGACATGGAAAAATTAATGTCTCAGGTGATTTTTTTGTTTTATTGCATTCCTGTTAGATCGTTAAGTCCTAATCAGATACGGCATGATTTACGATTAGTTGACACTGTTAGAGAGGAACAGTATCGTAGATATGAGTGGAAAAAAGATTGGAGATTGAGGAAGGAGCTAGAAAAATTCAAAGATCCTGTTCAGAAGAGTAAACGATTAGAAGAAATTAAAAAGTCAAGAAAATCGTATCGAAAACATAAACGCATAAATGAACCGGTAGATTTTTGTTTTAATTTTTGCAGAATAAATTTTATTTTTATCCAATTAAAGGGAAGTGAGGATCAATTTAAAGAGATATGGAAATCTGTGGACAATCTCGACATCTCTTATTTTAATATCAAAACCTTCTTCAATTTGCATGATTTAAATCAAGATGGAAATTGGGATATCAATGAAATTGAGGCAGTGGTTCAACCAGACATTGAGAAAATATACGAAGATGCTAATGGAACCGCCGATCCAGAAGAAAAGTTTCACGAAATAATGAAAATGAGGCAGCATTTGATGGAAAAAATTGACAATGATAAAGATGATTTGATAACGCTGCAAGAACTGATTGTCTATACGGCAAGGAAAGATTTTAAGAGCAACATCGAATGGAAAACCAGTGAAGAAAGTGATCAGTCAATTTATTCAGAGGAAGAAAAGATAAAATTTGAAAAAGAATTAGAGGAAATTTCTCAATCCAGTGTG
>mk4.018954.01.01
GTCTTGATAATGCAGGAAAAACTGCTTTTCTTAAATCATTAGCCTCTGAAGAAATAAATCAAATAACTCCTACTCAGGGATTCAATGTAAAAACTGTTCAAACGAAAGGATTCAAGTTAAATGTTTGGGACATTGGCGGTCAAAGGCGGATCAAGCCTTATTGGAGAAATTATTTTGATGACACAGACATTTTA
>mk4.000090.05.01
ATGGGTAACCGGACGACTCTGGTCGATAACAACACCTGGAACAACTCGCATATCGCTCTCGTTGGCAAGGCGATGGCCTCGAACGAGTCGGCTGCCTATGGAATAATGCAGGATCTCGATGTGGATTACGTGCTTGTGATATTCGGTGGGGTGATCGGGTATTCCGGTGACGACATCAACAAGTTCCTGTGGATGGTGCGCATTGCCGAGGGCGAGCACCCCAAGGATATCAAGGAAAGCGACTATTTCACCCCGAACGGAGAGTATCGAGTGGACAGCGCCGCCTCACAGATCATGCTGAACTCGATGATGTACAAAATGAGCTACTATCGATTCGGTGACCTCCAGCTCGACTTCCGAACGCCTCCTGGATTCGACAGGACGAGAAATGTGGAAATCGGCCGCAAGCATTTCACACTCGATCACATCGAAGAAGCCTACACAACTGAGCATTGGTTGGTGCGGATTTACAAGGTCAAGAAACCCTCCAATCGATTGGGGCTCGACAAGAACCGCAAGCGGATCCCGGTGTACAACTCGCGGAAAACTGTCAGCAACAAGCTCGGCGTGATCAAATCCAAGCCGCAAGTTACCAAAGGTGGTAAATCGGTGAAGATCTAG
>mk4.000009.11.01
ATGTGTGGGGCTTCGATACAAGTTGCAAGTGAGTTATTGCCGAATTCATCAGAGCGCAGTGTCACTGTTTCAGGGACAGCCAATGCAGTGGCTCGATGTATTCAAGAAATATCAACAATTCTTCAGGAAACTCCGCTAAGATGCAACACCATTCCTTATAAACCAAAATCTTCTTATTCTGGTATCCACACACCTCTTCCTTCGCCAAATAATATGCCACCTTTATTTCCTTTTGTAGGTGGAAATCATGAGCTTGTTAAAGAATTCAGTATTACTAATGACATGATTGGATGCATAATTGGACGAGGAGGGTCTACAATAAACGAAATAAGAACTTTGTCTGGTGCTCAAATAAAAATATCATACACTGAAGAGAAATCGACAGATCGGCAGATCACAATATCTGGAACTCCTGAGTCTATCAATACAGCAGAAATGCTTATAAACGCAAA
>mk4.005797.00.01
AAATAGATAAATTAATTAGAAAAGTTTCAACAATCCAGCCAGATATATGCCAGGAATGTCGGGAATATTATCCGAAACGCGCAACGAGAATATCAGTGATTGGTGCCACAGATATTCGTTTGACCGCTACTTATCAACTACCGAATTTCTTTTTCAAAATATCCTGTGAAAATGAGCTTTACATTTCAAATTTGGTAAGTTCTACCTTGAGCCCTCAATGGGACGAACATTTTCTTTTCTATCGCATCAACAACGATTTCTCCGAAGTGAATATTCAGCTATTCTGCGAGAACAAACTGGGACTGAAATCAAGAATTTTTGATTATACATTCTCGGAGAAAGAACTGAGAGATAAATGCCGAGTTAGTCTTCCAATCCAGGACGACATAAGTCCCGAAAATGAATCCGAAGAGAATAGAATTATAATTGAAATAGAAAACTATTTTCTCTCTGAATTTAATAGAGCATAACATTTGGATTTGTGTTTGATTGGTTATTAGACGATTATAGCTTGACTATTTCATTAAACTCTTCATGACAATGGTTTGCCATTTTACATGTGGTTTCAAGGATTGTTGACTTTATGAGTATATATTCCGTAGTATCAGATGGTGATTTCACATACAAATAAACATTAACTATTTGCGCTTATTGTGAAACGGTTGAATTTATTTTTTACATAGAGAGCTGCTTTTAAATATAACCAAGACTTATTT
>mk4.039102.00.01
ATGGTTCTTACACTCAAAGAAATGAGTATTCGTGGAGACTTTAGAACAACAGTAGAGTACCTTATAAAAATATTAGAATCGGAAAGTTTTATAATGAATGACATTGACACCGGTTGGTTGGACTATATGATTTCGCAAAAGGTGCAGACCGACTCTATAGATCCTACTTTAGCGGCAATGTGCGCTGCTATTCATATTGGAAATGATAAGTTGATGCGCAGCTTCAGTACTTATCAGATCCTCATTGAAAGACGTCAAATATCTAAAAGCCAAAAGCTGACGAATATTGTTGATGTAGTACTCATTCATGATTATTTGAAATATCAAATTCAGATTTGCAAAACTGGGCCGATTGCATATCATTTGATAATGAATAATGCATCAGTGGAATCAGAAGTCCATAAATTACTAGATGGATGCTTGCTTATTACATATGGCAACACGAGCTATACCACTTATCTCAAAGAAGAGATATATGGATATCGAGTGATAATCGACAATAATACCATTACATTTGAAAAGGAAACTGATCCATCTGTTTTAGTTTCCCCATCAACTGGGAAATTGGTGCAATATACAGTCGAGGATGGCAGTCATGTATTTTCCAACAGTGTTTATGCACTTATGGAGGTCATGAAGCTGACAATGGAGCTACACACAACAGCATCTGGATGTATTCATTATATTAAACGTCCCGGCGCTATACTGGATGCCGGATGTCACGTTGCCACATTGACTCTCGATGACGCTGTCAGTATCAAAAGGGCGGAAACATTTACAGGGTCATTTTATACGTCTAATCAGACTGCATCTGTTGCCAAGTTAAACCAGGTGTTTGATAAGTGTGTTAAAGAATTAGAACAGATTCTTGATGGTTATTGTTTACCAGAACCGTATTTTACACCGAAATTACAGAAAACAGTTTATCAATTTATGGCCTGTCTACGGGACCCCAGATTACCTCTAATAGAATTACAG
>mk4.010592.02.01
ATGTTGTTAATATGTTCGATTTATAATGAAATTCCTGAAGTTCCAGTTCTTAATAGATTTTCAGGGCATGCTTATGAAAGAAGGTTAATTGATAAATACTTAACAACCAGTGATTTAAATCCAGTCACTGGGGTACAGTTTGCTCGAGATGATTTGATTGAAATTAGAGTTCTAATGCCCAGTTTTACATCCATTCCAGCTTTATTGAAATCTTTTCAGGATGAATGTAATGCTATGATGCTTCAACAATTTATCATGAAACAAGAGAACCAGACTCTTAAAT
>mk4.053440.03.01
ATGACAACCTTGGGGACGTTTGGAATCATCTTGATTTTGTCGCGCAAAGGCTTTGAAAGCGACACGATTTCAGATTTTGCGGGGCTTAATAAACGCAGCCCCGTGTACGCGGGCATCATGGCCATGTGCTTGTTGTCACTCGCTGGCATTCCGCCCTTTGTTGGTTTTTATGCTAAGTTTGCAGTACTCCAATCATTGGTTGCCACCGGTACAGGCTTTGGAATGGGGTTGGCGATTTTTGCCGTGTTGATGTCGTTGGTGGGCGCGTTCTATTACATTCGTTTGATTAAAGTCATGTATTTTGATGCCCCAACGAATATGGAGCCGATAACGGCGCCGCACGATGCGCGTTTTGTGCTTGGCCTTAATGCGGCATTGCTTTTATTGGTTGGTATTTTTCCAAATGGTTTGATGTCGATTTGCACATTTGCCATGAAGGCCTTGATCGGAATTTAA
>mk4.055596.00.01
ATGGGGAATAGAACAGATGAACGTGAAGCTCTCGATAAAAGTAGTAAAATTGTTAAGAAACTTAAAGAAGATGATGTTCAAGCCGCAAAAGATGTTAAATTATTGGTTTTAGGGACTGATGAGTCCGGTAAAAGTACTATGGCTAAACAAAGAAAAATCATTCACGAGAGTGGATTTACAGATGAGGATAATAAGCAGTATAAACCAGTTGTTTACAGCAAGACAACTCAATCGATGATAGCAATTTTACGAGCTATGACAACATTAAATATTTCTTTTTAA
>mk4.009893.00.01
ATTTCAATATAATTTAATTTAAATAATCTTTATATATTATTGTTAAATTTAAGATGACATGGCGTTAAAGAAGATAATGGAAAACATGAAAAAAATAAAAGAATTTCACACCCGTTTTAATAAATCAATGTCACTCCAAAAAGATCTGATCTTGTCAATGAATTTATCAAAAATATTATAAATATGTGCTTGCAATGAATTTATCAAAAATATTATAAATTTAGATTGAAGAACTGTTATTTCCTATGTGATTAAACAATAATTCAAAAACTGAATATTTTTAAAAAAAATTTTATTTTATAAATAAACATTTTACAAATGG
>mk4.015283.00.01
ATGTCAACAAATTTTGATCAATCTGGTGAATACCTAAAGTTAAATGTAGGTGGTTCCTTATTCTACACTACCATCGGAACTTTAAAAAATGCGACAGACAGTATGTTTAGTGCAATGTTTAGTGGCCAAATGGAAGTTAAAAAAGATTCAGAAGACTGGATTGTTCCATTGTTCAATAATAGAAACAAGCTAACTGAATTATTAGTGGAGGCAAAATTTTATTGTTTGGAAAACCTGGTTAAATCTATTGAAGCTAAAATCGGCCGTTTACATTGTGAGGAGGGAGATTTAACTTGTTCTCAAGCAACAATAATTATTGTGAAAGATAATCCAGATGGCATGAAGATGGCGGACTCCAATGAGAATGGAGTTATTTTCGGTGAATGTTGCAGGAAGCACAATTCCGCAACAGTCTGCAGATGTTACATGGAAATTAATATAATAATAAAACAATACAAGAAACTGCGCTTTGGGACAATAAAACAGGCGGAATTTCAGATA
>mk4.000413.05.01
TCAATCAGCTAATGGCGTCAACCGCAACCAAAATATCGATGGTCATGATGGAGAGCGTTGTTAGTGGACACAAGGTCCTCCGATTCCGCCCGCGTACTTCCAATTCGAAAAAGGAGTGCATCGCATTTGATCCGATTGTTCAAAAGGAAGTTCTCTATCGGGAAACGAAAAAAATTCGCACTCTGCGTAATTTTGGGTCGAAAAAATAG
>mk4.006338.01.01
ATGCTTTTCAAGCATGAAGATTCTGAAAGGCGTCACCTGGAACAACTGGCGGAAATTAGCCGGAAAGCATTTGAAATGAGTATTGCAAAATATTCACTAGAAGAAAGTGCCGATGCACCTCCAATTGAACCATATATCAATAAGAAATGGTGCAATGTATGCAATATTATGATTGACTCTGACGTTCTGCTACAAAGTCACTTGAGCGGAAAGAAACACAAAAATACTGTTATCGAGCAACTTTCTGGAGAAAATATCGAAAAGGACCAATTTGTTAGTTAA
>mk4.001188.02.01
TGTCCCATAAGCAAATTTTGGCTGGCCTAACATGGTTATCATTTTAAAGTCTCCACAAACTATTCAGCGTTCCTGGGATTTTATTTTTTCAATCATTTTGAAATCGTTAAAGTTTCCATCCAAATTTATTGAGTGGCTTACAGAAAGTGATGCAAAATTTATTCCCATTGTGCAGCAAGACTGCTCTGAGGCTTGTTTTTACCGAATCAAGGAATAAGTGATATTCTATTAAAAATACATCACTACCTAAAACGAGATTTTCCTCTCTGGATAAAAACGTCGTTAATTCTTTCGCGCGTTGTCTGTACCGTTAAATTGAGCTTTCAGATAACAGCAGGTTTTTATTTTTAGCCTTGACTCCAGCAATTAACAGCATCTTTTGATAGGCATAAAACCAAGTTATTTCTAAATTATTTTAATGGATTTTGTTTTATTTTAATTTAAAAAATATTGAATTCTCTATTTCAATAAATAGAAAAAGTCAATATCTATTAAACGGACTCCATTGCTGTGGAGAGCTGGCTCCCACAATGATTGACATGTTCTGCCGATTGCCGAATTGCACGGCGATGGTTCTCACAAGTTGCTGCTATCACAAAATGAAAGACGATTCCCAACCGATGAGCTCTGTATGTAAAACTTTGATGTCGGGGAGAAATCTCACATATGTCACACTTGAATCAGCTTGTCATTTCTTATTCGAATACAAAGAGAAATTAAAACTAGCTGCTAAACAAAATTCTAATAAAGTTTTTGAATCACAGATATTTCGTGCCACTGTCCAGGAAATTACATCCAACCGACAGATGACCAATAAAATTTACAAGAATAAACTCAAAGCTAAAAAATACCCAACAGAATATTCTGCCGAAGATAGATTCAATTTATATTGCTTGGATTTTTTTAAAAAGTGCGATATATTTCCAATTGACTTAACACTAGAAGAACAGCGCATGGCTAATCAGCGCATCAAATATGATTGGATGCAAGTGGTTATTTTCCATTGCTTGCGACTCACGATTGGACCAGCAATTGAAACTCTATTGTTATTGGATAGAATGCTTTATTTAAGAGAAAATAATATTGAAGCCAATATTTATCAAATTTTCCAGCCTTCTTTATCACCTAGAAATTCTGCTATTGTTGCTCGAAAATATTTCACATAACCTAGTAATATATTTATCTAGATGTTTATCGGTTTTTTCTCTATAAAACATTTTTTTATTTTGCTTATCGGTTTTCCAGTAGTTTAGAGAGTTGTGTAAATAAATGTTTTTCATCGGCGTTATAAATAAATAAAACTTTATAGACTAA
>mk4.006386.03.01
TTGTATTAGGAAATATCGGTTACAACTTTGTCTATTTGATCATTGTCATAGGATCATTTATAATTGTAATCTCCTCAAGTGGTCTAAAAGGATTCCTCTGGCGTAATAAATTGAATTTAATTATCTTTGTGACCTTTGCCTCTGTCGTAATCACTATCCAAGTTGTTACAATGTACGAAGCAATGATAAGGCAGCCACAGGTAAATGGGATAATTAGAGAGAGATTCGGACATCTAATGAAAAAATATGATTACAAACAGCCAAACAGTACAAACTTGCCGAACTTGGTCATAGATTATATACAGCAGTATTTCAATTGTTGCGGCATTGAGGAAAAACATAAAGATTGGGAAAATATTTTCAATCTCTCTCGAATAGTTCCTGATTCCTGTTGCATAGAAGTCTACCCGAACTGCGGGGATGGAAGAGCAATGTTCGTGTGGTACATGAGATTACATAACTATGATTGCGCAATGAAGTTTAGTCAATTG
>mk4.000952.11.01
ATTTGATGGTTAATTGCTGACAAACCTTTTACTAGATTTAGCCGAAGGGAATCATTGTCGATCCATTTATTTAGATAAACTCCGACTTATTCTTGGGTTCGAGAAATAAATGTAGATGGAATAACAAAAATGTTTTAATGTGATAGGTTACCTCGGAAAGTTTATAAATGGTTCATTGATTAGCCTATTGAAATTTTATGGATTTGAAGGAAACTATCGTGTCGTCGTGTAATCTGAAATGAATTATATTACTTTAGTGTTTTG
>mk4.000854.08.01
ATGTTAATTTTGCAGGATTTCTCTATAACAGACAGTGGCATAGGATCAATGAACAAAGGTCATTCTAGTATTGATTTAAAACATTCCTTGCGCGAGCGAAACATATTTGTCAATAAAAATCTGTCACTGAATAACAATTCAGAATCAATTCAATCGAAACCATTTAAAATTATCGAAAGCACATCAGAAATAATCGATAATTATAGTATGAAAGAAAATAATTGTAGAAATTGTAAAAACACCGTTCAAAATCCATTGGTTCATAAATCATCTATTGATCATCACGGTTATCATTCACTCTTTTCCAATCCATCTCCAGACTCTTCACAGTTACACCGTAATAATAAAACGGAAAATATCAATAATCAATCGACGACTAATTTCCAAAGCATAAATAAATCGAATTCCGATAGTTCCATTCAGACATTCTCTTCGGTTTCTAACCAATGTGATAATAAAATCGAACAAATAAAGCCGGAACCGTTGAATTCCAAAAGAATGAGACCGATTCGTCAGAAAACACGAAATGCTGTTCTTAATATTCTCGACAATTGCACTGTTTGTATTGAATTTCTGAAACCGGCTTCTGACTTACCGGGATCCAAATATCAATGGAAAATAAATGAAGTGATGTGTATCGATTCATCGGGACATAGCATATTGGTCTATTATCCATTGAGCACTTGTCCATTTGATCCAGACAGAGATAAACCGGTTTCGCTTGAATCAGGAAATAAAGTCATACACTTTCTTCTTGAATCGATTCCGGAAAAATACCTGAAAAAATATCAACTGGCAAAAAGAATCATAAAATTTCTCCACATTCCAAAAGCGATTCCCACAAAATTGTCATATACTCGCGTTTACCTTGTCGTGCAAAACTGCCTTCAAATATTGAATTCTTTGCCACAGTGGAAGGCGGCTTTGAGGGAAGGAATTATATGCAAATTTATCGATTATATTCTTGAATACATCCGCATAACAGCTCTTCCAGCTTCTTTATTAACTTCTCGATTTGTTGATTTGGTGCGAAGCAGAACTCCTAAATTGACTGTTTATACCGATCTGGCAAAATGTATGTTGATGGAAAATGATCCCCAGCCAGACTTTGAAATATTATTCAATGAGGAAATTACAATTAAAACCGAATCAGTAACTCGTAGTTTTAATAAAATTCATTTTAATGGTGAAAATCTTCCTCAAATTTCTTTCAATGATGGAACAAATATTTTACTGGATGTACACTCAAATTTGCACAAGAAATCAGTATCAATAAATAAATGGCTGGATTATTCTCTCAAG
>mk4.000617.01.01
TGTAATTTAAATATATTTTCCTGATAGTTAAATATGGTCAAATATGTGAAATATATTTATATCTTGACAAATTTGAATTTAAAATTAAATTATTGTAGAGCAGTAATAAATAATTTAATATTCATTTCATTTATTGAGTTTGATTTTAATTTAGACTAAAAATTAGATTTTTTCTTTAAGAAATAATTTTTAGTAATTTTCACATTTTTATTTTTAGTCTATTTCAATTATTTTTTAAAAAAAGATCAAAAATAACAATGTCAACATCTCTTGCAACAATTAATTGCTTAGATCCTAAACAAGTCTTTATCGAAGTTTTTACACCGATTCCTAATTATGCCACTACGATTTTCGGTGTTTATTTTTTACCGATTATCATTTTATTTGGAGTTATTGATGTCATCTCATTTCTATCTCTGGTGGTTGGCGGTTTTTGATATAATTTCATTGTTGAGTTTCCTCCCAACATTTTGGGCTGTGATGCTTTTGCGGCCTTATTATTACCATATTTACGGGGTTCGGTATCCAGCTGGCTGGGTAGAGTTTTCTCTAATGGGTAAATATATCACTCCATTTCGAATGTTTTTCACATTTGCCGCCAGAACCTGTTCAATCTATACAATTGTCATTGTCACTGTCGAACGGTTCATTATGGTTTTGTTTCCGATGAAACGGACTCAATTTTGCACGATTTATGTAGCGAAAATTTCATTATCTGTCATGTTCGTTGTGTCATTATTGATAAGTATTCCGTGGTTTTTCAGTTTTGATATCGCTTCCCATCCCTGTTTTCCATTGAGTATTTCCGTTCGCAATAAATATCTGTGGATAAATAATTTGATTGAATCTACCATTCTCTCCTTGATCCCGTGCTTAATTATTGTCGTATGCAATTCCTGCATAATCTACACTCTTCGTGGCCGGCTACGTCTCAATCTGCTAGTTGACACGTCCAAGGCGAAAAAACAAGAAAAAGATATCACAATTCGTTTGCTGGTCGTTTCGTTCATGTTTTTCATTCTCACAATTCCCTCGTTAGTAGTTATTGGCATTCATGGAATTAACGAATGGACAGGGGATAAGTCTCACTTGCGTGGGGCCAAAGCCGACGCCTATGCCATTTCGATAATTCTTTTTGCAATTAATCTCGCTATCAACTTTATCATTTATTGCTTTACTGGGAAAACTTTTCGAACTGCTGCGTTGGCTTTGGTGAAGTGCCATTTAAATGACATGAGAAAATACCGTGACAATCTCGTTACGGAAACGACTTCGGCCAATGATGGCAATACTCGAAATCTTGATCATGGAGACAGTGTTGCAAACAGAGAAAGCTTTCAACAGAAAAGATCTTTGCTCAACTCGAAAGTTTAA
>mk4.001353.07.01
AATATGAATTTTCAAGCCATGTCATTTTTTTGCCCAAAATTAAAGTTTATCAATGGGGAGTACTTTGAAGAACCGATCAATGAATACTTTCATACATATATTATGGAAGCAAAAATGGCGTTGGATCCAATTATTCGTAATAAATGGGAATCTGAATTTGCTGACAGATGTCCAAATATTTTGAATAATCAAGAAAGAATGAGTCTTATTGATGAAATGGTGCAACAGTTGAAAGACCGTAATTTATTAATCGATGATAATCTTAGTAAATATAAGGACCTTTTGATTTTCAAATTCACAGAAGAATATTTAAAATCAAAATTAAATGACACAGAAGATGAACTGTTAGCTGGTGGTGCTGGCTCGGTTAAAAGATCAACCAGTCTATATTGCAACATTGAAGAAGATGATGATGATGATGATGAGAAATTACTCGAACGATTTGTCGATGTAAATCAGAATGAAATGACTATTTTGCAGGAATTAGCAGACGAACTGATGGGGAATAACGCACAAAATATTGTCAGTCATGTCATGCTGAAAACAATTGGTCCCAATGGCCAGGAGCAGCAATATATCGTTCAGCAACCGCAACCAGTATTTCACATTGGCCAGTCTTTGCGACAAAATAAAAGCGTTGTAATGACAGTTATCAAACCTCAGGCCGTTAAAGGTCGACCGGTAGCAGAATTTCTTCCCGGGGAATTACGAAACAAAGATTATGTTAAAGGTTATATGGCTTCAGAGATATACAAAAAAGCAGTAAAGGACACACTAGGTCAAAAAGGAACCCCTAAAAAGTTAGCTTAG
>mk4.004029.02.01
ATGAACGAAAATAATAATTATTCTGAAACAATTAATAAACTTGCTGACGAGTGGAAGATATATTATTTCAAGATGGATAAAGAGAAAAGATGGATAGACAATATGAAAACTATTTTCACTATTGATTCAGTTAAATCGTTTTGGGGCATTTTGAGGCATTTAAAACCAGTTTCCGAACTGAGTTATGGATGTGATTATTACTTTTTTAGGAAACATATTGCACCAATGTGGGAAAACGAATTCAACCAAAATGGAGGTACTTGGGTGATTTCTTCTCACAAAAGTAAACGTCACTCAGAATTGAATTCCATGTGGATCGAAGTTCTAATGTTTCTTATTGGTGAAACAACGAATGAAGATTCAAATGAAATATGTGGCGCTGCAATAAATATTCGTGGTAATTATGATAAAATAACAGTTTGGACTGCAAACTCGTCAAATGATGAAACAAATAAAAGAATCGGGTTGCAATTAAAACCTTTTTTGAATTTAAATACGACAATTGAGTATATTTCTCATTCAGAAAATCAAAAGAAAAATAATTCTGCACCAAAACCAACGTTAATAGTTTAG
>mk4.007103.01.01
ATATAAATAACCATAAAAGATTAATAAAATTCTACTTTAATATTTATTTCATATGCATAAGCCTGATATATTATTACAAAATTTGTTTTACACGAATTTTTATTGTGAAGAAAATATATATAAATTAATTGAAAAGTTAAGTAATACAGTAAGTGGAAATTTGTATGCAATCATTATAACCAACGAAGAAAAGCAAGATTATCACGTAATAATGGTTGCAAGATTCGATTATAATGATAAATTTTATGTTTATGACTTTGATTCTGTTCTTGATTTTCCTACTGAATTTGAGGAGTACGTCAAATTAGTATTTCCTCTAGACAATTACAAAACGAGATATTTCCGAGTCGTTCCCAGTGAAGATTATTTAAACTATTTTTCATCGGATCGTCGACATATGCTCAGGAATGATCAATGGATGGCAAAGCCACCTATTTATCCATTTATTAAAGGTCGAGACCAAGAATCAACTCACAATCTCAACCTTTATCTCGATATTCATTATAATAATACAAAATTTGGCACAGTTTTCAGTCAAAATGATTTTGTGAAATATTTTGATTTGTTTCAATAAAACTCTATTTCCTTGTTGATGAA
>mk4.003298.00.01
ATAATGAATATTAAGCTCACACAAATATGGGAGCTATTACTATTTGTGTTAACTTCCTTTTTTCACAAGTCAAGTTCTTTCAATTGCCCGAATTTCTGTAACAAGGACGCATGTGACAATGGAGTTCTTAGTTGCTCAAAATCAGGTCTCACATCCATTCCCAATGTGCTGCCTCCGAATGTCGATAATGTCCAGTTAATCAATCAGGATTTCAGTCAAGCCGGTGAATTGACATATTCAAACATTTCCAGTTACGGCCCCCCAAAATTCAAAATCTCAAAGATCACCATACAACATTGCCGATTAGTCGGTATAGCGCCCGAGTCTTTTTCTCACTTGAATTACTTAGAAATTCTCGATTTGTCCTACAATCGACTCGCACAAATTCTTCCTCGGACTTTCGAGTCGCTCAATTTGAAATTTTTACGCTTGGACGGCAACATGAATTTGAAATTTCACTGCTCCTCATTCCAAAAATCAATAATCCGACATCTTTCATTG
>mk4.000382.04.01
AATTTGCCAAGCTTAGCTTTTTAATTTTTATAAACATTTTAAAAAATAAGTATAAAGAATGTTACGTAATTCTGTAAAATTAATTAATGAAGTTGTTCGATTTTCGAAAATTAATTATTCCGTTGCAGCAACACAAGGTCCAAGAATTAAGAAATTTGCAATATATAGATGGGTATAATCCCGACAAGCCGAAAGAGAAGCCTAAAATGGACACATATGAAATCGATTTAAATAAATGTGGACCTATGGTTTTGGATGCATTGATTAAAATCAAAAACGAAATGGATCCCACTTTAACATTTCGAAGATCATGCCGTGAAGGCATTTGTGGATCTTGCGCAATGAATATCGGTGGTCTAAATACACTTGCTTGCATTTGGTTTAATATTGGTAAAACGACAAAAATTTACCCATTACCACACATGCACGTGATCAAAGACCTTGTGCCAGATATGAGCAATTTTTACGCTCAATACCGATGGATAGAGCCATATTTGAAAAAGAAGTCGGAAAATGAGGCAGATATCGGTAAAAAAGTTAATTACCAATCTGTGAAAGATCGTGATGTACTCGATGGATTGTATGAATGTATCCTATGTGCTTGCTGTTCTACCAGCTGCCCGAGTTATTGGTGGAACGGAGACAAATATCTCGGTCCAGCGGTACTGATGCAAGCATATAGATGGATGATTGATTCCAGAGATGAATTCACTTATGAGCGCTTACAACAAATGAACAATGGCTGGTCGGCATATCGTTGCCATACGATTATGAATTGCACTAAAACCTGTCCGAAA
>mk4.006055.01.01
ATGGTAAACGAAAGAGAAATTAGTATAGAGGAATCAATAGCCAAACAAAGCAATCCAAGTCAATCCCAAAGCAAAGCAAATAGAAGATATTTCAGAGCAGACGACAAATCAAACAACCAGAATTTCAAAGCAGTCAAAGCAAGAAAAGGGAAACGAGAAAACCAGTCAAGCAGACAAATAACCGTAAACATTGATAGCATCAGCAACCACACGAGAAGCAAAAGCCAAGAGAATAGAGAAAAAAGTTTATTAAAAGCAGAAGAAAGGAAAAAAGTTCGCCACAGTAGAAGTGTCAACACCATAGTATCAACTACAGCAGCAACAGGAACCGGCACAGATAGCGGATTGACCGATTTTGAATTTAATAGCAGCGAAGAGAACGAATTACGTAATATCGAAAACCAGTTGGCAACAATAGAATCAGCAAACGAAGAAGATCTAGACAACAATCCAAACATGACAACTTCTATAAATTCTTCAATTCCGGATGCAAATACATTGTCAAATAACAACAACGTGATAGTGGGAGAATTCAGAGAAAAGTTTAGAGGAGAACCGTTCGACGGCAGCCTCAACAAATTAGATACATTTATAAAGGAATTTGAAGTTTATAAAACTATCTGCCACTGGTCAGACCAAAGAGTAAAAGAGCGGCTACCCCTATATTTGAAAGGGAGCGCACAAGATGTATTTGTAGAAGAAGCAAGAGACGTAACGAAACTGACAACGTGGACAGAGATTAAAGAGTTCTTAGTAAAAATATTCGGAATAGAGAAAAAGGGAAATAGGAAGATACTGGACTTCCTACATCGAAAACAAAGACGAGATGAATCAAATGCAGTGTACGCATGTGAATTAAAGAAATTGTGTAAAGAAGCCTTCGGAGATGCAGATTTGCCCGAAGATAAAATGGTAGACGTCTTCATAAGGGGAATCAAAAGAGAAGACATACGAGCCAACCTTGGATGTTTGGCACCAGAAACACTAGATAAAGCAGTAGCAATCGCAAATAGATGTGAAGCCCATCTGGGACTGGGATACCAAGTGGCAGTCTTGGCCACAGAACCAACAACATCAACAGTCAATGCCAACAATCAAAACAACAATATCAATCCAGCTATGAATCAATTCATTCCAAGAGCACAGCAGATGTTCAAGCCACCAGCAACGAGAAATCCAGAAGATAGAGGCAATAACCAAGTAAGTTATAATAATAATTTTAGGAACAATCCAAATGCAAACGAAAAATGCTCCACATGTCAAAAGATGGGACACCGATCAGAAAATTGTTTCCGGAATTACAACTGCCAGAAATGTGGTAGACGAGGGCACACTGAGAGAATATGTAGACAACTCGATAGCAAGGCATGCTACAACTGTGGTCAACAAGGACACATCGCAAGGCGATGCAACATAGGAGGAGAGGCAAACCAATCAAGACCAAACAATAATCCTATGGGAAAACCACAAATTAACGTGATGCAGGAAATAGATATGTTACGAGAAACATTACAACGAATGCCCATGGAATTAAAAGAGATGATGCAACAGATGCCCACCAATATACAACAACAACGAATCAAC
>mk4.033258.00.01
ATGTGCTTATTATTGATAATAATATTACTCTCAATAATTAGATCAGGTTATAACGGTTCACAATCTGATCGAATATGTCATTCAGATCCCCAATGTCCTCTATATGGTGACTGCTGTTATGGCCACCAGGATCACGGTAAGCCAGGATTGCTTAAAGATGTTTTGTCATGCAAACCATACAACAAATTATTTCCATCGGCCATGTGGTTAATTAATAAATGCAAAAATTTAAATCATCCTCTCTCGGATTTTTGCACGAAGAAAATATTCTATCCCAAGGCTCCCTTGAAATCCTGGATTCCGGTGATTTCAAACAGAAAGATAATCTATGACAATCTATTCTGTGCCAAATGCAATGAGGAAATTGATTTTACATATCTGCCAGTGAAAGTCAATTGTGGACCTTTAGAAATCTATGATTATGCCAGTGCAAATCAAGCTGTTATTGACAATCCGAACCACTGCGAAATCTTTCCATATTTTAATAGAACTTTACAGAGAAGTTGTGAAGGCGAAATAATTACAAATTGTACAAACACAAAACTCATACAAAATAAATTTGTTATAGACAAATGTGAAAATGGGGAAAAAGATTATTTCGTTTTTAGGTTGCAGAAATATAAAAATGTTTTTTGTTGTAAATGTTGGAATAAAAATTGCTTCGGTAGAAGGAAACTTCCGAATATTCGAAATTCACCTTTTAGCTATTTACTCAATTTCAACGATTGGGAAAAACAAGAAAATAAAGAAACTGTTAAAGAAAAGAATTTCACTCAAGAAAATAATTCCTCAAATAACACAAATTCCACATTGGATTATTCTACAGGCATGGGAGAAACGGTTATTTACCACATCTCTTTTGCATTCACTTGTCTATCCTTAGTTTCTTTATTCTTTTTGATTATATTGTACTTAACTCACCAAGTCTTCAAAAACCTCGGAGGCTACTTAACTATATGTTTGAGTATTTGTCTTTGGTTGATCAATTTCATGAGTTTATTGGTAACCAACACTCAAATTGTCAAATCGGCTTCATGTAAGTATTTGGCAATATTCCATCATTTTGTTGCTTTGAGTACTTTCGTTTGGATGGCTGTTTACGCCTTGGATCTGTTACAAACATTCGGAACCAAGTCAGCAAGCATTAACAAGAATAGAGGCTGGAAAACCTTTTGTATTTATTTTATATGTGTATTTGCGGTTTCTGGTTGCGTTGTGGGTATTTCTGTAATTATTGAATATTTCGATAAAACTAATTCAACGCTTAGACCTCAATACGGAGGGCCTCATTGTTGGTTTACTAGTAAATTTGGAGGGTTGATTTGGTATTTCATTCCCGTTTGTTTATTATTATTGTGGAATATAATCACATGTGGTTTTGTGTTTTATCAACTATTCAAAACTGCTAAAGAATGCAGGATTATAAACAATAATGACTTGAATTCAACTTTGTGGCTCTGTATGAGACTCACTGCTGTATTTGGGGTTGGTTACGTTTTGCAAATTATCGCAATATTTACTCAACTCAATATTTTAATAAGTTTAGGTTCGATGGTAAATTGCCTTCAAGGATTTATGTTGACTCTCTGCTTTGTTTGTACTAAACGTGTACGTTCTCAATTACGGAACAGGCTGTTAACAATAACAGAAAGCATTTCAAAATCATCTACTGCGAATAGACCAAGCTAG
>mk4.000467.17.01
ATGTATGGAGTAGCTAATGGTGAATATTTAAAGCTGACATTTATTCAGTGCTCCGAACCTCTTTTTAATGATTTCAAAAATAAAAGAGAAATCTTGGCCAGAATTAAAGAAATTCCGTTATCAGCAAGAACTGTTCAGCGACGTATAAAAGATATGGCTGAAGACATGGATTTTCAGATCAAAAACGATTTATTATCGAGTCAGGTTATTAGTATTTCCCCGGACGAGAGCAGTGACATAAATAATATGGCAAGACTTGCAATTATTGCTCGGTTTGCATCAATAAATTGCGCACAAGTCCAGGAGGAATTGCGCGTTCTTGCTTTAATGATAGTACAACGAAAGGCTCTGATATTCTCAAAACTGTTTTCTATAACAACTGATGGTGCTCCTTCTATGAGAGTAGAAAATATTGGTTTCGTGAAATTGTTAGAAAATCAACTCGGCCGCCATCTGTTTTCTTTTCATTGTATTATACACTAG
>mk4.002833.07.01
ATGAGTAAGAAACAAAATCCCAGTGATTTCTTAAAAGCTATTAGCGAGAAACCTGTTCTTGTCAAACTAACTACTGGCGCTGATTATAGAGGAGTTTTAGTTTCATTAGATGGATACATGAATTTAATGCTTGAGCAAACTGAAGAATATGTAAATGGCCAACTTAAAAATAAATACAATGACACATTTATCAGAGGAAATAATGGTATAATATAA
>mk4.007315.01.01
ATTTTGGTGAGTTTGAAAACAGTTTAATTTTGGGGGTAACAAGTCAATTTCCTTTGAACAGGGGGTTAACTGGTCAATTTCGTCGGAACGAGTGGGTAACAGGTCAATTTTGTCGGAAAGAGGGGGTAACCAGTCAATTTCATCGGAACGAGGGGGTAACCAGTCAATTTCATCGGAACGAGGGGGTAACCAGTCAATTTCATCGGAGCAAGGGGGGGGTAACCAGTCAATTTCATCGGAACGAGGGGGTAACCAGTCAATTTCATCGGAACGAGGGGGTAACCAGTCAATTTCATCGGAACGAGGGGGTAACCGGTCAATTTCATCGGAACGAGGGGGTAACCGGTCAATTTTGTCATAACGAGGGGGTAACCGGTCAATTTCATCGGAACGAGGGGGTAACCGGTCAATTTTGTCATAACGAGGGGGTAACCGGTCAATTTCGTCGTAATGAGGGGGTAACCAGTCAATTTCCTCGGGACGAGGGGGTAACCAGTCAATTTCATCGGAACGAGGGGGTAACCAGTCAATTTCATCGGAGCAAGGGGGGGGTAACCAGTCAATTTCATCGGAACGAGGGGGTAACCAGTCAATTTCATCGGAACGAGGGGGTAACCAGTCAATTTCATCGGAACGAGGGGGTAACCGGTCAATTTCATCGGAACGAGGGGGTAACCGGTCAATTTTGTCATAACGAGGGGGTAACCGGTCAATTTCATCGGAACGAGGGGGTAACCGGTCAATTTTGTCATAACGAGGGGGTAACCGGTCAATTTCGTCGTAATGAGGGGGTAACCAGTCAATTTCCTCGGGACGAGGGGGTAACCAGTCAATTTCATCGGAACGAGGGGGTAACCGGTCAATTTTGTCATAACGAGGGGGTAACCGGTCAATTTCGTCGTAACGAGGGGGTAACCAGTCAATTTCGTCGGAGCAAGGGGGTAACCGGTCAATTTTGTCGTAACGAGGGGGTAACCAGTCAATTTCCTCGGAACGAGGGGGTAACTGGTCAATTTCATCGGATGTATTTTATGATCATAAAGGAAAAATTCTTTATAATAATTTCATTTATAATTAATTTATCGAAAGTAAAAAGTTAA
>mk4.001768.04.01
ATGGAAGATTTGTTCAAGGAAATAATACAAGATGTTGGAATTTTCAAACGATCGGTCATTTCAGTTGAGAATGCCCAAGGAATGAAAAGAGCGGTTGTTACAGATGTGGAAAAGAAAGACATTTCAGTTTTGAATGTCATCAATCAGCTAGAAAGCATGCTAATATATGTTTCAGGTGTAACGAGAAAGGTCATGTACGTATAG
>mk4.002628.01.01
ATGAATCGAGAATCGAATACAACAGAAATAAACGAGGTTATCGAAATCACCCGAAAACAACCACAGATAAAACTAGAAGCTAGACTTCGATGTGGATTATGCACACAGTTGTTAAAAGAACCGCGACAGACGGAATGTGGATGTAGATTATGTACAGAATGTATAATCGGTCTAACATTAAACGGACCAAAACCATGCCCAGATTGTGGAGAAATAGAGATAGAATCATTAAAAGAAACGCGAGAAGATCGAGCAACCACAAAAGAAATACTCACGATGAAAATAAACTTTCCAAACCCACCTTGCGAGTGGAAAGGAAAAATCAAGGACGCAAGTGATCATATAATCGTATTTGAGTATAAAAGGGAGCCTTGCAAACAATGCAAACAACTAATAAACAAAGGCGAGGAAAGACACCACGAAGAAACATGCGAGGAAAGGAAAATAAAGTGTGAACACTGTAACAGAACCGAAACGCGGATAAAATACAGAACGAACATATAA
>mk4.007473.01.01
ATTCAGTTGATAAATGGGAGCGGGAAGTAGTGATTTGTCTCATAATCATGGAAATGAAGGATATCATGTTTTAAGGGTTCAAGAAGGATCTCCAGGCCATAAAGCTGGATTGCAAGCATTTTTTGATTTTGTTGTCGAAATGGGAGAAACAAAATTGAGTCAGGATAATGAAGTTCTGAAAGAATTACTCAAGTCAAATAAAGATAAACCTATTAATTTGACAATTTACAATAGCAAAACTCAGTCTTTCAGACATGTGGAATTAGTTCCAAGTCAAGATTGGGGAGGTCAAGGTTTATTAGGAGTCAGTATTCGATATTGTTCTTTTGAGGGAGCGAATGAAAATGTTTGGCATGTTTTAGATATCGACCCAAACAGTCCAGCTGCTTTAGCAGGATTAAAGCAAATGACTGACTATATTATAGGCGCAGAAACAGTGTTAAATGATCCAGAAGAATTTTTCAATTTAATTGAAACTCACGATGGGCAAACATTAAAACTCTACTGTATAATATTGAAACAGATACATGCCGAGAAGTGACAATTACGCCTAATAGTTCTTGGGGTGGAGATGGTTTGATTGGATGTGGAATTGGATATGGAT
>mk4.010626.00.01
ATGGGAAAAGGAGCAACTCTGATTCTTGTTCAACTGCAAGACTTGGTTCAAGGATTGTGGGATGCGTATAAGAAAACTGAAAATACCTGCAAACTGCTGGAATTGCAGAGGGACATTGTGGGATTCCAATCATTATCAAACGGTGCACATGAAAAGCTGAATAGTAGCAGTACAATTTTTGAATCACACCGAAACTTTATTAGAGAAGGCTGGCTACAAAAACTAGGGAAAAAAGGATATCAACAGCGCATGTTTTTCATGTTTTCTGATCAATTAGTTTACACAAACAAATTAAATGGAAATATTTTACAGTTTAAAGTAAGTTTATCATTAAATCAAATGTCATGA
>mk4.000546.07.02
GTTATAATATTTACAGGTTGAAAATTAAAACAAAACTCTACACAATTAATCCTAAGGAGCGTACTGTAAATGAACTATATGGGACATTAGATCCAGCAAGCAGAGATTGGACGGATGGATTACTGTCTTCTATATTTCGTCAAATTAATCAGCAAACCGATAAAGAAGAAAGACGATTTTTATTGTTCGATGGAGACGTTGATCCCTTGTGGATAGAGAATATGAATTCAGTTATGGATGACAATAGATTGTTGACTCTTGTTAATGGAGAACGAATACGTTTGCAACCACATTGTTCATTGTTATTTGAAGTCGGTGATTTGCAATATGCTTCTCCAGCTACCGTTTCTAGATGTGGAATGGTATACGTTGATCCAAAAAATCTTGGATATAAGCCTTATTGGATTAAATGGGTATGTTCATTTAAAAACCTCTTAAAAAATTTAGAAAATATGGCAAAATAA
>mk4.001355.10.01
ATGGCCAACTTCGAAATAGTTTGGAAAATTATCAAGGAAAATAATTTCAAATTAATTAATTCTTTGAAGAAAGATCTGACCTGCTTGATATGCAAAGGGATAATGATAAACGCCTCGAATGCGCCTTGCGGATGCCGATATTGCTGCCAATGCATCAAGCAGCACCTGAATGAAACTGATCAGAATTATTGTCCAGGATCAAACAAATATTGCGGCATCAATTTGATTGATTTCGATCGAGATATTTGCATTGATAGATCAATTAATATCCGCATATCCCAATTGACTGTCAAATGTCCAATGGAAACGTGTGAATTTACGGATGAATTGAGCATGATGGAGGAACATTTGAAAGATTGCGATCGGAAATTTGTCGGTTGTCCATATTCTGAGATTGGATGTAGCAAGCCGGAAGTCAGACAGAATGAAGTCAATGAACACCTCTTAAATGATAGTTTTCTACACAACAAATTATTGGTGGAATATGTCAATAACTTACGGAACGAGATCGAAGAATTAAAGACCCAAATGTCATTGGTGAAGACAGAAAATATTTGCCTCATTGAAAGCCTGGAAAAGAGAGGAGACAAATCAGGATTAGAACAAGTAAGATAA
>mk4.001010.06.01
AGAGCAAAAGAATCGGAATTACAGAAACATTATTTAAATCAGTTGGATGAATTTGAAAAAAATGGCGCCAGCAAAGAATATTTAGATTTTGTGGATGCAAGATTTACTGATGAAATTGTAATGAAATTAAAACAGGATGTTTTGGAAGGAAGAGAAAATCTTAAAGAGAATTTCGATACAAATGATTTTGATAATGCTTTATATAGCAAGACGATCGAAGCCCTTTCTAGATTAGTTGACATTTCGGAAATGTCCAAAGAAGATATGCTAAATTTAATTAAAACAATTAGTCCAAACATTGATAACGTCACAAAAGATCAAGTAGTTCGAGAAATATTCAGAAAGCAAAGCAGGGGTTCGATTTCAGTGCCTCAGTATAATTTGAAAGCACAAAAAGAAGAAGATTTCTTCCAAAAAAAAGACAATGAATACAATGAACCTGCAAATAATAACTATGACGAGGTTGACAATTCTTTGAAACGAAATAAATCTAAAAAAAAGAAAAGGCGATCTAAAAATGAATTAATTTCAAGTGAAAATGATGATGAAGAATTTTAATATTTTTTAAATTACTTTTTTTCTTATTTTGCTATATGTTGTGCCTTTTTTGATCAGAAATTCTTTATAATTTCCTGAAATTTAAATAAATCATTCTTGTGTTTG
>mk4.003744.01.01
ATGTTATTTTTACTTTATGGTATTCAAGGAATTCCTTATGGAATACAGTCTAGATTCCTTCCAGTTTATTTGAGATCTCAATCATTTTCTTTAACAGTGCTTGGATTGATGAAGCTATTATATATACCTTGGATTATGAAAACTTTCTATGCTCCATTTGTTGATGGCTATCTGACTAAAGTCATTTGGTTGGAAATTAGTGTATTTTTATTACTTTTAACTTCCATTTTCATTTCTTTCATATCCTATAAGTCAACTATGCTTTTGGTATTCGGATTATTTTTTTTAAACTTGTTTAGTGCTACACAAGACATAGCTCTTGATGGTGTTATGATTGCAAAGTTATCAGATTCCGAAATCGGTGTTGGAAATATAGCTCAAGTTGTTGGGTATAAAATGGGTGCCATTGTTGGTGGAGGATTTCTAATATTTTTAAGTTATTACGTCGGTTGGAATACTATTTTCTTTATTATTAGTATGCTATACATGGTTGGTTTAATGTCAATATTTCTATTAAAGAAAACTATGCATTCGAGACCCTGTGAAAAAAATCAATTCCAATTTTCCGTTGTAAATTATTTTAATATGTTTAAAAGCTGCTTTAATTCTCCCGGAACTTTGACTTTATCTTTATTTGTTTTGATATATAAATTAGGTGAACAAGGTGCTATGAACCTTTTCCCTTTATTTCTTCTTGACAGTGGTAAAACACTTAATGAAATAGGTTTCTGGACTGGGATAATTGGTCAGTTAGTCTCTATTTTCGGATCATCATTTGCAGCGTTAATTCAAACCAG
>mk4.010898.00.01
ATGGAAAGAAAACTATCCACTATTAGAGAGAAAAAGAGAGATTATTATTGGAACCGGTCATTGCGAATGACAATCAGTGGACAAAGCATGGTGATAAACAGTTTCAGGACTAAACAGGTGATGAAAGCTAAGATCAAACCAATCGAGAAAGTACTTGAGGAGCTGGTATCAGGCACTAAAACCACTGATGTTACGAATTTTGCACAACTTCTTTTATATGTGCGGTATTACTTTGAAAATCAACTAGTTGATGATATATTATTTTGCCAGCTTCTCCATGAAAAAACTACCGGTGAAGATATTTACAAAAATATTGATAATTTCTTTAAAGCTCATAACTTAAAATGGATTAATTGCGTTGGCGTCTGTACAGATAGTGCAGCTTCAATGACAGGAAAAATCAAAGGATTATTAGCATTGATAAAGAGATTTAATAATGAACTCGACAAAGTTCTACGAAATGCTGTGAGTGTTATTAGTTTTATTAAAAATCTGGCTTTGAACAGCAGACTATTTGCCAGGGTTTGCGAAAATTCAAATTCCCAATTTGATAAACTAATAAACCATACCAAAGTGAAGTGCCTGTCAAAAGGCAAATCATTGAGAAGACTTTTTGAATTAAGCGATGAAGCGAAAACTTTTTTAATGGTACGAAACCCATCAATGTCAGATTTTTTTCCAAATGACCAGTGGCTATGTACCTTT
>mk4.008143.00.01
AGAAAATTGGATATTTCCTGCAGTTTACGCAGGGCACATAGATCATGTGATATGGATGCGTCCTTCATTTTGTAATCAATTAGGTGATAGAATATCGAAAGAATATAATATTGGATTTATCGAAGATGGTAAAAAGATGGTAGTTGATATAAATGATCTTTATTTTATAAACGAAGGAAGTTATTGTAACAGTGATGCAATTGAAAACAAGGTGAAATTTAAGTTATCTGTCGGCCCAATTCACTATACGCATACAATGTGCCGATTTTGCTATGATATTAATATTCAATTAATGAACTCCAATTTTATTCTCGATATCGACCTAGACACTTTTGCTCCCGTTAATCCCTTTCATGAAAAATTTACTGCAATGCAAGAATCGCTAATCACAAATATATATGGAGTTGTAAAGAACGAAATCGCATCCAAAGCACTGGAGGAATTAAAGAATCAGCCATACCCTTTCCGACTCAAACATGTCCGTTACCCAGCCAAAAAATGCGACGGCCAAATACCCAGTTCTCCCAAAGGTAGTATTGGACATGAAATCGCTGACTCGATGTCGAGTGACCGCCAGAATCAATTGGGCCGACTAAAACAGTTCCTTACACAGATTCAGTTCGGAATTATTCCAATCAATTATGAGGCTCTCAAATTGTTCACTTTACTATCGTCAATCATAGGGATGGACAATTTCATCAATTCGTTGAAAAGGTTCGAGGAGAATGTACAAAGCAAATCAATGGAAAAAAACATTAGTGATGAGGAAAATAAAATGTTGTTGAAGCGCTCGAAGGCTTCAATCCTACCGGATTCATTTTTGCGGCAAATTGAAAATATCGTCAAAAACGAGCGCAATAAATATATATATTTTGTTCTTCACGAGTTAGAGGCAGTTTTCACTCAACTCAAATTACAAGTAAGGAATTCTAT
>mk4.001346.08.01
TTTCTAAATATGGTTTATCAATATACCATTCCTCGAAGGTCGGTTGGAGCAATGCAAAGTAGTCCTGGGCCAATTTATGCCTTGCCAAGTATTTTTGATAAAAACAAAGTACATCATAATTCCAATTACAACAACTCTCCGTGTTGGAAAATCGGATCACTGATCAACCGGAATAGATTTGTCACTGACGGCCCAGGACCATGTTATAATGTTGACAGCAAACTATTAAGAAATGGATTCAGTCGGAGTGAGAAGTTTTCGATTCGCGGCAGATCGAGTGAGCCGGCCAACACAATCACGCCAGGTCCGGATTTATATTTCACCGAGAAATCCACCAACAAGATCAGCCATCAGAAATCGGTGCCATCTTATTCGATTTCTGGGAGGCCTAATCAAATGAAAATTGATAAAAATCCAGCTCCAAATTCGTACGACATTAAACCAACTTTAGGCAGGTCTTATGAGAGCAGAAAAGTTTCTGCTCCTGCATATTCTTTATATGGAAGAAAAACTCCTGGTCCAAATAAGTACGCATTGCCCTCGAGTAACACATACAAATCAAAACTGCCTGCTTATAGTTTATATGGAAGAACTCAACTTCCATGTGACTCAGTTCTGAAACCAGGACCCGGAACTTACAAACCTGAAAAAGTAGCAATAACTACAAAAAGTGCCCCGGCGTCTTCGTTTGGAATTAAACACAGTCCCTTTGCCAGCGGTTTCGTTCTTCCGCCTGATCTCTGTTGAAAATTGTTCTTTTATTTATTTTTACATTTTCTTCGTAGAA
>mk4.005420.06.01
GAATTTGTCATGGGGTATCTGGCAGTGGATATGCTTTTCTATTACTCTATCGGTTAACATCGGATGAAATTTATCTCCACCGAGCAAACTGTTTCTCCAGTTTCATGAAGTCCGATAGCTTTAAACAGAGCGCTCGTGTTCCCGATAGTCCGTATTCCTTGTTTGAAGGGTGGGCTGGAACGGCTTGCTTTGTTGCTGATTTAGCAACGCCCGGAAATGGGTTTTTTCCATTTTTTGATGTTTTCAATTAA
>mk4.002454.00.01
ATGTTCCATATGATCGATGATGATTTGTCTAGTAGTGATTCGGAATCAGAAGATTTTTCAGCGGAAATTATGAAAATTGATATGTATAGAGAAAATGTTTTAAAAAATCCTCTTGATTATGATTCTCATTGTAAGTTAATTAATGCACTAAAACATTCAGAAAAGATGATTGAAGCAAGAGAATCAAGAGAAACTATGCATATTTATTATCCATTGTCCCCTGAAATGTGGATTGATTGGATCAATGATGAAAAGTCTATTAATTCAGACAAAGATTTCATACGTGCTATATTCCTTCGTGCAATTGAAGATTATAAAAGTGTCGATGTATGGTTTGAATATTGCCAATTTATGTTAGGATATTTAACTGATAAAGAAGAAATTAGACAATTTTTTGAAGTTGCTATTGCTCAAGTTGGGACTCATTTAACTAAAGGATACTTAATATGGGGAACTTATCTTATTTATGAAAAATCTCCTTTTGTAGATGATGGAAGTAATGAACAAAAGGAACGAATATACAAAATATATTTAAGACAATTATCTCTCTCTTTACAAAGTAATGATGAAACGTTAAAAGAATTTCTTGAGTGGAATCAAGAAAATAAGGAATGGGAAAATGAAATCTGTGCTAAACATGAATTATCTAAACAAAAGTTAATTAATTATCTTCCATTTGAAGATAAAATAGCGAACATTGAAACTGAATACGCTGCAAATGCAACTTCAGATTCTCCTGAAAGTAAAGAAATGCATTGGATAGAATATTTAAAATACTTTGAATCCAATTGTTCAAAAATTGAAATATTAAACTTATATGAAAGAGCCATTACTGACTTATGTTTAAGTCAAAATATTTGGATTAGTTATTTAAAGTATCTTAGTCAACATTTTGAGCAAGACGAAGAACGAATTCTTAAAGCCTACCAAAGAGCAGTAAGAAACTACAAATCTAGCCTAGAGTTGTGGATTGGCTACGTACGTCACATGGAAATGTATAATTGTTCCGTCGATGAGATTAGAACAACATTCAATCTGATATTTCGTCAAAATCTTAATGATCAAACTCCTTTTATCCCTCTATGGCAAGCGTATTTGGATTTTGAAAAAAGACAGCTTGATAAGCAATCCAAGGACAATGTTGATTTAACAATTATCAGAGAACTATTTGATAAACTAATTACCATTGAAAATTATATCGATTATGATCCCCAGTGTTCTCTGGTGAAATATTGGACCTTTATTGAGGCTAAATATGCTGGAAACATGCCAAAATCTCGAGAGTTGTGGAGCTTAATCATGAAATCTCTAGGCAATTCCAACTCGTCATTATGGTTAGAAAACATTGAATTTGAACGAAAATTCGGTGATTTCGAACACTTGAAACGACTCGCTAACACCGCAGTCAATTGTTTCACCGATTATCCGGAATACCTCTGTGAACGAATTCTGAGAATAGTTGCCGAAGAAAGCGATTTGAAAACATATTTGCAATTCACCAAAAAAATCGATACCCAGCGGAAAAAGATCTCTGAGCGTCGAATGAAAGAAGAAGCAGAAAACCCAACAAAGCCACAGAAAAGAAAAACTCCCGATTATAAAAGCTCTGGATTGAAAGCAAAAAAAGTGAAATTTTCCGAGGAATTATCGACCGAAACTGTAACGGCCTCGGTGAGCATTGAACAGCCAATTGAAAGGTGTGAAGAGAAAACGATTTTCGTTAGCAATTTGAAATACAGCGTCAATGAGAATGATTTGCGGCAGAAATTCGAAAAATGCGGTAAAATCGCTGAGATCCGAATCCAGAAAGATTCCCACGACAAATCTCGAGGATTTGCGTTCATTCAGTTTGATTCGCAATCTACAGTTGAAGAGGCATTGAAACTGGAACGGGAACTGTTACTGGAACGTCCGATGTTTGTTAGTCGATGCAATTCGTCGAATAAACATTCCTTCTCCTATTCGGTTGGAGTCGTCGAAGCCAACAAACTGTTTGTAAAAAATCTCCCGAAAAATGTCACGAAATATGCGCTGGAAAATATTTTCAAACAATTCGGAGCTCTAAAAGAAATACGATTGGTCACATTCAAAAGTGGACTTCCTAAAGGAATCGCCTATGTTGAGTATTCGAATGAGAATGACGCCTCAAAGGCGCTGGTTGGAACCGATGGGATGGAAATCGGAGATCGAGTAATCGAGGTGAATCTAAGTAAGCCACCTGTTAAGGAATCTCCTAAAAAAGACGGCGAATCCTCATCTCAGTCGATTGATTTCAAGCCCCCTATCGGAATGATACCGCGTACTGTTGGATTGAAACCAATGGCAACGCAAAAGAAAATTATCCATGGGGCTAGTTCGGATAGTCAGGATGGCAATATCGCCGAGGCTAAGAAATCGAATGCTGATTTTCGTAAATTTTTGATGTAA
>mk4.000456.06.01
ATGTATTTTGGATATTTATTGGTCGAGCTCAACCATCTATCTCTCGCGTGGAACGTCAGTGCTCAATTACGGTCGATTCAGTCGATTTCGCAGTCTATGTGCCAGTGGAAGGTTTTTGGGACTCATTCCTCACTTCAGAGAACTCTCGTTCGTCGTCGGCAGATGTATCAATGTCTGAAGAAGGTTGTTTCTAGCACGTATCAAGAAGTTGTACTGTGCGTCATTAAGTATATCATTCGTTATAAGATATTTAGCAGTAATACTATTACCAATGGCAGCTGCGATGTGTCCCTGGACATGCATAAGATACCATTGCTCTGGGTAGTGATGGCCGATGAAGTCAGGAAATTTAAGGTTATTTGGATAATTTATAGAAATCGTTTACTTATTTTATGTTATTTATTCGGAATAATTTCGTATGCTATTATATCTACATTGTTTCTATATATAGATACAGAAATTGTCGATAAATTCAATACAAATCAACGAAGTTTTTCACAAAATAAGACTTCAACTAGTACAGCCAGAAATAATGAAAATAAAATATTCTGTGCCATTGTAACGAAACCGAGTAATTTCAATCAATCAATCGCCATAAAAAATAGTTGGGCTAGACGATGTGATGAATATATATTCATAAGTAACGAGAAAAATTCTTTTTTACCATCGATCAATATCAACGTTAAAGAGGGTAGACAATATTTGTGGCAAAAAACCAAGCGAATGTTTCGTTATATATACGATAATAAATTGAATCAATTCGATTTTTTTGTAAAAATTGATGATGATTCATTTGTAATTATTGAAAATCTGCGAGAGTTTTTAAAGCAATTCAACTCTGAAAAATTGATTTATACCGGTCGCAGATTTAAACTGGAAAACCAACAGTCATACATGTCAGGTGGTGCCGGATATGTGCTGTCACGGGCAGCTGTGAAATTGCTTGTCGAGTTTGGCATTGGTCGGCATCGAGCGTGTGTGCACGAAATGGAGGAATCAGAGGATGTCAATTTAGGTAAATGCCTTCAAGGTCTCAATGTCGAATTTATTGACAGTCGAGATGAATTTGGACTCGAACGGTTTCACCCTCTCAGTTTCAAGACTACTATAAATTCCAAAATTTTCAATTTAACCACGTGGATTCCAAAATTCAATTATTATCCACTTAATTACGTAAAAATTTG
>mk4.000110.10.01
GGGTCTCTCGCTTCATACATCGAACAAATAAGATGTTTAGATGAAAAAGAAATTGGAAACATTTTGTATCAAATTCTCATGCAAATAAACGAGTTGCATCGATTGGGAATAATACATCGTGACATCAAACCTGATAATATTGTTTTTGATGAAAAGAAAAATGCAAAATTAATAGATTTTGGGCTAGCCAAGTGTATGGACGAATGGAAAAATAAAGATCAATTAGAAAATTTGAAATCTTATGTTCCAGGAACAGTTAAATATATGGCGCCAGAATTGGTAAAAGGATCTCCTTATTCTAACAAAATCGATATTTGGTCTTTTGGGATGGTAATTGTTGAGATGGTTACAGGTATGAGAATATAA
>mk4.006465.02.01
GTACATACTCGCCGATGACAGGCATACACGTTCGTCACCTCGCCTCAGTAGCCAGCACACCACTTCATATAATAAGCATTAATAGTGTTCGGATTATCAGTTAACGTTTTCAAACAGGGAGAAAAAACACTAATCATTTAAAAAATGCATCGACAATGGAATTTCGATAAGGTGATGACCACAACCAAAGAGTCAGGAAGTAAAATGGCGTGGGATCCAAATCCACGAATTTATGAGAGATAAGGACCTTTTATTCGGGTACCCACACACATTGCCGACCGGTGGAGGCAAGCGTGGCGACGCTTCGGACGAGAAAAGTACCCCGATGTGCCCCAACCCGGAGAAAACCAACAGGATGCTGTACTC
>mk4.027393.01.01
GAATGGCTCATGTCAGAAATGAAACGAATAGAGCAATTGGATCATTTAGTGAAAAACTTCCGAATACGATGTGAAACACACGAGGCTTGGTCGAAAGGTAAAGTTGAAATGCTAAAATCTGACAGTTACAAAAAAGCCAACTTGTCTGAACTTCGAGCGATAATGAAAAAACAAGAGGCTTTCGAATCAGATTTTGTGGCTCATAGTTCAAGAGTTCAAAGAATCAGAGATATTGCAGCTGAACTTCAGTAA
>mk4.071798.00.02
AACTAATTGGTGCCTGTCATCAAGCGGGCCTTAAAGTGCTACTGGTTTCCGGCGGATTTACATATTTCTCTAATTATGTAAAGACCTTGTTATCAATTGAATTTACTCGTTCAAATGAGTTGGAAATTATAGATGGCGTGCTGACTGGTAGGCTCGTATCTCAAAGTTGGGGGGAGATTTGTGATGGTGCAGAGAAAAGACGTGCGGTACTGGAGATGGCTAGTTTCTTAGGCATCCATCCATCTCAATGTATTGCTGTGGGCGATGGTGCTAATGATATCCCCATGATGGGGGCTGTGGGTATTTCAGTAGCCTATTATGCGAAACAGAAAGTACAAGAGGTCGCCAGCATTTGCATTAATAGCGGCGGGCTTGATAACATATTGCAATATTTTGATATTTGA
>mk4.000024.12.01
ATGGTAAATGGAGGAGAAATTAGTATAGAAATCAATAGCCAAACAAAGCAATCCAAGTCAAGTTCAAAGCAAAGCAAAGAGAAAATATTTCAGAGCAAACGACAAAACAAACTACGAGCAATAAGCAACCAGAATTTCAAAGCAGCCAAAGCAAGAAAAGAGAAACGAGAAAACCAGTCAAGCAGACGAATAACCGTAAACATTGATAGCATCAGCAACCACACAAGAAGCAAAAGCCAAGAGAACAGAGAAAAAAGTTTATTAAAAACAGAAGAAAAGAAAAAAGTTCGTTACAGCAGAAGTGTCAACACCAGAGTATCAACTACAGCAGCAACAGGAACCGGCACAGATAGCGGATTGACCGATTTTGAATTTAATAGCAGCGAAGAGAACGAACTACGTAATATCGAGAACCAATTGGCAACAATAGAATCAGTGAACGAAGAAGAGAATCCAGACAACAATCCAAACATGACAACTTCTATAAATTCTTCAATGCCGGATGCAAATACATTGTCAAATAACAACAACGTGATAGTGGGAGAATTCAGAGAAAAGTTTAGAGGAGAACCGTTTGACGGTAGTCTCAACAAATTAGATACATTCATAAAGGAATTCGAAGTGTATAAAAATATCTGTCACTGGACAGATCAAAAAGTAAAAGAGCGACTACCCTTATATTTGAAAGGGAGCGCACAAGATGTATTCGTAGAAGAAGCGAGAGATGTAACGAAATTGACAACGTGGACAGAGATTAAAGAGTTCTTAATAAAAATATTCGGAATAGAGAAAAAGGGAAATAGGAAGATATTAGACTTCCTACATCGAAAACAAAGACGAGATGAATCAAATGCAGTGTACGCATGTGAATTAAAGAAATTGTGTAAAGAAGCCTTCGGAGAAACAGATTTGCCCGAAGATAAAATGGTAGACGTCTTCATAAGAGGAATCAAGAGAGAAGACATAAGAGCTAACCTTGGATGCTTGGCACCAGAGACATTAGATAAAGCAGTAGCAATCGCAAATAGATGTGAAGCCCATCTGGGACTGGGATATCAAGTGGCAGTCTTGGCCACAGAACCAACAACTTCAACAGTCAATGCCAACAATCAAAACAACAATATCAACCCAGCTATGAATCAATTCATTCCAAGGGCACAGCAGATGTTCAAGCCACCAACAACAAGAAATCCAGAAGATAGAGGTAATAACCAAGTAAGCTATAATAATAATTTCAGGAACAAGCCAAACGCAAACGAACAATGCTCCACATGTCAAAAAATGGGACATCGATCAGAAAATTGTTTCCGGAATTACAACTGCCAGATATGTGGAAAACGAGGGCATACTGAGAGAATATGTCAACAACTTAACAGCAAAGCGTGCTATAATTGTGGTCAACAAGGGCACATCGCAAGGCGATGTAACATAAGAGGAGAGTCAAATCAACCAAGACCAAACAATAATCCTACAAGAAATCCACAAATTAACGTGATACAAGAAATAGACATGTTACGGGAAACATTACAACGAATGCCCATGGAATTAAAAGAGATGATGCAACAGATGCCCGCCAATATACAGCAACAACGAACCAAT
>mk4.029698.00.01
ATGGAATACAGAATGGATGACGGTTCATATTTAAATTTAACTGATTTTAATTATGATGGGGATAAATCAGATTCATATTTATCTGGTGGTTTGGGAAAATTAGTTTTGAACTCAGACACATTGTCAAAAGATCCTTTTAATACCAAAAATGACCAATTAGTCGGTTGGGATAAGCAAAAAACCAATCAAGTTCAGATAACTTTTCGGTTTGCTCAATTTCAAAACTTTTCTAAACTGTTAATTGAGGCATCTATTTTTCCATCTAAAAACGTTAAATTATTCTCGCATATTCAAATTCAATTCAGTTACGATGGTGTGACATATGACGAGAAGCGAGTCCTCCAACAATCCATCGACGAAACGAGAGTAATTAATAATTTTCATTCGGTTCCAGTTGATTTGAAGAACAATGTTGGGAAATTTGTCAAAATATCTCTAACGTTTAACTCGATTTGGATTATACTGAAGCACATTGAATTCCAAAGTGGTTAG
>mk4.010439.00.01
TATCACGACAATGTTCGGCTTATGTCCTTTAAAATATGATCAAATTCATGTACTTGTGAATTCGTTTACAAAAACGATGGAAATGAAGATGGAGAGGGATTGTTTTCATTTCCAATCGAATATAATTGCATTGTGTATTACTTTGAAGCTTTGGTTGGCGGTAAAAAGATAATAGGCTTATGCAAAGAAATTGAAGAAGCAAAGAATTTATATGAAGTTGCGAAAGAAAAAGGCCACATGGCAGCAATCATTGAAAAAAACACAAGCATGTTGGATGTATTTAGATGTCGTATTGGTAATTTCCCAAAGAATTCTGAGGCGAAGATCATCTTGAAATTTGCAATGGAATTGAAATTGAGTCCAGTTCGAAGTGAAGTTGTTGATAGATTCGATTTGTTATTGCCATTGATTCTGAGACCCCGATACACTTCCACCCAAGTGGG
>mk4.001537.01.01
ATGATAATGAAAGCTACGACGAAGATGTCTTTGCTCATTTTGAATCTATTGCTGCAGTTATCGCTTTCGATGCGGCAGAGCGTTCAACTGACTATGCACTGCTTCATGCAATTTGCAGAATGGTTTTTGACTGGAACAGATTTGACTGATTATCAAATGAAAATCCTGACAGATCGAGGTTACAGTTTTACAACTACAGTCGATAGAGAAATTGTCCGAGTTGTTAAAGAAAAATTGTGTTATATTTCTCTTGAATTAAGTGAGCAAGAAAGGCAAGCTGCATGCCCTTCATCGTCGCTTAAAAAGAGCTATGAACTTCCATATGGACAAGAGATTATTATGAAAAATGGAAAATGCAACGATGAAATTCAACATATATCAATTGAAATACCTTTTCTTAATAAATATTGA
>mk4.007470.02.01
AATTTATTGAAGACGAAAATCTCAGTCCGAAAGCTTTAGATTATATTCAGAATGACACAGAGTTTGCAATAGTTATTGAAAACCTCAATGGTAACTGGATAGACATGTATAAATATACTTTGACAAATTATATAAGTGAAATTACTATGAGAAAAGTTATAACAAATATAGTTAGAGGTTTAGAAAAATTAATCAGTAAAGGTGTTTATCATTTGGATATAAAGCTTGAAAATATTATGTTAAATAGTGTTACTTACAATATCAAATTTATAGACTTCGAAAGTTCTCTTTATGAAATAGAGGAAAATCCTAAACATTGTGGATGCGTTGGCACCGTCGGATATTCAAGCTATGAAGCACTGAGTGGAGAAGCATACGATGTCAGGAAAAATATGGTCTTTGAAATTGGATGTTTAATTTATATTTCTTTTGAACATAGGCTACTTTTTGATACCGAAAACGATTATGAAAATATTACTTCTATACAATATAAAACCTGTTCAAAATACGCCAGAAAGCTAATTAATAAATGTTTAGCTTTTAATCCGGACGACAGAATAAACCTAAATGAATTTCTCAATGAATTGTGGTTTCAAAAAACGTCTTTAAAGCAAAGAATTTTTCATTTTTTATTAAAAAAATTAAATTAA
>mk4.000291.05.01
CCTCCTCCGAATGTGAGGTAAATTCCATTATGCAAATTTTCCCGATCAGATTTATTGATTCGTTTCAGCCAATTCTCCGGATGCTGAAATTATTAGATTATTAGTGGTAAACCAAGCCTGATTATTTATATCATTGACCCTATTCACAGTCAGAATACACATCCTGTCGAATTTGGCGGTTCCCGCTCATTGTGGGGTGAAATGATATTGTTGAGTATCTCTGTTTGGTTTGCCGATGGTGATTCTAGATATGTCTGCACAACGGGTTCTGCAAATGGAATTCGGGATTTACTCCTTATCGACTATTGGATTAATCAGTTAATGAAATAAATCTCATTGCTTCCCGCTGACGTTATTTAATCTTTGGTGTATGATGGAACAATTATGTTTGATGGAATAAATTTTATTACTTTTCTATG
>mk4.013725.00.01
ATGAGTCAGCGTTATAAATCCGGATGCGAAAAGCGTAAAGAACGACAAAAGAAGCTTGAAGAAAATGCTAGAGGAAGAAGAACATTGGAAAATTTGGGTTTCATAACTTTATCGAAATCCAAACAAGATGAAAAACAAAACCCTACCGAATCAATAAATACAAAGGAATCTGATGGAATTCTTACACTTTCCTTGTCTACGTATGTTGCAGATCCTTCAAGTTCAAGAACCGAAGAAACAACATTTCCCTTGTCTGAAGAATCGGCCAACTGTGAAATGGAAGAAGCATCCACCAGTGAATCTATGGATTTGAATTTACTAAACATCGACATTGGATTGTTGAAATTAAATTTAATGAGAAAGGAGGTAGAAGAGGCTATTCAACGAGGTTCAGAATCACATCCAGCAACATTTCCTGTTGATAAACAGGGCAATCAATTTCCAGTAAATTTGTTAAAATTGCGTTTAAAAAATAATGAAATTGTTGCTCGAGATTGGCTTGCTTGGAACAAATCGAAAAATGCTCTGTTTTGTTTTCCTTGTCGTTTATTTTATAATTTTCGAGAAGATCAAAGATCAGTTTTAGCTACGGAATTGGGTTGGCAGCCTGATAGAGGATATAAAAAACTATATGATAGAATACCTGAGCATGAAAAATCAACCCACCATAAATCTTGTTATATCCAGTGGCGAACTGTAGAAAGTAATATTAGTAAAAATAGAAATATTGATTGCCTTTTAGTACAACAAATACAAAATGAGATACAAAAATGGACAGATTTATTAAAACGATTCTTAGATGTAACTTTATTTTTGGCTGAACGAGGTTTGGCTTTCAGGGGCAGTTCACATTTGATTGGAGATGCAAACAATGGAAATTTTCTCCGAATATTAAAACTTGTCAGTCGTTATGATCCACTTTTGGAAGCACATTTAAAAATGGTTAAACAATCACAAATCGAGAAACAGAGATTGCAAGTACATTATTTATCGGCAGACATTCAAAATGAATTCATATCATGCTGTGCCGATTATTTGAGAACTTGCATTTTGAAGGAAAGAGAAACTGTAAAATATTATTCTGTAATTGTAGATGCAACTCCTGATTCCGCCCATATAGAACAAACTACATTTATTTTACGATACGTCTCTGTAAATAATCATTCAGATGAATACGAAATTAAGGAAAGATTTCTTGCATTTGCAAACTGCAATAAGAAGACTGGAGAAGATATTGCAAATTTAATTCTCGAAACGCTTGAAAAATATAATATTCCTATAAGCGAATGTCGTGCACAAGGGTACGATAATGGATCCAATATGAGTGGCTCATATAAAGGTGCTAAAGCTCGTATTTTGCAAATCAATCCACTGGCAATATTTTCCCCTTGTGCATGTCATAGTTTAAATTTGTGTGGTGTTCATGCAGCAGAATCTTGTCCTGAGGTTATAACGTTTTTTGGTACGGTACAAAAATTATACAATATTTTTAGCAGTAGCCCTCAAAGATGGGAAATATTAAAAAATAATACTGGACGTTCATTGCACTCTATGTCAAATACACGTTGGTCTGCTAGAATTGAATGTATTAAACCAATTGCTGAAAATATTCCTGCAATTAAAAGTGCCATAGATTCTGTTCTAGAATTAAACTTAACATGGGAAATTCGTTCAGATCTGAACGGAATAAAAAAATATATGGAATCGTTTGAATTCTTAGTAATGGCTAAAATTTGGTACAAAGTTCTTCAAGCTATAAATTATAGAAATATTGTTTTACAAGCTCGTGATGCGACAATTGATGTAGAAGTAGCGAATTTGTCAAGTCTTCTTGATGAATTACAAACAATAAGAGATAGTTGGGAAACTCTCTTCAATGAATGTAAATTGTTTGGTTCATCTTTAGAGATAAATACAGATTTTGAAAAAAAACGTAGCAAAAGGAAAAAATGGGGGAACGAATTAGAAATGACACCAATTGACAAATTCAGAACAAATTTTTTCAATGTTTTCTTAAATTGTATTATTGGAAATATTACAAGAAGATTTAATGCGGCTAAAGAAATTGATTCGTTATTCAATGTATTATGGTTATTTCATAACCTTAATGATGAAGAAATACACACGAAGTCCGAAAAATTACAAAAAGTATATGAAAATGATATTGACGATAATCTTGGTGAAGAAATACTCCATTTGAAATCAATTTATGATGCCAATATACAAAACAAATCTCTCTCGCCCATTGAGTTACTAAACATCATTAAAAAAATGAAACTGGATGTATTGTTTTCCAACATAATAATAGCAATAAGATTATTTTGTACGATCCCTGTAACCGTTGCTGAAGCAGAACGATCCTTTAGTGTTTTAAAAAGGATAAAAGATGTTTTGAGATCCACAATGTCATAA
>mk4.001846.07.01
ATGGCACCAGGTAAACCAGAGGCTGCTCTTGCCAAAGCTAAAGATCTAATAAATGTGTATAAGTTAAATTCGGCGATTGAAATTTTAAGTGAATGTATGAAAGCACAAAAGAAGCAAAAGGCATGGGTTAAAACTCACGAAGAAGTTATGATGTTATTGGCTCAGCTTTGTGTTGATAATAAAAAGAGTCTGCAATTTAAAGAAATTATACATCAATATAAAAATATGACATTTCAAGTTATTCCTAAGTCATTAGAAGATGTAGTTAAATATTATTTGTCATTAGCGAAATTGCGTACTGAAGAAGCTCGGGAAAAGTCTAAGCAACTTGTTCCAGAAATAGATGATTTGGACAATCCAGATACACCTGAAAATTTAATGTTATTTGCAATCAATGCAGAAGGAGAACAAGAAAGGCAAGACCGTGCAATTTTAACCCCATGGCTAAAATTTTTATGGGAATCGTATCGTCAATGTATGGAGTTACTAAGAAATAATGTAAAGTTTGAAAGACTATATCATGACATTGCACAAGAAACTTTTGAATTCTGTCAGAAGTATGATAGAAAAGCAGAGTTTAGAAAGCTTTCTGAAATTTTACGCAACCATATGTCAAAATTTCAAAATAATACAGCTACAGGAAATACGCCTCAAACGCAAACTCCAGAAACTTGGGTACTGCATTTAGAAACACGGTTAAAAATGTTAGATTATGCGTTAAAATTTGAATTATATAATGAAGCTTTTAAAGCAGTCGAAGATGTTTGGAATTTATTAAACACTTCAAATATCTCAGCCAAACCAAGAATTTTGGCAAATTATTATTTGAAAACTTCAAACGTGTTTTTTGAATCTGGAACCTCTTATTTATTTCATGCTGCTGCTCTCCATAAATTGTTTTTTTATAGTCGAGAAAACAAAAAGAATATGTCTTCAACAGAACTTGAACAATTGGCACTGCAGTTGATTATTGCAACTTTAGCCGTTCCATTACCAAATAACAGAGAGCCTGTCGATCCGTTGTTAGAATCTGGAGAAATCACAAATCCAGTTAAGCAAAAAACTTTATCTATGCTATTAAATCTTCCAAATCCTCCGACTAGAGCAATAAGTCCTGAAATAGCAAATTTCTTCAAAATTCTCGAATCAGATTATAAACCGTTATCTATGGCCAAAGATGCTCCTCCTGTATTGAAATTGTTGCGTGAACATCCGGAATTGAATGTTTATTCTGAATTGATAGAAAAAATTGTGGTTAGTAAAACGTTGATTCAAATTGGAAAAGTTTACAAAACTATAAAAGTTACTGAGTTCGAAAAACTTTGTCCCTACGTAGAACCTATGAAGTTGCAAACAATCGTATTTAATCTAATTCGTAATTTGGAATTACCAATCAGAATTGATCATCGATCCGGTATTCTCGAATTTGATGTCTACACAGATTTGGGAATCAGTCAACGAAATGATACGGATTTAATTTCCCAGGAAATAAATGGGATCAGCACATTGGCCAGACAATTGTCAAAGTTTTCAATCGCTATTTATGAGGTTGCTGAGCATATCGGTTACGTAGATCTAGAAAAACAGCAGAGTCGTGAATGGGTACGCCAGTGTTGTTCTAGGAAGATCAATGAAGCTCACCAGGTTATGTTAAATAGGAAAATTTTGATTGAAACTCGTAAAGAAGAAATTGAAAGACTAGAAGAGGAGAGCCAACGAAAATTAAATGAACAAATGCGTATACTAGACGAGAAACGCAGAAAAGAAGAAAGCAATCGATTGAGAGAGGAACAAGAGCAGTTACAGAAGAGAAAAATGGAAGAACAGAGAGAATTGCAACAGAAAAAAATGATCAAGGCTAAAATTACGTATTTAAAGAGCAGCGATGCTGGAAATAAAGTTTTGAAAAACTTTACTGAGAAAGAATTGGAAGAAATGGATGAAATAAAATTAGTCAAAATGCAATGCGATGAAAAGAATCGATTGAAAGAGGAAGAAGACGAGCGATTTAGGAAATTAGAGCAAAAAGTTGATTATTTCCAGAGAGCTTTGAGACTAGAAGAAATTCCTAGGATAAATAATTTTCAATTGGAGTGCTATGAAAAGGCGAAAAAAATCTTTGACGACAAAGAAGAAAAGCGAAGAAACGATTCTCAAGAATTGCATTTATTGAGGCTGAGAGACAAGGAATTGTGCTTGAAAATCCAGTCAGATATCGAGGGTTACATCGGGTCGATTTTACAAGAAACGGATGAAAGCTATGAAGCGCAATTGGCAGAGTGGGAAGCCAAGAACGAGGAAATCAAAGAAAGATATCGGGAGAAGCGCATGGCTGAATTGGTTGAGCAGAATCGTCAACAAGACATTTTAATACAAAAGGAATTGGAAGAAGAAAATGAAAGATTGGAGAAAGAAAAAAGGGAAAAATTGGAATCTGCTCCGAAAGCTGTTACATACATTCCGCCACATTTGAGGAAGAAACAAGCTGCAACAAGTGGATCAGCTAATCAGACAACAACGGTTCATCCTATCCAAATTGAAGTGAATGCCAGCCGAGCGGGTAATGCGAGCCGCAATATCCCACCAGTCGATAAAAATAAGAAATTCAGCGAATCAGACGGTGAATGGAACTGTGTGAAGAAAAAATAACGATTTTGAACGTATTTATGTTCTTTCAATAAATTGATTA
>mk4.017747.01.01
TTTGACTTAAGTATGTAATCAGGAGTCTAGGTATACTAAAACCAAAATTTGGGCTTTTTATAATAAAATCTATTTAAGACTGAAAATAAATTTAGTATAGATGGTAATAGCTTTGAAGACTTTGATTAATATTCAACTAAATCAATACAGAAATATTATTATTATTTCTTTTCTTTTCTCTGCTATTATGAGCCTATTTTTGGTATTATGCCAACAGTGGACTATTCACTATGCATTCTTTCGACCGATTTTTTTTCTACATGAGATACATTAATAATACTTTGGCTTTTTTCTCTTCTAATTTCTAGTATTTATATTTTTCTTTTAATTTAAATGTATACTATTTACTCCTTTCTCGTGGTCATTTGCTTTCGACTGAGGGTTTGATGTTGATGTTCTTGGAGAGGAGATCTGACCTAGCGAACTACCATTCACTACGAGTACCTCCCACACCGAAGTACTAGCTTTAAACTAGTTGGTGTAAAATTTA
>mk4.001237.07.01
ATGGTTGAAAATCTGCGATTGATATTCTCAAAATTCTTGCGAATTAACAAACGCGATCAATCAGCACGAGACAAGATTCCAGTCGTTAGACAATGCTTGGGAGAATTGCAACGAGATTTGGGAAACTGTGTCAAGTTCACCGAATCCAATCAAGGCCATTATATTGAAGTCAACTCAAAACAAGAAGGCTGCTATTCACTGTTGGGATATGCCGCAGGAATGCCTACCCAACCATTGAATTTGGAAAATCCCGGATGCATGTATTCAAAAGGTACAGTGAAGCACGAATTCATTCATGCACTCGGATTCATGCATACACATATGAGAAAAGACAGAGACAATCATATTACTATTAATTGGGCAAGAATTGAAACAAGTCAATGCAGTCAGTTTACGAAATGCGACGGATGTGAACTTGATGGACCATACGAAACCACCAGTGTAATGCACTATAACAGTGAAGGATTTGCTTGTGATCCTCGAGAAAAAGTTGTTTTAAGAAAAGATGGAGGAGCGATCGGTTATAATCACGACACAACTCCTAATGATTTGAACATGATAAGAAACTTTTATGGATGTTAAAGACGTTGAAAAACAAATATATGTAAAATTTGCTTGAA
>mk4.006280.00.01
AGCGACTTTTGAACATCAACTTAAAACAAAAGGAAAGGATTTTGAATCCTTATATGAATTGAGTCTTGAGTTAAGAAAAGACGTTCAAAATAATGCTGGGAAAAGAGAAAGCTTTGGTCAAGAGTTTGCATTAACTGAATTTCAATGTGTGGTTTGTTTGGATAAGCCAGTTGAAGTAGTTTTTCTTCCGTGTGGCCATTTAAAAACCTGCGTAGACTGTTCTGATTTAATGTACAATTGTCCTGTTTGTAGAGTTCGTATTGATAAACGTGTCAAAAAATTCAAATTCAGAAGGTATAATAAAGATATCGTTTAA
>mk4.006648.01.01
TAATTGAAAAATTATCTTATTTGATAAATATAAGGAAATAACTAATTGTTATGGCATTTAAGTACGCTTTTGCTATTGTTAGTAGTTTACCAAATTCTTTTACCCAATTTATTAAAAATCCATCTTTTAATATTCAAAAAGCTCGTGAAGAGCATTTGAATTTTGTTGAAATTTTGCGAGAAATAGGAGTCGATGTGTTAGAACTTGAACCAGAAGAAAGACATCCCGAATGTGTGAAAGTTGATGATACGGCAGTAATATTGAATGGTACTGCTTTAATGTGTAGTCCATATGGAGTTCATAGACAAGGCGAAGTTAATTTAATAAGACAAACCTTAAAGAAAGAGCTGGGATTAAAAATAGTTGAAATCAATATGGAGAATGCTAATTTAGCTGGTAGTGATGTTTTATTTACAGGCAAAGAGATAATCGTTGGATTGTCTGCCCATACCAATGAAAATGGTGCTCAAGCTGTAGCCCGCGCTTTCCCTGAATATCCAACAACAACTGTGCGTGTGCAGCAACCATTCCGTAATCTGAAAGAAGCTATAACAATGGCCGGAGTCAATGTGTTTGCTATTGGTCAGAGCGAATCTGCTCGTAAAATGCTAACAGAGATAATGAGCGTTGTGACCTACAATTACAAACAAATCTCGCTTCCAGAAGATTTTGCTGCTCAGACATTTTACATCAATCACATATTGATCCATCTGTGTGACGAAATGATTCCAAACAGTTTCGGAGTGTTTGAAAATAAGATCGATTTCAACCGGCTGCCAATTGACCTATCAGAACTCTACAAAGCCGGCATCACGTTACCCAAAATGGCTCTGCTCGTAGGGAAATTTAAAAATCAAAAAAATATCGTTTCGACTTTAGCATAAGGAAATTGATTTTCTCGCATTGTTTTAATGCTGCCCAATGATTTCAATACCGAATCTGTGTTTGTGTGTGTTTTTTGATTGGTTGATATTTGATTTGGTTCATTTTTATATATCGATCAGTGAATATTATTGACTTAGTCTGTCTATTGACTCATTCTGTTTATTATTATTATTATTATTATTATTATTATTATTATTATTACAATTATTATTATTATTATTATTATTATTATTATTACAATTATTATTATTTATTATTATTATTTTTCGCTTGAATTTATAGACCTTTTCAAATTTGGTTTTTATTACATTCTCTTGTATTGCAAGTTTCGTTACTAATGTTTATTATTGCTATTAAACATTCTTGTTTATTGATTGAGTGCCATAATTGGGCTTCGAAACTTTGAATTATGATTTGACATTTTGTTTAAAGTTTTGACCGATCAAAATTTATTATTCTTGCTGATTTCATGTTATATAAATGAATTATTATTATTATCAACAAGTTATAATAATTTTCAATTGCCTTTATTT
>mk4.011569.01.01
ATGAGCAGTTCAATATTAGCTGATGATTCTTTTTATTTTGTTCAATCACTCATACCTAAAAATCACACTCAAGCAATCGATTTCATCAAGGAGAATCCAAATTATGATGGAAGAAATGTAAGAATTGCCATCTGGGATACTGGTGTCGATCCAGCATCTGAGGGACTTCAAGTTGATTTAATCACAACCGAAGGTAAACCGAAATTGATTCACATGAGTGACACTTCCGGTTCCGGAGATGTTCACATGTTGAAAGAAGTGAAACCGGACTGTCAAAATAAAATAACATTACTATCCAATCGTGAAATAATTATACCAGAATCTTGGAATATTGGAGATCAAAGCCTGAGGATTGGTGTAAAGTCTGCGGCTGATATTTTTCCAGCTGCAGTTATTTCTCGGCTTTCTAAAGATTATAAAGAAAATATTTGGAGTAAAGAAATCAGTCGATTGCATGCGGAACTGCTGAACAAAAAGAAAAAACCAAATCAACATTCGACGATTTTTGATTTGGAAAATCAATTTTTAAAGGAATGTTTAGAAGTAATTGAAAAATCGTATGAATACCCTATTCCGGTTTTAGATTGCATTGTCTTTCAGAAAGATGATTGG
>mk4.030160.00.01
CAATCCAAGTCAAGTGCAAAGCAAAGCAAAAGAGAAAATATTTCAGAGCAAACGACAAAGCAAATTACAAGCAGATAAGCAACCAGAAGTTTCAAAGCAACCAAAGCAAGAGAAGAGAAACCAGTCAAATAAACGAATAACCGTAAACATTGATAGCATCAGCAACCACACGAGAAGCAAAAGCCAAGAGAATAGAGAAAAAAGTTTATTAAAAGCGGAAGAAAAGAAAAAAGTTCGCAACAGTAGAAGTGTTAATACTAAAGTATCAACTGCAACCGGAACCGGCACAGATAGCGGATTGACCGATTTTGAATTTAATAGCAGCGAAGAGAACGAATTACGTAATATCGAAAACCAGTTGACAACGATAGAATCAGTAAACGAAGAAGATCCGGACAACAATCCAAACATGACGACTTCAATAAACTCTTCAATTCCGGACGCAAATACCATGTCGAATAACAATAATGTGATGATAGGAGAATTCAGAGAAAAGTTTAGAGGAGAACCGTTTGACGGCAGTCTCAACAAATTGGATACATTCATAAAGGAATTCGAAGTGTATAAAAATATCTGTCACTGGACAGATCAAAAGGTAAAGGAGCGGCTACCCTTGTATTTGAAAGGGAGCGCACAAGATGTATTCGTGGAAGAAGCGAGAGACGATACGAAATTGACAACATGGACAGAAATTAAAGAGTTTTTAATAAAGATATTTGGAATAGAGAAAAAGGGGAATAGGAAGATATTAGACTTCCTACATCGAAAGCAAAGACGAGACGAATCAAATGCAGTGTACGCATGCGAATTAAAGAAATTGTGTAAAGAAGCCTTCGGAGAACATGAGTTGCCCGAAGATAAAATGGTAGACGTCTTCATAAGAGGAATCAAGAGGGAAGACATACGAGCCAACCTCGGATGCCTGGCACCAGAAACATTAGATAAAGCAGTAGCAATCGCAAACAGATGCGAAGCCCATCTAGGACTGGGATATCAAGTGGCAGTCTTGGCCACGGAACCAACAACATCAACAGTTAATGCCAACAATCAAAACAACAATACCAATCCAGCTATGAACCAATTCATTCCAAGAGCACAACAGATGTTCAAGCCACCAGCAACGAGAAATCCGGAAGATAAAGGTAATAACCAAGTAAGTTATAATAATAATTTCAGGAACAATCCAAACACAAATGAAAAATGCTCCATATGTCAAAAAATAGGACATCGGTCAGAGAATTGTTTCCGAAATTACACTTGTCAAAAATGTGGTAGACGAGGGCATACTGAGAAAATATGTAGGCAACCTAATAACAAAGCATGTTACAATTGTGGACAACAAGGACACTTCGCAAGGCAATGTAACATAAAAAGAGAACCAAACCAGTCAAGATTAAACAACTCTATGGGAAATCCACAAATTAACGTGATGCAAGAGATAGACATGCTACGAGAAACACTACAACGAATGCCCATGGAATTAAAAGAGATGATGCAACAGATGCCCACTAATATACAACAACAACGAATCAAC
>mk4.003155.01.02
ATGGAAAACGGAGATAAAAAAAAAGCAATAAAAAGAGAAGCGAAAAAATGGAAAGAGCACTTTCAAGAAGCCAAGAAAGAGATAAGATTGTTACCCAAAAGGATACTAAATACGGAAGATTGGGAGCTATGGGAACAAGTGGAAGTGCAGAAAGAAACAATCGAGGAACTAAACGAGCAGGTCCAAAACTTAGAATTTCGGGAAAAAATCAGACAAGGCACAATAAGAAGGCTCAGGAGACACGAAAAAGAATATGAACAACAATCCAACGATATGGACAAGAGAGCAGCAGAAACGAGAAATCAACTAACTGATGAAAGACGGCAAAACCAACAATTAAACGAGAGGATAACAGAACTCCAACAGGAGGTGAACGGACACCGAGGAATTGCAGTATTTAAAGAAATCCAGTTGAGACACCAACATGAAGTCAACGAGCAGTTGAAAAAACAAGTTGAAGCAGAAATAAAAGCAATAAAGCAAGGATATGAGGAAAATGAGCAGAACCTGAGGAAGGAAATTGAAAAGTTAAAAGCATTGGAAAACACGCAGCGCTTGGAAACGCAAGTAGAAGAGTTAACAGAAAATACGGAATATCTTGCCTATCTCTTAGACGAAGAGATTCAAATATCAAATGCTTTACGTGCAGAGATAAATACCTTACAGAGCCGACCACCAATCCTGCTTATGCCGTTATATCCGACGGAAATGCTAACTCAAGTACCCGCCGAACCCGATGAAGGATTCGGGGAGACGGACGAAACGATAGTGTAA
>mk4.003455.03.01
ATGTTAGATCAACAAAAGGCTTCGTCGATTGTTCAACACAATGAAAAAGTAACAAGAAATAGAAATATTCTTAAGAGATTAATAGATGTAGCTTGTTACTTAGCAAAACAAGAAGAGGCATTTCGTGGACACAATGAGAATATAAATTCCTTTACTCGAGGAAATTATCTAGAATTAGTAACTTTAATTAGTAAATATGATGACCTTTTAGCAAATCATCTAAGAACCGCGACTGTATTTTCTGGAACCTCTAATAGAATACAAAATGATATTATTGCATCGATTAAAAATATTTTGATTTCCGAAATTAGAAATGAGGTAAAAGAAACGCCATTCGTTGCTATTATGCTGGGTGAAACGTCTGACATATCTCACAAATCGCAATTATCGGTTGTACTACGATATGTTAATTATGGTGTACCAGTGGAAAGATTTTTATTTTTCAAAGATGTTAGTGGTGACCGTTCAGCAGAAGCTTTGTGTAATGTTGTGCAAGAAACGATTTTGAGTTGGGGATGTGAGAATAAACTGATTGCTCAAACGTACGATGGAGCGGCAGTCATGGCAGGAGCTTTGAATGGGACGCAGAAAAAAGTCAAAGACATTTTTCCAGAAGCTATGTTCGTGCATTGTTGCGCACATGTACTTAATTTAGTTCTGTCACAATCTGTATTGTTTATAAAAGATTGTAAATTATTTTTTGCAACAATTTCTGGCATAGCGTCTTTTTTTTCGGTGTCTACAAAAAGAAATCATGTTTTAAATGAAACTATTAAAAGAAAATTTCCAAATTTAGCTGCAACACTTTGGAATTATTCATCTCTCTTGGTAAATACCATAAAAAGCGAAAGGCAAGGCCTATCGGAATTATTTGAAAATATTATTGAGAATCCAGAAGGCTGGGACAACGACACAATTAATATTGCAAAGG
>mk4.024176.00.01
ATTAGTAAATACTAAAACAAGCCCTTGCTGCAAAGTAATTATTATTCCAGTTATTGCATTTTGCAATACAGATAACATTGTCAAATACTTTGATATTGTTATTTCGTGTAATAACAAAGGTGAACAATTAATCGACTTGATGTGGCATATATTGGCCCGGGAAGTTTATAGAATGAAGGACTCGATCAGTAGATCAATTGATTGGAAAGTAAAGGTCGATCTTTGCATAGTTAGAAATGTTGAGGAAGAAATCGAAGCAGATGTTGGGTTGGCAAACAACATGTTTTCTCGACTCGGTGGCCGCCTCTGGTTTGACCAGATTACATAA
>mk4.001890.02.01
ATGATAAATATGCCTTTGAAATTGTTTACAAGTTGGAAATTTCTCGAATTAGTATTTCTGTGTCTGTATAATGGCCAGATGTCCACCGTGACACCTGTAAAATGGAAACAATTCAATATTTGCCAAGTGGAATCCGTTGAAACTTTAATAGAGTACGGCCAGAATAACCAATATCCAAACGGAATACCAAAACTTATTCACAATGTTTATGAAAACCATCGTATACCTTTCCAATATAAAGATCTTGTTGAGAACTGTATGAAGATTAATCCAGACGTAAAGTTCGTTTTTTGGACAGATGAGTCTGCTGTGAATTTAGTTCGTCAATATTTCCCAGCGCAATTTTCCGTTTATCAAACATATTTAAATTCCAAAGTTGAACCGCTAAAACGGTCGGACCTAAACCGATATTTCATTTTAATGAAGTTCGGTGGCATTTATATGGACCTAGATACTAGATGTCAAAAACCATTCAACTTAGTCATGGTCAATGAAACTTGCATTCTGAGTACTGAAAATCAGGCACAGAGCCTTATTTTATGGAATCAAGATTGCATCGCAATGAACAGTCTGATGGCCTGCACTTCTCAACATAAATTTTTCAGATTTATCCTTAAAAATGTTCGGAAATTCGAAAATATAAGCATTCTCGAGTTGACTGGACCAATTTGGTTGACGAAAATGTTTCATTTATATAAGATAATGAAAGATTCTCACAACGACAAAGACGCAGTTGTACTAGCCGATTCTTACATGTTTTCTCCTCAGGTTGACCCATATTTAATATTAAAATGTATTCGAATTAGAAAGAATTGGAAGACTGTCGGCTGCCAGAAACTCAGGCTCCATAGGAAAACAGCCAGGAAGAAGATCCGCAAAGCCATTGTAGTGCATTTATTTATGCATCTCGGTTACGCAAATAGAAAATATTTGATTAAAAAAAGA
>mk4.019990.00.01
ATGTGGAAAGATCAAATTAGAGTTAACTGGGCGAGTATATCTAGTGCGATACCAAGACTTGCAGCTGTGACATCTGTTAAAATTGACTATAGTGATTCAGTACAAACATTTTTTGGTGACATTGGCTTTGATGTAGATGAAACGATAGTGAAAGAAGGATTTAGTCAATTTGGGCAATTTGATTATGCTCAAGAATCTACCCTTTATGATGGAAAATCGATTGTTGAAAAAGTTCCAAAAGCATTAATAGCAAATGACCAGAAATCAGATTTAGCTAATGGACAAAATGGTAAAGGTAATCATTATGGAAATTGTATCAAACTGGCTTCCGAAAATAAAATTAATTCTAAAAACGCATTTAGTTTGCATTTAATCGATCATCTTCAAACTTTCGTAAAGGAATTGAGCCATTTTCAAACTGTTGGCTCATCGTTAGATGCAAGCACTAAAATTTATGCTTGCAGAGTAGATTCAGTTTTCACTAATACGTATCATGTTCTAACTGGACTAGACAATCAAAATGTATAG
>mk4.001360.02.01
CGTGTTTTGCTAAAATTTTATTTTTACAAATTATATATAATATTCCAATTGATAACTTATGATGAGCTATAAAGTTTCAATTTTTATGAAATCTTCTCCTTATTCGATTGTGCTTTTTTATAAATCTTTAGTCAGAATGCGCAGTATTTCTACTGAAGTTAAATGTAACTCAAAAGTAGATAGTGTCAATGAAGTTTTTGGTATTAAGGTGAAATCATCAACAATTTATCTCACACATATGGATAATAATAAATCTATAAATTTATGTCAAACATATAAGCTTAAATCTGAAATGAATTCAGTAGATATTCTATCAAAATTTGAAAATATTTTTAGAGAATTAGACAAATTGGATTTTTCTACAAAAACTTATATTTATGAAACACCAAAAATTGATATTATTAGATTTCCCAGCTATTCCAAAACCAGATTTTTAAATGAGTTCAAAATAAAATGGTTGTTCTTAAGTTATATTCAATGGAAGTTTCCTCATTCAGAAATAATTGAAATGAGAACTTCCAAATTATATACTGCCTTATTTAAGGAATTCAAAGTGGATAATAACGATGATTTAGAATTAATTAATATTACTTGGGAAAATATTAATAAAAATTTGACATGGAATTGCTCAAAGCAACCCGAATTTAATTCTGATAACCTGGAGTGCAAATTTCTACTATGTTACTGTTACTATTTATTAAATAAACTTATTTAATGTC
>mk4.024928.00.01
ATGCTAGTATCTGGGAGAAAATTTTTAATCTACAAAGCCACCAAATGTATTTCACCTAAAGTTATAATATGTTATATCAACGACACTACACATCAAACATCACATACAAAAACTTATTACCGCGAAAAAGGTTCAAATCTGTTAGAAAAATTAGTTGAAAAAGCTCCTAGTACTTATCAACCTTATATGAAGTTAATGAGATTGGATAGACCTATTGGGACTTGGTTATTATTTTTACCATGTACATGGGGTATAGCGTTGGCTACACCCTTAAATGAAGTAATAGATATATATACACTTTCTCTTTTTGCAATCGGAGCTACTTTGATGCGCGGAGCTGGTTGCACTATTAATGATATGTGGGATAAGGATTTCGATAAACACGTGGATAGGACCAAATCAAGACCAATAGCCAGTGGAATAGTCAGTGTGCCTAAGGCTTTTATATTTTTAGGCGCTCAAATGAGTCTTTCATTATTAATATTATTACAGTTTAATTGGTATAGTGTGGCTCTAGGATTAGCATCCACTGGTCTTGTGATTTCGTATCCTCTTTTCAAACGATTCACATATTGGCCACAAGTAGTTTTGGGATGTACTCTCAATTGGGGAGTTCTGGTCGGTTATTCTGCTGTCGCAGGGCATTGCGATATGTCTCTTTGTTTGCCAGCGTACTTAAGCTGTGTCTTATGGACTATGATTTATGATACCACTTACGGATACCAGGTGAGGACCTGGCGTTTACAACGATATATAGCTTGCTGCCTGTTTGATGTTTACATTCTAAATATTGTTTGGATTCGAGAACAATACAGCATTTATGGGCCAAATGACTAA
>mk4.000437.09.01
ATGTTATCTGCAGATTTTACGAATGAAAGTTTTTATTTTTTGCACATGGAAATAGTTAACTATGCAATTAATAAAGAAAAAACCTTAAGTTTAGACAACACAAATTATGGGAAATGGCTGCAATCAATAGGATTTTCAATTGGACAACGAATTGTTGAAAAAATATCAATGGATTCATTACGACTTTTTACCGAAATAGATATTATTAAATTTATTTGTAAAGAATTTTGGTCTACAGTATTTGGTAAACAAGTCGATAATTTAAAAACTAATCATCAAGGGGTTTATGTTGTTGTGGATGAGAAATTTAAATTACTAACCCAAATTTCTAATAAACATCAATACATTAAAAATATTGATAAAGTAAATTTACATTCAAGCTATGCAATCCGTGAGTTGCTGACCACCGATTGCTTCAATGTTGAATGTGAAATATTCTCAATTCAGTTATTCTGTGATCATATTTGTTGTTAATAAATTACGGATATTTTTTCATTTAATTTTTAAATAAAAATGAAAA
>mk4.024461.00.01
AATTGTGTTTATTTCTAAAAAAAGTAAACATAAACATTGAAGGTTTTCGATTTAACAAGAAAATTGAGCCAATAGCCAATAATATTCAAAGAAAATTACAATATTTTTGCCTTGCCTATTCCAATGGGCAAAGTGTGAGTGTAAGGCAATTATATAGCAGTCCTTATCTCAATGACCAGTGCAAACTGTGCAAAGAAATCGTCTACATCGTCAACCAGTTGGCCATTCCATTCAAGGATGAGGAATCCTTAAAGCGCGCATTTAAGGTAGTTTGCAAGCATCTGCCGACCTCTTTACACTCGGAATGTGTAGCCTTTGTAAACAGATACCAAGTTAGGATTATCAAGTTATTCTTGCAAAAGGTTTCATTTGAAGAGATCTGTCAGAAAATAAAACTTTGTTTGAGTTTCCCAACAAAAAGTAATAACGGTTATCTACGATTTCCTCGTTGAAATGAAAATATTTTCTGGAGTCTCAGATTTCAGTTCCAGATTTTAATAAATCTTTTTAAATAAAATATATTATAACTTCTTTTCA
>mk4.009083.00.01
CAACTAATAGGGAGACGTGAGCTGGGTTTAGACCGTCGTGAGACAGTACGAGAGGAACCGCAGATTCGGATCACTGGTAAATGTGCTT
>mk4.001166.05.01
ATGAAAGGAAAATTAATAATGACGTACACATCTGAATATTGTCTCAAACTTGTTTCACAGAAAAAGTTAATTTTAATCTGTGATATTGACAAGACTCTTGTTTCGACATTGGTCTTCCCATCGAAACTTTTGAATGGATTCGACTTAAAGAATCTACATCTATTTTTTATGTATAAAGATAACAGTGCTCTTTTGAAAATAAGGCCCGGTTTAGAAACTTTCTTAGTGGAAATGAGCCAGTTTTATGAACTTCATGTCATGTCACTGGGACAAAGAAATTACATAAATATGATTCTAAAAAAAATCGACCCCAATGGAACATTATTCCACAACAGGATCATCACAGGAGAAAGTATTCAGGGAAATAATAAGTTTTCTAAACTACAAGAACTATTTCCCGACGGTGACAATATAGTTGTTGTTATTGATGATATGTTACAAGTTTGGAGTGGGTTCAAAAGCCTGATCTCTGTTCAGCCATATAATATTTTTGAAAATATGAAAAATTTATTAAATTTAGATCCACTCTTGGAAAGGCCCGTTTCCCATGAACACTTTAAATGGCATCTGTACAGCAATCGTGACAACCTGGACAATGACTCGATTTTACGCTATCTGAAGGTTACTCTTAGGACGATTCATAGCAGTCTTACATGGCTTTTAATTTATCGTACTGAAAAGTATAAAAGACTGAAAACCGAAGTTGATAAACAAAGCAAAAAATTGGAAAAACAACGAGATGATTTCGTTGAGACGATATCAGATAAAAACGCAAAGAAGAAATTGGAAAGACAAGAAGAAAAGTTAAAAAATTTTAATCGAGATTTGTCAACAGTTAAAATGAAATCGATGTTTGTGATCGGTTTAGCGTTTACTGCGTTTGTAAGCATGTTTAGCAGCATTTTCGAAGGCCGGATAGTTTGTCGATTGCCATTTACTCCAATTTCGTTTTTGCAAGGATTATCTCACAGAAACCTCGCCGGAGATGATTATACAGAATGCTCATTTATTTTCCTCTACATAATTTGCACTATGTCTATCAGACAGAATGTTCAAAAGCTTTTGGGATTCGCGCCGTCACGAGCAGCGAATAAACAACACGGATTTTTCTCCCAGAATCAACAATCTTCATTTTTCAAGCAGTAATCCATCAATAAAATAATTTTATTCAATTTTGCACATAGAAAA
>mk4.006924.00.01
ATGTTTCATATCATCGATGAAGATTTATCAATTTGTGATTCGGAATTAGAAGATTTTTCAGCGGAAATTATGAAAATTGATATGGATAAAGAAAGTGTTTTAAAAAATCCTCTTGATTATGATTCTCATTGTAAGTTAATTAATGCACTAAAAATTTCAGAAAAGATGATTGAAGCAAGAGAATCAAGAGAAACTATGCATATTTATTATCCATTGTCCCCTGAAATGTGGATTAATTGGATCAAGGATGAAAAGTTTATTAATGCAGACAAATATTTTATACGTGATCTATTCATTCGTGCAATTGAAGATTATAGAAGTGTCGATGTATGA
>mk4.002548.01.01
TAATCAACTAACATATCAGATCATTCAACATGGATAATTCTATGATTATACGACTCACATTTACCTGTAACGAATACCTTCTCGATGCGGAGAACCAGAAAGGTTTGACGAAAATGGACATCTCAATCAGGTGAAAATATCTCTCATTAGTTATGAAGATTTATTACGGGGCTGTAGTTAGATCAGTTAATAAGATGTCTGTCTTTCATAGGAATTCAAAATGACTATCACACTCGGTGGATTTCCCCGTGTTTCAATGGTTTCTCGGATAGGAACTCCGGTCGTTGCCATCATGTTGATTTTGCCAGGATCGGATCGGTGCATGGAAGATTTTGACATCATAAAATTTAGTGTAACAACTCTGAGTAATATGGATCCAACTACCCATATATATCTAATTGCTATGTGTGCTGCCACGTGGCCAATGAGAGATTTCGGTGGCCACTGATGATTGACTATATTCTCTCATCGATCGATAAATTTTCTGTCACCGATAATTTTCTCTGTCCTTCTTTCCGTTCCCCAAATTAGTTATTCCATCGCTGGGTATTACTCCCTGTTTTTGGATTTTATTGTCATTTATTCAGTTGCCCATGAGTGAGAGGAGAACTCCCGAATCATGATCCCTCTAGGTTCCATCTCCACTTTGCAATTCAAATTGGCAAGCTCTCCAACCAGTTAGCCGTCACCTCTTCTATCGGGGATTTTCAGTTTACCGGTTTCTATTACAGTCTTCTAGCGGATTACGGAATGATACTCTCCTTACGCCCTCGGCTCAGCTGGCATTCTTCCAGTTGAGTTCGTTATCTCGATGCTTATTTATTTTGGATTTTTCCAACTTCCAGATAAATCGGTGAATAAAGGCGTGATATGGTAGAATAAAATTTTTCTTTTGTGAATAAAGCTTTTA
>mk4.015659.00.01
ATGATTATTTGGAGGACATATGAAGAAAAATATATCTATCAAACATGTTATAATGCGATGATTGTAGTAGTACTAGAAGCAAATCCAGTTTTGTTGACTGAAGCACAGTTGAATACCAATACGAACCATGAAAAGATAACTCAAATTATGCTTGAGACAATAGATTCACCAATCATATGTAATGCAATTCAAGCAGTTCTTTCTTTAAATGCGTCTGGGCGTACAACGGATATCGTTCTGATTTCTGGATGTATCGCATATTATGCCAATTTATGA
>mk4.003980.02.01
TATATTTCGTATAATTTATTAGTTATTTAATTAAAATAATATAAAATTTTGCAAACATTTTTTTAACTTCACTGTTTAAAATTAGCTTAAGATGTTCGATATTTCTATTAAAACTAAATCTTATTTTGTCATAATTTTAATGGTTGGATGTTTTGCTCTTTTATATCCTAAAATCTTACACCCAATGATTTTGCATTTAGTTGGTATAAGATCTAATGAACCAATTCAAAATGATTTTGTTCACCCACGTGATAGACATGTGAAAGTCAATAATGAACAGCCAAAGCCTGAATTTTCCGGCCATGGGCCTCATCCAGGTCGTATGAATTCAGAAAAACCATCTGAAGTCGTCCGAGGAGGAGTTATGACAATGGTACTTCCCGTTTACGCAATAGGGATAATATTTTATCTCATTTATACTCTTGTCAAAGTATTTGGTAGTTCGAAATCCAGTATGAAGAAAGAAAAACGAGAGTCGATTTTAAGGAACTATTATCGGGATTTTCATTACGATCCTGACGAAGGAAATTTTAAGATGCGTTATGGTGAAAAAGAGAATGATCTATCTGATGATTTATCAAAAAATTCTTATCGATATCGAAAACCAAATGACATTTATGAAACTGCGAAAACATTACCTCATGATTTGGAAGTGCTTTTACAGAAAGTTGACGATAGAAATATCAGCGAAGAAGAAATGAGTCAACTCCGAATAAGATTGGAACAAACCGAATCTCAATTAACGAGAATTTTATCAGCTATTGAACAGCTAGACATGGATTCAAAATTACAATCCCAGAATGATCCTATTGAGATTGATCCAATGGATGTTAATAATGCAAATCTTATCGATCATTCCGTAAAACTCGATGAAATTGTTGATACTGAAGTGGATAAATCAATAGAGAATTTTGAAGATTGTTCAGAAAATACGGAAAATTCCAATTTGGCGTCGGATTCAAAGGTTGTTCATCGGCGACATGTTTTCTCGACAGAATCTCAATAATTTTAGTTTGATCTATTTGTAATTCTTATGTGTATGAAATTGGCCAATGAAATTAAAGTAGGCCATTATTAGTGATGTATTTGAACCAACGCTGTAGCATAGCATGGAGATGTTACATTTATCCTTTCATTTTATGGAATAAAATCACATAGTCCGTAGTTATAAATA
>mk4.001611.01.01
TTATAAGATTATACTAAGATTTTAATTTAGATAAATGAAAGAATATAAACTTGTAGTTTTGGGTACTGGAGGTGTTGGTAAGAGTGCTCTTACTGTTCAATTTGTTCAAGGAATATTTGTTGAAAAATATGACCCAACTATAGAGGACAGTTATAGAAAGCAAGTCGAGGTTGATGGTAGCCAGTGTATGTTAGAAATTCTCGATACTGCTGGAACGGAACAATTCACCGCTATGAGAGATTTATATATGAAAAATGGACAAGGATTTGTATTAGTATATTCTATTACTGCGCAATCATCTTTTAATGAATTGGAGGATTTACGCGAACAAATTTTGCGTGTTAAAGATACTGACAATGTACCTATGGTTTTAGTGGGTAACAAATGTGATTTAGAAGACGATAGAAGTGTGGGAAAAGAGCAAGGTCAAGTTTTAGCAAGAAAATTTAACTGTTCATTTATGGAAACCAGTGCTAAGAATAAAATTAATGTTAACGAAATATTTTATGACTTAGTTCGGCAAATTAACAAACAAGCACCGACTAGTAAAGATGTAAAGAAAAGAAAGAAAACATGCAATTTGCTATAATTACAAAATAAATTACTTTTAAAGCAGTTCTGAGTCATTGTTTATGAATGGCGTATTTACAATTCGATTTGAATGAATGGTGATTACAATATGATATTTGAAGCACATTTGACTTGTTAGAAAAACGATTTTTTGCCATCTTGGCTGCTTTAATATTTTCTTTTGAA
>mk4.030242.00.01
ATGGAAAGCGATTTCTTTGTTCAATCTAAATCTATTGCTGTAACAAACCCAACTTCATTAGCGTATAGTGAAGAGATGCTCTTCGATATAATCATACATGCAATTTGCAGAAGGGATTTGGCTGCAAGAGATTTGACCGATTATTTAATGAAAATCCTTACAGACGAGGTCACAGTTTTACAACGACAGCCGAAAGAGAAATTGTCCGAGATATTAAAGAATAATTGTAAATGCAAACTGCAGCCTCTTCATCGTCACCTGAAAAGAGTTATGAACTTCCAGATGGACAAGAGAATACTATTGGAAATGAAAGATTCAAAGATAGAATTCAACAAAGACATAAGATAA
>mk4.000716.05.01
GGCAATTTTCCGATTCATATCGCTTGTCGTAATGGATTTATCTCTGTTGTCAGGTTGTTTCTTGACCGCGATTGCAATATCGAATGTGAGACCAAATCAGGAATAAGACCGATTCATTATGCAAGCAGTAATGGGCACTCAGAAATAATGAAATTACTGCTAGACCGCAACTGCAATACTGAATTTGAAGACAAATGGGTAAATAATCAATGCCAAATAATAAATAAAGTGCAGGGAAGAAGACCGATTCATCTCGCAAGCTATAATGGGCATTCAGAAATATTGAAATTATTGCTGCAGCGAAAATGCCGAATTGATTGCAAAAACAAA
>mk4.002051.07.01
GCCAAAATTCCTTTCATTGAGGTTTCAGAAGCATGCTTAATAGCGGCCTTGATTTCATCATATTTAGCCGGTTTGCTTAGCTTACATGTCAAGTCAACAACTGAAACGTCAGGCACTGGAACTCTAAAGGCCATTCCAGTGATTTTTCCATTCAATTCTGGGATAACCTTTCCTACTGCTTTTGCTGCACCAGTTGAAGCCGGAATAATGTTTTGCGCTGCTCCTCGACCATCTCTCCACAATTTTGATGATGGACCATCCACGGTTTTTTGGGTTGCAGTATAA
>mk4.002132.06.01
AAAAAATCCGACTGACAAATGAATATTTAAGTGATTGAGTTTCGTTTTTTATTATTAAATATTTAAATTTACGAGTTAAATAAAAAAAAATTTTTTTGAGTTTACTGAAAATGAACAGCGAAGGTTTGTCGTCGGAAAATGAAGGAACAAATGGTTCGATTGGTTCATGTCAGGCGGGAAAACCGGAGGATTTGATCGACGAGAAAAAATTCAAATCTGGTTTTATGATCAATGACATTCTCAGTCACGATAAATTGGGAGTTAATGTGAACGATTTCGCCGTCATCCCTGTACTGAACCGATCACACTGCATTCCAGCTAAACATGATCTGATTTTCGATTGTTCCTCACAACAGTTGAAATCTCACTACAAATCGCCAATTAATTCATTTTATCGATGGCTGAATCACGTTGATCCAGTCAACAGTCCGGAAAAAGAGGATGAAGATGACTTTCTTGGATCAGATTCTCAATCGCACGACCGATCAAAATCGAAAAAACCAAGAAAAGCAAGAACAGCTTTTACCGATCTTCAGTTGAATGAGCTGGAACGAAACTTTGATCGACAGAAATACCTAAGCGTTCAAGATCGAATGGAGCTGGCAAATCGTCTGAGACTAAGTGATACCCAAGTCAAAACCTGGTACCAAAATCGCAGAACTAAATGGAAACGTCAAACTGCAGTCGGGTTGGAATTGTTAGCTGAAGCTGGAAATTTCGCTGCTGTGCAAAGAATCCTCCAAACGAATCCCTATTGGGCATATCATCCAGCAACGCAGACCGTTATTGCAAATATGGAAGTGATTGCCAGACAACACCAAAGAACAACAGGAAGCAGCGCAAACAGCAATAACAACAGCAGTACAAATAATCCCACAGTCCCA
>mk4.000353.13.01
ATGAAATTGTTGCTTAAGATTGGCTTGCTTGGAGCAAATCGAAAAATGCTCTGTTTTGTTTTCCTTGTCGTTTATTTTATAATTTTCGAGAAGATCAAAGATCAGTTTTGGCTACGGAATTGGATTGGCAGCCTGATAGAGGATATAAAAAACTATATGATAGAATACCTGAGCATGAAAAATCAACCCACCATAAATCTTGTTAAATCCAGTGGCGAACTAAATATTGATTGCCTTTTAGTACAACAAATACGAAATGAGATACAAAAATGGACAGATTTATTAAAACAATTCTTAGATGTAACTTTATTTTTGGCTGAACGAGGTTTGACTTTCAGGCGCAGTTTACATTTGATTGGAGATGCAAACAATGGAAATTTTCTCGGAATATTAGAACTTGTCAGTCGTTATGATCCACTTTTGGAAGCACATTTAAAAATGGTTAAACAATCACAAATCGAGAAACAGAGATTGCAAGTACATTATTTATCGGCAGACATTCAAAATGAATTCATATCATGCTGTGCCGATTATTTGAGAACTTGCATTTTGAGGGAAAGTGAAACTGTAAAATATTATTCTGTAATTGTAGATGCAACTCCTCATTCCGCCCATATAGAACAAACTACATTTATTTTACGATACGTCTCTGTAAATAATCATTCAGATGAATACGAAATATATAACGAAAAATATAATATTCCTATAAGCGAATGTCGTGCACAAGGGTACGATAATGGATCCAATATGAGTGGCTCATATAAAAGTGCTGAAGCTCGTATTTTGCAAATCAATCCACTGGCAATATTTTCCCCTTGTGCATGTCATAGTTTAAATTTGTGTGGTGTTCATGCAGCAGAATCTGGTCCTGAGGTTATAACGTTTTTTGGTGCGGTACAAAAATTATACAATATTTTTAGCAGTAGCCCTCAAAGATGGGAAATATTAAAAAATAATACTGGAAGTTCATTGCACTCTATGTCAAATACACGTTGGTCTGCTAGAATTGAATGTATTAAACCAATTGCTGAAAATATTCCTGCAATTAAAAGTGCCATAGATTCTGTTCTAGAATTAAACTTAACATGGGAAATTCGTTCAGATCTGAATGGAATAAAAAAATATATGGAATCGTTTGAATTCTTAGTAATGGCTAAAATTTGGTGCAAAGTCCTTCAAGCTATAAATTATAGAAATATTGTTTTACAAGCTCGTGATGCGACAATTGATGTAGAAGTAGCGAACTTGTCAAGTCTTCTTGATGAATTACAAACAATAAGAGATAGTTGGGAAACTCTCTTCAATGAATGTAAATTGTTTGGTTCATCTTTAGAGATAAATACAGATTTTGAAACAAAACGTAGTAAAAGGAAAAAATGGGGGAACGAATTAGAAATGACACCAAGTGACAAATTCAGAACAAATGTTTTCAATGTTTTCTTAGATT
>mk4.005673.01.01
ATGCCTGGTTTGAGAAAAGATGAAACTGTTGGAGGAACATTTGTATTTGAAAGTTTTCCAACTGTTTGCTCTGACAAATGGAAACCGTATAGAGACAAAGAATTTATCGAAGATAAAAGAGTAAATGAACTTACGACAGTACAGTGTAAAAATACAGAATACTTGAGACCTTTAAAGAAAATTCCTCGAACAAAAGGGTTCAAGGGCGGATATTTACCCCCCGATCTTCCACCAGTGGCCGGTAGACTGCATGAAGAAGTTCAAACCGATTTGTATTTGGAAGAATTAGTGGATAAGATTGAATTAATTGACAAATGTACACAGACGGATAATTTTCTGAATCGCCCGTCAACTCCTTTATTCATTCCTGCCAAATCTGGATTCGATATATCTACACAAGTTTATGAAGGAGATGCTGTTCTATTTGATATGATAGAGGACGTACGATGTTGCCTTTCACCATCGGTTGATAAAAGGTGCAAAATTGTGGAAGTGTTAATGCTGAATAAAGTGTTCTTCTTTGATATTGAAGTGAAACCAATAATTGAAGTATTAGTTACGAAAACCATTGAACAAGCATTACTTGAAGTCATGGAAGAAGAAGAATTAGCAAATATTCGTTGCGAAATTAATCATCAAGGAGAACTAAGGGCTGCTTATCTGAACGAAATAATGCGACGAGAAATACAAAATCAACGTTATAGAGAAGAATATCAACGAAGACTTAAAGAGGCTAAAGAATTAGCAGCTTTAAAATTGGAAACAGGGAAAAAAATTATTACAAGTTTATTTTCTCAAAAGTTGCTAGAACCTTTGATGCCATTATCTTTTGAAAATCTTTATGTCAATGGATATTTCAGAGATCCAGTAGAATTAGATTTACAGACATTCTTCATGAAGGAACTGCTGAGAGAAACCATCAATAAAACCAACGCCAATTTGAGAGCATTTGTCATGGTTGACGGATTGATCCGCGACGCCACTGATCAACACCGAAACGAATATTCAAATTATTAA
>mk4.003730.01.01
TTCCTGAGTTGTTATAATTAACGGAATTTCGTATTGCAGATTCATTACTAGTCCGAAAGCATACGGGCAGAAAGGATTCAAACTGATCTGGTCGGAAATTCTGCAGCGATTACCAGATGGATCCTGCCCAGGCTTCGAATGCCTAAAAACAAAGCATTGTATCAGCCGACAGCTAGAATGTGATGGAGT
>mk4.041404.02.01
ATGAAAACGAAGCTTATTGCTCCATCCCTTTTATCAGCAGACTTTGGGAACCTGCAAAGAGATATTGAAATGCTGAACAACTCTCAGGCCGACTGGTTCCACATTGATGTAATGGACGGCAGATTTGTTCCTAACATTTCATTTGGCTTTCCGGTAATGAAAACCGTTCAGCAGCATGCCAAAAAATTTGTAGATGTTCACCTGATGATTGTAGAGCCTGAGAAATATGTTGATGAATTCATCAACCATGGTGCAGACCTTATTTCCGTTCATTACGAAGCATGTACACATCTTCACAGAACCATTCACCACATCCAGAGCAAAGGGGTAAAAGCAGGTGTTGTTTTGAACCCTTCCACTCCTGTATTAATGCTTGAAGACATTATTGCAGATGTGGATCTGGTATTGCTAATGAGTGTAAACCCAGGATTTGGAGGTCAGAAATTCATTGAAAATACTTACAAAAAGATTGCTGAAACCAAAGATCTGATCTTAAGCAATAACTCTACAGCACTTATCGAAATAGACGGTGGTGTGAATCTTGACAATGCTTCTAAGCTTTTTGAAGCAGGAGCTGATGTTCTGGTAGCAGGAAACGCTGTTTTCTCAGCAGAAAGCCCTGAGAGAACTATAGAGCTTCTAAAGATTTAA
>mk4.001249.04.01
AAACGATATAATTTTATAGAGACAAAATCCAATTAAAAATTAGAATAATGCAAAAAGAAAATGAGTTACAAGAAAATGGTGAAAAAAAAACTTCAACTGATTCAAATGGAACAAAAAAGGCAAATGAGATATTACCTTTCATTGACGATGAGAATGAAAAACCAGAGATTTGGAGTAATTACATTTTTCACATGAATCGGCTTCAAGGATCCGTATACAACAGGGCTCAGATCGCAGTGATTGACGAATATGCCATTACTCCAGGTGGAATCAGCGCTTCCAAATTTACAAAGGTATCTAATATAATGACAGTAAAGCATCGAGCTAAAATACCTGGACAAATGGAATATGATTGAGTTTTTTCAAAAATATATTTTCGAAGATAAATTTCCAAATTCATAACTATTGGCAATGTGCATTATATCAGTTTTTGGAACTACTTATCGCTATGAATCATTTTATCACAATTAAACATGATAAAAACAATTTGCAGCAGTAGGTTGCTCGATGAAAGCATGTCCAATCAACTATGAAATGCGTCTACTAAATTATCCGTTGATATTAAAAAAATCTCAAGAAAAATAGAAAAACAAGTGTCACATTAATTTTACGATAATAAAATATTTTAAATAA
>mk4.001624.00.01
ATGTTTTATATGATCGATAATGATTTATCTATTAGTGATTCGGAATCAGAAGATTTGTCAGCGGAAATTATGAAAATTGATATGTATAGAGAAAATGTTTTAAAAAATCCTCTTGATTATTATTCTCATTGGAAGTTAATTAATGCACTAAAACATTCAGAAAAGATGATTGAAGCAAGAGAAACTATACATATTTTTTATCAATTGTCCCCTGAAATGTGGTTTGATTGGATCAATGATGAAAAGTCTATTAATTCAGGCAAAGATTTCATACGTGCTCTTTTCATTCGTGAAATTGAAGATTATAGAAGTGTCGATGTATGGTTTGAATATTGCCAATTTATGTTAGGATATTTAACTGATAAAGAAGAAATTAGAAAACGTTATGAAGTTGCTATTGCTCAAGTTGGGACTCATTTAACCAAAGGATACTTAATATGGGGACTTATCTTATTTATGAAAAGTCACCTTTTATAG
>mk4.010994.07.01
ATGACGGATGAGACTTCCGAAGATGAGACCATGTTACAGAATGCACCTAGTTTAATAATAAATTCTTCTGTCGTAGATTCTGAAGAAAACTTATATGATTCCGAACTTGATGTTTCACAATTCCTTAAAAAAATTCACATCATAGAGGAAGACTTACCAGAATTTGACGAGACCCATCGAATGTATTACATAAGTCAGTGTGAGAAGCATAAGATTATACCATCCGATATTTTCCTAAGAAATATAGAGACTGAAACATTATCAATGCCCCATTATGGGTTGCGTGCAAAAGGAATAATACCTATTGCTAATACTCTAATATATAACAAAACTATCAGTAAAATTAACCTATCTGACAATTGGCTATGTGACGAAGGTATTGAAAGTATGATGACCATGGTGAGAATTAATGAAGTAATCACGGAGCTGGATTTGAGCTCTAACCAACTAACGTACGCATGTGCTCAGACCCTTTCAGAAAATTTAGCAAACAGTCCTATTCTTCTTCGGTTAGATCTTAGTCGGAACTATTTCAATGATGAATCGGCACAACATTTTGGAGAACTGATGATCTTATCTCTCAGATTAGAATATTTAAATCTCTCCTATAACCGTTTCGAGTCGAAATGTTTATCGCATTTCGGAAAGGCTTTTTATCAAACGACCAGTATTTTGGAGTTGAATTTGTCTTTCAATTCAATTGGTGGACCGATAGAATCTGTGAGAAAGTTTACGAAAGGACTATCAAAAAATGAATGCATTAAAACTTTAAATCTTTCCTCCAATGCGTTTTCTTCGAAACTCGTAGTTTCGGCTTTTGGAAGGATGCTGAAATTAAACAATTGTTTGGAAGAATTGAATCTGACAAACAATCGAATTGGAACCGAATCTGCAGTTGAATTCGCTAAAAGTCTAGCCGGCTGCAAGACATTACGAATATTGAGAATCGGTCGCAATCCGATGATGAGTGCCGG
>mk4.024505.01.01
ATGATAATGCAACATTTCAGCAAATCATCAGGAAAAAGCAAGCTTATAAATGTAATTTTGGGGAGTGACTTTAATGCACGTGAAATGGAGGAAACTGGGAAATGTATTGTGCAGTTTTGCAAGTCTCCAGACAGAAATTATAAACTGATTTCTAATGGTTTCGAGATTTATTGTGGAGATTCTGGCAAGGAGTTTGAAAGCAAATATTTTAGTGAAATTGATGAAATCGGGATTAATAAAATAGTTGAAGCTTTTATTCCTGTTGAGGAGGGCAATAAAATATTGAAGGAAAATGTGAAACTGATTGACTCCCACGGATCGGATAACACGAATGAAATGGCCGAATGCTTTCGCCATTACGCAGCAGATGCTGATGTTTTTGTTTTAGTGTTTGCAGGTGACATTTCTGAGAAGGAAATGGCAGCCTCTTATGTGAATGCTGAAGATGTGACAAAGCCGGACGTTTTCATTTTGATGAGTAATTCAGAGGAGAGTGAACAAGATACACAGAATCTGCGTTCTGTTTATGCTCAATGTTGCTCGCTTATCGAACAATTGGGGGGACTCGATACTAATAATATGGACAAAAGAATTTATTTCGTTTCATCAACAGAGCTATTCGATATTCGTATAAACAACAACAATACATGTCTGTCCAATGCAAATATCAAAAAACGACATGAGGAATTTGAACTATTTGAAATGCAGCTTTCAGAACGCATTGAAAGGCCGAGGCCATACAAAATGCATTTCTACAGAAATGAAATGAAAACATTGAATGATGATTTGCAAAAAATATTTACTAAAATGGCAAAGAAAATTGGAAACATTGACATCGAGGCCTCAGTGAGACCCTATGAGGACGGCAAAATGCTTTTAGAGAACTTCAAAACAACGATCTCGAAAGAATCCCAAAAGGTGAAGTTAGAATGTAAAGAAAAAATCGAATGCAACGTAATAAAAATGTTGAATACAACAAATATGGAGGACAAGGAAGGAATACACAAACAAATTGCGGATCATCATTCACTTATTGGCAAAGCAATAGATGAGTTACTGCACAATTTGTATTCGGAGTATTCCTGGCTGATAAATAACCTGATAGGAAATGAGCAAGGTCAGGAAATTGCAGTTGAACCTTTGGCACAATTCTATGAAATGGTTAAGCCAATGAATGCACAACAAGGTGAAATGGAACTGCAGTTTATATCATTTGTTCGCATGCAATCAGACCCCTCTGGATATAGAGTAGAAATACGAAATAGTGCAGTGGAAGTGCCGGTAAATTCAGCCGGTGGAAATGATGGCCAGAATGGGACAGGAGCAAGACCTAATGCTGGATGGGGCATTAAGGCTAGATTTTATAAAATTGTTAACTCACCAATTGAATTTGTACGCAACAGTGCAAATTATATTATTGGAAATACTAACAAAAAATTGGCAGATCTGGATCAAAAGGTCCATAAAAATGATGCTGAAATTATTAATGAAGTTACAAGATGCATTTCTCGGATTGAAAATGCTTTCAATTTGAAAGTAGATGAATTAATAACAAAATTAAATGATAAAATTAATCTGCGTAAAGATTACAAAGAAATTTTGTCAATTCATTTTGAATAACAATTAAAACAATTTTATATTTTCAATTTTTATTGTTTATTTTGGGATTTTGGTTACTT
>mk4.002980.07.01
ATGGCCGCTAACCAAATATTACAAGCGGAACTAGATCGCGCGCGGAGCACAAATGCAGATCTCCTCCATCAAATACTCCAACTGACAAGAGAGGTCCAACAGATCAAAGCGACTTGGTCGGACCCGAAAAGAGTTAAAATGTTGTACCATCGAATATCTGCAGCACAGAAAGGTTGGGCCGAAGAGCGACAGCTCAATCAGAGCCTGCGCACCCAGATACGAGGATTAGAAGTGGCCCTAGCTGTTTGTCGGGAAGGGGAAGCGGTCACCTACCCGCTCATATTCGCCCCGACACAGAGGATACAGAAAGACCCTCAACCAGTAGAGCAGTCCTCCACTCAGCCAATAAATCGTCGGCCGGGACGCAAAGAACGTGCTCGACGCCGAGCTGCTCAGCAATCAAAACCAACCGAGTCAATTGAGGAAGTTTCTCAAAAAAAAGAGATCTTAATTTTCATCAATAATGAATGGTGTGATAGTGAAGAAGGGCATACTTTCCCTACAATTAATCCTACAAATGAAGAAGTAATAGTTCAAGTTCAAGAAGGTCGAGATAAAGATATTAATAAAGCTGTAAAAGCAGCTAAAATTGCATTTAAAATTGGATCTGAATGGCGTACTTTGGATGCATCGAAACGGGGAATTTTATTGAATAAATTGGCTGATCTAATCGAATCGAATGCTGATTACATTTCCAGGCTGGAAGCTTTAGACAATGGAAAATCCTATGTAATTGCTAAAGGAGATCTTGAACTTGCGGTGAAAATTTTGAGATATTATGCGGGATATGCTGATAAAATTCATGGCAATACAACTTCGCCCGATGGTGATTTTCTTTCGTACACTCGATTGGAACCGGTTGGAGTTGTTGGGGCAATTCTACCATGGAATTTCCCATTCATGCTGGCCGTTTTCAAATTGGCCCCTGTTATGGCGGCTGGTTGCACTCTTGTTATTAAACCCGCCGAACAAACTCCGTTGTCAGCTTTATATTTGGGAGATTTAGTATTAAGAGCAGGATTTCCTAAAGGTGTAGTAAACATTGTACCGGGCTACGGACCAACTGCTGGTGCTGCCTTGATTTCTCACCCTGATGTTAGAACAATAACATTCACTGGCAGCACCGAAGTTGGGCACATTATAATGAAAACTATTGGTAACACAATGGATGAAGCCGCTGCTACCGCTCACAGAGCTTGTATGTTCAATCATGGTCAGAGTTGTATTGCAGCATCTCGAACATTTGTAGAGGCCAGTGTATATGACGTTGTAGTTGAGAAATTAAGAAAACTTGCGGAGAAAAGAATTGTTGGAGACCCTTTCGATGAGAATACCATTCAAGGTCCACAGGTTGATTAAGAACAATTTAATAAAATCATGGATCTGATTGAAAGTGGGAAACAAGAAGGTGCAAAATTAGTAACCGGAGGAAACCGAGTTGGAGATGTCGGGTTTTTTATCCAGCCAACAGTTTTCAGTGACGTGAAAGATAATATGAGAATCGCGAAAGAGGAAATATTTGGACCAGTTCAATCGGTTTTCAAATTTAACACAGTTGAAGAAGTGATAGAACGAGCAAATGACACAAATTATGGATTGGGAGCTGGAGTTTTCACATCTGATATAAACAAAGCAATTATGATGAGCCAATCTTTGGAAGCTGGAATGGTTTGGATCAATTGTTATTCCGTTGTCTCGGCAACTACACCTTTTGGTGGGTTTAAACAATCTGGAATCGGCAGAGAACACGGATCTTACGGACTTGAGCCTTTTCTTGAAGTGAAAGCTGTTACAATTGCAATTCCACAGAAAAATTCTTAGGCTCTTGGATAAATTCATAGATTGGTGTTTGTTGAAATGTAATGATACTTTAAATTTTCCAAATTGAAAC
>mk4.002847.04.01
ATGAGATTCAATGGAGAACGAGATTCTCAAATTAGTGGCGAAGGCGCTAATGTTGAAGAGATGTTGCTTAGTATGTTGGATGAACGAGATCGGCTAATGGAAGGATTACGTGAAGTGCAAGAGCATTTGATTGTTACTCAGGGAAAATTAGAGGAATGCGAAAAAGATAAATTATCGCTTCAGAAACAAATGGCTGATACGATGCCACAA
>mk4.015522.00.01
AAAATATTCAAATTAAGTAATCGTGAATTTAAAATTTTATCTATCTTTCGGTCTTTGAATACCTCATTAGTAATTTTCAATCAAAACACTAATGAAAATGACAATTACGAAGAGCCTTGTGACTTACCACCCGTCATACCTTCCATAGTAAAACGCAATCTTTTGGAATCAGTTTCTTGTTCAAATACAGATGTTAAACCCAAACAAGCTTGGTTAGAAACCCTCAAATGTCCTGACGATCGAAAGTTAGGATTTCTAGATCTTCATCCTGATGTTTTTGGAGCTTTTCCACGATTGGATTTAATTAATCTAAATTTACGTTGGCAAGGAGTTTATAGATTTGTTGATTGGCGAAAAATTACCACTCGTCCAGAAGTAGAGAGAACTGGAAAAAAAATGTGGCCTCAAAAAGGGTCCGGAAGAGCTCGACATGGAGATCGAACTGCTCCTCAGTTTATCGGTGGGGCTCAAGTTAAAGGACCTCTTGGACCACGTGCATATTTTTCAGTTCTTCCAATTGGTGTTAGACTCCTTGGATTAACATCGACTTTGTCAATAAAATTATTTCAAGATAATCTACATATTGTTGATGATTTGAACTTACCAACTGATGATAAGGAATATTTAATAAATTTGATTGAAGGCCGGAATTGGGGGAAATCAGTTTTATTTGTAAACAGGTTTACTTTTTATTAA
>mk4.034845.00.01
ATGCCTTTTCTGAAGATGATTCGCTCATATAAAGCTAAACCTTTTGAATTTCAGTTACTATCGGTTTTTAACAATTCATCCTCAGATCAGAGGGAGAAAGAAAAACTCTGCATTGAAGAGCATTTGAAAGCTCAATTTAGTTATCATGAAAACATTTTCCGAACTAAATTCATAAATGTATCATTGAGTGAATCTATTGAACCGATTTGTCAAAATGGAACAAAGTTGGTAATAGTAACTCATTCATCTCCGAAAGATTTCCTAAAACGGCAAACAATTCGCCTTACCTGGGGCCAATGGACATGGTCGAGTCGATTCTATCAGGTTTTCAATAATAAACAGTTTTCAAAGAGAACAGAATTGTTTTTTATCATTGGAAACAACAATAAATTGCAAAGATCTGATTGGTTGCAACTGTTGAAAGAAAGCGCATCTTTCCGCGATATTATTTATTATCCGCATCTTTTTGACAATTATTACAATTTGACTAATAAAACAATTGCAATGTTGAATTGGGTTACCAAATCATGCCCAGCCGCGGAATTCATAATGAAAACAGACTCTGACATATTCCTTAATATTCCTTTATTGGTCAAGTCTATCAATAACCAAGATTTAGTGGGACTGTCATTTTTAGCCGGCACAAAATTACTCGACCCTTCAGTAAACAGAGACATAGAAAACAAGTGGTATGTTTCAAAAGAAGAGTATAAATAGTAAG
>mk4.033185.00.01
GGTCATCAATTTTTAATCTAATTTTTTAGAGTGAAACAAGGAACTTATTGAAAGGGATCTCATGCGTTTGCGGGGGATTCCTTATCCAGTTCTCCCTAGGGACCATTTATACGTTTGGCAACATGAGCCCCTATATTGCCTCATATTTGAAATATCGCACTAACAATACGTGGGTAACCAACGGTGACATGGTATGGATCTTCTCACTGGCTGTGTTTTCACAGGCTTTCACCATGTCTCTGGGAGGACTTCTAGAAAAGAAAATAGGACCCCGATTGACATGTTGGATTGGTAGTTGGACAATGAGCTTAGGCACAGTGCTGACTTATTTTGCTATCAAGTACAATTTGTGGGCCGTCATAGTCACTTATGGATTCATTTTTGGAATCGGAACCGGACTGACATATTCCGTTGCCCTAGCAACTCCAATGAAGTGGTTTCCTCTTCATCGAGGTCTTGTAGCAGGAGCAGTTGTTGCCGGGTATGGACTAGGGTCCCTGATATTCAATATCATACAGACTCAGTTCATAAATCCTATGAATGTTTCTCCAAATTCAACTTTAACTGTTGAAAAGTAATAATAATAAT
>mk4.001511.06.01
TGTAAATCTGCTCAGTATCGATCACAATTATTATCTATGGACTTTATTCAACAACGTCATAATGGCTAATGCAAAATACGAACGCATATGGAAATTACTTGACGAATATGAATTCGCCTATGATTCGCTTTTGTCTGACGAGTTTCTCTGTGTGATTTGCAATTCGATTTTAAAGAATCCTTATCAAAGTCCTTGCGGATGCCGATTCTGTATGGAATGTATTGTGGATTACTTAAACGACAAAGAAACGCATTGCCCGGGATCAAGTGAAGATTGCAAAGACCAACTGATCAATTTCAATGGAGATTTGCATGCTGATTATGTGATTAGTCGGAAAATTTCCCAAGTGAAAGTCAAGTGCCCAAAGGCGTTGTGTGACTACAGAAGTGAACTGCAAAACATCGGCAATCACATCAGCTCCCACAAAGAAAGCTGTCCTTACACGAATATTGGATGCCAATATCCCAGTGCTCACATGGGACTGATTGTTGAGCATCTCCACGACCAGATCTATGAGCATGGGAAATTGGTGACGGAATCTTTCGCCAATCTGAAAAATGAAGTCGCATCCTTGACGTTGGCTTTGAAGCATTCCAAACAGGAATTGGAAAACAAAGATAATTTATTGATTGATTTGGAAAATCGATTGAACGAGTTGCAAGGAACACGGGAAATAAAGATCCAAGAATTGACAGAGACTTTGGATAAGTGCAAAGAAGAAAATGTTCAACTGAGTTCTGAATTGAGGACATTGAAATCTGTTTCCGAGGTTTTCTCCTCCAATCAAAAACCAAAAAAGGGTGAAAAAGTCCAGGATGAAGATCTGGAAAAATATAAGGTCATCAGTAAAAATATCACGCAATTAATTCCAATGAAACCCATATCAACGGATCACATATCATACGCACCTTTCGAGTGGAAAATTAGGGATTTCAAAGCATTAAAAGCGAGTACAGTAATACCGACTTATGTGATCAGCCGTCCGTTTTATTCTCACGTAAACGGATACAAGTTGTGTATGACTATCCATCCCAGTGGAACCGGAATCGGTCTAGGAAGTTATATATCAGTGTTCATTCACGTAATGAAAGGGGAATTCGACAGTAATCTTGCCTGGCCAATGAAGCTTGACTTGCGAATTTGTTTAGTCGACCAAATATCGGACAGTTATTTTGTTGACAAGAAATTTGACTACAGTTCCGCCATTTTAAGAAACAAACACAAATACTCCAGACCTTTCTGTGTTAAAAACATTGGGATAGGAGAGTCACAGTTTATCCAACTTAACGCGCTATTTAATAACTCAAGAATATATTTAGAAGATTCCATAATATTAAAATGTTTTGTCG
>mk4.011402.00.01
ATGGACCCATCAGATCCTGATTTTATCTACTTGGGAGTCGACAGGAAAGCTTTATTGAAGCAATATGGCGACTCGTTTGATAGTAAAAAGAACATGTGGATACCGGATGAAAAGGAGGGGTACATCGCAATTACCGTTGAAGAAACAAATGGCGATAAAGTAACTGTTAAAACCGATAAAGGAGAAACTAAAGTCGTCAAGCAAGACTCCTTGGAACAAATGAATCCCCCCAAATTCATGATGATTGAAGACATGGCGAATTTAACATTTCTCAATGATGCCAGTGTATTTGATAATCTGAGACAAAGATATTACAAAAATCTGATTTATGTCAACTTACTCCGGACTGTTCTGTATTGCAGTGAATCCTTATCGAAGATTTCCGATTTATACGTCCCAAGTAATTATGAAATATAA
>mk4.000949.00.01
ATGGGCAATGAAAGTTCACTCCCAGTTGAAATGTGCTCAACTTTTGATCAAGAAGAAATTAGAAGACTCGGTAAAAGATTTAAAAAATTAGACTTGGATGGTTCTGGTTCATTAAGTGTTGATGAATTTATGAGTTTGCCTCAACTTCAACAAAACCCTCTTGTTCAACGAGTTATTGAAATATTCGATTCAGACAGTAATGGGGAAGTTGATTTTAAAGAGTTTATTGAAGGGATGTCACAGTTTTCTGTTAAAGGAAATAAAGAATCAAAATTAAAATTTGCATTTAAAATTTATGATATAGATCGTGACGGCTTCATTAGTAATGGTGAGTTATTTCAAGTCTTAAAAATGATGGTCGGTAACAATCTCAAAGAAACTCAGTTGCAACAAATAGTTGATAAAACTATTATGTTTGCTGACAAAGATGGCGATGGCAAAATATCATATGAAGAGTTCTGTGCAGTTGTTTCTGGAATGGATGTCCATTCTAAAATGGTAGTTGACGTTTAA
>mk4.025138.00.01
ATGATTCCTAATGTCAGGACCACGGTAACCGCAACTAGGAAACTATTGGACCCAGAAGGTGAGCAGTACGCCGCGGTAATAAAATGCCTCAAGGCTATGTTGAAGTCATGGAAACGAGTACCGGAAATGTCAAAATATAAGCTACTTCGGGAATCCTGCTTGGAAACGATTGAAATTCTATTAAATAATCAAGATATCTTCATCCTGATGAAAGAGCAACTGAAGTGTTTGCTCCAGTGCTACAGCAACGACAGCGTGCCAACGATTAAAGAGAAATCTGCCTCTTTGATTAAGATGATTTCATAAATTAGAATACGTTTGTTTATCA
>mk4.000430.07.01
ATGGAGTATCTTGAGAAATTTCTTGATGGTCTAGATTATGTTCCACCGCATCTTCAGCAAAAATTTAAAGTAATGTATGAATTAGATAAAAAAATAATCGAAGTTACTAAGAAAATTCAAATTTTAACCAATAATTTATTTATTAATAACTTAAATTTTTCAAAATTTGACCATGCAAATGAAGTATCTAAAATAGAAAAGCTATTTTTAATAGGTAGGGATATATGTAATGATAAAGTGTCCTTGGCTGAAAATATATATGAAATGATTGATAAACAAATTAGATCTCTTGATACCGATTTACAACAATACAAAAAGAAAATATGTAAAGCTGAGGACATTCCGTCAATGGTCGCTCTAACTATGGCCTTAACAGATAATAAAGATGAAATTTTGGATATGCCTGTTGATCCGAATGAACCTGTTTATTGTTTATGTCATCAGGTTTCATTTGGTGAAATGGTTGCCTGCGACAACAAAAACTGTTCAATAGAATGGTTTCATTTTTCATGTGTAAGCTTAACCAGTAAGCCTAAAGGAATGTGGTTCTGTCCAAATTGTAGGGGAAAATAAATGTATTAATATTTAAA
>mk4.000074.17.01
ATGAAGAAATTTCAGTCAAAACATCAATCAAAACTAACAAATCCTAAAGAAAATTTTTATTTTCCATCCGTTTTTGCATACCCAAAAACGTTGTATCCGATTTTAAAAATTGGTGCAATGATGGATATGCACTTACGGTTCCAACAGACAGCGCAACGTATAAGGGATACTGTGACTCCGAAAGTCCGAATGCTACTGAGTACTGATCATATTGATGAACGATTTAGCCTGGCTCCCGGGTCGGGAACATGCACAGACCCATGTCAAACCTATTTAGTTGGCGCAAATCGGCAACGATTAAATCAGTGCTATCCCAAGTTCGCAAATCACACCCTTTGCGGAGGAGCGGGCGTCTTAAACGCAATGAAAACCTTTTCAGGTCTTCTTCGAAATTCGAAAAGTGGGTTTTCAATTTATCAATCGAACATCTGGATAATACTTTTGCATACGAAATGTCATGTTGATTTGGAGAAATTTCTTTGTACAATTTATGCACCGATATGTTTGAAAGGCCATCGATTTACTCGTGTTTTTCCTTGTGAAGAATTGTGCGCTTCAGTTAAAGAACAATGTCTTCCAAGACTGAAAATATATGGATTCGAATGGCCGTCAATTGTAGACTGCGGAAAGTTTCCATTGGAAAATAAAGCTTCTTGTATTCAGTTAACAGATGGAACAGAATTTTCCTATCAAGTTTTTTAA
>mk4.037627.00.01
ACTACGATGCATGTGAATCAGACGACATCGACGAATATAATAATATAATGTGATACAAATGATTCAGTACAATGGAATATTTGTCTGGACGAGATGGGGACGAGTTGGGGAAAACGGTGCGACTCTCAAACTTGGACCCTACAACACAAAGGAAGACGCTCATAAACAATTTGACAAAAAGTTTCAAGACAAAACGAAAAATCATTGGGATAATAGAGACAACTTTAAATCTGTTAAAGGAAAATATACGCTTCTTGAAATGGGAGTAAAGGATGAGGATGAAGTGAATAATAATAATACTAATAATAATAATAATTAATAATAATAAT
>mk4.018439.01.01
AAAAGATGTGGAAGGATTACCAACTGAGGATATAGGAGTTCTATTAATATAGGGGTTTGTGTTTCCTCGAGTTTCTGGACAAGGACTCACTGCAGCTGCATTTCTGACTTCAAGGGTAGACAGTTTAAAATTAAAAGACATATATAGTTTAAACCTTAATTTTAGGATATTTATATATTATTTTTGTACCATTTAGTCATAACAATTGTCACAAAATGAATGAAAACTTTGATCATATATCCCAATTATTATCAAAACACAAACTTGAATTTATTGAAAGCCCAAATTCATTGACATGTACCTTATGTAATAAAGTTCTAGTGAATGCTTATAAGACACCTTCTGGCGGTCATTTCTGTTGCAAATGTGTTGATGAATACCTTGCGAAAACGAATGATAATTCTCTATCAAAGTCCGTAAAAGATCAACTAGATAATCTGAAATGTTTCTCATCTGACAATTTAACTAATAAACGAATATCCGTTTTATTCTCAAAGTGTCCAATAGAGACATGTACATACGAATGTTCTATGAATGAAATGGAAGAACATTTGCTATATTGTTCAAAGAAATATTTTAAATGTCCATTTTATGAATTCGGTTGCATTCATGACAAGATCGAAAACAATAGGTTGGACGACCATATCCAGGTTGAAACGATCAGTCATTACAGGTTGATGATAGACATGATAATCCAGTTGAAAAATGAGGTCCTAGAGTTAAAACAAAATGAATTGTTTATCAAGTCCGAATTGAAACTTTTGAAAGAAAACGAAGAGAAAAGGATGAAAGAAATTAATATTTTGGAAGCCTCCAATTCAGACGAAATTTTTATAGAAATGGAGAGAAATAGTGTGGATCGTGGCATGGAAGTACAAAGTGTGGAGAGAAAAAGCGATACAGAAAATTATAATCCAGACAACTCACAAACCCGGTCACGCTTGGGGAATGAGTCCTTCGGAAGTCAGCAAGGAACCAACGAAGACCACTTCATCATTCACATGGAAGAGAAATTCAGTGACATTAAACAAAAATGGAATCGGAAATTGGATCAAACAATGAATAAGAAAATTCAAGAGAGCACAGAAGAGATATTGGATAAACTAAATGAAATAAACAAACGATTCAATATGAAAGACAATATTTTTGAATGGCATATTAATAAGATTATTCAGATTACAAAAAGTGAAAATATTACTAGCGACTTTTTTTTCAACAGGATGAATCCTTATAAATTGAGACTAAAACTGAGAGTTTCCATCAACTTCTTGTGGGTTCGACTGAGAGTCTACTCGGGACTAAGTGATCCTTGTCTCAAATGGCCGTTTCATGCCGACGTGACAATCAAAATATCCAACGTTAACAGTCCGGATGCCTGTCGGATCATCACCCAAAATTGTAAGATCAACAAGCCGATTGTCAGTTCGTACAAAAGTAGCGCCAGATTTACTTTTCTCTTTTCTGATTTATCAGCCGTTGGATTATTGAATGATTGTGATTGCGTTGTTGAATGTTTTGTCAATTTTGAATGAATTTTTTATACTTTTGTTTTCCCTTATTATCGTCAATTAACATATACATTTTTCTTATCAAACCTCGAAACTAAAAATTACAGGTGTTAATTACTATCTTTAGATTTTTCATATTGATCCATTCTATCATTTGTGAA
>mk4.000036.20.01
ACAATTTTAAAATGCCATTTTTACTTCCTAAAGAAGCAGGTTTAATATTAGATAATGAATGTGATAATGTTGACGCTGACACATACACACCCTCTGGATTAAATAAAGTATTTTATGAAGAGAAAACAAATGAAAGAAAAAGAAAACATATGAGTATATCTAAACTTGAGAACATCTTGGTAAATTTGGAAGAAGATATAGAAATTGCTGACGATGAAGACGATTTACCTAAAGAAGAAAAATTTGACGAAACGGCTCATTGTTTGGCCATTAAAAAGATAAAAGAAAGAGAAGAGAGAGAAGAAGATACTTTTACAAGAACAATTTTAACAAAGAAACAAATGAAATTGGAACGGAAACTAGCAATGGGTCAGTACATTGATCCAGATATGGAAGGAGAAGAAATTATGAGATTGTTAAATGATGAGGAAGTTAAAGATTTTAGTGGTAAGAAAAAATCAAAAGGTAAGAGAAAACATCAGAAAGGATTTAATAAACACAAGAAAGGTTTTAATAAGAATAGCAAAAGAAAACGTTAATTTGCTTTAATAAATTTGATTTTATCTTATTATTTAAAA
>mk4.001843.00.01
ATGATTCTAAAATTTTATATTTTTCACGACAACGACATTATTTCTATTGCTACTATCTTCTCGGGCGATGACAGGCGTGGAGACCTGATGGATATCTGGATCGATTGCGAGCGTAGGGAGTACGACAGACGATCACCTCCTGCCGTTGAGGTGATCGTCTGTCGTAGTTTTTCATATCTATTGGTAGCAGTCGTCTCGGAATCAGGACGTTCATGGGAGTATCCATTTCCATCAGAGCCGGGTCATCGAGCTCAAAAGACACTCCGCATTCTGGGGCGTATCCATCAGTGCTTGGTATCTTTCCTGCGGCGATGTCTGCATTCACCTTGTCCAGCCATTGTCTGGCCATTGCGACTTGCCAATTCGTCTGCTTCTGATCCTGATAATAAAATCAAAAGTAAAGAAATTGAAAAACCAACCGCAAAAGTAATAAATCGATGCTTGATTTGTCGTAAAAAGATTGGCATTTATGGATTCAGTTGTAAATGTGATGGATATTTCTGTACTAAACATCGGTATCCAGAAACACATGAATGTTCGTTCGATTACAAGGCTGAGGCTAGAATAAAAATAGCAGCAGCAAATCCAGTCGTTAAAGGACGAAAAATAGATTTTATTTGA
>mk4.013048.00.01
GCAACTTATGAAAATCCGCCACACATTTACGCCATTGCTGATAACATGTTCCGAAACATGATGATAGATTATGAGAGTCAATGTGTCATTATTAGCGGTGAAAGTGGCGCTGGTAAAACGGTTTCAGCGAAATTTATAATGGAATACATTTCAAAAGTATCCGGTGGAGCAGGCAGAGTAGAGCAAATAAAAGAAATCATCCTTGAATCCAATCCTTTGTTAGAAGCCTTTGGAAATGCCAAAACTGTCAGAAACAACAACTCCAGTAGATTTGGTAAATATGTTGAGATTCAATTTGACAGAGGTGGAGAGCCCATTGGTGGCAAAATATCACAATTTCTGCTTGAAAAATCTCGAGTAGTTTTGCAAAACCAGAACGAAAGAAATTTTCATATTTTCTATCAGTTAATTGAAGGATGCGAAAAGGACATTCGAGAAATGTTCGGAATAACAACTCCAGATTATTATTCATATTTAAATCAAAGTGGTGTGTACAAAGTGGACGACACCGATGATAAATCCGAATTCAAAAATACAATGCACGCCATGGAAGTAATGGGTTTAGAGAAAGATGAACAATTGTCAATTTTATCTATTGTTGCCGCGGTTTTGCATTTAGGCAATGTGTTATTCATTGAAGGTCAACAACAAGCGGAATTCAAAGATAAAAGAAGTGAGTAGTT
>mk4.001246.03.01
ATGGCGATGGAACAGCAAATCCAAGAAATAGACTGTATAACCAATCAATGGTTCCAATCGCGAAATTTAATAAAAGCGTTAAAAAGAGAGTGTGAAGTATTAAAAAGACAACGAGAAAAGGTGGAAGAGGAAAACGAGTGGTTAAAACAGAAAATTGAGGCAAACAAGGGTTGGGAAGAAAGAGTAGATGAACTGAAAACCGAATTAGCAACAAAATGGTCAAAACATGTGTTAGAAGACCATTGGAAAACACAGGTAAAGAAAATGCAAAGAAAATATCAAAAGATAAAAAGGTTAAACCGAGCATACAGGAAGCTCAAGGAATATGCGATAAAACAGTATGAAAAGGTGCAACAACACAAACAACAAATACGAATATTGGAAGAAGCAAATGAGAACCAAAAAAGTGTTATATTAGAAAGGGATAAAGTTATCACCCTAATCCCCGAAATGAGAAATAGACTGATGAGAGCGGAATTGATGCTGATGAACAACCCAACCCTAAACAATCACGATGAGTTAAACCCAGAATAA
>mk4.020599.00.01
GTATCATCAAGTGAAAATGGTATAATTTTTGGAAATATTGTCTATGATGTCAGCGGAGCTGCTGGGGAATGCAATTGCGTGGTATTGAATGATATTCATATAGATATTCTTGAATACATTTTGCCGGCATCTTGTTCTCGTAGTCATTATAGAAAGATGTGGAATGAATTTGAATGGGAAAACAAAGTTACGGTTAATACAAAAATCAAGGATCTTCATCAGTACTTGAATCATATTACTAAAAATACAAATATGCGATGCCTAACTCCACCAGAAGCCCTGGAAGGTGAATGTGACTATCTATGTGTTACTTTGTATGCTAAGAGCATTTTCGGTGAACATGTTCTGGCAAATATCTGCTTGGAAAAGCCGCCAGGAAATGAACCGGTTACTGGCCATGTGAGGATTCGTGCCAAGAGTCAAGGAATGGCTGTGACAATGGGCGAGAAAATAAGTGCAGCCCAAAAACAGATGCCAGTTGTCGAAATTGTGGAACCCGAAAAATTGGATGATTAG
>mk4.004935.00.01
ATGAATAACAAAGAAATAACGATCGAGATAGTAAACCATCTACCAGTAACAAAGATGATGCAAATCATGGGCGACGAGAATCAAAAAGCAATATTAGTTAAAAGTAACGAGATGGAAATGATGAATAAAATAAGAACAGAAACTGAGAAGTGCGAGAGAATGTGGCAACAAGTACAGGAAAGCCACGGAAACGACCCAATCTTAAAACAAAGTAACAATACAATGGATAGAGTCAGAGAAATATACGAGGAAGGGATAGAGGAGTTCGAAAAATTAATGAAGAAAAAGATAGAACAAGATATACGAGAAGAAAAGAGAAAATATGCGTCACAACAATTGGAAGAAAACCAAAAAGCCGAGATGGGAAAACTCCAAAAACAAGTCGAAGAGCAAGAAACACGAATGAAACATGGGAAAGTTATGTTAGAGTTGCTAAACAAAAACATAACAGAGTTGAAAGAGAAAGCAAATGAGGTGAAATTAAAATATTACAGAGAAGTAATCGACACAGCGTATCAACAAAGAATGGTAGACAAATCAATACAGGAGAAGAAAGAACTCCAATTAAGAAATGGAGAATCAAAATTGGAAGTAATGTTTGGGAAGGCAATGCTGGAGCTAGCTAGCCTAAGAAGCAGTCGGCTGGAAGAGGAAGTGGAAAAACTGAACAAAAGATTGATAAAGAAAGTAGAGGAACTAGAAAAAATGCGGGCAAAATATCTAAGTCAATTAGCAAGAACAACCTTTAACCAATGTCGAATTGAGGGAGCCGGTAGGAAAATTAAAGACCTCGAAGCCCAAATCGAACAAATAGGGAACGTACAAGTTAAAATCCGAGAGGAGTTAGAACGTACCAAAAATGAACAAACACTACAAGTGGCCCAATGGACAAAAGTAGCGAGTGCAAGAGAAAAGAAAATAAATGGGGTATTAAAAGAAGCCAAAAATTGGAAACAGAAATACCAAGAGGCAATAAGGAAGCTAAAAGAATTCCCCGAGAAGTGTGCACCTCTGGATAATCTACAAATGTGGGAACAGCTCGAAGAGCAAAAAGTAGAAACAGAAAACCTACAAGCCCAATTAAAACTACAAGAGAAAAGGGAAGGAAATCTCAGAAAATTTACGACGGTGAAGGTGAATCAGCTGACAAAGACGCAAAACCAAATACAAAAACTAACCGAAGGTAAAGAACAGAGCGATCTGCAAGTAGAAATAGAGAAGAGCAGATTGGAGTGCGCAGAACAAGAAATAGAAAAATACAAGAAAATGTGCGAGCAAAGAGACCTCGCAATCCATCGACAGAAAGCACTCAGAGGATGCGAAAAAGAAGTCTTTGACGCAAAAGTGAGGGAGTTACAAGCAGAGATAGAAGGAATGAGAACCCAAAGAGACACCTCAATAATGGAAAAAGAGATAGAAGATCTCATTGAAGAGGTAAACCAGCTATCATACATGCTGGATGGGGAGATGAACACCTCACAAGGTTTACGGGAAAGAATAAATGAGATGTTAAACATCCCATCCATGGTTTGGACCTCGCTTATACCTATGGTGCCAATGCCAATTGTAAATACAAATATAGGCGAACCACTCGAACAACCACAAGAAACCGTGATAGACGAAGGATTTGTGGAAGTTTGGGGCACCTGGGTATAG
>mk4.007320.01.01
ATGAACGAATTCATGACTGTGGAAGGAAAGAAAGAATTAAGACATAAAAAAGAAATAAGTGTTTGGTTGCATAAATCATACAATTTTCTAAGATTTTACCCAAAGCAATCAACCCTGAGAACGAAAATTTCTTATTGTTCAGGTGTTGTGATTTTTGGTTCCGATCAAGAAGTTGGGGATTTCATGACAGCCGTTAGAAATAATAATTTGACTGATAAATTTCATTGGATTGGATCAGATGGGTGGGCAGGAAGGGAACTGGTTTATCAAGCATCTGTTCATGATTCATCACAAGGAGGCAAAGAAGTGGAAGTCTCTGGTGCTATTGCAGTTCAACCGATGTCGTTACCTATTAAAGGATTTCAAGAATACTTTCTTTCCCTTACACCAGTAAACAACAATTACAATCCATGGTTTTCTGAATTTTGGGAAGATTATTTTGAATGCCGTCTTTCAAATAGCCGTCCAACTCCATTTAATAATTACAAAAAGGTTTGTTCATCAGACTTACGAATGAGAAAATCAGACAAGAAATTTATGTTGGAAGATCAATTGCAATTTGTCAGTGATGCAGTAATGGCATTCGCCATTGCTTTGAAA
>mk4.004888.03.01
ATGAAAATGGTGGAGAAACTGGGTAAAACGGATTTATGTACTAGTTCGCAAGTTTGTAAATGTTGGTATAAAATCCCAGTCGATGGAAGAAATTGGAAAACTCTGAATTTATTCAATTTTCAAAAAGATATAACAAGCAATGTGTTTTCGAAAATAACTGAAAAAAGTGGACAAATTTTAAGAGAGTTACGAACGATAAGCTGCATTCAAATCATCGATAAAAACATAAAAAACTTAGCTGAGCAATGTTCATTAAATGAAGATTTAACTTTATCAGAATGTATCAATGTAACCAATGATCCGAGTGCCAGTGACGATGGAATTAAAGAAATTGGCAATTGTAAAATCCTGAGGATGCTTAATTTATCGTTCTGTGATATTTCTGATGAAGGTCTAGGATATATGGCACGTGGTTGCCCCTTGCTGACATTTCTTCGATTAAAAGAATGTATAAAAGTAACAAGTGATGTGATTCCAGAGATGGCTAAAAAATGCCTTGGTGGTATTAGAGATAACATGCATAATAAAGGCTTTGAGCGATTTGGTTTTAGAGTATTAACTGTAGTAGAGGTTTCGAGGTGCAGAATTATTGACACAGGAATATCTCTGTTAGCAGGAGCATGTTCTAGATTGGAAACATTAGACTTAGGAGATTGTACATCTCTTACTGATGGAATTTCAGATGCGGCTAATGGGTCATCATTTCAAGGAATAACAGCGTATGTTCATGAAAGTTATGGAATATCTCTTAAAATTGATGTCAAAATTAAATCTGTAATTAAAGTTGCTGTCGAAGTTGCTAACGGAACTTATAATTTACCTGCTGTCTCTGAGAATACTAAAGAGAACGAAAATATTACTATTCAAATACAAAAACAGAATAAAGAAGTGAAAAGATATAAAACTATCAAAGAAAAATCAGCAGAGGAATCATATCAAAAAGATGATAAAACTATCAAAAAACTGAAAATTGAAATGTAA
>mk4.000455.00.01
ATGGATAGAAACTCATCAACTATTAGAAGGGAATTTGTGGACTTTTTTAAAGAAAAGAGTCATTTAAATATCCACTCATCTTCTACTATTCCTTTGAATGATCCCACATTATTATTTTCAAATGCTGGAATGAATCAGTTCAAAAAAATATTCTTGGGCACAGCTGATCCTAATTCTGATATGGCAAAATGGACACGAGTAGCTAATAGTCAAAAATGCATCAGAGCCGGCGGAAAGCATAATGATTTAGATGATGTTGGAAAAGATGTTTACCACCATACATTTTTTGAAATGTTGGGAAATTGGTCTTTCGGCGATTATTTCAAAAAAGAAGCAATATCTTGGGCATGGGAATTGCTTACCAAAGTATGGGGATTGCCAAAAGATAGATTCTATGTTACATATTTTGGTGGAAATACCGAATTGGGTTTAGAATCAGATGAAGAAGCTAAAGATATTTGGTTAAGCATGGGAATTGATGCCAGCCGTGTCCTACCTTTTGGAATGAAAGATAACTTTTGGGAAATGGGCGAAACCGGTCCATGTGGGCCTTGCTCAGAAATTCATTTTGATCGAATTGGCAATCGTGATGCTTCTGAACTTGTAAACGCAGATGACCCTGATGTTTTAGAAGTTTGGAATCTAGTGTTTATTCAATATAATCGTGAACTTGATCGATCCTTGAAATCTTTGCCGCACAAACACGTCGATACAGGAATGGGTTTCGAAAGAATTGTTTCTGTTATTCAAAATAAATTTTCTAATTACGATACAGACTTATTTCAACCGTTATTTGACAAAATTCAAGCCGAAACAAATTGTCGGTCTTACCAAGGGAAGCTAGGAGAGGATGATGAAGGTGGAATTGATATGGCATATCGTGTTTTGGCTGATCATGCTCGAACTCTGACGATTGCTCTCAGTGATGGAGGACAACCTCAAAACACCGGTCGAGGTTATGTATTGAGAAGAATTTTACGTAGAGCTGTGAGATACGCAGTTGACAAGTTACATGCAAAACCTGGCATGTTTTCAAATCTTGTTGACACAGTTGTCGATTTATTAGGAGAAGCTTTTCCGGAAATAAAACATAGTAAAGAAAATGTTAAACAAATTATTAATGAAGAAGAATCGCAATTTATGAAAACTCTTAAGAGAGGAAAGAAAATGTTTGATAAATCATTGGAAGATTTCAAACAGATTAAAACAGGACAAACATTTTTGCCGGGTAGAATTGCATGGATGCTTTATGACACGTACGGTTATCCATTGGATTTGACAGCATTGATGTGCGATGAAAGCGGAATAAAGATAAATATGGAAGAATATGAAACATGTAGAAAGTTAGCCCAAGAAACGTCCCAAGGATCTGGGGATACCGTGTATTTGTCAGTGGATCTTGATGTGCATGACATTGATAAATTACAAACCAAAAAACTCCAACCCACTGATGACATTCCGAAATTCAAATACAACGCCGATGAGAACGGTAATTATCAGCTTGAATGTCATCAAGCAACCGTGCTTGCCATTAAAATCAAAGAAGGATTTGTTGATTCTGTATCAAGTCGAGACGATGTTGTTGGATTGGTAATGGATTCAACGAATTTCTATGCTGAATCTGGCGGCCAAATGTACGATACCGGTTCAATGGTTCTCAATGATGTCGAACAAACGGAATTTGAAGTGGCAACTGTGAAATTATGCGGTGGATTTGTGTTGCACATCGGCCGAGTGCTCAATGGATCATTGAAAGTCGGTGATAGATTAAAGCTGGAAGTTGATGATGCTAGAAGAAAATGTCTAATGCAAAATCACACTGGAACACACGTATTAAATTATGCTTTGCGGGAAATTGTTGGTGACGTTGATCAGAAAGGCTCATTAGTTGCTCCAGATAAGTTGCGATTCGATTTCTCGGCAAAAGGCCAAGTTGACAATGAGCAATTGCGCAAAGTTGAGACTATATGCAAATCTATAATCAATGAGAAGAAACAGGTTTATGTGAAAGAAGTTGCTCTATCGATTGCTAAGGAAATTCAAGGAATTAGAGCTGTGTTTGGTGAAACTTATCCTGATCCAGTTCGAGTTGTGTCGATTGGGGTGCCAGTTGATGACCTGATAAATGCTATTAATGAACCTAAACCAAGTTTAAATGCTTCTGTGGAGTTTTGCGGTGGAACACATCTTACTAACTCCCATCATATTTCCGAACTCGTAATCACTGCCGAATCTGCAATCTCCAAGGGAGTCCGTAGAATTTTCGCTTTAACTGGAGCTGAAGCAGAAAAAGCATGCAAAATTGCTTCTCAAATGGAATGCGAAGTTGGAAAGCTTGAAAATACATTCAGCAAAACTATGGAAGACTCTAGAATAAGAGATTTATTGAATTCCATTAAAGACATGAAAAGAGAACTCGACGAAGCTCTGATTTCGTATTGGTTTAAAAATAGTCTCCGTGCACGGTTGGAATCGCTGAGAAAGGAGTTGGATTCATTGGAGAAAACTAAGAAAGAATTATTGCAAGCCAATCTGATGGAACAAGCTTGGCCTGTTATCGAAAATGCAGTCAGTCACAATAGGAAGTTCCTCGTTATCCGATTTCTTGACGGTGCAGATCAGACATCGATTAACAAGGCATTTCGGGAAATACAGAAAAAGCATAAAAGTCTCTCGCTTTTGGGGTATTCGGTTGATGTGACGTCGAATAAAATCGAGTGTAAAGCATCGGTTGCCAAGGAAATGGTGACTGCTAGTTTTAATGCCAAAAATTGGATTGAAAAAGTGACTGAAATCGTCGGTGGCAAGAGTGGAGGCAGTGACCAATCTGCTCAAGTCACCGGTGTCGCCTTGATGAATCTCCACGGATTGGAGGAAATGGCAAATAAATTTGCAAATATGAATATTTAA
>mk4.006121.00.01
CTTGTGGGTATGTGTCACCTATACTTGGGGTGTGTTCACAGTTGCACTCGCGTTACGCCGTGTGTGAGGATTGGACTATATTGATTTTTCTAAATGTCACAGCTTAATATCTGGTAGGTATTTTAATTCATTTATAATATTTATTTGCACTTTCAGTTTATCAATAGAGTCTAATGTAAGTTCGTCATACCTTTGATTAATTAATATCGATCCAGTTTTTAGGGATTTTTGGTGAATTGCTTGCTGGTTCTATTGCGGATCAATTTTATCAGATTTTGGGATTTTATCTTTTCCTTATTACTAGTCTAGATTTAAACGAGATTTTACTTATTTATTCATTGGATTTTTGTAAGATTTCGATCGGGTTCCTTTTTGTCTTTGGACGGATTTTTGGTTAGTTATTTGTTAAAGAATCTTATCAGGCGAAAATTTCGTTATTTATTAGTGGAAGAAGTTAATCGGGTGCTAAATGCCTGTGCCGTAGCATTGCCAGTTAATGTTGAGCCGATTCTAAAAAGGAACTTTGGCTATTTATGCGGATATTATTTGGGAGAAAATTTATTTCTGATTTCATATTTTTCTTGTAAGCCAATGAGAATTTGCATGGTTGTGGAAACAAAATGGTTTAGTTGAGGTTA
>mk4.001692.01.01
AATATTTATTATCAATAATAAATTAATTATTTAGTCAAATTTCTCTCAAATTTTAATCTATAACTTTAGTTTTAAAAATAATCTTTGCATAAGCATATAATAAATAAATTTCTAATTTTTATCATTCAGTTATTGTTTCTTCTAAGCAATGGATGAGATAATAAAAAATGTTCGCGAAGGAAATGTTGTTCAAGTCAGAATGTGGCTTGATAATACAGAGAATGATATTAATCAAGGAGATGAACATCGATTTAGTTTAATTCATTGGGCAGCGAGAGAAGGAAAGTGTTCATTAATTGAATTATTAGTTCAAAGAGGAGCAAGAATAAATGTCACAAATATGGGAGATGATACACCATTGCATTTAGCGGCTTCTCAAGGTCACCTTGAAGCTGTTAAATTATTAATTACATTAGGAGGAAATGTAAATGCAGTTAACGAGCATGGAAATACTCCACTACATTATGCATGTTTTTGGAATCATGTCCATGTTGCTAAACACTTAATTCGTAATGGGGCTTTACTGATGATTCAGAACAAATATCTTCATTCTCCGCTTGATAAAGCAAGAATGCACATGTTAGATGAATTTATAGATCTGGCCAAATCTGGAAGCAAAGATTTGATGCGACTTATACCCTATAAAGATTCTAGTCAGTATGGAACAAAAGCTCGGTCAAAAGATCAAAATTTAACTAAAAATGAAGGCAGCTTAGATCCAAAATTATTGAAACTATCCGGCAGGTTAAGTGTAAGTCATGGCGGCGAAGTTTGGAAAGGTTCATATCGAGATGTTGACATTGTGGTAAAACTATTGAAAATGAGACAGTGCAGTGAGCGACATTCGAGGGATTTCATGGAAGAATACATGAAATTGAGAATCTGTAATCACGTGAATATCCTCCCAGTCATCGGAGTAGTGAACTCACCTCCGAAATTATGTATTGTCACATATTTCCAGCCGTTCGGCAGTCTGTTTGATGTGCTCCATCCAGATTTGGCATCATTTACAATAGAAGAACCAGTTTGCGTAGACAGGGCTCAAGCTATGCGATTCGCAAGTGATATTGCTCACGGAATGCAATTTCTCCATTCATTGGAAAACAAACTCGGTAATTTCAGGCTCACCTCAAAGCATATCATGATTGATGAAGACATCGGTAAAATCTACACGCCTCTAGCAGATGAGGATCACACTGACAACCATAATCAATATTCTCTTCAGTTGACAGCAAAATTGAATATGGCTGATTATAAGTTTTCATTCCATGAAAAAAACCGTGAATACAACCCAGCTTGGATGTCACCTGAAGGTGGGCCATCTCATTTTCAATAA
>mk4.003935.00.01
ATGGCTTCACATAATGTTGTCAGAATTATAGAAAATAAGTCTAAAGGTCTGTTGCTAAGTTCCGAAGAAATCGATTATTTTGTGAAATGCGTTTCCAAAAATGAAATCGATGAAGCTCAGATAGGAGCATTTTTGATGGCTATAAAATTGAAGGGAATGAATGGTCAAGAAACAGCGAATTTGACAAAATCCATGGCAGATTACAGTGAAAAATTTAATTGGTCTCAATATGACTGGTACGATAAAGTAGTTGACAAACACAGTACTGGCGGAGTCGGTGATAAAATCAGTCATATATTAGCTCCGATTTTATCGGCTTGTGGTTTAAAGGTAAGCAATAATATTTTTATTTATATGCTCACTAATTTACTATTTATTATAAATTCGTATCAGATGCCGATGATAAGTGGTAGGGGGCTCGGTATCACTGGAGGGACTATAGATAAACTGGAGGCAATTAAAGGATTCTTCCCTCTAGATGATTTGCAAGCAATGCCGGGCATTTTAGAAGATTCGGGGTTTTTCATTACTGGTCAGACCAACTCAATGGTTCCGGTTGATAAACGCCTTTATGCTATTCGAGATGTAACAGCAACCGTTGACTCTATTCCTTTGATAACTGCTTCAATTCTTTCTAAGAAAAAAATTGAAGACATTCGCGCTTTATTAATGGATGTGAAATTCGGTGAAGGAACTTTTATGAAAACTGAAGAAGAAGCAGTCGCATTAGCTGAATCAATGATAGAAACTGGAAAATCTTTAGATATGGATATTGTATGTTTAATTGATGATATGAACTCACCCCTTGGTTACTGTATTGGTAATGCTTTAGAAATTGCTGAAGTCCTTAGAGCTTTACACGGAGAAATGTCTCCAGATATAAAAGAAATTATTCATATTATGGCTCATCAACTTTTAAAGTTCGTTAATAAAAACTTAAGCAATGAAGAAATAGCGAAAAAAATTGATGAAGCAATTTCAAGTGGTAAAGCTTTGGAAAGCTTTAAAAAGATGCTTAAGTCACAAGGAGTAAAAGAACTTTTAGCAGATAGTCTTTGTGTTCGTAAAATATTACCAATTGCAAGCTACATGGAACTATTATGTGATAAAAAACCCCATGTCACTGAAATACCTTCTGACTGTGCCGGGTTTGTCACAGCAATTAATGCAGAAAAAGTTGGAATAATTACTCGAGATTTAGGAGGAGGAAGAGTAAGAAAAGAGGATAAATTGAATTATGGGGTTGGTGTAGAATTGATTTGTAAAGAAGGGGATTTCATAGAACGAGGAAAACCATGGGCCAAAGTTTACCATGAAAATGATTTGGAAATTACCAAGATAGAATTTTTAAAGTCTGCAATTACAGTTAAACCCGAAAAGATTTTGTCAGAAATCCGAGTGAAAAAAATATTGCATTCACTTAAATAA
>mk4.001792.07.01
TTTATCATTTTTTCCAAATAAACTGATTACTCGTAACTCAAAATTAGTATTCTATAGCCTTATAACTACATTTAAAATAATATTATTGGTTTTTAATGGATCATTTGGTCCAATCGGTTATATTGGGGCTACTAACATTATCGGAGTAATTATCCAGTTATTTTGCGCTATGGAATTATTAATTTTTATCGATAAATTTATTGAAGAAAGCAATATAGAATATGGTGGAATAGCAATTTATAATTCGATTCAAGTGTGTTCAGACTTTATTTGGTTTTTGATGAGTCCTGTCATCATAAAAGATTGCAATGGTCGAATGTTCGAAGGTTTATTTCTAGCATTTATTCATTTAAGTTTTACACAAGATCCAATTTATGCTATTCGCAATTTAATTAGTCGAAATGGACATCCGGATTTTATAAAATTCTTTGTTATCTTCGTTTCGATTTTGTGGATTATATTTATTCTAAATGTGAAAATCGTTTTCCAGTTTTCAGATTATAGTGATTGTGATGAAAAGCGTTTTCATGTTCATTCCTATCGATTAATAACAACTGGATCCATTCCATTTCGTTTGTTCAATGCGATTTATCTATCGAGATCTGCAGTTCCGTTTTTAAGAGATCGAATTATCCATTCGTCTTCATCGGTGGAGACGTGTGTCGTTCCGCGATACGTGCCGAGCAATATCGATGAAATGTGCTATGGTTATTCACTAATCATTCAAACTCCAATGCCAAAACCGCTCGAATTTCAAGATTACTCGATTTCGTTTTTTGTTTTGAAAATTATTTCTTGTATCATTTTGCATTTGAATTGGATATTTTACATTTCTCATTCGCCTGGATTTGTTCATGAAGAGGAAAAGTTGGAGATTTCTCGTTGCATTGCGGTGAAATCGCGGGAGGAAATTGTTCGTTTGCTGAAATGTTCATCAGTTATCAACGGAACAATTATCGGTGTTCTTGCTGTTGTGGGAGATTTCATTAATTTCCCTATTGTCAGTTTGATTGGTTTTAATGACATGCATATAAGCCAGAAAAGTGCTTTTCACTCAAATAGTTTCGAGCTAGTACTTCGGAGGAGAGATACCCGTAGAGAATGGCATTTCGCCGGTTCAGTTCTCTCACCCAATAACCTCAACGCCAGATCCCTCGATGGAGCGCGACTGGTCACGAGGAAGGAACAAATACTACATAAATCCAAAGAAGAAGATATTACGAGTAAACACCAGAAAGAAGAAATAAATTTTTTTTAA
>mk4.018592.00.01
CTGTTGATTTCTTCAATCAAATCAATATGCTGTATGGGACACTTACTGAGTTTTGCACTGAAGAAACGTGCCCGGTGATGTGTGCTAGCCCTAAATATGAATACCACTGGGCAGATGGCCAATCAATCAAAAAGCCGATCAAGTGTTCTGCTCCTCGATATATTGACTATTTGATGGTTTGGGTTCAGGATCAGCTTGACAACGAATCAACTTTCCCTTCAAAAATCGGAGTTCCATTTCCAAAGAATTTTTTATCGATTACCAAAACAATTTTGAAACGTCTTTTTCGTGTTTATGCTCACATTTACCATCAACATTTTTCAGAAGTTTGTAAGCTCCAAGAAGAACCTCATTTGAACACAAGCTTTAAACATTTCATATTTTTCGTTCAGGAATTTGAACTAGTCGACCGAAAGGAACTAGCTCCTCTTCAAGAATTGATAGAACGCTTAACCGCAAACAGCCAAACAGACCAATCAGCTCAATTATCATGTGCCGAAACCAGTGATAAGTCTTCCATGAATAATATCCATTAATGATTGGACAATTATTTCATATCTTGTTTTATCAAATTCAGTGATTTTACTAATGTTCGATTTCACAGTTTTGAGATTTAATTTTGATCTATTTTATTAATATTATGTGCTTCGAGAGTTGCGTTATAGAATTCAGTTTGCTGTCTTACGACAGCCGCACAATGATTATTATTATTATTATTATTATCTTATTGTGCAATTTTTGATTTATTACTTGATTGGCTTAGACTGGATTTACACTGAATTCTGTATTATCATTGTTTATCGTTCATATCCAGACATACAAATTTGTATTTTCAAATATATGTACATTCGGA
>mk4.015173.02.01
ATTACTTGACAGTATTATTTCAAACTTGGTTAGAATATCAATTTTCCGTCTCACTGGGAGACTGGTTGTATTAGTGTGCGCTATAGCACTTATTGATTGGAATTTTTATTAGATTATATTACGAATTTTTTATTAGATTATATTACGAGTTATTAATGGATTAGGTTACGAATTTTTTATGAATTTTTAATAGATTATATTATGAATTATTAATGGATTATGTTACGAATTTTTCATGGATTATCAATGGATTAGGTTACGAATTTTTAATGGATTATGTTACGAATTTTTAATGGATTATGTTACGAAGTTTTATGGATTATGCTATGAATTGTTAATGGTAAATTATGATACGAATTGTTAATTTTCAAT
>mk4.000478.05.01
ATGGAATTTTATGACTTAGAATTGAAATTAAAATCTTACTTGACAAAATATAGAATAAGGCTGTGTGATGATCCATATACCATAAATAATGAGAAAGGAAATGAAATATTGGTTTTAGCAACAAATTTGTCTAAAGAAATGAAATATGAAATAAAGGAAATAGAGAAAGCATTAGATGATTTACGAATTAAATCCTTAAACAATATCAAATCCCATGATAAATTTCAACAGAATTCGGTGGTTTCAATTAAAGTCCATCAACCAAAATCTAATCAGGATATCCAAGATTTTAAAAACTTTTTAGGATTGCAATTAAAAAATGAAATTTCTATTTTACTTGGATATTCAGTAAATTTAATCAAATTAATTTTCCGAGGAAAATTAATAAAGGACAATGATTTGCTAGCTAATCAAGGACTGAAAAATAATAGCAAAGTGATGGTGTTGCATATCAGCGAGGAAACTGTCGCTGCTAACAGCGATTGCTTGGATTTCGGAAAGAATAAAGATATGGCTGAATATCTAGCTGAACGCGCAGTAGATGGGAAGTTTCAATCGGATTTTATGAATGTCGAAATCACAAATCAAAGTGGAGAAGTGCTGCAATTAAGTAACAGCCAGAAATCATTGCTAACATATGGCTTGACAATGCACCAACAGGCTGCAGTACTCATCGGGAATAACCAGCACCAAATGGCTCTTTTGCATTGTTTGGAAGCAGACGAAGCCTTTCAGTGA
>mk4.005704.01.01
CCACGCTCAAATATCAATAAATAACAAAAATGGGGTATCCGTTATCGAAAAGAAAACAATTGCGAACTCGCCAGAATTTTGTAAAAATCCTCAAGAAAAGAATCGGAACTGTGATTTGGATCTGAAAGACATCGAATTTATTGAGGAAACAAGAAATATATTTAAATTTCCTTGTGATTACCGCGAATGGATCAAGGAAAAGATTGAGAACTGGCTTCATTGGATTCGCCATAAATTACGATTCAAATTTCCAAAACTATCCAAGGAAATAATTGACATTCTCACTCGACAAATTATAGTTGGTACACAAACTGAAGAACAAGATTACATTCTCATTGCATCAGTGACTGTACCAAATAAATATAAATGCTTCGAATACAGACATTATGATGCTGAGAAAGATGAATTTGGAGGATATGTTTTAGTCACTGCTCATATAGATATTAATGTATATTTGTTTGATTATACGAAACATCCCAGCAAACCAGATCAAAGTGGAAAATTTAAGCCCGATCTCGTTCTTCAAGGACATTCTTAG
>mk4.001548.08.01
ATGTCATATAAAATTAAACGACAAGATTTATCGATTGAAAATATAGATTTTTCAAAACAGTCATTTGAAGGTATTACGAAATTTTTTATATTTCCTCTAGAATGCGATTTTAAATCTATTCTGCTAAATTGCAATGGACCGATTATCAAAAAAATAATTTTTAACTTAGAAAATTCGTCAACAGATGGATTTAATGCTATTTATGATAGATTTAATGATGACATAATATCTATATATATCCCCAATGAACTTATTTCAGCTGTTTATAAATTGGAACCATTTTTCTTACTGATTTACTTTAGCAGTCAAGGTAACCAATGTGGATTGCAGTTTTTCATTTCATCAACAGGATCTAAAACCGATTATATGTATATGGCACCATATAATAACTGTTCGGGTTCTTCTTTTCCATGCATTGAATTTGGGCAATCTTGTGAATGGTTTATTGAAATTGCGTCACCATGTGGAAGTATGACAGTGATTTGTTCTGGGTGTCTTAAGTTCATAGATGATAATAATTATTTATTCCACATTGAACGTCCAACCACAGCCTGCAAAATTTCATTTGCAGTAGGTCAGTTTGAATATTTCCATGATCCTGATAATCCGAGATTTCAATATTATTTTCCCGCCTCATTCAATCAATATGTTAAATTTTATATTGATATATTGATTAAAGCATTAAAATTTTTGCAATCTAATGTAAAATTTGGTTATCCGTTTGGAATTTACAAATCAGTTTTTGTTGATTTTTTATTGGATGAATTTTACACTGCGTCGTCGCTAACATTGTTTAATATTAACTTGTTACTACAATATGGAGAAAGCCATAAACTGTTTCAACCAAATCATGTTTTAATAGCTGGATTTTGTGAACAATACTTTGGTGCATATGTCGAAACTGCACAATGGAAGGATTCTTGGATTTGTTGGGGATTTGCTGAATACATGGCTTGGGAAATGTTAAATGAATTTTTTCCAATTGAAAGATCTGATGAATCGATTTACGAAATAATGGAAAAAATGAATCATTTGGTTGAATATGAATACAGAAATGGTGGAATTTTATTGGATGCTTCGTTTTCAAAATCCGAAAATTTCGATTTTGATCCATTTAATCCGAGAAAAATGCCGATACGTTACAAACGATTTTATCGAATCAAATCTGGATTGGTATTTCGCAGCTGGACACTTTGCATATCATTTGTCGGATTGTGTGATGTCATCCGATATTATTTGAAGCATGAGCATTTTGTTGACGAAAAAATCCTTGAAAGTTATTATTTGGGAAATTGGACAAATCTCATTGAAGGAACTGTAAAGAGGCGAGGTCACATTGATATAATAGCAAAGGCTCATTATTTGAAAGAGCGGAAAAATATTGAATTAATTGTTTATCAAGGCAGAAATATATTATCCTTCCTTTATTCTGGAGACATGGAATGCGATATTCGAGAATCGGGAGAAGTTGTCAGCAGAATTGTGGAACTCAGTCCGAAA
>mk4.004864.02.01
CACCATCCCCACAAATAAACGTTCAATGGTTAAACTCGAAGAATGGATATGGATTTATTAATGATTATAATAAAATCTACGATGAATATGTATTTGTTCATTTTGAATCTATTACTGCCGTTCTCGCATTCGATGCGGCTAGGCTTTCAACTGGCTATGCGCTGCCTCATCCAATTTGCAGAATGGTTTTGGCTGGAACAAATTTGACGAATTATCTGATGAAAATCTTGACAGATCGAGGTTACAGTTTTACAACTACAGCCAAAAGAGAAATTGTCAGAGATATTAAAGAAAAATTGTGTTACATTGCTCTTGAATTAAATGAGCTAAAAGGCAAGCTGCAAGCACTTCATCGTC
>mk4.005699.02.01
AAACATTTTTAATTCTAATTAAAAACTATTTATTCTACAGCTTGTTGTTGTACAAGGAGATATTGTTGAAATGACAGCTGATGCAGTGGTTCACCCTACTAGTGGAGGTTATGGATTTGGTGGTCAAGTTGGCTCTTCATTGTCGAATAAAGGAGGTGTGGATTTGACAAACGAAGTCAATAAATTACGCATTTCGAAGCCATCCCTCAAAGCTTGTGAAGGAGGATATCCCAAACAAGTCGCCGCAGAAACAATTTTGAGGACAATTAATTCTTACTTTGCGGGAGTAGCTAAATCGAACATCAAGCAAATATATTTTGTTATTTATGACAAGGAAACTCTCGATGTCTACAAAGCTGAATTGACACGTCTTGCGTAACTGACATTTGCACGATTATCAATGATATCTTCGTCTGGTATACTGTCCAGGTTTTATATATCCACTTTGGTTTTTTAGATTTTATTAGCTTTAAAATAAACGATTTTTTATTATCTAAATATATACTATTAGATATTTTCAAAAA
>mk4.023073.00.01
TCCGGTTAGATGGAAGTGTGATAGATGATTTTAGATTTAGTGGCAACTAGTCCGGATGTTATCTTACTAGTATTGTTCAAGGATGTTTGCGTAGATGGGTGCGATTTCCGTTACAATTCAATATCCGGCGTATTTTCGCTGTTTGGTCGATTAGATATACTATTAGATCACCGCGTCTTTAATCATTTGGACGAGTTGGAATTTTGGTTGTAATTACTCAATTTATGTTCTAATCTTTTGGAATGTATCATTACTTCATTCTATCGGAATTTTAACTTTAATGATATATACATCTATTAGCGCCATTGGATTTTACTGATGCTTAACAATTATCACTCTGATATTATCAATCTTTCGGGTTTTCATGTTATGGAAGCCGTTAGGTTTAAACAAATATTATCGTAAAAGTGATTTGGTTCTTTCTCATCGCGATTCAAGCTATTCCTATCAATGTCGGTTGGATTTAATAATGCTGCAAGGTTGAGTAACTCCTTAACAGTAAATTTTTTGTCAATAAACTATCATTAAATTTTTGGTTACAGA
>mk4.011887.03.01
ATGAATGTGAAACACGCTAGAAACATCTATATCCGAGAACATTTATTCAGTGACAATGGCAACTGGACTCATGACATGGTCATTGAAGCTCTTTTCAGTGCCTTCACAACTATGGAATTGTCAACTGGACAAGAAAATGTGAGATTTGAAGAAAAGTTCGAATATAGGCGACCAATGTATGCCTGTATGCGTTATTTCTATAACAAACCGAAATTCGATAATCAAATTCGAAGATTAGAACGACACGCTCTTGACAATATAAATGATTTAGAGGCCCCTCTTTGTCTTAAATTCTTGAATTTATTGATCAATGATGCCACTTATTTATTGGACGAAGCTCTCAATTATCTTGGTCAACTTAAAATCAAAGAGTTGGAACGAATAAACCAAGGCGGGAAATTTACCAACCAAACTGAAGAGGGTAATTTCCAGCACATGGTTATGCTGGCAAAATATCATAACAGCCTTGCAACAGATACAATTGAACAACTGAGCAGAATGTCCACTTTATGTCCCAATATTTTGATTCATCCTATTTTAATCGATCGAATTGCTTGCACCTTGAACTATTTTCTTGATCATCTGGTTGGACCTAAAAGAACAAATCTAACGGTAATGAATAAGGAAGCCTATGCATTTCGACCAAAGCAACTCGTGAAAATTATAGCTGAGATATATGTATCACTGGGAGATAAACCGGAATTTTGCATGGCCGTTGTCAATGACGGTAGAAGCTATTCAGATAAACTTCTGGAAACGGCATCCAAGTTAATGGGGAAAGTATCAGCACTGGATTTATATACGAAATTCGAGGATCTCGCCAATCGCTTGAAAGTAGATCATTCATCTTTTTTCGGATACGTTTATGCTGCCAATCAAAATGAAGAAAATGAAAACTTTGAGGAAGCGCCAGAAGAATTTATCGATCCAATCATGAGCACTGTAATGCGGGATCCTGTGATTCTTCCTAGCTCTGGGAAAATTGTTGATAGGAAAACTATATTCAGGCATTTATTGAG
>mk4.002518.06.01
CGTCGAAAATGACATCAAGAGAAACAAATACTATGGTATTTTGTTTGACTCCACTCCAGATCAAGCCCACATCGAACAGTTATCACGCGTGATAAGGTATGTCGATGTTGATTTTTCAAACAAAACGGTGACTATTAAGGAATCATTTCTGGGCTTTATTGAGCTACATGGTAAAGATGCAGCCACTCTTGAACATGTTATTGTTGACACCCTTGAAGCCGATAATTTACGTCTGGATGACTGCAGGTCGCAATGTTATGACAATACTGCTTTAATGAGTGGGCATATATCTGGGCTTCAACAAAGGATTTGCAATAGAAATCCTCGCGCAATATATGTGAATTGCAACAATCATAGCTTAAACGTGGCAGGTATGCACTCAGCTAAGCAGGATGCTGTTGCTGTTACATTTTTTTGGTACAATCGAGAGCATTTACCTTTATTTCTCTCGTTTCACACTTCGATAGAATGA
>mk4.017180.01.01
ATGAAAATTTTCGAATTAAGAAATCAAAATCCTTTATTCAAAAAGATTCTTAATAAAGAATTGAGTCAATACGCAGATCAATCAAAATCAGGTAATCAAATCTCAGATTACATTTGTACCACATTCCTTGACGCTGACGGAGATAACTCTTTGGATCAAACCTCAGAATATGAAGATACAGATCCTCCTCGGAGAGGCTCGTCAAGGGAAGAATTAGACGAACATTCCGAAACAGACGAATCCGAAAGGTATGCAGATGGTGCTCCTTCGTTAATCTCCAATGAACATCAGAAAATTCACAAACAAACAATTTCTTTCAAACCTATTTTCGTCGATATTGAAAACGTTTCAACTTTTGGTATCAATAGCACTCGAAATGTCGAAATGACAGAATACATTTTGAATAAAATAATAAGAGAGAAACAGTACAATTATATAATATTATTTGCAGTAGAGTCTTATGAAATTTTGGAAGCCTTAAAAAGGTTTTCAGATATAATCGAAACCACTTTGGACACTTGGGGCATGGATATATTTTTAGTCAGCACCCTTTCAGACAACAATCCTCTAACTGTGATATCATTTGCTTTATTTAGAAAAATATCAATCAGAGAAGAAGATGAGAAAGCGAAAGTTTAG
>mk4.011270.00.01
CAACGTTTCAAATTTTTATTTTCATTATTAATAATGTCTCTAACTGGATTAAAGAAGCAACTTAATAAAGCAAATCAGTTAATCAATGAAAAAGTTGGAGCAGCTAAAGGAACTGAATTAGAAGAAGACTATATTGAAACTGAAAAGAAAATAGATCTATGTAAAAATTTATTCGATGAATTATTGAATAAAATCACAGAATATCTTCAACCTAATCCTTCATACAGAGCTAAGTTGACCACTATGAATGCATTCCATAAAATATCTGGAAAAACTAACCAAAAAGCTCTATATCCACAACCAGAAAATCAAATATCTGAAATATTTAATAAATATGGCAAAGAATTAAAATCAACTACTTTTGGCTCTTGTCTTATGGAAACGTCAGAGTCTTTCAAAGACATGGCAGATATCAAATATTCACTAGAAGATCAAATAAAACAAAATTTTGTCGAACCAATTTCCAAAATACAGGAAACTGATATGAAAGAAATTATGCACCATCGGAAAAAAGTCCAAGGTAGACGACTTGATTATGATTGTAAGAAACGTAATAAGGAAAAAGGATCGAAAATATCTGAAGATGAGGTAAAAGCAGCCGAAGAAAAATTCGAAGATTCAAAATCGTTAGCGATTGAAGCAATGAATAATTTTCTTGATTCTGAAGTGAAAATTTTCGTTTAA
>mk4.000362.13.01
ATGGCCACAGAACCAACAACTCCAATAGCAGGTACTAACACCAACAATCAAAACAACAATACAAATCCGGCAATGAATCAATTTATACCAAGAGCACAACAAATGTTTAAGCCACCACCAGCGAGGAATCCTGAAAATGGAGACAATAACCAGGTAAGTTATAATAATAATTTCAGAAACAATCCAAATGCAAACGAGACATGTGCCACGTGCCAACGAACTGGACATCGAGCAGAAGAATGCTACCGAAACTATACCTGTCAAAAATGTGGTAGTAGAGGACATACCGAGAGAATATGCGGGCAATTAGAAAACAGGGCATATTACACGTGCGGTCAGAAAGGACACATCGCAAGAAGATGCAACATGAGAAGAGAATCAAACCAACAAAGAACGAACAATCCTACGAGAAACCCACAGATTAACATAATACAAGAAATCGACATGCTACGAGAAACCTTACAACGAATGCCCATGGAATTGAAGGAGATGATGCAACAGATGCCCGTCAATATCCAACAACAACGAATTAAC
>mk4.001078.00.01
ATTGATTAATTCTCATATAAATATCAAGTATGAGAGATTATCGATCCGTGCAGACAGATATATTTAGCAAGTCGTCGGGTTCGTATGTAATTCGATTTAACTAGATTGTTACCGCCGCAAATGAATTCACCTCTAGGACAAATGTCAGTGAAAGAAATTATTCTTTGAATTAGATTCTCGGGGAACTTATCATATCAACATAAATGAATGGTTAGCGCGAACACTCGTTTAGCTTGGCTCGGTGGATTTTTCTGGAGAAGCAAAACATAATGATCACAGGTATTAGTGAATAATTAGGGTCG
>mk4.001002.02.01
ATGTATTATGATATCCGGAATAACTTTTCATATCCACTGGACGAAAATGATAGACGATTTTCATCCAAACATTTCCAGTTGGTTTTATCAAATGGAGAACGTATTAAGAGGACATGGCTCGTTTATTCTGTTTTGGAAGATAAAATTTATTGTTTCTGTTGTAAATTATTTTCTTCACCAAGCATAAAGTTTGTTACAGATTATAATGATTGGAAAAATTTGAGCTATGTCATTATTAAACATGAGAAAAATTTTTTACACATAAGATCATTTAATGATTGGTCGGAGATTCTCAAAAGGAAACGATTAAATAAAACCATTAATGTAGAATGTGAACGGCTTTTGCAGAATCAAAAACAACATTGGCGTGACGTTTTCGAAAGGTTAACACAGATTATTTTGACACTGGTTGAACTCAATTTACCGTTTCGAGGATCATCTGATGCGATATATGAAAAGAACAATGAAGTTTTCCAAAAGTTTGTCGAATGCTTTGGTTTATACGATCCTAAAAATATTCAAAATGAATTAATTGAATTATTAGCTCAAACGACGAAAAAAAGATTATTGAGATGGCAAAAATTGCAGAATTTTTCTGTCATTATGGACACCACTCCTGACATCAGTCATAAAGAACAACTGACTTTAATTATTCTATTTTTAAATACGAATTCCAATAGTGCACATCTAGTGGAGGAGCATTTCATAGAATTTCTAGAAATAGATGACACATCAGGATATGGACTGACAACCAAATTTTTGGCTGAGTTAAAAATTTTAGGATTAGATATTAAAAATTGCAGAGGTCAAGAATATGACAATGGCGCTAACATGAGAGGAAAAAATATTGGGCTTCAGAGACAAATTTTGAATATAAATCCTCGCACTTTTTTCGTTCCTTGTTCTTGCCACTCAATGAATCTTGCTTTAAATGATGCGGCAGAATCGAATATTGATATGGTGAATTTTTTTGGAACGATACAATCTATGTATATTTTTTCCTCTGCATCAACATACAGATGGTTTAAACTATTGAAACATATATTTTGTTTGACTTTAAAGCCCGTATGTTAA
>mk4.010450.02.01
ATGGGATTCAAGTTTATGGAGGGAAACTTAGAAACTGGCTTTCTGAGAAGTATTTTCCAGAACTGAAAGAATTGGCAAAACTTGCATGGCCGATTGTTTTGATGAATTTGTTTCGATTCTTGAATCCAACTATTAGTGTCATAATGTGCGGTCATTTGCGAAAAACAGAATTCGATGCTGCTTCCCTGGCAAATGTATTAATTCAAGTGTTTGGTACTTCAGTCGACTTAGGCTTTTCTACAGCTTGTGATACTTTATTTTCACAGATCTATGGAAGTTCAAACCGTAAACGACTGGGATTAATGCTTCAGAGGGCTTTAATAGTCATGACTATAACGTATTTGATACTAGCTTGCTTCCATCTCAATATAGAGCCCATATTAATATGGCTGAGTCAAGATGTGGAAATTTCTAGAATGACTGCCACATACGTCACTCTGTATTTGCCAGGATTATTTGTGAGTTTTCCATATTATTGCATATTTGTCATAATTT
>mk4.001084.03.01
ATGATTGAAGCAAGCGAATCAAGAGAAACTATGCATATTTATTATCCATTGTCCCCTGAAATGTGGATTGATTGGATAAATGATGAAAAGTCTATTAATTCAGACATATATTTCATACGTGCTCTATTCATTCGTGCAATTAAAGATTATAGAAGTGTCGATGTATGGTTTGAATATTGCCAATTTATGTTAGGATATTTAACTGATAAAGAAGAATATAGACAATGTTTTGAAGTTGCTATTGCTCAAGTTGAGACTCATTTAACCAAAGGATACTTAATATGGAGGACTTATCTTATTTATGAAAAGTCACTTTTTGTAGATGATGGTAGTAATGAACAAAAGCAACGAATATATAAATTATATTCAGGACAATTATCTCTCTCTTTACAAAGTAATGATGAAACATTAAAAGAATTTCGAATATTTTAA
>mk4.000075.00.01
CAGCTGATTAAGTTAATTAATAACATTTTAAAATTTATTTTTATGATATGGGAATTTTGTTTATTGAACATTTAGGCGGCAAAAGAATAATTCAGTGCCAAGCATGTGATACTCCATTATCTAATAAAGACGAAATAATTAGTACTAGATTCAGTGGTGCTACAGGACGAGCATTTTTATTTAATAAAGTCGTCAATATTTATTCTACTGAATTAGAAGACAGAGTAATGTTGACAGGGCGTCATTTAGTTAGAGATGTTCATTGCATTAAATGCCACGTTAAACTAGGTTGGATTTATGAACAAGCGAATGATGAAAGTCAACAGTACAAGGAAGGCAAAGTGATCCTTGAAAGGCAACTGTTTTGTGAATCAGAGGGATTTAAAGATCCTCTTGGTGCAGATAAAAAATCTGATAATCGTTCTGATGTTCCATAATAACAATATTAACTGTTTCATTTGTAAATAACTCTGATCATTGAGAAATATTTATTCATAAATTATAGATAATAGCTTTAATTAAGTAATTGAAAAATAAATTT
>mk4.018923.00.01
CACTTATTTATAGTATCTTTTTACATATTAAAGGAAGTTATCTTAAAAAGTTTTTCAAAACATGTCAACATCTATTAGAAAGAAACTTGTAATTGTTGGTGACGGTGCATGTGGTAAAACATGCCTTTTAATTGTATTCAGCAAAGATCAGTTTCCTGAAGTTTATGTTCCTACAGTGTTTGAAAACTACGTAGCTGATATTGAAGTGGATTCAAAATCTGTTGAATTAGCTTTGTGGGATACAGCTGGACAGGAAGATTATGACAGATTAAGACCGTTATCATATCCAGATACTGATGTTATATTAATGTGCTTTAGCATCGATTCCTCAGACAGTCTTGAAAACATTCCAGAGAAGTGGACACCGGAAGTTAAACATTTTTGTCAAAACGTTCCTATTATTCTGGTTGGTAATAAAAAGGATCTTCGTAATGATGACAGTAGTCGCAAAGACGGCAAAAACAAAGTCGAAATTGTAAAATTTGAAGACGGAAAAGCAATGGCAGACCGAATCGGTGCCTATGCTTACATTGAATGTTCTGCGAAAACAAAGGACGGAGTTCGAGAAGTTTTCGAGACTGCAACTAAAGCAGCTTTACAATCTAAGAAAAAGAAGAAAAATATTAAATGTGATTTATTATAAAAGAATGATTTAATGAAGTTCTGACATTTAATAAATTAAAGTATTCGAATTTATCTAAGTCGAAGCTATGTGAGTTTAAATTTGAATCATTCCTGGTTTCTTTTTTACTTTTATATTGAATAAATTCTGATGTTATTGCTTAATAAAATTTGAATCACTAATTTGCATGTCATTTAAAATTTCCTAGCATAATTTGGTCTTTATTCATTCCAATGTCTATTCTGTGTTTTCTAGACAATATTGAATATTTGTAACATCGATTTCGAAATGTTGAATTTTTTTGATAATTTAAATTATTTGTTAAGTA
>mk4.010999.00.01
ATTCGCATTGACGCGATTCACTAAAGACCATGTTATTCAATCAATCCTTCATTTGCTACAAACTTTCATTAGCTATTTGCTTATGTTGGCATTTATGACATTCAATGTTTGGATATGTCTGGCTATTTTACTGGGGTCAATGATTGGGTATTTTATTTTTGGTTGGAGGAAATCATTGATCTTGGAAAATCTGGATCATTGTCATTAG
>mk4.009602.00.01
ATGATAGAAATAACGGTTAATGACCGTTTAGGGAAGAAAGTTAGAGTGAAATGTAATCCATCTGACACTATTGGAGATTTAAAGAAACTTATTGCAGCTCAAACAGGTACTCGCTATGAGAAAATTATTTTAAAAAAGTGGTACACGATTTTTAAGGATCATATTACTCTAGATGACTATGAAATCCACGATGGAATGAATTTGGAGTTATATTATCAGTAA
>mk4.005810.00.01
TGTTTAAATTATTTGTTTTAATTGATAGGTATGAAAAGACTTTACAATTTCACCGATTTTGGTCAGTTGATGATTCCCAAATTCATACCGAATATTCAGCTCTGCGATCTATAGTCATCACGAATTACGATGAAACGGTAAAGTTGCCTATTAATGAACCAGCTGCGGGGAAAAGGAAAAGTCAAATTCAAGAATACGTTGATTATTATGGAAGTGGAGGAGTGCAACACATCGCCATGAATACAAATGACATTATTAAAGCGGTTATAAAAGTACTCAAAGGTCGAGGACTGAAATTTCTGGATGCACCAAAGACATATTACACAACTCTACGGAAGCAATTAGAAAGTGCAAAAATTAAAGTAACAGAAGATTTGGACCAGTTGGAGAAATTGTCCATTCTCATTGACTTCGACGACAACGGTTATTTGTTACAAATATTTACGAAAAATATGCAAGATCGGCCGACTGTGTTTTTAGAAGTTATTCAAAGGCATAATCATAATGGTTTTGGGGCCGGAAATTTCAAAAGTCTTTTTGAAGCTATTGAAGTTGATCAAGAAGAAAGAGGAAATCTCTAAGTCGTAAAACAAGAAATTATTTTTTAACTTAGGACAATTTAATAGTAACAATTTTATTCTTAATATATTTTATTGATTTTTCTTCGTATAAAATATATTAA
>mk4.001678.00.01
AATATTAAACATATAATTTCTTATACTCTTTTCATTTAAACCAGGGGTCGGCAACCTTTTAGCTGTGGTGTGCCAAGCCACACTGCCAATTAATTCAGGGTGCCACCTTATTTTCTTTATAAATAAGTAATGGCTATCTGGTTTGTTTTATATAACACAGATTACGAAGAAATTTACAAGGTTAAATTTACACTCTCGTTGAAAGACTCATAGTAACACATGTGTGATCTACAGCTTTTTAATGCCACGTGTCAACACAAGAAATGCTTGTGATATTATTTGATGTTGTATAAAAAATTGGTGTTTAATAAAAAAAAATACCATTTGAATACCAATATAAATATATATTTTTATCTAATAATATTAGAGAATATATGTGAAACCGGTTTTAGCAGTATAAGAATCGCTATAACCCAGACCATTTTATAGTGGTGTATAGACTGCCATTAACAACTCCACCGCGTGCCATAGGTTGCATATCTATAGTATTTTAGTAGATTTTC
>mk4.017310.01.01
ATGTTTCATATGATTGATATTGAGTTATCTAGTAGTGATTCGGAATCAGAAGATTTTTCAGCGGAAATTATGAAAATTGATATGTATAGAGAAGATGTTTTAAAAAATCCTCTTGATTATGATTCTCATTGGAAGTTAATTAATGCACTAAAACATTCAGAAAAGATGATTGAAGCAAGTAAAGCAAGAGAAACTATATATATTTATTATCCATTGTCCCCTGAAATGTGGATTAATTGTATCAATGATGAAAAGTCTATTAATTTAGACAAAGATTTCATGCGTGCTCTATTCATTTGTGCAATTGAAGATTATAGAAGTTTCGATGTATGGTTGGAATATTATAAATTTATGTTAGGATATTTAACTGATAAAGAAGAAATTAGACGATGTTTTGAAGTTGCTATTGCTCAGGTTGGGACTCATTTAACCAAAGGATACTTAATATGGGGGACTTATCTTATTTATTATGGTAGTAATGAACAAAAGGAACGAATATATAAATTATATTTAAGACAATTGCCTCTCTCTTTACAAAGCAATGATGAAACATTAAAAGAATTTCTTGAGTGGAATCAAGAGAATAAGTAA
>mk4.045969.00.01
ATATAATGTATTTAAAGAAATTTCAATGTTCACAATTCAAAATCCTCATTCAATACTCGATTTACGCCGAAAGTTATATTTGAAAATTCAACTTGTAAAGAAAAGTGTCCTCTTTCGATTTTTGAAACTTATTTAAGCCATAGACCTTCAAACTTTTGTTATCCTGCTTCCCCTCTTTATCTCCAACCCGATAAATCAGTCAGTCAAGACTATGATGGCCCATGGTACGCAGCGGCTGGCTTGGGTAAAAATCGAATTGGGGCCTTATTCAACGCTGCATTAAGTAAATCCGGCCATCCAACTATTAGACATTACAACAGTCGCCGCCAAATCATTGGTGAGGTCGGCAAATCTAACCCACCTCCACCTATCGTCCCTTTACTTAAAGAAAGTTCTCAGAAAATTAAACTCCGAATATGCCATTTGAGTTCTGGAAATCCTATTGTCACTCAATCTTTACCAACTGATAATAGCAACCCGGTGAAAAAAATTAAAAGTAAAACTGCTTGTAGAAAAAGGCTAGCTGAGTCGATACCTGTGAAAAAAGAAGATTTAGTCAATATGGATCCAATTGAAATCAAACAAGAAGTAAATGAAAAACTCGAAGAAAAAATCGAAAAATTAGATTTCTCGTGTAAAAAGTTTGCAGTAAAACCATCTAAAAGAATTTGGTCGCTACAGAAGTCAATTGTAAACATAACAAGTCGCGAATCAAATCCGATTGTAAGGCAAATTATGATGCATCTAAGCATGAGCAAAGATCCTCTGATTGCATCAGATTCGAAAGGATTTCCCAGCAAAAGAATCGACAGCAATGTATTAGTCCCCAAATCGCGTTCTCTGCGCAGCAATTTAAAACTTCGCCAACTTCATTTACCTCTCTGGCCGAGCATTGACAAGTTCTGCGATTCTGAATTGCAGAGTTCAATGAAATACTCGTTCGATGATGAGAATTTCAGTCTCCAGGAAAATAACGCCTAATACTAATAATCTTTTAATGCTTTTAATTCCCCTTTAAATTAACATTTCCCCTATCGATTCTGGGAAATAGCAGAGAGTGAAATCAGATAATGATATATAACAACAACATTAAATCGAAAATCGAAAAATATTTATTACTAATCAAACACAAACATAATAATAATTTATCGAATATTTTATCTAAACAAAAGTGCTTCGATGATTATTTCATTTGAGGATATTTTTCTGTTGGATTTTGTCATTTTTCTTTACTTTTGCAACGACTTGCTGGCCATCTAATTTAATAACACAGATAATTGGTGAAGAGAACAACAAAATTTGTAAATGAGTTCTTTAAATATATTTTTTGACAT
>mk4.006729.00.01
ATGTCCGGTATTGATTTGAGCACAAGCTATTCATGTGTTAGTGTATTTCAACATGTTATAGCTGAAATTATGGTTAATGAACAAGGAAACCACACAACACCCAATTATGTTGCATTTACGGATACGGAACGATTGATTGGGTATTCCGTAAAAGATCAAGATACGACGAACCTAACAATGCGAATTCTGATGACAAGCGTTTGGTTGAGGTGA
>mk4.003606.04.01
AAATCCAAGACAATCAAGAACAAGAAGAGATTTATCCAGATCTACTTCAAGAAATCGACGTGACTCAAGATCATCTTCAAGAAAACGTTGTATTTCACGATCCCCATCTAATAGACGAAATAGGTCAAGATCTCCAATGAGGAATAGAAGAACTCATCCTGAAAATCCAACCCCAAATAAATGCATTGGAGTTTTTGGATTGAATAAACATACTGAAGAAGATAAGTTATGGGATAAATTTAGCCGATTTGGAAAGATAAATTCAGTAAAACTAATCATGGATAGGTATCGAAATGAATCAATGGGATTTTGTTTCATTTATTTCTCCGATTTAGACTCAGCAACAGAAGCTGTTGAAAAGGGAAATCGGATGAGTATTGATGGAAGAGAAGTAAGAGTAGATTACAGCATGACAAGAAAAGAACATACACCAACTCCTGGATGTTATAAGGAAGAAATGAAAGAAGAGGTAGAAATAGAAGTAGATCATCTTCAAGATCAAGAAATGATTCTCGACAATGCAAGAGGTCAAGATATAATGAACGAAATAATTCTCCATATTAATTTT
>mk4.028611.00.01
ATGGAATTTGTAAACGGTGGAGATCTTATGTTTCATATCCAAAAAGCTCGTCGATTTGATGAACCAAGAGCCTGTTTTTATTCTGCTGAAGTTGCTTTGGCATTGCATTTTTTGCACAGTAAGGGCATAGTTTATCGTGACCTAAAATTGGACAATGTTTTATTGCATAAAGATGGTCATTGTAAATTAGCAGATTTCGGATGTGTAAGAGATATCGGGCGATAA
>mk4.016612.00.01
AAAACTTTTTGCTAGCAGTTGCCTTTAGCAGTGGATATATTTATTTACTACGACATTTGGAAGACGTGGACCCTATCAAACATCAAACTGGTCTTTCCCGGTTGTGTATTAATTGGAATAGTACCGGAACTATCCTTGCTGTCGGCGGTTTTGTACGCAGTGCTAATCTAGAATGCCAATGTTCAGTTAAGCTTCTGTCTACTTCCGCAGAAATAATTTATTTTGTCCCAGTCCCATCCATGAATAAACCAATTATGAGTGTTACATGGGGTCATGAAGACACAAGACTGTTCGTATCAGCCAGCATTTGTGTACATACTTTTCGTGTCAGTAGCAGCTTTTCTTCATTGACTCAAAGATGTTGTCACATTATCCGAAACAGTCTAAAGTTTCGTCAGGAATCAGTTGATAAACTCTGTTTGCCTTCTTATTTACACAAGAAAATCCACAATTCATTCCGAAAAACAATTCAGGTTATTTTAAAAGAATCACATTTATTAAAATTAATAAATCTAATAATTTATAATGAATAA
>mk4.021161.00.01
ATGAAGGTAATTGCTGCTGAAGGAGAACAGAAATCATCAATTGCACTAAAAGCCGCTTCTGAGATAATATGTCAATCTCCTACAGCTCTTCAACTGAGATATTTACAGACTTTATCGGCCTTAAGCTCAGAACAAAGTTCAACTATTATATTTCCGTTTCCTATTGAATTACTATACAAATATGTTAAAA
>mk4.039303.01.01
AAAATAATGAGGAAAACACTATGCGTTTCAAACCATTGATTACCGCTTTGCTGGTTACCGCCGCGCTCGGCAGTGCTTCGTTGGTGCAGGCGAAAGAGTTGAAATCGATAGGGGTGACGGTGGGCGATCTGGCCAACCCGTTCTTTGTGCAGATCACCAAAGGTGCGGAACTGAAAGCGCGCGAACTGGCCGGTGACAAGGTTAACGTGACGCTGGTGTCGAGCGGTTACGATCTCGGTCAACAGGTGGCGCAGATCGATAACTTTATCGCCGCCAAGGTCGATATGATCATCCTGAATGCCGCAGATTCCAAGGGTATCGGCCCGGCGGTGAAACGCGCCAAAGACGCCGGCATCGTGGTGGTGGCCGTTGACGTAGCGGCCGAAGGTGCCGATGCCACCATCACCTCGGACAACACCCAGGCCGGCGCCATGGCCTGTAAATACATCAGCGATCGCCTGAAAGAGAAAGGCAACGTGGTGATCATCAACGGCCCACCGGTGTCCGCGGTACAGAACCGGGTAGAAGGCTGCATGACCGAACTGAAGAAACACCCGGAGATCAAGCTGCTGTCGTATAACCAGAACGCCAAGGGCAGCCGCGAAGGTGGGCTGGAGATCATGACCGCGCTGTTGGCGGCCAATCCGAAGATCGACGGCGTATTCGCGATTAACGATCCTACGGCGATCG
>mk4.007055.00.01
ATGACTGAGAGAAAAGCCATTGTCAAAAATGCCGACATGAATGAAGAAATGCAACGAGATGCTATAAACATTGCCAATGAGGCCATGGAAAAGTTCAAAGTGGAAAAAGACGTAGCTGCTTACATTAAAAAAGCATTCGACAAGAAATACAATCCGAATTGGCATGTGATTGTTGGTCGGAAGTTCGGGAGTTACGTAACCCACGAAATCAAACATTTCATATACTTCTATTTAGGACAAGCCGCTGTACTTATTTTCAAATCTGGATAA
>mk4.001421.03.01
GTCGGTCATTGTGGTGAAACTTTTTGCACATTTTACTGCTGAACTTGTGTATCCCCTTGGAACTGCCGAAAATGCAATGTAATGAGAACAGTCACAATTGTAGTGATGCTGAACGCAATTGACTATAGTCAGATATAAAAGGAAATGCATATCAAAGTGTCATTAAATATTCCTATTAATAAATATTGGCAAGTCCCCTTAAAATACTGATAATGGTTTCTGATTTTCCTGCGTTCTTTGCGTTTAAGATCAGTTCATTTCTTTTTTTATTTCAGTTGATTATTTACATTTAGTTTCTGAATCCTTTCTTGTGGTCCTCAATAATAATCAATATTGCACTAATGTCAATCCTATTATTGATCATTGGCAAACGGATCATTGATCACCGGCACCGCAAGGAAATCACCAGGAGGAACTCAAATGTTTATGAACAGCAAATGCAAGAGCTCATTGGAATCAATCTCACATCACTTGCCATTCAGAGGTTAGGCATTGGTGAGAATGTTGATGGGGGGCACCGTAGAACCGCCAATGTTACCATTATAGCATCAGATCCACAGGATGAGGCAAATGAATATGATTATGGAGGGTGACAGTGATCGTTTTATTTATGGTCAAATAAATTGTTTGTG
>mk4.003257.01.01
ATGCTTGAATTGTACAGCAAAGTCACACTTTATGAAGACCAGGATTCCAATGTGAATTTAAAGAATTTATCAATACACTCGGCCGTCAATGAGGAAGATGCACTAAATTTATTATTTGTCGGAGATACGAACCGTATGGTTGCTGAAACTCCAATGAACCAGGCTTCCACAAGATCTCATTGCATTTTTACTATTCATCTAACTACACGACAGACCGATTCCGCAGTTATCACAAGATCGAAATTGCATCTTGTTGACTTGGCCGGATCTGAACGAGTTTATAAAACTGGAGTTGATGGCACATTACTTACTGAGGCCAAATACATCAATTTGTCATTGCATTATCTTGAGCAAGTCATTGTCGCCCTATCAGAGAAAAATCGCACTCATATCCCGTACCGAAACAGTATGATGACAGCCGTTTTGAGAGACAGCCTAGGTGGCAACTGTATGACTTCCATGGTCGCTACAATTAGCATTGAAAAGAGAAATTTGATGGAGTCAATTTCAACATGCAGATTTTCACAGAGAGTTGCACTTATAAAAAATGAAGCTATTTTGAATGAAGCTGTTGATCCACAATTGATTATCAAACAACTACGAGATCAGGTAGAACAACTTCGACTCCAAATGCAATTAACAGATCAGTCTGAAGAATGGCAGAATGTTGAGTTGACCGAAGACGTGATCAGAAGGTAA
>mk4.033178.00.01
ATGACTCATCAAAAAATTTCAAGGGCATTTAAACAAAGACCATGACTCATTCAAGGTCATTGAAACAAAGACCATGACTCATTCAAGGCCATTGGATGACTCATCAA
>mk4.016158.00.01
ATGACACACAGAAAACCTCCTGGATCAAAATCTGCATACATCTGCTTCTTGCAGTCATTTGGAAAAAAATATAAAATTAAATATCCAAATATTAAACCAAGTTTTGCTGAAATTTCAAAGCTTGCAGCGGAAAAGTGGAAACGTAAGTCAGAAACTAATAAAGTAAAATTTCGTGAGTTGGCAGCAATCGACAAGAAACTACATGATGAAGAAATGGCAAATTACACTCCAAGTGAAACAGATATTAAAATAAAGAAAGACAAGAAAAAAGCAAAACGAGCAGCCAAAGATCCAAACAAACCAAAAAATCCAGTAAGCGCTTTCTTCTTTTTCTGCAGTAAATTTCGAACTTCAGTTAAAGAGTCGAAACCAAATTTTAAGATTGTCGATGTTTCCAGAGAGCTAGGTAAAATGTGGAAAGAGTGCACAGATAAAAATGAGTATGAAAATTTGGCTAAATTAGCAAAGACAGAATATCACAACCAAATGAAAATATATCTTGAAAACAAAGCTAAACATCCTGTTAAAATTGAAGATTGTATAAAAAAGGAATCAGAAGAAAAGATTTCAAATGAAAATAATTAA
>mk4.018252.01.01
AAAGTCTGGCTTGCCTTGTAGCGTCTTTAGAATGATGACAGAAAACAATAAAGAAATTTTCGACTGTTATATGGTCGAGGATTATGACATACATGCCAATAGTGTTATCAAAATTGAAACGTGGGATGGTTGGAATGAATTTCTGCATCTGAGTTCCTTGGGTTTCACAGCACAAGTGTCAGACAGAATTAATTCTGACGATGAAATACTCGCCAGATATCAAAGAAAGGTCGCTATGTATATAGCTGCACACTTTGGACATGTCGATTTAGCCATAAATATGTGTAAAGATGGGATCACGCCAGGTGAACCGAAGAAAAAGAAAAAGGTTACAAATACAAATGATCAAAGTTTAAAGTTTAACCAAAATAAAGGTGATGCTGGCCTACCTCTACCACTGAGGAGTGTTGATTACACTCCTCGGCCATATTACTATGTCAGTTCGAATCAAACTGATGAAATTTCCAAATCAATCGAGACTTATTATAAAGATAGGGGATATTTGCCACGAGAATATGCGATAAAGTGTTTGACTTTGAGTAACCACCTGAAAGATAAATCCTGGCTATCTCAAGTTCAAATTGCTATGAATCTAGGAAAGGAAAGT
>mk4.000281.10.01
ATGCCATTATTTCAGTCGAATATGACATTTGTCGGCCTTGTCGGTATGCTCGACCCCCCTCGATCGGAGGTATTGGACAGTATCGGTGCTTGTCGCAACGCTGGAATTCGAGTCATTGTAATCACCGGGGATAATAAGGCAACTGCTGAGGCAATCTGTAGACGAATCGGCATCTTTGGAGAGGACGAATCAACTGTCGGTAAGTCATACACCGGCAGAGAGTTCGATCAATTGTCCGACTTCGAGCAACGGAACGCTGTTCGTAACGCCAGTTTGTTTGCTCGAGTTGAGCCAGCACACAAGAGTAAAATCATCGAACATTTGCAAAGGGACGGTGAAATTTCCGCAATGACCGGGGATGGAGTGAACGATGCGCCCGCACTCAAGAAAGCGGAAATCGGTATTGCTATGGGCAGCGGAACCGCCGTTGCTAAGAGCGCATCCGATATGGTATTGGCAGATGACAATTTCAGCACAATCGTTGCCGCTGTCGAGGAAGGACGAGCCATTTACAACAACATGAAACAATTCATTCGCTACTTGATCTCATCAAACATCGGGGAAGTTGTGTGCATATTCCTGACGGCCGCACTGGGCATGCCAGAGGCGCTGATTCCCGTGCAATTGCTGTGGGTGAACTTGGTAACCGACGGGTTGCCCGCTACCGCGCTCGGATTCAACCCGCCTGACCTCGATATCATGGAGCGCCCCCCGAGGAGTCCTAAGGAATCGCTGATTAGTGGCTGGTTGTTCTTCCGGTACATGGCGATCGGTTGCTATGTGGGTGCCGCAACGGTGGGCTCGGCCGCCTGGTGGTTCATGAGCAGCCCGAACGGCCCCAGCGTGAGCTATTATCAACTGACTCACCACTTGCAATGCGCAACGGAACCGAACGATTTTATCGGTGTTGACTGCAAGGTGTTCCTGCACTCGAAACCCATGACAATGGCGCTTTCTGTGCTTGTTCTCATCGAGATGCTGAACGCGCTTAACAGCTTATCCGAGAATCAATCCTTGGTGAAAATGCCGCCATGGAGAAACATTTGGCTCATACTCGCAATAACTCTCAGCATGTCGCTCCATTTCCTCATTCTAGAAGTCGGATTTCTATCTAAAGTGTTCCAAATCTCTCCTCTCAGTTTCAGTGAATGGTTGACCGTAATGAAATTTTCATTTCCCGTACTTCTGTTGGACGAATCGCTGAAGATCATTTCAAGGAATCAACAGCACCACAAAAGCATTTTTACCAACTGTCACTTGATTGTTTTGATGTGGGGCCTGTTTGCAGCTGCTGTGTTATATTGTCCCTTATAATTATCATTTTCCTATAATATATTTAGAAATATAGTTTCAGTATCAGTA
>mk4.002436.07.01
ATGATATTTTTTATTTTGACTCTCGTCGTCATCATTGTTGGATATGGAAACGGTCTCAGTTCTCACTGTGATGCAGAAATCAAGGAGCTTGACATTTATCAAATGGGAATAAATTTGAATTTAACTCGTGGGAAAAACTTGAAAAAATATGAACTGATCCAACATTATAATATTTTTGCGATTCATCCGTCAACGGGATTCCTTCAAACGATTCGCTCAATCGACAGAGAAGCGCTTTGCCATGCCAGCAATAACTGCGACTGTTTAAAGCGAAAGTGCGTCTTGGAGTTAACGATATTTGCTTCCGATTTGATCCAGTCAAACAAACCGCCGGAACGAATATATAAAACTATATGCATTGAAGACATCAATGATAATAGCCCTTCGTTTCCGGAACTGACGCAAACTATTGAGATTAATGAAAAATCCCCGATTGGTACGGAACTAGAATTGCACTCGGCCCAAGATCGGGATTCATCGGATTTTGCAATTATTAAATACGATATGAAATGTTCTGAAAATATCTTCAATCTCTCTTTCAGTATCTTTAGAGATAAACAATACAAATTGAACCACCAAGTCAAATTAATTGTGACCCAAAACATATCTTTTCGATATGATCCAATCCAATGCACATTAACGGCTTGGGATCTAAATTCTAGCTCGTCCATGCGACTGATAGTCAAAGTAAATGATATTAATGACCATTCTCCTGAATGGCCGAACTCCAAGTATTATATCCGGATAAAAGAAAATCTCCCTTTAGACTCAATTATCCATACATTTCAGGCAACTGATGCAGACACCGTATATGGTAAAGTCTCATACAGCATTGGGAGAATAATGGTTCGGGATATTCCGAAAACATTCTCTGGAAATTTGTTTACGATAGACTCAATTACGGGGGATATGAAATTAAATGGAAACCTAGATTTTGAGGAACGACTTCAGCGGGAGTACATTGTCACGATTATTGCAAAGGACAATGGTACACCTTCTTTGAGCAGTCCAACGACTGCTGTCATAGACATAGAAGATTTCAATGATAACCCCCCAATAATCAACATAAATCGAGGAATAATAGATGTGGAGGAAAATACTCCCCCCAATTACCTTGACTACTTTACGGTATTTGATAACGATGAAGATGCAAACGGAAAAATCGAATGCGAAATTCTCGAATGGGGTGAATATTTTAATTTGAAAAAATCCACTGCAAATATTCCCATTACGTATGAAATATATCTCTCGCAAATTCTAGATTATGAGAAACAGTCGATGATTGCTTTGATCATTCAGTGTCAGGACGGGGGGAAACCCAACCTTACATCAAAGAAACGAATTGCAGTGAATGTAATTGATGTGAATGACAATCGTGTTTATTTCCCCCAGAAAACCATTCGAATCTCCATTCCAGAAAATATTCCGATCGGTTCAGAAATAATTAGAATATCTACGATTGATCTCGATAAAAAGTCCGAGGTGGCCTTTTCTATTGTTCATTCTAGCAATTGCAGTTTTGTTAATATTGACACGAATAATGGTTATTTGACGACAAACGAAATGTTTGACAGAGAAACCAAGGATGAGTATGCGTTTGAGGTTCAAGTCGTGGAAAAGGATAACGTCAATTTCACCGACACGGTTAAAGTAATTTTACGGATCAGTGATATCAATGACAACAAGCCGGTCTTTGATGCTCACTATTCGTTTTCTATCCCAGAAAACACGTCGGTAGATGGGTTCATAGGACGAGTTCGAGCAATTGATAATGACCTAGGGGAAAATGGAACTGTTTCGTATGTGCAAGTGAATCAAATCTCAAATCAACGATTTTACTTTACAGTTTCAAACTATGGAGAAATCAGACTATTTCACATGCTTGACATTGATAAACAGAACATTCACCAAGTCACGATCGTTGCTAGAGATCAAGGCCGACCAATTTCAATGTCCTCATCAACCACAGTTTTCATAACGGTCCTGGATTCCAATAACCATCCACCAGAATTCGAGAAACCGTTTTTTGCGTTAACCCTTTCCTGTCAAATACAAACCATTGACAAAAATCTTTTCCCATCAACTGATAAAGACAAATCTCCAGAAAATACAAAGATGAATTACTTGTTAGATAACATCAAACCGTTGGAGTTCAAGTCACTGTTTAAGATTGACAAACTGACCGGAACGATTGCAATGACTGTGAAGGAAAATGACTGTAATTTTAAAACAAACAATAAAGAAAAAGTAGAAATCAAAGTTTCAGTTTTCGACCCAACAAAACCTTTATTTCGAGGTTCTACAATATTGCAAATAATTCTCGAAAATGAAAGATATCACAAGAATGTCAACGAAGAGATAAATCGTTCAAATCAAGGTCCAATGGATATTTCTACTAATAAAAAGTATAAAGGTCCTCATCCAGAGACCGAGAACACACAAATACCAGAAGAATCAGTAGATCAAAACATTACCATTATCATGGTACTCATATTCGTTATTCTTTTCCTGGGAATATTTTTGATAACAATTATTTGCTTTGTCAAGAAGCGGCGCCAGGCTGATGATGAACAAG
>mk4.002524.03.01
ATGAAGGTAAATGGGAATCTTGCAATGTTATTGTTAGTTGTTGTGAGTTGTGTTGAACTATGGAAATGCATTGAGAGTCTGAGTATTTCATTTACAAAACCGCTATATAATGTCGGCATTTATCAAGATCAAGATGTTAGAAAATATGTTGCTCACTATGATTTTCAGATGGGTATTGAAAAGCCTGAAGAAGAAGGAAAAATCACTTACAAAATTCGAGATTCATCCGAAATTTTCAACACGTTTGAAGCGGAAAGCAAATTAGTTGGTGATTTCTTTTATTTGAGAATACGAACGAAATACACAGCCAGCCTTAACCGAGAGCGGATCGGTTTCTACAACCTGACCATTCAAGGCTTATTTGAAAGCAAATCAACCGGCAAATTCGAGACCAGCTGCAAAACTCAAGTCGTTATCAAAGTGCTAGATCGAAATGACAATTGTCCAATGTTTGTGAATGAAAATTTCGAGTTTATTGCTCAGGAAAACGCATCGATTGCCACGCAAATCGGCACAGTGACAGCAACCGATGCCGATGAAGGAATGAACAGTGAGATATTCTACTATCTCGATCAGTCGGCCATTACATCGGATTCCGTTAAATTTCCCTTCTCAATCAATCCATTCAGTGGAATCATCTATCCGGTGCAGAAACTGTTTGATTTTGTCGGCGACTCAAAGCTCTCGGCAAAGATCTACGCAATCCATCGAGGCGATTTGAGTCTCATCAAGTGCGACGTCATCAGCCAATCGGTGCTGTCGATTTCCGTTGTAGCGCACAATGTGCACGCGCCGAAAATCTCAGTGAAATACCTCTCCAAGTATTTCGATCCGGACTTTAACGATTATCCGTTCGCCGAGATCACCGTTACCGATGAGGATGAGCGATTGAATAGGAACAGAAATCCCTATCCCATTCTCATCCGACACCATCCGAAATCGCCTGTCAATGTGTTTCTCACTCCGACCGGAGAATTGAATCGATACGTGTTGAAATTGCGGGCGATTTTCTCGCCCATCTCCACACCAGCGATCTCGGTGACAATAGAAGCAAAAGATCTCTCATTAAACCCAAAAACCAGTTCCACTCACTTGACAATTCCGCTGGGAAATCTCCGAAACATCAATCTGTTGTCGGTGCCGGAGTTCGTGTCCGTTTCCATTCCAGAAAACGCGATTGTCAATTCGTCGGTTTGTTTGTTGAAAACCTTTATCAACTCGTCAAACGTGAATAATCTTTTGAAATTGAATTTCCGCTGGATTCCGGACTTGGAAGGAACGTATTCGGTGAATGATATCTCGATTTTCTCATCTGGGGTCGTTGTTGTGTCCAAAGATTTGAATGCTGAAGATTTCGGGTCTCCGGAAAGAAATCTTACGATCGCAGTGGCAATGAATGATTCACTGGAGACAAAGAAAACCTTTACTTTGAGAATTTCCGTTCAAGACGTCAACGAATTCCCTCCGGTTGTCATGAACAACGGCTCGGTGATAACTGTGAAGGAAAACACGGATATCGGAGAGACCGTTCTCATCATCCAAGCATACGATCCGGATATCAGCCGAACGAAAATCTCGTATTATCTCTTCGATCAAAACAAACTTCCGTTTCGGTTGGGCGAGTTCAAAAGAAATGTAGTTATCGTGAAAGAAAACCTCGACGCCGAAACGATGCAGAGAAGATTCTTTATCCGAGTTCTTGTCACCGACAGTGGGGCCCCGATTGCTCGCTCGGTTATCGCTCATTATGAAATCGAAATCGCAGACGTCAATGAATACAAGCCGGAATTCGTGTACAAAACCTGTCAGATTACAATCAGCCGACAGGCGCCTTATGATTTGAAAATTGGCCACTTTATTGCCGAAGATCTCGACCGAGATGGGAGAGATAATATCCAAATATCAATCGCTTCGGTTTCTTTCCAACAGCCATGCTTTTCAATCCATCCCGAGTCTGGAACTTTGTCATTGTTGTGTACGTTTAAACATGGAATGCTCAGCAAATTGACAAACTTTACCATCGGTTTACAAGCGAACGACAGCGGTTTGGTCTCATCGAAAATGGCATTGAATTTTTCAGTAGTCGATGCCAACTCTAGGTCCCTGTCCGGTAGGCCGATCAAGCTCGACTGCGTCAAGAATGACATTTACGTACCACACCAAACAACTCGAGATTCAACAATCAATCATCCAAACAATTATGAAGAATCAAACAAGCCGATATTTGGAATGAGAAACATTCCGATCTTTGCAACGAACATTCCGTCGGTAATTCATATCAGAGAGGAATCGGCAAAAGGAACGATTGTCCAGAAAATCACAATGAAAACTGCTGATAAAGATCGAGATCCTTATGAATCGGAATTCGTGTTTGGCGTTTGGAGTGAGGAAGAACAAATGGTTTTCTCGATTGCTAGAACCGACAGTCATTCAGCCGACATTGTCGTGGCGGATAGATTGGATCGAGAAACCGTCGATAAGTACCACATGACAATAGCTGTTTGCGATCAAGGCCAACCGAAGAATTGCATTTTCAAAAGATTTGAAATCCAAGTCGAAGACATTAACGATAACCCTCCCAGGTTTCTTGACTCGTTTCAGATTCCAATGACATTGCCGGAAAATTACGATATCAAAAAACGTATCGTTCAAATCAAAGCCACCGATGCCGATTCTAAGGACATTCAGTACCGGTTGGTTAACTTCCGAAGGGTTTTCAAGATTCATTCAAGAACTGGATGGTTGAGGTTGAGGGTAAATCTCGACAGGGAGAAACGGGATTATTATCCAATTGTTATTGTTGCCTCTGATGTTGATTTTTATAACCGATCTCTAACAGCCACTGCCACATTGACAATTATCGTTGCGGATATAAATGACAATAAGCCGATTTTTACAAAGAATAGTTACTCTCTAGCTTTGCCTGAAGACCTCCCGATTGGCAGCTTCCTGGTTCAGCTTCACGCTACGGACGCCGATTTGGATGACAATTCTCAACTGCGATATGCTATTCACGGCATCCATTCCGATTGTTTTCATTGCGACACGTCGACGGGTGCAGTTCATCTTTTGTGCAAGCTTTCCCCTCTAACGGAATATCGTCTCATAGCAGTTGTTAAAGACAACGGAAAACCCCAAGCTCTTTCATCGCAAGCTGATTTTCAAATCTATCCACAGAAGGTTCACCCGAATCGATACATTCCAAGTCTCAAAGAACCTATAATTACTGCGGCTATTAGAGAGAACTGTCTTCCTGGAACTCTGGTTACTTCCATCCGACCGGAAACCTCCGATAAAGAGCCCCAAAGTTTCGTATACACAATTAGTGGTCACTCCAATGGCATTTCACTATTTCGAATCAACAACGAAGGTATGAGACCCTTCAATTATTTGCATTATTTTTTGAACAACTTTTCTTACATCTTGCCGCTTAGATATTTTTAG
>mk4.008291.00.01
TTTTCAGCATCGTTATGATCGGTTTGCGATACGGGTCTGGATTGTTCAACAATAACTTTGTGTTTGAACGAGCAAGCAGATATGCAAATTCCGTGGAATTCTGTGCTCAATATGGAATGATAAATCTCTATTTGTTTATCATGGCATACGCTTATTCTCCTGCAAAAAATGCCATTCATGAGGCCAATTTTCAAGATGACCCTAATCTTTCTATGGTAAATGAATCAGACGAAGATGTTCTCTATGGTTCTGACATAGAAGAAGCAAATTTATTATCAAGAAAATCTACCAAATCCAAATTAAACAAACGTTGAAAAGTGATTACAAAATACAAAAATATATT
>mk4.015424.01.01
GGTTGTCAAATAAGTGTCAAAGGTAAAAATGTTGAGGAAAATGAATACGTGAAAATGGGTGCCTATCACAGTTTGAATATAATACTTAATAATAAGTTTTCATTGATGAAAGACGAATGGGACACTATAGCATTAGAACTTGTTAAACAATGTACCGATGTTTCGAATCACGCTGATCTCGCTGCGGTTATAATGCAAGAAGGACTGGCTTATATTTGTTTGATTACGAACTCGGCAACAACTGTCAAACATAAAATCGATATGAATATCCCTCAGAAACGAAAGGGCTGTGCAACTAATCGTGATAAAGCTGTCGAAAAATTTATTGAAATAATCGTAAATTCAATGGAAAAACACATAAAGTTTGATGTGGTAAAATGTGTCATTCTCGCCAGTCCGGGGTTTCTCAAGGAGAAACTTTTTGAAAATTTAATGAAAATATCGAATGAGAAAACAAATAAAGTATTTCAAGAAAATAAAGGAAAATTTCTATTAGTCCATTCAAGTACTGGGCACAAGCATTCTTTGCGTGAGGTTTTAATGGATCCGATTGTACAGAGCAAAACTGCGAATACAAAGGCGGCTGGTGAGACGAGAGCTCTAGCCGACTTCTTTAAAATGCTCAAATCCGATCCTAGTCGAGCATTTTATGGGTAA
>mk4.004967.01.01
ATGGTGTCAAAAGAAAATGAAATAAGTTTTCGATTTATGGCCATAAATGATCTAATTTCGGATTTGCAAAATGACTCTATAAGATTGGACAGTGATAGTGAAAGAAAGTTAACTAAACAAGTTCTAAGACTTTTAGAAGATCAAAATTTAGAAGTACGAAATCAAACTGTTAAATGTTTATCGTATTTAGTTCGCAGAATCAAAGAACTGAATGTTGTAAATGTAATTCGAGGTTTAACTATAAATATGATTCAGCTAACTAACGAATTTGTGCAATTGGTCTTAAAACAATTATTACTGATACCATATTATCGAAAAATGGTGTATTATTTATAA
>mk4.000603.05.01
ATTTGGTAAAAACTTTTCTTAGTTTTAAATAACAAATATATATATTTAAAGGATTTTATTGGACAAAAACATGCTGAAAAAATATTTCAATGTATCATAGTTATTACTGGGATAATTGGATTTATCTGGGGATATTATTGTCAACAGATATCTCAAACATTATTAGTACTGGCAGTTGGATTTGTTCTAAGCTTATTTATGTTTTGGTTATTGACTATAATCTATAACAATCTATTGGCGTTGATCAGAGTTTTCGTTGGTCTGAGATTTGATAGACATTATCGGCTCGTAAATAACGCCTCTGACGATTTCGAACTGGCTATCCGGCGGCAATTATGTGACAATAATATCTCAGACGGAACAGTTTTTGCCAATCCCACAGTTGTTAACAACTCTAGCAAGTCGACGAATTCATCATTGTTTGCATTGTCTCCTGGTTTGGTGAT
>mk4.000957.03.01
ATGAATGAAAAATCGAATGAGTTACTAAAGACAATACTTGCATTTAGGAGCAGATCGGGCATCGCCCTATGGGCGGGTAGAGCTTTTGCGGCAAATGTGACTGCAGCTATTTATTACACTTTTTGGAAATTCCTCATGAATAAAAACACAAACAAACATTTCCTAGCTTATCCCATATTTACTTCAAGGAATGCAAGACAGGTCTTTGGAACAATGCAAAAACAAAAGATCTTCTTGATTTTTATTTGTTTTGTTGAAATGTTTTTTTTTACTATGATCATCTTTGGATTCAATTCCATTACGATTGTGTTCAAATCTCTAGGAGTTTTCTCGAAGTTCTGTCTTCTTACCGACGACAGTTCCATAATTGATAACAAAACAAATATTGTAAGTTGTCATGAACAAGATGTCATTTACGGATATATTTTCATAATCTGGGTAAATTTCCTCGCGTTGTCTGCGATTCCCGGAGGTTTGATCTTTGACTACTTTGGAATACGATTCACAAGAATTCTTTCTTCAATAGTAAATGCATTGGCTTTAGTTTTTTTTGGTTTGATCCAATTCAATTCTTGGCTACTGATTCCGGCTGGGTGCCTTTCCGGGTTTGGAGGGTTTATGCTAAGTATATCTAATTCCGCTATTGCCGACACTTATGGGATTAGGAAAAACCTTATGATATCCATTCTGAGTGGTTTGTCAGGGTCTTCACTGCTAGTATTTAATATGATTAAATTTTTATATGATCACGAAATTGCTGTATATATTTCATTCACGGTTCTTGCTGTTGCATCAATGGTGATTACAATTTCTGGTTCTATGTTACTCTTAGACAGTATTCGTTTGCCTTCAATTATGGTCAAGAAGAATGGTAGTAGTGAAGACATTCCATTCTATTCGGAAAACGAAATGGAACATAGGACGTTTGTCAAGATAATTAACGCAAAAAGACAGGACTATTTATTGAAAACTTTCCCAAAGCTTTCAAAGGCCATTTCCAGTAGGTTATACGTCATGAATATGCTGTATTATATATTAATAACTTATAGGTTAAATTTTTTCTTATCTCAATTGGCATCACAATTGAATTATTTATTCCCAAAAGACCTCGCTCTTGTTGAGCATTTAAAATTTTATTGTAACATTTTTCTAGCTTTGAACCTATTTGGGTCCTTCTGCGTCGGAATCCTCATTGACTACAGTTTGAAGAAAGCAAATATTTTTCTAGAAAATTTGCATATGGATGAAATTCCTGTGGGGAGTTACAAAATTTACCACAAAGTATTTGTCGCTCCCTTGGCCATTTGTAGCATTTCACTTATAATCTCTTCATGCCTCATTGGAATAGCGAATAAGTTTGTTTTTTATGGGATATTTTGTTTTACTTGTATTGGACGTTCATTTATTATTTGTTTAATTGGCGCGTATATTCTGAATGTGTTTCCCAAGCAATATTTCGGCAGCCTGGCAGCAATCACAGTTCTTCTCTCGGGACTTTCACTTTTAACTCATTTTCCTTTGGTTAAATACGCTGCCACAAATCAGCATCCGTTAATAATTAATTATATATTAATAGCCTGCCCAGCGTTGTCATTGTTGCATCCGATTATCTTGTATTTTGAATAA
>mk4.002266.04.01
ATGACAGTAACAAAGCAATCATTATTCAGAATCATTGTGATGGTTGACAATAACAGTTCTCTTGATTTGTCAGAAGATCATTGGGATTCACATGATACCAGTTTCATGAGCAATACCGGAAATTCAAGCCGAATCCTTTTGGACGTACCTTGCAAGGTGTGTCAAGACCATTCATCGGGGAAACATTACGGAATTTACGCCTGTGATGGATGCGCCGGATTTTTCAAGAGATCTATCCGACACAGCCGACTGTATATTTGCAAGAACAAATCCATCAAAGGAGATAGTTGGATAGGAATCTGCAAAATTGACAAAACTCATAGAAACCAGTGCCGTGCCTGCCGTCTTCAGAAATGTGTTGACTCAGGAATGAACAAGGAAGCTGTACAGCATGAAAGAGGTCCTAGAAGTTCAACAGTGCGAAAGAAGGTTGCAATGTATTTCAACGAGTTATCTCACAACATTCTTGATTCGAGTTCAATGCTGCCTTTTACGAAATCTTTCAACAACGCCAATAACGTCAAAGAGGAGCTTCTGGAGTTTTCGTTGATTTCAGCTGCTAAACTAAATAATTTTTCAAACAAGAATTCATTTTCTGTATCATCACTCTGTGATAACAGTGAGAATTCAATCGAAACCTTTGACGATTGCATTGGGACACCCAAATCAACAATTTACTTTCTTCAAGAGTCGTATTTCTCAGAATTGTCTGCTCGATCTCTGTTTAACACTGTACACTGGATCAAGTCACTCCAACTTCCTAAAGAGATCGTGTCGGTGCTGCTGGAAGGTAATTGGTCCCAGCTATTTATTCTAACTGCATTTGAAACTAAAGTTCCATTTAACGATAGGTCCTTGATGTACAGGATATGTGGTGAGTTTAAATTTATTCCATGGCCTCCACTCAAAAATATGCTATAA
>mk4.028797.00.01
ATGGTAAATGGAGGAGAAATTGGAATCAATAGTCCAACAAAGCAATCCAAGTCAAATTCAAAACAAAGCAAAGAGAAAATATTTCAGAGCAAACGACAAAGCAAAAATTGCAAAGCAGCCAAAGCAAGCAAAGAGAAACGAGAAAACCAGTCAAGCAAACGAATAACCGTAAACATTGATAGCATCAGCAACCACACGAGAAGCAAAAGCCAAGAGAATAGAGAAAAAAGTTTATTAAAAGCGGAAGAAAAGAAAAAAGTTCGTTACAGCAGAAGTGTCAACACCAGAGTATCAACTACAGCAGCAACAGGAACCGGCACAGATAGCGGATTGACCGATTTTGAATTTAATAGCAGCGAAGAGAACGAACTACGTAATATCGAGAACCAATTGGCAACAATAGAATCAGTAAACGAAGAAGATCTGGACAACAATCCAAACATGACGACTTCAATAAACCCTCCAATTCCGGATGCAAATACAATGTCAAATAACAACAATGTGATGGTAGGAGAATTCAGAGAAAAGTTTAGAGGAGAACCATTCGACGGTAGTCTCAATAAATTGGATACATTTATAAAGGAATTTGAAGTGTATAAAAATATCTGTCACTGGACAGATCAAAAGGTAAAAGAGCGACTACCCTTATATTTAAAAGGAAGCTTACAAGATGTATTCGTGGAAGAAGCAAGAGATGTAACGAAATTGACAACGTGGACAGAGATTAAAGAGTTCTTGGTAAAAATATTCGGAATAGAGAAAAAGGGAAATAGGAAGATATTGGACTTCCTACATCGAAAACAAAGACGAGACGAATCAAATGCAGTATACGCATGTGAACTAAAGAAATTGTATAAAGAAGCATTCGGAGAATCAGATCTGCCCGAAGACAAAATGGTAGACGTCTTCATAAGAGGAATCAAAAGAGAAGACATACGAGCCAACCTTGGATGCTTGGCACCAGAAACATTAGATAAAGCAGTAGCAATCGCAAATAGATGTGAAGCCCATCTGGGACTGGGATATCAAGTGGCAGTCTTGGCCACAGAACCAACAACATCAACAGTCAATGTCAACAATCAAAACAACAATATCAACCCAGCTATGAATCAATTCATTCCAAGAGCACAACAGATGTTCAAGCCACCAACAACAAGAAATCCAGAGGATAAAGGTAATAACCAAGTAAGTTATAATAATAATTTCAGGAACAATCCAAATGCAAACGAAAAATGCTCCACATGTCAAAAAATAGGACATCGATCAGAAAATTGTTTCCGAAATTACAATTGTCAAAAATGTGGTAGACGAGGACATACTGAGAGAATATGTCAACAACTTAACAGCAAAGCGTGCTATAATTGTGGTCAACAAGGGCACATCGCAAGGCGATGCAACATAAGAGGAGAGTCAAACCAATCAAGACCAAACAATAATCCTACAAGAAATCCACAAATTAACGTGATACAAGAAATAGACATGTTACGGGAAACATTACAGCGAATGCCCATGGAATTAAAAGAGATGATGCAACAGATGCCCGCCAATATACAGCAACAACGAATCAAT
>mk4.011879.00.01
GTATATTTCACATTCGGTCAACAACAGCTTTTTCTACAAAACAAAAACAAATATTCTGAGGCGTTCAGTGATGCATGTAGTTAAATATAATTTAACTGCCACAAGCAACCTCTCATCACTATTGCTAGGGGCTACATGTTAAAATAATTGTCGTGGCATTGAAGAAAAATTCGAATGGGCAATCAGATTCGACCCTGCCTGAAGACGATTAGAATTACACAACGACTACTCCCATTTGCAACTACCGTGCCATGGACACCCATACTTATCTTTTTACAATCCTTCCTCAACTGCTCGTGTGAGTTCCCCACAGGGGTAAAAGTAGATTGCATGCTTTTCTCTTTTTCTAATGGAAGGTAATTTCAAGAAAATAGGTAACACACTTGTTTCAGATGGCTCCTAATGATTGGAGGTTGTGGGTGTTTGAATACGGGCGTACAAGTACAATATTGGAATAAAAACTACAGTCATTTTCATCGAATCAACCTCAGAGCCAACCAATCCCAACTCTTCCCACCAAGCCCACGAAACGGGAACATCTCCGATATCGTCGCGAAACGAAATCCATGTTCGGCAAAACTGAGAAGAAGCAAACACGCACCTTCAACCAGTCAGCTCAGGTCGCGCAATCCGTCGGATGTTACACCGCTAGCCAGGACGAACACTCCCATCAATTGGAT
>mk4.000055.15.01
ATGGTAGAAGAATATTTACCAATAGAATCAGATCAGAAAAAATATAAAACTACTGGAAAATTTCGAATATTAAATTCAAAAACATTAGAAGTGTATGAATTACCAATTGGAATATCAACTCAAAAGTATAAAGAATATATTGTTAATGAAATGCTGGTAAATTCAAAAAGTATTGTCCGTGATTATGAAGACCGTAATACAGACACAGAAGTGAGATACAAAAATCAAAATGATAGTGACACAAAAGCTCAAGAAAGACCTACGGACACTAGAAACTTTAAACAACTTAGCTGCAATATGAATGATCAGGATAAGGGAAAAGAAGAAGAAGAAGAAGAAGAAGAAGAAGAAGAAGAAGAAGAAGAAGAAAACAACAAGAAAAAGAAGATGAAGATGAAGAAGAATAATAAACTTTGCAGAAATTGCTTACACTGTTATTTATTAAATTTATGTTCATATAAATAA
>mk4.005392.00.01
ATGAATAAGTGTTTCAAATGTGGTTCTGTGGATTATGATGAGGATTTCAATTCAAGAGATTTAATTTGTTTAAATTGTGGAACAATATATGAAGGTAATGAAACACAGAATAAAGTTGCAGTTCTTAATTATGCAATGGGAGAAAATTTTGTTGGTGGAAAACAGGAATATTCTGGCAATATTTCTCGATTTCGTTTAATTCGAAGAACAAAACAATTGATTTATAGTTGGTGCTCTAAATTGAAGTTATCTGAGGATTTGAATGAAAGTTCTCTGGATTATTTTAAAAAATTGTTAGATAAACGGAAAACTATTGGTGTTAGAAAAAACATGATCATTGGAGTTTGTATATATTTTGCTGCTATGTCAAAAGGCGAACCGATAATACTTCTTGATATTAGTAATAAATTAAATGTCAGTGTATACAAATTAGTGAAATTGAGTAAAAAACTGAAAACTGTACTCGGTTTACAATTCAAAGCACAAGATCCTTTGATATTTATTAACCGGTTTGTGGATTATTTGCAATTTGAACAAAAGAAAAAAGAAATCATTCAAGCAGCAATGAAAATTGTGAAAATGTTGGAAATAGATTTGAAAGAAATCACATGCAGTCCGACAGCAATTGCTGTCACTGCTGTCGTTATCGCTGCAAAATTGAATCACATCGAAAAATCCCATGATCAGATATGTATAAAATGTAGGGACAAGTGGAACATTGGGGGGGTTCGCTATTATGGCAATAAAATGAACCGAAACGTGATGGAAACTCTACGAAATCATTAA
>mk4.004632.03.01
GTTTATACAATTATATTATATTAAATTTTTGAAAATATATTTTTTATTACTACATAAAAAGTTACATATTTATAGTTAAATTTTATGAATTTGTATGTCTGGCCGCCTTTAGGTGCATTAGAGTCGATTGATCCAGAAAGTTTAGCTGTCATTACTTATGTTAAAATAGCACAAGCTCCAGTAAATATTTTTACAAACATTAGACCATGGTCGTGCCCAAGTTACTCATTACCATTTCTTCAGCATAGCTTAAACTCTTCTGTTGGACTTAAACATATAATTCCTTATTTTAGAAAAGAGGTTACTTTTTGTCAATTATATGTCTAATTATG
>mk4.023074.00.01
AGATCAAATTTCTTATTTGGCAAATTCAGTTATTGTAAGGGACAAAGAAATTGAAAGCGGAATGAAAGTGGACACTAAATTTAATGGATCACATTTCACTATCATTTGCGACGGCAAAATATATTTGACAAAGTTCACAAACGACATTCAGGTTGCTGGAAAGGAAGTAAAAGATGGAAGAATAACTATTAAATATTCTGTCTGAATTGACATATGAGAAATTCTTTTTATCGACACTATAGCATTTTATTTTTGATTTTGTTATTTTTATATATTTAACATTTTATTTATTTAACATTTTTATA
>mk4.013911.02.01
ATGACTGCCTCACAATTTATTGAAAACTTTAAATGGTTTAATTTGAAGAATGGAAATGGATTTATTAGTGATGACAAGGAACGAAACTATAAAGATATCATTGTTCATTTTAAATCTAATGATGTAGTTCTCGCTCTCTATGTGGCTGGGCGTTCGATAGTCTATGCGCTGCCTCTTGCAATCTGCAGAATGACTTTGGCTGGACGAGATTTGACCGATTATCTAATGAAAATCCTAACAGAAGGAATTTACAGGTTTACAACTACAGCCGAAAGAAAAATTATTCGAGATATTAAAGAAACATTGTGTTATATTGCTTTTGATTTTGAGATACAAAGGCAAACTGCAGACTCTTCATCGTTACTTGAAAAGATTTATAATATTCCAGATGGATAA
>mk4.002055.00.01
TCGTTTGTTGTACTTCTTTCGAAACGAGTGAACTAAGTTGGTGGAATTACATTTACACCGGTGGTAAGCCTATTGATCAATTCATTTTATTTAGTTAAGCAAGATGATGTCAAGAAATTGTTGATTTTCAGGATGGCGGTTATGGGGTAGCGTCGAATGTAAGTAGGGATTTTAAAGATTTCGTACCGATTTTTCAATATAACGTTTAATTATTGAACCTAGCAACTGTTATCGTCACATCCTACGATATAAATTCATGGCTTTTCTAAATCCAATATCAACGTCAATTTTTGTTTACCAAATGTTATAACCAAATGATCAGCGGAAGGCGAGAGCGGATGTCGATTCACTGGAGCGTCGACGTATGTGTGGTGTAACTTCCTGCGGATATCGTGATTTGAACGGTTGAACGGAAGT
>mk4.000959.00.01
GTAGACTGAGGAAGAAATTTGAAGCGTTGCGCAATCAATTGCAATTAGAGCTAAAACACAAAAAATCTTCGGTATTTGTAATGGGCTGGGATTTGGGTGCATTGCTGGGTTTGTTATCTTCCATTAAAATTCATGGTTACTTCACATCGGTTTTCTGTGGCGTGATTTGTCTCGGGCTTCCGTTGAAGGGTCTCAAAGGTGAACGGGGAATCATACCTGAGGATTATATACATTTATTAACAAAAGAAACCTTGATAATATCCGGTGACATGTCTAGTCTGGGAAATGGCGATGACATTGAAGATTTTAAGGATCGAATGAAAGGTAGAGTCGATATTAAACACATAAATATTGGAGGCTGCGATCATCTGTTACGACTGAGTTCAGGATATGCAATGAGATACAGAATTTCACAGGATGTCGTTGATAGATTAATTGCTAAAAACATAAGAAATTTTGCAATCGATCAAGTGTTGCATTCATATTACAAAAGAGAGGAACTAGTGGAATATACACAAACAAAAGGACAGAAAGATCGAGGAACTTACAAAGTCATTCAAATTATTTTTATTGAAGATGACAAATGGCAAAAAATATAA
>mk4.023972.00.01
TGAGAAAGTGTGCGCGGTAAGTTTTGGCTTTGTCAGCAAGTGTGTGTCTATTGGGAAGGAAACAAGACACACCACTGTCGGCCCACCTACTAATGGAGTGTGCAGCGAACCGTACAGCATTTCGAATCGATTGACATTTTCACTAAATGTCGAGTCAAATTTCCCTAAGCAGCTATTTTATAGATCTATCGATGTATTTCTTATCAGCACTATTTCATGGCGTTTACTAGTATTTTGCTTGGGCGTCGAATTTCATCAGTCGTCTAAGGGGTCGTTATGGGTGGAAATTAATCCATTTTTTCAATGAGCTTTACAGGTGGAGGTATGGAGGTCTCGTGCTTTGCTCAGAGTATATCAATGGATTTGGGTCGAATTTTCCTTTGACCTCGTCTGGGATCGGTCGACGAGCCAACAGAACTCTTGGATGATTGGTACAGGAATTGTTCGAGTGTCTCTTATTTTGGTCAACTTGTCAACTTTTGTTACGTAATACATAAGATTTGTTAAATACATTAAAAATTTCTTTATGCGTGATTTTAGGCTAGGGTTGATGAGTTTATACGGTGTATCATTCAACCCAATGGTTAAAGTTTGGGGTATTGAACGACGAATACGAATTACCTATGATCATACATGCCATGAAGTCACCTAATATCGTCGTAAGAGTAACTACTCATTGACCTCATGGTCTGCACTTTCCTTTCGTGGTGGTTTACGCGAATGTGTAAGGACCCGTTTTATGACTCGTGTTATTCATTTATTGGTAGGAAGTTAATGCTGGCATGCAGAAATATTATCAAATTATTGATTCAATGTGTAGAATTGATGAAGTTGGATTTTTCTATCAATAAAATACATTTCACTTGG
>mk4.028170.01.02
CATTACAAGAAGTATACTGAACAAATTTCAATTCTGAGAACAGATTTCACCACAAGATTTTCAGGTTTTGCAGCTCATGAACATGATTTTAAATTATTTTCAGATCAATTCAATTTTAATGCAGATGCTGCACCAGACTCAGTTCAAATGGAACTGATTGAACTTCAGTGCAACAGTGACCTGCAAAGAAAATATCATGAAGTATCTTTGATTCAATTTTAA
>mk4.002673.00.01
ATGTTAGATCAACAAAAGGCTTCGTCGATTGTTCAACACAATGAAAAAGTAACAAGAAATAGAAATATTCTTAAGAGATTAATAGATGTAGTTTGTTACTTAGCAAAACAAGAAGAGGCATTTCGTGGACACAATGAGAATATAAATTCCTTTAATCGAGGAAATTATCTAGAATTAGTAACTTTAATTAGTAAATATGATGACCTTTTAGCAAATCATCTAAGAACCGTGACTGTATTTTCTGGAACCTCTAATAGAATACAAAATGATATTATTGCATCGATTAAAAATATTTTGATTTCTGAAATTAGAAATGAGGTAAAAGAAACGCCATTCGTTGCTATTATGCTGAATGAAACGTCTGACATATCTCACAAATCGCAATTATCGGTTGTGCTACGATATGTTAATTATGATGTTAGTGGTGACCGTTCAGCAGAAGCTTTGTGTAATGTTGTGCAAGAAACGATTTTGAGTTGGGGATGTGAGAATAAACTGATTGCTCAAACGTACGATGGAGCGGCAGTCATGGCAGGAGCTTTGAATGGGACGCAGAAAAAAGTCAAAGACATTTTTCCAGAAGCTATGTTCGTGCATTGTTGCGCAAATGTACTTAATTTAGTTCTGTCACAATCTGAATTGTTTATAAAAGATTTTAAATTATTTTTTGCAACAATTTCTAGCATAGCGTCATTTTTTTCGGTGTCTACAAAAAGAAATCATGTTTTAAATGAAACTATTAAAAGAAAATTTCCAAAATTAGCTGCAACACGTTGGAATTATTCATCTCTCTTG
>mk4.063123.00.01
ACTATTCAATTTCAATTATGTTAACAGATATTATTACAACTCATTTAAACGTTATTTTTTGTGGAATCAATCCCGGTTTAAAATCATCGGATGACGGGCATCATTTTTCGGGAAAGAGTAACCGCTTTTGGAAAGTGATTCACCAGTCGGGCTTTACTCCTTATGAAATTGAAGCGGTGAATGATATTTCTATTCTGGATTTTGGATTAGGGCTTACAACTGCTGTTGCAAGAGCAACATCCCGTGCCGACGAACTTTCAAAAGATGAGTTTGACAATGCTTTGGATACTTTTAAAGCAAAAATAACAGAATATCAGCCTCAATATGTAGCTTTTCTCGGTAAGGTGGCCTACAAGGCTTTCTCCAAAAAGAAAGAAATTCTATGGGGACTGCAGGCAGAGGAGTTCTGTGGGGCCAAAGTATGGGTTCTTCCCAATACGAGCGGCTTGAACCGGGGATTCTCACTTGATCAGCTGGTTACTTGCTATAAAGAATTTTATCATGCAATTCAAGAATCGTAA
>mk4.028028.01.01
ATGAAGCAATTGTATATAAATGGAGCTGGGCTAGCTATGGGCACCATGGATATCATTAAATTGCATGGTGGGCATCCAGCGAATTTCCTCGATGTCGGAGGGGGCGCCACTGCAAGTCAAGTGACTGAAGCATTTAGATTAATTACCAGTGATCCCAAAGTCCATGCAATCCTGGTGAATATATTTGGGGGAATAATGCGGTGCGATGTTATCGCGCAAGGAGTAGTTGCGGCAGCAGCAGAGCTAAATATCAAGGTCCCTATAGTAGTCAGATTACAAGGTGGAACCCAGGTCGATGATGCTAAGGCTATAATTGCTAATAGCGACATGAAAATTCTAGCTTGTGATAATCTAGATGAAGCTGCGCATATGGTTGTCAAATTGGCAGATATAGTTAGTCTGGCAAGGAAGGCTGCGGTCGATGTGAAATTCGAGTTGCCTATCTAGGAGATTATTGAATAATAATTTACCAATTAGTTGTCATCATTTTGAATACATATAATTATATATATAAATATATTGAATGAAACTATTCTATTCTGTTTTGCTGGGGTTGCATTTTAGATTTGATTTGACATATGTATATGTATGTATGCGTATCTCTGTGTGCTTTTTGTCCTATATTGTTTTCAAATTAGAATATAATTTCTGTCGAATATATATTATCAATAATACACAATGTGATTATCAAATATAATTGTCGATTCT
>mk4.019625.00.01
ACTCAATTTCAATTATGCTCTGAATCAGAGAAAAACGACTCAGAATATCAAATATCAAAAAGATGGAAAATATTCAACGATAAAATCAATGAAACTAAACAATGTCTGGAAGGAACAATGGAGAGTGGACATAATTTATTGACAAAGTTGCGACTGCTCAATGATTGGTTGGCGCATAAAGAAGCGGACATGCTGGAACTGAAAGGAAACGTTTGCAACACATTCAACACGGCACAAAATCAGCTTTTGAAATTCGAAAATTTCATTTCTGACATTGAAGCCCATCGAAATCAGATAGAAGAAGCCATTGAATTAGCACAAAATCAAATAGGTGAAGCGATTGATTCAAACAAACTCATGGAGCAATCTCATACCGTCAATTTAGAATCCGAAGATCTTATCTTAGGTGAATCTGATAATTCGGACACCGGTTCAAACGGAAACGTTCCTGATGACAAAAGTAAAAGACTTCACCGCAGACTCCGACGTCATTCTCATTATATGAAAAGGAAATGGATTGAATTAAATTTAAAAATGCGTGATTATTATGAATATTTCAAGAAAAAGTCTGTGATATTGAAATCCGTTGACATTCAAATAAAAGAGTGCAATCAGTTGTTATCGGAATTGGAATTCCATATTGATAATTGGTCGAATGTTGCCAATGTTAAACTTTCTGTGATTCCACAAGAAATGTCACAGACAAAGAGTCTTATTCAATCACTTCAACCATTATTGGAGAAAATAGCCGCAATTGAAACACAGAAAAGCCAATTGCAAAACATGAAAGTCCCAATCAACGATGAAATATCCAAGGAATCCGAAAAGATAACATCTCGAATATCATATATCAAGTCTCTTTGTGAGATGAGATTAAAACAATTACATCAGCAAGAAACATTGTCATTAAAACAAACCTCAAACAATGAAGAACCTCAAATTCCAATGTTTCACGAGTCATTAGAGTCAATGTCGAGAAAGATTGAAATGCCTTTAGGTTTGTCGGAAAATCGGAAATTTATTGAATTAGAAAACGAATCGGTCTCATATCCTTGGGAACGATGTCTTCATCCTTCAGGATCAGAAGTGCCTTATTATAAAAATCATTCAACTCAAGATACTCAATGGGATCATCCGATCATGGCAGACTTGATCAAGTCATTTGATGAACTAAATTCCATCCGATTTTCCGCCTATCGTACAGCTATGAAATTAAGAGCCCTTCAAAAATTGCTATGTTGTGAGTATTTTATGGATTTTGTCGACATGAATCTCGTCTCCGATACTTTCAGATTATGCGGAGTCCATACATCAGCTGTCAATGAAAGATTATTGGATGTTGGTCAAATAATTGTTTTCCTTGCATCTCTGTATCGGGCAGCAAACCAGAAAATTACCAAACGTAAAGAATCCCCAAACACAATTGCCAATGATGAATCGGATAAATTATCTCATTCGATTCTTGGTTGTGCTAGAGGCAGCAGTATTAGACATTCACGATCAAAAGATAAATCTCATCATACTAGAAGTAATAGTTTTGGGGGATTTAAAGGCGAAAACGAAAAAGATGATATGGGCACTAAACCGAGCTGTATTAAAAGCCCATCAAAAACAATTCCTTCACAGGCGGCTATAATGAAATGCTCAGGTATGGCAAATATTCCGAGTACTCGAACACTACTCTCAACTGGTGAGTATGAAATTAATGTCGCAGTGTGTGTGGATCTTGCTCTCAATTGGTTGCTTAATGTTTATGATAGGTAA
>mk4.002399.00.01
TTCATAGGATTTCATAGAAAATTTATTATTCATTATTCATAACATTGTCTACTGTTTGTCAGAAATCTCTAGTTGTCTTAGTTGGAAAATTGTCTGCAGTTGGCTAATAGGAGATTTTATTTTGAACTGTGTCCTCCCAAAGGTTTGGTCCATCTCGCGCTGCGGCTGGTTTTCTTCTAGATACATAGCTAGTCTCCTTCCGAATGTTACCGGTCTCTCCGTCTCTCCGATGTCCTTGGTGAAAGTTCATAATTTTTGCCGCTGTTTGGAAAAATGACAGAATTAACATAGCGAAAATGTTTTATAGGAAAGACCATGGCAGTGCCACGTCATGTGGGTGATTCTCGAAAATTGAATTCTAATGTCTAATGTAATTAATTTTTTTGCACCGGAATATTTCATAACGACTGGTGACAATTCTCTCCTTATTGTCGTGGTGATATCGATATTTCTACTGGCTTTCTAGCTAGTGTGTTGTTGCACTATTCCCGATATCAGCTATGCCGATTGTGTAACTAATGATTCTATCGATTGGAATCCTCTACCATTTTTCCTACCCCAATTTAATTATACTCGTGGCAATATTTGCTTGTTTCAGGATTTCCATTTAATGCGTCCTCATTTTCAGAACTCATGCTATCGCGTTCATTTGATTTTTTTTCTCTGGACTCCTCTGGGATTTATTGCTCCGGTAGTCAGTAAATTTTGGGTGAGTATAATAATTATTTATTTCTCGTTGAAGTTACAATATGTCGCAGGCTTA
>mk4.019142.01.01
TAAAAATATTCGGAATAGAGAAAAAAGGAAATAGGAAGATATTGGACTTCCTACATCGAAAACAAAGGCGAGATAAATCAAATGCAGTATACGCATGTGAATTAAAGAAATTGTGTAAAGAAGCCTTCGGAGAAGCAGATTTGCCCGAAGATAAAATGGTAGACGTCTTCATAAGAGGAATTAAAAGAGAAGACATACGAGCCAACCTTGGATGCTTGGCACCAGAAACACTAGATAAAGCAGTAGCAATCGCAAACAGATGTGAAGCCCATCTGGGACTGGGATATCAAGTGGCAGTCTTGGCCACGGAACCCACAACGTCAACAGTCAATGCCAACAATCAAAACAACAATATCAATCCAGCCATGAATCAATTCATTCCAAGAGCACAACAGATGTTCAAGCCACCAGCAACGAGAAATCCGGAAGACAGAGGTAATAACCAAGTAAGTTATAATAATAATTTAAGGACCAATCCAAACGTAAACGAAAAATGCTCCACATGTCAAAAAATGGGACACCGATCGGAAAATTGTTTTCGGAATCACAACTGCCAGAAATGTGGCAGAAGAGGGCACACTGAGAGAATATGTGGACAACTCGATAGCAAGGCATGTTACAATTGTGGTCAACAAGAACGCATCGCAAGGCGATGCAGCATAAGAAGAGAACCAAATCAACAAAGACCAAATAACCCTATGGGAAATCCACAAATTAACGTAATACAAGAGATAGACATGTTACGAGAAACACTACAACGAATGCCCATGGAATTAAAAGAGATGATGCAACAGATGCCCACCAATATACAACAACAACGAATCAAT
>mk4.000336.08.01
ATGTTTGTAATCCAAACAGTTCTTTCTTTATATGCGTCTGAGCGTACGATGAGTATCGTTCTGGATTCCGTAAATGGTGTAACACATTCTGTGACAACTTATGAAAATTATTTGATGAAAATACTAACTGAACGAGGGTACGATTTCACAATTACACCTCACAAACCAAAGAGAAATCGACAAGATTTTAATATTAATAGATCTATTGAGTGGTGA
>mk4.022485.01.01
ATGTCTGATAATAAAGATTTTACAGTTTTCGTTGACAATTTCGATCCCGAAAATATGACAAGTGACATTTTATTGGAATTGTTCTTACAAGTTGGACCGGTTGAAAACATTACATTGAAAAAAGATTATGCATTTGTTGACTTTGAAGATGAAGAAAGTGTAATGTATTCTTGTAGTGCTTTGAATAATATCAAGTTGTTTGGAATACCTTTGCATGTTAAACCAAGAAAAGGGTCTAAATATGCAAATTGTCCAACATATGAATTTCCTAATGAAAACCGAAAAAGACGAAGAAATTCATCATCAGAAAGAACTTGTGAAAAATATTCTAGAAATGATTTCAGCGAGAAAAGTGTACATGGGATTAGAAGCAAAGAGAACAGAACGAAGACCAGGTGCAGTCTAGGTGAAGACAAGTATGATCGATACGAAGGTAGATATGAAGAAAAATATAGTCGACGTAAAGAAAGTCATAAACGACATGATGATAGGCATGATCGATATGAAGATAGGCATGATCGATATGAAGATAGGCATGATCGATATGAAGATAGGCATGATCGATATGAAGATAGGCATGATCGATATGACGATAGGCATGATCGATATGAAGATAGGCGCAATCGATATGAAGATAGGCATGATCGATATGAAGATAGGCATAGTCGATATGAAGGTAGGCATAGTCTACACGAAGACAGACATGATGATCATAAGCGCGATAGACGCGAAGAACGAGCCTCAAGATAA
>mk4.001761.02.01
ATGTCTACGAAAAGTAAAGCTGGAAAAATAAATAAGTCCCAAAGCAGAATTCTTAGCTCAAGAGCTTGTCTTTATTTTCCTGTTGGTAGAATTCACAGGAAGTTGCTTAAGGGAAATTTCGCTGAATGTGTTGGAGCTGGAGCAACGGTTTGTTTGTCGGCAGTTTTGGAATACTTAGCTGCTGATTTACTTGAATTGGCTGGTGATCCTGCAAGAGATAACAAGAAAGGTCGTATTGTTCCTCGAGATTGGCAATCTGCTATCGGCAATGATGAAGAACTGAATAAATTAATGGATGCTGATTCGGACCAGACTTCTTCCCGATCAAACAAATAA
>mk4.021109.00.01
ATGAAAAAACAACTCAGATGCGATCGAGTTACACTTCACAAAAATCTTTTTATGTGCCACTTAATAAATGCGATTATTTGGATAAATTTCTATGTTGTCATCTCTAATGGTGATGTAATGCAGAGGAATCCAATCCATTGTCAAATTTTATTCGTAATCGCAACATATTTCAGTGTCGGAACATACTTTTGGATGTTCAGTGAAGGAATCTATTTGGCAGTTATTCTAATATTGACATTCCACAAAGGACCGATTCTTTTAACAATTTGCATTGTAACTGGATGGGGTAAGCGGATATTTGTGATCTTGTTTCCCATTTCGCCATAA
>mk4.007684.02.01
ATGATGCTTAAGACAATGGATTCACCAGCTATGTATATGTCAATTCAAAAAGTTCTATCGTTATTTGCGTCTAGCCAAGAAAGGGGTATCGTTTTGGAGTCTAAATATGGAGTAGCAAATTATGGACTAATTTACGAAAGTTATGCATTACCTCGCGCAATTTCCCGAATGGATTTAGATAACAGAGACTTAACCGATTATTAA
>mk4.002662.04.01
GGAGAAATATTAAAATCAATTATTAAATGGTCGTCCCATGACAAAAGTCCTGCAGTGAGTTTGTCAGAAAATAAATCCGTTGCATATTTCCATGTGGATCCAATATTTGAAAGCAACAGCACAGCCGGCATTCGATCAAATATTGGATTTAGTACTGGAATGATTTGTTGGAAATTTGCTTTACTTGAACCGCCTTTGGGTACATCGGTAATGGTTGGTGTCGGTACAAAAAAGGCACCGTTGCATTTTGGAGACTATTGCTACGTGAATTTAATTGGTTACGATGACCAAAGCTGGGGATTGAGTTATAAGGGATTGATTTGGCATAATGGGGTTGAAAAACAGTTCTGTCCTGCTTTTTATTCGAAATATACTACAATACAATGTTTTCTAAATTTGCTGGATGGGACTTTGCGTTTTCAATTTGATGAAGGAGATCCACTTGTTGCGTTTCAAGGGGTTTTCCCTAAATATGGTGAGTCTTTGTTTGCTATGGCCAGTTCGACTGCCGCTGGTATGGAGATCGCTATCACTAGTTACACTTGCTCAATGAATACATTACAAGAGTTATGCTTGGGTGTCATTTTCCGATGTTGTAGCATGGAGAATTTTTCAAAATTGCCCATTCCTGGTTGTTTGAAGGAATTGCTGAAAATTTTTTTTCACTGTATGTACGTACGTATATCGGTTTTCTCGGAAACACATAAAACCAAGGGACGAACAAGAAGAGCGAAAGCTCAAGAGGCGCTCAATAAAATATGGAATACAAATCAAACTGACTGTGGTGATAATGAAGTTGCTATTGCCGATCCAGGAAACAATCAAAAAATGTTGCTAGATTTCAATATTAGGCGATTTGACGAAAAAAGCCATCAAGAGGCTGAAAAATGGTTAACCGATATGGAGAAATGGATACAAAATGAAGATTAA
>mk4.006402.00.01
GACTGCCATGTTTGATTTTTGTGGATTCCGATGCATTAAAAAATTATGAAAAATAAATGTGGGAATCGGGTTCATCCACTATGTATACATGTGAATACGAGCATCGGTATTCGGATCGATTTTTATTGTTGTTACGCACACCACGGTTGCAAGTCTCGTGTGTGTGTATACTACTATTCCACTAGGTGAGAGAGATGGGTGTGCCTTAATTCTCTCAATCGATTGATTCTATTAAATGTCAGGTCGAGGTGCTGGTGGCCAGTGTGTATTTAGTCACTGCCTCCAACTCCCAGTCAGCATCTCTCCTGTCCTCACAATTCATAAAGGGAATCATTAATTGGAAAATTCACCTAACTACGACGAATTCCAATTTCACAGTTGCTAATTAATTCAGACACTCAAATTTGAACAAATGGAGCGAGGCTGTTATTCAATGATGACTTAAACATGAAATTTGGAACGACCAGATTCACCAATGGTGCTATTAACTAGGCCTACGTGGGATTGTTTCTATGATAGATGTTCACCGAGATTGTCTTGCTCATCCGTCAGATGAGTCCATGGGTGCTGAGGAATTGTTCAAAATGCGATTTGCTGGCTGGGTACAATGACT
>mk4.039420.01.01
ATGGAAACCAGACGTAAAAAACGCTTCATTGCCGGTGCTGTCTGCCCGGCGTGCGGCAAGTTGGACAACATGATGCTGTATCTGGAGCATGGAGTCGAGAAGGTGACCTGCGTCGCCTGTGGCGATACCCAGGTACAAACACCCGCCGAGGTCGACAAGCAGACTCGCGAGGCGGAAGAGGTGATCGGGGATCCTGACATGAAAGTAGCTCCTCTGAGCGTGGTTACGCTGGAATACACAGTCACCGACGAGCACGGTGAAGTCATCGACAGCACTGTCGGCAAAGAGCCGCTGGTCTATCTGCACGGCACCCGTTACCTGGTCTCTGGCCTGGAAGCCGAGCTGGAAGGTCGCGCGGTAGGTGAAGCCTTCGAAGTGACTCTGGCACCGAGCCAGGCCTACGGCGAATATGACGAGACACTGGTACAAGAAGTACCGGGCGAGCTGTTCGACGGCATGGAAGTCTCCGAAGGGGATACTTTTGTGGCTGAAACCGACGATGGCCACCGTCCGGTGACCGTGGTTGAAGTGTCCGAAGAGTTCGTCAAAGTGGATGGCAACCATCCGCTGGCTGGCGTGACTCTGGGCTTCAAGGTCGAGATCAAGGACGTGCGCGCTGCCACTGCCGAAGAGCTGGCTCACGGCCACGTTCACGGTGCTGGTGGTTGCGGCCACGATCACGGTCATGACCACGATCACGGCGGCTGCTGTGGCGGTCATGGTCACGACCACGATGAAGATCACGGCCACGGCGGTTGCTGCGGTGGTGCTGGCCACGGTCACGAGCATGGCCACGACCACGGTGATGACCATGGTCACGGCGGCTGCTGCGGTGGCGGCGGTTGTGGTGGCAAGGGCCATCACCACTGA
>mk4.000429.00.01
ATGGAGAACCCAGATGTCTCAATAATTAAAGATTTATTGGAAAATCCATTTTCAAGACGAGATGTTGCTACAAAAAACGAAATAGTTAAATTAAGTATACCGGTGCCTGATATTTTTCTATCGCAAAACGTTAAGATTAAAGGACAACAGTATGTGCGGCATTTTCAAAAATCTATCTTCGAAAAATTTAAATGGTTAACCGGTTGTAGGGAATTAAATAAGTTGTTCTGTTGGCCATGTTTACTTTTTGTTGTAAATGAAAAAGATAAGAACATTTGGATAAAACAAGGCTACAGTGATTTAAATCATTTTCACGAAGCTGTAAAGAAACCTGAAAGGACACAATCTCACATAAATGCCGTAATACAATTAAAAACATTTGGTACTGTCAGGATAGATTTAATGTTAGATCAACAAAAGGCTTCGTCGATTGTTCAACACAATGAAAAAGTAACAAGAAATAGAAATATTCTTAAGAGATTAATAGATGTAACTTGTTACTTAGCAAAACAAGAAGAAACATTTCGTGGACACAATGAGAATATAAATTCCTTTAATCGAGGAAATTATCTAGAATTAGTAACTTTAATTAGTAAATATGAGGACCTTTTAGCAAATCATCTAAGAACCGCGACTGTATTTTCTGGAACCTTTAAAAGAATACAAAATGATATTATTGCATCGATTAAAAATATTTTGATTTCCGAAATTAGAAATGAGGTAAAAGAAACGCCATTCGTTGCTATTATGCTGGATGAAACGTCTGACATATCTCAGAAATCGCAATTATCGGTTGTGCTACGATATGTTAATTATGGTGTACCAGTGGAAAGATTTTTGTTTTTCAAAGATGTTAGTGGTGACCGTTCAGCAGAAGCTTTGTGTAATGTTGTGCAAGAAACGATTTTGAGTTGGGATAATCCAGAAGGCTGGGACAACGACACAATTAATATTGCAAAGGGTTATCATATGTTTTTTGAAGAATTTAATAGTAATTTTCTCCTAAATATTTTTGCCAAAGTGTTTAGTTATACCGATGTTTTGTTTTATATTCTACAAAAAACTAACTTAGATATAGCATATTCTACTCAAAAAGTAGAGGAAGTAAAAAACGCAATTCGAAATATGCGAAATGATGTTGCATTTATTGAAGTCTATGAAGAGACTATTTCTGTAAGAGGAAGACCGCCACATCGACCGACCGAGGACCAACCAAGAGAAGGACCATCGGAAAAAGGGAACAGTCACCCAGGAGGTAAATTTTATCACTGTATTACGCTCCATTTAATTTTGATTATAACCTTTCACAAGAACCCTACCAGACCAAGATCGAAGGATAGTCATTTGGTACACAAGTTAAGAAATCCAACTAAGTACCCCGTAGTAACGGTATTATGTCTGTTAAAACCTGGAAGGAAAAGTGAAGCAGATCCTTGA
>mk4.018231.01.01
ATGATTGAAAAGTGCTATTTCAAAGAAAATAATGAAAACACCAATCAAATGTCAATCCAAGACCCCTCGAATCAATGCAAAGAAAACAAAATTGTGAGCAGTAGTAATGGAAACAAAAGAAAAATGACAAATATTAATGATAATTTTATTTTGTCCCCCAGTAACAGCCAAAAAATTGATCATTGCCCGATTATCATGGATAAAACGAAGAAGTTATTGACAACTCAATATTGTGAAGGATGTTATTTGCCAATAATCGACCCGGAATTTCTTCTCGGAAATGGGAAAAGTTGGCACAACAATTGCCTCAGATGTGTTCATTGCAATGTTATCCTGTGCAGCGTCGGGAGCACATATTATGTTAAGCATAATAAAAACTTCTGCCGGATGGATTACGCAAA
>mk4.001161.01.01
ATGGTAAATGGAGGAGAAATTAGTATAGAAGAATCAATAGCCAAACAAAGCAACCCAAGTCAATTTCAAAGCAAAGCAAAAGAGAAAAATATTTCAGAGCAAACGATAAAACAAAGTGATAATAAAGAAACTCGAATAAACAACAACCAGAATTTCAAAGCAGCCAAAGCAAGAAAAGAGAAACGAGAAAACCAGTCAAGCAGACAAATAACCGTAAACATTGATAGCATCAGCAACCACACGAGAAGCAAAAGCCAAGAGAATAGAGAAAAAAGTTTATTAAAAACAGAAGAAAAGAAAAAGGTTCGTTATAGCAGAAGTGTCAACACCAGAGTATCAACTACAGCAGCAACAGGAACCGGCACAGATAGTGGATTAACCGACGTCGAATTCAACAGTAGCGAAGAAAACGAAATAAACGATACAGAAAACCGGTTGCCAATAATAGAATCAGAGAACGAGGAAGAGAGATTAAAAAACTTAAACATTAACTCAAACATGGCAAATTCCATAAATTCCAACACGACTTCAATTCCGGATCCAAACATGATGATAAATAACAATAATGCAACAGTAGGAGAATTCAGAGAAAAGTTTAGAGGAGAACCGTTCGACGGCAGCCTCAACAAATTAGATACATTTATAAAGGAATTTGAGGTATATAAAAATATCTGTCATTGGACAGACCAAAAGGTAAAAGAGCGACTACCCTTGTATTTGAAAGGGAGCGCACAAGATGTATTCGTAGAAGAAGCGAGAGATGTAACGAAATTGACAACGTGGACAGAGATTAAAGAGTTCTTGATAAAAATATTCGGGATAGAGAAAAAGGGAAATAGGAAGATATTAGACTTCCTACATCGAAAACAAAGACGAGATGAATCGAATGCGTGTAAAGAAGCCTTCGGAGAAACAGATTTGCCCGAAGATAAAATGGTAGACGTCTTCATAAGAGGAATCAAAAGGGAAGACATACGAGCCAACCTTGGATGCTTGGCACCAGAGACATTAGATAAAGCAGTAGCAATCGCAAATAGATGTGAAGCCCATCTGGGACTGGGATATCAAGTGGCAGTCTTGGCCACAGAACCAACAACATCAACAGTCAATGCCAACAATCAAAACAACAATATCAATCCAGCTATGAATCAATTCATACCCAGAGCACAGCAGATGTTCAAGCCACCAGCAACAAGAAATCCAGAAGATAGAGGTAATAACCAAGTAAGCTATAATAATAATTTCAGGAACAAACCAAACGCAAACGAACAATGCTCCACATGTCAAAAAATGGGACATCGATCAGAAAATTGTTTCCGGAATTACAACTGCCAGATATGCGGAAAACGAGGGCATACTGAGAGAATATGTCAACAATTTAACAGCAAAGCGTGCTATAATTGTGGTCAACAAGGGCACATCGCAAGGCGATGCAACATAAGAGGAGAGTCAAATCAACCAAGACCAAATAATAATCCTACAAGAAATCCACAAATTAACGTGATACAAGAAATAGACATGTTACGGGAAACATTACAACGAATGCCCATGGAATTAAAAGAGATGATGCAACAGATGCCCACCAATATACAACAACAACGAATCAAC
>mk4.001343.02.01
TTTTATATTTATTTTGTACTATCTTGATACACTTAGTCTTTCTTATTTTTTAAAATATAAACCACTACCTCTTAATTTATTAAAATATAAATCATTAACAATAAAATTTGATGTCAATGGAAAGGACACATTAGTTTTTCTTCACATTCAAAAAACAGGCGGAACTTTATTGGAGCGATCTTTGACTAAAGATGGTTTGATTGATTTTAAATGCAAATGTGTGAAACGTGAGAAACGATGTAATTGTTTGAATACTATGGGACTGAATTGGATTTTTAGCAGGTACTCCACTGGTTGGAAATGTGGCTTACATGCAGATTGGACCGAATTATCAGCTTGTGTTAATAATTATTTGTCATTAGAAGCCAAAAAGGCGGGATTTTTAGACATGAAAAGGAAGTTGTAG
>mk4.000978.07.01
ATTTCAAATATGTTTATTTCTTAAGTTACGAAATTTAAATCCTCTTGAAATTAAATAAAATTATAAATGTCGGAAAATATTTTTGACAACATTAATGATCCCAATGAATTGCACCTGAAACATCAAGATCTAATGGACGAGTTGGAAATATTAGAAAAAGAATTTAAAATTCTGAAAGAAAGTTTATTTATTGAAAAGTTTCAAATGTTGAACGCTAAAATTTCGGAATTGAAAAACGAAACAGCTCCAGAATTGATTGATTTATCCAAAAAATTGGATGTCATTAAGCATAATAAAATAACTAGTCAAAAATTCAGGCGAAGATTTCGAATTAATTCCGTTTGGAATGAATATTTGTCGGAAATTTATTCATTTGAGAGGACAGCAAGAATTGAGAAAAGTAGAATCAAAGAACAATTGCGAGATGAAATCAAACGCAAAATCGATGAGATTGATAAACAACTGGTCAAAATGAGAAATAAAAATTATGCTGGGAATTCTACCGCCACCGTCACCAATAGCAACAAGGATGACAGCAAGACTAACACCAAAAGAATGACCTTGATTGATAAACTCCATCAAAGGAAAATCGTGCCGATCTCACCGAGCTCTCCTTACATTGTCTATAATCTCGACGAGGAGAAGATTGAGGAGGACTTGTCGATGATACGGAGCATTGATGAGCATTTTATGATGCACGAGGAAATCGCTTTTCTTCAGAGCCACCACCGGATAGGGCCGTCGGGTATCGCGGGCTGGGCGAGGTGGATAAGCCTCCACAATACGCCCGACGCGGATGTCCTCCTCTACGTTCGCGAGGTACATCCGGGCTTTTATCACATTGAGATCCACCTGCTCCTGCACCCGTTCCCATTGGGTGAGGAGATTCCGAGCATGCTCGTATGTCTCTTCGGCTGGATATTGTTGCCCTGCGAGTCCACAAGGGTCTGTTTCGAGACCCAACAGTCGCCAAGTGGTGGGTCGTTTGTTTTAATCTTACAGGGAGATAGTCGTAGAAATTCTTGGTTCTCAAACTGGTTTTTGGACAACGGATATACCTTGTCCACTTATGGAGGATCAAGCTGGCCTCGACGGTCCGAAGACCGAGGAGATGAGGTAGAATTACCGAGTATCGCCATCAAGCGCGAGCCCAGCAGAAATCCAGTAAGAGAAGCCTGTCAACGAGCCGAATATACGGCAATGAAAATGGAGGAGATGGAGCGTAAATATCATATGAAAGCCTTTCTGGCCAGACAGCGGTTAGCCCAGATAAACCGGGACATAGCAAGTGGAGTCATTCCGAGCACAGATGGTTTTCCTTCAGAGTATGGAGTCTCCTTCGAGTTGGACGACCCGAGACTGTTACAAATGGCCGCTCCAACCAAGTTGATTCTACCGGAAAAGTTGATACAACCAGCCCTTCTCAGTCGACTTGGATTCCGTCAGTCAGGAGACCACACCTATGCCAGTCGTCATCCCCGATGGACTTTTGCTGATAGAAGTCGTCAAAACACGCATACGTACGAATTGAAATGA
>mk4.001665.08.01
ATGGCGCCGTTATTGATATGGCAATCGCCGCCTGTCCAGCCCTCGTACTCATATGGTACAGGTGTCCTAAAAACCGATGGTAGCTCATTCCAGATCCAATGCAAATTCAACCGAGTACCAAATGGAACGGTGGCATGGTACCTTGACGATAAGAAAATCCCGATGGTCAATGTGTTGATCCCAAACACAACCTACAGACTGCCTTACACAGTCATTGCCACACTCCAAATAGATTTGTCGGCAGTAAATTTTCTTATAAATCTCTTATTGAAATTATCTTGTTTTCCCTCAACTGCTGATGTCGACATCGTTGCCGTTCTTGTTATTGCTCCCATCGCCATTGCCATTGTTGTTGCCGTTATCATCGCTGTTGCGGCAGTAGTAGTAATGATGTCAATTGAAGAAAAATGGAAATATGGGGGAGAATATCGAGCTGAAGTCACCAATAAGTATGGGAAAGCTCACTGTACAACTCTGATATTCGTTACTGACGTGTATATGATCCGAGATTATCCCGACATCACATTGACTCACGGTTCCGAGTTGAGATTGAAATGTTACGTCATATCGGGATTGAAACCCACTATTGAATGGTTTAGAGATGCAAAAGGCAAGCTGGTCCGGCTGCCGGAAACCCACACTCAGACAGTCAGTGAAGATGGCCGACTGTTTATAATAGAAAAAGTCGATAAAGTCATTCATTCCGGAAAATACATTTGCAATTCAACATTGAACAACTTAAAGATTTCAAAGACATTTTCAGTTACCATAGCAATTGTTTTTTAA
>mk4.020413.01.01
ATGATAAAGATACTCTGGACTCTGCAATATGATTTGCTGCCCAACAAACATGTAAATATATTTAGACAAACATTTGGACAACAAAAAGCATTGAAAAAAGATGAAGATGTTAGAACTGCTAATATAATTGCTGTAGATCATGATGGGGTAGATTGCTTGGTGCTAGATCGAGAGCAAAGATCCATATTTAACTATCTACAGCTTAAAGATTTATGTTTTGTTGCTACCATTGGTATCGGTGGATTTGGAAGAGTAGAATTAGTAAGAAACGATAGAAGTCAGTCTTTTGCTTTGAAGAAACTGAAAAAATATCACATAGTTGAAACTCGTCAACAAGAACATGTTATCAACGAGAAAAGGATTTTAGAAGAAGTTGATTCTGAATTCATCGTTAAGTAA
>mk4.059594.00.01
ATGGCATTGATTTCACTGGCACAGGGGTTAGCGCACGCGCGTCAACACGGCTATGCGCTGGGTGCGTTCAACGTGCTCGACAGCCATTTCCTGCGCGCGTTGTTTGCCGCGGCGCAGGCCGCGCGATCGCCCTTTATCATCAATATTGCCGAAGTCCACTTTAAGTACGTGTCGCTGGAGTCTTTGGTCGCGGCGATCAAAAGTGAGGCGGCGCAGCACGACATTCCAGTGGTGTTGAACCTCGATCACGGTCTGCATTTTGAGGCGGTGGTGCAGGCATTGCGTCTCGGATTCAGCTCGGTGATGTTCGACGGTTCCGGCCTGAGCTATGAAGAAAATGTGCGTCAAACGCAGGAAGTGGTGCGCATGTGTCATGCGGTTGGCGTCTCGGTGGAGGCTGAACTGGGTGCCGTCGGCGGTGACGAAGGCGGTGCTCTGTATGGTGAGGCCGACAGCAATAAATTTACCGACCCGCAGCGGGCGCGCGAGTTTGTCGAATTGACCGACATCGATGCACTGGCGGTGGCGATCGGCAACGCGCACGGCAAATACAAGGGCGAACCTAAGCTCGATTTCGAACGTCTGGCGGCTATCCAGCAGCAGGCTGGCATTCCTTTGGTGCTGCACGGCGGTTCCGGCATCAGCGATGCAGACTTCAAGCGGGCCATCGGCCTGGGCATTCACAAAATCAACTTCTATACCGGCATGTCGCAAGCGGCGCTGGGGGCGATTGAACAGCGGATGACGCAGCGTCACGCGATTTATGATGAGTTTGCCGAAGTGCTGTTGGCGGTGGAGCGCTCGATCAGCGAAGTGGTGCAGCAGCAGATGCATATTTTCGGCAGCGCCGGGCGGTTGTGA
>mk4.018957.00.01
GAGTAGTGACTTAATAAGTGTGACCAGTGACATAATAAGTGTGCACTGACCAGTGGTCAAGTGATGTAATCATGAGGTCACTGACCAAATGTCAATTACTAGGTAGCAACTAGTGGACAAAGGTCAATCTCCAGGTCAAATGTTACGTAATAATTACGTAAGCTAGTGGGGGGGGGTTGTATCTAACGGGCTCACATCCTACTACTTGTTTTATTATATATTTATTATTCTATTTTATTATAAACCTCTTTATTTAT
>mk4.001598.02.01
ATGTCATTAATATGTTCGATTTCTAATGAAATTCCTGAAGTTCCAGTTCTTAATAGATTTTCAGGGCATGCTTATGAAAGAAGGTTAATTGATGAATACTTAACAACCAGTGATTTAAATCCAGTCACTGTGGTACAGTTTTCTGGAGATGATTTGATTGAAATTAGAGTTATAATGCACGTGAAATCGAAACCACCCA
>mk4.001831.03.01
ATGAATTCTCACCCTAGAAGAAAAAATGCAACTCGAGAAACGACTAGTATTTTAAAGGCGTGGCTAAATGAACACAAAAAAAATCCATATCCGACAAAAGGAGAAAAGATAATGTTAGCAGTCATTACAAAAATGACCTTGACCCAAGTTAGTACTTGGTTTGCTAACGCTCGTAGACGACTAAAAAAGGAAAATAAAATGACTTGGTCTCCGAATCAGAAGTCTGAAGATGAAGCCGATGATTTAGAAGACACTGATTCTTCGGATATCCGATCGAGATTGCAAGATGATCCAGCATCTCTTACGAAAAACTATTCCAAAGAATTGAAAAATGAATTTCTATCCAAATTGTCTGCTATAAACAATCTCTCAGCCGACATATCAAATCCAAAAATCAACTCAAATGTCACTTCAAAATCGACAAAACCGAAAATCTGGTCAATTGCTGACATTACTTCCGATAATGTTGAATTCAGTCAAGATAAATCCTCCTCAAATTCTCTCGCATCCTCTAACGAAAAAGACTGTCAGATTTATTCTTCAGATCCGTTGAAAAATATCACAACGCAAAATCCCGCTGTCCAATTCCTGTT
>mk4.037072.00.01
GTTTCTTGCTGTTACTGTTGCCACAGAAGATAATGATGCTCTCGCGAGATATCGAAATTCAGCAGAATATTTTAATATTCCATATGAAAGAGAATGCATTAGCATACGTGTGGGTCAAGCTGGAGTTCAAATGGGTAATGCTTGCTGGGAGTTGTATTGTCTGGAACACGGTATACAACCAGATGGACAGATGCCTAGTGATAAAACTGTTGGAGAAGGTGATGATTCTTTTAACACTTTCTTCAGTGAAACAGGGACTGGGAAGCACGTCCGACGCGCGGTTTTCATTGATCTAGAACCTACAGTAGTTGGTAAA
>mk4.000754.03.01
ATGGAAAAATTGGAAAATCTTTTGCATCGCTGGATCAAACAAATTGAACAGGTTTTGTCAGAATCCGAACAGATTCGACGTGAAGCTGATGATGTGGGCCCATCAGCTGAATTGTCTTATTGGAAGTCTCGAATGTCAAGATTTAACAATCTTTTAGAACAAATGAAAACAAAAAAAGTGACAGACGTCATAACTATTTTACACTTTGCAAAATCAAGATCCTTAAGAAAATGGCGAGAACTAGATTCAAGAATCACAGATGCGGCCAATGAAGCTAAAGACAACGTAAAATACCTGTACACGCTGGACAAGTTTTTTGGACCATTATCGAAATGCAACCCGGTGGACATGATCGAACATATCCCGTCATTGATAAATGCCATAAGAATGATTCACAGCATCTCACAATATTACAATTCTTCCGAACGAATGACATCGCTATTTGTAAAAGTAACCAATCAGATGATAACAACCTGCAAACACTTCATGTACGAAGGAGTGTCAAAAATATGGGATCTTGGCAGGGAAGAACTTGCAAAAAGAATCAGTCACTGCAAACGATTAAATGAAGAATACGAATTCTGCTTTCATAAAACAAAGAAAAAACTACAAGAAGATTCGACTGAAAAACAATTTGAATTCAGTGAAAATTATATTTTTGGGAAATTTGAGGCATTCTGCAAACGATTGGATAAAATCAACAATTTGCAAAATATTCTCGAAAGTTATTCATTGTTGCAGACTTTTAAGATAGAAGGTATTGACAGCATTGTTGTTCGGTACAAATCCATCAACGACATTATCAAAAAGAAGACCTATGATATACTCGATCATAGAAAATCAGAA
>mk4.000520.08.01
ATGGAACTAATGATCGGGGCTTGCGATGAATTTATAACTATAAAGCATCTGCAGGTCAATACTAGTATTTTACCCATATTAACATATGCTGATTCTCATCAAAAATGTTATGATTTCCAAAGGAATTTTAATCATTCTAATTGTTACTATTCTATATATTTATCAAACTTGGAGCTAAAATTTATAATTTTAAATACTTTTATATGGTTAAAAGAAGATGACAGTTCAGATTCTCAATTAGCATGGTTGAGTGATCAGTTGAAACATGCTGAAAATAGAAAGCAACGAGTCATCATTTCTGGTTATAAAGCTCCAGGATCTTTTGAACTATCAAATGGTTCCTTAAATTATGTTCAAAAATACAATGAAAACCTAGTCAGTTTGTTAGTTAAATATTCCAATACAATTAAGGGTTGCTTTTTTGGCGAACAATTCGTAGATACATTCAGAATTATAACGAATAATGAAAGTATGTTTTTTAATTTAAAATTTTAA
>mk4.004214.00.01
AAAATTGCTTAATAAAATTTTCCTTTCAATAATTACCGTAAAAGTTGATGAAATTAATTTTGAATATTTTATCTACTTTTTTCATATTGAAATTTGATTTTGCTGAATGTTTCGGATTTTGTGACATTCAATTTCCGAAATCATACGTTGCCTTTTCCACTAGATTCAATCTCTATACGAATCATGAAAAAGAAAAACTGACTAAAATCACCTCGTACATTCCTGATAAAACCTACGACATAACTGTGTCATTGAATGATAAAGCTATGCACGAAAAGTTGACAATAAAAGAAATATACGTCTTAGTCTCAAATGTTCACACGGAAATGGAAGAATTGTCGGAACATGACTGGAAAAACGCCGGTGAAGTGGTTTTTAATGTAACTCACGCATCCAAAACAGAATATTGCCCCCAAAGAGCTTACGTTCAGTATTTATATACCCAACCCCAACATGTCACATTCTATTGGATAGCACCTAAAATACCGAATTTTTGTATTAGAATAACAGTTATTTTGAAAATGAACGATTTGATTTCAGAAAGCAAATTCGAAGAAAGATCCCACTGGATATGTGAACAAAAAAGAAACAAAATGGATCAGATGCAAGCAGATCAATATGCATCTACCTCTTGCGCAATGAAACAAAAAACTGATCCAGTTAAACAATGTAATATTGGATCAACAGCGGTATATAGAATGACAATTGAAAATAAATGGAATTTATTAAATCATTGGAAAGATTGGCCGGGCAAAGACGGGTATTCTCCTAAAATAACTCAATATCTCGGAGCTTCTCACTCAAATGAGTTTAATATTTATCATCTTGGTGGAATGGCCAATGAAGG
>mk4.003447.00.01
TATACTCTGGGCCTGTTGAAGGGGTCGATTACCCGTTGAATGTTAAATATTGCGGAGAATGTGAATTACCTACTGAGTACTGTGAATTTGGAGCAAATGTTGAAAAGTGTAAACAATGGCTAGAAAAAAATTTGCCAGAAGAATATGAAAAGTTATCAATAATTGATAAAGAATCAGGAGATGATCAGAAGCATAGACAAACTAGAGGTGGAAAAGGACAAATTAAAAAGAAGAAAGAAGTCGAACATAAAATTGCAATTTCCAGAGCAAGTAGAGGTAGAAAGAAGTTCGTTACAGTTATTACTGGGTTAACAACTTATGGAATTGATTTAAAAGTTGCATCTAAAGTCTTCGGTCAAAAATTTGCAACAGGTAGTTCTGTTACTGGTGCAGATGAAATTGTTATTCAAGGCGATATCAAAGATGATTTGATTGATTTTATAATAGAAAAATGGCCAGAAATCGACGAAGAAACTATTGAAGATTTAGGAGATGCAAAGCGTTAA
>mk4.001109.01.01
AAAAACTCAACCAAAGCAACCAAAGCAATCAAAGCATTCAACGCAAACAAATTCGCAGACAATACAAACAAATCAACAAAACACCCGCGAACATAAACAAAACGAGATAATACAGGAACCGAATCAATCAATATTCGACGATAACAAGGAACCGACGACAAATCAAAGCTCAGTGAAATATTCGCAACAAAAGAACCGACTACGGACAAAATTGCAGACGAAACAACAGATAACAGAACGCGACGCAACAAATCCATCAAAAGCCAATTCATTCGAAGATATCGATTCCAACAGCCAAGAATCAGGCGACAAAGAAAACCAGGAATTAACAAGGACCACGAGTCAAACAAACATCGCGAACAAGAACGAGAATAACAATCAGCAAGGAACAAACATAGAAATCCAGCAACAAACCATACCGAATAAGTCGGGAAATCAATCAAATAAACCGGAAACAACAAACAAAAACGATATGGCCGAAAATAACGGAAACCTAAATAAAAAAGACGGAAACGAACCAAACAAACTGCCAACAGCGAACGAAGCAACTAGGGAATATCGGGAAAAATTCCGAGGAGAACCGTTCAATGGGAACGCCAATAAACTAAACACGTTCCTAAGGAATTTTGGGGTATATGTAGAAGTTTGTGGATGGACAAACGAGATGGTAAAAACTAGAATGCCACTGTATCTATGTGACAGCGCACTGGACATCTTTCTGGAAGCAAAAGAAAGAGGAAAACCGCTGAATAACTGGAAAGAGATCCAAGAATTCTTAAAACTAACATTTGGAGTAGCAAAACTGACAAACCAAGGAATACAAGAATTATTTAACAGAAAACAAAGACATGGAGAGTCGAACACGATGTTCGCGAGCGAAATCAGAAGATTGGCAAAAACGGCAACCGACGGAAAATTAGACGAAGCCCACTTGATCGGCATATTTGTAGATGGATTAAGACGACCAGAGCTGAGATCCGCAGTAGGAATGCAGATGTTAACCACATTAGACGACGCAGTAGCTAGGGCAAATCAGGCGGAAATACACCTGCCATCACAGATTACACTTATGCAAGATGAATCAATGATAGCAACAATGGCAGTAAAACCGGAAGAAAACGGACAAAATGATGCAAAAGTGAATCAATTTATACCAGGAGCCCACCAAATATTTAAACCACCAGTACAAAGAACAAATGGCAACCGTCCGAACAATAACTATAACAATACGCAAAGAACAGGATACAACGGCGGAAATAACTCAACGCAAAGTAAACAATGCAGAACATGCGGAAAACTCGGACACTGGGAAAATGAGTGTTACCAAAACGTACCATGTGGTAGATGTGGGAGAAAAGGACATAATATCAACCGATGCGAAGTCAGGACCTGTTTCACTTGTGGAAAACAGGGTCACGTATCAAGAGAATGTAGAAAAGGGATGAATCAAAATCAAGGACCGTCAAGAAACAATAACTATACGCAATCAGCGTCAAGGCAACCAAATATCGAACAGACAAAGCAAGTAAATGTGATGCAAGAAATATCCCATCTTAAAGATATGATGGCAAAAATGATGCGAACAAACCAACCCCAACAACAACAATCAAATATCCATATGATGCAAAGAGTTGAAAATATAAGAAATAGAGAAACGGAAATGACACAACAACAACACGCCCAGGATTGGCAGCAGTTACAAATGGAAGAGGAACGAGTGAGACAAGAAAGATTTAAACAACGACAAGACAACCCGCCGAGAATAAATATGATGAGAATGATCAAAGATGTCAAAGAACAATACTGCTACAATATATATAAAAAGTTACCAAAAGATAAACTCGCGAAACCAAAATCAGAAGAACTAGGAGAAAACCAAACCGAACCAGATGAAACATTCAGACCAACTAAAGCAGATAAACGGAGAACACAAAAAATACTACTCGGAAAAATCAAAGAAAGGATAACTCGCGAGAACGAATGGTCAAACGAAAATGGGACAACAATAACAACCAAACAGACAAATGGAAATTCCGAATTAAAACGAGATATAATAGAGAAATCGATCAACAATATAGAAAAAGAATTTGAAACCCCACCAAGAGGATTGACAAAAGTGAAAACAAAGAGAAATTTACAAATAAATATGTTACGGAACATCAGAGATTCATCACCGGAAGATGGAGAAATAAGTGAAAGCAGCAGCCTGATGGGAGAAGCACTACAAGTATCCGAGAACGAGGAGCAGAATAAACAGATCATACGACCAATGAATCGATGGTTCTCAGATCGACCATTATCACCAACAGAAGGGGAACTAAAATCAATAGAAGAACTAATCGAAACCATACCCGAAACATTGATAAACGAGGAGTTCATCAATAATGAAGTATTTAAGAGATATATGAGGTACATCTTGCAACTCGAGGGGGCGAAAGGAGACGTGATACCCGAACAGGAGAAACCACGGGTAAAGGCATATCTGGATAAACAAAAATTAGAAGATATAACGAAATTCCAAATATTCATGCAAACGCCAGACTTCATAGAACGTATCTGGATTAAACAGCCGAACACCGATGAAATATTCGATTGGATAAAAGAAAGAATGGGAAGCTCCAAGAAAAATGATAACCTATACCATAATGGATGGTTAATAAAACCAGACCTACATCTAGTAGATGCACTAATATGGCCGGGTAAACCAACATACGTAACTCTAGAAAAAGAAAAAACAGTACCGGACTTCGGATTATGGGCAGAATACGCGAAAAATGAATTCGAAATCAATATCAAAAAGAATTTACAAGGAGCAACCAAGAGAATATTTTGTAAAAACAGAGAAAGATTAATCACACAAATAATAGATCAAATCCACCAGAACTGGGAAATACTAATGTATCTCAAACCGGTAGAAATGAAAGAATGTATAGAAAACTTGCGAGACACGGTGATTCTCAGACACGCTAATTACAAGAATACGACACTAATTGGGAGATACGGAACTCGCCGAATAGGAAAAGAAAAAACAAAGGAATTAAAGATAAAAATAAAGTTACCAAACGAGGAACAAGCAACGCTAAAAATAAATAACAAAACGCGAGTAGACGAATTAATAAAAATCATCAACGAAATGATCATGGAACAGACAAAAGATCAAAGTGAAGATGGAATGATAGAAGATGTAGCCGTAAAATACCTTCATCATTATCTACACGAAGAAGATGAAACATATCTATACGAGTTGGGAATATGGGACGATGACCAAGAAATCAGAATAGTACCAATGGAAGAAGCTCGATGGGGAACAGATACCACGTGGAAGGAGATGGACGAAGTGGAAAAAGAAGGCCACCAAAAGTCCAGGAGAATTATAGAAATCTATCGACAATGGCGGAAGGATCACCGTCTCAAAGAGAAGCTCAGCGAACTAGACACAAGTGAATGCAAACCATCCCATGAGGAAAACATGGAAATGAACAAG
>mk4.004639.00.01
ATTATTAACTGGAATTGAAATTAAATCTGAAGTGGACATATTGAAAGCCTTGGCCTTGTTTCACAATAAAGGGGTAAAGACAGCTGTTGTTACTAGTTCCAATATTGGCCCATCGGATGTCTTATTTGGATTTGTCAGTAAAATTAATAACGATGGACAGCCACAACGTTTTCGATTGGAAATTCCAAAAATTCCATACGATTTTGTGGGTACTGGAGATTTGTTCGTATCCTTATTTTTGGGATGGTCATTGAAA
>mk4.002327.02.01
GAAAATTTAAAAATTTCTGAAAATTTTCCCCTTGGAAAGATAATTTATCAAACCTATAATGAATCTGATACAGAATTCTTTCTGAAATATTATAAAACTTATTGGAACACTGGTTATGGAAAACCCAACTCAACAGTCAATGCCCATCCAGAAAGTAAGGAATGGAAAATTGTGTTGAGAACTATGTACCGTAAACCAAATCATCCGTGTTCGTTCTTATGTATACTTTCTCCTGAAGATTCTAAAGCTTCCACTTATTATGGTTTTCCAGATTCCGTGTTTATTTATTGGGATATTAACATTGCAAATGGTCATATTTCTACGGAAGTAATTTTGAATAACAAGCATCCTACGCGACTAATGGAATCAATCTCAGTAGTATTTCAACCAAAGGTTGTTGAAAATAATCATCAGTGGTATTTTAGTAAAATGGGAGAACCAATATCTCCCTATTCCGTTATTCAAAATGGTAGTCAATGGCAGCATAATGTCGACGATTCTGGAGTGTTCATTTCTTCAGCACCAGATTCCCCACCAGTATTTCGGGTAATCCCATGGGATACTGGACTTTCATGTCCGATTATTGAAGGTTATGGGCCAACTGTATGGCCAGCTCCTCTTTCCCCCATCACGAGCAATCTAACAGGAGTTGCATTTAATTTCTATAACAATGTGTGGAATACTAATTACATTTTTTGGTATCCATTCAAAGGTTCAAATACCACTTTGGACAATCAATTCAAGGCTCGTTTTACCACTCATGTGAATTTAGTGACCAAAAAAGTGGACGATACTCTTCGATATTCACCTTTCCATTGATTTATGATATTCTTTATGTTTTGATTTGTGATTTTTGATAAATAAACTTTTAATTTTTA
>mk4.013243.02.01
ATCTATTAATCTCCATGCATAGTAATTTTGTCCGTTTTAGGCAAGGCATTCGCGCCTGCTCAACACGGCTAAATCAAATTTGCCTTGTAACAATTGCTTGAAAATATTTGATGAGAATATTCAACTGAAAAACAGAATTGAAGATTTAGCAAAATTAATTGAATCCGATGCTTTAGAAGAATTCATGAAAAAGAACAGAATAATCGACTTGACAACTTTTGAAAATAATGAAAATATACAAATACGATCTAAGCGGGCAAATACAACCCTAGGACAAAGTGAAATCGAAAGCCAAATTAGAAATCAGAGAAAAATCTCTTGTCCAATTACTGATCTGTCTAAAGATGAAACTGATAACAATTTAATTACGCTCGGTGAGTTCGTATTTTTTGAGGACT
>mk4.007401.00.01
ATGTCAAAAGAATCATTAAACAACCAAGCCGTTGAAAATTTTTGTGAGTATTTGAAGTGTGAAACTGTCCATCCAAATCCTGATTATTCGAAAGCTGTTGAATTTCTTACATCTCAATCAATTCAATTAGGATTGGAATTAACTGTCATTGAATTTTGCCAGAAAAACCCAATAGTAATAATGAAATGGAGTGGTAGAAATAAGGATTTGAAAAGTGCAGTGTTCAATTCACATATTGATGTCGTACCTGTGTTCCCTGATCAATGGAAATATCCCCCTTTCTCTGCTCACATCGATGACAATGGTGATATCTATGCCAGAGGTTCTCAAGACATGAAATGTTGTGGCAGTCAGTACTTAGAAGCGATAAGACGCATTAAAATTAATTCACCTGATTTTATACCGGAAAGAAATATTTACATTTTATTCGTACCAGATGAAGAAGTTGGTGGTGGAAAAGGAATGAAAAAGTTTGTTGAAAGTCAACAATTCAATGAAATGAATATAGGAATAGTTATGGATGAAGGTATAACGAGTACAGGGAATGATTATCCAGTGTTTTACGGAGATAGGGTTTTGTGTTGGATAAAAGTTCACATCAGTGGATCTACCGGCCATGGTTCCCAGTTTATTAAAAATACAGCTGGAGTTAAACTTAAATTGATTTTGAATAAATTTATGGATTTCCGCGAACAAGAGGAGACCCGAATGATAGAAAATAATCTTACTTTAGGAGACGTCACAACAGTTAATCTTACTGGCGTAGCTGGTGGAGTACAGCACAACGTCATTCCATCACCATTCACTTTAGACTTCGATATTCGAATTAGTCCGAAAATGAATATAAATGAATTTAAAGCAATGATGAATGAATGGGCACGAGAATGTGGAGATGGGATTGAATACGAATTTATTCAACATTCACCAAGTGCGTACCTTACACCAATTGATAGTACCAACAAATGGTGGATGAAATTTGAATCTATATGCAAATCTCTCAATATGAAAATCATTCCACAGGTATTTCCGGCAGGAACTGATAGCAGGTATGTCCGAGAAAAAGGAATCCATGCAATTGGGTTTTCACCAATCAATAATACTCCATTCCTTTTGCATGACCACAATGAATGCCTGAATGTCGATACATTCATTCGTGGAATCGATTTCTATGAAAAATTGATTTTTGAATTTTCATCCATGCAA
>mk4.002279.10.01
GTTTATATTACTGCTATTTTTAATATTTAATCTTTTTTATAGATCGTTTTAACTGAAATATTCCATCAACGTGAAAATTTGATTAGAAAATCAAATGTTTATAGAAACCTTCCTGTCGTAATTATGAACTGTTACACATTTTGCGGAATTTTCTTTTTTGGAGTCGGATTCGATCAATCTCTTACAAACCTCACCAAGTTTGTGATAGGCCGCCTTCGTCCGCACTTTCTAGATGCGTGTAAACTTGATATCAGTAAACTGAACTGTTCAGATCATGCATACGTTTATATTGAAAATTCGGCTTGCGCTGAAAAAAGTGCTAGAGCGTTAAAGCATATGAGGATGTCCTTTCCATCAGGCCATTCTTCACTATCAGCATATGGTGCAGTTGCGTTTACAATATATCTGACAAAACGATGGAATTTGGGTCATTTTCAAATTCTACGAGTATTGATACAGATTCTATATATCGGCTTAGCTATAATGTGTGGCTTCTCTCGTATATCTGATTATAAACACCATTGGTCGGATGTGGCATATGGCATGTGTAGCGGTACCGTCGTAGCCATTGTTATATGGTACGTATTCCTTCGTGTCAATGTTGATGAAGAGGTCACTAATGGTAAAAGACATCAGGTAGATGAAGAATTGATGGCTTGATAGAATGCAAATATATATATTGACAGAAACGTTTAGTTAATGTTTGTGTTTTGATTGTATTTTTTTGAGTTAATTTACATAATGATGATTTAGAAAATCTTAATTTTTGTGCCATTTGTCTGTTATTTTTAATTTTATTCCATTTTGGGGTCACAAAATTTCCGTTTCTACCTCAATAATAAATATATTGAGGTTTGCAACTTTATTATCCTAAAAAATAAACTAAATCAGAAACTTTTAAAATATTATTTTGAAAAAAATAT
>mk4.042510.00.01
GAGTAGTGACTTAATAAGTGTGACCAGTGACATAATAAGTGTGCACTGACCAGTGGTCAAGTGATGTAATCATGAGGTCACTGACCAAAGGTCAATTACTAGGTAGCAACTAGTGGACAAAGGTCAATCTCCAGGTCAAATGTTACGTAATAATTACGTAAGCTAGTGGGGGGGGTTGTATCTGACGGGCTCACATCCTACTACTAAAACCGATTCATAAAATTATGAAGAAATTTGTGTCTTGAAACAAATAA
>mk4.005020.00.02
CCAATAGTGATGAAGAAAAGAATATCGTTCTTACTTTATTGCATATTGGAGAAGTCTGCGTTGATTTTAGTATGCCAGTGCCTGAATTCGCAAAATTTAACCAGGAAATGATGTTATCCAAAAGTAAAATAACTCATACTACATCAGTTTATGCACTGGGAGATACAAGTGATCTTGGGTCGATGGAAAGTGGTTCTCTGTCTGCCAGGTCGGAATCGAATATCTTTGATGCGTTTGATTCTGAACGATCTGTTAGCATTGGGCGAGAGTCCATCGATAATTCAGAGAGTATCCAGGAGATTTATCCACAGATTATTGTTCCTATCAAAGATCATAGTTCTTCTAATCAGATACAAACCAAAAGGAAGTCATCAAAAACTCAAGAGAAGTCTCCGTCAGATAAAATAGTTGATACTACATTGGATATATTGATCAAGGAAATTAGAAATCGCTGTCAATGCCAGACAAAATTTCTAATTGAAAAAACAATTCTCCAAGAAGGCATGTATAAAATAGGTAATAAAAATATATTTGTCCGTATGTTCCGTGGAAACATAATGCTACGAGTTGGAGGAGGATGGGAAACTCTCAATGAATACTTGAACAAAGTAGATCCATGTTGCAAATCTGACAATAAATCAACTAATGCCAATCCAAGGCGGAAGTCAATGGCAGCCACAACATTTGTTACTGATTTAACAACTGATGGAATTATCAGTAAAAACCTAAGAAAATTGAGTCATTGTGAACTAACAACAATACGAAAGAAATCCAACGACTCGCCATGACTACAGATTTCAAATATCAACTCGCCCTTTTTATTCTATGTAATTATTTTTCAACATTAACCATAGCATTCCACTGTGATAGTAACATCCTGCTTTCAATGTGATAAT
>mk4.011093.00.01
ATGTTTAATAAATCAGCAGTTAGTATCGATATAGAAACTGTTTATTTCTATGTAGGAGTTTTTCTACATGAAAATATTGAAATAATGGATAGCCACCAAGGAAACAGAACCATTCTAGGCTATGTTGCATTTGCGGATACGAAGGAACTCAAAGGATGCTGCAAGAAATCAAATTACAATGAACTCCAATAA
>mk4.006072.02.01
ATGCAACTGAGAAAAATCTGTAATCACCCATATATGTTTCCTGAGGTGGAAATCGAATATGCAAAGCACGTATTCATGAAAATGCATAACGGAAATCCGCCACCAAATGTTCCCATTCCCAAAGAGATTCATGGTGCTGATCTCTATCGAGCATCTGGGAAATTCGAACTGCTCGATCGTATTCTACCGAAATTGAAACGGGCCAAGCATCGAGTGTTGATGTTCTGTCAAATGACTCATTTAATGGATCTGATGGAGCCTTATCTGGAGTATCGATGCTTCAAATATCTCAGATTGGATGGAACGACTAAATCAGAAGATCGAGGAGACCTGTTATGCGCATTTAATAAGCCGAATTCAGAGTTTTTCATCTTCATGCTGTCAACCCGTGCCGGAGGATTGGGTCTCAATTTGCAATCAGCTGACACCGTTATCATATTCGATTCCGACTGGAATCCGCACCAGGATCTCCAGGCACAAGATCGAGCTCATCGTATCGGTCAGCAGAATGAAGTTCGCGTTCTCAGATTGATCATGATCAATTCGATCGAGGAGAAAATCCTAGCGGCTGCCAGATTCAAATTGAATGTCGACGAAAAAGTCATCCAAGCGGGAATGTTCGATCAGAAATCCACAGATAAAGATCGTAAAACCTATCTGAAAGCGCTGTTGGATCAGGATGAATCAGAAGACGATGAGGACGAGTGTCCCGATGATGAAACCATCAATCAGATGCTTGCTAGAAGCGAAGAAGAATTCGAAATCTATCAACGAATGGATATTGAGAGGGAATTGGCGGAAAAGAATAAAGCCGTTCATAAGAATCGGCTATTGGTGGCAGACGAAATTCCAGAAAATATCGATTATCACGACAGTTTGGACGAGGAGGTCCAGCAAGTGCAAGACGACTACATCGGAAAGAGGAATCGGAAAGAAGTCGATTATTCCGATGCTTTGATGGAGCATGAGTTCTTAAAAGCAATTGACGATGCAGAAGCCGAAGAAGATGCCGATAACCAGAGAAATCGTAAAATAAAAAGGAAAAGAAAAGTAAGTATTCAATAA
>mk4.001845.05.01
ATGGATAAATTAAATGAAATTTTATGTAACAAATGCGATAGTTCAATAGATCTCCATGACAAACATGCATCATTTGAAGGTTTAATTTGGCACAATAATTGCTTTGTGTGTTCAATATGTTTTGAACATATGGAGAACATATTGTTTACTTTAGAAAATAACGAAATAATTTGTTTTAAATGTTATGATGAAAAATTTGGAGTGGTTTGCAGTACATGCCAGGATATAATTAAACTGGGAGATGAAAAGTTCAAGCTTGGAGATTTAGTTTGGCACAGAAAGTGCTTTCAATGCCAAAATTGTCGGGATGTTTTAAGCCCAAATTCGTTTTGGCTACATGATAAGTTGAGTTACTGTAAAAATTGTTATGGTGAACTATTTACTGAAAATTGTGAAAAATGTCAACAGAAAATTTGGAAAAATTATATCAAATTTAGAGATACTAGATTCCATTCGGAATGCTTTGTATGCAATGTTTGTGAAATAAGATTATCAGAAACAAGATTTCTATACAAAGATGAATTAGTTTACTGTGATAGTTGTTACAGCGAGAAATTTTGTAAAGTTTGTGTCAGGTGCAATGATTATATTACAGGTATAGGGGGTGAAGAAGTTATAACCTCTAATAATGAAAATTGGCACAATAAATGCTTCTTTTGCAGTTCATGTGATCAGTCTCTTGTTGGCTTGAGTTTTGTGGGAAAAGGTAATCAAATCTTTTGCCCAGGATGCTCCAAATA
>mk4.000717.00.01
ATGACAGAATATAACAAAAGCAACAACAAATTCAAAAAAATATTGATTGCCAATCGAGGAGAAATTGCTTGTAGAATTATCAATTCTTGCAAACGTTTTGGTATTAAAGCAGTTGCAGTTCACAGTGATGTTGATGCTTTGAGTCGTTTTGTTCAAATGGCCGATGAGGCGATTTGTATAGGGCCAGCTCAGACATCATTGAGCTATCTAAATATGGAAAAAATCTTAGATGCAGTTAAACAGACAGGAGCTGAAGCAGTTCATCCTGGATATGGGTTTCTTTCAGAAAACACAGTTTTCGCTAAAAAACTAGAAGATATGAATGTTGTTTTCCTGGGTCCCAATTCTAAAGCCATTCATAGCATGGGAGATAAAATTGAAAGCAAAAGAATTGCCAACGCAGCAAAAGTCCACTGTATTCCCGGCTATGATGGAGAAATCAACGATACAGACGAAGCCATTAAAATTGCTAATCAAATTGGATATCCGGTAATGATTAAAGCGTCCGCCGGTGGAGGGGGTAAGGGTATGCGCATTGCATGGAACGACAAAGAAGCAGTCGAGGGATATAAATTAAGTCGCGCTGAGGCGAAATCAAGTTTTGGAGACGATAGAATGCTCATTGAAAAATACATTAATAAGCCAAGGCACATCGAGATTCAAATAATGTGTGATAAACACGGCAATGCTCTCTATTTAAACGAACGTGAATGCTCTATTCAACGGAGAAACCAAAAAGTCATCGAAGAAGCCCCATCAACATTTATTAATCCCGAAACTAGAAAAGCCATGGGAGAACAAGCGGTTCAAATGGCAAAAGCGGTTGGATATGATTCTGCTGGTACAGTGGAATTTCTGGTTGATGATAAAAGGAATTTCTATTTCCTCGAAATGAATACTCGTTTGCAAGTTGAACATCCGATTTCGGAATTAATTACCGGAGTTGATATCGTCCATCAGATGTTTAGGGTCGGTAAAGGACATCCTCTACTTCTTAAGCAGTTAGTCACTTATGGAGAAGATAGATCGAAGGCCTTGGCAACTATGGTCAAGGCACTGGATTCGTATGTTATTAGAGGTGTCACTCATAATATACCGTTATTGAGAGACATTGTTACTGAGCCTCGTTTTGTCAGTGGCAACATTACAACAAATTATCTCCCAGAAGTATATCCAGACGGATTTAAAGGCAAGCAATTAACTCCTAAAGAAACGGGTTTATTAGAAGCTATGTCTGCGGTTGTTTTTGTGAAAAACGAGATTAGAAACAAAACCTTTTTGAAGAAAGACAGATCATTCCGAGGAGATCTTTCACACCCAGAAGAATGGCATCTATCCATTTCACATGGATTGGAAAGTCAAGATAAAACACAAAATGTTCACGTATCTGTAGATTTTGACCGTTCACATTTCACTGTTAACTTTGAAAGTGGGAATTCATTTAGAATTGCAAATAATTTTCACTTGGCGGATAAAATTATCACACAAAATATTGACAATGACGAAATTATTCTGCAATTAATGAGTCGCAATTACAGTGGATATATAACCTTTCAATACATGGGCACTAAGTATAAACTAAAGGTCGAATCGATAATCGGCCATAAACTTAGTAAATTCATGTTGCCTAAGAAAGTGGTTGACACAAGTTCTGTAATTATTGCTCCAATGCCGGGATTGGTCAAAACGGTTTCAGTTAAAGTCGGACAAAGGGTCAGTGACGGTCAGGAATTGTGTGTCCTAGAAGCCATGAAAATGCAAAATAGTATGGTAGCTGCAAAAGCTGGCGTGATAAAAGCTGTTCATTTTCAACCGGGGCAAACCGTTTCTGATGGGGATATTATTATCGAGTTGGAATGAAAATCAACTGCGAGTTATTCGCATTGTAAACTATTCTTTAGTCATTATAATTGACTGTGCTAGTGCTGCTTTTTCAATTTACTAACAAATTAATCCTCCTATAAATACCGATCTGAAATTTAGCCAATGCATTATTTGATATTATTGTTAGAAATTTGTATTTCATTTGTGATTTTTCAAAAATATATATCACATTGTTTATATGTTCTCTGAGTTCCATAGTTTTTTCATTTATATCACTATATTTGTGTGTGCATGATTGTGTAATAAATTTTATGGACTTCATTATTATTATAATTATTATT
>mk4.002058.02.01
ATGAATGCTCAAAGTATTCACAATCTACAGCCATGGAAAGTTTACACCTGTTTAATACAGCATTACATGCATTCTGGATATCTTGTAACAGAATCTGACTCTGAAGAAGTATTGGCGACAGGAAGCAATTGGAAGCTAAATGAAGAGTATTGTTTGTTAGTGTTTCTTACAAAATATCATTCACTCTTGCTCGATGTTCTTGAACATTTGCTCAAAATTTTTACAGTGATTTACATAATTGAATGCTCGTTAAAAATAATGGCTTTGTCAAAAGAATATTTCAATGTCGGATGGAATATTTTTGACTTTGTCGTAGTGATAGCTAGCATAATAGATCTAGGGGTTGAGGAGGTTGATGCCTTGTCCATATTCAGGGCTTTTAGACTATTTAGGGTATTCAAATTGGCCCAATCTTGGCAGACTATGAGGTTGCTGTTGACAATCATTTTCAGTACAATTACAGAAATGGGAAACCTTTCAATAATAGTCCTGTTAGTTCTCTACATGTTCGCTGTAATTGGGAAGCAATCCTATCGCAATACATATCACACGCAAATATTCGGAGACAATATTCCCCGATGGAACTTTGATGATTTCTGGCATTCAATGATTCTTGTATTTCGGATCATTTGCGGTGAATGGATTGAACCATCTTTTGACTGTATCAGAGCAAATAGCCCACTATGTCTTCTTATTTTTATTCCAACACTTGTTTTGGGAAATTTCGTGGTACTCAATTTATTTTTGGCTTTACTGCTGAATTCCTTTGCATCCGACTCTTTAAAAAATACGGCAGATGAAGACGTTTCAAAACTAAAAATAGTCATTGAACGATTAAGGAACATTTATCCAATGTCCAGGAATAATCCATTGGGCATTAATAAAGGAAATCAAGAATTAGATTCAACAGAGACATTGAAAGACATTGTGGTAAATTTTGGGTGCGAAAATGCGGCGGAATTACAGAACAATCATGAAAAAATGAGAATTATTAAAAATTGCAAAGATTTATCCACTTCAAACGAATTAGTCAATTTGCTTCCATCCACAGGAAGTCTGAGTAAGGGTAACAAGTTGATCAACAATGCAATAGACGAAACTGATACTGACGAAAAAGATAAAGGAAAAGCCGGAATCAAGGGTTTGGAATGCTATGAGGATGTTTCAGAAGAAGGTGAAATGAGGAAAAAACCATTTCACTGTTGTTACTGCATTGTTTGTGACATCGAGACTCCTTGTGGTAGCCGGTGGCACGCATTCCGGAACAGGTCTTTGTTAATTACGGAACACCGGGCATTCGAAGGAACAATCCTGGTATGCATTTTGGCTAGCAGCATTTGTTTGTGCTTTGAAGACATTTATCTCGATAACAACCCGACTCTGAAACAAGCCTTAAGAGTGATCAACTACATCTTCACCTACCTATTCTGTATCGAAATGATACTCAAAATCATTTCGCTTGGTTTCAAAGTTTATTTCACAAGTTTTTGGACAATTTTGGATTTCTTTATTGTTTCG
>mk4.001559.00.01
AAATATAACTGATGATTAATAAACATTTTATCATTTTTAAATTTAAATTTTGAATTATTTATTGAATTTGATTTATTATCTTAATGAATTATAGCTTATTATGAAAATGTTTCTTAATAAGAATACTGAGCTTGCTCCAACGCCTCCAACTCGATCGTCAAGCACACTTAAAAAGAAAGAAAAGGTTACTACTGATGCCCCTGCAAAGCCTCTCCCATTACCTCCCAAATCAGAAAAAGAAAAGAAAAAAAAGAAAATTAAAATATTTCGTTTACGTAAATCTCCCGATCCAATTCAAGAGATCTCCGCTCCTACATGTGTTAGTCATGAATTGCATGTAGAATTCGATGCTCAGACAGGCCAAATCAATGGCCTTCCTCAAGCTTGGAGTAACATGCTTACGGCTTCAAATATTAGTAAAGTCGATCAAGAAAAGAACCCTGAAGTGATTATGGAAGTATTACAATGTTTTAATGACGCTGCCAAGTCTAAGCAGAAATTTATGACTCACATGTCTCAAGCAACCAGTTCCAGTGGATCTACAGAGTCAGTTCCAACTCCTCGATCACAATCACAACACAACCAAGAATCAGAAGACAGTTTATTTAGCTTGGAATATGAAGCCAGGTCGCTAAATGGTTCCCAAGATGCCATTGGCAATGGGTCCGATCATTGGAGAATCAGCGACCAGTCTACCAATCATTCATCAATAGCTGATTCCAGTGGCTACGGAAATCAACTAGAAAACGACGAATCGTCATCGGGATTCATAGAATCATCACTAGCAAAGCGCATTTATAATAGAGAGAGAGAAAGGGGAGAATCGATGCCATTAGACATTTACGATAACCTACACTTCATCAGGTGGGCATTTATAGGCTTTCCCAAATTCCATCAAAAGTACAAACTCTATAACAGCGGATCTTCTCTTCATGATGAAGTTGCCGAAGATACTCCAATAAACGGATCTCCTTATAGCACAAATGAACGTCCACCTAGAGATGAAACTAATAAACTGGGTTCTTCCCCACTGACAGGAAACTATAGCAATAAACCAAACAAAATACCTGCATCAGCAGATAACGATACCGACGAAGGAGTAGCCCTAGACACTCCTCCACAATCTGGCATAA
>mk4.002094.08.01
ATGTCTAAATTTAATGTGCTATGTCGTATTTCTCCCAATCTTATGAATGGGAAATATCCCAACATGCCCGATGTAGTTGTGAAAGGTGTCAATCAAAAGGTCGTCATTCTTGGACAAAAATTAAAAAATGTTGTTCAGACCAAAGAATACCAATTCGATCAAGTGTTTGATTTCAGATCATCACAGGAAGATATTTTCAATTATTTGTCAAAGGGTATCCTTGACAATTTATTCGATGGAAATAACTGCAGTATCATCGCCTATGGACAAGCAAACAGCGGCAAATCATATACAATACATGGAATTTTAAATGACCTTAAAAATCGTGGTTTGCTTCCAAGATTTCTTGATTCAATTTTTGACAAAATCAAGAATTCTTATCGAAGAATTTCAATTAAAATCACAGCTTTAGAAATTAATAATGGAAAACTTATGGATTTGTTAAATGATAATAAACAAATTAAACTCTATGATAACGAAAAAGGGAAAAATAATTATGAAAATGCAAATGAAATTGAGGTATACTCGGCAGAAGAAGCTATGAAATTGATATATTCGTCTCATAGAAAAATCTTTTCATCACGAACAAGTAGTAATGAATATTCTCCAAGCCATACGTTATATAAAATATACATTACTCAAAATATTGTCGACATAAAAGATTCAATAAAAAGTGTTTTTAACTTGGTCGATCTTGCAGGAAGTGGAAATATATCTAGTCAGAAAAATCTATTTCCTTCAGAAAATAAAGAAATTAAAAGATCTCTTTGCAGCTTAGAAACAGTAATGCATTCTATTACTAAACGAAAC
>mk4.054239.02.02
ATGCAAGTTCTGAAAGATAACATGGAGTTCGTAAAAACCAAGCAAGTGGAGCCGCTGATGCTTGTTTCCATCTTTTTTGCCGTTGTGTTGCTGATCATTGCTTTATGGCTCTGCTTGTTCCAAAATGGTCAAGAGCAGTATGCGGTGGTCGTGTCTAAGAGTAGTGAAAAGAGAATCGTTTCAGAGCCTGGCGTTTATTGGCGTTTACCCAGCCCATTTGAAACCGTGACGTTTCTTGATAAGCGCTTGTTACTAACCCAGGGGCTGGACAATAGTGCATCATTGATAACACAAGATAAGCAGCCTGTGGTGGTTGGCTGGGATTTACGTTGGCGTATCACAAATCCTTCTGAGTATGCTCAAAACGTGGGGGTTACGACTGACGCGGGTTCTACAAAGTTAAATGAATTGGCTCGTGAGGCTTTTCAAAAAGAGTTGGCACTCTATTCTTTGAAAAAAACCGCTACTTCGCAGCAATATAAGCTGCATAGCGCTATACTTTTTGATATTAACAATGCATTAAATGCAGAGCAAAGGCCGATGGGAATTGAAATGGTTGATGTCCTTGTTACAAAAATAAATTACGCTAGTAGTGCATTAGATGCTGTTTATGAACAAATGGGCGCGGCGCAAAAACAAATTGTGTCCGATCTTCAAAGTGCGGGGCAGCTTGAAGCTAAGAAAATACGAGATGATGCAGAGAGTCAGCAAAAAACCATTTTAGCGAACACTGCCCAAAGCGTTCAAGCCATTAGAACCGAGGGGGAGTCAGAGGCGACAAAAATCTATATAAATTCGTTTGGACGAGATCCAAACTTTGCTAAGTTCTATAGCACCTTAGAAGCCTATAAATCGGTATTTGGTAAAGGCGAGTTTATGATTGTGAGTCCTGATGACCAGTCTGAATTTATGAAACTATTTCTCAAGGGACCAGAAAAAGAAAAATCAAGATTCGTAGCATGCAGTAGAGGCCGTGGTAGTGAAAAAGCATCAGGATTTCCATTCTGTGCAAGCTTTGAAAGCATGGCTCCTCCGGGATATGCTATGCCCATTAATTTTGCAGATTTATCAAATGCTTCACCAGCTGCATCATCAATGCTTTCGCCTAATGACTCATAG
>mk4.006750.00.01
GAACATTGGAGCCAATAGTTCTTATTGCCGTTGCTGGTCGAAGTAATGCGCTTGGTCCAATGTTAGCCGGAACCTCATGTTTACCGGTTATAAATTGTCCACCATTAGGACCTGAATGGGTATCGCAGGATATATGGTCTAGTCTCCATGTTCCAAGTGGTTTAGGATGTACAACCGTTCTATCAGTTGAAAATGCAGTGCAAAGCGCTGCTCATATTCTTGCTTTGTCGGATCATTTTCTTTGGTCCAAAATTCGTGGAATGCGATTAGAAAAGCATGTCAATTTGATTAGATCGGATGAGTCGGCTTAA
>mk4.011650.01.01
ATGATTGACAAGACGATCTTGGAACATCTTGAAACACCGAATACCCTGATTTCCAAAAGGATGTCCGTCAGTATGTGCCTGGTATCTAGCGGGTTTTTTCAATTGTTTTACACTCTGATGTCGGGCCAACCTCTCGAAGTCGTGGGAATCACTGGTCCTGTTTATGTCGTAGAGAAAGTGTTGGGATTGTTATCCACAGATCTCAAAATTGAACTGGAGGTAATGAGGTTTTGGATTGGGATTTACGTTTCAATTCTTGGTTTCATATTCTCAATGTGCAATGGAGTCATAATTATCAAACATTTTCGAAGATCGGTTGAAGAAGTTTATAACTTCTTTGTTGGAATTATATTTATTTTATCCGCACTTTTCACGATGTTTAAG
>mk4.004904.01.01
ATGAATGACGAAAATGTTGAAATCTGGAAAATCAAAAAACTTATTGCTAATTTGCAGGCTGCCAAAGGAAATGGAACGAGCATGATTTCTCTAATTATCAAACCCGGAGATCAAATCTCGAGAATTGGTAAAATGTTGGCAGATGAAGCCGGAACGGCTTCCAACATCAAAAGCAGAGTCAATAGATTGTCAGTTTTGAGTGCAATTACTTCCGGTCAACAGAGACTGAAACTATATAATAGAACACCAAATAATGGTTTAGTTGTTTATTGCGGTACAATCATGACGGATGATGGAAAAGAAAAGAAAGTTAGCATTGACTTTGAACCTTTCCGTCCAGTTAATACATCGTTATACATGTGTGACAATAAATTCCACACCGAGGCTTTGCTTTCTCTTTTAGAAGACGATACAAAATTCGGTTTTATCATTATTGACGGTAATGGAGCACTTTTTGCAACTCTTGCTGGAAATACTAGAGAAATCTTAGCAAAATTCTTGGTTGATTTACCTAAAAAGCACGGTCGAGGTGGTCAATCTGCTTTGCGTTTTGCTCGTTTAAGAGTCGAAAAGCGTCACAATTACGTGAGAAAGGTAGCTGAGACAGCTTGTCAACTATTTATTACAAATGATAAAATAAATGTCGAAGGTTTAATTCTTGCTGGTAGTGCAGATTTCAAGACAGATTTACACGATTCCGATTTGTTTGATATGCGATTGTTGGCAAAGGTTATCAAAAAGGTTGATATTTCTTATGGAGGAGAGCAAGGATTTAATCAAGCCATTCAATTATCTATGGACTGTATATCTAATCTGAAATTTGTCCAAGAACAGAAATTAATTAACAAATTCTTTGAGGAAATCAACCAAAATACCGGAAGGTGCTGCTATGGGATTGATGATACTGTCAATGGGTTGAAAATGGGGGCCGTTGAAACTATTATAGTTTGGGAGAATTTACCATTGATCAGATATTCATTGATAAATAATGATTCTGGTGAAACTTCAGAAAAGATTTTACGACCGGAACAATCAAAAGTTGCGTCAAACTTCATTGATAAAGCTACAAATGTAAAATTGGAAGTAGTTGATGAACAATTATATCTAGATTATTTGACTGTCAAATATAAAGAATATGGAGCCATTTTAGAGATCGTCAGTGATAAGACACCAGAGGGATCGCAGTTAGTTAAAGGTTTCGGGGGTATTGGAGGTCTACTAAGATACAAAGTAGACTTTAATGAAATTGCTGAACCAGATTGTGATTCTCAAGATGATTTTGATATGGATGACTACAACTTCTAG
>mk4.003724.02.02
ATAGATAGAAATAGTTTCCGACCACCACCGAAAGTTGATTCAGCAGTCATCAGAATTGAACCTCGTCATCCAAAGCCTCCAGTCAGTGAAATTGAAATGGATGAGTTATTGAGGATTTGCTTTCAAAGGAAAAATAGGACACTCAATTCAAATTTCAATAACAAGGGCACATTGAAAATCTTGCTGGATAAGCACAAAAAATACAGACAGATGTTGATTGATAATAAAGTAAAAACAGAACCGGAAGAAGATATTTCGGTGGAAGATTTCTATGAGAAAATTAAGAAAGTTTTGGTTGATTCAAATTCCGATACGATGAGGGCTAGAACTATGACAGAAGAAGATTTTCTTAGGGTTTTATTGAATTTCAAGAAGTCAGAAATTGTTTTTGAATAA
>mk4.017624.00.01
GCTTATAATTTGATAATTCATGAGCGAACCCATACAAATGAACGTCCATACTCCTGCGAGTTGTGTGTCAAAAAATTCAGGCGAAAGGACCATTTGCGAGATCATAAATTTACTCATCTGAAAAGAAAGCCACATATTTGTGAAATGTGCGGAAAAGGATTTTGTCAATTAAGAACTTTATCAAAACACAATTTGAGTCATGAGATTAACAATTTTTGA
>mk4.002110.03.01
ATGGAACTGGAAAATGAGACCGATAGGATTTTAAGACATAAAATATCTGATAAAACTGAAATTTCATTGAATTACAATAAGGATGAATTGATCCTGGAGTCAATTGGTGCTCAATCAAGAGATTCGTGGATTTGCAACCAGTGCAGTTTTGTCAATGACAGTGATCTGAAGAATTGTGGAACTTGTTTTCTTTCGAATGATTTGCTCAAAGAAAACTCTTCATCTCTCACAAGTCCATCTGACAAATCGGAAAACGAAAACGAAATTGGACTAGAAAATTCTACGGAGAATTTTGTCGAAGCAGCCAAAACTGTCTATAACTATTGGGTTTGTCCGAATTGTACTTTTAAAAATAAATCCGATTGCCTCAATTGTGAAACATGTTTAAAATCGATAGACATAAATACTCAAATAATCAGTGAATATTTGCCGGATTCGATAGAAAATCCGATTGAAAACCTTCCAAAATTATTTCAGAATGAAAATCTCTATGAGAAATCTATCAAAATTCCTGATGTACAAGACCTCAACACTCCAATCGAAAAGAAAACCGGCAATTCTAGCAAAGGATCATTGAGAAATTGTTTAAAATGCAAAACTCTTATCGACAAAAACCAACAGGAATTTCTCTGTGTAGATTGTTCAAAATTATATTTGGTGTGCTGCAATGAAGCCTGTACACAATTGAGTAAAGCCGATAAATCGTATTGTTCTAAATGCAAAGTGAGGAAAAATTCCGATATGAAAAATGGAAATTTATTTGATGTCAAATCTATGTTCTCCTATGAAAAAAAATGGCAATGCAGTTTTTGCTTTCGTTTTAATGATAAATTCCAGAAGAAATGCAGAAAGTGTCATAATTCTCGAGGCAATACCGATAAGATGCGACAGAATACTGTTGACGCAATTTCGGTCAATATTGTTGCGGTAGTGAAAAAGTTGTCTCAGTATGGATTGGCAATGGTCTCAAAATTGAACGAAATCGATGTGGTAACTTGGCATGATCCAGAAGCAATGATGTTGATCCAATTGAAGTTAAAGTTACTCAGAAAACCCGAAAGAACGATCAAGAATCTCGAAAATCGTTATAATTTACTTTACCGAAAAGCATCGACGCCACCGCAAACACTGCAATTGAACGAGCTCGGTTCATTTAGGAAAGTGCATTTAGTACAACTCCATTTCTCAAATCCAGGCCCTCTCGAATCACAGGCTCATTATCGAGTTGTGTGGGCTTGCGATAATTATCCTGGAAACCACCATGTCTATCTTGTTGTGGTTGTTGCTGATTGTGATGATGATTATAATGATCAGATTTGTCATCATATCTCTATGCGGAATATACAAATCAAGCAACTACACAGCATAAAGATAACATATAGAAGCGAAGAAATGTACAAAATCAAAAATCAATTAACATCAATTAATATATAA
>mk4.006259.00.02
ATGTATGAAAGGATGTTCAAATGGCTGGTAACGAGAATAAATCGCACTCTGGACAAGGACAAACGCCAGGGAACGAATTTCATTGGAATTCTTGATATCGCGGGCTTTGAAATATTTGAGGTGAATTCATTCGAACAACTCTGCATCAATTATACAAACGAAAAATTGCAACAGTTATTCAATCACACAATGTTCGTTTTAGAACAAGAAGAATACCGCAAAGAAGGCATTTCCTGGGAATATATCGACTTCGGACTTGATCTTCAGCCGACAATTGATCTCATTGAAAAGGTATGCTTATGTTCATAG
>mk4.002442.03.01
ATGAAAATAATGAAGATGTCGATTGGTAAGTTTATTGCAATAAAACCTCCTCATGTTGATTCATTTTCGTCTTTGAGTTCTCAATCCAACAATACCGATTGGCTGCTTTCCTCATATAAATTGACCAATGGAAATAATTCAATTGCGCTGACAATCAAACAAACTTATGAGTCTAAATTAAAACAAAGGTTTTATGTTTATTATAATGATGAGGATACAGCGGGCAATGAAAAATATAACATGGGTCATTCGAAAGGTGTCGTTACTTTTGATAAAAGTGAAGGATATTGGTTAGTTCATTCTGTTCCGAAATTTCCATTTCCCAATGAATATAAATATGGTTCAGGGCAGTTGAAATTTGGACAGTCATTTATTTGCGTTTCTCTGAAGTTTCAAAATTTAAACTCATTAGTCGATCAACTTCTAATTATGACAACAAATGTTTACAGTTATTTTGTTCCCGAGGGATTCTCCCAAAACTCCAGTTTAATGGACAAAATAAATTCTCTCGTAAACAATAGTATAAAAAAAAGTAAAGACTCAAATGTTTTCAATTTCAATACCGTCAAAAATTTCAATTTGATTCATTTCGGAAAGTCTAGACTATTTAATAGAGGTAAGAGTCATATTTAAAAGACAATTACTTAAAATCGCAAT
>mk4.001964.01.01
ATGCATTTTACAATTCCTTATGTAGAAGAAGTAACCGATAGCAATGGGAAAAAAGTTGATATCTTTAAAATTTATATAAACGGCGCTCATCACTGTTCCGCAAGATTCAGTGTTCTACACAAACTCAATGAAGACCTTAAGTTACGATTTCAAGTTACTGAGCTGCCATATTTTCCTCCAAAAAAATTTCTAAAGCTTAACGATGCACAGCTAGAAGAAAGACGAGAATCTTTAGAATATTTTTTACAAAAAGGTGACTTTAAAAATGCTATATCTAGCAGGAAATATGATTATTTTTTTAGTTTCTTCGTCGACTAG
>mk4.010315.01.01
ATACACTGTACTGCCGAGAAAACACTGAAAAGAGAATTATGTCGAAGCGGTACCAAAGGAACAGTGGAAGTAAAGAAAAAAAATCAAGAAGTTGCATATCTCGTATTGTTGCAGAGGAGATCAATGTAGTAAGTCAAAGGAGACCGGAACAAAATACACCAAGAAGTTGCATAGATCCGATAATTGGAGCGGTAATTCTCGGTGTCGGAATTTGGGTAAAAGTTGACAAGTCGAATTTATTTGAAATGATGCGCAATATCAATCTCGACGAAACCGCTAAATCATTCAGTAGCACAAATTCTTCACTATTCGATATTGTTGCAATAATTCTGATAATTTTGGGAGCATTCACATTTATCACTGGTTTCTGTGGTTGTTGTGGAGCTATTAAAGAAAGCTCATGTTTATTATTCATGTACTCATTCCTCGTAGCCGCTGTCATTGTTGCTCAAGTCGCAGTCGGAATATATGCAAGTGTTCAACAAAATAAATTCCAAGCTCGTTTAGAGAAGAGTTTAATCAAAATAGTGGCTAAAGATTTCAATGGAGCTCTCTCTTCAAATCCGTCGATGTTTACTAAAGTGTTCACGGCTCTGATGTTCGAGATGAAATGTTGTGGTGTCAAAGGTGAGGCTGACTTCAATGGCATCGGAGATGCATGGAAACAAACTATTAACGGTCGAAAACAAATCCATCCAATCGGATGTTGTAAATTGAAGAATTCATTCCATTTCAATTCCAAAGAGAAATTGAATTTAACCGTAGTTGAAAATACCATGGAAGACCCGAATTGTATATTTGAAAAAGAAACAAAACTTAATCAAAAAGGCTGCGTTGTGTCTTTGATCGATAAAATCAAAAGCCATTTGAAGATTGTTATCGGTGTTTGCATTGGTTTGGGATTATTTGAGATTCTCTGCATCGTGTTCGCTTGTTGTGTTGCGAAAAGGGATGATTAAATTCTGTGAGCAGAAATCAATTAAAACAATAGCTTCGTTCATATCAGTTGAAACTATTAAAGAATTTAATGAAATAAAATTTCAATTATTTTA
>mk4.009753.00.01
ATGTATTTATTTCAGGAAAAACGATTGAGAGAAAAAAGCAAAGAATCTGAAGACAGAATTTTACAAAGATTAGCAGTAGCTCACCAAGAAATGCAATTCGGATACCGCGATGGAATGTTTGATCTCATATTGACCAATGATAATCTAGAAAAATCTACAAAAGAATTAAAGGATTTTATAATGTCGGAAGTCGAAACCGTTTTAAAGGATTGACTGTGCCATGTTTGAAGAAATTCCATAAAAACTATTGATTAATTATTTCTGTGAAATTTTTCTAACCGTAGTTGAATTGTTTACCAATATAAATAAATAAATAAAATCCATGTAATAGTAAA
>mk4.000878.05.01
ATGTCAGAATTGTTGGATATACCAGTCAATTTAAAAGATTATGATCATGCGGTCAAAATACGAAAGTTAACCGAGATTGTAAATCAATACGATATGAACGGTCAGTATTTGTCCGATGTAAAATGGCCTTTAAATCTTTTTGTTGTACCAGATCTAATTGATACCATTAAAAACGCTGATATTCTAGTATTTGTATTACCGCGTCAATTCTTGGACAAACTCTGTGAACAAAAAAAGGGTAATTTGAAACCAAATGTTTATGGAGTATCACTTATAAGGGGTCTTGGAGTGTCTTAA
>mk4.003472.00.01
ATGTCTGGTATTTATTTGAGTACTACATATTCACGTATTAGTGTATTTCAACATGGAAAAACTGAAATTATTGCTTATGGTCAAGGAAACCGCACAACACTCAGTTATGTTGCATTTACAGATACTGATCGATTGATTAGGTATCCTGCAAAAGATCAAGCTACGATGAACCCCAATAATACGATTTTCAATGCATAG
>mk4.004716.03.01
ATGAAGATTCTATGGCAATTTCATGTGTGCCAAATTTTTCAAGAACCAGCAAATATGAATCAGTATTTCTATACATTTTTGGTCATTATTTTAAATAAATTGACAACACTCACTTTAAACACAGATCTATTCACTAAAAATTTACACAGAGGACACATTCTACCTTGGGAAATTCACGTTCCACTCCAGCGAAAAATAGCATTATTAATAGGAAAGAGAAAAAGAGCAATGAGAAACTGTTCTGACAACAAAAAAACAAGAAATCCTCGAGAATTTCAAAACACATCTTTCATTCACAAGACAGATTTTCCTGTACATATTCGTCCAACCTTCACTACTGCAGCACCTTTGAAATCACAACTTCGAAGATCTCAAAAAGCCCAAACATCAGACCTTTATCATCAAGATTGTCTGTGCCGTTGCCTACCAAATGAGAAACACATAGAACATTCCGATCACGACTCAAAAAACATTAAAAGCAAATCCGATTTACTTTATTGCCTGCCGGTCCTACCACTCCCCGCTCTCCTCGAGGGCCTTCATCACCAGTTTCACCAGGCCTTCCTGGATCTCCTTTCTGACCCTTTGGCCCAGCAGATCCCTGCTTACCCTCTATACCGATCGGGCCTTCCTCGCCCTGTGATCCTTTCGGTCCTGATAAACCTGGATTTCCTGACGGTCCTCTCTGTCCTCTTTGGCCGACCTTTCCAACAGGACCTTGAGGACCTACAATACCAGCCTCACCTCTTACACCCGCCCTGCTCCATCAACTCCTGA
>mk4.014515.00.01
ATGAATCCATCTCACGTCGATATAAATTTGTCAAACAATCAATGGCATTGCGACAATGAACTGATTTGGATGAAGCACAACATGGAATACATTCGAACCGAATCGATTAAGTGTTATACGCCTTTGAAATTCAAAGATTTAACATTAAACCAAATTCCAAAAAGATTTCTCAGGCAAACCTCAGACAGTTCCGCTCCAGATTCAGTAAACGAATTATCACTAAAAGATGAAATCATTGGTGTCATCGTGTCGGATATCGCTATCGTTGGTGTAGATATGTCAAAATATAAGTTCAAATTAGTGGAACGCAATTCTGATGACAACACTCAATTGTATATGATAATGAAGGAGGGCGATAAA
>mk4.002655.05.01
ATGAGTTATATTAAAATATATTTTGTTTTAACGATATTCTGTTTGGTATATGTAAAGTCCTACATTTCGGCTTTATTATCCCTTAACAAACCTACAAATCAATCCTCTCTGTATAATACTGGGAGAGAATCATTTCTAGCAAATGATGGATCCCATAATCAGATTGCCTTTCATATGGTGAATGGGACTCCAGTTTATGATTGTGCCGTAACCAAAAATGATTCCTTGGTCTACTGGATGATCAACCTGGAAAAGGACTGGAATATTACCTCAGTGGTAATATATAACATAATTGATGTGACGTCTTCAGTTTTGGTTTCGGCAAATGTATTAGTTATTTCGAGTGGGCTTACTATGACAGCAATTAAAACAATCACGGAGATCAGTAAAATTTATAATATTTCATGCAACGCAGTCAGACAATATGTGAGAATCGAGGTGGCCACCCAATTTCTCAATTTATGTGAAGTTGACGTTTTTGGAGGTAATGAAATCCGAACAGCAAGTTATCGCCATTTATGGCATCCTGACTACTTGATAAATTGCTGTGAAGACGCTGCAAATAATTTTGCCCGAGGCCACTTTACAGTTGGTAAAAATATCATCGAAAGATTTCTCGATCAGTTGAGAAAATGCGTTCATTCCTGTCATGCCGTTCAAGGCTTTATTGTTCTTAACAGTTACGGTGGAGGTACCGGGTCAGGTCTTTCTGCTTTAATATTCGAGCATTTGGATATCGAATATTCAAAAAGTGCAAAGTTTCAACAGTGCATTTACCCGGCACCACAGTTAGCTACGGCTATTGTTGAGCCGTACAACGCATTGCTGTCTGCCTCTAAATCTATTGAACATACAGATGTAGTCATGCTCATAGACAATGAAGCTACATTCGAAATATGTAGTCGGCAGCTAAGTATTCCTCGTCCGGTTTATAATAACTTGAATCGTTTACTTGCTCAGATATTCAGTGCAATGACAGTTTCAATTAGATTTGGATCGTCTTTGAACCACGATCTATTACAATTACAAACCAATTTAGTTCCATATCCTCGAATCCATTTTCCCGCAGTCAACTACGCCCCAATTTTGGATCCACACAGAGCAAATCATGAAAAATTGAGTATCACAGAAATTACAAGGGAACTCTTTGAATCATCCAATCAACTGATTAAATGCGATTTGCGTCTTGGGAAATATATGTCTTGCTGTATTCAATATCGAGGATTGATAACCCCTCGACAAGTTAATCTAGGCGTATATGAGGTGAAAAGAAGAACTGACGTTTCCTTTGTTGACTGGTGTCCAACTGGATTCAAACTTGGAATCAGTCCAATGCCACCGACAATCGTTCCGGGTTCCGAATTAGCTCCAACTGAAAGGAATTGTACAATGTTTTGCAATACCACCGCTGTAGCTCAAGTCTGGCAACGGCTAGACAAAAAATTTGATTTATTATTTAACAAACGAGCTTTTGTTCATTGGTATGTTGGCGAAGGAATGGAAGAAGGAGAATTTGTTGAAGCCCGAGATGATTTAATTAAACTAGAAAAAGATTACGAAGAAGTTGGGCTTCCTTCAGAGGAAAATGTTCATATCCAAAGACCAATAGCTCACAATAGTCAGAGAAATGAAGCCCCAAAAAAGAGTCGATCAAAAGAAAGGAATTCCTCATCAGTCTTTCAAGAGAAATCGGAAAGTAGTTCCAAAAAAGTAATCGAAACAAAACCAGATCGGTTAAGATCTAAATCGAAATCCAATGAATTAATTGAACCAATTGACAATACAATTATTGAAGAAATCCACAACGACCTAAATGATAATTATCATCTTCAATACAGTTCAAAGAATTACTTTTGA
>mk4.003299.00.01
AGCGTTGACGGCGATAAAACCGGAAAGAAAGCAACTTACGGAGAGCGCATTGCATTCAAGATATCGTCACGTTTAGGGCCCACTATGTACATATCCAGTGACAACTGTGCCTTTGTTACAACGGCAAAACAATCTAAACATCAAGAAGTATGTTGCATCGGTGGACTTAGCTATTTGAGTCATTTCAATGTCCAGCATGCCGACCCGAGAAAAAGGCTTCAACACGAAGGGTGTCCTATTAAGGCGAGTGAGAAAATCGTCATAAAGCATGGGAAAAGCAATCAAGCTCTGCCCGTTGAGAGCAAGTTTTATGAAA
>mk4.001552.05.01
AATTTAGGCAAAGCATCAAATGAGCAGAGAAGGAACTACAGAAGCGTCTTTTGACGTTGATAGTCAAAGTGAGTTTCAAGTTCTATCGGATGAATACGAACAAAGGAATCAAGGGGAAACATTGCCTATAAACACAGACCAAGATAAAATGGAACCTTTTGATATACCAGATACGGATATAGTTCGTGAAAGTGAATCTATGACTACAAGCGATTTCGACGATCATGAAGAAATTCAAAATAAAGAAATCACAAACGTGCCTATTGATGATAATCATATTGACCTAGACCTAATAAATCAGTTCGACGAATTGCAACAATCAATTGAGCCTATAAAAGCGGATGAAAATTGTGGCGATCAAAACGAAGCATTACTTAAATGTGATTCTTCCAAGCAAGAAAATGAGCCAACTAATGAATTCGAGGATTTCCAAGAAGCCATTCAGATGGAAACCGATTCAATCAGACCTATCACAGAAGGATCCAAACATATTCAATCAGAAACTCCATCGGATTTACTGGAACAATAGATCATGTCAAATTTGATTTTCCAAATATTGAAAACTAATTAAATGTTGAAAACAATAACTTTTAAAAATGTAAAAATTATACTTCATAATTTGATTAGAGTTCCTATCATATATGATTTCAATGTTTTAGCATGCGACGCCGAATATAGCTTGAATTATTATCATTGTGGGTGTGTGTGTGTGTGAGTGTGAATTTGATAATATATAATGTGGCGGTAATTATTTTTATTATATTATTTCCTGCTCTATGTCCAATATGATCATTTGTCACTGTCCCAATTTATTGATGCTTTGGAAATTATTATTATTATTATTATTATTATTATTATTATTATTATTGTTGTCATTAGTAGAATGATTGATTATTTGTTGATCAACTGTGATTTTCATTATTAATATTGATCTCACCTAGTAATGTTTTATTTGACAACATCTGATTATTTATTTAGATTTTCTTTATATTAGAGTATTTATTTCAAATAAATTCCTGCTACAAATAAA
>mk4.006424.00.01
ATGAGAAAACTAGCCAATGGTAATGAAGTATACCGTTCATGGTTGATATATTCAACTATAAAAGACGCGGTTTTTTGTTTTTGCTGCAAGTTATTTAACAAAAACAGCTCTTCAATCCTAGAAAAATCAGGATCAAAAGACTGGAAAAATATTGGAGCAATTCTATTTTCACATGAAAGTAATAATTTCCATTTAGACACCTTTCAGACGTGGAAAGAACTTTATGTGCGTATATCCAAAGAAAAAACAATTGATAATATTAACCAGCAGAATATCAAAGAAGAAGAACAATATTGGCGGCTAATTTTGGAACGTTTGATTGCTTTGATCAGAGTACTTGCAACTCAAAACTTAGCATTTCGTGGAACAAATGAAAAGTTGTACAATAACAACAACGGTAATTTTTTGAAGTTTGTAGAATATCTAGCCCTCTTTGACCCTGTAATGAACGAACATTTGCGCAGAGTCAAAAATCAAGACATTACGGTACATTATCTGCGAAAAGATATTCAAAATGAACTTATGCAGATCCTAGCAGGAGCTATTAAAAATAAAATTTTGTCACTTGTGAAATGGGCAAAATATTACTCAATTATTTTGGATTGA
>mk4.026785.00.01
ATCCCTAAATTACTCAACGAAAAAGCTGGAATAGTGAATTATTTCAACATTATCCACTGTAGCGTTGGCGACAGCTGCATTCACAATAATGACAAGTCGAAGTTGACTATTTTTTCGAATTTCGAGTATTTTTCCCACAATATAACTCTCAGTTCTCTAGTTGAAGACATATTAACTTGTATGATACTAACGATTAAGATAGGAAACAATACAATTAACATTATAGCTTCTTTAAGGAGTTTATTTATTGCTCAGGACACAACTGAAATAGCCCAATTGGCTTTGCTCAATGATTTAGCATTAAAAACAAAAACAGGTAATAACGATTCGTTTGTCTTTCTCTGTGATTCAGATCTTAGAAACTTTGCTGATGACGCTTTCCAGGATACGAGTTCACATTTATCAGAATTTT
>mk4.056471.01.01
TATGATTTTCTTATTTATTGTTAGAAAATGAGCGAGACTGATGCTGAAACGTTTGCATTCCAAGCTGAGATTGCTCAGTTGATGAGCGTAATAATCAACACATTTTATTCGAATAAAGAAATTTTCCTTCGAGAATTAATTTCAAATTCAAGTGATGCGTTAGACAAGATCCGCTACAAAAGTTTAACAGATCCATCAGTTTTGGATTCGGCCAAAGATTTAATGATTAAAATTATTCCTGATAAAGATGCCGGAACTTTAACTATTATCGACACCGGTATTGGTATGACGAAAGCGGATTTAATTAACAATTTGGGAACAATCGCAAGATCAGGTACTAAAGCTTTTATGGAAGCGTTGCAAGCCGGTGCTGATATATCTATGATTGGTCAATTTGGTGTGGGTTTCTACTCGTCTTACCTTGTTGCAGATAAAGTTCAAGTTATTTCAAAAAGTAATGATGATGAACAGTATTTATGGGAATCATCAGCTGGTGGTTCTTTCACAATTAAGTATGATAATTCTGAACCAATTGGTAGAGGTTCTAAAGTGATATTGTACATGAAAGAAGATCAAATTGAATATTTGGATGAGAAAAAAATCAAAGAAATCATTAAGAAGCATTCCCAATTTATTGGCTATCCAATCAAGCTTGTTTTGGAAAAAGAAAGAGATAAAGAAATATCTGATGATGAAGCTGAAGTAGATGATAAAAAAGAAAAGGAAAGTGAAGATACTGAAGATAAGCCGAAAATTGAAGACTTGGATGATGAGGAAGATGATGATAAAAAAGATAAAGATAAAAAGAAAAAGAAAATTAAGGAAAAGTATATTGATGAAGAGGAGTTGAATAAAACTAAACCAATATGGACAAGAAATCCAGATGACGTCAGTCAAGAAGATTATGCTGAATTCTATAAATCCTTAACAAACGATTGGGAAGATCATCTGGCTGTTAAGCATTTTTCTGTTGAAGGACAATTAGAATTCCGAGCTTTGTTGTTTTGTCCTAAACGAGCTCCTTTTGATTTATTTGAAAATAAGAAGAAGCGTAACAATATCAAACTCTATGTTCGTAGAGTATTTATAATGGATAATTGTGAAGATTTAATTCCTGAGTATCTGAATTTTGTCAAAGGTGTAGTTGATAGCGAGGATCTTCCATTGAATATTAGTCGTGAAATGCTTCAACAAAACAAAATTTTGAAAGTAATCAGAAAAAATTTAGTCAAAAAATGTTTGGAACTATTTGAAGAAATAATGGAAGATAAAGATAATTATAAAAAGTTCTATGAACAATTTGCTAAAAATATTAAATTAGGTATTCATGAAGATAGTGTAAATAGAAATAAAATAGCAGAATTTTTGCGATTTTATTCAACGTCAAGTGGTGAAGAAATGACAAGTTTGAAAGATTATATTTCTCGAATGAAAGAAAATCAAAAGGATATTTACTATATTACTGGAGAAAGCAAAGATAATGTTATTCATTCAGCATTTGTTGAGAGATTGACTAAACGAGGATTTGAAGTGTTGCTAATGGTTGATCCAATTGATGAATATAGTGTTCAACAATTGAAAGAGTATGATGGTAAAAAGTTGGTATGTGTAACTAAAGAGGGCTTAGAGCTACCTGAAGATGAAGATGAAAAGAAAAAATTTGAAGAACAAAAAGCTGCTTTTGAACCGCTTTGTAAAGTTATGAAAGATATATTAGATAAAAAGGTCGAGAAGGTCACGGTTTCTAATAGATTGGTATCCTCTCCATGTTGTATTGTAACATCTCAATTTGGATGGTCAGCAAATATGGAAAGAATTATGAAAGCGCAAGCATTGCGGGATAGTAGCACAATGGGATATATGGCTGCGAAAAAACACTTGGAAATTAATCCTGATCATTCAATAATGAAATCTCTTAAATTGCGAGTTGATGCAGATAAAAATGATAAATCTGTGAAAGATCTTGTTATGCTATTATTCGAGACATCTTTATTAAGCTCTGGATTTTCTTTAGAAGATCCACAAGTCCATGGAATCGAAGACGATGATGTTGAAATTGATGCGACTGAAGCAGGAGATATTCCTGTAGGTCCTACGTCTACTGAAGATGAGGCTGGGAAAATGGAAGAGGTTGATTGA
>mk4.022649.03.01
GAATTTTGTTAACGGACAAATCAGATGAAATTATTCTCAATCCAAAAATTATTGCTCGTAATTACCTTAGGTCGTGGTTTTTCCTCGACCTCATCAGTTCCATACCTCTTGATTACATATTCCTTGCCGTGAATAGGGGCGAAAATTACCATCATTTCGTATATGCCGGTGAGATTTTTTTTCGCATTTCCTGTTTTCCATGCAATTTAGCATTTGTTTAA
>mk4.003655.00.01
ATGAAAATCAGCCTGCTATTATGGAATTTTAAAATCACGATTTTCATATCTATTTTGAAATCATGCCTTGCTAGAAAAACCTTTGATACGTGCATCGCAGGCCATCCATCTAAATGCATGGGAGAATCATTTGGTTACTGGCATATTGGATATCCAAATGCCGATGCTAAATTGATATCAGAGAATCGAACAGAAATAAGTATTCAGTGCTATTATGACTGCGTTTATCATCCAAAATGTTTCATGGCCGTTTATATCAAGAGCAACATGAAATGTCAGTTTTTCGACAAAGCCAGTTACATTGATGCTTACAAATTCGACGTCTACCTTTGGAAATGTTGTGATGTGGGAAAAACAAATTCAGTTAGAAATCGCTGTTCGGGATTCTGGAAAATGAGTTACTTTTCGATTTCCTCAAATACAATTCGCAACAATGATTATTTGAATGAAAATCGAATTACGAATTTGTATCAGTGTCAAAACTCATGTTTGGATAATCCGATTTGTGGAGCAATAAATTGGGAAAATTCTGAAATACACGAAAGATTATGTCAACAAGTGATTCAGTTTCCGGTTGAGAATTTGTGGTTGAAATCAAATTCGAAATTTTCGACTTTTACTTGGCAATGTGCTTTGAACTATACTTTGCCGTCTCCCGATACGAAATGTGTTGATAGAGCCGGGCATACTTTTGGTTATTGGAAAATTGAAAACAATTCAACAGTCATGCCAAATGATTCGAAGATTTTACTTTACTTCTACACTTATGACTATAAATCTTGTTTGGAAAATTGCCAGCTTTATGAACATTGTCATCGAGCATGGTATAGCAAGAAGAGCTTTTTGTGCATGTTGGAATCAGATGGTTTAGCGACCTGCGCTGATAATCGAGTAAAGTTTAACTATGTCTTCACAACCTACGTTTGGCACTATTGCATCAAATTTAAATCATCACTGAATTCAAATTTTAAAACGAGAAAATGCCGAAAGATTATTGACAATAAAAATATGTACATTTATCATACGCATTGCGGTTCCGCTCCAAAATATCCTTCACTTATTCGAGAATGTTCTCTTAATCAATCAATGAGCACTATTGATTTAGAATTCAACGAAAGTTTTCATTGTCGCAATAGGCAGTCGTTTCGAATTTTGGATGAAAACAACGAATATTTTGAAAATTTAAATTGGACACGAGTCTTTACTGGGTATGAAATCTTTTGGTTGGGTAATGTCACTGAAAACAATTTCCCTATATCTAATCCATCGGAGTGTGACATCTATGATTCAAATATGAATCCAGATGAGCCGAAAAAATTGACAATTATTTCAAGAAAACAGTGGTACGCTAAAAAAAGTAAAGGAATTGAAGATGAATTCCCTAATTTCCCAGTTCCATTTGTAATTATAACCGATACTGAAAGGCCCTTTTGCAATTGTTATACAAAGGAAGCTTGTGACTTTCAAATGAGAATGACTCAAGATATATTAACGCCATTTCTGCATATTCCTTTTAATTTTATTGTTACCGGAAATGGACTAGTTTACCAAGGAAAAGGTTGGATTTACAAAAACCAAGCTAACACGGACCTTTACAATGATAAATCCCTAAGTATTGCGTTTTGCGGTAGGTACAAAAATAAAGAACCAGATGTAGTAAGTTTAAATTCAGTAAAAATGCTGATAAATCTAGCGATAGAAAACAAAAAAGTTGCCAGAAATTACACAATTTATTTATTGAAAGATATAAGCCTTTTAAATTTTCCATCTGACGGCCTGAGCTCCGTCATAGAACTGTGGCCTCGTTATAGAGGGCACCTGAATTTTAGTTGTGATACAATACGGCCGCTGATTATTTCCCTCAATATTATTGCTTTTATTATAATTTCTTTTATTTTTGCAATTTTACATCATTTCTTGTTTAAAAAATTATATCATAATAAATTATGTTCAACATTGAGAACATTTAAAATCGTAAGTGTTTACATTGCTAATTCAGATAAAGACCAACTCCTTTTATCTTTTATTAATTCCATTCCAATAACAATCTTTGAAAATAAAAACTTGTTTGTTTCTCCTTTTACGTCCTCTATAATCTGGATAGAAAATAAACATTTATTCGCAATCAATGAAAACTCTACTTATAAATGTTTATGTAAAAAGTCAATATTTTCTTATATAGATCTGGTGAGATTTCAGGCTTCGATGTTTGACATTAGCATTGCATCAAAGATGTTTGAAATTCGAAGCTGCGGTCATTCGCTGGTATTTATTTTTGAGCATCATTTGTTGATCAATAATCAGAGCGTATTGATTTTACACTGCGAATCTTTATTGTCTGCTAAAAGATGTATTGACTTGCTGAATAGACAGTCATGCCTCTGTTGTCAGTTTACATTTTCTATTTACAAACCGAAAACAACAAATTTCAAGTTATCCCATAATTCTGTGAAAATGTCAAAATCTACTGAAATGACAGACAAATCAATCCGATCAACGATTGAGGAGAAATATTGTTTTATGATGGATAACTTTGATAGTGTTTGTTTTTATCAGTAG
>mk4.052684.00.01
ACAAGACCGATAAGCCTGCACAAAGGAAATGGCATGATGAATTGGGATGATGCACGCTTCTTCCTGGCGGTCGCACGCTGCGGCACTTTACGAAAAGCCGCCAATGAACTACACGTCGACCAAGCCACCGTCGGGCGGCGTATTACCGCTTTTGAAGAGAGTCTGGGATCCAAACTGTTTATCCGTACGCCAAAATCGTTCTCCCTCAGTCCGTTGGGAGAAGAAATGCTGGCGGACGTCATGAACATGGAGAACTCGGTGCAGGCGATTGGCCGCAAAGCCACCAGTGGCGACGACAGCCTGTGCGGTAACGTACGCATCGCCACCACCGATACCATGGCCGAGGCTTTTGTCATCCCGGCGCTGAAGGCGCTGCGAGAGCAATACCCGTTAATCACCGTCACCATGCTGACGGCGGTCAATATCTCTGATATTTCGTACCGTGGCGCAGATCTGGCGATCCGCGGCGCCCGTCCCGAATCCGATGAGCTGATTATCAAACGCATGGCCACCATCGAAATGGGGCTGTATGCGACGCAGGACTATCTCGACAAACACGGCATGCCGACCAAGGGCGACCATCTGCGGGGTCATGACCTGCTGATGTTCCCGCGAGAACTGGTGCCCCGTCACTGGAACAACTTCTGTGGCGAAACGCTGATCGATCCTAACGTGGTGCTGCAGCTTCAAATGACATTGCTGCTGCGTTCGGCAACGAACAATGGGTTGGGGATTGGAATGCTGTCCTCGTTTCCTGGCTGA
>mk4.111171.00.01
AATGACAACTTTCAGGATGAATATGAGTAAGTTACGCACTGCAATTATCGTGGATGATCATCCCCTCGCGCGTCTGGCTATCCGTGGAGTGCTGGAGAAACAGCGCATTACTGTAATCAACGAATATGAAGACGGGACGACTGCGCTGGAAGCGTTAACAAAAACGGCTGCGGATATTGTTGTCGTGGATGTCGAGATCCCCGGAGTGAATGGCGTCGAACTGGTAGAAAAGCTCAGAGCACGGCAGTTCACCGGCGTGCTGATTGTCGTGTCCGCGAAAAACGATCGTTACTACAGCAAACGTTGCGCTCAGGTGGGCGCTAACGCTTTCATCAGTAAAAAACAGGATATGGAAAACATTCTGGCCGCCATTAATGCAGCGCAAAATGGTTATAGCTATTTTCCTTTTTTCCTTGAAGCCCCCTCAGTTGCGTTAACCGATGCACAACGCCTGGAATCCCTCTCGGCACAGGAGATGAAGGTGATGGGCTATATGCTTAATGGTCTTGATAATTCACAAATTGGCGATGCAATGCATATCAGCAGCAAAACGGTCAGCACCTATAAAACACG
>mk4.010906.00.01
AGAATGCATTAGCATACATGTGGGTCAAGCTGGAGTTCAAATGGGTAATGCTTGCTGGGAGTTGTATTGTCTGGAACACGGTATACAACCAGATGGACAGATGCCTAGTGATAAAACTGTTGGAGGAGGTGATGATTCTTTTAACACTTTCTTCAGTGAAAAAGGGACTGGGAAGCACGTCCCACGCGCGGTTTTCATTGATCTAGAACCTACAGTAGTTGACGAAGTAAGAACTGGTACATATAGACAACTCTTGCACCCAGAACAATTAATTACCGGTAAAGAAGATGCAGCAAATAATTACGCAAGAGGTCATTACACTGTTGGGAAAGAAATAGTCGATCTAGTATTGGACAGGATTCGGAAATTAAGTGATCAGTGTTCTGGTTTACAAGGTTTTCTAATTTTTCATTCCTTTGGTGGAGGTACTGGGTCAGGATTCACATCACTGTTAATGGAAAGGTTAAGTGTTGATTATGGAAAAATCAAAGCTCGAATTCGCTGTATATCCTGCCCCCCAAATCGCTACAGCCGTTGTTGAACCTTATAATTCAATTTTAACAACCCACACAACTCTGGAACATTCAGATTGTGCTTTTATGGTTGATAATGAAGCCATTTATGATATTTGTAGACGAAATCTCGGTATAGAACGACCGACTTACACAAATTTAGACCGATTAA
>mk4.000640.00.01
AGTTGTTTGGGTTGCAGCATCCCAACTAATTATCTCCGTGAGAAAAATGTTTTTAAAATCGTTCTAACACTCGGAATAGTCTCTCCTTTGCTAACGGATCGCGTGAAATCGAAAAATCCCTGTGTAATTTGTGGAATATAGACTATGGTAGTCGGAAACGGATATCATTTATCCCCTTGAACTGGTTCCAGTGTGCATAATCTCTACTGGTTGGGGGCTTGGTATAACAACAATAATCAAGATAAAACCACCGGTCTTTCCACTCAGAAGTTAGCATTGGGATTGGTGCTGCGAGATTTCTATCTAGGGCTCGTACAGGTTAACAATGAAATTCACAGGAATAAAATTTACCTAAAGGTCGAGATCTTGGGTTTAGAACTATGTCATCTTCCGTAATCCTGGCCGTCGTGTCTTCATTTGCTTGGTTCGATTTGCGATACATTTCAATTTTCCAAAGTTTAACTGTTAGTCTCGACCTATCGATATTTCTTATATAGCTCGGAGTGTCAATCGAAGAAAACAGAATGTGTGTGACTACCAGCATTAAGCTAGATGGATTCGGCTGACGTAGTGAGCGGGTGTGTTGTACCGGTCACCTTAGCTTCGTTATGTGGATTGCTGTGCTTAAAATGCGTGTGGAATGCTCATAATTTGGTGCACCTATCGCATCCTGGATTGTAGTTGGAGTGTGCGAAGAAGACACCAATATTGATCGGCCGAGACATAAATGTCAAATAAACTGTTTATATACAGCATACTATTCGGTTTGTGTCATTCGTTCTCCTAATCTGTCCGGTTATCCCCGAGTGGGCAAACACTCGTGGGCCGAAATTAATTTCGTAACAAGGCATTATTTTCTGGGCTACTATGTAAAAACTGAATTCTCCTTAGCAAGAGTTCAATTGTTGATCCAATTTATTTTATTAAATAAAAATATTCTCAGAAATA
>mk4.008355.00.01
TTATTCTTGACTTCATTAAAATTTTAATTTTTAATTTTTTGATTGTTAAACGCATTAATGAGCAAATCTAAACAGATAGTTTTAGTAACTGGCGGAGTAGGTTATATAGGAAGTCATACTGTAATTGAATTATTTACCGCTGGTTATGAAGTTGTAATAATTGATAATCTTTGCAACGCCAATAAAGAGTGTCTTAATCGTATCGAAAAAATAACTAAGAACAAGTTTGCTTTTCATGAAGTTGATATGCTTAACAAAAAAGACCTATCAGATTTGTTCAATAAATACAAATTCCATCACGTTATTCATTTTGCAGCTTTAAAGGCTGTCGGAGAATCAGTGGCTTTGCCTTTGAAATATTATAAGAATAACATAATTGCTGCATTAAATTTAATAGAGGTTTAG
>mk4.006273.00.01
TAACTTAAAGAAGATGATGTTCAAGCGCCCTTTACTGTCTGATGATTCCGCAAAAAATATTTCTTTCGGATTTCCGGATAGATCAGCAGATGTTGAAATAGGTTCGGATGTTATTCAAGCCACGGAAGTCACTGAGCTCTTTTGCGAGTTTCTAAAAGCTACTCAACGATTAAGGGCGGATTTCGGTGTCCAAGATTGCTTCAACCGTTCAAAAGAGTACCAATTAAGCTATCCGGCTAAATATTTCCTTGATGATATAGATCGATTGGGTGCAAGCGATTACATACTGATGATGCATCCACACGAAATCCAACAGGCATGA
>mk4.006098.06.01
ATGGAGGTGAACAATGCATTCTCACAACAACAAATCAACCTTTATAATAATTTACCTGTAATTTTACAAGCCCTTAAATGTCAGATTACCAATACCAAATGCAATCATACCAATTGTCCTAAATTTATGAGCATTCTTGATCATATCAAAAGCTGTGATAAAGCTGAAGATTGTAATACACGATGTTGTATTTCCAATATATCATATATGAAACATTATTTAAACTGTTTACAGAGCAAGTGCGTTTGTTTCAGGTTTGTCGATTGGGAGGCTGAGGATATCCCGGATTACCCGAAAATCATTTCTCACCCAATGGATTTGTCAACAATAAAGCGGAAACTAGCAGATGGGGATTACCAAGATCCCTGGCACGTCATTGCCGATTACTGGCTGATTTTTAACAATGCTTGGACATACAATAAAAAGAGCTCACGTGTCTACAAGATGTGCTCGAATCTTGCGAGAATATTCGAGCTCGAGGCCGATAAGACGATGCAATCGATCGGTCTGTGTTGCGGGCGGGATTTTGTATATTTGCCTCAAATCCTGACGTGCTGCACGCCACAAATGTGCATGGTTGGCAGGGACGCGCTTTATCATGTACTTAACAACGAAGAGGACGAAAGTAATGGTGACAAATTGGTACCGGAGCTCGCCAGTGACAAATTCCTCTGCTGTGATAAATGCTTCAATGACGCAACCGACGATTCCATCCAGCTGATGCTCAACGATTCTACAACCGCTCTTCTGTTCTGGACTTTGACAGGTGATTTCGAATTTTAA
>mk4.001839.01.01
ATTACTATCAGTGGATGCCGTATTTCTTTCTATGTCTAGCCGGATTGGCCAGTTTGCCGAATGCTATATGGAATATTTTGCAATCGTTTTATGTTATAGATATCAATCACATTTTTTTTGTCACAGCCTTTTGGAACCGAACTTGCAAGAATACTGAGAACGCTTTACAATATATTAGCACATGTTTCACCAATATCAACAAATTTACTACAAAAAATCAAAAGCCTGAAAATATATTTGCCGATAAAAGCATATTCATTTGTTATATTCTAATTAAGATCTTATGCTTTGCAGATTCTGTGTTAATTCTTTATCTTCTCCAAATAATGATTCAGGAACCGTCTCTTTTGTTTGGATACGATTTGGTAAAGGATCTTTTCAATCAGATCTCCTGGGAAGAGTCTGGTGTTTTTCCAAGAGTTATAAAATGCAATATTGGCTTTGGAATTTTTAATGAAGAAATTTTTGAAACTGTTCAATGTGTTCTTCCGGAGAATGCCGTATATGAAAAGATAGCCATTTCGATTTGGTTTTGGATTGTATTGTGTTGGGTGCTATTGGTTTATAGTGGAATAATGTGGATAAATTTTATCTATAAAGTTATAACTGGGAGATATTTAGAAAATCATTTAAATTATTGCTGGATTGAAGAGTCTGTTTTACAACGTCTGCCCGTGAATTACGTAAATTCTTCAGATTTAGACATTGATAAAAATAGAAAACTGACCCTATTCAAAAGCCGATTTATGACAATGAATAACATCTTTTTGTTGAAACTCATTGAAATAAATTTCGATGAAAATTGCATGCGACAGATCTTGCTCCGACTTTGGAATGATTTTGAAGAATAA
>mk4.010965.00.01
ATGTGCAATTGCAAAATGATGATTTTAAAGTCGCAATCGGCAAAAGAAATCACTGATGTGCCGCTATCCAATGACACGGTTGCTCGTCGAATTAAAGATTTGGCAGGTAACATAAAGTCTAAATTGATATTTCGCCTAAAAAATAGTAATTTTTCTCTGCAAATGGACGAAAGCACTGATGTAGTTGGACTTGCAATTTTGCTAGTTTTTGTCCGATATCAACATATAAATTTGTTTGAAGAAGATCTTCTTTTGTGTGAACCATTGCCAACTAATACAACTGGTGCCGAAATATTTAATGTTGTGAATGATTTTTTCAAGACAAATAGTTTAGATTGGAAAAACTGTGTTGATATCTGCACGGATGGTGCAAAGGCAATGGTAGGAAAAACCGCTGGCGCTATCAGTAAAATCAAGAATTTAGCACCAAACTGCACCAATAGCCATTGCATTCTTCACCGCCAAGCACTCGCA
>mk4.000787.03.01
TTTTTAAAAATGGATAAATTTTTAACAAATTTTGTTTCTCAATGGACGCTAAACTTTTCAATTTTGAAAAATGAATTTTGTAATTTCGAGAATTCTAGTTCTGCTTACTGTGATAAATACTCCAAAGAAAATTTATTAGAAATTATTTCTGAATCCGAATCTAGATTTTCAGATTGTCAAGAGGTTTTAGATCATGGGAAATTTCATGAAATAATAAAAAAAGATGATGATTTGAAAAATGATAAAATTGATGAGCTAAATAATAGCGACTGTATAAAATATGAAGATAATTTACTTAAAAATATTTCCAATAAAGAATCTTTAATAAATGATCTTAATGAAATATTAAGGGAAAATGATGAAAATCGTGCAGACGAGCTAATTCATGTCGACGCGGAACAGAATGCGTTCAGAATCAAAACCGATCATGGCTATTATATTGATGGGAATTTGCGATGGAACAAGAAACAGAAAATCCACTATCATCAAGCGAATTGCGAGAATTCCACTAAACATCTGGATGAGCTTTTATTGACGGCCAATTCGGGAAATGTTCCCGAGCTCGTGCATTTGGTAGCGGACAGCAGCAGTCGGGATCAGTATATCAAATCACAGATTCGGGAACTAAGGCAGTGGTTTCCTATCGATTGGGATCCGTTAACCCGCAGGATTGACCTAATGACCGGGCATTCTGGGGAGGTCATCGCACATCTCGATTGCTCCAACATTGATTCGATATCCGTTATCAGTGCGTCTCGTTACGGTGAAAATTATAGCCTCGATGGTTTAGTAGTGCCTTCAGATGGCGCTTCTTTGTATGATTGGGCGGTGGCTCTCGACCGTTTTTGTGCTCCGAATAAA
>mk4.012170.02.01
ATGCTTAAAGTCGATTTGAATATTGACGATGAATTCGGTAGCACAGATAAATTATCAATTCCAAAGCTCTTTATCAGAAAGAGATTTTCAGCTTTTTCTGTTGGTTCCAGAATTTTAAGACCAATTGGCGGAAAGAATCCATTGCCATTTAAAACGAAAATTTATAATTTTCTCGAAAGACCAACTGGTTGGAAATGTTTCTTATATCATTTTACCGTATTTATTATGGTTTTAGTTTGTTTGATTTTCAGTGTTATATCGACAATTGATGTTTACTATGAAATGTCTAGTTATTTACTCTATATTATG
>mk4.003810.03.01
TTACAATCCATTGAAAATGATTTATCGATTGTTGTTGAGCAATACAAATCATTGATTGAATTCATAAATTCAATGTCAAATTTATATGAAAACTATGAACCTAAAGCCAAAGAAATATCTTTTGTTAAAGAATTTGAAAGAAAACGGAAAATATTAGAAATTAATATTAGAAAATTAATATTAGAAAATGCAGAAAATTTATACCAGATATTCAAGAACGATTTAGATGAATCTTTTATGGAAGAATGTGTGCACTTGGGTTCATATTTGAAAGCTAATGAAATTTCTGAAAATTCGACATTAGAGCTCAGTAAATTAATATATAGCAAAAAATTAGAAACTGTTTTTCCAAATATAAATATAATCTTAAGAATATTTTTTTGCACGCATTTAAGTAATTGTTCTGTAAAACGCAGTTTTTCGTTATTGAAAAGATTGAAAACCTATTTAAGATCTACTATAAAGGAACAACGCTTAAACGCATTAGCTATATTATCAATAGAAACAGATTTTACATCAAATATAGATTATTCTGATATAATTGATGATTTTGCTGACAAAAAATCAAGGCTAAAATTTTAA
>mk4.020391.00.01
ATGATTAAAAGATTCCTAATTAAGAAAGAAAATGAATATGTTCCATATCCAATGGAGCAAGTACGCCATATTGCCTATCAAATGTGTTTTGCAGTCAACTTCTTACATGAAAATGGATTAACTCATACCGATTTAAAGCCGGAAAATATTTTATTTGTCAACTCAGACTACAATGTCATTTCTTCATCTAAAAAGAAACAACACAATGTTGTAAAATCATCAGAAATAAGACTAATTGATTTTGGATCTGCAACGTTTGATCACGAGAAGCATTCTACCGTTGTTTCTACTAGGCATTATAGAGCTCCCGAAGTCATACTAGGTAGTTCATTCTATTTCATATTATTTTTGATAAAACAACAAATTGAGTTTTAA
>mk4.026543.00.01
AAGAAATTCAATAAAAACATTGGCGCTATGTCTACTGCAATTATCAGCAATGATTTTCAAACTTTTTTCAATTTTGACCACATTGACAAATCTACACAGGAACATCTACAGAAGGTATACGCAACTTTGGCCTTAGGTTGGTTGTCGGCTGCCGTTGGTTCTCTTGTTGTAGTCTATGGATATTATCAATTTGGCTGGCTAGCACTTCTAGGGTCGATGGCATGCATTTTTTATCTCATGTTTACAGTACCGACGGATCAGAACGTATTTCCAAGGATGTTCGCGCTACTTTTATTCGGATTCTTCTCAGGTGACGTTTTGGTTGAATATTTCTTAACTTCTATCAAAT
>mk4.016903.02.01
TGAAGATAGATTAGCCCGTTCAGTAACACGGGAACACATTACCGAAACGATGTCGCTGATCCAGGAAATCTTCACTGAACTCGGCAACACAAATAGTGATCGAAATTTGGCATTCTGTGCTTTCGATATTCTCGGTGGGCTGTTGAAGAAAAAGACCTATAATTTCGACAATATCCATCTGGTGGATGTCGGGCAGAGTTTGACTGCTGCCAGCCACGAGATGAGAATCAAACATCGGATCTCGGTGAAAAAGATTTTGAAGAAAATGTTGAAGTTGTGGGATTATGAAAAAATCAAGAAAGTTATTCCAGAGGAGCTGATTGCAGTGTTGAGGAATATTCATAAAGCAATGAACCGATCTAAACGCAGTAAAAATGAACCGAAGGACAATGAATCGTTTGCAACAAGTTGGGCTGGAATGAGTGACGTTGCCAGCCAGAAAACTATGAAAGGACCTCATATTAAGAATATCGCAGAATTGCTCAATGATTCTGATTCCGAGGATGAAGATCTAAAAACGAGAATGACCGCAACTACAGTTGGCAATAAATCAGTCAAGTCTAACAAATCAACAGCCAATGAATTGCGAAAGGCAAGAAAACGAAAAATCGATGAAGCAAACTCGAAATTGCAATTGGTTGAAAACACCGACGACATTGTTGATTTAAGCGACCAGGTGAAATTGGTTCAAAACCTGCGAATCACTGACAAGCCTGGTGCTAGCAGAGGCGATAAAATCGAAACCGAAAAGCCATTGGTCGATAAGAGAGGATTTCATTTCCAGGATGGCCGATTGATTATTGGACAAGGGAGACCGGAGGAGCCTTCGATACAAGCTGAGGCTGACTCCGGCGAGGAAGATAACCAATCAAAGAAGGATAAATCACAACCGGCGAAGAAGAAAGTCAGAAAAGAAAAGTTGCCTGGAAGCGAATACAGATCGAATAAAAAGGGGGCATTCGGAGACAAAATGGGCAAAGACAAGGTGCAGCCATTTGCTTATTTGCCGTTGAAATCCACCGATCAATGCCACAGCGTGATGAGCAGGTACGAGAAGGAGATTAAGAAGGCCCAGAGTGATGCGAGAAAAATGTCAAAAGCCAGGAAGCGCGGCAAAAAATAAAATTTATTTAATAAAGTTTTCGATTTTATA
>mk4.005379.02.01
CGTTTACGATTCTCATTCAACGACCCAAACTTTGTCTTGACGAATATTTATTTTATGGGAAAATATTTCACCGGAGGTGCTTTTAATTTGACTAAAGATTTCCCTACAGCGGAAAAAGTGATGAGTGCAAGCGTGCTATACGCATTCTACGAATATTATATGAATGATAGGAATAGAAGAGTAGAACATTTGGATGAAACGGTTGTGGAATCAATCAAGGATCTTGGGGAATCGGTTTTAGCGCATTTTTCCGATCAATACGATGCTGTAACTACACAGTGAACGCATAAGCTTTGCATTTGTGCATATTTATAAAAACATTTAATTTATTTATTGATTTTAGACTTCACATGAT
>mk4.014950.00.01
ATGTTTGAAAATTTAAGCACCCGTAATAATTATACAGATATTTATTCTAATAAATTGTTGAATTTATATTCTGATTTTAAATATCCATTTGTTGACAGGATCAAAATAATTATTACAACAATTTTCTCTCTCTCTATTCTAGTCACCCTAATTGGAAATGGTATGCTCTTTTTCGTTATTTTTCAAAAGAAATCATCTAGAAATGTCACAAATATCCTAATGGTTAATTTATCAGTTGTTCAACTTTTGATTTCATTTATTGTCATTCCTGCCAATCTCGTGAAATTTTGGAATTTTGCCCAGTGGCCTTTTGGGGTCGGCTCGTGCTATTTCGTTAGTTTCATGCATGTGCTGACTATGTATGCCAGCTCGTATACTCTAGTGGCAATCGCCTATTTTAGGTATCAATCGCAAAACTGGACTGGCAGGCTGCGACTATTTGTCACGATTTCTGTCATTTGGGGTCTGTCGATAATGATTGCGTTTCCTCATTTGTTTTTCATCATAACGAATAAAAACCTGTCTCTCCAAAACTTTTTCAAGCTCCATTTGACCGGATCAAAAAATTTCATGTCATGTAAGATTTTATTTCCGTTTAAGTGGAGAGTTTGGATTATTTTGACAAATTTTTTATTGCAATATTTTATTCCTCTTGTGGCAATTATTTACATGTATGCGTGCGTTGCTCATAGAATCTGGAAAGCCAAACCTGTCCGGTCGAAGTTTGGTCAGATAATAACTTTCTCCTCTGGATCATCGTCTGAACAGTCTTATGATACTTACCGAAGGAATATCTTTATTCAACAGATTTACTTTAGGCAGCGCCGAAGCAATATAGATTATGTCATCAAAAAGTCTACAATTCTTATGTTA
>mk4.007102.00.01
ATAAAATCTATTTCAATACTTACTTTACTGACTTTTATTGTCGTTTTAATCCATCAAGTTAAAGGATTTAGTAAGAAGGAATATATTGTCGTGACATTGAGAGATAAAGCACTTGTCAAAAAAGCCACAGAAATATTCAAAAAGTTTGGGCTACACATCGTTTATGCCAACAAAGTTAGTGTGAAAGCTGGAACGATGGTGACTTGGCGTTATTTTGCAGCAACAAGGACATTGGATCGAGAAGGGATTTTGTATGGATCTAGTGTATGAAGATAAATTGAGTTTGGACGTGACTTTTTTCCATGTAGCAATGATAATAAATCCCATGTTCTCTAAGAATTGTATTAATACATTTTATTGAAATCA
>mk4.003472.01.01
ATGTCACTGTGTGATTTTCATCAAAATACTATCAAATCCTTGGCCACCGAAATTCGATCAAATTATGCTCCCAATTGTAGGAAACCAATCTCAACGAAATCAACGACTCTGCATCCATTAAACCTATCATTTACTCTATCGAAATCTGTAGCACCGAGGAAATCGTACAATTCAAGAGAAAGAGAACGACAACAAAGCGTTAATACAGCCTTCAATGACCTCCGACAAATATTGCCGTGTCACCCCCCGGACAAGAAATTGAGCAAACACGAAATCCTTCGTCAAGCCATTAAGTACATTAGGATTCTGGAAGAAATCTTGAATTTTCAAAGTAATCACAATGAAATAAATTTGACCAAAGATATTTATTGTATTAATGTTAATATTTAA
>mk4.018318.01.01
AGTTTACAATCCATGCCAGACGATTATTTCAAGGTTGGAAATCAAGTTCGTGTCATAGATAATTTGGAATATTGTCTAAATATGGTTTGCACAATCGACTCAATCGACCCGGATGCAATGATTAGGGTCATAACAGAAACCGTACCAGAAACTCCATCTGAAAATTCAATGAAAAATACACTGAAAGGCATATTAAACAGTTCCTTTCACATGGAAAGTCCCCCTGTAACTCTAACGCCACCAAAGGAAACCATTCATTTTACAAAGGTACATCCTGCTGAAATTCCAAATTCGACTTTAAATTTAATTTCAATTGATAGTGATGATTCTGTAAGATATT
>mk4.007783.00.01
ATGGTTAGAGACAATTTTAATCGTAAAAGAGCTAAGCCAGATGATTGGGAAGATATCGAACCATCTAAAGTAATACACATAAGAGAATTAGCCGAACACACATTAGAAATAGATGTTTCACGTGCAATGGAAAAGTTTGGCCCCATTCGTGATATCGCAATGATACCTAAAAGACGGCAAGCCCTCGTTGAATTTGAGAATTTGGTTTCAGCACAAGAAGTTGTTAAAAGATATCGTAACGACTTCATTCATATTGCAAATAGACCCGCTAAAATTAATTTTAGTACATCTGAACATGTTTTAAAACGAAGTGGGCCTCTAAATGAAGCTGTGTCTACAGCTAACAAAGCGCTTGTCGAATTCTATTCTCTCGATGATGCAATTAGGGTGAAACGTAATTTAAATGGTGCTGACATATACTCTGGATGCTGTACTTTGAAGATTGAATACGCTACAACTAACCGTGTAAATGTTATTCAGAATTCGGAAGATAGTTATGATTTTGAAGCTCCAAGTATGGGAATGCGTAGTTCTCAGTCCCTTTTGGGCCTCCCTAGTAATAATGAAATGGCATCGAGAGTTAGTATGATGGGTAGACCATATGATCCTCCTAGAAGAGAACAGCCATTTAATGGATCTTACGGGAATATTAGAGATGAATATTATGATGAAATACGCGAGCCAAACAGGCGAATGATGCCATTAAACAATTCAATGGATCATTCATTAGGTTACGATCAAGAATATGATCGTGAACCACAACGAAATTATAACGATGGGCCAAAAGTTGCCATGATCTATGGTCTAAATTTAGAATTTGTTAATTGCGATAATTTATTTAATCTACTTTGCATTTATGGAAATGTTATTAAAATTAAATTTCTTAAAAGTAAAGAAGGCTCAGCAATGGTACAAATGAGTGACGGAGCATCTATTGATCGGATGATGCACCTGTTACACAATCAACCACTTTTTGGGAAAACATTGCAATTTCAAATATCCAAACAGCCAGTAATTATGGATGTTCCAGCTCCATATAAGCTTCCAGATGGAACCGTGTCCTTTAAAGATTATACAAATTGTCGTGAAAATCGTTTTGTAACACCGCAATTAGCGGAAAAAAATCGTGTTTTTCCACCATCCAAAACAATCAACTACTGGAACGCTCCTCCTAGTTTTGGATTAGAAATGATTCAAGAAGAATTTAAAAAATATAACGCTGTTGAACCACCAGAATTTTTCCAATTAACTAATCGGGATAAGTCTTCTTCAGGGTTATTACAGTGGGCATCTGTAGAAGAAGCAATTAACGCAATAGCTCTTTGTAATCATATTATGATAGAAAGTGAAGGAGCTAAGTTTCCTTATCAATTAAAACTAAGCTTTTCTGAAAGCCCTATTAGACATGGGCCACCTAAAAAAGAAGGTTTTGAATCTGCGACGTTTAATCGAAAACCTAGAGGGAGACCGATATTTAGTGGAATACCTAATAAACGTGGAAAACACATCAGGCAGAAATACACGCTGGAACATATTGGCATTGCAAATACATCAGTTACATTATAAATGTTCGTCATTCACACGTTTGTTATTCGTACAAATATATAGTTGCATTTTTAA
>mk4.002281.00.01
AAAATATCTAGGCTTCAACAGGAAAATATTAATTTGAGGTCATATGAAAAAGACTGGCAAAATTTAATGAAGCAATTACAAATTTTAAGAGAAATTAATAGGAAGCTTCAAGATACCAATGACAGTCTCAGATCAGCATTGGAAACATCTCCTTCTGCTAGTGAAATTATTCGTAGAATTAGTTGTACATCTCCTCCAGTCTCATACAAAGCAGAATGTAAATTAGTTCAGTGTGATCCGGCTTATCACAAAGCGAACACATGTGTATACACCAGAGAGAAAATAGATAGTGTTACCCAGGATTCTCTTCCTGATGAGCATGGAGACAGCGGCTTGTCAACTCTACGAGATGTTACAGAACTGGAATCAGAGGTAGAACCAGTGAATGTTTTTTCAGAAGTGTGCGTAAGACAATGTAAATTTGGTACGTCACTCAAGTCTTTGGATAAAATAGATGATTTAGTAAATGATTGTCAAACACAGTCTAATGATAAGACGATGGTTAGTAGACCCAATAGTCTGCAGACAGATAAATTCAGAAGTAGACGATCAAGTAAAGATTCGTCTCTTCATCAAAAATCTGACGTTGGAGAGTTGTCAGGAAACAGTGCACAAGGAACTTCGTGTAGACAAAAGGGAATTAAAGAAAAGCGAAAATATCAATCAAAATATAGAGATAGATATCCTAGAGGGGATGCAAGTGATTCCGAATATCCACTTGATAAATGGGATAGTGCCACTAATTTGGCAAGACCGTCACAGAATCAATCTAAACAGTTGCATTACATGCCAGAAAGGTTATATAAAATAGTTTTTGCTGGTGATGCTTCTGTTGGTAAATCTACTTTCATTACGCGTTTATGCACGGATTCATTTGTTTCGGACTGCATGGCAACTATTGGCATTGACTTCCGCAACAAAACAATAGAAGTTGATGGTAAATACATTGGATTGCAATTGTGGGACACTGCAGGTCAAGAAAGATTTCGTTCCATGACGGCAAACTATTTTAGAAAGGCTGATGGGGTGTTACTGCTTTACGACTGTACGTACATAGAATCATTTATTCATGTCAGAGATTGGGTGGAAACCATTAGAAAAGCGGCAGGGAATGAAATTCCAATAGTTCTTGCATCGAATAAATCTGATCTTAGAGATAGATATGCTGAAGAAGGACGTAAAACCGTCAGTCGAGAACTCGGAGAGAATTTAGCATCGGAACACCAGTTGATATTTGTGGAAACTAGTGCAAAGAGCGGGGAAAATATTTTACAAACAATGGAAGAACTTGCCAGAGTTCTAGCAAAAAATGAGGATTTGCAAGTTATGAACCCAATCATTGATCTCACTAAAGAAGCAATAACCTCTCAGAAGAATAGTAAGGCCTCACCTCAGTGTTGCAAATGAGGAGATGGTCCATTCCTATTAATTCTCATCACCTCATTTTTGAAATTTTTCATTTTTATTATTTCTCGTAAAAGGATGTTTATTATTTATTCTCGAATAGAGTAACAATTTATTTTCTGTA
>mk4.032528.00.02
ATTAATCTACTTTGAAATGGGTTTCGGTGAATCAATCTCGAAAGTTCTTTTGATTACTTTCAACATTTGTTTCTTCATCATTGGAGTGTCTATTTTTGGAATTGGGGTATGGCTAAAGGTCGACAAGTCGAATTTGATGGAAATGCTAAGAAAGATCAATCTTGGAAATAATGACGATTCATTTGGAATCGCAAAGCCTTCAATATTTAACATTGTTGCAATACTTCTAATAGTTATCGGTTTATTCACACTTGTCGCCGGTTTCTGTGGCTGTTGTGGAGCGATTAAAGAAAGCAAATGTTTATTATATACCGTAAGTCTGAAATTGAAACTCATTATTGTTTTAACAGTATCGGTTGCAATCGGAATCTATGCAGGTACTTCAAAAAATAAA
>mk4.007896.00.01
TTCCTTTCAACCGTTCAAATCACGATATCCGCCGGAAGTTACACCACACATACGTCGACGCTTCAGTGAATCGACATCCGCTCTCGCCTTCCGACGATCATTTGGTTATAATATTCGGTAAACAAAATTGACGTCGATATTGGATTTAGAAAATCCATAAACTTAAAAATGAAAGATTAAGTAAATGAAGAAATGAAGATATAATGCCGGTACGAAATCTTTAAAATCCCCACTTACATTCGACGCTACCCCATCGATATAGCCGCTATCCTTAAAATCAATTCGACAATTTCTTGACATCATCTGGCTTAATTGAATAAAATGAGTTGATCAATAGACTCACCACATGTAAATGTAATCTCACCAACATAGTTCGCCCGTTTCGAAAGCAGTTCAATCAGATAGAAAGTCACTAGAACTCAATAAGATTAAATCAGATGACACACTCAACAGTGACATAAGCCCTATTTGTTTAGCAATTTAACATGATCAAGATATTAATAAAGCGTTTTAGGCATGCCACACGAACGAAACATCAGACGAAGTGTAGGAAAGCAGAGTCAGTCGATAACTCAATCTACCACGATGTCAGCAGATCCGATACCTCAATCATGGCCGTATCCGACTGCTTGGAGAATATTAGACGTAGAGAAGGAGCCCTGCGATATCCCAGAAAGACAATACCCCGCGGCAGAAACCTACACAAATGCACAGAACCTCCTCACCCAGTGGGAAAGGGTGCAGGAGCAAGTAGATTTGCAGGTGGTTAAGGCGAGGATGTACCTTGCAAACGTGGTAGAAGACATCCTCGCCGGGCGGATCGCCATCGCCTATCCACCTCGCCCAGTCCGAGATACCCGAAGACCCTACACAGTGGAGGCTCTCAGACGAAGTCTGAAGCGATACTGTCCGGAGGAATGACCCAATAATGACAATTTATGTAGTGGATGATTTAAAATATCAGCAATTTTTGTGTTCTTTTTGTGTAATTGGAAT
>mk4.000016.09.01
CCGAAAGAGAAATTGTCCGAGATATTAATGAAAAATTGTGTTATATTGAACAAAAAATGCGATCTGCAAGTTTTTAGTCGTCTCTTGAAAAGAATTATGAACTTCCAGATGGACAAGACATTACTATTTAGAGATTCAAAGACAGAATTCAACATGTGGAATTTCCCCACATTCGAAACTCAGGTACAATCTATTGTTTAA
>mk4.006343.00.01
ATGAATGTGCTATTTTTATTGTTAACTTTCCTAATCAATTCTAAATGCGATTCGGCAGATGTGCCCAGCTACTTTGATGTCGGCTACGGTAAGTGCGATGGCATGTTTTCTGCAGAAATCGGAATGATACAGCTAAACACTTCTTCGAAGGATTTCATCATGGAAGTCCCAATGAAATCTAAAGATGAATGCCGGTGGTTATGCAGTCGAAAAGTCAAAGATTGTTGGATGATAGAATATGTCGGGTCGGGTTGCCGATTGTTTAAAACGATAGCTTATATTGTTAAAGGGAAAGATTCATTCGAATTTTGGAAATGTGCCCAGCCAACCTGGAAGAAGTTTACTGGAAGGTGCTTGGGGTATTTGGTAGGCTATGATAATTTTGAATTGGTTAGTGAAACCTTTTTTCCTATTGATATTTACTACAATATTTCATTCGTTGATTGCAACAAAAAGTGTTTATCTCATCCGATGTGCGGAACATTTAATTGTAACACAAAATCTGATATCAACCTTGCTACAAAATGTACGTTATTATATGGATATCTACCGTTTCTCGAAGACAATTATACTTCAACCCCTGACTCCCACAGTGTTACCATAAGGTGTAGTAATGAAGAAGAACAGTATTTAAAACCAATTTCAGATAAACGAGAAACACAAGACAGTAAAACGACTTTAATCGGAGAATGGAGATTTATTAAAGAAAATTTTAGTTTTTCACTTTTCGACAATGTAATATCCATTCAATTTCCTTCAATGTATTTTGAATCTTGTGTAGAGGCATGTTCAAAAAACCCATTTTGTTTGAATCCTATCTTTATTACTGGATTCTATCCTGTTTGTGTCATGACTCTCGATCCGAAAGTAGGAAATTTTAAAATGGACTCCGATATCAAGACCTTAATGAAGAAATCGAAATATTATTTCTGGGAATGGACAACCCTTTCGTCTCTCTCAAAATCCAAAGTTTATATGAATAACAATTCCAGTTGCTTCTCTTTTCTGAAGTCAGGAAAGATTCAAATTAAAGAGGAGTCTTGTTCTAATTATAATATATTGGAAGTTAACGGTAGTCTTAATCTCTATATGGAGAAATCTTTGAGCTTGAACATCTCTTTTCTTATGAATGATGGATATCGAAAGTTTGAGGTGATCGTGAAAAATGAAAAACAAATGGAACCTCGTGAGGATGATCTGTGTCGAATATATAGTGAATTGTCAAATAGCCACGAACCTTTAGAATTTGTAAACAGAAACGAATGGTTTCCGATTAATCCTTTACCAAGAGATAACCTTACACTCCCTGTAGACTATGTCGTGATACTAAACACATACAAACCAGATGGTAGATGTTTCACAAAATCCAGCTGTTCTGCTTTTGTTCGGGATTTTCAAATTTTCCACATAAATGTTTCCAGGTTTTCTGATATTGCATATAATTTTCTCATTGGTGAAGATGGAAGAATTTATGAAGGTCGAGGTTGGACATATGGTGGTGCTCATACGAAAGGGGTTAATATGAAAAGCATAGGGGTTGCTTTTATTGGTTGGTTTGAAACGGTTTACCCTAATACAAAAGCATTAGTTGCTTTAAGAAATCTGATTCAATTTGGTATCAAAAATAGATACATAAAAACAAAGTTTTTACTTTCAACGAATAGAGACATTAGAGGTAGTGAAAATCCAGGTCGAAAGTTGTCGGAAGTCATCTCGTCTTGGCAATCCACTGATTTGTCTAATATTGAACACTGTACAAGTAGTAATACCGGGTCGGTGAATGGAATTTATTTTTATGGATTGGGAAGTTTTATTTTTTGCATTTTTATCATTTTCATACCGATCTATTTTAACATACTCCATCAGAAGAAACCCTGCAGGCAAGTGAAGATGGGTTTAACTGACACTGACATCAAAACTGGTTGGTACTTCGACAGTGATTATGAAATGAAATTTGAAAAAACAGATTTGAAGTTGGACTGGATTTATATTTGTGATGAAAACGAAAAACAAAAAACAAATGTCTGCTTATGTCTCGACAACTTCAGAACCTTATGGTTGCATTGTTCAATGGACACTGACTTGAATTTCATGTATAAATTCTCAGCGCTTCAACAAAGGCTGAATTGTGCCAAGGTGACCCATTTATTTGTGTCGAAATCGAATTTGCTCTCTGACTCCAAGGTTTTTATCTTCTTTCACATGAAGAAACTAAATTTACAAAAAAGACAGTCACATCTATTAAGAATAATATCCAGTAAATTGTGTATTTGCCGAAGATTTACTGTGGCTCGATTTCCCTTTGTCAATCACGACGAATTATCAAATTTGCTTCCGAAAGACTTGGATAAATCTGAAACCCATTCAACCGATGATTTTGAAAAATTTTCATTGAAATTATGTTAA
>mk4.001622.04.01
TGATGTTGGTAAATACCTTTTGGACATATTAGTGATACTGGGGAATTCCTAAACTGCACCGATTATTATAGCGATTATTATAGCACATCCAATCCGTGACTGTCGCCTGACAGAATAATTCCTCGATCGCGAGTATGTGTGCGTGTCTGGAATCGATTTTATTTGCACACATGCCATTTATTTCAGTGGTGTGTTCGTGTGTCCCCGTTACTGAAAATGTCAAGACCCCCGTGGATTTACTTTCCCCATAATTTATCCTCATTGAACTTGAAGTGAATATTTTTCTTGTGGCCTATTAGTACTGTGCTCTCTGAATTAACATTATAATCTTTTCGTCTAAGAGGGATAACAATTCCAATTTATTCATTCCAGCTACTCGGATTTGTGTGGTGTAATTGGTTAATGGTGGTGGATTCCCCTTTTGACGAAATCAGTTGATATTATTTAACCTATGCATTTATTACAGGTAATCTATTATCCATTCTAATTGTTTTGTTATTTAATCTCTGTGATTCATTATCTATTCCAACTATTATGTTATTAACTTCTGTATTCGTTACCGTGATCCGCTATCCATTCACTTTATTTTACTATTTAACTTATTCATTTATCATCTGTGATCCATCATCCATGCTAATTATTTTATTATTTAAATTATATATTTA
>mk4.000058.22.01
CTCTTAAACTTCAGAATTTAATTTGTGTTTTTCTATTAAAATTGAGATATGCAAAAGGAGGTTGTTTATGACGCTCTGGATGAATACAATCCATTTAATGAAAATAACAAAGCTCAACAGCCGGCAGTCATAAATGTTACAAATAATCCGGAAGAAGTCGAACCAACTAAGAAATCACTGTTGTCTAATTCTTCAAACAAAAAAAATTTCCAAGGTGAACGAGAAGATGGCTCTTACAAAGAATCGACAAAGCTTATTGACAGTCCAGGAAACAATTGGCCACCATTTCCAACATGTTGTCCGATACGGCCTTGTTTCTACATAGATTTCGATTTAGATATTCCAGAAAAGCACAGAGGATTAGTAAAATTTGCGTACTATATCTGGATAACATACGCAATAGCGATAGTTTTCAATGTATTCGGAAGTTTAGCATACTATATAACAGAAAATTCTATGATTTCCGGTTCTACGTTTGGAACTGCCTTAATATTCGGGATTTTATTTCCGGTTCTGAGTTTTATTTTATGGTTCTGGCCATTATATAAGGCAATACGGTAATCATTTTTATAATAGTAAAAAATCATTTATATCATTTGAATAT
>mk4.003027.04.01
ATTTAAAAATTGTATTAGATTAATTTCAATTTTTGAGATTTAATAAGCAATTATCTTATATCTTATAATCATGGAAAAACTTTCAATGTTTTCCCATCCTTTGTTTATTGCACTAATAAATTCGTTATCCTTACTTTTAATTTTTGTCCCAACTCTTATTGGTAAATATTCTCATTTGCAACCATTTCGAAGAGGGTTTTTTTGTGATGATGAAAGCATTCGATATCCAAACAACAAGTCAACTGTATCTTTTAATCTTGTTTGGATAATTGGAGTTGGCATTCCTTTAGGAATAGTAAGTATATGTATAATTGAGTTATTTTAT
>mk4.058068.00.01
ATGTTTTGGGTCACCCAACCCGTGGCGAGTAAACGGTTTTTAATTACGATTGGTGACCGAACGGTGGGGGGCTTAACGCACCGCGATCAAATGGTGGGGCGTTATCAAGTCCCCGTGGCCGATTGTGCGGTGACACTCTCAGATTACCGAGGATTTACAGGAGAGGCCATGGCGATGGGCGAGCGCACGCCCATCGCATCAAGTGATTCTGCGGCGGCGGCGCGCATGGCCGTGGCAGAGTCTATTTTGAATTTATTGGCCGCGCCCATTGAGTTGCCTCGTGTGAAATTATCAGCAAACTGGATGGCAGCATGTGGTCAAAATGGAGAAGATGCGGCTTTATATGAAGCCGTTCAAGCGATTGGGATGGAGCTTTGTCCCGAATTGGACATTTCAATTCCAGTTGGTAAGGACTCGCTTTCCATGCGCATGCAGTGGCAAGATGGTGATACTAAAAAAGCAGTAACCAGCCCGATATCGTTGATTATTAGCAGCTTTGCGAGCATTGGTGATGTGCGTAAAACGCTCACGCCCGAGCTCTCTCAGGGCAAGGCTTCACTCATTTTGATTGATTTGGGCAAAGGAAAAAGCCGCATGGCGCATTCCATTTTGGCACAAACCATGAACCAAGTCGGTGACGTGGTGCCAGATCTTGATACGGTTGAAGATTTACGCCATGTGGTGAATGCCATCAATGAATTACGTGAGCAAAATCTTATCAAGGCGTACCATGACCGAAGTGATGGTGGCTTGTTTGCTGCGGTGGCTGAAATGGCGTTTACCGCGCGCGTTAACATTGATTTGGTGGTTGATATGCTGCTGATTGAAGGCGATGGCATTTCAGATAGCCGCATGGACAGTG
>mk4.003336.02.01
AATAAATATTAATGTCACTAGCTAATTTAATTGAAATAGCTACAAATGAAAAGCAAACAGAAGATGACTGGACTAAAATACTGGATGTATGTGAAAAAGGAACGCAAAATCCAAAAGAATGTCTTAAATTAATTCTTAAAAGATTGTTTAATATTAATCCTCATATTGTGCTAAGAAGTATAATATTACTTGATGCATGTGTTCAAAACATTGGTGAGGCCTTTACAAAAGAATTAAGTTCTAGGTATTTTGTTAATGAAATTAAATCCAAATCTAAAAATATCCACCAAAAAGCCCTAGAAAGACTATGTTTTATGATGAAAAAATGGAGTCGTGAGTTGACAGGAAGTGAATACGACTGTATTAATGAGTTGAATAAATGGCTTCAAGATACTTATCCGATAATATACGCTGCAGGAGACGACGAGCTAGTATGTTTATTTCGTTTATTCCCATGGGATATATTTTCTATGCAATCGATATTTATCCACTTATTGAATTCACTTTCTCTTTTGTGTATCTGTGGCGATAAAAATCTCCGAATAGAAAACACTTGTCTCCAATTACATTTTAATTTCCAGA
>mk4.013484.00.01
AATCCAAAATTTCACATGTAAAATGCAGGTCCAGCCTCAAGCAAAGGATTCCGAAAAGGAAAGTGAAGAAAGAATAAACTATTTAAAGGCCATTGAACATTTTATTGAACAATTAATGAAGGTGGATCTAGATTCAATGACTAAAATAGAAACCGAAGAAAGATAAATTTCATTACAAAATTTGATCTGGACATTTTTCAGAATCAGTGAAAAAATATTAAAACATTTCTCAATTTC
>mk4.004885.00.01
ATGAAATTCGAATTAGAATATGCATTTAAACTCGGCTGTAAGGCACCGGCAGCCAGTAACCTATGGAGAATAACAAATTGGAACACAGCTACGAAACCTACTCCTCAATGTGCTATTTCCGGTCAACTGTATAATCAACCTGAACAAATACATCTTGCTATAGGAAATGATACGACAACATTTGTTGTGACATGGGTCACATTATCCTGGGTGAATGAGAGCATGGTCATTTACGGGCCTAATGATGCACTGGACCACAAACAAAATGGAACCGTTGACAAATTTGTTGATGGTGGATCCCAGAAACGAAATATTTTTATGCATCGCGTTACATTAAAAAATTTGTTGCCTTCCACAAAATACAATTATCTCGTTGGATCACGATTTGGATGGTCTGAGATCCATTCTTTTACGACCTTTCCACTTGGATCGAATTGGCCAACAAGATATGTGGTAATTGGAGATATGGGTAATCTAAATGCCAGATCTTTGTCAGCGATTCAAAGAGAAACGGAAAGAGGTTTATATGACATGGTCCTTCATGTTGGTGACTTTGCATATAACATGGATTCGTACAACGCACAAACTGGTGACCAATTTATGAGACAAATCCAACCTGTAGCGGCTCAAATACCTTACATGACAATTCCTGGAAACCATGAACAAGCATATAACTTTAGCAATTATAGACGACGATTTACTATGCCCGGAGGAGATGGGGAGGGACAATTTTACAGTTTTAATGTGGGATATGCACATATTATTGGATTTTCATCAGAATTTTACTATTTTACTGGTTATGGATTTAAACAAATTGAAAATCAATACAATTGGCTTAAAAATGATTTAAAGG
>mk4.017218.00.01
ATTTTTAAGTTCACTTTTTTCAAAAATTTAAAATTTAAAACTACTTTGAACAGATAGCAATTAATGGCGTATAACAAGAAATCATACGAAAGTGCACCTCCGGCTTATTATGCTACAAATCCAAACAATTGTCAAGCTCAAAACCAACAATCTGGGATTTTCGGAAGCTTTTCTAAGGTATTATCAGACGTTGGAAGTACTCTGGATGGAGCAGCGCGAGATTTAACTAACGCGATTGATAAAGTTTCTTCCGGCAGTATTATAGATACAATGTGTCGAACGGGAAATATTTTAGCCGATGCCAGTGGTTATTTATATGTTGATCCCAATGGGCCTGTTCATCCACAAGCCTATAACA
>mk4.006629.00.01
AAATTGTTTAAATTGTCATGATAATTATCATTTTTACTTTTCTCCTGTTAGGAAATTCATTTGCCCAAAGTAGCGAGAATCTTTCTCCTCCTTTCATCAAGTCCTTCAATTGCAAGAACATAAAAGCAAATTGTGTGCAAAACGGTGTGGAAAATTGTGAAAAATGGGTTGATTTGTATGAAGAAACTAAAGAATCTTTAAATTCTCTTCGAGTGACAACAGATACAATGCTCAATAAATTTGAAA
>mk4.013808.00.01
AAATAAGTAAATTTTTACTATTATGTTTAAGGAGAATGAAAATATTAAAATTTGGCAACGATTAGTCTCATCAAGTACTGGTGCAATTGTCACATCAATTATAGTCACTCCTTTAGATGTTATCAAAATCAGGATGCAGGCTCAAAGTAAACCTATATCTTCAGGCGACTGTTTTATTTATTGTAACGGTCTTATGGATCATTTATGTCAATATGTTAATGGAAATAATAAGCAATTTAGTAATGCACAGTGGTACAAAAAACCTCTCAAATTTACTAACACTTTTGATGCTTTACAGAAAGTAGTTAAAACTGAAGGTGTTTTGTCACTATGGAGTGGTTTATCTCCAACGTTAATTTTAGCTGTTCCCCAAGTTGTGATATATTATACATTAAATGATTGGTTAAAATATGCCACTGGCTATGAAAATTATAAATTAGCAACTTCACAACATTCTTTATCAGTTGATCACATTAATTTTAATCAAAAAGATTTGTTACCACCACTGTGTGGTACTATAGCTAGATTCGTTGCTCAAACAACAATTGCTCCACTTGAATTGTTGCGCACAAAAATGCAATCCAAAAAGTTATCATATTTTGAAATTAAGAATATCACATCATCAGCAATACAGCAGGTATTTTT
>mk4.003167.04.01
ATTTAGCATTTTTTAATCTTTTGCTTCGATATTCCTCCAATGTCATTTATCACGAATTAAACGGCCTCATTCACAATAGTGAATTGAACTTTTCCATCTATCTCGACGATTTCCAGGGAACTGTCATCTTTGCACGAGATTTTCGTGACAAGTTTCATCTCAAGCTGGAAATGTTGTGGAAAACAAAAGCAAAAGTGATTCTATTTTCTAATGACCGAGTGGGCAGTCTAGAAATAGAGAGTGGATGTGAAAAGTGCTCGGTGAAAAATTTGAAGTTTATTTTATTATTTTCAAAGCAAATTTTCACAGTTATGTGCAATAATCGTCAGAGCATGAAGATTCAATTGCTAGCTATTGGTGCGGGTTCCCATCAAGTGGTGTACCATAATTTTCCCAAATCCAAAAACTATGGAACTAATCAAACAAAGATAGACATTTGGATGGCTAATATTGGTCAATTTAAAGGATATAAAGGAATTAATTATTATGGTTTTCGTGAACAGTTGAAAGGATGTCTAGAATATTTTTATCATTATAATAAATCTATTAACATCAAAAGCGGAGAAGATCAATTTACGTCCCCCTGTCCGTCAGTGAGTCTTACCGAAATAATTGACTATGGCACTCGACGCATTGAAAGAACGGTCACCGCAAGCTCCTTCAATTGTTCTCTATCCGTAGTCAATAAAACATATTGTAAAATTG
>mk4.026452.00.01
AAATATAACACTCTTGTTGGCCAGCGAGGTGGTCATTTGAGTGGAGGTCAAAAGCAACGAATTTGCATTGCTAGAGCACTTTATAACAAACCGGCGATATTGCTTTTGGATGAAGCTACGTCGGCACTCGACACCGAAAGTGAGATTTTAGTCCAAGAAGCACTTGACAAGGCGCAAGCTTCTTCAACAAACCTTGTAATTGCTCATCGGCTATCTACTATTAAGAATTCTGACAAGATTGCTGTGATTGAATATGGGAAAGTGATAGAGCTAGGAAACCATGAAAGATTGATGGAATTGAAGGGAAATTATTATGGGTTAAACATGGAGCATGTTAATTAG
>mk4.012360.01.01
CTTTGCTTTTCGCGACATGATCTAGCTCGCCACAATGCCAGCGCCCATAAACAGGATCCTAGACCGTATCGGTGTGAACACTGTGGCCGACAGTTCTCTACTGGCGCATATCTCGGTCAACATCGTCGAATCCATCTCGGAATAAAGCCGTATGTTTGTCGATTTTGCGAACGTAGATTCACTCAACTGAGTCATGTGCAGCAGCATGAAAGAATCCACACAGGAGAAAAACCATATCGGTGTCTGTCGTGCTTGAAGAGTTTCACCCAAATGTCGAATCTGCAATCTCATCAAAGGCAACACATGAAAGGAAAGCCATATCGGTGTGAGCATTGTTTCATGTGTTTCGATATGCAGGATGAAATGGACACTCATGTCCAAGCAAAACATGCCGGACACAAGTACAGTAAAGTAAGAAAATCTGAGTCTATTTTGAGCACCGCTTGCGAATTATTATAA
>mk4.010737.00.01
ATGAATTATCAATACAGAGATGATGATATTGAAAGCGTGGAAATTTGTCAATCAGTAGTCAATCCTGGTGTGAAAATTAGTATGGAAGATTTTAAAGTTTTAAATGTAATTGGTAGAGGAGGTTATGGAAAAGTTTTTTTGGAACAAAAGTCATCGAGTGGGCACGATGAAAATAAGTTATTTGCTATGAAAGGTTTAAAGAAAACGCGTATAATTCGCAACGAAAAAGACCCGCACATTACTAATCAAAAAGAAATTAATTTAAAAGAATTCGGGTTAATTGTTTTTTTGGTACAAAAGTCATCGAGTGGTCACGATGAAAATAAGTTATATGCTATGAAAGTTTTAAAGAAAGCGCGTATAATTCGCAACGAAAAAGACACAGCACATACTAAATCAGAGAGAAATATATTAGAGATGATTCGG
>mk4.008737.05.01
TTTTGCGTGCAGACGATTTGCAAACGGATGTTGACGGAAAGCGGCAATCGGTTATTGACCTCATTGATACTTGCAGGGTCAAACAGGCTAAGGAAAATCGTTTAAAGCTAACGCCAATAATAAAAACCCTTTTGTTTTGTGGTAGAAATGGTTTTCCACTTCGAGGACATCGAGATACGTACACCTTTAATATGAATATTGGTGAAATTGACAAAAGTACAATACGACAAGAAGGAAACTTTCGTCAATTAATAAGATTTCGTCTTGAATCAGGCGATCAGGCTCTTAAAGAGCATTTAGAAACCTCAAAAAATGCCAATTATTTGTCTTGGAAGATTCAGAATGAAATCATAAATGCCTGCAATCAAATAATACTAAAACTTAAAGTCGAAAGAGCAAATCAAAGTAAATGTTTTTCTGTGCTTGCCGATGAAACCACAGATATGTCAACGCAAGAGCAACTTTCTATTTTGCAGTTTGTGCCTGTAGTAAGCACATCAAGTAAAAGCCTGGCAAATACATTGGTGCAGTTTTTGAGTAGCATTCGGTTAAATCTATCTTATTTAAAAGGACAAGGCTACGATGGCGCCGCAGCAATGTCTGGCAGATTTAACGGAGTTCAAGCTAAAATAATGGATTTATACCCTTCTGCATTATACCTTTGTCGGATGTATGTCAAAATACAGGACATCAGAAATTGTATGGGTGTTGTGGAAAAATGTTACAGTTTCATGAATACACCGAAAAGAGATGCAGTTCTTCAAAAGAAAATTTCTGATGTATGCCCAGATGCAAAACGAACTAAACTGAAAAAATTATGTCCAACACGTTGGGTTGAAAGACATGATTCAATCATAATAATGGTTGAATTACTTAATCCACTTATTCTCGCCCTAGAAGAAATTGAAACTTGGAAAGACAAAGAATTGTCTTCGGGTGCACATTTTTTACTCTGTGCTATCAAAAGTACCAATTTTTTCTTATCAATTTTGACTGTGGAAAAAATATTTTCTTACACTCTACCGCTAAGCAAAATATTGCAAACTGAGTCACTTGACCTTGTAACAGCCATTAAAATTTGCGAAGATGTAGTTGGACAGTTTGAGAAATTTCGTAAATCAGCAGTTACTGTTTTCAATAAAATGTACAAAAGAGCTGAAGTATTTTTGAGAGAAATAGTAGATACCAACTATGCTATTTCAATTCCGCGCATTAATAAACGAAAAATCCACAGATGGAATATTAGTTCTCAATCCCCGGAAGAACATTATCGCATTTCATTATTACCCCATTTTTGGACGCAACAGTAA
>mk4.008029.00.01
AATATTTCAAACACTTGAAAAAATTTGTGCAGAAAGCTACATTTTCTGGAATCAGTTTTTCAACATATTTTTCTGACGGGTGGAACAAACTGGATTCCACTGCAATAACTTTGTTTGTAATTGGGTTTATTTTACGTTTAATTACGTATTTTAAATATTATAACGAATTGTCGGATTTAAATCAGCAGTACCGAATAATTTTAACGGATTCTCTATTTATTGGTTCCCAAACTTGTATGGGCTGCAGCTTGTTTTTCTTCTACGTGAGAGTGATGTATATTTTCAGTTTTCACATCGCTTTGGGTCCCAAGTTAATTATGATTCGTAAGATGATTTCGAATGATTTGATTCCGTTTATGATTATTCTGTCTGTATTCATGATTGGGTACGGAGTAACGTTTTATGCAAATGCGTATCCGTTAGGATTACAGTTTACTGACGACATGTTGACTA
>mk4.003073.02.01
ATGATGTTAGGAAAGCGACATTATCACAACCAAAAGAAAACATCACTTTATGGATCTGAGAGCCCTAATAAGGATCGTGGTCGAGTATATCAACCGAGAAGTGGCAATAACATATTTGGATCTGGAGAAGAGCAAATGCTTAATCAAAGTAATGTCAAAAAACCCAGTTATGATCAGGATAAAAGAGAAACTCTTGAAGAATTAAAGAGATACGATCCTTGGGGTAAACCTGGAGCTGGTGCACCAAATACCAACAATTCCAACAACAGCAACAGAGCGAAATGGGAGTACGAGCAGGGATTTAATACTGGCTTCGGCTCTGGAAATATCATAAATAACGGTAGAAAGCGTTCAGATATGTTTAAAAATAATGTCTGCGAGTAGTTATCAGACAAAAGCGCCTTATGCTACTGACTAGAATGGAGAGATTGGGATTGCAAGTTTTCATCAACAATCTCGTGTGATTGGTTTTAAATTGTTTCTTGATCAATCTGTCAGAAATAGGAATAGAAGTTATGATCATAA
>mk4.008858.00.01
ATGACAAAACGAAAAATAACAAGAAAATTTGCTGTTGCTAAAAAAAAGCTTCTTTCATTAACCGACAGTAGTATTAAATCTGGAGGTCTTAAATCAAAAAAGAAAAACAACAAAAGTTCTAATGATCTTCTTGTTAAAGTGAAAAATCAAGTCACAAGTGGCATGTTTCTTAGTTACAATGCAAATATTGGTCCACCATTTCATATATTAATTGATACAAATTACATTAATTTTTCATTGAAAAATCATTTAGATTTACATGAATCTATCATCACGTGTTTAGATGGCATCTGCCATCTGTATATTACAGATTGTGTCATGGGTGAATTGGAAAAGATGGGTGAAAAATATCGTGTTGCAATTCAAATCGCACGAGATCCAAGAATTCAAAGACTTGTTTGTCAACATAGAGGCATTTACGCTGATGATTGTCTTGTGAAACGCGTTACAGAAAATCGATGCTATATTGTTGCGACTTGTGATAAAGAATTAAAAGGAAGACTGAGAAAAATTCCCGGAGTTCCTCTTTTAACCATCAAGGGCCATACTGTACAAGCAGAGAAAATGCCAGATTTAATAAATTCTAAATAAAATATAAAATTTTCTTGCTA
>mk4.000079.07.01
TACACTTTATAAAAAAATTATTTCTTATGTATGAAAACTTTTATTCTAAATATAAACTACGTATACTTAAAAATTCTACTAAATTAAAATATTCCAAATCAGACAAAACCAAAATTCTTCGAGAAATTCCTCATAATAAATTCAATTACAAAAATAAAAAAATACTTTTCCAGCCATCATTTATTAACTACAACAGGAGAAAGGTTAGAATTAATTATAAGAATCTGTGGAAAGCTAAACCATATAACTTTAATCAAAGATCTCTTTCGACAAACAAACGCAATAGAGTTCAGAAAAAAATTCCAGAATGTAAGTTTTTCAAAAATTTTAGTTGCCTTAACAAAAATTGCAAATTTAAACATATAAAAAAATTTACAACAAAGCCAGAACCTAATTTTGTGACATGTCCATCCAAACAAACGGAAGATGAATTATACTTTATATCAGTAATGGACTTTGTTATAAATTCATCGATAAATTCAGGTAAAAATGGAATCAGATATGCTGAATCTGCTCCCTCCTTTATACCTTTATTACCAAATTTTTCTGACGGTTGAAGTATGTTTTGCATTAATTTTGTCTAGGTATCCATCTATAGTCAAATCCGGCCAACAAATGCATGTAATTTAAATTTTGTATTGAATAAATTGTGATAAAAATAAA
>mk4.002848.02.01
ATGAACATCGACAACGTTGTCCAATTTCTTGGTTTCTACTCAGCAGAAGCTCAGTATGTCTCATCATTATACAAAACACCAGTTTCTAGCCAAGAGACTCCTAAAATAGAAACAGTAATTCAAAAAGAAACTGCTCCAAAAGTTGAAGTTACTAAAAATATTATTGTTCAAGAAATTGAAAAAGCCCGTGAAAAAATAAAATCTACCTTGAGCGGAAATTTGACACATTCATTTGATTTATCTAAATTAGAAGAACTTGAAAAAAATCAAAAAAATATTTTGTCAGTTATCAACGATATAACTCATCGCCTGAGCAAAATTGAAATGTCACTTAACATTCAATCATCAGTTCAAGAGAAGAAAGAGGATATAAAAGAAAAGAAAGTCGAAGATGAGGATGATGTTGACTTATTTGGTTCAGATGATGAAGAAGATGATGAGAATGAAAAGCTTAAAGAAGAAAGAATTCAAATGTACAATCAAAAAAAATCTACAAAAGCAGTTATTATTGCCAAATCCAATATCATTCTTGATGTTAAACCATGGGATGATGAAACTGATATGGCGGAATTAGAAAAAGCCGTTCGTTCCATTGAAACAGATGGACTATTATGGGGCTCATCAAAATTAGTTCCATTAGCCTATGGAATTAAGAAATTGCAAATAAGCTGTGTTGTTGAAGATGATAAAGTTGGCACTGACTTCCTAGAAGAAAAAATTACTGAATTCGAAGATTTGGTTCAGTCTGTTGATATTGCAGCTTTTAACAAAATCTAAATAAATAATTATTATATTTTGGATTAGATATTTTTAGACAATTAATTATTTTGAATGCTTCTAGTAAATTCTGTATTTTTGATGTTTTGGCTATAAAATTAATTATGGTAAAGTAAAAAAATCCATGATTTTATCTTCTAAGTGCTTTGGTAAATTGAATAACATTTTTTAAAAGTAAATGCTTTGCAGTTAAAGAGCAACGTATGTTTTTTACACATTAGACAATACATTATTGTATAAATTATTTTAAAAAACTAATAGTAAAATATTGCATTCTAATTGTTTTGATTTCAATAAATCGGATGATACGGAATAA
>mk4.006484.02.01
ATGTCTGGTAACGATATCGGTATTGATTTGAGTGCTACCTATTCATGTGTTTGTGTATTTCAAATTGGAAAAGCTAAAATTATTCCGAATTATCAAGGAAACCGCACAACACTCAGTTATGTTGCATTCACAGATACAGACCGATTGATTATGTATCCTGTAAAAGATCAAGTTATGATGAACCCTAATAATACGACTTTCGATGTTGTGAAAACATCTAGGTATAGATCAAAATTGTTCGTCATTAAAAGTCCAAAATTCATTCAAATCCAAAATATATCTTCCGTATTTCCGAATATTTAA
>mk4.002626.03.01
ATGAATAATCGAAAAGAAACCAACAACCAAGCCAGCCAAACAGACCCAGATGGACAACAGGCCGAGATTGAAAAACAATATCGTCAACTAGGAGCAGAAAGAATGGCAATAAAAATTTATGAAATATTATTCAAAGCCAAGGAAGAGGAGATGAATAGAAAAACTTTAGAAATAGAAATGAAAAGCCTAGGACTAGAAGCCAGAGAAACAGAACTGGAAACCTTTGAACAGGAAATCGCAGCAGCTAAATCCAGGAAAGAAAAGCTGGAGCAAGAAACATACGATCTGAAAGATTACATCTGCGGGCTAGAAGCAAGACGTCGCCAGTTAGCCAACCACTGGATCCGAGAAAATCAACAGCAATTGCTCGACGAGTGGAGGCAAGAAAAGGAAATGTTGACGGCAAGCTACAATAGAATTCGTGATGTGAGCCTACAAGAACAAAACAGATCAATGCAGCTAGAGAGACAAGCAAGGCAATGGAAAGCAAAGCTCAAGCAGCAAGAAGCCCATGATGAAAAGTTTTACAAGCAAGAATGGGATAGCCAAAGAGACCGCTGCAAAACCATTACTGAAAAATGGGAAAAATGCAAGTTGGAGCTTAGTAAAGCAAGAGGTCAAAGGCTAAAGACTAGAGTGCCAGAACCCGTGGAAGAACAACAAAAGAAAGTGCTAGAGCACATAAAGGAACAAGCGAAAAATTGGAAGCGGAAGTACGAACAAGAATTCATCCAAAAGCACAAATTGAGATTTCAAGTCGAGAAACAAGAGATAGAAGCTGAACGATTTTATGAGGAGGAGCATATGGATGTGAGGCGACGCTGGTTAGCAGACAAAGAAACGTCAAAGAGAAACCGGTTGAAATTGGAACACAAAGTTCAATGTATCTGCCACCAAGCCCGTTGCTGGAAAGCCAAATTTCAAAAGGCACATGAAGAGATAGGAGTAAGGAAAGAAATGTTGAGAGAATGCAAATTATTTGGCATGTTTGTTGGCTGA
>mk4.006868.01.01
AAAGAGGTCGTTTGCATCAACGTAGGGCAGTCGGGGGTCCAGTTGGCCAATGCAGCCTGGGAACTATTTTGCATAGAGCATGGGATACAGGCCAACGGCCAGTTGAAGGAAAGTCTCCAAGATGATGATAGTATAGCATTCAGAACATTTTTCCACGAGGTTCCAAATGGTCAATATGTACCAAGAGTTATTTCAATGGATTTAGAACCGACAGTTTTAGATGAGGTCAGAACTGGGTCATACAGAAACCTTTTCCATCCCGATCAGTTGATATCGGGCTGTGAGGATGCTGCAAATAATTTCGCAAGGGGCCATTTTACACTGGGCAAAGAAATAATCGACCGAATTATGAATGTTGTGCGGAAATCAGCCGAATGCTGTGACTATTTGCAGAACTTTTTCATTCTCAATAGTTTTGGGGGAGGAACGGGTTCAGGATTCACATCTTTGCTTCTGGAAAAACTGGCTGTTGAGTATTCAAACCGATTTCGTGTTCAATTGAGCATTTGTATCAGCCCCGTGTTGACCACCAGCGTGGTGGAGCCGTACAATGCTGTCCTAACAATCCACTCATCAATGGAGCATACAGACATTGCCATCCTAACTGACAATGAAGCTATTTACGACATATGCCTGGAAACCTTGAACATTCCTAGGCCTACCTATGCGAACATCAATAGATTAATTGCTCAAAACTTTAGCGATATGACTGCTTCAATAAGATTTGAAAGTTCTCTTTCTTCAGACATGGACCAACTTATAACGAATCTTATTCCTTATCCTCGAATACACTTTCCCGTGATGTCTCATGCTCCAAATATTTCAATTAGTCGTGCCGAACACCAACCGTTAGATACCGGCGAGATCACCAGAATGGTCTTCGGACGCAGCTGCATTTTAGTGACCTGTGATCCGACCATTGGCAAATACATGTCTTGTTGTCTCCAATATAGAGGAGATGTCACGCCTAAAGATGTAAATGCAAGCATTTATGACATAAAAAAGAGGTCTGATATTAAATTTGTTGAATGGTGTCCAACTGGTTTCAAACTGGGAATAAACTCTCAGCCCAATGTCACAGTTCCAGCATCAGAAATGGCCCAGACATCGAGGTCCATCTCTATGCTATCGAATACAAGTGCCATTAATCAAGCATGGAAAAATGTTAATAAAAAATATGACCTTTTGTTTTATCGGCGAGCATTTGTTCACTGGTTTGTTGGCGAAGGCATGGAGGAAGGCGAGATGAATGAAGCAAGAGATGACATTGCAATTTTAATAGCAGATTATGAAGAAATTACAGAAGACACTGAAGAAGTCGGGGAGATTATAACTACTCAACTGGACCAGGGACTAACTGCAAGATCACAGCAAGCAGGTATGTTTCACCTATGA
>mk4.016938.00.01
GGGGTACGCAAAACATCAATCAAGCCCTTCGACGGTGCTATTTTTATATTCAATCCAAGAACAGGCCAACTGTTTTTGAACATAATCCACACCTCGGTTTGGTTGGGCCAGGAACGATGCGGTCAATTAAGTGATTGGAAAACTGCAGAAGAAGTTGTCGATTTGATTAAATCGGTTCCCGTCGAGGAACAACCAAAACAGATTATTGTCACAACAACAAAAATCCTCAAAACATTTAAAAAATGTTTAAAGAATTTCCCGAATATCATAATCACGAGTGGTGAATTGCAGCTGCCATTACAAGCTTGTTTGAAGGTTGAAAAATTGATAAATGACCTAGTAATTAAGTCCTATGTGATTCTATGTCATCTTTATGATGATTGGCTGGACTCTATGAGCTCTTATAAGGCGTTATCCAGACTGATCCTAATTCTGCGCGCTCTAAATTTAGACAAAAATAAGGCGCTATTAATATTGAAACCGGATCAATCAGTAATTACTGAACAGCACCACATTTGGCCCACGCTGACTTCAGATCAATGGAGTGCGGTTGAAAATCAGCTGAAAGATCTGATACTATTGGATTATGGAAAACGAAACAGTGTCAACATTGCCTCGTTGACACAATCAGAAATCCGAGATATAATTCTCGGAATGAAGATTTCCGCCCCATCGCAACAACGGCAACAGACCATGACGACCAATAAGCACAGCGATGAGATAATCACAACGACAACCGGATGGAGAATTCGAGCTATTTCTGAATCCGAGTTGGAATTGAAAACAAATAATATACATATCAACAATGACGAATCGAACAAAAGCACTTACACATATATGCTGCCCAAAAATTTGCTGAAGGAATTCATTCTCATTAGTGATCTGAGAACGCAAATTGCAGGATTGCTGTACGGAATTAGTCCATCAGATAAGCCACAAATGAAAGAGATCCAATGTATTGTTGTTCCACCACAAATTGGAACGACACAAAAT
>mk4.072324.01.01
ATGAAACATGCCATTAATCGGATTCATTTTGTGGGTATTGGCGGTGTAGGCATGTCTGGCATTGCCGAAGTGCTTCATAACTTAGGCTATGTTGTGACCGGTTCCGATGTGGCGGCAAGCGCATCGGTTGAGCGTTTGAGAAAGCAAGGCATTACGGTGTATGTGGGGCATGCTGCGAGCCATGTTGGAGCAGCTGATGCGGTGGTGGTTTCCACTGCTATTGATATGAATAACCCTGAAATAGTGATGGCGCGCGAGCGACATATTCCTGTCGTGCCGCGAGCGGTGATGTTGGCTGAATTGATGAGATTCAAGAAAGGAATTGCCATTGCAGGTACGCATGGAAAAACGACCACTACGTCATTGGTTGCCAGTGTGCTGGCTGAGGCGGGGCTAGACCCGACCTTCGTTATTGGAGGACGGCTGGTTAGTGCAGGCAGCAATGCCAAATTGGGAACGGGCGAATATTTGGTGGCAGAAGCTGACGAATCAGACGCTTCTTTTCTTAATTTGTTGCCAGTTATGTCGGTCGTTACCAATATTGATGCCGATCATATGGAAACGTATGAGCATGACTTTGGGAAATTGAAAAAGGCATTCGTAGATTTTTTGCATCGCATGCCTTTTTATGGTGTGGCTGTTTTGTGTGTGGATGATCCGACCATTGCGGGACTGATTGAACAAGTAAACTGCCCCGTTACCACGTATGGCCTTACGCCAGATGCGCAAATTTATGCGACCGATATTCGGGCAGTGGGAACGCAAATGCATTTTTTGGTGAAGCGGCGCAATGGCGTGACGTTGCCAGATTTGCCCGTGGTACTTAATTTGCCGGGATTGCACAATGTACGCAACGCGTTGGCCGCGATTGGGATTGCGGTTGAATTGGGCGTTTCAGATGAGGCAGTTACCAAGGCATTAGCGGAATTTCATGGTGTGGGCAGACGATTCCAGCGTTATGGTGAGGTGAAGTTACGAGCAAGTGGTCAAAATGACGGCGGCACCTTTACGTTGATTGATGATTACGGCCATCATCCAGTTGAAATGCAGGCGACGATTGATGCGGTGCGTGGTGCTTTTCCTGGTCGGCGTTTGGTGTTGGCATTTCAGCCGCATC
>mk4.027466.00.01
ATGGTGAGATGGAAAGATAACTTTCTCGTTGAAACTATAGGAGATGCTTACATGGTCGTGTCTGGTCTTCCACAACGGAATGGAATTATGCACGTTAGGCATATTGCCTGCATGTCTTTAGCATTTTTGTCAGAGATTTATAAATTTAAAATTCCTCACAAACCAGATCAGCAACTGAAAATCCGGATCGGAATGCACACTGGAATGGTCTGTGCCGGCGTTGTGGGGGTGAAAATGCCCAGATACTGTCTGTTTGGGGACACAGTTAACACAGCCAGCCGAATGGAGAGCAATGGAAAACCTTTAAAAATTCACGTCAGCGAGTCTTCAAAAAGAGAATTAGACACTTTTGGGGAATTTATTTTAACTGAAAGAGGAAATGTTGACATAAAAGTAATTTGAATT
>mk4.002433.00.01
AACAGAGTTTAGCACAAGATTTTCAGATTTTTCAGCTCATGAACATGATTTCAAATTATTTTCAGATCCATTCAATTTTAATGCAGAGGCTGTACCAGACCCAGTTCAAATGAAACTGGTTGAACTTCAGTGCAACAGTAACCAGCAAAGAAAACATCATGAAGTATCTTGGATTAAATTTTACAAACTTTATGTTTCTCCAGTAAAATTTCCATCAATTCGATTTCATGCGCTTAAAATGGTATCACTTTTTCCTAGCACCTATATATGCGAACAGTTTTTTTCAAAAATGAAACTCACTAAAAGCAAAAAGAGGTGCAGGTTGACTGATGACAATCTTTCAAATCAATTTCGTGTGGCAACATCAAAAACAAGATAA
>mk4.014259.00.01
ATGTCCACAATTCGTGTTAAGCATAACAAAATAAGAACTATATTCTATACAAAATATTTAGAAACACATGCATTAACAGCAGTTATAACAGGAGTAGCATTAGCTTGTAATACATGGACCCCAGTTCAGTGGTCGCAAATGGCAATATGTGGAATTCCGCTTTATTTTGAGGGCTTATTAACATCTTACGGTGACGAAGTCAGTATGATTGAAGACATGAAATGGGTGATTGATAAATTATCTGACATTACCGTGACATGTTTTTATGAAAGCTGGAAAAATGCGCCTATGGAGATTCGAATGAAAAAATATTGTACATTTCATTTACACCCGTTTTTCCTCAATGTCGGTATCAACGAGCAACAAACGCTTGCAGACAAGGCCCGGATCCTTTCTCTTTTGATGGGAATGGCCTGCGGTTGTGACACACATCAGCTAGTCGGAGGACTTGAGATTCATTCCAGAATATCTAAGACCAGTTTGCTGCAAACGATCAACATGGGTGGCTACAACAGCATGAAGGCATACTTTGATAGGCATGTGAAAAATATCGGAAATTCAATTCAAACATGTCTGGGTGCAGAAATTATTGATAGTCTCAATGATCTCCAATATGAAATACAGAAAAATCGTAATAAACCCGTAAAAATACTAAAAATCGCCCAGAGGATATCGTGGGCATGGGGTGCTATACGTTTCACTAGCTGTAAATCTGCTAAAGATAGAACTGGAATGGGCATCTCACTAGAGCAAGTTCGGTGGCTGAAG
>mk4.003235.01.01
ATGTTAAATATTGATGAAAGGGCAATTCAAGATACTGATAACGATGCTGTTGAAGCTAAAGCTTCAGCTGTGAAACTTGGTTATTGGAAAGATCCTTATATTAAATTCTTTATAAATGAACCAAAGAACAAGGCCCCAGAAATTAATAGAGGATATTTTGCACGTACGCAATCGATTGAAGCTATTACCAAAGAATTTATTATGTCCAATAACTCAAGTCAAATTATTAATGTTGGATCTGGATCTGATACTCTTTATTTGCGATTACTAGATCAAGATGTCTTACCTTTTAAATTTGTTGAAATAGATTTAACAGAAAATATTATGAAGAAAGTTTCTCAATTTCACCAAAGGAAAATCTTTAAAGAAAAATTAAATTTAAATCAACAGAGTAAACTTTCAGAATCTATTTATAATCATCCATATTATTTGTTTTCATTTGATATTAGATCCGATCCAAATGAATTAATTGAAATTCTTAAAAAAGTTGAAATTAATTTTGCCAATCCAACACTATTTATTACAGAGTGCGTTTTAGTTTACATAAATTCAGAAAGTGTTGACAAATTCTTATCCTCAATGGCAAATCATTTCCAACTTTCAGTTTTCTTGTCATATGATCCGTGGTATTTCGTATAA
>mk4.010047.02.01
ATTATTTTAGAAGAAAGTAGTTGTTACAGGATTTGGTCCGTTTAGGTGTTTTAAGACAAACATTAGTTCCGAAAGTGTTCGAATACTTCCAGAACATTTTCGGAATGATTCATTTTTGTCGAAAAATGTCGATTTAAATATATTAGTTGACATTCCAGTTGCTTATAAGCCAGTTGATGAATTTGTAGAAAACATATGGAAAAATATAAAACCAGATTATGTTATTCATGTGGGTTTGCACAGCTATGCCAAAGTATTGTGTTTGGAAAAGTGTGCTTTTAATGGACCTTATTCGGATGTTGACGTAAATAATTGTGAATGTGAAAACTCGCTCCAATGCTGCATTGTCAATGGACACGAATGCCTTCACACAAACATTGACTTGGAAAATTTGAAAAACCACTTAGAAAGTTTAGGTATAGAAAGCGCAATTTCAGAAAATCCTGGATTGTTTTTATGTGGATATATTTATTATAATTCATTGAGTCACAGCAAAAATACTTTATTCATTCATGTTCCATCAAATTATAAGCGCTCTGAAACTGCAGAAATTCTGAAGCGGATTATAACATATTTAGTTCAATTGTGATTTGATAGGAGAATAGTTTTGATGAGATCTTAGATTTTTTAAATAAATTCAATACGATTGCTTTATTTTATATTAATAAATA
>mk4.001876.02.01
TGGTGTTTAGTGCGATCACGCTCCATGGCGAATAATTATCATGGATTTTCAAGGATTGTTCGTGGTGTTTAAGCCGATTAACGATTTCATTTTTGGGCAGGATTGATTATGTATTGCGTAATTTCAAGTATCGTTGGGAGATTTATGGGGCTTGTGGTCCATGCTCTATGGGCTACTCTGGCGACCTACACTTGATTTACGGATTTGATGAATCTCAGGTGACTGGTAGTTGCAATCATGATTTATCTCGACAATACCTTTCTGATGAGGACGACGGCGGGAACGTTATGGAACACACAATTCACCATGGCATATTCCCAATCGATATTTTAACCACTGAGCAGTCGTTATCCATAACTTCCAAGTGCATTTATTATTATGAACATTGTCTATGCCTAAAGTGGTTCATTATGCAGTTTAATTTA
>mk4.000344.04.01
ATGTCTTCAAATGATCCACTGATTATCCAAAGAGCTTCAATGAAACTTAATGATTTATCCACAAAACCAAATTATTTTTCAAATTTACTATCTATTGTTATAAACCGTGATATTGATTTATTATATCGGTTTTCGGCTGCAATTCAGTTGAAAAATATAATTGATAAACAATGGCAACGAAGCACTCAATTTACAGATAATGATAAGCACGTTATTAGAAATCAAATTTTGAATTCTGTAGTTAATTCAGATTTAAAATCGACAAAATTTTATAATTTGTTAGCTGATATTATTGCAAAAATTAGTCGCACTGACTGGAATCAGAAGTGGCCAAATTTATTTAACGATTTGTTTGCTAATGATGCATGGTTGATAATATACAGGGTATGTCAGGTTCAATCAACTCGTCGACTTTCACAAGGAATTGTCTTATTTAAAGAATTAGCATCAGTTATGAGTAGACAAATTGCGATAAAATGGCAGAGTTTTCCAAATGTTTTTCAATCAAAATATTTCAGTGATTCACGTGATCTTTCTCTCTCAGATGATATATTTAATATCACTTATCAGCTAAAAACAATGTGCTTATTTATTCGCAACACTCATTTAATTGAAAATGAAGATGAGGAATTCAGTAATATTGTGCATGATATATCATTAAACGTATGTTCATATTTCCCAAATTTTTTAAAATGCTATCATGATTTATCCGCAATTTCAAATGAACGATTTATAACTTGCTTTTATAAATTTTTAAAAAGCATGATTTGGGTGTTGTTATCATATCAGAATAAAGTTTCCATTAAACCTTTTACGCTATCGAAAGAAATCGAAAATCTCGGCATAATGACACTTTTTAATACAAGTTTATTGAAATCGGAAAAAATAACCTTGCTAATTACGAACTTATTATTGAATACTTTAAAGCATGATGATAAATGCAATATAAAAGATTCTATATTTAGTTTAGAAATAATAAATTTAATACG
>mk4.000785.07.01
AATAGAATGTATCGCAACTTATTCTGTCGATCTTAGTAGTGAATTTCTCAAAATTGCCATAGTGAAGCCGGGTGTTCCTATGGAAATTGCGTTAGATCGAGAATCCCAACGAAAAACACCATCAGTAGTTTACATAAATAAAGATGAGAGATTATTTGGAAATGCTGCAATGAATATGGGTATTAAATTCCCTAAATATTTATACCATTCAATCACATTATTGGTTGGGAAGACTCTTGACCACCCTGTCGTTAAACAATTTCAAAAAGATTTCCCATATTATGAAATTAAAATGGATGAAAATAATCAATTAGCTTTCCAGCATGATGAGAAAACTGTGTTCACTGTCGAAGAGCTGCTTGCTATGGTGTTGGAAAATGCTAAACATATCGCTGAAACATATTCTGAAATGCCAATGAAGGGTGGGATTATTGTTGTGCCCCCTTACTTTACCCAGGAAGAGAGATTGGCGATTTTGAGGGCAGCTAGAATTGCTGGAACCAATGTATTGCAATTGATGAACAGCAACACTGCTCATACCAAAAATTTTGATTTCAATGTTACGATAGGAACTCAGGATATTGATAAAAAAACTTTGATTTTTGTGGAAGTAAAAAACCTGACCGAAGTTCATAGTGGATATTTGGAATCCTCCGAAAAGCACGTAACAGAATTTAAAGGTGTAAAAGCTCATTTCGGATTGGATGCCGCTCTTTTTGAAAGGCAGTGGAATAGTAATGATAAAAATGAAGCCAGCACTTTGGAAAGTAAGATTGGAAATACTATCAGTAATTTATTCGGATCATCGACAGAAGAAAAATCTGATAAGAAAGACGACTCGAATACCGTGACAAATGAAACTGTTGCCGCAAACGATACTCAATCGATAAACAAAACGGCATCTAACGCCACCGGAGACTCCGTTAACAAAACCCAAACGTCAGAACCGCAAAACCGAATCGAAACTCTTCACCAAAACCTGAATTTCATCACCGTCTATAAAGCATCCTCCCTGCCGTCCGAGGAAGTTATTGAGATGTCTAGGAAAAAAATTATTCAATTAAAACAAATCGACGAGGAAAAGGCTGCCTTAGAAAAAGCACAGAATGAATTGGAATCCTACGTTTTTCTGGTGAAAAGTCAATTCGATAAAGAGATCTACACCCGATGTTCCACTGAGACCGAAAGAAAGTTAGCTATAGACGCTGCACAAGCGCTCGGTGAGTGGTATGAAGAGCAGGGTCCAGCAACACCGAAAGAAGACTACATTACAAGATACAACGAGTTACGAAAGTTAATGGGGGATATCGATTTTCGGGTGCGAGAGTATAATTTGCGACCCGAAGCAATTAGTCGATTGAATTCCGTTTTGAACTCTTCGAATGGATTTCTGGAAAATATCAAAAATCTCACCGGTGAAGGGAAAATCTTTACCCAAGCGGAATCTGATTCATTGTCAAAGTTGATTGTCGACACAACTAAATGGTTTGAGGCGGCAAATAAAACTTTCAATTCTATGCAACTGAATGTCAACCCGAAAATTACTATTTCTGATTTCGAACCCCACGGCAGAGCATTGGAAAGGGAAATCGGATATCTTTTGAATAAGATCTCGATTTGGAAGTCGCAACCTCCACCTCCGACACAATCTCCACCAACTGATAATCAGACCTCCAAAGAAGAGACAAAGGAATCGAGTGAGAAAAAAGACAATCAAAGTAAATCAGAATCAGCTAAAGATGCTGGGAAAAAGGACGAACCAAAACCGAGTTTACCAGACGAGAATGATACTACAAAATTCCAAGAAACTCCGAGAAAAGATGAGCACGTTGATTTGTAGTTGCATTTTATTGAAATTTTATTGTTTATTGTGTTTTTAATTGTTATTGTGGATTTTTGCATTTGCAATGGTTTCTATGAACATTTATTTATTTGCATTTCTTCGGTTTCAAATGTATCATTCCGATTC
>mk4.005120.00.01
ATGAAACGAAACTACGCAAGCGGAGCGTTTAAAAGGAAGAAAAAAGCAGAGAGAGAAGAAGAAATTAAGAAAATTCCTAAGCTAGATTGTTTTTTCACTAAAGATTCTGCAACCGAAAGTGAATTTGTAGCACAAGAAGATCGGCACCAAAGCGACCAAATAGAGGTCTCTTCCAGTACTTCAAATCAACCTATTTTCACTGGAAGTTCAAATCAAGTTTTTAATGATTTCGAAAATAATTTGGAGCTGGTAGATAACATTAATAATGAAAATTTAGTGGAATCCCTGATTGAATCATCTCCAAATGCAAATCGTGAGAATGACGTAGGATTATGGGGAGAATTGTCTTCTGAAGACACTTTGTACTGGATTGAGAAGGGCCCTGAAAGTTGCCAACATTCAACAGAAAACTTTCATTCTTCCAAACAGCTCTATAATGACAATACTGTTCGATATTGCTCTAAGACTTTATTCTTTGATGAAAAAACAAATGGAGAAAAGTACACTCGCGAATGGCTTGTATATTCGCCTAAAATTGGAAATGTTTTTTGTTTTGTTTGCAAATTACTCACTGCTTCAAATTTCAATTTAGCAACCAATGGCCTGCGAGATTGGAAAAATGCTGGTTCCTCAATCAAAAGCCATCAAAACTCTTCAGAACATCGTAATGCTTTAGTTACATATTTAACTAGAAAAAGTAACTATTCTGTGTCGGATCAATTGCAAAAAGAAATACAACAAGAAAGGATTTACTGGAGAAAAGTCTTAGAACGAGTTGTAGCTGTTATTTGCACCATTGTTGAACGAAATTTACCATTTCGAGGATCAAATAAAATTTTTGGAATGGAAGGAAGTGGCAATTTCATTGGACTCTTGGAACTTATTGCAAAATTTGATCCATTTTTAGCAGAGCACATTAGAAAGTTTGGTAATCCAGGATCTGGAAAAACTTCTTATCTCTCAAAAACAATTTTTGAGGAATTGCTCGATCTGATGGCAAAAACAGTATTGAAGTCGATTTCTGATGACATCAAACAATCAAAATATTTTGGAATGTCTGTGGATTCCACTCCTGATATATCACACAAAGATCAATTGTGCATGATTATCAGATACGTTGATCAAATCAATTTTAAACCAATCGAGCGATTCTTAAACTTTATTGAGATAGAGAATCACACTGGAGAATATTTAGCTGACATTTCATTGGAATTTTTTGAAAAGGATATTGGGTTAAATTTTCAAGATTGCCGATCACAATCGTATGACAACGCTATGAATATGGCCGGAAAATACAAAGGAATGAGGGCAAAAGTTCTTGAAAAAAATGATAAAGCAATTTTTTTACCGTGCAGTGCTCATTCTTTGAACTTGGTTGGAAATTCAGGTGCGGACTGTTACATAGAATCAATCAATTTTTTCGGATTAATTCAGGAAGTTTACAATTTTTTTTCATCCTCTACTGAGAGATGGAACAAGTTAGTTGAATTTTCAAATAGAACGGTAAAATCGTTATCAAAGACTAGATGGAGTGCTCGTTCTGAGTCAGTTAAGGTTATTCACGAAAACTATGAAAATGTAATGGAAGCACTAAATGCCATCATTGAAGATGCAAATTTTTATGGAAACACTAGAAATGAAGCAAATAATTTATTGAATAAAATGGAGGAGTTTGAATTCGCACTTCTCGTTATATTTTGGGATCAGGTTCTAGAGAGAATGAATGCAGTTTCAAAAAATTTGCAAAGTCCTAAAGTCACATTAGACGTTTGTTCTTCGTTATATGCATCTCTAGCTTCATATATTACAAATTTGAAAAATAGCTTTGATGAAATTAAAATTGAAGCTAAAAAATTGTTACCAAACACTGACTACACTGTCAAGAGAAAGAGATTTAAAAAGAAATTTCCAGATGAAGATCAAACTACCACAGAACCAGAAATTAGTGCTAAAGAGAACTTTCGAAACAACGTCTTCATGAAAATTTTAGAAAACATCGAAAATAATTTGATTCAGCGCTCTGATTGTTACTTGGAAATTTCTAAAGTGTTTGGTTTTTTGACAAATATTGAATTGTCGCAAGAAGATTTGAAACAACATGTGAATAACGTTGTTGAAAAATATCCAGATGATATAGACGATTCACTTTTTTTCGAGTTACTACAATTTCACGAATATATCAGGAACGATTGGCCAAATGATCATCCAAATCATTTGAGTTTCTACGAGATAATTAAAGAAAAAAATTTGGAAATTGCTTTTCCAAATTTGGAAACAATTTTAAGAATTTTTTTGTGTCTAATGATTGCTAATTGCACTGGCGAAAGAAGTTTCTCAAAATTGAAGCTGATTAAAAATTTTTTGAGGTCAACGATGAGTCAAAAAATTTTGAATAATTTGGCCTTATTATCTTGTAACATTGATAAATTGAAAGCTATTGATTTTGATTCATTGATTAATCAATATGCTCTAGAAAAATTTAGAAAGAAAGTTTTGTAA
>mk4.001337.02.01
ATGTTGATGGGCTGTTTAAATGTTCCTTCACAGATAAACAGTGGATCCGAACTGGCAATTCGATACAACGATCAAAGCCCATTGGAAAATCATCATTTATCCACAGCATTGTATATATTAAATCTCCCAGACTGTTCAATATTTTCCCATTTGCCAACAGAACAACAAAGATATATAAGAAGTGGAATGATCAAATTTGTTAAGAAAACTAGGATTGGATATTCTGTTTCTGAAGACAACGCAATGGATTGCTCTCTATTATTCATGATGAAACTCGACTTACGACTTAATCGACTTACGACCGATGACTAG
>mk4.006407.02.01
GGGAGACACAAATCAATTCTTGACATAATAACAGCAGTAAAGACGTTTAAAGAAAAACTGTCCTTGTTTGTGCGTCAACTAGAACGGGGTGATTTGAAACATTTTCAAAACATGGAAGAAGAATCCAAAAATGCACCGGGAATTCTTTACGATAAATATACCAATCAAATTACTACCCTTTTAAATGAATTTAATACACGTTTCACAGATTTATCTAAAATTGCAAATATTGCTATGTTTATGTCATTCCCGTTTAATGATTTTGTTGATACAGATGAGATCACTACTCAGATTAATGAATTTCTGGATTTAGATTCAGCTTGCTTAGAAGATGAGATAATAGCGTTGGAAAGCGACATTTACTTAAAATCAAGAGCTACAACCGAAGATAATTTTTGGAATCTTATTTCAGAAGAAAAATATCCAATTTTGCGGAGAGTAGTTGGATATATTTCCGCATTTTTTGGATCCACCTATCTTTGTGAATCACCCTTTTCTTCAATGAATGGCATTAAAACAAAACATCGATCTT
>mk4.001826.00.01
ATGAATCCTGAGTCGAATGGATGTAATCCAAATAATTCGGAAGCACGATTACAAACTAACGGAGAAATCAAAACCGTGCAGCCGATTGAAGAAAGCAAACCGAATTATTTATTAACTGATCGACAGTTGACAAATATTTCATCCGCACAAAATGAAACTAGCAATTGGTCGAATAAGGAAGACCACAAACTGCTTTCTCCACAAATTCCTCCGGAAAATAATCCTAATAATGTCGAGATAAAAACTGTTGGCACAAAACATTCTGACCATACAGAAAGATTGGAAATTGGAGCCGGTGGTGCGACAGTAAAATCGAGTTTAGCGCATCCTTTTAAAAACAAACCTCACGGTCATCATCATGGACATAGCCATGACTTGAGTAGTGTTAAAGCGATTGCATATACAGTCATTGCCGGAGATGGTCTTCATAATTTCTGTGATGGGATAGCGATTGGGGCAGCATTTGCTAATGACATTGGTGGAGGTTTATCGACCGCTATAGCGGTTCTCTGTCATGAATTGCCCCACGAGCTTGGAGATTTCGTGGTGTTACTTCATGCTGGAATGTCACTTAGAACTGCAATTTTCTATAATTTAATGTCGAGTGTATTTTGTGCAATAGGTATGGTAATCGGTGTTCAGCTAGGTAAATTGCCCTCAATTTCTAGTTGGATATTTATGCTCACTGCTGGGATGTTTCTCTACATTGCTTTAGTTGATATGATGCCTGAACTCAGCACTCGGAGGTTAAAAGGAAACAAAATATTTCATCGGCCCAGCATATTATTCCTGTGGCAAAATATCGGTTTCGTAATTGGATCCGCCATAATGCTAGTTATAGCTTTATATGAAGAACATATGTTTTAGATGTTTACCACCTCTTTTTTGATGTCATCTTCGCCTTTTCATTCTGTTTTCATCGTGTCAACTGGTGATTTTTCCGCTTAAACTCAATATAATATATAAATATATATGTATACAATCATTTATAGATTTGTAATTGTAATAATATTTTTGTATTTTCAATTTTTGTTATCTTATTATCCATCTTGA
>mk4.023758.00.01
ATGCTTATTTTACTTCTTACGACTTCAATACTCATTATTATATTTGGTCAAATTGAAGCTCAAATTGATTATTGTGGAAAGTTTTGTGACGCTTGTGTGGAAGATTCAATATCTTGCACTAAACCTGGTTTCAAGGAAATGCCACAGCAAATGAGTAAAACGACAAAACGATTTATTTTAATCAGTCAACAGTTTACAAATAATTTTTTGTCTCGAGAAAATCTCACTAAAATCAGCCCTCCAAATGTTTTTCTTGAATATTTAACAATTAGAAAATCCAATATCAAACTCATCAAACCGATGACATTTTCTGATTTGACTGTGCTCCGAGCGCTTGATTTAACATATAATAATAATTTATTTATAGATTCTGGCTCATTTTCTGGTCTTAAATTAAAATTACTCAAACTTGATAATAATGACAATCTTAAATTCTCAATTAATGCTTTTGTTGATCTGACAGTCGAATCTTTGCACATGTCACAGTCATCAATCTTTGATTTGCCCTATGATTTATTAAAACCGATTTTGCCTTTTTTGAAAAAGCTTTTCATTAATAACAACAATCTTATATCGCTAGATCCAAGATTCCAAGTTCCATTTAAAAATCTTCAAACCTTATATTTGCAAGGAAATTCGTTTGATTGTTCATGTTCTATGAAATGGTTAACAGCGGTTTATGTGTATAGAACTACGAATGGGAAATATAACAAGGGAACTTTTACTGACGAAATACAAAGCTTTCCAACTTGTAAAGAACCGAAATACATGGAAGGGAAACATATGCATGAAATCCCTCTATCATTATTCAATTGTGATCCCCCGAATCTCACTCAATTGAAAATAGATTTCCAGTCTGCAACGGAAACGGAATTAAGTTGCTCAGCTGTTCAAAAGGTTGACCAAGCTCCAATGACAGTGAACTGGTTTACCGATATTATTAATGGAATCGGTGAAAAGATGTTTTCGATTTTAAATTCCAAATCAAATCCGACAACTGACAGAAACGTTCATGTGGAAACGGTTTTAATTCAGAAAAACAATTCTACAGATTCTTTTCAATGTATCGCAAAAAATCTCAACGGAAATGCCACAGCAATCGTTCGAATTAGTTGGCCACCGTCAGAAAAATTTCCCAACCCCAATCGAAACGTCTACCAATCTACTATTGATAGTTGGCAGAAATCAGAGGAAGATAATTATTTCTTTCAAAAACGTTTTACTCTTCTCGAAATGTTTGGTGCCGTGTTTGGAACATTTGCCATTACTCTTATTTTGTTTTTCATGATTTATAAATTCGTTTTTATTAATCGAAGCACCGATCGAAAAGCAATCCTGCCACCAAACGGTTACACTACGTATGAGGCTGCAGTTTACTCGGATAGTCAAACGTATGATATTCCCGGTAACTCATATCCCCAATCAGTCTTATTACCAATGCCTCACTTATCAAGCACTCCAGATCATTTTATAGATTTCAAAACACAAAAAAGATTTCTTCCAGAACGATTCATGTCATTCCAATGCATCAGCGATAAAAATTATGGCATACTGCTGAAACTATTATTTTAA
>mk4.010068.00.01
ATTTCGATATTAGTAGGCAATTATCTCTCGATACTTCGCTAATGTCTGACGGGGAAAGTTCAGGAACCTTTATTTTTATGAGTCCTGAATTGCATAGCGGTAGGAGTGAATCATTTAATATGCCTACGAAAAGTAAAGCTGGAAAAATAAATAAGTCCCAAAGCAGAATTCGTAGTTCAAGAGCTGGTCTTCATTTTTCTGTTGGTAGAATTCACAGGAAGTTGCGAAAGGGAAATTTTGCTGAATGTGTTGGAGTTGAAGCAACAGTTTATTTACTAGCAGTTTTTGAAATACTTAGCTGCTGCTTTACTTAA
>mk4.022658.00.01
ACTTATTAATTATTTGCATAAAGGTCATACACCTGTTTCAGTTCATTAAAAACTGCTATAATAAAATGAAAAAATCAATAATATTATAATATAGGGACATACATACTTACCCGTGTCTACATGAAGGAAGGAATTTGAAGAAAATTTTTTTTTAACATAAAAACATAATACATAGTAAATAATGCATGCAAACTTTCAAAATGTAGAAATGTTCAGTTCAATAAAAACTCTATATAAAACTATTTTTA
>mk4.001873.00.01
ATGCCTGAGTTATATTCCACTACAAATCTAATAATTAATAACATTCCTTCAACAATATCAGATGAACACTTAAATAAACTTTTTAGTACATTTGGGCCTATTAAATCGTGCAAAATAATCAGAAGTAATGAGAAGGATAGTAAAGCTTTCGGGTTCTGTGAGTATAATGATACACGTTCAGCTAAACAAGCTTTATCACAATTAGATAACTATAAGTTAAATGATCGTATTTTAAAGGTTTCATACGCGAAATTGTTTCCTAAACCTAAGGGGAAATGTATTGAAGTTATCAATCTACCTAAGTCAACACAAGAAGAAATGGTTCGTAAGTACTTTGGTCAATTCGGTCGCATATCGCGTTTACGACTGCTATATAATAACAACATAAACGGAAATTCAACCAAAACTGCAGAGATTGTCTATGAAAATAAAGCAGACGCGGACAAAGCTGCTGTTAAAAATATGGTTAAATGGAATTATGATAATGGAAAACATGTGATAGTAATAGTAAATCTTACTTCATCAGAAAAATCTAGATCTGAACGGGAATTGAGCGAAAATAAAAATCTTAATTCAAACGTGTTGTACATTAATTCTGCTAAACATCTCGGTGATAATCATTTTTATCTTCAACAGTCAAACTTTAACAACGCTTCTCATAATGAGCATGGGTATAATACTAATGCATTTGATTTATCTAATCTTAATAGCATAGTTAACTGTGCATCTTTTACACCGATTTTTCAAAATCCTTTTCAGCTTTCAAATGGATTTTATTCAACTCAACATTTTAATAATGTGGCGATTCAAATTCCTCAGTACAATTCGTATGAGATAAATGATAAAACTTTACAATCTCTTAGTGCAATAAATAGTTCTATTCCAGTTCAATATCCGTTTGGCTATCCGAATTACAATTATGTTAACACCAATAATCAACTTCCATTGGGTATTCCCTTGATGTATACACCATTACCCAACACCTATCCAATTAAATCTGCATATGAAAAATCAATAAATCCTATCAAACCAGAATATATTTATAGTAACAGTAGTAAATCGATTCCCAGAAATTCCTATGTGGTTTATGTTTACAACATAGGTAATTCAACTACAAAAGAACAATTAAAAGAATTATTTGCTCCGAAATTCGGGAAGGAAATTATCAAAGTTGATGTTCCCAAAGATTCTCAAAACGGTTCGAACAAGAATTTCGGATTCGTTACGTTCGGTAATTATCAGAAAGCTCAATTGGCCATTCAAGAAATGAATGGTAAAGAATTTCAAGGCAAACCGCTGCAAGGCGGACACCGAGGGGAACCGTACGGCAGTATTCTTCATGGCGAGGACGTAGAGCCGAATACCCAGGACAGGAATACCATTGAGAATTATTGGAGACCGAGAGAGATCTTGATAAATTTCATTCATAGTAAAACTAACACCACGATCACTGGTATGGAAATCGTAGCATCCGTAGGAACCCGTCGACGTTTCGTTAATGACTGA
>mk4.000048.03.01
ATGGAAAGTGTTGTTAAAATTAATATTCATCCAGTGGCTCTATTTTCAATAACGGATGCATTTGAAAGAAGGTCTGATGTAAATTCTCGTGTTATCGGTACTCTTTTGGGATATACTGATAGTAGAGATATCCATGTCACAAATTCATTTGCTGTTCCACATACAGAAAATGATACAGAAGTTTTCATGTCAATTGAATTTAACCAAACCATGATTGGTTTGAATGGAAAAGTTAATCCCAGTGAAAAAATTGTTGGGTGGTATTCAACTGGGTCAGAAATAACTCCTCATTCTAAATTAGTTCATGAAGATTATTATCAAAAATTATGTCGTAAACAGTGTGTATTTTTACTTGTCGACACTAGTATGCAATCTTTAGATGTTGCTATTAAAGCTTACACTAGTCGTCCTATTGGTGTACCGAATAAAAGTAATGGAGTAATGTTTGTTCCCATTGAAGTACAAATAATTGCTCATGAATCGGAAAGATATGCATTGGATTTAATGAAAGAAGGATTAAGTAATAAAAAAAGACATGTTTATATGAAACCTGACTTATCTCAGGTGATTAATGTAAGTAGTAATGTACTAGAAATGATAACAGTCGTTTTGGAATATGTCTCTAAAGTCGTTAATAAAGAAATAAAACCTGATCCAGAAATAGGTCGTAAACTGGCACAGATTGTACTTGCTATTCCTAAAATTGATACTGAAAAATTAGAAGAACTCGTATCATCAAGCACAAAGGATCTATTGATGTATACATATTTGTGTACATTAATTAAAACTGAAATGAAAATCACGGAGAAACTATTGAATTCCTCTTAA
>mk4.000246.08.01
TAATTATTTAGATAACCCGGCTAATGAAGAGGAAGATTATCGCATGGAGATCTTGGCCTATTTACGCAAACTGGTAAAACTAGATAAAGATCAATTCGAAGAAGAAGAAAGAGAAGAAGCAGAAGTAGTATTGCAACAGAAACTAGTAGAAGAACGTGAAGAGCTAGAAGCAGCAGCGTTATTAAAGGCGGAGGAAGAGGAATTAGCAGCGGCTGAAGCCGCAGAAGCCGCTGCCGCAGCTGCAGAAGCACAAGATGAAGAAGATGCAGTTGAGAAAAAGGAAACAGAGGACAATGAAGCAGAGGAAGCAGAGGAAGCAGAGGAAGCAGAGGAAGCAGAACCTTCGGAAGAAAAGAATGATTCTGAAGAGGAAGAGGATGAAAATGAATAA
>mk4.000338.06.01
ATGGAGTATTCTGGTTATTATATCAATGAAAAAAATTCTAAAAAGCCATCTTGTCCTAATGATTTAGTGGAATTGGCTTTGCAAATTGAGTTATCTAACAAATTTGTTAATGAAAACACAAATGCAAAATTAAGGGAAATCGTCGATCAAATGCATTATTTAAGAAGTAAAGCCATCGATATTTTAAAAGAGGCAAAAAAAGATTGTGACTTGCACAGCGTATGTTGCAATTTTATTAAGCGGCCTGGCACGACATATTATCTATATGAGAGAAGTAATGGAGAATCTTTCTTGTCCATGATATCACCAATAGAATGGGGTAGCTCGATGCCAAATGAATTCAAGGGCGCTTATCGGCTAGAACATGACCAATCCTGGACGAGAGTGACAGATATTCTAACCCGTGACCAGAAGGATGAAACTGTCAAAAGATTTCTAAATTCAAATTTAATTTCGCCTGAAATTGATTGTAAAGCTATTTGTAATAATAAATTATTTTTCGAATAATTTATATCTATTTCTGTTTAATTAAATGCGTAGCAATTAA
>mk4.011938.00.01
GTAGTAAAAATGGAGTGCAAACTCACACATTTCGAGTTGAGTCACCGTCCGACTTAACACAGTGGCAGAGGTTAATTCAAGAAGGAGCCCATAATTCTGTATCAAGTGCGAGAGAAATTGTTATCAGTTGTCGATGGCGCGAACAGGATTGTAAACTAACCCTTCATCTTGACTCTGGAATTCAGTTGATGAGGATAGGAACAGGAGGAGCCAGTTCTTTACTATGGTCATATCCATATGAGCGTTTAAAAATGTCAGGTGATGATGGTATTCGAACCCTGTGGTTAGATTTTGAGGATGATGGCGAACAG
>mk4.017598.00.01
ATGGAATCAAAAGGTAATGCATCGACTGTTGAAGTTATATTGCGGCAGGAAAAACGGAAGGAAACTAGTTCAATTATATCATATTCAACCATCGATTCTGGTGTGAGTGGTTCAAAAGGCAAATTGTGTAAAGGTGAACAGACAAGATTTAGCTTATCAGAAATAAGCAAATATGACGCCCCTGATTCGTCGAAATCTCGAAGTAATAAATTTAAATTTATTTAA
>mk4.007315.00.01
TATTTCTTTTAGTTACAAATGGCTCAAAAACAGCCGGTTGGAATGGCTGTAGCGAAATTTGATTACAAAGCTGTTGATTTACACGAATTGAATATTAATAAAGGGGAAAAATTGACTTTAGTTGATGACTCGCAACATTGGTGGCAAGTTATGAATTCAAAAGGCGAAACAGGATATGTTCCAAGTAATTATTGTAAAAAGTCTAAACAGGGATTATTTTCTAGCTTAAAAAACACATTAGGTCGTAAAAAAAGTAAAGACGGCCCGCATTCAACTTCCTGTAGCGCATCCTCAGTTGGCACAGCACCTTCGGGTGGCGGAGGGAAAAGATCTGTCACAGCTTCACCAAATAATGTTAATAAATCTGATATTACCTCGCCTGAATTAGTAAATAATGGAAATACCGATAATAATCTAAATAATAAACAGAAATATTTCGAAAATTGCCCAAGTCACACAAATAATGCCAATCCATTCTATTCAATGGGCAGCCTGAAATCGAATGGTAGCAATAGAATAAATCAAAAGCCATTGCAATCAATGTCGTTCAACGCAGGCCACAACATATCTATATCGTCTGATAACCACAACCAATCACAACCAACTTTGCCAGCACAGATACCTCATTATTCAATACAAAAGGTTCCAAGTAGTGAATCACAATTCCATAGTTCAGTTGTAAGTCATGGTTCTTCAAACCAACAATTCAATGGCCGGGAATATTTCGGTAGTGGTGGTTCTAAGTCAAAAATTCCAGCCGGCGACGGACTGGCTGAACCTTGTGTAGATGGATACCGTAAAGATTCTCGAATGGTCAGTGGTGAAGTTGGAATGCTATTTTCAAATAACACAGGATCACTGGGGCCAGTTTCTGTATGCGTTGCAAAATTTTCCTATTCACCTTGCCAACCGGATGAATTAGCTCTTTCAAGAGGTGATCGTATAAAGGTTTTGGAAAAAAGTTCCGATGGATGGTGGCGTGGTGAATTAATAAACAATACGTCAATGCTATCTGCCGGGTGGTTTCCTTCCAATTACGTTACACTCGAACGACCGCAACATAACAATGCTTTCCGATCAAATACTGACAGTCTTGGAAGGCAGCGAACCGGTCCTGGAATGCCTGTTAGCAGTCAACTTCATTCCTCAATGCCATCAGTAACCTCTGGAGTAGATACTACTTGTTTGATTAATAATCACCATGGTGACAGTGCTGAAAAATGGACAGGACCCAACAAGTTGCATTCTTTACAACGATTTTCAACAGTGCTCACTTTATATCCTTTTTCAAAAAATCAACCAGAAGAAATGTCTTTCGATGCAAACGAGATTTTGGAGGTATTGGACAGGCCGATCGATGATCCCGATTGGTGGCGATGTAGAAATGTAAACGGTGATATTGGTTTGGTGCCAAGAAATTACGTTAAACAGCTGACGTCCAGTGGCTCTTTGATAAATAAAGCGCCAGCACAACAGAATCCAGTTGTTGATCAGAAACCGTCTACTATTAGCAATGATTCGGGTGAAAATATACGATTGAGTTTCAATAGAACCGGCCGATTCAAAGATCGTATCTGGTATTGGGGAGCAATATCAAGAATTGAATGTGAATCACTTTTAATGTCTAGTGGTTACCTGGGCCAATTTGTAGTTAGAGACAGTGAATCTCATCCTGGTGATCTAACAATAACAATGCACGCCAGCACTAAGTGCAGAAATTTCAAAGTTCACTTACAAAACAATGATTATCACATCGGCCAGAAAGTGTTCAGCAATGTGGACACATTAATACAGCACTATCGTACTCATCCTATTTACAAAAGTGACAGTGAAAGACTCTTCCTAACAGATCCATTTCAATACAAAACACCATTATCGAGTTTTTAACTTTTGACTGATTTATTAT
>mk4.002741.02.01
TCCGGTTAGATGGAAGTGTGATAGATGATTTTAGATTTAGCGGAAACCAGTCCGGATGTTATCTTACTGGTATTGTTCAAGGATGTTTGCGTAGATGGGTGCGATTTCCGTTACGATTCAATATCCGGCGTATTTTCGCTGTGTGGTCGATTAGATATATCATTAGATCACCGCGTCTTTAATCATTTGGACGAGTTGGAATTTTGGTTGTAATTACCCAATTTATGTTCTAATCTCTTGGAATGTATCATTACTTCATTCTATCGGAATTTTAACTTTAATGATATATACGTCTATTAGCGCCATTGGATTTTACTGATGCTTAACAATTATCACTCTGATATTATCAATCTTTCGGGTTTTCATGTTATGGAAGCCGTTAGGTTTAAACAAATATTATCGTAAAAGTGATTTGGTTCTTTCTCATCGCGATTCAAGCTATTCCTATCAATGTCGGTTGGATTTAATAATGCTGCAAGGTTGAGTAACTCCTTAACAGTAAATTTTTTGTCAATAAACTATCATTAAATTTTTGGTTACAGA
>mk4.000943.09.01
ATGAGTCTCTGTGATATTTGGATTTTCTTTGATGTATTATGCTGCACAGCATCCGTTTTGCATCTTGTAGCAATCGCAATAGACAGATACTGGGCCGTTACGCAAATAAATTTTATTCGAAAAAAATCTGGTGCTCGTAAACAAATTCTAATAATGATATTTTGTGTTTGGAGTGTTTCAATTGTCATATCAATTCCATCAAGATTTCACGGTCACAGAAATCAGTTTCTAACCTCAGAAGACGGAGTCTGCCGAATGAACACGAATCATACTTACATCATCGTTGCTAATATCGGCGCATTCTTTCTTCCTATGTTAATTATGGTGGCTATCTATATTCGGATTTATGTATTTGCAAAAAGACAAATCAGAAAACGTTCCACCAAGTTTCGACCCCCTGACATCCACACCCTTTCCAATCTCAACCCAAAATCCACTAGAACTGGAAAGGAAAATAAAATAGTTTATTTTTCATCAATTTTATTTCGATGCATTTCAGTGAAAACTAATACAAAAAACAATCAAGACCAGCTGGTTTACAAAGATTCAAATCATGACAATAATGTCATTAAAGATTTTGAATTGGATAAAGTAAAAGGAGGTAAAGATATAGAACATATTGGAGATTATATTATAAATCCTAATAATATATCAAAAAGACAAATTTCCCTAATGAGTTTTGGGTCACAACTTTCAGATATACCTTACGTGGATGAGGATGAAGTCATCAAACATGATTCTTCGTTGTCTAAAAAAAATTCACCGCAACCTTCAAAGCTTTCTAGCCCTTCGTGTTCTTCTCTTGTAACTGCAATTGAAAAGCAGGCAAATAATAATATAAACAACAATATTGTGACAATTTCCGGGGAATCATCTACACAAACCATGATTGCTTCTCAATTTCATCGATACTCATCTGATGACACAAATGAAATAAGGTCTCCGTCAGTTTCTTGCCGGTCCAGTAACAGCGGAACAGACTTCCAAGTAGATAGTGAATCAGTATTTGAATCTAATAATAGTACCAAACACGGATCACAAGAGCTTTTCTGCGAAAACTGTATAAATGCTTTGGATTCAGAATTAGAGTCATCAGGATTCCCAATAAGTAGTACTGAATTAGAAGAACATTTAGCTTGTGCTAATGAAATCAGTTCAGACCATGTCATATCTTGTGGTCATCAAGATGATATTGTAGCGAGAAGTATTTCGAGTAGAGAAGAAAAAATAAGTCTGAGAGTGAATGCCAACGCTCATATGTGTACAAAAGAGCCAGCTTGTAGACAGTCTCTTGCGAAAAATAAAAATCGTCTTTCGAATGCAATGTGGCATCAACTAAAAATCCGATCTCGCATAAAAATTGAACAGCGACGTGAGAGAAAAGCCGCCAGAACTTTAGCAATTATTACCGGTTGTTTTCTTATTTGTTGGCTGCCGTTTGCTACTCAGAACATGATAAATCTGATTTCAGACTCACCAAACAATACAAATCATACCAGTTATAAAGCTCTTTTAATCGACAGTTTTATATTATGGTTAGGTTATACTAATTCGTGCCTAAATCCCATAATCTATACTGTATTTTCTCCCGATTTTCGACGCTCGTTTAGGAAAATCCTATTTGGTCGGTATTACCACCGTGGTAAAAGGTCGCAATAA
>mk4.005947.00.01
AATATTGTTTTGATCACTTGTTTCCGTATGATTTTTATTATATTTTATTGCAATATCCATTCATTTAAAATGCAATATCGATGCAATTTATTACTCAAACATCGAGATTATGAAGAGGTCATGCACACATTAAGGTTATATACATCATAGCTAGTTTTCAGCTTTCTAAGTATCTTCAGTTTTCACATTTTTAATTTAAACATATTTTTAGAATCTTTATAGTAAAATTATATATTGCCATTGCATTGGTTATATACATAGTTTTACATTTTCTCAGATTTTCTATCACTTACAAATTTTCAATGCCAATCAAATTAATCAATACCCAATTTTCATGCTTACTTGCAATAATATCGGATACAGGTTGTAATTTAGTAAACGAAATTCTAAATACAATGAATATCAAGTTAAGAAGCAATAACCACATATATCTTGGTCATGAGAATGCAAAGTTTTATATTGCTAATAAAG
>mk4.008573.01.01
ATGAAATTTAATTGAACAAAAATTTGAAAATTAGATGATCACTATGACTGAAGAGACATACGAAATGAATACCAAAGAACTGACAGATCTAATGATGCTTCGACAGTAGGAAGCCATATTAGAAATCAAAGAAAATATGGGGATGTATATGAGATTTGTAGGAAACTTTAAACCTCCCCCCAATCAGAACTGCTTACCGATTGGAAAATACTTTCATAACATTAATCCGGCTATTTTATGTTTTATCATATTGATGCTTTGTGTTACTGGCTTGATGGTTCAATTCTTTTTCATTGGTGTGATATGGTCTTGTTAT
>mk4.001731.01.01
GATTCCCCCGAAAATTTTCTTTTTTTGGCTACAGTTGATGGAAATATTCACCTACTTAATCGTCAATCTGGTGAATTAAAATGGTCTACGAAACTTGATCCTTTTATTAAAACCACAAGTACAAATGGATCTATGTTAATTCCTAATCCAATTAGTGGTCATTTGTATATATATCACCGAAATGATAACAATAAAGACGTGTTTTCTCCACTTGAATATAGTCTTTATGAATATGTTAAGAAAACTCCAATTTTCATGGAAAATTTATTATTGACTGGAAGTAAAAGTGATCAATGGATATCAATTGATATTGATACGGGAGAAATAATACATAAGTATCAAACTGGAAATATTGAAAACTGTCCACATCATGAGTCAAATAACAAAGTAAATAGAACAATGTATATTGGAATTTGTCAATATAATTTATTTGTCACTGAGCCTAATAGTCGACAATTAATGTAA
>mk4.001479.04.01
ATGCAAGAAAATGGTGATTTTTATCAATTAAGCGAAAAGTATCGTCTTTATTTGAAAGAAATTTATAAATTGATAATTAAAATTAAAGTTCCGGTATTTAAGATTTTTAAAAATGAAGTACTTTCTAACTGGGAATTACTAGAAAAAATTCATTTGTTAGTTACGCCTTATTCTTTTTTACAGCTGAAAGTCACTTTAAATACAGTTGATGGAATTCAACTTGAAGGGGAAACTGAAACCAAAACATCTATTTATGCAAGTAATATCACAAATAAGAATGAATTTAGTAAAAAATATCACGAAGCTCGTAATTCTGATCCAAATATTGACAGGTTAGATACTTTACATATTAAAGGTTTGCCAACATTATGGTTTTCTGATAAAAATGCTGAAGGGGATTTTAAGAATAAGCCAGTTCAACAAATTGTTGAATCTGTTTTTTCTAAATTTGGTAGTATTCGTAATATGTATATTCCAATAAATAATCCACTTTTCTCAAATACTGACGGTGGTTTTAACTCAATTGTATCTATTAATTCATCTAAAATTGATGCTGTAACTACAATTCTTACTTTTGAAGCTTTTATTCAGTATAAATCTTATAAAGACTTGTTGAATGCAATCAGTCATTTGAAAAATAGAAAGCTTGTATTTAAAGATGGTAAATTTGGTGACAGTTCGAATTCTTTTAACTTGTTCAATGCCGAAATTGTAATTGATTTTGATCAGTCAGATTGTTTGTCAGATTATTCAATAAGAAAACGAAACAAATCTATTAAAGAATATTTTATGAGAATAAAAGAAAACAGTTTAAAAGAGCAAAAGTAA
>mk4.024273.00.01
GCATGTTAAAAGAAGACATTAAGTAAAAATAATCAAAAAAAGAAGGCAATGTTTTAATAATTGAAAAATACATTTCACTATATATTTCAACAGTTTATCAGTCTTCTTCAGGCAAGAAATCATATTAACTAAATAGAAATGAAAATAGAAAAATCCAAACAAATTTATCAATAATAAAC
>mk4.031573.00.01
ATGGACAAGTGGAAGCCATTTGAATATATAAGAGGTATCTTACCCTTTAAATACTTGATCGAACACGGTTTTGGGACAAATTGTGATGATATGGAAAATAGCTGGTGCCACTCAATTTACAATGAGATTAGAGTAACATCAGAAGAACCACAATGGATTCACCACTATGTATATGACAATTCAAGCAGTTCTTTTTTTCTAAACGTTTGGGCGTGTAACGGGGATAGTTTTGGAGTCTGGATATTAAATACTGTGCCAATTTATGAAGGTTATGCTTTATCTCATGCAATTTGCGGAATGAATTTGACGGCAAAAGATTTTAAAAATTATTTGATAACCTTAACAGAACTAGCATGCATAAAGGTCAATTTGTTACAGAAAAGGCTAGAGTATAAGGCAAAGAAACTCTTGAACAAA
>mk4.001247.09.01
ATGCAAAACTCCGCTACTAGAAGAAAACATGTGTACGACAGAAATCATGTGTTTGAAACAGGAAATCTTATAGCTCAGAGCATTGCTTATCATTATCGAAATCAACTGAGAAGCCAGGCAATGAAAATCTTTGGATCGGTTGATTTCCTCGGTAATCCGATTGGTTTTATTTCCGATATCACAACTGGAATGAAGAGACTTTATTCCGATCAAGATGTTTATAACATGGTTAAGCATTTTGCTCATGGTATCGGCGATAGCACTGCAAAAATATGCAGTTCAGCTTCCAGGGTAATATCAGAAATAACGATGGATCCTGAATATGAAGAAAAACGACAAAGACTGTTTGAAAATGCTAGGATATCTGGAAGTAATACCGCTCAGGTAAAAGCGGGATTTAAGAGTCTGGCTTATGGAATTTGGGGTGGTATTAAATCGGTTCCCACTCAATTAGATAAAGGTTATAAAGATGAAGGTCCTTCTGTTAGTAACGAATTGCCGTTCAATTATTATGAGAATTTTGTTTTAAATTTAGGGATTGTTTATCGGAGCTCTTAA
>mk4.002669.04.01
CCCATCTAGGACTGGGATATCAAGTGGCAGTCTTGGCACAGAACCAACAACGTCAACAGTCAATGCCAACAACCAAAACAACAATATCAATCCAGCTATGAATCAATTCATTCCAAGAGCACAGCAGATGTTCAAGCCACCAGCAACGAGAAATCCGGAGGATAGAGGAACAATCCAAATGCAAATGAAAAATGCTCCACATGTCAAAAAATGGGACACCGATCAGAAAATTGTTTCCGGAATCACAACTGCCAGAAATGAGGTAGACGAGGGCACACTGAGAGAATATGCCAACAACTTGATAGCAAAGCATGCTACAATTGTGGTCAACAAGGACACATCGCAAGGCGATGCAACATAA
>mk4.017107.03.01
AATCATCATCCTCTATAGAAGAGAGGGCATCTTTATCATCCATAGAAAGTTGATCTTCCACCGAATTGTGGGTATCCATATCATCCACCAAAATTTGGGCATTATCTTCCACCGAAATGTGGGCATTATCATCCACCAAATTGTTGGCATTCATAGTAATTTGATCTTCCACCGAAATGTGGGCATTATCATCCACCAAATTGTTGGCATTCATAGTAATTTGATCTTCCACCGAAATGTGGGCATTATCATCCACCAAATTGTTGGCATTCATAGTAATTTGATCTTCCACCGAAATGTGGTCATTATCATTCATAGAATTGTGGGTATCCATATCATCCACCAAAATTTGGGCATTATCTTCCACCGAAATGTGGGCATTATCATCCACCAAATTGTTGGCATTCATAGTAATTTGATCTTCCACCGAAATGTGGGCATTATCATCCACCAAATTGTTGGCATTCATAGTAATTTGATCTTCCACCGAAATGTGGGCATTATCATCCACCAAATTGTTGGCATTCATAAATTGTGGGTATCCATATCATCCACCGAAATTTGGGCATTATCTTCCACCAAAATGTTGGCCTTATCATCCACTAAATTTTGGGTATTTATA
>mk4.028630.00.01
ATGATATTATATCCAGATCAAGTCATACTCGAACAATATCAAGCCCAAGTTGGTGCAGCCTTACGTCCTGCGTTTGCAATTGGAACTGGTCCAGAAGTTACAGCAGCAGCTTGTGAAGTTTGCAGTAGTTGGATTGCTTCTGGAGTCGCCAGAGATTTAAGTGACTTGAGAAGAGTTCATCAACTATTGGTTAATTCTCTAGACAAGTTACGTAATGAAGACTCCCCTCAATTTCTGTCTAGTATTGAGGGGTTGGCAGTGTTGCGTGCATGGGCAGAAATATATATCGTAGCTGTTAGCAATAGCAGTATGCGAGATCTAATGAATTTAGTTGAACCCGTCCTAAATACGCTATCAAATCATTGGTGGCAGACATTGCATGCATATGCAATTTTAGCTCTCCCTACTGAATTATCTGAAGCTTTGCAACATAGGAATGGAGCACAACAATCACTGTTTCAATCCTTAGATACTACAGATGACAATCAACAAATTCAATATAAAACACATTGGCCCGTTATTCTTTGTGCTGCGTCTTTATGGCTCGCTGATCATTCCCAAAATATTACAATTGATGATAAAAATCGTTTTTGA
>mk4.002443.03.01
ATGTCTCAAAAATGTATTTTCAAAAAGTCAAGTGTTAATAATAAAATAGTTCTTTACCTTGGGAGCAGAGATTTCTTTGATGACTTACATACAATTGACCCGATAGATGGCGTAATCACAGTGGATAAAAATTACATTAAAGGTCGAAAGGTATTTTTGAGGATCCAATGTTTATTTCGATACGGGCGGGAAGACATGGACGACGTGTTGAGTGGGGTAAACTTTAAAAAGGATTTTCATTTGCAGTGCGAACAGATATACCCCCCAGCTGATGGTGAAACTAACAAATTGACTCCATTACAAGATAGACTAATGAGAAAATTTAATAATGAAGCATACCCGTTTTTATTTTATTTACCCCATGATATTCCATGCTCGGTCATGCTACAATTATCCGAAGATGAAGACCCAACTAATCAGCCGTGTGGTATTGAATATAGTTTAAAAGCATTTGTCGGTGAAGGAAAAGATGACAAAGCCCATTCCCATAATTCTGTAAGTGTAATTATTCGAAGACTTACTACTGCTCCGGTAAATCCAAGATGTCAACCATATTCCAAAGAACTTCAAAAACCATTTCATATTCATTCTGGAATTATAAAAATTGAAGCTTCGCTCCCAAAAGAGGTTTTTTTTCACGGAGAAACTATTACACTGAGTTTAGTTATTGACAACAATTCAAGTAATACAATTAAAAGAATAAAACTGCAAATTCTACAAATAGTCGAATTGACACTTTTTAGACCTCAAACATATAAAACTGTGATCTATGAATCTGAAACCACAAGTGCAATGCCAATAGAAGCGAGTAAAACCGGTTGGTCTCAAAACTTTAAAATGCGTCCATCATTAACACACAACAGAGGCCAGTGCGGTCTAGCATTGGATGGGAAAATGAAACACCAAGACACCAATTTTGCAACTTCTACGTTAGTCAAAGACTATCGTAAGAAGAATACAATGGCTATAATAGTCCAATATTCGATAAGAGTCAAAGTAATTACTGGATTTGGAGGCCGAGATACGGAGATGGATATTCCTTTCATTCTCATCCATGAACCAAAGAAACTTGATCCTTCAAGCATTTCTGAAGACATAAATATTGAAAACTTTTCAAGAATTAAATTAAAGTTAGATGAAGAATTGGCTTCTTCTGATCCAGTTTAATTTAATTCTGTTTCAATTTTATGATTAACTTTATTTCTGCACCAAGCAATATTTTGTAACCTAGTTTGACTTGTAG
>mk4.000717.01.01
ATGTCGCTAATATGTTCGATTTCTAATGAAATTCCTGAAGTTCCAGTTCTTAATAGATTATCAGGGCATGTTTGTGAAAAAAGGTTAATTGATAAATACTTAACAACCAATGATCTAAACCCAGTCACTGGGGTACAGTTTTCTGGAGATGATTTGATTGAAATTAGAGTTCTAATGCACGTGAAATCGAAACCACCCAGTTTTACATCCATTCCAGCTTTATTGAAATCTTTTCAGGATGAATGGAATGCTTTGATGCTTCAACAACTTACGATGAATCAAGAGAACCAGGCTCTTAAAC
>mk4.015073.01.01
GCTTCACCGTACAACGGATCGATTTGGCGTCATTGACATTGCATTTGGTAGAAACTGTGACGGGTTATCCCTCCTTCATCTATGCTATGGAATTTTATCGCTTGGATCTATTTGGAATTACTATAATTTATCTATATGACAACCGGCGGTAAGCCCTATCCATGCTTCGTAAAATGTTATGCTTAATTTTGGTAATGTATAAAGTTTTGATTTGTTCC
>mk4.002915.01.01
GGGTTAGTCAAAAATTAGGTAATTGGTACATTTGGTGTTTCTCTAATGACGTCATGCAGTATAATAGTTTAGTAATGCTATTATTCATTATTTACATAAATATTTGTGCTTAACGTGTAACTATTTAAACAAACCTATATAATCTAATATTTTATTTAATTTTTATATTCAATTGATTAATATAAAACTTTGTTTTTAGTATTGAACTTTGATTTATAATAAATTGATTTTATTTATTAAATTAATATTTAATTGACAGACATTTTTTTCGAGTACATAATTTAAATTAATAGTATGCTGATATCGATGTTTTTTATTATAGGTTCACATTATGCAAAATAGAAATGTCTCATAGATTCTTAATGATAAAGAAATTCAGAAACTTGACAATTATAAGAAGCAGAATTCTCCCAGGAACTCGAATAATAAGTGATGGTTGGACTGCATGCCACAGTTTGCAGACTAACGAGTATTATATTCATGATGTTATTAATCATTCTGTTTTTGTTTCGCCTGAAGATTCTTCGTGTCATACCCAAAATATTGAAAATACTTAGGCAATGCAAAAAGAAAATTGAGAATTCAATTTGGATCCAGAGAACAATATTTGGTTGGTTATTTGAGTGAATTTTTGTTTCGAAATAAGTTTAGTATGTTTGAAATTTTTAAAGATATTGTAAAAACGATTGCTTCAATGGAATTTAAATAAATTTTACTTTATTTATTTTTAAAAAA
>mk4.000503.18.01
ATGTATATATTTAGCAAACAGTTGTGTGAAGGAAAAGATCAATCCGAGTGGCAAAGTTTTATTTCTGAAATGTTAAACGACAAATCCAAATATGAAACTATAATATTTAGAGATTGTATCGGTTCAAGATTAGCAGATTTATCATTATTGTATCACACAGAAAATGAAAAAGTTTCACATTATAATTTATTATTACATTCGACAAGTGAATTAATTTCCAAACGAAAGCTTCAATTAGTGTGTCATTGGGAAGAAGGAAAAGTAATGGTGAAACCTAATGTCCGACACGAGGATTATTCATTAATACAATTAAAGAATTTAAATCCAACCAAAACCGACATTTCAGAAATCGAAAAGTTTAATGTCTATATAACTCATGCTTACAAACTGTTGTTGAGTTATTACGAAGCCAGACGGTCCAATTTATTAAATCAAACACAAATTATAGATGATCCTATTAATGTCGTTCTTCCGGTAAATTTGTCAGCTAAAACTCGTTCGATAAATGTAAATAGAAATGCAAACGATGAGCGTAATTTATTTCAAACCATGAATATGCCGACTTTGTTGAATATTGATGAGGAGGACTCCGACGAGGAATTCCAAGATGCTATCGATGATGTCAAATTCCAACATTTGAAAAATTTGGAAACTGAAAAAATGAAACTGAAAGAAAGTTTACAGGATGAACTGAAATCTATTGCTAACATCAAAGCTGAATTAAGAAATTCTCAACATCAATTGAAAGCCCAATATGAAAAATTGAAGAACAAAATGAATGATACATTGGATAATGTCGGTGAATCTTTACAATTTATCTCTCTATATCCAGAATTTAATATTAAACCACCTAAAAAGTCACTTCCTGTTCCGGGATCAAATTTAACTAAAGAACAGCGTATAATTGAATCGAAGAAAGCCGCTGAAAGAATTAGAAACTATAATGTGA
>mk4.000806.02.01
ATGCCTTATGCAAATCAAAGTGTTTTAAATGTTGAAGAAAATTGTGATGAATTCATTAAGTTTACATTGGAAGATACTCATCTCAGTGTTGCGAATTCAATCAGAAGGACATGTCAAGCTGATGTGCCCACCATAGCTATTGGTTGGGTTCATGTTATAGAAAATTCAACTATGTTGCACGATGAATTTATTTCACAAAGAGTTGGATTGATTCCTTTGACATCAGATGACATTGTTGACCGTCTAGTTAGCAATTCCGAATGTCCTTGCAGTGACTTCTGCCCCGATTGCTCAATAGAACTTGACTTAGATGTTGACTGTGACGATGAAGATCAAAAATCTGTTACAAGTGCTGATTTAAAAACCAGCAACCCTCGAGTGGTGCCTGCCACTTTTCGTATTGGTGAAGATGGGGATTTAACGGAACAAGAGCCAATTCTTATTGTGAAAATTCGTCGTAACCAGCGTTTGAAATTGAGAGTAATGGCTAAAAAAAGCATAGCTAAAGACCATGTAAAATTTTGTCCAACTAGTAGCGTTCGTTTTGAATATGATCCCGACAATTCTCTTCGACATGTTCTGTTAGCAAAACCTGAAGATTGGCCGAAGTCAGAATATTCCCAATTAAAACCCGGTGAACATCAAGCCCCGTTTAATACATACGGAACTGTAAGACTACCAAATAAATTCTTTTTCACTGTTGAATCGGCAGGATCATTAAAACCTCAAAATATTGTATTAAGTGCGTTGAGAGTCCTTAAAGAAAAATTACTAGCGGTGCAGAACAGTTTGGAATAA
>mk4.037016.00.01
CTGCATATGTCAAGAACAATTTAAGCCTTACAACAAATGTGAACACAGAATCGAAGACCTTTACTCCTGTAGCATCAACGACACCTGACTCGACAATGCCAAGTATGCATTCTACAATCGAATCACAGACAAATTCCACAACTCAATCAATTATTTCTAAAATGAAAGAATCAACCACTAATATTGAAAATCTTCAGTTTACTCCTAGTACTTCTTCATACATGGATAACATTGTTAAACCTACGACAAGATCATTGATAAGTACTACTCCTTCAACAAATTCAACTGTATCTTCAACAATAATCAAAAGTACATCTTACATAACGCCATCAAAGGCACCTTCTACTCAACTAACAACCAGTACTACAACGACTAATATCCCGGTTGGTGGTACAATTGCAAATGTTGACATAAAATGCACATTCCAAGAAGACTTCGTGCCAGCTTATAATGATACGAATTCAGAAGAATATAAAATTTTCACTGACAAAAAGACAACGGAATTGAAAGAATCTTTTTCGAAAAATCAGAATTTGAAGCTATTATCTGTCACATATAAATCAATTAGAAGTGGAAGTGTTGTTGTTGATTTTACATTTTCAACTTCATCAGATACATTTGTAACATCGTCTCAATTGGAATCGAGCATTCTTAATTCTACAAAATCTGCATTTGGAAATGCTACTGTTGACAAAATTGCCGTTACATCACTTATTTATGGCCCAATCCCTTTTACAA
>mk4.002135.02.01
ATGTTTTTAATCACTCAGGAAGATTTAGTAAAAATGATGCAAACAATGATTATTCTAAACACTTTTGACATTTTGGCAAATGAACTGCAACAAAAAAAAATTATTTCTTTGTATGCTACTTCTTTTGGTGAAGAAGGACTTCAAATTGGATCTGCAGCTGCTCTCGCTGAAAATGATATGGTGTTTACTCAGTATAGAGAACCAGGGGTGGGTTTGTGGAGGGGTTTCGATATGGAAGATATGCTTAATCAATTGTTTGCTAACAAAGATGATATAAATAGAGGAAAACAAATGCCAATTCATTATTCAAATAAAGATATCAATTTTTTCAGTATTAGTTCTCCACTTGGAACTCAAATGCCTCAAGCTGTTGGATATTCATACATGAATAAAATACAGAAGAAAAAGCAAGGAGTCATTTGCTACTTTGGAGAAGGAACGGCGTCGGTTGGTGACGCTTTTGTAGCACTAAACTTTGCTGCTACGTTAGAATGTCCGATTATATTCTTTTGTCGTAATAACGGATATGCCATATCTACACCGACCGATGAACAATATCACGGAGACGGATTAGCTGCTCGAGGTTGCGGATTTGGAATCTCGACTCTGAAGGTAGATGGCAATGACCCTCTAGCAGTATATTTAGCGACGAAAACTGCTAGAGAATTTTCCATAGAACAAAACCAACCAGTCCTAATTGAAGCAATGACTTATCGAGTGGGAAACCACACTACGGATGAACACGGAATAGCATATCGGTGTATGGATGAAGTAAAATACTGGGAATTAAACGATAATCCTTTGCTGAGATTTCAAACGTTTCTCATAGATCGAAAATTATGGTCCAAGGAGAAAAATAAAATCTTCCACAAAGAATGCCGGGACAAA
>mk4.004557.04.01
AGAGGTTGCTCAAAGAGAATTGATAAATGAAAATAATAATGTCAAGCAACGAAACGTCAATAACCAACAATTTGAATGGTTGACATGCAAGAAAACTGGTTACATCAGTCGAGAATGCCATATGAAAAAGAAAATGACGTGTTTTGCATGCGGAGTGGAAGGCCACATACTGCCTGACTGCTCAATGATTCATTACCAAAGATGTCACTTTCGTGGACACAAGGAAAGGAATTGTTATACAAATTTGGAAAGAAGGAAGTTTCGAAAAATTCACACCTGA
>mk4.014308.01.01
TAATCAAACTGCTGAATCGTGAACTAATTATTTTGCAAGAAAAGACAACCTACGAAAATGCAATTGCACATTGTAAAAGTAAAGGATTTCAACTTATCAAAATTGACGATGATCAATTAAATAGTATGGTCTACAATCTGGCAGTTCAATATCAAATTGGTAGATACTGGATAGATGCCAATGATATGCAAAATGAGGGAAATTTTATTTCTTCGGACGGAAAGAAAATTGTTTACCGTAAATTTGCTCCCGGTGAACCAAATAATTATCAAAAGAATGAGCATTGCGTTCATGGACTATATTATTCGAATGCTTTGTGGAATGACATCAGCTGTGCAGATTCCAATGCTGTAATTTGTTATAAAGAAAGTAAAATTGAAGTCTTGAAAAAAATAACTGTTTTAAACAAAGAACTTGTGATCTTCAAAGAGAGGCTGACATATTACAAGGCTCAAGATCTCTGCAAAAGTCAAGGATACAAACTTGTAAAAATTGATGATGAGCAATTTAATGATCCAAATATTATTTTAGTTATAATTTTGAATATCATTTAA
>mk4.001534.01.01
CAGCAAAGCTCAATTACTTGCATTTGTTCGGTTCATTGATGAAAATGAAATAAACATACAACAGGAAAAGATATTTTTAAATTGTAAAAAATCTCAAATTTCATGGGATTTCTGCGTAGGAATTTGTACAGATGGATGTACATCAATGGCAGGATCTATTAAAGGATGTGTTACACTTGTGAAGGAAAAGAATCCAAATATCATATCTACACACTGTTTTTTACATCGGGAAGTTTTAGATTCAAAAACATTGCCAAACACATTAAAATCTGTATTGTATGAAGTGGTACAAATAGTAAATTATATCAAATCAAGACCTCTGCAGGCACGCATTTTTAAACAACTTTGTATATCTATGGATGCTAA
>mk4.003428.02.01
ATGTCTATAGGGGATATTGAGCATGCATTTGGATTAGATACAAGCTGTAAAACTTTAATTCCAACAGAAAATACTGAAGTGTACTTTTTATCCGAAAGAAACTATGAAAGATTGTTGACATCAAAGAAAAACCAAACCACAGCAGAAATGCTGCAAAAATGGGCCGAACAAAAACTGTTAAGTCAATTTTATCGGCCGTCTTATCAGCGAATTCCATTAATTGGGAGATTAGTAAAATTGGTTCTCAACAAAAATTTGAAATCGGAAAGTGAAAAACTAGAATTTCAGCAGAAAAAGATATCAATTTCCAAACAACAGGATTTCATTACTCGGGGCCCAATAATTGACATGTTTGGACCTGGAACTGTCTTTTACAGAAATCGTTTATTGAGGCAAAAAAATCAGAAAAAACGCAGCAAATCTAACGAGCCAAAATTGAAATCGCAATCCACAACCGATGACAGCAAAGATGGGAAATATAACCCCATGATAACGCAACTGGAAAAGGATCCGACATTCCTGGACTGGGAAACGAGTGGCAATAAACTGGAAACCCTGGAAAATCACATCGAATCATGGCTGAACTCTGATTCGAGCTTCACTAAAAATTCTGTGCCGAAACTGAGGAGATTTATTAAAAAAGAAACCGATATTGTCAAGCCTGGAAAAACCATATTATTAAAACCAAAGAAGCTCCACACGTTAGCAGACTTTGTCCTTCCAAGCAATACAAATTACGACAGCAAAATGGTTACGGATTTCGAAATGCCAATCAACGCCTCCATTACCTGAGGTTGGCAAGTGGTCGAATCCTGAGCCTATGAGGGTCCGTATTTTGTTTATACTGACCCTAAATTATTATTCAATCAGATTTCAATATAGTAGTCATGATTTGTGAAAACAGAATTTTATAATCTCTCTTTATTTGATTGACTTGTGGACCTTTTTTGGTGATTACACATGCAAAACTTGTTATTGCCGACGGCGAGTCGCCAAATTAAAGTGAAAAGACAAAATTTTTATTTTTTTGTTTCAGTGTGAAATGTCAATCTTTTGTTTATTGACAAAACTCTGATTTTAAATTTTGTTTTGTTCTGTCTGGTAAAACAAACATTTGTTGTCAAGTTCTTTAAAGAGAAGATCGAATTTGTAAGAAATCT
>mk4.025258.00.01
ATTCAGGCGCACTGAGTTTGACTCGATCAAAAGCTATTCATAAAATAGATATTCCATTGTTTAATTGGCCGCAAGCAGATTTCCCAATTTACAAATATGATTTAGAGGAGAATTTGGAATATAATAATAACCAAGACAAGATATGCCTGGAAATGGTTGAAGAGACAATTAGAAAATGTGCTGAAATTTCTCCAGTATGCGGAGTTATTGTTGAGCCAGTGTTGGCTGAAGGCGGGGATATACACGGTTCCAATAA
>mk4.000527.09.01
ATGGAAAAAATTGTTAAACATGAAACTTCCAATCAACATCAAAGTGCAATATGCCAATATTTGCTGGCTAAATATCGCATTTCAAATGATAAAACTGTGACATCTGGTTTGATCAGTCAGGAGCGTTATCAAGTGGAAAAAAATAGAGAAGTTTTGAAACGAATGGTAGATGCAACAGGACACAGAGAACATTCTGGCTCTGACAGGTGTAGTAATACTGGAAATTTTCGTGAATTGCTATTTTTATTGGCTAAATATGATTCCACTTTGGACAATCATCTAAAGTTTGAAAAGAAAAATGAACTTTATTTATGTCATGATGTACAAAATGATCTAATTCAATCACTTGCCTCTGAAATATCCGCAAATATTGATAAGAAAGTAATGCCTGCGCAATTCTTTTCTCTAATTGTTGATTCAACAATTGATATATCCAGAGTTGATCAGATGTCAGTTTCTTTAAGATTGGTGTTAAAATCAGGACAAGTTGTTGAACGATTTATTGGCTTCTACACGTTGGGAAACAGTAATGCTGCAGCATTTTCTAATATAATATTAACGGAGTTACAAAAGCGAAACATTAACATTACACTTTGTAGAGGACAGGCATATGATGGTGCCTCTGTGATGTCTGGGATTAAAAATGGTCTTCAAACTAAGATAAAGACACTTTCACCAAATGCCATCTTTGTTCACTGTTGTTTTCATGCATTGAATTTGGTGACTATTGCAGCAATGTCTCTTAACAGTGATGTTCAATTGTTTTTTGGTACAACAGAAAAGTTGTATACTTTCCTTACACCAAGTCTACTACGACTACATATTCTCGAAGAACATCAGAAGTCTCGATATGAATCGACAGTAGATACTCTAAAACGACTTTCTGATACAAGATGGGCAAGTCGAAAGCATGCAGTTTATTCAGTTGTTGGATCATTCTCTGCTATTATATCTATTCTAGAAGATATAAATTTTGGGGAATCAAAAGAACACAAAGGAAATGTCAGAGCAGAAGCTATGGGACTATCTATTTTGATAACAAAATATTCTTTTGTTTTTCTGATGCTATTTCTACAAAAGCTGTTAGATAATATCTTTGTGTTATCAAACTATTTTCAACGAAAGGACATTGATATTGCGTTTGCAAAACAATTGATTTATGTTGCCAGAAATTAG
>mk4.001405.04.01
ATGCAGATCGAGCAGGACGAAGCTCACCGAAAAGAACAAAAACAACAATGGAAAACGGAGATCAAAGAAAAAGCAATAAAAAGAGAGGCGAAAAAATGGAAAGAGCACTTTCAAGAAGCCAAGAAAGAGATAAGATTGTTACCCAAAAGGATACTAAATATGGAAGATTGGGAACTTTGGGAACAAGTCGAAGTGCAGAAAGAAACAATCGAGGAACTAAACGAGCAGGTCCAAAACTTAGAATTTCGGGAAAAAATCAGACAAGGCACAATAAGAAGGCTCAGGAGACACGAAAAGGAATACGAACAACAATTCAACGAAATGTACAAGAGGTCAGCAGAAACGAGAAATCAACTTACAGACGAAAAAAGACAAAACCAACAATTAAACGAGAGGATAACAGAACTCCAGCAGGAGGTGAACGGACACCGAGGAGTTGCAGTATTTAAAGAAATTCAGTTGAGACATCAACTCGAAGTCAACGATCAGTTGAAAGAACAAGTTGAAGCAGAGATAAAAGCGATAAAGCAAGGATACGAGGAAAACGAACAGAATTTGAGAAAAGAAATTGAAAAGTTAAAAGCGTTAGAAAACACGCATCGTTTAGAAATGCAAGTGGAGGAATTAACCGAAAATACAGAATATCTTGCCTATCTCTTAGACGAAGAGATACAAATATCAAATTCCTTGCGAGAAGAAGTAAATATGTTACAAAACCGACCACCAATCCTGCTTATGCCGTTATATCCAACTGAAGTTCTAAACCAAGTACCCGCCGAACCCGATGAAGGATTCGGGGAGACGGACGAAACGATAGTGTAA
>mk4.012351.00.01
ATTTTTAAAATGTTTCATATAGGAAAAAGAAATTGCTAACAACCGAAGCGCGCCTCGCATTTTATCTCTTGATCACTTCTTTGTCGAGGAGAACAAATTCGAATATGAACCCGATCTGGAACCGAAATATCGCCACGAATTATTTAAGCTATTTAAACGGCAAATCGATGAAGGATTTTTCAGTGTGATCCTAGTGGACTGCATCAATGAGAAAGTTGAGCAGTTTGCCCAGTTCTATCAGTATGCTAAAATGAATCGGTTCCAGGTATCGATTATGGAGGTGAAGGTGTCACCGATAATCTGTGCCAAACGCTCGGAGGACAGATTCTCACCGGCACAAGTTTACAAGATGGCGGATGACTGGGAAGAAACTCCAAGCGCCTTCGACAAGCTTGATGCTACATCATTTCTCCAGGATTCAACTATCGAAGATGTGGAGATGGAAGATATTTCTGACGAGCAACCAGTTGTCGTGTTATCTGATTCTGAGTCCGAAGAAGAATCGATTACTGAAACTGGATTTTTCAAAAGCAAATGGGATGAAGATTTCGAGGATACAAAAGAACGTTTGGACGGTGTGAAATTGACAAGCCATGAACAACAGCAGCCCGTGTTAAGCATCAAGGAATATCTGAAAATTGAAATGGAAAATCTAAATAAACTAAATGTCGATGAGAAATCCAGAGGGAAACATGTTAAATGGGCAGATTTCGAGGAGTTGAAAAAGCAAAAGCGGAGAAAAGAATTAGGTTTTGTTGCTGGTAACACAGACTGGACCAAGCTTATGTCAAGTGATATCGATGTGGCTGAGGCAGCTTTAGTGCAAGTGAAGTACTTCTCTAAGGATGATTGTCAGTTCATCTGCTGGAGGAACGAGGCATTACTGTTTGTACGTGAAATCGGTGAGTCTAAAATGAGTTCTTTGTTGTGTTTCTTTTTAATTAGCACTGCAAGCATTCACAATAAATATCGTGACTTATTCTCACAAAAATATTCTGTTGAAATAGGTGTTGACAATAAGATTCAACATATATCGATTTCACTTGAACAGCCAATGTCTCAGTTTTATTCAAATTTCCAAACAAAGTCAATATATTTTTGA
>mk4.006642.02.01
GTCTGGGTATATAAAGTGAATTTGCAAAATCTTTCTCCAACTGATATTGAACGAGGAATGAGAGTTGGAATCAGTAAAAAGGATTATAAAATCACTTTACCTTTACCACCTAAAATTGATCCGACAGTATCATTAATGGAAGTTGAAGACAAACCGGATGTAACATATGCAGATATCGGAGGATATTCTGAACAAATTCAAAGATTAAGAGAAGTCGTTGAATTACCAATTCTAAAACCAGAAATTTTCATAAATTTAGGAATTGATCCACCCAAAGGTATTTTATTGTATGGACTGCCAGGAACGGGTAAAACTCTCTGTGCTCGCGCAGTAGCTAACAGGACTGATGCTTGCTTTATCAGAGTAATTGCTTCTCAACTA
>mk4.000458.10.01
AGAAAACTTTGAGAAAAATTTCCGAAATGAACAATTAAAACAGCAAAGGCGATCTCAATTGAATAGTGAAGAACAAAAAAGAAATTATCAACATTTAATTGGAGTTTATGATGACAACAAAACCACAATAAAGGCTTCGTTGAAAACAATCGAGAGCTGTTACAATTTGTTGATCCCCAATATCGTCGAGGAACCTGAACAGGAGACCCACGTAAATGATCCTTGCTCACCAGTGACTTTTCCAGTGATGTCTATTGAGGAAATGCCTATCGAATTTTCTGGACCGAGCACGAAGTATCATGGCAAATTAAGGGACGATATTTATGTTGATCTCTCGCTGGCACATCTGCGCATTGAGATTGTTGAAACTGTGGATAACAAGGACTTGTTGGCAACTCTGAAAGAAGAAATTGGAGTACAGAAAAAGAAATTCGTTCCTTTATTAAATAATATAATAAAGAAATTGAAAGCGTTGGGAAATTACGAAAGCGATCTGAAAACGATATCTGAACTTTGTTGGGAAATATTGAATTCACTGAAAAAGTATGACAAAATAAAAATTATTCAAAACGATTTTTCCGCAACTCTTCTCAGCAGCGATTCAGAACAAGACGACGACTTTATCGATGTCGTTTAATTTCAGTGAAATTGTCAATATAAAATTTAGCGTTT
>mk4.069342.00.01
ATGGAATACAGAAAATTAGGAAACACAGATTTAGAATTATCAGCAATCACACACGGAGCTTTTGCTATTGGTGGAAACATGTGGGGAGGTAATGAAAAACAGGATTCTATCAACTCTATTCACGCATCATTAGATCACGGAGTAACTTCTATCGATACAGCACCTTTTTATGGTTTCGGATTGAGTGAAGAAATGATTGGTGAGGCTATCAAAGGAAAAGACCGTTCAAAAATCCAGCTTTTAACGAAATTCGGATTGGTATGGGACGGAAGCAATAATGGAAAAGGAGAGTTTTTCTTTGACGCCGAAGATGAAGGAAAAACAATTCCTGTATATAAATTGGCTTCTAAAGCCAATATCATCAAAGAGGTTGAAGAAAGCCTGCAGAGACTTGGTACAGATTATATCGACCTTTTACAACTTCACTGGCCGGACAGCACAACCGCAATCAGCGAAACTATGGAAGCTATGGAATTGTTGATCCAACAAGGAAAAATCCGTACTGCAGGGGTAAGTAACTACAGTGTGGCTCAAATGGAAGAGGCTAACAGAACTTTAACGCTTGCCAGCAACCAGGTTTCTTACAGTATGCTGAACCGTGCTATTGAAAATGATCTTGTTCCTTATTCTTTGGAAAACAATTCAGGAATTATTGTGTACAGCCCTATGGAAAGAGGTCTTTTAACCGGTAAATATTTCAAAGAATCTCAGTTAAAAGATAATGACCACAGAAACGGGTATTTCTCCCAGTTTGATTTGAATAAAGTGAAAAATTTCTTAGAAAAAATCGAACCTATTGCTCAGGAAAAAGGAGCAAGCCTTTCTCAGCTGGTATTAAGATGGACGACTTTACAGCCGGCAATTACAGTAGTATTGGCAGGAGCCAGAAATGCACAGCAAGCCATCGAAAATGCAAAAGCTATGTCTATTGACCTTTCTCAGGAAGAATTGAACTTTATCAATTCAGCTTTAAGCGAAATTTAA
>mk4.007775.06.01
ATGATGAGAGAGAAATGGGAGAGACAGATAGAACAGAGAATAGTATATCCAAAAGGAAAAGAGAAAACCTACAAAGAACGAGAAGAGGGGTTGATGAGAGAATTCATTCAAAACCAAACAAGAATCGCGAACCAGAGAAAAGAGATACAAACGCTGGAACAAGATAAACAAGACCAACAAAATGAAATTGAGAAACTACGAGAGATAATAAAGGATAAAGAAACAGAAATACAGAAAGAAGGAGAAGAAACCTGTAGAATTCTAAATCAAACAGTTGGAGAACTGGAACAGATGCGAACTAAGTATTTGATAGAAAAGACCAAGAGAACCGGCGAAGAACAAGCCAAAGAATGGGCAAAACGTCAAGCGCTACACTGGAAAACAAAATGGTACGGAGAGAAAGAACGTGCAAGGAATAACTGGGAAGCACGCGCCAGACATTATATACAACAAATAACCGAAGAGAAAGATCGAACCAGAGCCTACAAAGCCAAGTGGGAAGACGCGAAGATAGAAATCAATAAACTGAGAAACCAAGGGCCAAAACCATCAAGGAAAATAAGAGAGCCCAAAGATGACAGGCAAGAGAAAATGATGACCCAGATAACGGATCAAGCAAGAAAATGGCGAATAGAATGTAAAATATTTGAAGACGCCAACTCGAAACAGTTTAATCACATAGTAAGACTGGAGCAAGAAATTGTGTTCCAACAAACCAGA
>mk4.002347.00.01
ATGTCAGTTGAATACTCAAATCAGATGGATAAAGTCAAAGAAGAAATGTCTATTAAACGTGAGCCAAATTATGATGAGCCTAAAGATAGGCGAGATAGACAACCTCGTAGAAGTCAGGAAAAGTCGGAGAGTAGAAGTCGTCATCGATCTCGTAGTCATAAGCGCAAAAGATCAAATTCACACGAGCATAAATCATCTAGAAGACGCCGTAGTAGAGATAGACGGTCAAGGAGTCATGAAAGACGTAGAAGGTCAACGTCACCTAATCCATTACTTGAATTAAAAAAAAATTATAAATATTGGGATGTAGCTCCAACAGGTTATGAAAATATGTCAGCTGCTGAATTTAAGCAAATACATTCTGGTGGACAGGTTCTTCCTTCTTTGTATTTAACCGAAGGGAATGTGGTAAATATGGGGTTGACTGCGTCAGAATATCCTTCCATTGGTAACACTGTTAGTAGACAGGCAAGGCGTATATATGTTGGTAATCTCCCACTTGGTGTTACAGAGGAAGGAATGATGGAGTTCTTTAACGAACAGATAAAATTGAAAGAATTAACACAGGCGGATGGTGATCCAATTATAGCTGTTCAGATTAATACAGATAAAAATTTTGCTTTTTTGGAATTTAGGTCAGTTGAAGAAACAAATCAAGGACTAAATCTCGATGGAATAGTTTATCATGGATTTGCATTAAAATTGAGACGACCACGAGACTATTTATTTGTCGGTGGTTTACCACAACTCCGTTCACTAAAGGAGACAGAACATCAGGTTAAAGAATTATTGCAAACTTTTGGGCCTCTTAGAGGGTTTAATCTTGTCAAAGATTCTACAACTGGTTTATCCAAAGGATATGCATTTTGTGAATATGCCGATCATTCTGTTACAGATAAAGCTTGTATGGGTCTTACTGGTATGCAGCTTGGGGAAAAACGGATTGTTGTGCAACGGGCTTGTCTAGGTGCCAAAAATGCCAGTGGAATTCCTACAGGACCGCTAATGTTAACGCAACCCATGATGATGGATCCCACAAAAATTTCCAATGTTGAAGAAACCGAAGTATTATGTCTTCACAACATGGTGATGATTGATGACCTTAGAGACGATGAAGAATATGAGGAAATAATGGAAGACGTAAAGGAAGAATGTTCTAAATTTGGTACCGTGTTAAGTGTACAAATCCCACGGCCAACCGGAGCTGATGATAATGTTAGCGGAGTCGGTAAAATATTTGTGGAGTTTTATAATAAATCCGAAACAGTTAAAGCGATGAAAGCCTTATCGGGCAGAACATTTAGTGGAAAAGTCGTTGTAACATCTTTTTATGACCTTGAAAAATATAGAAACGGATTTTTTTAA
>mk4.021992.00.01
ATGGAAATTAAAAAAGATTCAGAAGGCTGGGTTTTAATTGACAGATATGGAAAAGATGGTGAAATTCCATTGTTCGATAATAGAAACGAGCTATCTGAATTATTAGTGGAGGCAAAATTTTATTGTTTGGAAAACCTGGTCAAATCTATTGAAGCTAAAATCGGCCGTGTACATTGGGAGGAGGAAGATTTAACTAATTCTCAAGCGACAATCATTATTGTGAAAGATAATCTGGATGACATGAAGATGGCGGACTACAATGAGAATGGAATTATTTTTAGTGAACGTTGCAGGAGGCACCATTCCGAAACAGTCTGCAGAGGTTACATGGAAATTAATATTGGTAGCAGAGCGTGGTTCCCTTGCGGGGGCCAATCAAATATAAATCATGTCATTTATTGGCCGAAAGAAGAGACCGGGTTTAAAATTAATACAAAACAAATAGATAACAAGAAATTCTGGGAATCAACATGGTTCCCGTTTGAGAAACCCTAA
>mk4.000088.05.01
AATTTATCTAGCATGCATTTTATTATCAAGCTCTAAAATTTATTTTTATGTAAAATGGGCAATTCAAATAGCAACCACGACGACGAAATAGAATCAAAAACAGATTTTCAGAAATTGAATGAACGCTATCAACTTTCTAATGCAATAACGAAAGATAACCTATTTGAAATTTTTAACAATTTTGATGATACATTTGTTAGTATCTTATATAATTTCTATGCTCCTAATAATTTAGGAATTAATGAAACAGAATTTAATGATATTTTGGATAATTTTCAATTTAAATCCTGTGAAAAACTACTAAGATATTTAGTCAATATTTATGATGCAAATTCCAAAATTAATTTTGATCAAGCTAAGCTAATCTTAAAATGGATATCATTATCAACGTCAGATGATTTCGGTGAAATTGTAATGACTTCCTATATGAAATCTTTAATGGAAGATGAACAATTTGAATTGGAAAATTTTATAATCTGGATCGATCGTAATATGCCTGATTTGGGTTTAGATTTTTCAAAATTCATTTGGAATTCTTTACACTGTAATGTTGATTTATCTTTGAATTTGCAATTGAAGTGTTCTAATATCGTAATAGAATTAAATAGTACAGTTATAAATTTATCGGATTTATTTATTTTATTTGCTTGTTTGCCTATGGTTTATAAAACTTGTGCAATTAATGAGGAGTTATATATTCAACATAGTAAACATTGGATTTTGTTATATAATAGCGATTCTCATGGACTTAGTTCTAGCAAGTATGAATAA
>mk4.017510.00.01
GTTTTGCTGAAATTTCAAAGCTTGCAGCGGAAAAGTGGAAACGTAAGTCAGAAACTGATAAAGTAAAATTTCGTGAGTTGGCAGCAATCGACAAGAAACGACATGATGAAGAAATGGCAAATTACACTCCAAGTGAAACAGATATTAAAATAAAGAAAGACAAGAAAAAAGCAAAACGAGCAGCCAAAGATCCAAACAAACCGAAAAATCCAGTAAGCGCTTTCTTCTTTTTCTGCAGTAAATTTCGAACTTCAGTTAAAGAGTCGAAACCAAATTTTAAGATTGTCGATGTTTCCAGAGAGCTAGGTAAAATGTGGAAAGAGTGCACAGATAAAAATGAGTATGAAAATTTGGCTAAATTAGCAAAGACAGAATATCACAACCAAATGAAAATATATCTTGAAACCAAAGCTAAACATCCTGTTAAAATTGAAGATTGTATAAAAAAGGAATCAGAAGAAAAGATTTCAAATGAAAATAATTAA
>mk4.015670.00.01
AAACTCTAGCTCCCGGAAATCGGATAAAAGATCTATTTGAGGTTGAGTTACTAAGGTTAATTAGAAACACTGAAACGCGACTGTCGGTGCTATTCGGTAATGGCGTCAATCAAATAGCCATTCCAGAGGACAAGTGGCATGATAAGTACTTGCAATTTGCCTGCAACCTTTCTAAATTTAATTCAAATACGATCCTTGATGAATCCAATAAAGAAATTAAAAATCTTGCAAAGTGTTTAACGACCTTCCATCGTGCCTTGTTGGTAAATAACCTTTTCGCAAAGAAATATGCTTGTTTAATGATCAAAGAACTTGTTACCGATTTTCCAGTTGATTTTGAAAGAAGCATTCAAAATCAAATAAGAAGTTTCCTTTCAAGTGATTATCACTTCCAAGATGCCAATCCAAGTTTAGAATGTCTTAAACAGGAAATTAGAAAGCAATTTGTATCAGACAAGAACTCGAGAATTATCGTTTTTGTGAAAGAAATTAAATACGCAAAGTTTATGGAAGAGGAATTAAACAATGCTAATATTGACAATGCAAGATGTGCTTATTTTGTTGGAACGAACAAATCTGCAGAAAG
>mk4.000125.00.01
CACTTTCTATACAAATTCGCGAGGAGTTTTTGGAATTGAGGACTATCAAGGAGGAATATCCTAAGATTTCCGTCAAAGCTATCACATTTCTGCTTCCATTTTCTACAACGTACCTTTGTGAATTAAGTTTTTCAACTCTAGTTTCAATTAAAAATTACAAGCGGTCATGCTTGAAGGGCCTTGACCAAGAACTTCGAGTTGCGTTTACAAATATCGAACCAAATATAAAATATTTCTGTTCACTGAAACAAGTGCAGGTATCACATTAG
>mk4.002862.03.01
CATCGAAACAAAAAAAAGATAATCGAAGATGCATCCAGCAGCCATGCAAATCAGCGATCACTTGCAAGAAAGTATAATGATTCGTTAGGATGTATAAATGGAATATTAAAAAAGAAGATCATAAGTGATGTTGAAATAAATTTAATACGAAGAAGGAAACTTTATAAAACAGTGCAACTTGACCCAATACTGTTCAAGTGGTTTCAGATTAGGAGATCTCGAGGCTTTCCAGTTTCCGGTGCACTGTTGCAATCGAAAACAACAAAAATTTCTAAAAAATTAGAAATTGTCGGATTTTGTGCATCATCTGGTAGGTTGAATTTATTTCTGAAACGCCACAAAATAAAACCGCGTGTACTATCTGGGGAATCTGCCTTG
>mk4.007664.00.01
TATTTGGGAGAAATATATTTTTTCTTCCAGGTTCTCCATACTAATCAGTTTTCTGTTACAAAATATATCAAGCCCACTGCTCTGTCGGGGGGCCATGAAGGATTACCGGGTATTTTTTTCAACTATGATATCAATCCAATTATGGTGTGGATTAAAGAAAATGATAAATCATTTATTCAATTTATCACGAATTTATGTGCCATTGTTGGAGGGATTTTTACAGTTTCCAGTTTGATTGATTCATTAATCTATCATTCTTCAAAGGTTGTGTTGGAAAAACTGGAAGCGGGAAAATTGTCATAATTTTATTTCGTTGGCATGTGATGTAGCCATAATCTCAAAATTCCTTATGGATGTTTGCGACGTTTGACAGTGTAATGCTGTCATATTTTTATGTATACAATGAAAAATAAATAATTTTTGTGTAGGTACAATGGAAATATATTCTGAACATTTTA
>mk4.019421.05.01
TTAATGAAGGCTTCAACGATTGGCAACACATATCCGACAACTTATCTCGTCACGAAAAAACAACGCTGCACATCGAAAATTGCACCTGTTGGAAAAAATTGGAATTAAATTTAAAAAGAAAAACCACAATTGATAAGAATATGCAACGGTATTATGACGCCGAGAAAAAACGATGGTGTCAAATTGTAAAACGCATGATATCTGTGGTGCAATTTCTAGCAGGACAGTGTTTAGCTTTTAGAGGTTCTTCCGGCAAATTGTACGAAAAAAAGAATGGAAATTTCCTGAAAGCAATTGAAATGATAGGAAAATTTGATGATATAATAGCAGACCACATAAAACGCGTACAAGAACCAAACGCCCCAAAGAACCGCATGCCACATTACCTGGGAAATCGCTTTCAAAATGAAATAATCGCTATCCTTGCAACCCAAATTCAAAAATATATATTAACATCAATAAAAGAGGCAAAATAG
>mk4.011754.03.01
ATGACCCGAGCATCAAAGGTGGAAGAACTACAAGACAAGTTGGAAGAGGCAAAGATAGACTACTTTGGAGAAGTAATAGACGCGGCCTATCAACGAAGTCTAACAGACAAAGCAATCCGAAAAAAGAGAGAAGTCCACGCCAGATGTGAGGAACAAAAGATAAAATCGACCTTCGGAAGAGTCATGTTGGAGTTAAATAGCCAAAAGAATAGTCGACTAGAGGAGGAAGTAGAGGAATTGAGCCAAAGACTGCTGAGAAAGATGGATGAGTTGGAAAGAATGCGCGCAAAATACCTTAACCAAGTGGCAAGATCCGCGTACTACCAATGCCGAGTCGAGAGTGCTGGAAAACGAAACGAGGAACTCCAAGCTCAAATCGAACAAGTAGGGAGCGTACAAATAAGAGTTCGAGAAGAACTAGAACGCACTAAGAAAGAACAAGTTCTACAAATAACCGAATGGTCAAATGCGATGGACAGAGACGAGAAAATGATAAAGGGACTAAAGAAACAGGCGAAAACCTGGAAACAAAAATATCAAGTAGTGACACAAGAATTAAAGGAGCTACCACAGAAATGGACACCTCTCGACGATTGGAAAATGTGGGAACAGATAGAGGAGCAGAGGGAGGAAATCCGAGATCTGCAAGCAAAATTAAACCTACAAGAAAGGAGGGAGGAGAACCTCAGAAAATTCACCACCATCAAAGTTAATCAACTAACAAAAACACAAAATATGGTGAGGAAGGTAACCGAAGACAAGGAACAAAGCGACTTACAAGTCGAAATAGAGAGGCAGAGGTTAAATTACGCTGAACGAGATGTAAATGGGTATAAAGCTATGTGCGAACAAAGGGATCTCGCACTACATCGCCAGAAAGCATTACGCAATAGCGAAAAGGAAGCCTTCGAAGGAAAAGTAAAAGAGATGGAAACGGAAATTGAGAGATTAAAAATCCGAGAGAATACGACAATGCTGGAAGCAGAGGTGGAAGACCTAATAGAAGAGATCAACCAATTGTCATATTTACTGGATGAGGAACTGTGTACCTCAAGAACACTACAGGCGAGAATCAATGAGTTTATGAATACACCTCAAATGGTATGGTTACCATTAATTCCTATGCCACAACCTCAGATCACACCAAGTAATGAAGGGTGTGGAGGAATTCAAGAAACGTATGTATAA
>mk4.034972.00.01
ATGACCACCATTCGTCTTAAAGAAAACGAACCGTTTGAAGTGGCAATGCGCCGCTTCCGCCGTACCATGGAAAAACTGGGCTTACTCACAGACTACCGCGCTCGCGAGTTCTATGAAAAGCCAACGACTGAACGCAAACGCAAAAAATCAGCTGCGGTAAAACGCAACCTGAAGCGTCTTCGCAGCCAGCAGCTCCCTAAACGCATGTATTAA
>mk4.005374.02.01
ATTTTTGTTGAATTGAGTTGTGTGAGCACACAGACGCGAGCACATTTGAATTTTGCTGGAAGAGATTTGACGGATTATTTAATGGAAAACTGGACAGAACAAGATTACCATTTAACAACTACGGCCGAAAGAGAAATTGTTCGAGATATTAAAGAATATTATATTTTTCAAGTGATTTTAAACACGAAATACAAACTGCATCTTCTTCGTCGTCCCTTGAAAAAAGTTATGAACTTCCAAATGGTCAAGATATTGTTATTGGAAATGAGAGATTCCGAAACGGCAAAATGGTTTATTATGACAGAGATAGAGTTCAACAGGGATAATAGTTTGTAA
>mk4.013948.03.01
ATGAAATTAAAAGATTCTCCAGTGGCCGATCTGAAACAAAAACAAACAAATCAAATGAATAAAGTAATTTTATTATTGCCATTAAAACCTGAAAAGTACAAGAACTGCAGCAGGAAACGTTTGGAAGTTATTATTTCGACTTATAGAACTGTCGGTGTTATTCAAAGCGATTTTCCCGAACATTTGCATGCCAATGACAGCATAGATGAAGAAGAGCATCACAATCAACAATGCTACAAAATTTAA
>mk4.000539.16.01
CTGGAGAAAAACAACTATTGGATTTTTCTGCAGAAGGCGTCGCTGTTCTTGCAATCAGGCTTATGTGGATTAGTATTCTTATCAGGAAATATTTTGTACGCAATTAAGTGGTTTTCTTCTCACTATGTCAATGGAGTGTTACGCTTCTCAACTCATAAAAATTATTTGTGCAATTCTATTCTAGGTTTTCTCTAATATTAACAGTTTCTGGTTATTTGTTTCTATATTCGTTATGTCTTCTTGGTGTTATTCCGACAGAATCAAAAAATCGTGCTCGTTGGTTCCTTATCTCAGAGTTCTCTCCCTTCTCAGTTGATTCCCGAATACTGGATCCTTTTCCATCCCTCTACTACTCTGGATTTACAGGAGTCGCCATTTCCTACCGGATTTTACCGTTGCACAGAAGGTCACTACCCATTCTCTAACACAATTTGATCGACAAGTTTTATGCTTTCGCTATCTCTTGTAGTGTTCTCTGGGAGAATCACACACGCGTTGTCGTTATTGGTTAATCCACTCCTTTATGATCAAACCCTCGATGGTTCCTTTCATGTTTCGTGGTATTTTCCTTCAGGAATGGATATTCGTGTTGATTTAATTTTATTTAGAAGTTCTTTATGGTTATATCTCTATCATTATGGTTATGTCATGTATCCTAATTCTGGTGCAAAGATATTGGGTCACCTTATTCGAAGGTTTCTCTGAGTAATTCTTAGCCGTTATATATATCCAGTTTTGGTGTTACAAATTTTAGTTCGCCATGAAAGTGTTGTCACGAGTCTACTGCGAGTGTTCTAATTCGAATTAC
>mk4.002696.00.01
TCTTATAGAAATAAACCATTTTCAACCAATTCTGTCGACAGGAGAAGGAGTATCGCCTCATATGTTCCTCTGCATGATACATTAATGAAGAAAAGATTTGATTACAGTTCACCAGCAGGCAGCTTACGAAGGCGAGGGTTTGAGAATCTCATTTCTGCTAGATCTTCTATACCAGCAAGTGGATATTCCTTATCAAATCAAGATGAAGGAAAGCATATCAACAATGAAGACTTTGATGAAGTTTCTTGCATGACTGATTCTGGAGTATCGGTGGCTACTGAAGAAGTTGATAAACTTTTTAACAGCTATAAATCACTTGTGGGAGAACTCACAGATTTAAAACTAAAACTTGAAGATAGTAATAATCGTTACCAAAAACAAAGAGATATTACAAGGTTGCACAATGAAAGAATAGTTATGTTAGAAGAACAAATTAGACAACTGGAAACTTCTCAGTCTGAAGAACTCAAAATTAAAAAAAAAGAATTAAGGGTTACAATGGAATCCCTACATCAGAAAAAAGAAATCGAACATGAAAAGCACAAATATAACGAAAAGTTGTTTCGACAAGATGTTATAAACAGATTAAATGCCCTTGAATCTGAGTACAACGCCTCAAGGACAGAATATGATCGAATGAAACACGAATGTGATATTTTAATGAAGGAGAAAGATGATCTAAGGAAAGAACTCAAAATTTC
>mk4.008653.00.01
TAATTATTAAGTTTTTATATTTATCTTGATATTATAAATTCTATATTTATTTCATTGTTTCTTATCAGATTTTTAATGTCATATGATAATTTTGAAGATTTTTTCAACTGTCCATTATGTTCGTAGTTTATTTTTTTCTCAAAATAAATAAACATTAATTAAATTAAGCGGAAATTGAATCTCAATTGAGTGACTCGTTTCTATTTGACGAAGAAAATAATCAAAGACGTCAATATCATAAAGTTTCAAATAATCAGAAATCTCAGCAGGTATATCAAGATAAAAGAAATAAAAATAATGAAGCAGTTCGTAAAAGTCGATTAAAATCCAAATTTTTAAATCAAAAATTGAAAATAAAAAAGGAATGTTGCATTAAACTGACATCCCTGTATGACAAGGAAAAAGAAAGAATTGCATCAAATTTTGCTATTTTGAATAATTTTATTCGTAAACATGTTTCTACCAGTTCAAAAGAAGTTAGTCAAGTTCAAGATATGATAATATCTGAGAAAATAGTGCAGAACACGTTTGACAAAAATACTGACGACATTAAAAGGGTTTATGCTAAAAAATTAAAGGATCTTGATATGGAATACGAAACGGAGTTGTCTAGTTAAACTTTATCATATTTAACTAGATATTATTTAACTATTTTATTTTCAAATATAAATTCTAATGTG
>mk4.012827.00.01
ATGGCCGATTCTCGGAAAAGACGTTTTTTAAGCAATGCAGAAGAATCATCAAACAAAAAGAAATTTGAGACCATTAGTCCTCCAGGCCATAGACTGGTTATCATTGATGGCTCACCGTCAACAGTTCTTGGGATTTGGAATGATATTTTACCTTCGATTAAGGAATATATGAATGCAAAAGATTGTGATTATAAAGGATCGTCCAGTAAATATATAGAAGGCGATGATGAAATCGATTTACGAATGATTGTTCATGAAAGTCAAGCTGGTGCGGTTATTGGTAAAGGTGGAGAGAGAATCAGAAATTTGATTGATGGCCATGCAATGACAATTATCAAATTGTATAAAATGTTCTGTCCGAACTCCACAGATCGCGTTGTGAGAATGGTTTCTAAAATCGAAAATGTCATGGCATGTCTAGCAAATGTATTTGAATTATTGGATAATCAAGCGATAAAAGGAGCCCGGAAAGATTACAATCCTGATAATTACGATGAGTCAATCGCACCGGATTATGGAGGTTTTATTTCCAAAGATTCCCGCAATCCTCCGAGACGAAATATGCAACAACCCGATGATTTCATGCCCCATCCAAATGCTTTTGCACGCCCGCCAATCCCGCACGGATATGATGATGGCATGTATGGCGGCGTACGGCCAATGAATATTCCCCACAATAATCCCATCATGGATCGGGGAGTTAATGATTTATTCGGTGGATCGCTAAGAATCAATCCGGTTAACGATATCAATATAATGAACACGTCCCGAATCACCGTTCCGCAAAACTTGGTATCAGCGGTTGTTGGCAAGGACGGGAGGCGCCTCGGTGACCTGGAACGCGAGTGTGGTGCTAGTATTGAAATGGAAGTCGATCGAATGAATATGGGCGACAGTGTATTTATAATCAGAGGATCACCAGATCAAATATACAAAACTCAGTGTCTCATGCAAATGACAATGATAAAATTGTATCAAACATTTTGCCCAAACTCTACAGACAGAATAGTGCGAATGGTTTCTCGAATGGAAAATTTATTAGCATGCCTGGAAAATGTGTTTGAGTTACTTGAAAACCAATCTATTAAAGGTGAAAAGAGAGATTATAATCCAGATGATTATGATGAAGCGACTGCGCCCAATTACGGCGGATTCGTATCGAGGGATTCTAGATTTCCCACCAGGCGTACAAGCAATCCACCGGGACGAA
>mk4.003219.03.01
ATTATTCTTATTAAATCCACTTGGAAAGTTTATTTTATGATCATGGAATTTTTGCTAAACTCGGACGAAATAACGATGAAATCGGGAATGCCCTCGGAAGGAGAAGTATCAGATGAATTGACCCCCGCAACTACTGCCATCAACTCCACAATTTCCCTCGCAGATCGCTGGAGATGGGCTTGGGCCCAATACCGGCAAGAAAAATGTCCCGATTTCCCTCCGTCGAAGTTCCTCGACCGGGATAATCTGGGAATGGGGACGTCCACCCAATGGAGCCCGTCAGAGGAGATTTACCGACAGGCCCGGCAACAATTGGAGAATCTGGTGGCACAACAACGAGACACGGAATTGCAAGTGACCCGAGCTCGCCAGCATCTGGCGAATGTAGAAGAGGATTTGCTGGTGGGTCGGATCGCGGACTCCTACTGGCACCCCCACCAGATCTCCCCGGACCAGATCCCACCAACCAATGCGGCCCGGACCCACAACACCAAAAGACCAATGATGTCGATCTCAGGCTACACACCCGAAGAGTGGGTAGCGAGCCGATTCCCCTAAAGAAATCCACCTTGCGATTGGTGACGATGTGATTTTAATTTATTATTTGGTTATGGATAATTAAAACTAAATTGGTGAATTGTGATTTTATGTTATTATTTGTTCATTGATATTTAAGACTAAAATGTGTAAATTGTCTTTGTTTTGTTTTCTGCCTGATTAAAAAAATT
>mk4.003919.00.01
ATGGCACAGAGAACGACAATGAACTGTTCATTGTCTGTGTCCAGCAAAAACGATTTTATACGATATTTTTCTATTTCTTTTTATTCAATTCTAATTGTAGTTGGAACATTGGGGAATTTTATAGCATTTCTAGTGATCAGATTTACAAGAACTATGGGCAAATCTCGGAATGTATTTACAGCACTTGCACTTGCTGATTCATTGACTTTATGGATCAATCCATTGAGATATTGGATTCGGTTCATTTTTAACTTTGAAATCCGGACTTCAAACAATGGAATGTGTAAACTCCATGCGTTCGTTAGTTACTTGTCTCGCGACGTAGCTACTTGGATTTTATGCATTTTAACATTTGAAAGGTTTCTAGTGGCTTGTTCTCCATATAAGTCCAAAATTTTTTGGAGGGGTTATAAAAAATTCGGAGTTTGGTTGATCGTTTTCTTTGGATTGTTAGCAAAAAATAGCGCAATTGTTTGGCATTTGGAAGTCATACTTTCAAGCACGCATTACTGTTTCTGTGATACTTCCGATACTGCTTTTAGACATAGATTTTTTTATTGGGATATTATTATTTATAGCATTGTTCCGTCGGTTTTATTGTTAATTTTTAATGTGGGAATTCTGAAAGTGATTAGTAAAGCTAAAGCTTATCGGTCGAGAGCCTGTCAACAGAACTCAGCATCTCTGTCCATGAAAGACAGTCCAATATTAAAGAATCCATGTTCAGACGAAACGTATCACTCAAAGGTCGTAATGAATAAAAAGTCAACAAATCTTGCCAATCGTCTACTCATTCCAGTAACAATTTTCCATCTTGTAACCTCAATGCCGTTGTGTATCTTTTCGATTCTTGAAGCGAGATTGGAGTGGAAAAATAATAAAGACCGAGATTTTGTCTCTTCGTTAATTAGTGAACATACTGCAGTCCAGACGCAGCATAAAGAATTGTACTCGGACACAGAGCAGAGTAGTTATCGAACGCATAGTAGCAACCCAATTTGTAACAGTGGAGATGAAATAGATGGAAACGATATATATGAAGAGAATGTGACGATATATTAA
>mk4.015993.00.01
ATGAAAAAATGTTATACTGAATTAAAAAAACTCGTTCCAACGATTCCGAAAAACAAGAAAGTTAATCAAATAGAATTGTTGCAGCATGTCATTAATTATATACAAGATTTGGAATTAATTCTGTTGCTATCATCAAAATCGATTTCTCAGACTGAACAGAAATTAGAGAAGTCACAATGA
>mk4.002063.00.01
ATGCAATCTGCATTACATGGAAAAGATTACGCCTGTTCTGCTGATTTGGTACACGACATTCAACAATCTGCATATTCGAAACGGCAACAATTCTTTGAGGAAGACATCAACAAGCTATCGGGAAGATGGCAGCTATGCATTAATCACAATGATGGTGGTTTCGGTTGGATCGTGGTTATCTCAAGTCTCATATCTCATATGCTTACTGAGGGCCTGTCGTATTCCTACGGAGTTCTTGCTCCTGAATTTATTGAATACTTCGAAATTTCAAGATCAACTATGGGTTGGTTGGGATCTATTTTAATTTCTTTAACATTATTTACCGGACCCATAGCAAGTTATTTATGTGACAAATTCAGTTACCGTAAAGTAGCAGTGGTAGGGTCTATTATATCAGCAATTGGGTTTTCTTTTCCATATTTCTACCGACATCTTTGGTTTTTAATATTGAATTTCTCTGTTATTTGTGGCATTGGATTCGGTTTAGTGTACTTACCTTCTATAATTATTGTTAATGTTTGGTTTGACAAAAGAAGATCTTTAGCTCTTGGGATTTCATTGTGTGGATCAGGATTGGGAACATTTAGCATCAGTCCTCTCTTGGAATTATTAATATTATCATACGGATGGCCAACAACGATGTTGATAATGGGAGGCATTTTACTACTGTTAATTCCTAGCTCTTTGTTATTTATTACTTCCTACAATAATCGAGTAGAAAGCAATGATAAAATATTTAGAAATGATACCCTCATAATGGAAATGAAACTTTTGTCAAAAGAACTTACCGATAGAATTAACGAAAAGTATATCGAAGCCCTCCAAAATAGTGAAACTAGCAACAGTGAAACACATGACTCTGTGAATGTCTGCCAAATGAAATATTCGTTGATGGAATTATTGAAACATCCAATGTTCTTGATTATTTCAATGTCTACCTTTCTAACCGGAATCGGTTTCAATGCTCCATATATATTTTCAAAGGACCGAGCAATAACCAATGGGATCTCAGCTACCTACGGTAGTTTACTCATTTCTTCATTGGGTATTGGAAGCTGCTTGGGAAGAATTGGATTCGGATATTTGGGAACGCTAAATCGAGTCACTGAAAACTATCGAGCTTGGCATATCAGCGCAGCATACATTTTGTATAATTAA
>mk4.006983.00.01
AACAGTCTCAATGTAGTGACCAGTGACATAATAAGCGTGTACTGACCAGTGGTCAAGTGATGTAATCATGAGGTCACTGACCAAAGGTCAATTACTAGGTAGCAACTAGTGGACAAAGGTCAATCTCCAGGTCAAATGTTAAGTAAAAATTACG
>mk4.008934.08.01
GATACGGTAATATTGTTCCATCAACTGTATGGGGGCGAATCGTCTGTATTATATACGCTTTTATTGGAATTCCGCTAATGTTGCTATTTCTGAGCAATTTTGGAGAGGTTTTAGCTTCCGCTTTCAGATTTGTTTATACGAACCTATGCTGTTGTCGCTGCTTTGTCAAAGGTAAATATACATCAATCTCGGAATTTGAATCGATGTCCAAACGTTCTGCTATTGAGATCAAAAACTTTGAACTTGAAAACATCGGTGATAAAATTAAAATTAAGTAA
>mk4.029957.01.01
AGCATTATCGTGATAGCCTTATATCAAACGATATCGTTAACAAAGTGAAAGCATCTAAACTTTTCAGGCGCCGGCAGATGCAGAAAAGGGTAACCAATCTAGTTTTATTAGTGACATCAGTATATGGTCTTTGCTGGCTACCGATAAATATCATAAACGCTTGGTACAATCTGAGTCCGGCTAGTTTTCCTTCAACACCAGCTATGGAATATGTTAGATATGTCTCTCAAACTCTATCATTTTGTAGCGCTTGCGTCAATCCGATCGTCTATTCAATAGCAAGCAAAGCGTTTAAAAAGTTCATTAGGAAAATATTAACAACATTACCAGTTGGTAGTGACAAACCTCCCACGAAAGTGCGGCATCATTGGAAACTGATAATGACAATCAACATAAAAAAACATAATAATTAA
>mk4.018563.00.01
CACGTTCCGCCTTCCCTGGGCGCCACTGAGAAAGTTTCACCGCCACTGGCGTGGTCGTATCCGCTGTCTCCTTGTACCCTAGCTGGGCCGGCGCGAGTACTAACAGATATGTTACGGCGTCGCCCTCCTGGCAAGCCGATAGGGCTACTTCCAAGCTGCGTATCTGTGTCTTTTGCGCTTGACCGAGTTGCTTTTCCTCCGCCCATCCACGCTGTGTGGCGTTCAATCGTTGATAAATCGTTTTCACCTTGGTGGGTTCCACCCATTATGCTCGAATTTTCTGAATTTCCCGAGTCATTTGAAGTAACTAGTGTTCTAGTTCTTAATAGATTATCAGGGCCTGTTTATGAAAAAGGCTTAATTGATGAATACTTAACAACCAGTGATTTAAATCCAGTCACTGGGGTACAGTCTTCTGGAGATGATATGATTGGAATCAGAGTTCTAATGCACGTGAAATCGAAACCACCTAGTTTTACATCCATTCCAGCCTTATTGAAATCTTTTCAGGATGAATGGGATGCTTTGATGCTTCAACAATTTATCATGAAACAAGAGAACCAGGCTCTTAAAT
>mk4.022857.00.01
ATGTCGGCCCTACAATTGATTCAAACCGAACTAAACCGCGCTAGGCGGGCAAACGCGGATCTACTCAGTCAGATACTACAGCTAACTCGCGAGGTGCAACAGGTCAAAGCAACCTGGTCGGACCCTAAAAAGACGAAGACACTCTATCTCCGACTTACCGCCGCTCAAAAGGGTTGGGCTGAGGAGCGTCAACTCAATCAGAATCTTCGCACACAGATCAGGGGGCTAGAAGTTGCCCTAGCAGCCTGTCGGGAAGGGGAAGCGGTAACGTACCCGCTCGTCTTCGCCCCATCCCAACTACCGAGTCGAAGTTCCCACGATAATGTCACACCAATATCGAAGCCGACAACCATTCAACCAAGCATCCACCGGCCTGGACGTAAGGAACGTGCCCGACGCCGAGCCGCGCAACCGTCAAACATTTTTAATTCTATTTATTGCCACACGATAGCGATTTTCGATAAACCAGTTGAGAGAAATAAAACATTGCACAAAGTTGTGGTTTTTAATACTGAAAGACAAAACAATGTGTGCATCATTACCGAAATGAATGTGATCTTAGTTATCAAGAATAATATACAAAATTTTTCTTCAGAGATTGCTTTTAGTGACAATTCAACTCTTCGTGCAAATTGCAGTAGTTTCAATAGACAACTTTCAATAAGCTTTGGTGAAATAGAAGTTGATTTTACGTGGATCAGGGATCCTGATCCTTACGAATTTGGAGAAGTCGGGTGGAGTAGTGTCGGTGCTCCGGCTAATACGACTTCCGGAACTTATACATTGTCTAAAATAACTTTGTCGTTGCCATTGTCGATTTTAACACGAAATCCTGGTGATGATAATAAGGTCTTTTTCCAAAATCTAGACAACGAACGATTCAAAACTCGATCAGGGGATTTTTATGCCTGCGAAACACGAATTGGATTTGATTTGAGTCCAATTAATGCTTCAAGAATTTACAATTCGAATTTAATTCATTTGAGATTCGAGTTTGAAAATATGAAAATGCAAGCGTTTAGTGATGTGAATGTGAGCGATTTTACAGGAACAGGTAAATGGATTAGTC
>mk4.025892.01.01
ATGATATACCTCCATGACAGCCAGATAAACTATCATGGAAACTTGAGGACCAGTAAATGTTTAATAGATAGCCGGTGGATTTTACAGATAACGGGGTTTGGTTTACAGAGCATCAGGTACGCGTCGCCAAAGGATCCAAGTAACTGGCCTCATTCATTAGACGCTGAAAAGTATTACTACAGTGAGAAAATATTTAATGCCGGGGCCGGTGCATTTATCCTTGTTGATACGGCGCTGAATATATCAAACCAATACTTAATTTTAATCAAACAAAAGGCAATGAAACAAAAAAAAGTTTATGGTACAGTTCAAGGGCATTTCAAGACGGTAAAATCTGAAGATAAAAATTAA
>mk4.002355.03.01
ATGTTTAATCCATTGGATTCATTTCGAGTGAACAAAACCCCTAAAGACAATGATGATGGGACGCAGAGTGAACAAAGTCTCTCAGAATATATTGGAGGAGGTGCCCCAGGATATAGGCATCCTCGACTCAGTGCCTCGATGTATCTGAAAGAACAAATCTGTTCTTTATTTCAACCAGGTGATAATAAGTTAGCGATGAAGTTGTTTGGTACTCAAAGTGCTTTATTGAAAGAGAAATCGAGACAGAAGAAACATGGTCATTGGATAATCCACCCATGCAGCAGTTTCAG
>mk4.008198.01.01
GCTGCGCACTGCATCATGCATGTTGCAGAATGTATTTGGCTGGAAGAGATTTGACCTATTGTTTATTGGAAATCCTGACAGAACGAATTTACAATTTTACAGCTACAGCCGAAAAAGAAATTGTCCGAGATATTAAAAAATTGTGTTATATTGCTCTTGATTTTGAACAAGAAATGCGAACTGTAGCCTCTTAG
>mk4.023307.00.01
CTATTTAGCTGCAGTGCCGGAAATCCGCTAGCTCAAGAATATGTTAAAAACAAACCAAAGTTATATTCCAGTTCGAAAATGGCAGATTTAAAATATTGGCCTAAAACCTGTGCCAAAGGTTATGTGGCTCACATTTCATCAATTGAACAAGGCTGTCAGATTTCATACTGTACAGAGACAAATAAAGTTTCTTTCGGGCCTTTACCTCGGATAATTAAACCTCCATTTATTTCAATTGATTACAATCCAAACAGCACGAAAGTTTTAATATTTACAACCAAAAAGGGTGAAACGTTTATAAAAGATAACGTTGGATCATGGAAATTAGAGGACATTCAAAGAGAGAAAAGAAATATGTTAGTTGGATCAATCGTTGGAAGTTTTCTAATGGCGGCCTGCATCTGTTTGACGATTTTCTTCATTCAAAGAAGACATTATAAACGAATGATTGAAAAGTTAGATTATAAACCATTAACAAAGAATGAACAATTGGCGGACTACGGCTCAATAAATAATACAGACAGAGTGTAATTAAAACAACAAAATTATTTGTTTTTCAAACATTTTTAGCTTAGCTCATGAAAACAATTTACATTGTTCACAAAATTTATTTGCATTTTTTATCAATTATTGTAATTGCTTAATGTCGTTAATAATTACATTTTTATATGGAAATATATCTGATTTCATTATTTTTTCAAAATGATAAGATGACTATTTAATTGTGTTTGATAGCAAGAGAACAAAAAAATTTGTGATTAATTCTGATGATTTATTGATCTATTTTCATTTAACAACAAAACTTTTATTTTCAAACAATGGTCAAAATTCATACATTTTATTCACATTGACATAGATTATCATTTTCAATTAATAAAACATTTTGGATA
>mk4.032995.00.01
ACTAATTTCAAAGTATTACACTGACCTTTATTATTTAAAAACTTTTGGAAAACTTTGAATGATTTTACAATGAAAATTATTCTAAATATTTTAATTTTGTCGATTTTTATGAGTTTTATCGAAGCAAAAATAAAGATTGAAGTAACAATTTATGATTATTCAAATCATTATAATTTGATGCATAATGGGAAAAAATGTGAAAACTTTCACTGGGCTGGCGATCATTGTGATCCGATATGTGACTTGAAGTATGTGACGACAAAGTTTTGGGCAAATGATAGATATGTTTGGAATATTTATTCTGGCACGATTTTCTCTGAAAATTTTATAACATCTTTAAAGATCAAAGTTACCGCCGATGATCACGATCGGTATGATGCACATGATCATATTGGTAGTTTTTAGAGCAAACTTTTATCCCCATGGTGGAAAATCGATACTGCAGTCATATGCAGTATGCGGCGTACGGGACCTGCAATATAAAGGTAA
>mk4.001169.07.01
ATGAACTCTTTCTCTATTTATGTTTTTTACAGATTGAAAAAAGGTTCTTCGTACCATTGGGACTTATTGGTAGTGGCTTTGATAAATGCTGGACTTTCAGTGTTTGGTCTGCCATTGGTTCATGGAGCATTGCCTCATTCACCATTGCACGTCAAAGCATTGGCGGATTTAGAAGAGAGAATTGACACTGCTCATCATGTACATCAAACAATTGTAAAAGTTCGAGAGACGAGAATCACTAGCATTCTATCGCATGTTTTCATTGGAATATCCCTTCAAATGTTACCAATACCTTTGATATATATCCCAGTGGCTGTTCTTGATGGGTTGTTTGTCTATATGGCGGTGACGACTCTATATGGCAACCAATTTTTTGAAAGGATTTTGCTGTTATTTACTGAACAA
>mk4.000235.12.01
ATGTTTCCGAGGTCTGAAAATCATCTATTAAAATGTTTCAATTGCAAAAGACTTGATCTTTCTCCTTTGGGTGATCAAGCCCTTGAAAATCGGAAGGACGATAGCCAGATCGTCAATCTTTCGTATTTAATCTATGACACCCAATTGGTTATCGGTGGCAGGAAATATGAACTAAGTCCAGAAGATTATATTGAAGGAGCGTTACAGTTGTATTTGGATATCGTTAATATGTTTTTAATAATATTGTCACTATTTGGAAATAAGAATTGA
>mk4.007913.00.01
ATGTTTGTGATTATCTATCGGTTGATTATCCGCCATGTGATTAACTGTCGTGGGATTATCTGTCGATTGATTATCCGACATGTGATTACCTGTCTTGTATTTATCTGTCATATGATTATCCACCATGTGATTACCTGTCATGTGATTATCTGTCATGTGATTACCTATCATGTGATTATCTGTCTTGTATTTATCTGTCATATGATTATCCACCATGTGATTACCTGTCTTGTATTTATCTGTCATATGATTATCCACCATGTGATTACCTATCATGTGATTATCTGTCATGTGATTATCTGTCGATTGATTATCCGACATGTGATTACGTGTCGTGTGATTATCTGTCGGTTGCTTATCCACCATGTGATTATCTGTCTTGTATTTATCTGTCATATGATTATCCACCATGTGATTACCTGTCATGTGATTACATATCATGTGATTATCTTTGTGTATTTAAATGTCGGCACACTGATTATTTTAATTCCTAACGGTTTATTGAAAGGAATATCATTGAAATAG
>mk4.000321.11.01
GCGAAGTACGAAATACTAACTTAAACAGTCAGCGGGGTGGGAATATAGATAACATATTTGTGTCCACTGGTCAAGGCAAAAGTGATGGAGACTTAGACTGCAACTTTCTTTGGAATTTCAATAAATTGGGAAGATGGGGCTCCAGGCATTTGAGATCGGATGACGATATGGCAGATCGGCTAAATTACAAGGTGTCGAGCCTATTAATGTTTGGATTCATCAGTTTAATAGGTCTCCGACAATATTGCTGGATACCTCAAGAATTCACTCGGGGTTGGGAAGAATATTCTGAAAATTATTGTTGGATAGCGAGTACATATTTTGCTCCGGTTAGTGAAAAGCTCCCTTCAAAGGTTGATCGGCAGAAACGTCTAATAGGATATTATCAGTGGGCCCCAATCATTCTAGCTCTACAAGGGTTCCTTTTTTACATGCCATATCTAATCTGGAAGAGTTGTTCATTTTATTCGATATACAATCTGCCGAAGCTTATTAGCGTGACCGAAGATACTCTAGACACTGAAGCCTCAAAGACTATAGTATTCGCAGCTCGTTACATTGACCTCTGTATTCAACGTCAAAAAAAACTTAAAAGGTCCTCCACCCAATGTATTAAAACCGCCTGTTATAAATCCTTTTCCTGTACAAAACCGAAAAACTGTGTTGTAAGCCTTCATTTTCATATTGGTCGAATGTATGGGAATTTTCTTGTCTCTCTTTACTATTTCGTAAAGATTCTCTACATCTTTAACCTGATCGGTCAGCTGTATCTTATGGAGAAAATATTTGGATCGTCTAAATCATTCTTTGGAATGAGAATTCTCATCGACTTAATTCGAGGCATGGAATGGCAACGTTCCGGAAACTTTCCTAGGGTCACATTTTGCGATATTGAGACAAAAAAACTGGGGAAAAATTATTTATACACCGTTCAATGTGTGCTACCAATGAATATTTTCCTGGAGAAAATTTATCTCTTTCTTTGGTTTTGGCATGTTATTCTGGTTATTATTACTAGCACCAGTCTTTTTTGGTGGTTTGTGAGAATTGGAACCTTGAAACGGCGATTAAAAACAATCAGGAAGTACTTGCAATTTCAGAACGCCATCGGAGACACTGACAAATCTACGACGAGAAAATTTGTCACGAAATATCTACAAATTGACGGCGTATTTCTCGTCCACATGCTGGCGTTGAGTGACGGCGAAATCGTGGCAGCTGGAATGGTAGGAGAGCTTTGGAATATTTATCGGCACAAAGGAGTCGAGAGCTATCCGATGGATAAAGTGATCAAGAATAGCCTCACCCACATACCAGACAGCAGAGAGGACAAATGGAGCCAGTCGATGTGGAACGATGACATTGTGTAGGATGTAAAACGTGATTGCAATTATTTACAGATTTGTAGAGATTATTTTAATTTACAAATTTTTGTACATATTTTAATGGATTTAAAAAAATTGAAAAATCATTTGGCATGAAACATAATCCACTTGATTGCTTTCAGTAAATACAATACTGCATTTAATATTTCTTTTTC
>mk4.002373.05.01
ATGTCATCGGCGGTTTATTTTAAATTTAAAGCTTCTATTAAGCAGTATACTATACCATTTGATGGCTCGGCTATTTCAGTTAAAGATTTGAGAAGTGCGATAAGATTATCTTGTGGACTAAAATCAACTGATTTTGAATTGCAAATTCTCGATAAACAAGGAAAAGAGTATTCAAAAGAAGATGATCTAATCCCAAAATTTAGTGACTTGATTGTTAGGCGTCTACCTAAAGCTAATGATATGCCTAGGAAAAAGATTGCGTATAGTTTTTATTAG
>mk4.004863.01.01
TGTTTAAATTTAATTTAAATTTTAAATATAGATAAATAATTTTAATTTATGTCTTCTTTTGGAGTTGTAAAAAGATTTAGTTCTACAATTGCTAATAGAATAGGATCCGATTTAAAAACTCCTTATGGTAAAATACCGAATTTTCCATTGGGTCGAGTTCCTAATAATCCTAAATATTTGGCGAAGCTATCTAAACGTCATGAAAATTTAAAATCCGATGCTCCAGAATGGACAAGGGGAACTCATGGTATATTTGTCAAAGGAATGTTAGTGTTTACAGCGTTTTCTACCGTTGTTCTTGGCTATATGTGTTATCATCTAGCATTTGATTACGTAAACACTAAGAAAAGATATAAAGAACAGTTTCGTCGATAGCTATTTATTAATTAAAATATTAGTTCAATATATTATATATTGAAATAGTT
>mk4.006097.03.01
ATGTCAAATAACACTGATTCAAACGAAACGATTTTAGAAATTTTCCAATTTGCAGTTTTTGGAATAATGGGATGTCTGATTTGCATTCTTGGATTCATTGGAAACATTCTAACGCTAACCGTACTCGGTAATTCCGCAATGAGACGGCTGAATTCTTCAATCTATCTAATCGCTTTGGCCATTTGTGATATACTTATCCTAATTGGATTTTTCCTAACATTCACCTTTCCAATGTTGAAACCGGGATTTCGAAGGCAGGAGCTGAACGATTATTTGCTTTATCCTCTATGTCTCGTGTCACAAACCTCAGCAATTTATATCATAGTCGGATTCACTATAGAAAGGTTTATTGTCATTAGGTATCCATTGAAAAATCTTTCTCTTTCGGTGAAAAAATCAGTCAGAATTGTCGTTATTATCGTTATTAGTTCCATCATATACAATATACCCCGAATGATTGAACAAGTAGAAATTAAAATATGTATAAACATGACTTCAAAAAAAATTATGTTGAAAGATCACATCTTATACAAAAAAATTTATTTCACTTACCTTTATCCTATAGTGATGTTTATTTTGCCATTTATTGTTCTATTAATCCTAAATTCATGTTTATTACATACAATAAAAAAGTCATGGAAAAATCACTTTCATAATACCAAAGGAATTAACAGTAATTTGTCGACTTCATCCTCTCAACCGAACCGTCGGGTCACAATACAGACTAGCAAAGAAACCAACCTAAATGTAATGATTGTCGGAGTAGTTTTTACGTTCTTAATATGTCAGTTTTTACCAATGATTGACAACATTATAATTCACTATTATGGCTACCCTCATACATTGGAATATTATATTTTCTACACGATCTCTAGTTTATTTGTCGTTTTAAATTCGGCCGTTAATTTCCTACTTTACTGTTTCATCGGAAAGAAATTTCGGCATGTTTTAATCTACATTTACTGCAATCGAAACAAGTGTTTGAGTAAAGGAAATAAAAATAAAAAAATGGAAACAACTCTAATGAAAGAAAGCCCTACTCGAAGTTGTCATGAGCTTCTTTTGAAGCAAACATTACAATAG
>mk4.008251.00.01
TTTCTCTCTACTTTTTCACATTATTCTTTCAGATTCTCAGTCGAATTCTGTTCTGGAAAGATGTGAATTACAACTAGAATGTACTCAAGAAGGATCGGAAAAAAATAAAATTCGTCTTCCAATTCGTAATGCACAAGGCCCACAAGGTCCTAGGGGTCATCAGGGATTACAAGGGCCAAGAGGGTATCCTGGTCCCCCAGGTCCCCCAGGTGAAACCACCGTGGTAAAACAGACTGACAGGAAAAAATTGAAAAAAATTGCATTTTTTGCTGGATTAAAAGAAAATGTTGTGAATGAGCCATCGAAAAATGATTACGTGATCTTCGATGGACTAATGACAAATTTTGGGAACACCTACAACAATAACACCGGGGAATTCACAGCCTCTGTCACGGGGGTCTATGTATTCACTGTGACGATATCAGCACAGGGAGGAGCCAAAGCAGCAGTTCGATTATTGCACAATAAGAAACACATAATGGATATTTGGAGTTCCAGCTATCCATGGGCAACCTCTACGAGTCAGTCGATTTTGGAAATTAAGAAAGATGACAAAGTCTGGCTCCAGTTTAGGGAGCAAGCGCATTTCTTACATGGTTACATGTATAGCACTTTTTCAGGGTATTTGTTGTTTGAATTGCCATGATCATATAATAATAAATCAATTACGAATTATGAATAAATTGATAATATTTA
>mk4.007178.01.01
CGTGGGTAGAGAAAAATCGATTGAAAATATCTTTAATGGTTTTGATTTTATCGCTGGTCTGCAGGCATGTCATAATCTCCAGACACACAAACGGGTGATCGTTAGATTTATTCGTTTATAAATCGGTTGGTCTATCCATTTCTAGAATGGTCGATTTACATTTGGACATTTTATAGATTTTTACCGATTTAAAGTGTTAATTCTCTATATTCTTCTACAAATTGTCGCTTGATTAGAACGTATTCAGGTGTATTTTCCCTGGCGACGATGGAACGAAGAATTCGCTTTTAAGTGGGATCCTTTGTTGGTGAACTCTCGCCATAATATTTCATTAAGGAAGACAAAAAAGGGTGGATTTTCATCTTTAAATCAACCGAATGACTTCCATGATTACTGCCTTGAGCCGGATAAACCTGCCTGAATGTATTTAACCGAATATTTCCTCATGTACAATTTTGTTATTTCACGAATATTAATTCGATTTTCTTTTCA
>mk4.026207.00.01
TAATTCAATATGCAACCCAAGGTCGATATGAAATTGCCATACCACTATGTAAACAAACTCTTCAAGATCTTGAGCAGAGTAGTGGTCACTATCACCCCGATGTAGCTACTATGCTCAATATTTTGGCATTGGTATACAGAGATAAAGGTGATTTTCAAGAAGCAGTCGAATCATTGACTGAGGCTTTGGAGATTCGAAAGAAAACTCTTGGACCAGATTCACCAAAAGTCGCTGCTACACTCAATAACTTATCAGTTCTCTATGCTAAACAAGGAAATCATGCTGAAGCAGAACCTTTGTGTAGAGATGCATTAAAAATAAGAGAAACCATACTTGGTCCTCATCACCCAGATGTCGCCAAACAGTTAAATAATCTTGCTCTATTATGTCACAATCAAGGAAAATTTGATGAGGTCACTTTGCTATTTTTTATGGTTGAGAAATATTACCAACGTGCTCTCAATATTTATCTAACATCATTTCCATCTACGGACTCGAATGTTATCAAGACAAAAAATAGTTTG
>mk4.011966.00.01
ATGGATGTTGATGCTGATAGAAATATGAAATTGAAAAAAAGACAACAAATGGAAATTATGGATAAAGATAACGATTTAATTCCAAATAATGAAAGTTCTGAATGTGGCATTTGTTATGCTTTTATTCCTCCTAGAAAGGGCATTATTTTCCGAAAATGTTTAGATTCCTTCTGCAAGTCTTGTCTCGATTCGACTTTTGCGGAATACCGATTTTTAAATCAGTTTACTTGCCCCTCATGTAAGACACCACTTGAACAAAGAGAAGCATCTAAAGTGAGTTTCATTAGTATTATTTTGATTTTAATAATAATTATTAAAAGTAT
>mk4.011874.00.01
AAAAGTTTTTCCGATCAATTCATCCGATCATCCTGTTTTGAATTCTAAACCGCAATTTATTGAAAGTATCGAAGATAAATTGACAAATAAACTGAGCATTGATACAACAACACCGACGAAAAACGGAAAATTAGTCAGTTTGCTTGAGTCAGCAAAGCAAAGATACGAAGTAGACAATCACGTTGAAAAGTATTCACGACCTATAGATATCAAAGAGTTATTTAAAAGTACAACTAGTGCAAATCATGAGGCGCCTTCATCAGTTCTGGTGGATTCGATCTCTTATGCTCAGTCCACCCAGAGACCGGTTGCTGAATTGAAAGATAAAAATTGTCAAACCAATCAAAATAGACTATTTGCGCCATTCATTCCTTCCATTCACAACATGTCAGATATGATTGAACCGACATCCATATCGTCGAGGAACGGAGCCAATACTCTCACTGTAACAGAGCTGGAGAAATATCTCGTTCAAAACGCTTCAAATCAGAAAATAATTCCAGAACTCGAAGACGACGACGATTTATTACTATTCAGTCCGAATAAATTTGAAGAATCCGAAACCGTTTTGAACAAGCAACAGCTGAAAGAGGCTCATTTATTTATTACAAAATGATCACAACGGGAAGTTCGTATCGGAATTACATGCGGCTTATTTGCAATCAGTTAAACAGTTGAATTCCGCTCACAAATAAGCAAAAACACCAAATTTATGAATATAAAAATTACTAATATATTTATTGACG
>mk4.017356.00.01
ATGACTTTTGTCTTTCCAACTTTTATGATAATGGTTTATGTTGCTGGTTCTTGGGCAACGAATTTTCGACAAGAAACCATCAATGGACAGAAAGTTGAGTTTTCCTGGTGGCAAAACCAGACCTCCATTAAAACCGCTGCTGATGCAGTAAAATTCTGCCACTTGAAACAAGCGCATTTGCCATACGCGGAAAATTTGAAATATTTCTTTAAAACACTTCGAGTAGGGTTGTTTAAAAGAAAAGACATCCGGTTTTATTTGTATGATGTTCTTGAGTCTACTCTCGATTATCCAAACATAGAAAGTGGAGAGAAAATGTGCATTGTGGTTAAAAAATCTCTGTCAAATGAAATAATTATTGAAAATACGAATGCCAGCTCGAGCTGTTCTGTGAAGGTTGACACTGTTGTTTGCTCAACGAGTCCAGATAGGTTATTTGATCCAAACCCCGTTGTTCGCAAGAGTGAAAATACCGATAATTTCCTCTGTTTAAGTCGGAATCTGTTTATTATTGTAACAGGTATTATAACTAGCTTGGTGGCTGTCCAATTTATTGTCATAGGGGTAGTTTGTTGGAAACGTAAAACTTGCAAATCACCCAAACTGATTCCGAAATTATCTAAACTATCAAAATATGAGGACGACAGTTATATACAGTTAATTTCACCCAAGCAATTCAAGAATTATCCTAGTTTCAACTCAGTGGACCGTAAATCTACTTTAAAAAGCAGAAAGCGAGGATATGATGAACCTAAAATTGTATGCCGACATAATTTTGAATGATAAATTAGCTTTAAAATATTTTGTTTAGGCAAATAAATTTTTACT
>mk4.000231.06.01
AAAGACATCGAATTTATTGAGGACACAAGAAATATATTTAAATTTCCATGTAATTACCGCGAATGGATCAAGGAAAACATTGAGAACTGGCTTCATTGGATTCGCCATAAATCACGATTCAAATTTCCAAAACTATCCAAGGAAATAATCGACATTCTCATTCGACGAATTATAGTTGGTACACAAACTGAGGAACAAGATCATCTTCTCAATGCATCAGTGACTGTACCAAATGAATATAAATGCTTCAAATCCAGACATTATGATGCTGAGAAAGATGAATTTGGAGGATATGGTTTAGTCACTGCTCATATAGATATTAATGTATATTTGTTTGAATATAAGAGACATCCCAGCAAACCATATCAAAATGGCAAATGTAAGCCCGATCTCGTTCTTCAAGGACATTCTCAGGAAGGTTTTGGATTTTCTTGGAACATCAAAAACGCTGTTGTATTACTTAGTTCTGCAGTGAATGGAACAATTCAGAAAATCAAATAG
>mk4.000667.00.01
ATGAAAACCAACATTTGCTCATGGTGGGATAATATTGCAAATATGTCACTAGTTTGTGGCAAAAATATTGTGTTTTATCCCAGCGACAATTTTGTTCAAACTTCAATAATTTCACGATTTGAACTAGTTTGTGATCAGAATTATTTGAGCGGTTTAATTCAATCTTTGGTCATTTTCGGAATGGTAATTGGAGGTTTGATTGGACCGACGGTCGGCGATAAATTTGGCAGAAAATCTATCACAATCGGCAGCATGTTTTTGAGCGGTATTTTGGGTATCTCAGTGAGCTTTTCAAATAGTGTCACTTTATTTGGAATTGGTAAATTCTTTCTAGGAATTTTAAGAGAAATATCAATGACAAATGGTTGCATTCTTGCTTTAGAATATATCCCATCACACAAGCAGTCCTTATTCGGAATGATTAGTCAAATTATTTGGAGTATCTCCATTTCATTTGTTGGTATGTTGGCTTATTTCATTCGAGATTGGGACACATTGCAAATGATAGGCTCAATTCCGTCGTTTTTGTCATTAGTTTTAATACTTATCGTTTCCGAATCACCGCGATGGCTGATTTCGAGCGGAAAATTCGATGAGTTAGATATTTTAGTAAAAAGACACATAAAAAGGTCGAATATGAAAGCGTTTATGGAACTTTCGGATATTTTGAACAAATTGAGATCCAACGCAGAAAATGCTAAGATGCAAAGTCGAATTAAATATTCTAAGCGATATTACCCCTGGGATATATTGAAATCTAAATACTTGACATTATGGACAGGAATCTTAACAGTTACGTGGATATACGGAATTACAGCAACGTATAGCTTGAATTTTATAACGACAATGGTAGCAGGAAATCCTTACTTTACGTTTTGCTCATCTAGCTTTCTTGACGGAATAGCAATTATTTTTTCGTTTTTTTGTTTGAAATTTTCTAGAAATTTAACAGTTTTTTCTTTACAAATGACAAGTTGCTTGTGTTTTTTAATCTCTGGACTACTATCTGAAAATATCAAATATGTCACTACGATTCTTATTGTTTTTGGGAAAATGGCTTTGAATGGAAGCCAATTTATTATATCAATAAGCGGTATTTACATTTATCCGTCAACGTTGCGTATATTTGGAGTGAGTATCTCATGCACGATTGGAAAGTTAGCAGCAATTTCATCGCCCTATTTCGTCGAATTATTTAAATCTGGAAGATGGCTACCGACAACAATACTTGGAATGTGTAGTATGTTAGTTGGAATATTAAACGTTTTTTATCCGGATTGGATTAATCAACCCTTGTCTGAAACAATTGAAGATGTTGAAAATCTAAAATCAAGTACAGGGTTCCTAAGGCACAGAAAAGAGCCTAGAATAATACTTACCACTGAACGAGAAAATTGA
>mk4.009458.00.01
ATAATGGAATAATTGTAATATGATGTTTTAAAGAGCAGTCAAAATAAAACTGAGACTCCTTCCACCTGGAAGTCAGGCCAGACTTTGTCTCAAAATGTTCCTCCTGCAGCCAAATCACTTCTAGAAATTCAGGCCGAAGAAGCTTTGAAAGCGAAGAAAAATAAAGAAATTGAAAAGGCAATGAAAGTCAATCAAATAGAAACGAATAAAGTTACATCGTTTAAGGAGTCATTGTTGAAAACAACATCCAAGCCCGCTCAGATCCCAGTTGGAAAATCGATCTGGGATATGATCCCCGGGGAGGTTCCTGTAAATAAGGCTGCTGAGTGCAATTCCAAACAGCAAAACCTCAAATTGAACCAAGAACCGGTTCATAAACAACAACAGCAACAAGCACCAGTTGTGTCGAAGAAAGAAACTGAATCCGACCAGCTGACCAAATGGTCTTTGAAAAGGTTAGCCAAATTTTCTGAAGAGTTCGAATTGAATACTGTGATCGAGTTGTTGAAGGAAGTTCCAAACGAGGAAGTGATGGAAATGGCTATCCAGCTGTTAGGGGATTCTAAATTCACCAGCAATTTCGTCCTGGAATTCATCACTAAACGGCAAGAGCTTTCTGATAATCAAGCTGGGGATACTTGGCAGACCGTGAAAAAATCGATTCCTTCTCCACCACCAGCTGTAAACAATTCAAAATCTAAATCTGGAAAGTCGAAATCTAAAAAGAAAATGGTTGTAATTGAAGCGAAATTCAGATGAGGATCAGCAACAGGATCAGGAGCAGCATTAGAGAGAATGAATAATAATGATATATAATATATAATATATAATGTGTTTTTGTTGGTGTGGATTTATTGAGGCCATTTGACATATATAATGTTGTATATAATAATAATAATGATGTTCTAATGTGCTTGATGATCAGTAGCAACGGTGATAGCAACGCATCATCGGTATGGAAAAGGCGGTATAGCACTGGGATTATTGCCATCATCTAGTAGCTGTGTTTATGTGTGTGTGTGTGTACATATTTGTATCTATGCTCTGTTGTTACTTGATCTTATTACTATTAATAATTATACATTTTTAATTGAACTAAATAGAATTTATATATTTTTGATTTAACCTGTTTTTACTGCCCTTTCTATAAATTATTATTATGATCACATTTTGTCTTGATGGTATAATTGATTGGATCGTGCGGATGGATCTGTGTAAATGAGGCGTTTCTTTTAAATGATTATTTTAACTTACGATTTGTAAATAAATGTTTATCTTGTA
>mk4.032205.00.01
ATGATACTGAATAAGAAACTCAGTGGAGCAGCTGTTCTTCAGTATTCTTTACTTAAAACCTGGTCTTCGCGACAAAAGGAAGTCGACAACCTCTTTTTAATGAAAACAAACGGGGCTATTGAAACCAAAGGAGAAATAGATAGAGAACTTGATGATAACTTTACATTGTTAATTGCTGTTACCGATGAGCCGCATTTAGCAGACAATTATGTGACGACAAATGTGACAATTCGAATCAGGGATGAAAACGATAACAAACCAATTTGGTTCATTCCAAAAAACAGCAATGCAATAATAAATGTCACTAGTTATCCAAAGGTGGGAGACATTATCATACAACTCATTGCAAAAGATGTCGATGCAGGAAATAATGGGAAAGTTCAGTACTACTTATCTTTAAATGATCCAGAAAATGAGGTGGCCACAAAATATTTCTTCGTGAATTCAACAACTGGTTATGTTTATATTCAAAATCAACTGATGGACGCAAGATACAGATTGACGTTGGAGGCAACAGATTTAGGAAGCCCCCCAATGAGAACACCAATAGTTCTCTATGTTAGAGTTACTGGTCAGATTTCCCAAACGTTAAAAATTGCCGTTGTTGCCAGTATTATCGCTGTTACTGGAATAATATCTATATTTTTAATTATTGCAATTATTTGCGTTAGAAAACACCCAAACAGAAGATCAGAAACTTCCTGTGGATCAAATATTACTGATAAAGAAGATTGTTATCTCAAATTGAAGTCCTCTATGAATTATGTTCAACAAACTCCCGACTTTTTGACTCTCATTGGATCAGACAACCCTAATAATACATTGCAGACTTCAATGTTATCT
>mk4.000477.11.01
CCAATAACTGTTTGCTAACTCGACGGTGCGCATCAAATGCCTCATGCACGATCATTACAGGCGTGAAACAACATCTGTGCATTTGTGATCCGGGATTCGTGGGAGATGGTATATTGCATTGCTATAGACAGGTGGACTGCAACATCGAAAAATGTGGAAGAAACTCATTCTGTGAGCCGTTCATGGTGGAGGATCAGTTCGGTAGTCACATCCTAAATGGGAAATGCACCTGTGAGCCAGGGTATTCTCGGATTGACAACAAATGCATGATAAAGAAAGAGAGTAAGATCACGTTGTGGATGAGCATGGGGGAGTCCATAATCAGCCGTAAAATTGAACAGAACATTTCAGTGATACAATACATCGAGATTGCCAGGAACAGCGAGGTGACTGGGATTATTACGTCAATTGTGGGAGATTGCGGGGGTAAAAGATTGATTTGGGCAGCGGACAATGGGATGAGTATTAAGTCTGCCAGCATCGGAAACTTTTCCAAAGTTTCCACCCATATATCAAACCTAGGAAAAGTCATGGGAATGGCAGTAGATGAAACTACGGGAAATATTTATTTTTCCGATAGTTATCGCGGCAGAATCGGTTTGCTCAATCTTGACCTCAATATCAGTAAAACACTCATTTCTTTGGAAAATTATTCCCCAGGTCCAATTGTTGTTCACCAGGCATCTAGAAAAATGTTTTGGATCGTCAATGACTACTCAAATCCTAGAATTGAAGTTGCTGAATTAAATGGAAATAATCATAAAGTATTTCTCAGTCTTAACACGAAGGCCATCAGTTTAGCAATAGCTTTTCAAAACAATTCATTTGACAAAATTTGTTGGGTAGAAGTCAAAAATGACATGCAAGGTTTTCAATTTTTAATGGCCAGTTCAACATTCGGAATTATCAAGTGCTTGGGAATTCACAATCAAACTTCCCAACCAACAATAATGCATAAAATAAGCCAAGAAGAACCATTCTCATCTCTGCTGTATGTAGATAGACAATTTTATTGGAATGTGCGAAATGGGGCATTTTTGAGAAATGTAAAGAAAACAGAGAGAAAAATACATATAAATCCGAATTGTTGTGACGTGCGGGTCAGCAGCCTAACAGCATTGGAAAACAATTGCCTCACAAGAAACTCGTTAACGGATCCGTGTTACCTTCCGGCAGGTACGTACAAATGTCCACAATTGTGCGTCCCCGTTCTGAATAGGAATAAGATGTCACAAACAACTTGTTTAGATAGAGACAAATAAAATGAAGTAAATAGAAATAAAACAAAATTTATTTTTTGTTTAATTTTCATTTGTTTTTTATTT
>mk4.008091.00.01
TTTCTTGAATGAAATACTTTAAAATTATTTTAGATGAGATGTAGTCTAGATAAAGTTCTGCTTGATGCTCGTCAGTTGGCAACTAGAATTAGAGCAACGGATGAAACAGCAGATATGTTAATCAAACAAGCCTCAGATGCTCATAATAAAGTCATTGCAAAGAAACAATGCCAAGAAGAAACTATGTCTTTCGAAGAACTTAACCAAATTTCTAAAACCAGACCTCGTAGTCGCCTTATGATGTGTATAGCAGCAGAAAATAAACAATTAGAATTATTAAAACAGGAAAATAAGGTTCTACGTACGTCACTGACTGAATATGAAACCACATTTGAAATGATAATGAAAAAATTTAGAAAACATAAAAATATTCTGAAAAAATTAGATCAACTTGAAAAAGGAGATTTAAATAGTTCCACAATTATTCCACAAACTGACAACAGTTCTTCTGGGACAGAAAATCAGATTCTTTGTCTTTGTTCTAAAATCACAAAGCTTCAGAAAGCAATCGAAGAAGCATTAATGGTCGATAACAAAGTCACAGACGATTTGAGTGAAATTGAAACTAAATTATTCTATGAAAATCAAGAATTACGTCGATTAATCGAAATCAATGAGGAATTTAAAAACGATCTTCTGATGAATGATTCTTTGGAATTACGATCTCAAACCTCTTTGAAAAAAGTTCTCGTCGACAAAACCCAATCGGATTTACCTCGTGCAAACGCTGTCGCCGCCGCCGCCACATCTTCATCATGTTCCTCCTCATTATCATCCACGTTGTCATCATCTATTATAATGAATGGAATTTCACCGAAAGAAAATCGAATCTTTCCCAGTAAATTGAAATTCCCACAATTGAAACTCCTCAACAATCATCACTCATCCAATAACAAATCAGAAACGATTCACAAATCGAATGCCACATTGGAGAATAACGGCTCCTCATTCAGCGATGATGATGATGACAACGATAATGGTGGCGGTGAGGATGTTGACAACAATGACGAAGATGACGATCACAGTTCAATCGCTTCGGACGCCTCAGTAAAAACCTTGATTTAGAAAACAAATTGTTTTTTGTAATGTAAATCTATTTTTCCACAGAAAAAAATATTAAGAAAACGAAAATTTGCAGCTTTACCAAGAAATGATTAATTATTTAATTAATTGGTTAAATTTAATTAATAATTAAGGCTGTTTCGTACGATATTTGGTTATAATTGCTCTTTATTTTTATTATTATCATTTGAAATCCATTCATTGTTTGTACAGTTTGTAAAGTTGGTTTATAGCAAATTTCAACAGATTTAATTAATTATCGGTTTGATTATTGATCGGTTTTTTCTATATATATATGCATATGCAAATATTTGGTATGAAATTATCAAATCGATTTGATTATTGATCG
>mk4.012939.07.01
AATTTGTATAACTGTAAACAAACCTTTTATTTCGTTTCTAATTTTTTATATTTTTTCATTAACAATGGGAGGGGCTGATATGACATGGGGCTCAATGAGTCGAATTAGAGGAGTTATTACGTATGGAATATCACCAAATGAGCAGAAAATATTTAAAGGCTTTTTTACAACTGGTTTTTTAAACGTTTTAAGAGGATTCCGAAGAAAGCTGTTTCCAGTTGGAATTCCTTTTTGTTTCTTTTTATCAATTTATAGTTGGATGATGGCAGAAAATGAAAGGCTAAAAAGGAAAGCTTATTTACACCCTGAATTTGTTGATGAAGGCGATGATGAATGCTAAATGAATTAACGTGTTTTAAATTTAGCAAATTAGGACTTAGATTTGATTTAGTTTAAGTTTTAAAAAAAGTATGTTAAAGTAATTAAACTTGTTAATGTCG
>mk4.004824.02.01
GCTAACACAAATTTGATAATATGCAATGTTTCTGAATCTTTAAAAGAAATTTTAAATCAATTTAAATTTAATAAATGCAAAACCAACAGTGCTCTAATTGTTAAAGTTAATAAGACATTAATGGAACTTGAATTGGATCAAAAACTAGAAGATGTAGATGTCGATGAATTGTGTAACGAGCTACCATCCCATGAACCAAGATTTGTTGTTTTAAGTTATGTATTCAAGCAAGTCGATGGGCGAATTTCATATCCTTATTGTTTAATATTTTCAACCCCAATAGGCTGTAAACCTGAACTACAAATGATGTACGCGGGCAGCTTTAATAATCTCGTATCGATTGGTCAAATTACAAAGTCGTTTGAAGTAAGAAATCCCGAGGAAATATCTGTGGAATGGCTTGAAGAAAAACTTAAATTCTTTCGTTAATTTCGTTGAAATTATTTTTACACATCCGTATTCATATTAATATCTGTTGGATATTTTATTGCTTCTTGTTCCTGATTATTTCCATCAGAAATAATATTATTTGTTTTTATAATTTTAAGTTTAATTGCCGATTTTCACTTTATTTGTATCGATTTTAATTATTAAATTCATTGTTATTGAA
>mk4.014575.00.01
ATGTTGTTAATATGTTCTATTTCTAATAAAATTCCTGAAGTCCCAGTTCTTAATAGATTATCAGGGCATGTTTATGAAAAAGGCTTAATTGATGAATACTTAACAACCAGTGATCTAAATCCAGTCACTGGGGTACAGTTTTCTGGAGATGATTTGATTGAAATTAGAGTTCTAATGCACGTGAAATCGAAACCACCAAGTTTTACATCCATTTCAGCTTTATTGAAATCTTTTCAGGATGAATGGGATGCCTTGATGCTTCAACAATTTATTATGAAGCAAGAGAACCAGGCTCTTAAACTAAACAGTTAA
>mk4.010177.02.01
ATGAATGTTCTCATTTTAATTTCATCTTTATTATTTATTTGTTTCCAAAGTGCTCAAGGCGATCTTACAGATCCACAGAATCATAGCCTCCTTGATGCTCACAACAGGTTCAGAGCAGCTGTTGCTAATGGACAAGGAGCTCGGCAGCCCAGTGCTGCAAATATGCTGAAATTGAAATGGAGTGATGAATCCGCATTGAAGGCGCAAAACCTAGCGAACCAATGTAAGTTTGATAACGTCACGATGGAGGATATAAGCTACGGAACGTACAAAAGCGTTGGGAATAATAGTCTTCTCCTTGCAGATAGTTTATATATCAGCAATCCGGTTTTAATATTAAAAGAGTTGAAGCGAGAAATTGATTTTTACGACATTTCAACAAATACATGCGAATCTCCTACATGTGAACATTATACTCAA
>mk4.013977.00.01
ATGGAATACCAAAACATTTTACAAGAAGAATTGGAACACCTGAGGGCAGTCAATAAAGGCTTCTATGAACAGATTATCCAGCTGCCCAGAGAGGTGCAGCAGACAAAAGCCACATGGGTGGAGCCAAAGAAAGTCAAACGGGTTTATCAAAGGCTCACGGCAGCACAGAAGGGCTGGATGGAAGAAAAACAACTGAACCAAAGTCTAAGAATACAAATAAAGGGACTGGAGGTGGCACTATCTGCCTGTCAAGAAGGAGCAGCTGTAACCTATCCTCTCGTTTTTGCTCCTGCCAAAATCGCCTACCGAGAGTCAACGTCAGAATCAAGGACTACCCCAAAAACTAACAGCTATCGACCGGGAGCTATCGAAACGCCGAGCCGCTCGGATATCGAACCGTACGTAACGAGAGAATCAAATTGTGTCTTTTTATTCTACAACACAAATCTGCAACGCCGATGTAGTTACCAGCATTGCCACTTACATTCACACTTCAAATACATGGTTATATTAGTAATCTTCATCAGAGGTGTCACCATAAACATTAGGCCTCTTACTCTCACATTCGTCACATCCACAGTCAGGATCCGCACATTGTCTACTATTTTCAGTTTCATCGTCGAAGCTATCTGGTTCATCATTGGAGATATCAGATTCATCATCGGGACTATCAGTTTCATCATCGGAAACATCATGTTCATCATTGGAACTATGAGATTCGACATCAGAACAATGAGACTTATCACCAGAATAATGAGATACATCACAAGCATCGATATTTGTAAG
>mk4.003800.01.01
TCATCACAGAGGCAACTGTAGGATGGCCATTGAATAAATGTATTCATATTATTCACGTTGGCAGTTGCTCTGGGTGCCTTATTTATTCTAAACGCAATCAAATAACAATAAAAGCACAAAGCGCCTTATTGACTGGAAGTGCCGAATTTATTGAACCAATTCAAATGGATATAGTTCCAATCATTACATTTTGGATGGCTGAATTGCTGGTTGCTATTCGATTTATTCACCAACAAGGCATACTTCATAGGGATATTAGGCCTGATAATATAATTGTAACAGAAAGGGGTCATCTAAAGTTAACTGATCTTGGATTGAACGCAGAAATTTACACAGTCAAATCAACTACCGGTGACTCCATCATTTCTTACGAATGCAAAAATTGTTTTACTGAATTACCGGAAACCATTCTTTTACCAGATCCATTTGATACTAGACGTCGAAATTATAATAATCGCCATTCATATCCATTTCGAAATTTTGGTGCTGTTGCATATTCGGCACCTGAACTTCATTCGAGTGCAACTATTGCTGAATATACTTCCAAATGCGATTATTGGTCAGCTGGGTGTGTCTTCTTCTATATGTTATTCATGATAAATCCATTTGACGTGTGCTACGACGCAATTGAAGAAGCAAAATTATTGTTAGCTGAAAAAAGCTTGCTTAATCCTACAATCATTGAACGAAGATGTTGGAATGTTCCTTCAGCTAAACAACTATTACTTGAAGTTTTGTGTGTTGAACCTGTGAGAAGATTAGATGATAACTTTCATGAAAATACTTGGCTTCCAGAGACTTTGGAGTTTTTTAAATCTGTAGATTTTAAAAATCTTCTCAACATGGAACCTCTATTCAAGCCAATAGTTTCAGATCCGGATCTGTGCTTTAATCTTATTCCAATGGACAATGATGACATAATTTATGATGTTTTGAGAGATCATCATGACTCTTTACTTCTCCCATTTACTACTCCACCTATTAATGCATATTCACATAATAAAGGATGTGGGTCACAAAGCACAAGTTTTCCTTCACCCACATTAACAATGAAATCTTTATTTGATACGTTCACTTAA
>mk4.002366.01.01
ATGTCTTTTTCATCTGGAATCTACTGCTGCAGTTCTCACTTTCGATGCGGCTGGGCTATTGACAGTCTATACGTTGCCTCGTGCAATTTACAGAATGAATTTGGCTGGAAGATATTTGATCGATTATCTAATGAAAATCCTAACAGAAAAAGGTTACTGTTTTGCAACTACAGTCGAAAAAGAAATAGTCCGAGATATTATAGAAACATTGTTCTTGATTTTGAGCAAGAAATGCAAACTGGAGCCTCTTCATCGTCACTTGAAAAGATCTATGAACTTCCAGATGGATAA
>mk4.001519.04.01
ATGCAAATCAGTTATGATCGAGGAACAGCGACATTGAATATTGTGTCAGCAATCAGTGAGGACAGCGGAGATTATTGGTTGATTGCCACAAATAAAAATGGTCAGACTCAAAGTGAAAAAATAAATATTTCATGCTTTGAAGGTGAAAAAATCGTGACTGCTAGTAGTTTACTGGCGGATTCTGCCGGTTATCAAAGATTAAAAGACCTAGAAGAAGATTTGGCAAGCGGGAATATATCAACTTTCCAGAATACAGAAGATGTACAAGAAGAATGTCTTCCGAATTTCGATGTAAAACCAATGAATATAACTGCAGGGGAAGGTGGCCCAGCAAAATTTCTAGTTAAAGTCAGCGGTTTCCCTACTCCGACTTTAGAATGGAGAATTGATGACGTTCTTGTTGTTCCAGATTCAGTCTGCAAAACTTATAATGATGGGTCAATCAACTATTTAGAAATTAACCGATGCAGTGAGCTTGGTGACATAAAGGTTCACGTAGCCGCTACCAATCCTTTGGGAGTAGCCAAAGAAGAAGCAACTTTAACTGTTATTCCAATGGTTGATTTCAGGCCAGATTTACGTCACATTACTCCAGAAAATCCTTTCAAAAAAATGGCCGGCTTAAAGAAAGTTGAATGCACTTCAGAACTCAACGATGCATTCAAGAAATCAAAGCCAACTGCTGAGAGAATCGTGAAAATTGAAATGGGATCGGAAACTAAGTCTAAATTCTACAAATCCCCAGATGTAATTGAAACTGAAAAACTTTATGATCAAGTTGCAGCTGGACTACGCAAGAATATTGGACCTGGCTCCAATAATGGGGCTCGATCACCGAGAAATAATCACAGTGGCTCGCCCTCCCTGACGACAAACGAAGAAATGCCATCTCTGAATCCCGTGAATTATTGATAAAACTAAATATTTCTTATTTCTTTTGCAAAGATTTTTTACGATGCATGCAATCATGTTTAGTTT
>mk4.007421.00.01
CTTATGTCGAGTCTAACTCGACTTTCCAATAATTGCTCATTTGAAGTTTCAGATTCGTTGAGCAATTCAAAAAAGTATTTGAATGATTATATATATATATATATATATATCTTTTTTAAAAATAAACACAATTTAGTTCAAGAAAATCATATATACAAAAATTCATTAAAACAATTGTTAGCCTGGTGGGTAACTTCTTTTTACAGACCGCAAAGGGTTAA
>mk4.010821.00.01
AAAAATTTTATGTTATTATTTTATGAAATTTGAAATTTTATATGTTTTGGTTTAACAATGAAGTTACAAATAAATTAGTCTATGATGAGCAAGTTTTAAAAATTTATTCTTATATTCAAGAAGGCAAACAATATTATGAAAAATATTATTCAGTTTTGTATATACCAAACAAATTTTTAAGTATTGTTAAAAAGTGGTCACATGATGGTTTCTTTTTTGCAAGTAAGATAAACTTGAAAGAAGAAGTGTCTTTTGTTTCCTTGAGTATATCAAATAATGTTCTAAGTAGTTTATATCAACTTGATTATTTAATTTCCCTAGTTGATTTTAAAAAGCAATGTCTAAGTAATATTTTATCAGGTAAATTGGAATTATATATAAATT
>mk4.011005.01.01
ATGACACCTGAAAACTTTGAGACTTGTGTTTTAGAAACTAAGAAGATCAGATTTGAAAGTATTGAAAAACTTAATTGCTTTGCAGAACTGGTTTTCTCTACAGCAATTTTAGAAGAAGCGTATAGCAAAATCTATTCAAAGCTTCTCTTTAAATTCAAAGAAATTTGCGTAGGTGGTATGACACTTCGATCAGCAGTGTTAAATAAATGCCAAATCATGTTTAAAAAAGGAATTGAAAAGTTAATGGATGAAGTAAGCGAAATGTGGAAAGAGAAAATACACAATGAAACAAATGAAAGAATGAAAATTATGTATGCAGAAAGTGTAGAAGAGCAAATCAAAAAAGCTAAGGATAGGTATTTTGGAAATGCAAGATTCATCTCAGAATTATATCTTGCAAATTTATTACCGGAAAATATTATGTTGCATATTATAAAAAGTCTGTTGAACGAACCCATAAATATTGATCGAATTAGAATAGCTAGTAAAATAATGGTAGTTGTAGGAAAGTCAATAGAGTCTCATTGTCGAAAGCAAGTTGACGGAATCTTTGTGAAAATAAATGAGATAATATGTTTTAAAGGATTGGATATGAAAACGAAATTTGATTTGAAAGATATTGTTGATATGCGAAACAGAAATTGGGAACTAAGACAAATTCAGCTTTTGACAAATATTGTCCCCAAGACATTGAAAGATCTCTAA
>mk4.003854.03.01
AACAGACATCAGATATCTATACTACTTGCCATCACGGTGTTGATTTGCATCGCTGATGTTTTGTCTTACACAGAAAGATTCATTCCGCCGACAACGAAACCAAAATTTGCAGACAAACCTGTCGGTGACAGCTGTGAACGGGTCTGTCCAGGACCCTGCGTAAACGGCCGGTGCAATTGGAATGGAAAACGAAGAGTATTATTAAAAAGGAATGTGAAGAAATAAAAATGTTGATTTTATTATAA
>mk4.000935.04.01
ATGGTTTTAAATTGGGGCATATGCTGTGTTGGAAAAATAAGCAATGACTTTACAAGTGCATTTTGTGAATTTGCAGACCCATCTATTAAAATTGTAGCTGTTGCAGCTCGAGATAAACAACAAGCAAGAGAATTCGCTGAGAGATATGATATTGAATCTTTTTTTGGATGTTATGAAAAGTTGGCACAATGCAGTAATGTTGACGTTGTCTATGTTGGATCGATAGATTCAGAACATTGTAAACTTTCCAAGCTTTTCTTAAGCCATGGCAAACATGTTTTAGTAGAAAAACCGATGGGAACAAGTGTGAAAGAAACAAATGAAATGATAAATTTAGCTCGAGAAAAGAAACTTTTTTTGATGGAAGGTCTTTGGACTCGATGTTTCCCTCTATATATCGAGATCAAAAATCAAATATTAAATGGATCAGTTGGGTCAGTTCAACATGTTAATGCAAGTTTCCAGATTGATATTGGTAAATTTAAAAAAACGAAAATTGAGGCTTTGCGTGGAATTGGAATTTATACTATTCAGTTAGCGTTATGGGCTTTTTGTGACAGAAAATGTATCAATTCGTCCAGTAATTTCAAATGGGAAAACGTATTTCAGAATCTTAACACAATGTTGAATGGTGGCTTTATGTTACTCAAATCTGGAAAAAAATAA
>mk4.005455.01.01
ATGGAAAGAACATTTCCAAGAAGCCAAGAAAGAAATAAGACTGTTGCCCAAAAGGATATTAAATACGGAAGATTGGGAGCTTTGGGAACAAGTCGAAGTGTCCAAACCCTAGATTTTCGGGAAAGAATCAGACAGAGCACAATAAGAAGGCTCAGGAAAACCGAAAAGGACCTCAGAAAATGGATCGATCAGTTAAATCAGAAAATATTAGAAACCTTAAATGAACAAACCGAGGAAAAACGACAAAACCAACAATTAAACGAGAGGATAACAGAACTCCAGCAGGAGGTAAACGGACACCGAGGAGTCGCAGTATCCAAGGAGATTCAGTTGAGACATCAACGCGAAGTCAACGAACAGTTGAAAGAACAAGTAGAAACAGAGATAAAAACGATGAAGCAAGGGTATGAGGAAAATGAGCAGAATCTGAGAAAAGAGATTGAAAAATTAAAAGCGTTAGAAAATACGCATCGATTGGAAACGCAAGTAGAGGAATTAACCGAAAATACAGAATACCTTGCCTATCTCTTAGACGAAGAGATACAAATATCAAACGCCTTGCGTGAAGAAGTAAATATTTTACAGAACCGACCACCAATCCTGCTCATGCCGTTATACCCGACGGAATTACCAAACCAAGTACCCGCCGAACCCTATGAAGGATTCGGGGAGACGGACGAAGCAGTAGTATAA
>mk4.001912.00.01
ATGTCCGACGAAAGCATAATCGAATCTAAAGAAAATAAATCAAATTTAATTTCTAAAGTTTTTCTTGGATCATTTTGCATTATTGCAGGCTTCCTGAATTATGCTCATACATCTTATATGCAAGAAAACAATGTCATGTTCTCTCACTTGTCCAATCTAGAAAGAGAATTATCATTTCGAACGGAAATGGGATTCTATTATTCATTTTACAAACAAGTCATCAAAACGTTCGGTTTTGGGAACTCACTGAAAGTGCTAATGAAGGATAATATAACTGAATATCCAGATACAATCAACTCATTGCAACGATTTAATGTCTATCCGGAACTCTTTGTCGGTGTTCTGTACAAATATTTCATCGCTATTACAAGAGATTTGGGAATATCAACCAGAACTTGTTATATGGTCAATCGAGGTGACCTGCCGTCTGTTCAGAGTTGTGAAGGGCTTGGAGAACCGGCAATATTCTATGTCAATATCATCATGTTGATCAACGGTTTCATGATGAGTTTCTTCTTTCTCTTAGGGTATTTCGTGTCGGATAAAACGTTTCTCGGAGGCTTGATTACTTGTGCTTCTTACTTCTTCAATCACAGGGAATGCACTCGCGTTCAATGGACTCCTCCTTTGAGGGAAAGTTTTTCATATCCTTTCCTCGTCATTCAGCAGTTCTTTCTCATGTTCATTCTCAAAAATAATTCTTATAACGAA
>mk4.000304.00.01
TTTCGAGCTTACGTGTTATCGCTGGAGCAATTTCAAGATATAATTCTCCCTTTATTAAAGCTCATTTATAATTATTCATCTGAAAATTCGAATTCCGTTTATATGGCATTAATCATTCTGTTGATCATGACAGAAAATAGCTATTTTAACTCGTCTGTTCATAGAGAATTAATTAGTTATCTGCCGTGGATTAAAGAGAAAACCATGACTAACATAAGCATTGGTAGCCTTATTGTATGGGTCCTTTGCAGGATCATTCAATATAATTTCAGTTACATTGGGGTAACATTCTATGAGGATCTGTATATTCAGATATATTGTTTGGCCGCCTTAGCAAACATGAGTTCAAAGTTTATTAATCTACATTCTCAAGCTAGTGAACAGATAATGGTGTAA
>mk4.034232.00.01
ATAAACTTAACATATATATGCTCACGTTCTCATTGATATTACATTTAGAGAAATGCCATGACCAGTATTGCATCCATGGCGATTGTTATTTTGACAGAAACATTCGAGTCTGCAAGTGCCATCACAGCTATACTGGCATTCGATGTGACGAGAAGACTCATTCAAAAAAAATTTCTGCACCGCAGATAAATAATCAGACTAGCAACAGTCAGTTACTAGATTATTCACATACCGATGGAATAATTCTATTAGTCCTTTGGTTACTGATTGGCTTTATATTTTTGTTAAAATTTGGGTTAGCAT
>mk4.010351.00.01
ATGGCAGAATTCAAAAGCATCTGGCCAAGTTTGAAATGCAATTCCTCACAATACAGATTTGACTCCGAAGTGATCTGTGTGATTTGCAAAACACTTCTACAAAACGCCTATTCTGGACCTTGCGGATGCCGATATTGCTACGAATGTATTTCTCATTACTCGAATGGACCGGAAATTTATTGCCCGGGAAATCTCCCCGAATGTCGGAGTGAAATCATAATCTTGAACTTAAACACTAATAAGGATACAGCAATCAACCGAAAGATATCAAAAATGATAGTCAGATGCCCAAACGAAACTTGCTCTTTTTCTGACGAATTGGTGAATATGGATAACCACATGAAAGTCTGCAACCTAGGAGTAACTTTGGACGAAATGGTCAATAATACAAGATTACAATCAGAAAACATTAACATTCTGAAAGTCGAACTCAAAGAATTAAAACAAACGATGAATAAATACCAGACAGAAAAGGAGTTTTGGACAAATACACTCGCATTTTTCAAAGCGAACATTGATGCCAATCAGATGCAGATTTGGAATTTACAGGAGAATCAAAACCGACTTTGCGCTCAAATAAAAGAAATTAATCAGAAAATACCTGAAATAGGGGTCCCAGTGGCTTTTAACATACAAATAGAAAACATGAATCAAAAATATCAAAATTTTGAAAAATCAATAGTAGAAGAATTGCGAAATTATTTCATCAAACAGTCTGATGAAGTTGGTAAACCCAAACCTACAGAATTTCTCTTGAATTCTCTTAAAAATGAATTTATTGTAAACCCTGAACCTATAAAACCAAACGAAAAAAACATTTGCGTCCAATATTTGTGGAAATTTGATCAAATTAATGCCAAGCTAAAAGATACCTTGGCTGGTAAAAAAAAAGAATTTCTCAGTGATACGTTTCAAACTAGTAAAGACGGCTACGAAATTCGCTTGAAATTGCAATTCAATGTCTACTCAAGCGGGGCCAAATTACCAGTATACCAGTCTTTATGTATAATGAAAGGCAAATTCGACCATGAATTATTGTGGCCATTTGAATACGACATAACGTTCGAACTCATCAATCCGTGCAAAGATAAAGTTCAAAAGAGTCAAACGATTTATTTTGCCAATTCAGTCCCTCACCCCGGACGAACCAGGCCGATCGGTAGCATGAATGTTGGACTCGGATGTTTTCTTATGGATCTCGATGAAGTACTTAATGATTCCGAATGGAAGAAAGAAGATAAATTCTTTGTTAACTGCATAATTTCCACTAACAAAAAATATTAATAATATGCACTCACCTAATTTTTTGATGATTTCTGAAATATTTTTTTATTACAACTGACAATGGAAAATTACGGATGATTGGTATTTTGCAAAGGGACACTTGACCCAGTCAATGTGAAATTACAGTTATTTATTTAAAAATTTTTTTTTCATAATGCATTCAAGTTTGTTTTA
>mk4.005154.01.01
ATGAATTTTAAATTAGATGGTTTCAACTTCATTGATAAAGCAGCTGAACAATTGTATAATTTGGCGTCTTATCTTCATAAAAATCCTGAAATAGCTCTTAAGGAGCACAAAGCACATGACTATATTTGCTCATTTTTAGAAAAAAATGGATTTAAAACGGAGAGAAATTTTATATTGGAAACCGGTTTTCTAGCGACATATGAGACTGCGCCAAAACCTCATTTCGCTATACTCGTTGAAATGGATGCATTACCAGATATTGGTCATGCTTGTGGACACAACCTAATTGCTGAATGCAGTGTTGCTGCCGGTCTCGGATTAATGGAAATCATGAAAATGCATAACTTAAAAGGAAAACTTTCTTTACTTGGCACTCCAGCAGAAGAAACCTGTGGTGGGAAAATAACATATGTCAGAGAAGGATTCTTTAAAGATGTCGATGTGGCGATAATGTCGCATCCTTCTATGGAAAATGTTGTCCACAAGTCCCATTTAGCCGTGTCACAATATAAAATATCGTTTATCGGTAAAGAAGCCCATGCTGCCGCATCTCCCTGGATGGGGAAAAACGCTCTAGATGCTGCGGTAATTGCTTATCAATCTGTATCATGTTTAAGACAGCAAATAAATCCAACTTGTCGAATAAATGGAATATTTATTCATGGAGGGGTTGCTACTAATATTATTCCTAATTATATTGAGATGGAATATGAAATTCGAGCGACCACAAGTCACGAGCTAAACAATATTGTACCCAAAGTTTTAGCTTGCTTCGAAGGAGCTGGTCTAGCTACTGGTTGTCAGGTTTAGTTTTCCATTAA
>mk4.002510.03.01
ATGAAATCTCTAATATTTCCGATTTTTATTTTTGTGTTTGTCATCGGTTCTGCGGTTCCGGAAACTATTGACAATGAGCTCATTCTTTATCGTGGCCTGCCACAGATTAAAACAAGTCTTACGGAAAAGGAGAAGAGTCAAATTATGAATGGAGTGCAAGGAGTCGTTCAGCTTTTCAAATTTCTTGAAGAAAAGAATTTCTTTAAAACCTTAACACAAATTTCGTCAGTTGCCGGGCCAATTTTCAGCGCAATTTCCGCTATTTTAACAGTGGTTTTCATGTTTATTGAAATCGAGTCTCCGGAAATGGCGTTAATGAAAAAGGAATTCGCAAATTTGAATAACAGAATTGACAAATGGGGGGTCGAATTTCAAATTATTAAAAGGAAAATCGACTGGAGTGCGGTTCAGATAAATTTTGCCGACATAGAAAACAACATCATAACCCTTCACAAAATGTTGTCGACCTTGCCGGAAGTACCGATTGCAAATCGAGAGACCCAAGCGGCTTTGTTTATAAATACTTATGAAATAAATTATAAAGCCGCCGGGGATATTTTACACCGTGCCATGCTAAATATCGAACAGATTTATTCTGTTAATTTGTTAAGAGCTGCTCAATTGTACATGGAAAATGATAGGAATCAAGTTCAAGAATTTATGGTCGGAATGATGAAACTGATCACTCAAGCAGTGCAGATCGAGGCAGCCTATGTCGGACTCAAATATAATAATGAAGAAGCATCCAAATTCACACAGTCATTATGGGAAAAAAAGTTAGCAGTTCTCAAAGACAAACTGGAACAAATAGACACAGACACAAAAAACAAATACAATGAACAATATCAGAAGGATCTCGACAATTTACTGGCGACCCATTATTCTCAATCCAATGAAAGATTTGTAACAATTGCATACGACTTTTTTGCAACGAAATACAACTGGAGAGAATGGTTCGTTTTGGTATATAAAGAATTATCGGGATTCAAGGATCACGCTGTTGTAACGTGTCAGGGAACTCATCGGTTTAGAACACACGGCAGAAATATAATTGTGTCCAGCGTCGACCAATCGGAAGGTGATGCTGCAATGGCTCACATCAACAGGAACAAGCAAATTATTGGTAATTACAATTCTCAATGGCAGGGTGGGGAGCATTCAAAACATTGGGTTGAATATTGGGGTCGGGTATTACCCCTCTGTTCTGACGCTGATACCAGAGCTTCGGTGGCATGGGGAAAAGAAGAAGAAGAAGAAGAAGAAGAATTGATTGAAATAAATAAGTAA
>mk4.003317.00.01
ATGCAAGCTTTCTTTGATTTGGCTAATTCAAAGATTTCACGGACTAGTCTTGCACCCTCACCAATATACTTTTGCACTAACTGTGATGCAATTACTCTGATGAAACAAGCATCAGTTCGGTTAGCTACTGCTCGGGCACAAAGAGTTTTACCCGTTCCTGGTAATCCATACAATAAAATACCCTTTGGTGGGTCAATTCCTAAATTGATGAATATTTCCGGTTTCAGAATAGGCAATTCAACAACTTCTCTTAATCTTTGA
>mk4.022603.00.01
ATTATATCAGTGAATCAAATCCACGAGTTATTGACGATTCTCGTGCTAGAAAACTTGCTGCAGATTTAAAAATGAGTGCCTATTATGAAACGTGTGCCACGTATGGTTTAAATGTCGAAAAGGTTTTCCAAGAAGGAGCAATGTCTCTTGATCAAGTTCGAATTAGGCGAATTCAGCGAGAAGTTGCAATGAGAGCTCAGCAGAAACCAGTGAATATTGGAAATTCTTTTCTTACTCAATTGAATCAAACAAATCAACTTAAATCTTTCAATAATTCTGGAATGGGAACAATGTCTAAATTTAAACCTAATAATCAATTAAATTTGTATCGCCTCCACCGATTCCCCCAACTAGGGAGTCATCACAATCATTAA
>mk4.007029.00.01
AACATGATTTTATTCTGCATACTGAAGTACGTTGGCTCATTAAAGGAAAGGCTCTTAAAAGATTTGTGAGTTTAATTGAAGAAATAAAAACATTTATAAACGAAAAAAAGAAAAATTACGATGAACTAGCTGACTCTTGCTGGCTGATTGATTTGGTATATCTAACAGATATCAAGAAAAAATTAAATTCTTTTAATTTGGAATTGCAGGGGAAAGACAAAAACATAGCTGAAATGATAAGCTCTGTAAAGTCATTTAAAGCTAAATTCGATTGGTTGATATCACATCATCAGATCAATTCTTTCGTGTATTTCCCACATATGAAGAAAATGCTAGGTAACAATGAATTAAACGGGTTGAAGAGAGATTTTTGCAGTTTACATTTATTGAACTAA
>mk4.009819.00.01
GAAACTGTCGGATTTTGTGGATTTAGTTCGGTATTAGTCATCCTTTCACACTAGTTGGTTGCGCACTCTATCAGCGGGTTATGAAAAGATGAAGTTGGCCTCGGTTTGCAGTCTACGAATGTAATCTGGGATGACGTGATAATTGGCATATTTTAGCTGATCGGTCGGTTTTCGCCATTCAACTTTTTTCTCATGGACTTCTACTGCTTTCAGTTAAATTTTTCGGAGATCATTCAGTTGGATTATTTGGTTGAACATCCAATATTTGGAATATCATCAAAGTGGACAGTAGTGGTTGATTTAGCTTTAGAAGTCTCGTGCGTGCGTTATGCGATGTCCGATGTGGTTTGCTGCACTATTAGACATATGTTATCACATTTACAAGTGTCTTCTTCTGCTAGCTTCCTGTCGTGTTGTTCCTTCTATGGATTGTGGGAAGAATAGGAGAAGATTTAATAACTACCCGTTATATAGAAGGCATCTCATGGATCTCAGTACATCTCTATCTATCGACAACATTATCATTCTAACTCTGTGATTTTTTGATTTATCTTATAAAAATTAAATGATTTAGTTCTTTAATA
>mk4.000220.11.01
ATGGTAGCAGTTATGGTTGTTATATTGGTCGTCTCCTTCAACGACTGGCAGAAGGAAAGACAATTTCAAGGGCTTCAGCAAAAGGTTGAAGCAGCAGCTCGAGTACATCTTTTGAGGAGTGGTGACATTGTTTTAGCTCTCCACAAAGACATTGTCGTTGGAGACATTTGTATTGTGAAATATGGCGACGTACTTCCTGCCGATGGAATCGTAATCCAATGCAGCGATTTAATGATTGACGAGAGTAGTTTGACTGGCGAGTCTGATTATGTGGTAAAATCTATAAACGCAGATCCGATTCTTCTATCAAGCTCTAGAGTTATGGAAGGAGCTGGAAGGATGGTAGTTCTTGCCGTAGGTACACTTTCACAAGCGGGAATAATATTTGGCCTCCTCCAAAACAATTTAGATGAAGAGACCCAAGACAACGAGAGTGTGGACAAACGAAGCAATGCCAGTAAAGTTACTAATAACACGATTGACTCTAAAGAAAAGTCCATTTTACAAAATAAATTAACACTTTTGGCCATTCAAATTGGCTATGCAGGAACCTTCGTTGCATTGATAACTGTGATGATTCTGACTCTCAGTTATATATGTGACAAGTTTATACAATCTCATAGTCAATGGAGCACGGCCACAGATATTGGCGTCTTCGTGAATTACTTTATAATCGGGGTTACAGTTCTGGTAGTTGCTGTCCCTGAAGGTTTGCCACTGGCAGTGACAATATCATTGGCTTATTCAGTAAAGAAAATGATGAATGTAAATTATTATTAA
>mk4.005354.00.02
CTTCATTGAACTCAAAGTTGTCTCGCAGTATTCATCAGTTTTATCGCCGATAGCAGTCGATGCAGTTTTACGGATTCAAGACGATTCTTTGCCCAACTGCGTGAACCTGGACGATTTAAACATTGTTAATAAATTAGGCGGCACAGTTGAAGACACAGAGCTTGTTGATGGGCTCATTATTGATAGACGCGTTGAATCGCTGTGCAACGTATTTACGGTGGAGAACGCAAAAATAGGATTTATTCAATTCTGCATTGCG
>mk4.000017.11.01
ATGAACATATATCTGAATCAAACTGAAATGGAGTGGTTTGACAGTTCTATGCATGGACCTGTCAAGATAGAACCTTGCATGAATAGCGAACGCGCATGTGCCCTTAACATTCTTTATAAGAACAAATTGAATTTTTATCGTCTTATTTGTTCTTATATTCAAGGATCCTCTCTCAATTTGAACTCGGGTTCTTCAAGAAGCAGCCTGAATTTAAGCATCAGTAGAAGACATTTCGAGAAACAATTCCTTGAGGAAACCGAATCGACCAGTCTCAATTGGGGCGTTCAATGTAAAATCAAATTGATTTGTACGATATCATTGAGAAATCTTTTCTTTCAGGGAGATCTTGGGTATCGACATTCGGCTAATCTCTACGCAATCACTCCAACTCCGAACAATGACTGGGAGATGGAACTCGACAGTGTTCAGTTGATCCAAAGACCAGTTCGAGCCGGATTTCTCATATCTTTCATCGTCGATGCAAAAGGTGGAGTCATGCAAGCTCACCGACATCCAGATATAAGAATTTATGTTCCGCAAAATTCAGTCGATGGGCCTACGAGGATCATTTGCCATTTACAACGCAAGGAACTCTATCCAACATTACCTCTTTTGGAAGACAGCGAAGCATTGGCTTGTCGAATTATACACTTAAACGCCAGTACTCAAAGCCTCGATGGACCGATTTTATTGGAGATTCCTCATAGTGCTGCATTGAGACAAGGAGAACGAGAAGTGGTTGTATTGAAAAGCGACAATGGAGCCAGTTGGAAAGAACATACTAATTTATTCACCGACATCGCAGTTCAAGATGCTCTGGGAAATTTAGCGGGTACATTTGTTTTCAAAAAATAA
>mk4.061877.00.01
ATGAATAAAATAAAAACAGAAACCGAGAAATGCGAGAGAATGTGGCAGCAATTACAAAACGGGCACGAAGACGAGCTGATCATGAGACAAAGTAACAATGTAATGAATAGAGTCAGAGAAATATACGAAGAAGGGATAGAAGAGTTCGAGAAATTGATAAAAAGAAAGATAGAACAAGATATACGAGAGGAAAAGAGAAAGTATGCGTCACAACAATTAGAAGAAACCCAGAAAGCCGAGATGGGAAAACTCCAAAAACAAGTCGAAGAGCAAGAAACGAGAATGAAACATGGGAAAGTTATGTTAGAACTGCTAAACAAAAACATAACGGAGTTAAAAGAGAAAGCAAACGAGGTGAAATTAAAATATTACAGAGAAGTAATCAACACAGCGCATCAACAAAGAGTGGTAGACAAATCAACCCAGGAGAAGAAAGAACTCCAATTAAGAAATGGAGAATCAAAATTGGAAGTAATGTTTGGGAAGGTAATGCTGGAGCTAGCTAGCCTAAGAAGCAGTCGGTTAGAAGGGGAAAAAGTAGAGGAACTAGAAAAAATGCGGGCAAAATATCTAAGCCAGTTAGCAAGAGCAACGTTTAACCAATGTAGAACTGAAGGAGCCGGCAGAAGAAATAAAGAACTAGAGGCCCAAATCGAACAAATCGGGAAAATGCAAATCAAAGTAAGAGAGGAACTAGAACGTACCAAAAAAGAACAAACCGCACAAATAGCTGAATGGACAAAAGTGATAAATGTAAGCGAAAGGAAAACAAATGGAGTATTGAAAGAAGCCAAAACTTGGAAACAGAAATACCAAGCGGCAATGAAGGAGCTGAAAGAATTCCCCAAAAAGCGTGTGCCTCTCGATAATCTGCAAATGTGGGAGCAGCTCGAAGAGCAAAAAGTGGAAACAGAAAATTTACAGGCCCGATTAAGACTACAAGAAAAAAGAGAAGAAAACCTTAGAAAATTCACGACGGTGAAAGTGAATCAGTTAACCAAGATACAGGATCAAATGCGAAAACTGGCCGAAGGTAAAGAACAGAGCGATCTACAAGTAGAGATAGAAAAAAGCAGACTAGAATGCGCAGAGCAGGAAATAGAGAAATGTAAGAAAATGTGCGAGCAAAGAGACCTCGCAATCCATCGACAGAAGGCACTCAGAGGATGCGAAAAAGAAGTCTTTGACGCAAAAGTGAGGGAGCTACAAGCAGAGATAGAGGGAATGAGAACCCAAAGGGACACCTCAATAATGGAAAGAGAGATAGAAGATCTCATTGAAGAGGTAAACCAGCTATCATATATGCTGGACGGAGAGATGAACACCTCACAAGGTCTACGGGAAAGAATAAATGAGATGTTAAACATCCCACCCATGATTTGGACATCGTTGATACCTATGGTGCCAATGCCAATTATAAATACAAATGTGAACGAACCACTCGAACAACCACAAGAAACCGTGATAGATGAAGGGTTTGTGGAAGTTTGGGGCACCTGGGTATAG
>mk4.002876.02.01
ATTCACACTTTCAAATTTATTCTATTGTGGCAGGGATCCCTATGGGAAGCCACCTTTTAATCTATAATATACTAGACCTCTAAAAATATCCTTGACCCAAGTTTGACTAGTTTTTTTCTTTACCGTTTCTCAATTAATTTTGCTTGTTTTGGGTTTCTCAAATTTTGTCTGAATTTTGTGTCTCAGATGTTGATTTGAGATTTCTTTATATAGGAATCTCTCCTCAACAACTAATCTAATTTAGTTAAATTTGGATTGGACTCTCGGGCAACTAGTGGAGTAATTTCTTTTATCTTTTGGTCGCTTCAGCCGTTCCAGGGAAAAATCTTTAGCGCAAATCGCATTAGG
>mk4.088009.00.02
ATGCTGATGCTGGAGCATTACAACATAAAAACAAAAGGCAAACATGCCGTATTTATAGGCCGCAGCCATATTGTGGGCACGCCCATGAGCATCCTGCTGAGCCGTAACAGCAATCCCGGTAACTGCACTGTTACGCTGTGCCACTCTCAAACTAAAAACCTGAAAGAACTGTGCCTGCAGGCAGACATCGTGGTAGCCGCCATCGGCCGCCCTGATTTTGTAACAGCAGACATGGTGAAGGAAGGCGCCGTTGTAATTGACGTAGGAATTAACCGTGTTGAAGACGCTACCAAAAAGAGCGGTTTCCGCCTTGTTGGTGATGTAAAATTTGATGAAGTAGCGCCCCGTTGCAGCTTTATCACGCCGGTACCAGGTGGCGTAGGCCCCATGACCATCGCCGCTTTGCTGAAAAATACCTATCATTCCGCTATTGGCCAGAAAGGCAATCAGAATTAA
>mk4.000140.01.01
ATGTCCTCCAATGAAATTATTACTGAATTAGATGATCTTTTCGCAAAAAAAGACTTTAAAGAATTGTGCCAATTATTTGAAACTAAATATAATACTGAAGAATATCAAACAGCAGAGTTATTATGGCGTCATGCTAGAGCATTGAGAGAATTAGCCAACAATACAGCTGATAAGGCTGAAAACAAACGTCTACTTCAAAAAGCTTTATCGGTTGCAAAAAGTGGTCTGGTGAATGACGAAAGCAATGTCGGATGTAATAAATGGTACGGAATTTTGCTTGATTTAACTGGAAGAATCGAAGGAATTAAAAAACGAATTGAAAATTCATTTGAGGTCAAAAAACATTTGGATATAGCCAATGAGAAAGCAAATAAATCCGATTGCGGCGTGTTGCATTCACTAGGTGTTTGGTGCTTTGAAGTTTCTGCTTTGAGCTGGATCAATAGAAAGCTAGCGGCAACATTTTTTGCAACACCTCCTACATCAACATTTGAAGAGGCTCTTGAACATCTGACTTCAGCTGAAAAAATTAATCCTGGTTTTTATGCATCAAATTTGTTATATATTGGGAAAACGTATGAAAAATTGAAAAATAAAGATGAAGCCAAAATTTACTTACAAAAATGTTTAGACTACGACGGAACCGATGTTGATACAATGAATGCGAAGGAAGAGGCGAAGGAATTAATGAAGAAATTGTAGGATAATTGTCGAAAATGAAAATTACTGAAAGATTTTTAACGTTGATATTTTCTGTTGTTGGTGTGTTTTAAATTTAGTTAATTGAAATCATTTGTCTTGTTGA
>mk4.000833.00.01
ATGAAGAGAACTGACCAGGTCGAAAATTGTCAGAGGCAGAGTATGAGCGTATCAACAATATCTATACAGAGATTTTCCCGTCGAATAAAGCATCAACGAAAAAGCGCTGGTAGTAATCCTGAAATAATTAAGAGTTTCGATGATAAAGATCTCGACAGTGACCTCTATTCATTTTATCGTACAAATCAGAAACAAGAATTCCCAATTCGTATATATTTTAAGGACATATTCATATATCGCTCAGAATCCCTTCACAATTCCTCAAACAAATCGGAGCTAAAATTCATCCACATTATGATTAAACCAATAATGCCCGTGTCTGAAGTGATCATTATAGCGCTATTGAAATTAAACCTAGCATCAGTGAGCAGTTCGGAGTTCTTTTTGGTAGAGGTCAAAGTTGACGAATCAAACATGATGATCCACGAGAAAATACTCAAACCGGCATCGACAAATTTAAAGCTCAAAGTCCAGTCGAAGTTCTATTTGAAACATTCATCTTTCATTGGCAGTAGTTTGATTTTGCAAAAAGAAGCCGAAAAAATGATAGAAGAATTTCAATCGTTTACGATTTTGAAATTGCCGATCGTGGAATTCGCTATCGAACTGTTCATTCGCAGTCACAAGTGCATTTGCAACTTCAATGCGACAGATTTGATAACTTACGTGACAGCCAGCAAGGCCACCCTGAAGACCCATAGGCTTTCAAATCAAACTGAGAATGAGTTTGATAAATATATCCAATTAAGTGACTTCTATAAGAACTGGGTCATCAGTGAGATATGTTCTGAGCAAATGTGCCCGATGAAACGGGCGAAATTAATATCATTTTTCATTCGATTGGCTTCAAAAGCTCAAATTATCGGTCACATAGATTTGTTTTTTAGTCTCATTAGTGGATTGGATTCGACGGAAATATCCCGATTGTCTCAGACGTGGGATCGAGTATCAAATAGCGATAAAAAGTTGTTCAAAAATCTCAAAAATATTCTTAATGTAACTGGTAACTTGAGACACTTGCGTATTTTGCAACAAAAAATTACCAGCCCATTTATTCCGGTCACGGCTTTGGTTGTGAAAGATTTGACAATGATTGAAGAAGCCAATCCAACATATGTTGAAGGAAAAATAAACGGGTTGCAAGTAAATAAAAATTTGATTAATTTTGACAAAATGCGAAAAATGGCCCGACTGTCAAGAAATTTCATCAATTCGATTTGTACGTGTGATAAAGACAAATCAAAGCCAATAAGAAAGCATTTCTACAATTGTACCACCAAGCTAGAAAATGAAGAAATATTAAAAGGAATGCTTCATAAAAAATTGAAAG
>mk4.006225.01.01
ATTAATAAATCATGAAATTTCAACTTACTTTAATAAGTGTTATTTCTTTAATAACTCTGGCAGTTGTTTCTGCCAAGGATATGGACTGTTTGCATTGTGAACTTGATAAGTGCCCACCAGCTGGAGTTTGCAATGCAGGTTTAGTTCGAGATAAATGTGGATGTTGTGAGGTTTGCGGATTGGAAGAAGGACAACTTTGCAGTGACTATTCGGCAAAAAACAGCAAAATCTGGCATGGATTCTGTGGAGATAACATGGAATGTATTAAAAGAAACGATATCGATTCAGTGAAATACGAATCCCAAAGTGTCTGTGTTTGTCAATTGAAAGGATTAATCTGTGGCAGTGATGGAATTACTTATACCCCATGCCAATTTGCTGCTGCTTCAATGAAATTGAAGATTAATCAAAAACACGATGGACCATGCCAAACTCGCCCAAAAATCATTAGCTTCAGTGACAGTCAAAATGTCGTTCAAGGATCCAAGCACACAATTCTCTGCGAAGTTCAAGGATTCCCTATTCCCAATGTCCAATGGTTTTACACCGCTCCAGGAGCAACTGAACCACAAGCTCTACCAGGTGATTCCGAAGAAATGAGCATCAGTGTGCGCGGTGGACCAGAAAAGATGCGCCTCACTGCTTTCTTGCAAATTACTGATTTCCAGTTGAAACACGAAGGCAATTACGAATGTCTCGCCACTGGTGTCGATGGATTCGCTACAAAAAAAATTACATTAGTGTATCAAAAAAATTCTAGCTTGGAATTATAAACGGATCCGAAATTATTGATTAATTCATTGATCTTATTTTTCTTATCACAATTTATTGATTAGTTTTTCGTTGAAAAATTAATAAAATATAAAATTTTGAAAAAAAA
>mk4.000350.17.01
ATGATGAGAGAAAAATGGGAAAAACAAATAGAACAACGAATAACATACCCAGAAGGAAAGGAGTCACCCTACAAAGAGCGAGAAGAAGAATTAATGAAAGAATTTATTCAAAACCAATCAAGAATTGCAAATCAAAGGAAAGAGATACGAACCCTAGAACAAGGTAGACAAGACCAACAAAGCGAAATAGAGAAACTACGAGAAATAATAAAGGATAAAAAAACAGAAATACAGGAAGAAAGAGAAGAAATTTGTGGAAGCCTAAACCAAACAAAAGAAGAACTAGAACACATGCGAACCAAATACTTGGTAGAGAGGACAAAGAGAACGAGTGAGGAACAAGCCAAAGAATGGACAAAACGTCAAGCAGCGAGCCAGGAACAACTGGGAAGCACACGCAAGACATTACTCTCAACAAATAGCCTAGTAGAAAGACCGAACAAGAGCCTGCAAAACCAAGTGGGAAGACGCAAAGACAGAAGTCAACAAACTAAGAAATCAAGGACCAAAGCCATCAAGGAGAATAAGAGAACCCAAAGACGATAG
>mk4.024976.03.01
GAGTAGTGACTTAATAAGTGTGACCAGTGACATAATAAGTGTGCACTGACCAGTGGTCAAGTGATGTAATCATGAGGTCACTGACCAAAGGTCAATTACTAGGTAGCAACTAGTGGTCAAAGGTCAATCTCCAGGTCAAATGTTACGTAATAATTACGTAAGCTAGTGGGGGGGTTGTATCTGACGGGCTCACATCCTACTACTGATGGCAAGCCTCGTAATTTACAAACTTATTTGGGCATGTAATTAAATA
>mk4.022218.00.01
ATGTACTGCAATGCCACCTCTGTTGATCCGATTCTTGAGCATATCAGATTAATATGTACCAAAATTATTCTACCAGTCATCTGTTGGCCGGGAATAATGTGCAATATTTTAAACATCATCGTCCTTACTCGCCGTTCAATGATCAGTTCAACGAATATCTATCTTTTGTCCGTGTCAATTATGGATATTTCATATTTACTCTCGATGTTTTGCGTTTCACTTCAGCTTTACAAGAGAGTTCGTCAGTCACAGAATTTATTATTTGCAATCGTCTGGATATTTTCTCCCTTGACTTCATTCTCCAGCAATGCCACTTCATGGTTGACGGTTTGTTTTACCATGGAGCGATTGTTGGTCGTTCTTAAACCGTTCGCCATTCGGAAATGGTGTACGGTTACAAAAGCGAAAAAGGTGATAGTTCTATGCCTGTCGACGGCTTTTATTTTGACAAGTCCAGAGATTTTTTCGAGGGAAATTAAATGCGATTTTCAACCGGATAATACAGTCATGATTTGCTGTATTAGGAAGACTTCGTTTTATAATCGTATTCAGCGCCATGGGTATTTTAAAATGAGTGCGGTTTTGTTTATAATGATACCGTTGGTGATCTTAGCAGTCGTTAATAGCCTGTTGATCAAATACATCATAACGGCGAAGGGTAAGCGAACTAATCTAAGTATACACAACTCTCAGCATTCGACTCGGTTGAACATCGATGCCAACTCGTCAACGTTCAGTCAACAAGACAGATCCTTGATCAACAATAGACTTAAGCACTCTACAAATGTCATAGATCAGTACAAGACCACATATTTACTCGTCATTGTTGTGGTGACATTTTGTTGTTTGCAGACCCCCAGCGCAATTAATTACGTAATCGTTGAAACGAGGCCAAATAGATCTATATCGAAATTAATTTTTGGGAATTTTTGTAATCTACTTTTGGCAGTGAGCGCTGCCATGAATTTTATCCTTTACTCGTTTTTCTCGCAGAAATTTCGGTTGGCATTCAAAAAAACATTGTTCAAAAATTAA
>mk4.009115.04.01
GAATAAAATTTTACTTCTTACGTTTGTGATTTTTTTCGTGTCCGTTGAATGCAGATTCCGACTGAGACTGGACAAAATAGCAAAGAGAGAAATGAGTTCCGAATGTAAAGCCGAACTGAAAAAGTTAGATGACCAATTCACGGCAGCGGCAAATAAAATCGACGACGACTGCGATGCGGTATACGTAAAATGGTCAAAGAAATATTTGCCGGAATATGTAGCTCTCAAAGAGAAATGCGGTTTGGATACTTCAAAAATGACAAAAGATTGTAAAACCGAATTAAAAAGATTATTTAATCTTTTTGCAGAAGGAAATTATAAAGTCGATTTGGAGTGCGACAATGAATATGCCGCTCTAGTGAGGCAGACGAGTAAAGAGAAAGAAAAATTGAAACAACAATGTGCAAGTTCTCGTTAAAGAAAATAAATTTTTCTAAATTTATTCTTACCGCCTTTTTTTATGAAAAATTTAGACAAATAAAACAAAATAGATTTAATAAAGTGATTTTATTTAAATTAA
>mk4.014029.00.01
ATGATTAAGAAAAATACGAAAATATTCACTTTTTTATATGAGCAGAAATATTTTAACGGGCTGATTAAAATTTTAGTCCAATCAAATCAGAATAATGTTATAAGAGTCTATGCTGAACATTTATCAAATGATTCTGTAAATGCTTTAGTTTCGGGATCAATGACCGGCATTGTTGCGAATCCGGCTATTTATCCCTTATACCTTGCAAAAAGACGATTACCATGCCAGGGTTTTGAGAACGCTCGTCAATATTTCGGAAAATTTCACCATTCGCTACGAATGGTTCATTCTATTCGTAAAACTGTTTTAGAGGAAGGGATTTCGGGTTTGTTTAAAGGTCTTTTGCCTAGTTCTATTAAATCAGGGGTAGTTTCAAGTCTTACATTTTTCTTTTATGAAAAGTTTAGTAAAATGATTTAG
>mk4.004278.01.01
GATTGTTAACATTATTTCAACTCATGGCCATTTGTATCGAGTTGTTCTCTGTGATTTCGACAATGGAATACGGAATCATGGAGAGGATAAATACTCAGGTCAATGGTACAATTGGTGCATTTTCCGGTTCACTGATCAACCGTATCTATATCGGCAATATACGCCAATGGAAAGTAGGGAAAGAGGTCAATCCGTTCAGTTTCGAGCAAGTTCTTTATTACTGGACAAGAAAATTGTCACTAGTGAAGACGAGTCGAGATTTCCAATAAATCGAGATCCACAATTCCATGTTGTGAAGGATGTTTTGAGAAAGGGAAATCATTTGCATGTGATAACAACAAATAATATCCGCACGGTCAATATGGAGATCAATTGTGCAAAGGATTACGCAACATGTATTGATTGTGCCAGTGATCCTGACTGCATGTGGAATAATGGCAACAAGAAATGCATCAAATATAATGAGGCTGAATCTCAGAAGGAATCAATTGTGCAAGATGTGCTGGATCGCGGTTTCAAATGCGCACAATTTATTAAGGCAGCCAATGAAAATGTAGATACGAGAACCAATAAACTTCCCTTGACCATTTATTGTAACAATTCGGAATATTGGCGAGGAGAAATCCAATGGAAAATAAATGAAAAGCTCGTGGGAAATGATCCGGATCAGTTCATCATTCACACGGATCAGAAATATCTGACAATATTACATGTGAATAACTCGATCAAGTCTGTCAAATGTCACGGAGTGAAGGAGGATCATGACAAGCTGTTTAATGGCGCTGAATATGACTGGATCACAAAGCGGGATTATTCCACTCAGCTCTTATCAGTTTATAAAGGTGGGCAGCCAGTGAATGAATGGAAGGTGGCGTTCATTTGCCTTATTCTATTAATTATCCTAGCTGCCATTGGAGCATTAATATATTGGTTTCGGAATCACCGAAATTATATGCCAGGAAGTACGCGGGAACCTCCAAGTTCTACACATGAAAACCCAGAGATGGTGCCACTCACTAATCGTCCCCAAATTCCACAAAAAGCTTAGAACGCGAATAATTGTTCAAATTGAATTATTGCACAAACCTTTCATGGCTGGCATAGAGAACATCAGACAGCTAGATGAATGTCATGGCCATAACAAAGCTGTTCACATTCCATCAACTTTCTAAACTTTATCATGACTAAATTTTGAGTTTTAGAAGTGTTTTTATATTTGTAATTTTCTTCCAAAATTAAATATAATTAAATAAAAAAAATTATTATTTTCAGTTGGAAATCATGAAGTCTAAATGTTTGTAAATGGAGATCATTTTGTTTGATTTTACAATTTTTTTTGATTTGTACTTATTTAGGATGCCGGGTAATGATTATAATGTTTTATTACCGCTTATATTTATATTTATTTATATATTTATTTATATTTTTATTTCACCACATTTGTTTAAATAAATCGTTTTGTCCTGA
>mk4.026456.00.01
AAGAAGCGAGAGATGTAACAAAATTGACAACATGGACAGAAATTAAAGAGTTCTTAATAAAGATATTCGGGATAGAGAAAAAGGGGAATAGGAAGATATTGGACTTCCTACACCGAAAACAAAGACGAGATGAATCAAATGCAGTGTACGCATGCGAATTAAAGAAATTGTGTAAAGAAGCCTTCGGAGAAACAGATTTACCTGAAGATAAAATGGTAGACGTCTTCATAAGAGGAATTAAAAGGGAAGACATACGAGCCAACCTTGGATGTTTGGCACCAGAAACATTAGATAAAGCAGTAGCAATCGCAAACAGATGTGAAGCCCATCTAGGACTGGGATATCAAGTGGCAGTCTTGGCCACGGAACCAACAACATCAACAATCAATGCCAACAATCAAAACAACAATACCAATCCAGCTATGAATCAATTCATTCCAAGAGCACAGCAGATGTTCAAGCCACCAGCAACGAGAAATCCGGAGGATAGAGGTAATAACCAAGTAAGTTATAATAATAATTTCAGGAACAATCCAAATACAAATGAAAAATGCTCCACATGCCAAAGAATAGGACATCGGTCAGAGAATTGTTTCCGAAATTACAATTGTCAAAAATGTGGTAGACGAGGGCATACTGAGAAAATATGTAGACAACCTAATAACAAAGCATGTTACAATTGTGGACAACAAGGACATTTCGCAAGGCAATGTAACATAAGAAGAGAACCAAACCAGTCAAGATTAAACAACTCTATGGGAAATCCACAAATTAACGTGATGCAAGAGATGGACATGCTACGGGAAACACTACAACGAATGCCCATGGAATTAAAAGAGATGATGCAACAGATGCCCACCAATATACAACAACAACGAATCAACGAAGATATTGGACTTCTACATCGAAAGCAAAGACGAGACGAATCAAATGCAGTGTACGCATGCGAATTAAAGAAATTGTGTAAAGAAGCCTTCGGAGAAGTAGATTTGCCCGAAGATAAAATGGTAGACGTCTTCATAAGAGGAATCAAAAGAGAAGACATACGAGCCAACCTTGGATGCTTGGCACCAGAAACATTAGATAAAGCAGTAGCAATCGCAAACAGATGTGAAGCCCATCTGGGACTGGGATATCAAGTGGCAGTCTTGGCCACAGAACCAACAACATCAACAGTCAATGCCAACAATCAAAACAACAACACCAATCCAGCTATGAATCAATTCATTCCAAGAGCACAGCAGATGTTCAAGCCACCAGTAACGAGAAATCCGGAAGATAAAGGTAATAACCAAGTAAGTTATAATAATAATTTCAGGAACAATCCAAACACAAATGAAAAATGCTCCATATGTCAAAAAATAGGACATCGGTCAGAGAATTGTTTCCGAAATTACACTTGTCAAAAATGTGGTAGACGAGGGCATACTGAGAAAATATGTCGACAACCTAGTAACAAAGCATGTTACAATTGTGGACAACAAGGACACTTCGCAAGGCAATGTAACATAAAAAGAGAACCAAACCAATCAAGATTAAACAACTCTATGGGAAATCCGCAAATTAACGTGATGCAAGAGATAGACATGCTACGAGAAACACTACAACGAATGCCCATGGAATTAAAGGAGATGATGCAACAGATGCCCACCAATATACAACAACAACGAATCAAC
>mk4.010933.01.01
ATGATAGTCAGTAACTTTTCCTTAGAACCTCCAGATAAACCAAGAAATATTCTAATGGATTCTTCAGATCAGGCAAGAATAATTCTTACTTGGAGTTCTCCGTTTTACATTGAGTCATCGGAAGCTGTCAGTGATAACATATCATACTACTTAATAGAATGTATCAACTGTCCAAATAAACTTGTCTTTCTTCCATCGTCAAAGACAAAAGAAACAAAAGTAATCGTACTTGGAAGTCTTCCTAGTCGAGAATACGATTTCAAAGTGAGCTCAGTCAATGATGTCAGTCAGTACGTAACAAATCCTTTTGATATGGATCAAAGCTCCTCCAAAATATCTTTGCTTACAAAGCCATTAGAGAATATTGAAAAACTGAAATTGAAATCAATTCAAACTAACAAACATGGAATCGTTCTTTCATGGAATCAGCCAACCTCACCAACTGACATCGTGGAATACGAATGTGTATCTTTTGGATTTAGGGATTATTTTAAGAACACCGATTTATTCAACGCAGATTCAATCTTTCATGTCTTTACAACAAACACGTCTTGTTCGTTTATTAATCTGATGACAGATTTGATTTATTTTGTTGCAAAGAAACAGTAG
>mk4.013170.00.02
ATGTCTGAAAGTGTATGGAAATTTATGAGAGAAAATGAATTGAGAATAGCGAATGAAGTTAGCAAAGAATTGGAATGCAAAATTTGTAATAAATTGATGATAAAAGCTTGCCATGCTCCTTGCGGATGTCGCTTTTGTTCCGATTGCATTGAGCATTATCTGCACGGAAAGGATAAATTCTGTCCAGGAACTGCAAGATATTGTCAAAACCGAATGATAAATTATGTAAATGACATCGCTATTGATTGGCCTATCAACATTCGCATATCAGAAATTGTGGTGAAATGCCCGAGGCAAAATTGTGAAATCCAAACCGAATTAGTCACAGTGGAGGACCACATGAAAACATGCGACAAGCGGCCAATTAGCTGCCCATTCACTGCAATCGGATGCGGAATGAATGAAGTCGTGTGTGACGAAATGAATGCGCATCTCAATGAGAGCAATCATTGCCATGTCAAATTGCTGATTGATCGCATCAATAAATTCGAAAATCAGATGGAATCAATGACGAGTAAAAATGATCAATTGACGCAGAGAATGTGCCTGATGGAAGAGAAAGATCGGGAAAACCGGGGAGAAATTGAGAGATTGAAGGGAGAAAACGATAAACTCAATCAGAAATTAAATGCAATGAAAGTTGAATTATATTTCTA
>mk4.000003.07.01
TTTCGCAAGTACATATCCGAATATCACCAAACGGCAATAACTCAAACTCAGAGGGCGGAGCCCATGGTGCGGAAGTGCCACTACATGGAACAGACGTGGCTTCGCCCGGAGACGGCAAACAAATTAAGGATAGAAATGGATGCATTGAAGGCCCAGTTAAGTCAGAAAGATGAAGCCCTGCGGCTGGCCGAGCAGAAGGCCCAGGAGCTTGAGAAACAAGTGGCCGAGTTGAAACTCAGAGATGACATCCGCACAGGCTTCATACAGAGCGGAGCCCTACTATCGGCGGAACAACAAGCCATAGTAATGCGAAACATTACAGGGAAAGACGACGGAGTAAAAGCTATGACTCCAGGTTCCTCCTGTCCACCGGAAGTCTTGCCTAAAAGGAACCTAAGAAAGAATTGGCCAAGCAAGAAAGAAAGGGAGCGAAGTTGCCTTAAAAAACAAATCAATAAAATAATTGATAAAAATAATTCCCTTTCTTTGTTGTCTATTGTGCAAGAAAATTTAGCAAGACTAGAACAGGAAAATGTTGTTTTTGAAAATGAATACTTTCCTAGCTTTAAAAAATTTTCAGAAAGTGATTTTGATTCAATTGAAACTGGATATACTCCTACTGGGAAATTTGGTACATTTTTTAAAGATACTTCAAATGTTGATAATTTAGACACACCACAACCTTTAGAAGATAATTCCTTTGAATTTGAAGATTTCAGTTTTAATTATTTGATTTCTGAAAATCGTCTGAAAAAATGTGTAGATATTCACGATAGAATTTCTAATCGCATAAGACAATTATCATGTACGAGTTCTATAAGTTGTAGTTCATCACAATCATGCGACACTACCACTAGTGTCGAATATAAAATTTCTCGCGGGTTTGGTAACATTTTATTAGATGAAGGTCAGAAAAATACTTTAAATACCAATTCAGGTACATCACTTTATATATCAATTAACTACAAAGATATTCATCCAAATATCAATTCTGTTTCAGCAATACAACTTTCATCACCAATTGAAGAATCCAGCATTTATAACAGACGATCTCAAAGACCTCCAACAGATAATAAAACCTTAAGAAAACAAGCACACGAAGAAAAGGCTCATAAAATTATAATTCGTAAACCAAATATCGAGAGAAATTTTCCTTGTGAATTCTGTCCCGCTAAATTTTCTAGAAGAGATGAATTAAAAAGGCATGAAAAAATTCATAGTGGAGAAAAGCCACTTTCTTGTCCATATTGCGATAAATGTTTTATGCGATCAGATCATCGTACAACACACATTCGAACACATACTGGAGAAAAGCCGTATAGTTGTGATATTTGCTCAAAGCGATTTGCCCGTTCTGATGAAAAATTAAGACACAAGCGTATTCATTTAAAAGAAAAATCCAAGAAAAATATCACACACGAAATATGTCTAAAACTTATGTCGCAGGCAAATATGGAAAATAGTAATAAAATTGAATCTAAATTATTTCCTCATTCCAGCAACACGTTGATTGATTTGGGTCTACAAATTTGA
>mk4.038495.01.01
AATTCAATTTCAAAATTTCTCCACTGCAGCCTTGGAATGAGATATTAATGGCAGAGCTTATAGAAATAGGCTTTGACAGCTTTACAGAAGAAATTGACGGAATTTTAGGATATATCCAGACAGAATTGTTTCAGGAAGATCAGTTGAAAGCACTTTCGATCTTTGAAAACGAAAACGTAAAAATCGAATATTCTTTCGAAGAAATGCCGAATATCAACTGGAATGAAGAATGGGAAAAAAACTTCTCTCCAATCAATATTGATGACAAAGTAATGATCAGAGCTGAGTTCCACGAATCTGTACCGGGAATGCATGAAATCATCATTCAGCCTAAAATGTCTTTCGGAACAGGGCATCACCCTACCACTCACCTGATGATTCAGCAGATGATGGACATTGACTTCAATGGTAAAAAAGTGCTGGATATGGGATGTGGAACTTCCGTATTGGCTATTTATGCAAAGCAGCAGGGAGCAGGAGATACAAAAGCTATCGATATCGACGAATGGTCAGTAGAAAATTCAAAAGAAAATGCC
>mk4.033615.00.01
AATATTGTAAATGCTCACAATACATTTTAAAATTGTTTTAAAACGTTTAGGTTGCATTTTTTCAACGACCCGATGTTGGTTTACAAGGATTTGAGAAAATGTTTCGCAAATCCGCTGATGAAGAATTGAAGCATGCTCGTGAAATGATTGAATATATGAACAAACGTGGTGGCATTTATGTTCCGGACGCCATTTCTCTCTCTTCTAATGACTCCTGGAAAGGTGCATATTATGCTGTCAACGATGCACTGCAAAAGGAAAAAGACGTCAATTCCAAAATAATTGAGTTACATGTTTTGGCTGGAAATTATGGTGATCCAAACACTCAGAATTTCCTAGATGATTTTCTCATGGAACAAATCCATTCGATCGCATCTTTGCAAGTTTTAATTAGTCGGTTCGATCGAATGAAAAATTACGAATTGGCTGAATTTCTAATTGACGAAGAATTAAAAAATAACAAATAAATTGAGTTTTTGTTTTCTGATTTGATTTTTATTTGTAGAGAATTCGATTTTTAGTTATAATTGAAA
>mk4.002029.00.01
ATGCAACTCAATAAAATAAAAAATAAAAAGGGTAAAATCATTGGGAGTGTCAAAGGTCCAGCTCCCTTAACAGGAAATCGTTATGTTGCAGGACCGGCTGGTCTACAGGGTCCAGATGGACCGGAAGGTCGACCTGGTCCAAAAGGTCCTAATGGTTTAACTGGACCGCAAGGCAAGCCTGGAAAAGATGGAAAGCCAGGACCAATCGGTCCAGTTGGGCCACAAGGTCCAAATGGAAGGATGGGTAGATCTGGAAGAAATGGTGCTGGAGGACCTCAAGGTCCAACTGGGAAACCTGGCCTTATGGGGTCTCAAGGACCTCAAGGAATGAATGGTCCAAAAGGACCGAATGGTGAACAAGGTCCAAAAGGAGATGCAGGTCCACCTGGAGGTAAAGGCCCAAAAGGTCCTATCGGAGAGCTTGGAGCTGCAGGTCCCATTGGTCTACCTGGAATTCGTGGAGATCTGGGTTCACAAGGACCCATCGGATCTCATGGACCAGAAGGAGAGCCTGGTGTTGGTGGTCGAATAGGGTTTCCCGGAGCTGACGGAATTACTGGAGTTTCAGGAATGCCGGGAGTAATTGGACCTACGGGAACCAAAGGTGATAGGGGAATTCAAGGAAAGAAAGGAGGGGAAGGAGTAGATGGCGCCCCAGGAATTGATGGTAAAGATGGTTCTGTTGGCGATCCAGGAGCTCCAGGAGAACATGGCAGTAATGGTATTCCTGGATCTAAAGGTTCTCAAGGTGGGACTGGTCCACAGGGTATCATAGGTAATGCCGGAGCAACTGGTAGACCTGGGTTAGACGGGATGATTGGGATTCAGGGAGTTAAAGGGGATTCAGGACCTCAAGGATTGAATGGTCGGTCAGGTATTATAGGAAGCGTAGGACCACCGGGTTCCTTGGGGCCTATAGGAAATCCAGGAAATCGAGGAGATCCCGGAAGAATTGGAACTCCTGGTACTAGAGGAATTCCTGGTACAAAAGGATCACAGGGACCAAATGGTCCTCCAGGAATAAATGGAAGTCCAGGTGCTGATGGTAGAGATGGATTGCCGGGTATCGATGGTGCCAATGGTAAACCAGGATCTAGAGGACCTCGTGGTTCACAAGGACTTGCTGGTCTTCCAGGAAAAGATGGAGTTGTCGGTCCTGTTGGATTATCAGGCCAACCCGGTGCAAATAAACCTCCAGGACCTCAAGGTAAAATGGGCCCCAGAGGACTTACTGGAAAACCAGGATCAAATGGTGTACCGGGACCAGTAGGTCAACCTGGTCCACCTGGTTCTCAAGGTTCTTCAGGCTCACCATATTAA
>mk4.017582.00.01
[truncated: 24,117,893 more chars]
