# Supplementary material for: A Dual Platform Approach to Transcript Discovery for the Planarian Schmidtea Mediterranea to Establish RNAseq for Stem Cell and Regeneration Biology
Source: PLoS One. 2010 Dec 14;5(12):e15617. doi: 10.1371/journal.pone.0015617 (PMC3001875; doi:10.1371/journal.pone.0015617)
Supplement: Dataset S3 — The SmABI datset in FASTA format. (TXT) [file pone.0015617.s003.txt]

>AAA.ABI.1
AACCAATTAAATTAAGAAAATAGCATATAAAAA
>AAA.ABI.2
AAATGGCAAAATTATCCACTTCCTGGAGGCTCATTCAAACGATTTGAAGCGGATTTTCCTCAGGCTCC
>AAA.ABI.3
ACTGGCAATTGGATCTTTCGTTATTTCAACCGAGGCAAATTATGGGATGATATTAAACACCTATATGAAGTTCC
>AAA.ABI.4
AACTCCGCAGGAATCAGATATACTAACTAAAGATATGAGTCGATTGAAAACAGAAATTGATCGAT
>AAA.ABI.5
AACTCCGCAGGAATCAGATATACTAACTAAAGATATGAGTCGATTGAAAACAGAAAACGATCGATA
>AAA.ABI.6
TTAGGAATAAAGAAGTCAATTGTTCAAGGAATCGGGAGTGGATGTGTGGGATTATCAGTTTTCAGTATCGGTTCTCTTGTGTTTTATGTAGGGTTGTTGTTAATTAACTCTGAAAATTATGATCCCGGAACCGTCATTCAGGTGTTTCTTACTATTGTACTGGGTAGCATTTCT
>AAA.ABI.7
ACTTATTATTGCTTACACAACTAAAGGATTTTATGTATTTACTAATCAAATTGTGGAAGATCCA
>AAA.ABI.8
CTATCAAAATTATATTCTAATTTCATTACCCACTATCACACCAACAAATATGGATGATGTCCTCGATAGTTTCTATTCTCAAAAAGCTTCACTTGTGGTGAAAAATCAATTTGTACAATGGCAAACTGGTCGCAGTGGCACGGACGCATTTAAAGTTAAAATTGCTTTAAATATAAATCCAGCCACATTGATTTACAAGCCCGGATTCTGGTTTACAGCA
>AAA.ABI.9
CAACAGCAAGAATGATGGCAAAGAAAAAAGTTGAAAATGGAGTATCCAATGTCAGATATCCATTAAGC
>AAA.ABI.10
ATTGGGGCACAAAACACAATGCATTCCAACAATCTGATTCTGAATTCCAACCTCTGTAATCCTTCAAAT
>AAA.ABI.11
AAATAGACTTTTAGCTGTCAATGCTCTTCAAATGGGAACCGATTATTCAAATTTGGCGTATTTACAAAATATTCA
>AAA.ABI.12
TATCAAAAGAAGAATATTTGTGTAAAAAAACTTCTAATCGCTACGGTCTACCAATCAAC
>AAA.ABI.13
CTTTGAACGAGTCTGCAAAAGTTAGATTTATGTGTTCGAATTGCTCCAATGTTTGGACAACAATGTTCGGT
>AAA.ABI.14
AAACTCCAATTTGGTATGCGGAAGAAATCGAAAGGGTTTTGGAAAACGTTTCGAGGTACATATT
>AAA.ABI.15
CAAGTAATTCCGTGAATTTGTTGACCAAAGAATCCAATAACTTATCAGCTCTGGATTACATTGAAGAACT
>AAA.ABI.16
CGGGATGGACCTCATTTTAAAAATGCAACCTTTAAGATTTACCTGGTGGCTCATTGCTATGCCTTTTG
>AAA.ABI.17
CATTTTTTTCAACAAATGCAGTTGAGGGTACTTGCAGAGGAATCATTATCAGTGTAGG
>AAA.ABI.18
GACAGTCCAGCACTCAAAAAAGCAGACATTGGTATTGCTATGGGGATTTCGGGAAGTG
>AAA.ABI.19
TGACAATTCTCTGCATTGATATAGGAACGGACATGTTGCCATCAATTTCGCTTGCTTATGAATTT
>AAA.ABI.20
TAAAGGACTCATACAATCAAGAATGGACATATGCTCAGAGAAAAAAATTAGAATA
>AAA.ABI.21
TAGCTTTGTTATTTCCGGTTTTAAATACAAGATTATTGCAATTCGAGCAGATCGTCTACTATGTTCAACATATTCTAATTGTTGTCGTTCCAATGTATTTAATGAAATCTGAAGGGGTTTTCAGTGTTGAACCTTTGGTTGATATGTCCTACGCTATAATGTCGCTTGGATTACAAATTCTCTACCATATGTGGGTTTTACAATATATCAGTTATACAACTCTTATAAACCTCGACAACATTCTTTGTCCC
>AAA.ABI.22
CAAAATAATGTAGCTGTAAATCGCCCTTTGGAAGTACACTATTTCAATCCCACTCAAGGTCTTGTA
>AAA.ABI.23
AATTATCTCGAAATGGTATACAAGCTCAAGGTTTCTGAATTAGCTATTTCTGATCTCGATAAGTATTACAAAGCTTTAGACAAAGCTATTATGAGTTATCACCAAGTAAA
>AAA.ABI.24
AAATGGTGATATCTGAGGGAGGGGAAAATCTGAGTGTTGGACAAAGGCAATTGGTTTGTTTGGCT
>AAA.ABI.25
AAATGGTGATATCTGAGGGAGGGGAAAATCTGAGACAGTCCAATTGATAAGCACAGTTTTCATGGTTATTGCATGTGTCTCTACGGTAATTGCTTGTGCAGT
>AAA.ABI.26
CACATCGACTCAACACTGTGCTCGATTATGATCAGATCCTAGTGCTAGAAAACGGCGAGATTAT
>AAA.ABI.27
GCTGGCGTCCCTTTAAACAATCTATTCTATGCAGGAGATCGGAAGAGATGCATGAAACCCGATTTG
>AAA.ABI.28
AATAATATCAAATAGCTCAAATTCATCAACGACAGCTTTAAACGACAGTCCAGCTGTCGAC
>AAA.ABI.29
TGGCCATAGTTCGCGTTGATTCGTTCCTCGAGACATTAGGTTTCACACTTTTCAGATCAGATATACTAT
>AAA.ABI.30
AGCAATAATGATGAACAAGGCATTACAGTCATTGTCCAGCGGTCTCAGTTATGAAATCATTCAAAA
>AAA.ABI.31
TTTGGCGGAATTATCGCTAACAGATATGGAAGAAAATTGAGTATGATGTTAATGGCAATTCCAA
>AAA.ABI.32
AAGGGAAAAAAGCTGCCATTTTATTAACAGCAAGAAATCTTAAATCTTCTTTGATTCTTGACACTTTAAATTCCTTAATGATATCGGGAGATTGTCCACTTTTGTTTCCACCGGATGAAATGGCTGGACTTTTGTCGGCTGTGCAGATCAGTATGAAACGTGA
>AAA.ABI.33
ACGCCACGTTGATAGCCTTCATAGAAAATCAAGGTGGTCAACTAGCTCAAATAAAGCCTGA
>AAA.ABI.34
GATTTGAGAATTTCAAATCAGCCACTATTTGAGAGTTTGAAGGCTGATGAAATATGGAAT
>AAA.ABI.35
TGAAAGGTTATCCTCCATGGCCAGCTCGAATAAATGTATTACCGTCCGATGTAAAATTACCACGT
>AAA.ABI.36
GATCCTAAAAATTGGTCAGCTTTATATGCAGTACAAACACTGCCAGAAAAAATTAAGATACAACA
>AAA.ABI.37
ATTTGTAGAAAACATATGGAAAAATATAAAACCAGATTATGTTATTCATGTGGGTTTGCACAGCTATG
>AAA.ABI.38
CCTGGATTGTTTTTATGTGGATATATTTATTATAATTCATTGAGTCACAGCAAAAATACTTTATTC
>AAA.ABI.39
AGTTACGTGTTGGATCAGTTTTGGATTCTATTGAAAACATTGAAGAGAAATGGCCAGAAATTAATCAGGAAACCATTGAGTCGATGCGTAATGATGTCACAGCTTTCATGAATGAAATAACGAATAAGTCGCTTGTGCATTTGTTTATGCTGAAAATCAACCCCAG
>AAA.ABI.40
TATGATCACACCAAACGGTCGTTTTCAGTGTCGTACAAGATTGTGCTTATCAATTAGTGATTTTCATCAAGAATCT
>AAA.ABI.41
TTGTTTTTGCTGAACTTTTCCCCGAGACTGTTGAAAAAATAAGAGCAATTTTAGTTGAAAGGAAGAGAACTGA
>AAA.ABI.42
TGAACAACTTCCTTCAAGCATTGATAAGGACAGTATTAGAGTGGAAATTCAAAACAATGCAGTGTCTAT
>AAA.ABI.43
TCAAAATTCTCCGATTGAAAGTTTTAGAGAAAAAACCTTACAACCACAAGTGAACGTGTATGATCCAAG
>AAA.ABI.44
CGAGATTAAACTAAGACAAGATGAACAGCTTTATAGAGAATTATATGTATCGTTGGAGGGACGGATTAA
>AAA.ABI.45
ACATTCGGGCTTTCAATAATAACGGATCTAAACAAATTAATTACTTCGGAGTGGTAAAGCAATCTTGTGG
>AAA.ABI.46
AATGTCATCATCATTCAAAAGTCTTATTGTAAAACAAGTTCTCTCGGGAGATTCATTAATTCTAAGAGATAGAT
>AAA.ABI.47
ACCAAGTGGTAGAGAATATGCAACTGTTTTTATAGCTAATAGTTCCAACGAAAAAGATAATCTAGCTG
>AAA.ABI.48
ACTCCTGGTTATAAGTTAACAGATAATAATGAACAATCGCCAGAACCCTTTGCCGATGAAGCAAAATTTTTTGTTGA
>AAA.ABI.49
AATGGAATTAAGCAATCAGTCTTTAGTTGGAAAAGTCTTAGAAGTTGGAAATGGAGACAATATTTCTG
>AAA.ABI.50
CCATTCTTTGTGCTGGTATTGATTGTCCTAGAGCAGCAAGGCGTTTACCTAATAGTAAAGAAGAAGCAGCTGA
>AAA.ABI.51
TGAAAGCAAAAGAAACGAAGCTTAATATATGGACTGTCGATGGAGAAATGAGTTATCTGGAACAAAGTT
>AAA.ABI.52
AAAATGCGCTTTGGAAAATGATATTTCTGATAAAGAGGTGAAATTGAATGTTGAATACGAATCCACCGAAAACCAT
>AAA.ABI.53
TTTGTCACTTCTGCTGCCGATGGCAGTATTAAAATTTGGCATCTTTTCAACCAAGAATTAATTGAAA
>AAA.ABI.54
TATGCTGATAATTCTCGAGCGCAATATTTTCATACTAGATGTCCACATAAAGGAGTTTTAGATTTT
>AAA.ABI.55
CTCTTCATTCGATATTGACCACTTTGTTAGAAAAACCAGTTATTGATTCACAATCTCCAGGA
>AAA.ABI.56
ATTTTAATAATAAAAGGAGACCCAGACAAAGTTCAACAAGTGTTATTTATTCTCCTGA
>AAA.ABI.57
AGAGCGTATTAGTTTACGAAAGCGTTGGTTGAAGGCAAATCAATCTTTACTTATCAGTCTC
>AAA.ABI.58
GGAAGAATTATGTACACTTGCTACTGGGATAGAGTCACATGGTGCATATCTTCGGTATCATCTT
>AAA.ABI.59
AATCGTTTATAATAAAAATAATATAAATGGAAATGCAAATGCTATTACCCCAATGGAGAGACGATTA
>AAA.ABI.60
TTATAAGAAGCATGGGATATTGGATGCTGGAAGAATACATCATTTCTTTAGATTCTCT
>AAA.ABI.61
TATGAATATTCGAATAATTTTCAAGATGGGCAAAGTGATTATATTAATCATAAAGATTTG
>AAA.ABI.62
TCGCTTTTCCAGTGAAACTTCATCGTTAGCAAATTTTACTCATTGGATGAAAATAGATGA
>AAA.ABI.63
AAATGGCGCTCTTTTCTGGCTATTGAAAATCCATTGGACCCTTCAAGTGACTGCGGATCTCACCTTAACGAAACAAATTTCAACAAAATCTTTGATTCATTCAGAGATGTTTTATTTGCTAAAGGTGATGTCAATAGAATCTTCCAAAATCGTCCCCCGGGAAATTCTACAAGTT
>AAA.ABI.64
AAGATAAATAATGAGAAATGCGTTGGCCTTGATATGGAAGATGAAACGGAGTTTGGAATGGACGGG
>AAA.ABI.65
AAATTATTATCGGAAACAATTGATAATGATTCGATTCAGTGTAACATTTGTATGGATAGATC
>AAA.ABI.66
TCTTAGCAAAAAGTAAAGCGGAATTACAAAATGATCACGTAAAAGCAAAGAAGGGCTCAGAAATTATCGAACTATTATCAGAATCAGTTGATTTTAAAGAATTGGATCAAGATCATGAAAATGGATCAAACGGCACATTCTGG
>AAA.ABI.67
TCTTAGCAAAAAGTAAAGCGGAATTACAAAATGATCACGTAAAAGCAAAGAAGGGCTCAGAAATTATCGAACTATTATCAGAATCAGTTGATTTTAAAGAATTGCACCTTTGTCAGATCTGTATGGATAGGAA
>AAA.ABI.68
TGTTAATGATGTCGAAGTTATTGGAGTTGAAATGAACGAGTCTTTAGAAAAAGGAACAGAT
>AAA.ABI.69
ATTTTTGATTCGGGCAAATTTATTAAGGAAATCGGAGCTGCCTGAAACAGTGAATGGCATTCCAGT
>AAA.ABI.70
CAAATTCAGTTAACCAAGGATCAAATCAAAAGATTGCCATTTCATCAGAGAATTGACCGAGC
>AAA.ABI.71
CTTAATGAATAATGTCCCAGTCTGTGCTGTGCAATTGTTGCAAGAGCATGAAAATGGAACAAATGGCCGAT
>AAA.ABI.72
GATTAATGATGCGGTAAAATCATGCGAATCAGCTGAGGAATCAAATCATTTGCCATTG
>AAA.ABI.73
AAATCAACAATATAAATTGCCTCGGATGCGAGCTGCCTGAATTCTGGTCAGAGGGAACTGAAGGAA
>AAA.ABI.74
AAAAAAGAAATGTTTTACCAATTCTACCAGATAGACCTAAGTATTCCGACAATAAACGCCCA
>AAA.ABI.75
AGTATTTACTCCCATTACAAATGTTAATATTGTGTCAAATTTCACCGAATCAATTATTCC
>AAA.ABI.76
GATGGTAAAATTACGTGAAAATAAAATTAAACCAGGTAAGCAGCATAGTGAATTGTTATCGGATGAATTTGAGGGCTACGAGTCAATCATTAAAATGCTT
>AAA.ABI.77
GACAATTTGAAATATCTTTATGGAATTAAGCTAGAATTTCCTGTCGATGATGGAACTGATGGAACATTTT
>AAA.ABI.78
TTAGAAATAGATATGGGATCAGAAAATGCAGTTGTTGTTCTATGTGTGGAACCGGAATCTG
>AAA.ABI.79
TCACCAGAAAAAACTGCAAGAAAATGGTGTTAAAGAATCAGCTGCTCAGAGCCCATGTGGGCCACTTA
>AAA.ABI.80
AGCAATTATGGATCTCAGAAATCGATTTGAGCGAGCATCGGCTGAAAGTCGTGAAAGGAAAA
>AAA.ABI.81
CACAACTGGATATGGTGCTGCTATAAACACTGCAAAAGTAGAACCAGGTAGCGTTTGTGCCGTATGGGGTT
>AAA.ABI.82
AAAGACAATGAATACAATGAACCTGCAAATAATAACTATGACGAGGTTGACAATTCTTTGAAACGAAAT
>AAA.ABI.83
CGATACAAATGATTTTGATAATGCTTTATATAGCAAGACGATCGAAGCCCTTTCTAGATTAGTTGACATTTCGGAAATGTCCAAAGAAGATATGCTAAATTTAATTAAAACAATTAGTCCAAACATTGATAACGTCACAAAAGA
>AAA.ABI.84
TCGATTTCGAGTTTCCCCTGTTGGGTAATGATTCAACTGTTCCTCATCCCGCAATTAATTGTCACTTG
>AAA.ABI.85
AATGCCGATAAACTTGATCAGGAATCACAAATGAAAATCGCAGAGCTCTATGAAATTGTCAAGAAATGGGAC
>AAA.ABI.86
AGATTTACCTGAAGCTGAAAAGGATTATGAAGAAGAAACAAAAGACTGTATTGAAAAATTATCTATTACTCCTTTAACTGCTTTTAATCGATTTAAGGGAAAAGAAATTTCAATATCTGGAGTCACAACTAAATCGAAATCAGTTTTAAA
>AAA.ABI.87
TTGAACTGTTTGGGGAAGTATTTCCCTCGGTAGAAGACCTCATTTTAAAACCGGTAAAGAATC
>AAA.ABI.88
CATGGCTTGAATGTTTGTTGGAAGAATTTTTTCAACAGAGTGATCTTGAAAAGTTGAAAGGATTACCATGG
>AAA.ABI.89
ACAGTTTAAGAAATTGAGAGAGATTTCAATCAAGTGTATTTTATCAACTGACATGACAAAACAT
>AAA.ABI.90
TACTACCGCTACTCAGATTCTAGTTGGCAGAATTCAGTTCGCCATAACCTATCGATGAAT
>AAA.ABI.91
CCGGGCTTAGCTTTTTTATTGCATCAGCAGTTGTGTGGATTGAGAACCGTGGTTTATGCTATGAAA
>AAA.ABI.92
AAATTCCATCGTTTAGGACTTCCTCCAAAAGTGGGCTCCTTTCAATTATTTGTTAGCAATTACA
>AAA.ABI.93
ATTGTTTGATATTGTTTTTTGCGACTTCAAAATTGTCGATACTGATTTAAATGAAAGTTATTATGGTTTCAAGGACATGAATCCAATTTTTGGACCATACTTTAGTTTACATGATGAAGGTTATCTATTTGAAGCTAAACCATCGTTAGCTTG
>AAA.ABI.94
CTGGTTGTTATTCAATATCCAAAAACTACAGATCTCCATTCTGAGTTAAGTGCTTTA
>AAA.ABI.95
TCAAGTGTTATTAATCGCGAAGGAGTTGAAAAACTTTTGAAAACAATGCTTCCTACTCAAGA
>AAA.ABI.96
TTTTTCGTTTGGGTTTTGATTAGTATTTATCAAGGGGGAATAATTATGTATGGTGCTTTG
>AAA.ABI.97
AACTTATGAGATGATTTTTAAAATTCAAGCCCAAATTTATGCCGAGAAACCTAACAAAA
>AAA.ABI.98
CACAATGTCATCCCGGTAAGAGAAATAGAAGATGAAAATTCATCGCCTGGAAATTCGTTTGATATT
>AAA.ABI.99
GTACGGTATCTTATGGAGCTGATTCGATGGATGAGATTGCTGAACAATTAAAGTCATTCTATG
>AAA.ABI.100
ATTGTTCTCCTACATAATTCCATTAGCTCTCAGAGTAAACTTAGATTTGGCTA
>AAA.ABI.101
TGGAGATAAGAGAACAATTATAAGTTCAAAAATTGAAGTCGGAGACATAATCATCGTTGATAAAA
>AAA.ABI.102
GACCCATTTTGCACCAGTCATACGACAGGTTTCTAATTTATCCAAGGAGCACCGAGATGGGT
>AAA.ABI.103
TTGAAATTTTGAATAATAAATGTTTATTTTTAAATTGGGCGCCGAAGCACTTACTCGCTTAGAGGAGC
>AAA.ABI.104
TATTATCAACAGAAGATGGATCAATGTATCAACCAATGCCTCCTAGAGCCAATACTAT
>AAA.ABI.105
CCGAGCAGTGGCAGAAGATGATATTCATTCTAGAGATTCATTCATTATAAAAGTTTTTGAACGAAGCG
>AAA.ABI.106
GTATTTTACAAGTCCTGAGGGATAATCCTGAGAAAATAAAAGAAAGTGTAAGATATAGTGATGATTTG
>AAA.ABI.107
CGCTGGAGAAATTGCTTTACGGGGAACTCTAAAAACTCTCAATTCCAGTAAATCCTTAACTGAAAACGAT
>AAA.ABI.108
CGTTGCAACCAGCTCTTTTGATCAATGTAAAATACAAATATGATGGATCCGTTTCGCCATTTGTGAAACTGAG
>AAA.ABI.109
AAATAAACTCAGAAAACCGAAAAGCTCAAGTAAAAAAATCGCTCCAAATTTTATTTTATCTCGA
>AAA.ABI.110
TCAGAAAGTTGGTAAAATTCCAACACAAATTAAAGGATTTACAAATCTCTATGCTATGGAAATAG
>AAA.ABI.111
AGGAAATAGAGAAAAGGCTCTTTCGGTTATTGAAAAAGCTTGTGAAGATTTTGCGGATTCAGTGTTT
>AAA.ABI.112
TATTGCAAACATTGTTTCAAACTTCATCAGCTGGAGATGATATTCACAAGTGCTACCTTCAGATATTGAGCAGGATTAATGCCGTTACTAGATGCTCGACTGCACCAGAAAATATTGGGGACCAAAATG
>AAA.ABI.113
CAAACATTCAAATCAATGCCATTGGAAGTTCCGTCGTCTCCCTGGAAAATTTCAATTGAGCATTGCATTTTAAATCATTTTAGAGATTCAACAATTATGGAATCGGAATTGTCTTGCTGTGAATATCCAAATATCAAGCTTTCCTCACAATATGCTGCGGTCCCACAATACATTTTTATCTATTTAGTTCGCGGAGCATATAGAATAAATGAAAAGAAAGTTGATACTTTCATATATTTTCGGAGTTTTATAGATATCCCAACGAAGGATGGAAATGTAAAATATAAAGTC
>AAA.ABI.114
GCGAAAATATTCACACTATCGAAACACTAAAAGATTTTCAATACGTTGAAGAAGGGAAAGATCTTGG
>AAA.ABI.115
TCCAGTCGATCTATGAATATTACTATGCTAAACAAAACGAATTACAAAAAAGTTTGGCTACAACGAAAAG
>AAA.ABI.116
AAAATAATGTTACAATGATCGTGATGTTAACAAGAACTTATGAAGAAGATAAATTTAAATGTTTACAA
>AAA.ABI.117
ACAAACGGAAAAGAAAACGAAAATCAGACAAGAGATTTCCAAACAATCCAGAATTACGAAATGATAATCGCATGTTTAAATACTGGTCGCAACGATATGATCTGTTCGAACGCTTCGATATGGGCATTAAACTTGACAAAGAATCGTGGTACAGCGTCACTGCCGAGTACATTG
>AAA.ABI.118
CGGCTCAGCCTCATAACCCATCAAATGTTAAAAAGCCTGAAATCAAGAAAAGAACGAAAAGATTAAATGAGATAAGATCATCATTTTTAAAGCCAAAACACGAAAG
>AAA.ABI.119
AATGTGGTCCATACAAGACCACCTTTTACAGATATTAGCAGCTGAGTGAGAAAAATGC
>AAA.ABI.120
AAAAACGAAATCTATTTGATTCCAAAGAAATGCGATGAAATGGTGGCAAGATCCCATTTGTCGATATTCGGTGC
>AAA.ABI.121
ATTGCACGAGTTAAAAATTATTCATCGCGACATCAAACCCGACAATATCGTTTTCGACGGAGCGGGAAATGC
>AAA.ABI.122
AAAGCGAACTATATATAGCCATGCCGTACATGACAGGGGGCTCGCTCACCTTGTATATCCAGGAAAAGAAA
>AAA.ABI.123
AAAGAGGGATTTTATATGTTTGAAATAATCAAGAGCATGGAGAATATGAATTTGGGTAAGGAAT
>AAA.ABI.124
CAATTGGGGTTTGGTTATCGTGCAAAATATATCAAAAAAACTGCTTATTGGCTTGAAAATAATGGAG
>AAA.ABI.125
TAAACTTAACTTTGAGTTGTGGTCAAGCCTTTAGATGGGAGCTGTGTGGTGGTGAATGGAGATGT
>AAA.ABI.126
AACAAGAAGACGCCATGATTAATGACAGCACTGTAACCATACAAGCATATGAGGATGTATTAGAACAAAATAGTCGTTTGTTATTTGTGTTTTTTGTAAATTAGCTTTT
>AAA.ABI.127
TATCAGAAGAAAGAAATTTGTTCACTAAATATGATGATATTACCGAAATTATTATTAAAAATTGGATTACATTGTGTATGTATTATTCGTTCAAACATGATGAAGCCGGTAAAAATCTTTT
>AAA.ABI.128
AGTCCTGCTCAAGTGGTAACAAGAATGTAGATTTGAATTCTCCAATAATAAAACAATTATTTCTT
>AAA.ABI.129
CTCCTCACTTCTGTTTCTATTGCGGACTCAAAATGTATCCCGCTTTCAAAACCAGTGATACCACCAGTAAAGAAAATTGTGCATTTACAAATGCCAGTTGATTTCAAATGCGCAGATAAGAGCGGCGAAATTAGTCCTTCCAAC
>AAA.ABI.130
TTGATGTATTATCTTTGGACTCTATTTCTCAAGTCAAATTGAAAATATTGGATAAAGCGAT
>AAA.ABI.131
CAAGAATCTAGCAAGCAGTTGACTATTGAAAAGATTTTACGAGCGCCTTTAAAATTCCCCATGT
>AAA.ABI.132
AGAATAATATTAAAAATGAAAAATACGGAAATCTTCGACCCGGTAGAACAATTAATAGGGAACACTTGTT
>AAA.ABI.133
CATATACTGAGAATTCATGGTTTAAAGTGTTGAAAGAACGATGGGGTTCAAATGCTTACGGATTAGA
>AAA.ABI.134
TAATCGCAAAATCACACAGTATCACATGGAAATGCACATTGAAACTGCGGAAATAA
>AAA.ABI.135
GATTTCAGTGAAGAGGAAGAGGAAACATTACAAGCGTATAACACTAGAAAAAGAACGATTTCT
>AAA.ABI.136
AAAAAACACATTCATGCTTGGAATGAACCTAAATTTGAAGAGTTATATGCAGCTGGAATAGA
>AAA.ABI.137
ACCTCAAATATTCAGAGAAGCTACGTAAAAACCAAAAAAATATTAAATTAGAACAAGATGTT
>AAA.ABI.138
CATGAAATCTCTCAATCACCTGGAAGTGTGTGTTCAAATTCATCGCATAAAAGATATCATAAAAATTA
>AAA.ABI.139
CCTACTGGCAACAAACCTAAATTTGTAGTTAAGTCGAATACTCGTCCATATCTTGAAGAGCTGAAAGACATTTTTGGAAAAATCGGCATTCCTGAACAAAACAAACAAGGGTTAAACGATCTTTATGATTTCAAACTTAAA
>AAA.ABI.140
CGGCGAAGACTTGCTGAAAATTCTTGATTCACTCCATGATAAAGATCGTTCAATGTTATTGGAGCGAATAAAGCGCTCAGGTAAACCTGTTTCATCTGAAACCGAAAGTTCGATTCAATCATCAGCGTCAACAGAAAGAACTCAGAAACCTTCCAGACAAAGAGA
>AAA.ABI.141
TGCCATTTATGCTAGTATTTGGATATGATCTTATGGTGAAAAATTTTAAAAGCAGCA
>AAA.ABI.142
AACACTCTTCAGTAGTATCAATAAATTATCTACCTAAAGAATCATCTGAAGAAAATTCTATTTTCGTGC
>AAA.ABI.143
TTATGCAAAGTTATTTAATCTGCATTTACGGACCTGGAGGAGATGTGAAACTCAAACCTCCATATATAAGTGGACCT
>AAA.ABI.144
GAGCTCGGCAGCCCAGTGCTGCAAATATGCTGAAATTGAAATGGAGTGATGAATCCGCATTGAAGGCGCAAAACCTAGCG
>AAA.ABI.145
AATTCTTTAATATTGATTTTAAAGTGCAAAGTTTTAACAATCGAAATGGGATATCCAACACTGAAAAATAATGT
>AAA.ABI.146
TATGGGGTGAAAACAACATCAAATCCATCAAAGAAGTCCAGCGGTTACAGAAATTCATGCACAACAATTTGGAGA
>AAA.ABI.147
CCCCCATGCCATTATTCAACAATTTCCTGGATTTGACCACGGATCACTTTTTTCAGCCGATACGAG
>AAA.ABI.148
AGCTACACCAAATCTCCACCCCTCTTTACTCCAGGCGCTAATGCCCCAAAATGGTTTGAATGGTG
>AAA.ABI.149
ATAACGCTTTAATGAAAGATTTGGTGAACAATTGAGATTTTTTCGACTTTAGATAGAGAGAGAAACATTCCCA
>AAA.ABI.150
TCAACATCTTGAAATAGTCGAGGAAAATCTTGAAGGACCAGTAGCTGGCGGCCATGGAGATTATGTTGAAACGCACGAAAAAGTTAATGAAGATTTAGAATTCGATCACGAAAATCAAGAAGTTCCAACAGATGAGATTACCAATGTTACAGATAACATGATAAATGAAGCAGAACAGATTGCTGACGAAGAAATCGCAAAATCA
>AAA.ABI.151
CAAAACGTGTTCCGAGATTTGAGGAATTTAATGTTGATAAGTCTCACCATTTGGATTTCGTGAAATATGCCGCA
>AAA.ABI.152
AGATGCACCAGGTCAAAAAGCCTCAATACAAGTAACAGATTCTAAATCTCATGTTCTTTATCAAAAAGACGACATTTCAAAAGGCAAGTTTGCATTTACCACCGAGGAATATGAAATGTTTGATGTTTGTGTCGAAACAAAATTGATGGGAGGTGGTAAAGGTCCCGACCGAGAAGTTTTCTTAGACATTAAGCATGGAGTTGAAACAAAAAATTACGATAGCCTTGCACAAGCAGAGAAATTGAAGCCCCTCGAAGTGGAATTGAAACGATTGGAAGACCTCAGCGATGAGATTGTGAAAGATTTCCAGTATATGCGTGACCGAGAAGAGAAAATGCGTGATACAAATGAATCCACCCACAACCGAGTGTTCTATTTCTCCAT
>AAA.ABI.153
AATCGTGATCCGATATTAGTGTCCATAAATGATTACAGGTCATTTTATGTTGGTAATACAGAAAATTACCATGATCATGTCTCTGGAACTGGAATTGTTAAGGAAATTTTCTTGCCAAAACCTATTAAATTTAAACCTTATTCATATTTTTGTGAAAATCTTCCA
>AAA.ABI.154
TATGTTGCTCGAGGAAATTTAAATCCAATTCATGCAAATATCGGTGGCATAGTAGCTCAGGAAGT
>AAA.ABI.155
ATTCCAAAACGTACAAAAAGCTATAAAACGCAAAAGGCACAAGAAAATTCTTTTCCTATTTGTACTTT
>AAA.ABI.156
AATACTCCCAAATTGGTTAATATTTATACAAAGGACAGACCAGAGTTCTACAAGACCGTTATCAG
>AAA.ABI.157
CGTGAGAATTGCCAGATTTATTACGCGGATTTGATTAAAGAAGAAACTGCTAATATTAAAGGTCCA
>AAA.ABI.158
TATTGAAATTGAAAATTGATATTCTTTATAATTGGTTAACGGAGACCACAGCAGATGTCATGCTG
>AAA.ABI.159
AAATAAAATTTATCAACGGCTCATGGATTAGAGAAAATGGTCACCAAACTTACAACTCAAGTTTTA
>AAA.ABI.160
TAGTGAAATAGTGAAATTCGATACAAAGAAATTAAAAGCAAGCTCACAGAGTAATGGAAGACCGCCTGTCAAACC
>AAA.ABI.161
ATACGGTACAATCCATTTTGGATAACATCACAGATATTAGTCAAAAGTTTATTCGATGTACTGAACGAAATTCTGTGATTGATATTATAAAACGTATGAGTAAAGAAAAAGCTTCATTTGCTTTGATAAGCCAGGACTCTACGA
>AAA.ABI.162
TGTTGTGAAGATCCTCAAAAGATCAATGATATAAATCTATCCGAAGTGTCTTTGGATGAAAAAGATGAAGAT
>AAA.ABI.163
CATGGAATTATTATCTCAAGAAAGAATAGAAAATTGTATCGCAAGAGATCCTTTAAGACACGAATTGCAAGTGGT
>AAA.ABI.164
AAGTGGGAAATTGGTAGTTCTGGATAGTAAAATACAAATTGATAGAGGATTTAAGGCCTTGGTTGATAATA
>AAA.ABI.165
AATTATTGACCCAGATTTGATACAGCTTGATACTTCTTGTGATAATCGAAACCATACAAATAAAGAAAACA
>AAA.ABI.166
CATTCAACATTAAAGATCTTTTACCATTCGCTCGGAATTCATTAATCAGGCAGTCTTCTCAGTTAAATC
>AAA.ABI.167
ATCAAAATATCTTTAAATCAAGCTAAATCTGGATTAGCACCAAGGCAAATTAGAGTTTATGCAGATGGAGTTTATGATATGTTTCATGCTGGTCATGCAAGACAGTTGTTACAGGCTAAAAATGCATTTCCAAATATTTATTTAATTGCGGGGGTTTGCAATGACGCTGATACAAATTATAATAAAGG
>AAA.ABI.168
ACCCTGGTCTTATGGATTAGATTTTCTTGAACAACATAAGATTGATTTTGTTGCCCATGATGACATACCATATGAA
>AAA.ABI.169
TTGTTACTGATACTAAATTGAGCAGAGAATTACATGAAAAACTTGGGTTATCAATTGTTTCTGGTTCAAA
>AAA.ABI.170
TAATTGAAACATCGGCCGGATATGCGGTTTTTAAGTTAAGTCGTGATATAGAACAGATTGATAATATTTACAGTCATTTTATCAATCAAAATGCTATCAATAAATTATTAAAATTGGAAAAATTTGTCAAATT
>AAA.ABI.171
TGAAGACATCAATGGAAGTTCATAAAAATATTATGCAGAGTAATTATTTTGGTAACGTCAGTTT
>AAA.ABI.172
ACTCAAAACTCGATGAAACCACCGCAAAAGGCATGAATGCTGAGGAAGTTGCCAGCGCAGTATTTTCGGCGATTAA
>AAA.ABI.173
CCTTGGTGACATAGATTTCGTCAATAACACAGAGTTATTAAGAAATTTGACATCCGATAGCTACTCCAAATG
>AAA.ABI.174
TGGTGTACTTGTTGCATTTAGCCTAAATGTTTTAGCAGATTATAAATTCGGCCCATCATTCCTCGATTCCTGTG
>AAA.ABI.175
AGAATACAAATCCTCCAGAATTCAAAGAATTAAGGGATACTTTGACGAATCCAATAACTCGTAAACCCAAAAGA
>AAA.ABI.176
ATTCAGAGGGTAAATGGATCATTAGCTGTTTCAAGAGCCATAGGTGATTTTGAATATAAGAATGTTGA
>AAA.ABI.177
TTGTAATGAAACAATTGATACATGCCTGTATAAAGGAAGCCGTGATAATATGAGTATTGTATTAGTGGCTTTTGAAAACGCTCCAAAACTTGATGAATCATATGCATCGAAAGACAAAGAACTCGATAAATTGCTACAAGAAGGAATAAAGGACTATCTTGCAAAAACTGAAGATGCGGATTTGAATGCTGTTGTCAATCATATTCAAAATCTAAAATTGTTAAACTTTCCGCCAGGTGGTATACATTCGAAGAGACATCTAATTGACAAAATATACAATGAATTATC
>AAA.ABI.178
TAGTTGTGCGAGCGTCACAGGAATTTATGACCCATTTACATGCACGTGGAGTGAAACAATAATCAATTTATTAAATATTCCAAAAGAAATTCTTCCTGAAGTTAAAAACACTATAGATAATTTCGGTAGAACCAGTACTGATTTTTTGG
>AAA.ABI.179
TTGTATGACTTGTTACAATCGGATCCTAAATTAAATTCCAGAGCTCGAGCAGGGGAAATC
>AAA.ABI.180
ACATTTATTAGCGCTGTTGGAGGAAAGGCTCATACGGGTAAGAAGGAAGAGTGGAAAAAAATAGAT
>AAA.ABI.181
CCTGGAACAATATTCAGTGTCGCCGAAGAAGTTATAAAAGCTGGAGGAAAATGTCTGCCCTGC
>AAA.ABI.182
GGTAAATGCGCTCTGGCCGAAAACTGCTATATATACTGCTGCTATGGAAATGCTAGGAGGCGGGAA
>AAA.ABI.183
TGGAACGCAAAATGGCTGCAAATACCGGTAAATTAGCGGGAAAAGTGTTATTTATTACTGGAGCT
>AAA.ABI.184
AATGACTACGTCGCAAAAAAGCCTAAAAGGAATAATTGCCGGTGGTATAACAGGAGGTTTAGAAATTTGTATAA
>AAA.ABI.185
CGTATACGGATCTATTCCAAAATCAGCTGTGAGATTCGGAGCATTTGAAGAGTTTAAAAAGAGAAATTTGTCAGCTGATGGAACTTTGACTAATAGTAGAAAACTTCTTTGTGGATTAGGTGCCGGTGTATCTGAAGCTATTCTTGCCGTT
>AAA.ABI.186
CACCTATTGATGTAGTGAAAACAAGAATGCAAGGTCTCGATTCCAAGCAATATAAAAATACTTTCGACTGCTTCCTGAAAATATTCAAGAATGAAGGTCCCAGAGCATTTTACAAAGGAACTGTTCCTCGGTTGAGTCGAG
>AAA.ABI.187
GATGGAAATATTAAACATTGCAATATCAAAAGTGAATTTGTCAAAATTGAAAAAAAAC
>AAA.ABI.188
ATATCTATATATGATAGAGACAAAACTGTCGAATGCATTATATGTTTATGTGAATTTCAAAAATTTGAGAAGGT
>AAA.ABI.189
ACTGGACGAGATTTTATACAAGTTGCAGGAGGGGACACAGAAGAAGCAGAGGTGTTTC
>AAA.ABI.190
CTACCCAATAGGAATCATTTATCCAAATGAAGGAGAAGAAGAAAAAGTATATCAATTATACAAA
>AAA.ABI.191
TGTTAATAGTAGTCATTATTATGTCAAGATGAAAGGCGGTAATCATGGCTATTCTCAATTTGAAGATGAC
>AAA.ABI.192
TGACAGAATCTGCTAAACAATTTAAGCCAAGAGATAATAGATGGCAATACAATAAACCTATGGTGTTCACT
>AAA.ABI.193
AATATAATTTACCAATTGTGATCGCCATGAACAAGACTGATTTAACTGACTGCCAATGTATAAAAGATTGGATGAAT
>AAA.ABI.194
GAATGGATTTCTCAATACAATGGCTGTTTTGTTAGGAAAATATAAGCAGTGCTCAACATGGAACGGTG
>AAA.ABI.195
TGGCGAAATTGATAGAATCTCAAATGGTACATCAATTCCTAGATGACAGGATTAATACAGTTATACCGAA
>AAA.ABI.196
AGGCGTAAAATAAATGACATTGCCATAAGAGTTCGGGATATCGCCAAGAAAACCACATTTGGAACTGAGACCGTGAATACTGGAAATAGCAAGTCCACTT
>AAA.ABI.197
AAGTGGATAACATTCGATGATAATGACATAGATAATGCTGAAAACAAGGACTTTATCCAATTTGA
>AAA.ABI.198
GGATCGATGTTTGCTTCCGCCTCTTGTGATCATTCTGTGAAGATATGGGATTTACGTAAAAGTAAATGCGTTCAAAC
>AAA.ABI.199
CATCTGGTGCAAAATATGAAGGCGACTTTTTAAACAATATGTTTCACGGAGAAGGAAAATATACATTTCCCG
>AAA.ABI.200
ATCGGTGTTTGCATTGGTTTGGGATTATTTGAGATTCTCTGCATCGTGTTCGCTTGTTGTGTTGC
>AAA.ABI.201
GAAGAATTCATTCCATTTCAATTCCAAAGAGAAATTGAATTTAACCGTAGTTGAAAATACCATGGAAGA
>AAA.ABI.202
TTGATCATTTTCAACATTTGCTTTTTCTTAATTGGCGCTCTCATTCTTGGAATTGGAATATGGGT
>AAA.ABI.203
AGCGATTAAAGAAAGTCAATGTTTGTTGTTTTTGTATTCATTATTCGTCACCGTTGTCATCGTTGGTCAGATT
>AAA.ABI.204
GGTTCCTTGGTCATTATAGATTTTTTGAAAGCGACCAACTCAAATCAACTGCAGCAGGAAATACATT
>AAA.ABI.205
ACAGAGGAGTTGCACATAACCAGTGGGGAAATGGAAGTCTCCCAAATGTTGCTGCCACAAAGAGTCCGA
>AAA.ABI.206
AATTGTGTTGATATGAACATCGAAACGTCAGAGCAAGCTTCTTTAGATGATGAGTTATCTGAGGTAGAACTTCCCGATG
>AAA.ABI.207
TTAGCTTTATGAATCCAGGCTATGCCAATATTAAATCATATTCCAATCCTTATGATGACGGCAGATCATCA
>AAA.ABI.208
AATGGCTATCGAATTGTTGTTTATTATGGAAATGATTTTGTTGATCTTTTTCACTACTGA
>AAA.ABI.209
TTGTCGAGAAAAAGCGACTTGGAGATAACGATTTCATTTGGCATTCGTTAGATTTGTTTTTGGACATTGTATCGATTTTCCGTCGAATTATGATGTTGTTGGCCAAGAGAAACGAGCGTCGGGAAGATTAATAATTTTTGTTCATGAACGGCTTTGTGCATAAAACTAAATGTTTGTTTCTACAATGCGTGTTCCTTATTACTATTATTGCGATTGTTTTTTATTTGTTGGTGCTGTGGGATTGTATTCTCGGTGTGGACATAATAAGG
>AAA.ABI.210
AACCAATCAATCTAGAAAGTGCTTTTAAATTCGATCATTTAGGTAAGGAAGTACAGCAACATTTGAAAAATGTTTATAGTACACTGGCAATTGGAATAATTGCAGCTGCAGTTGGTGCTTATGTTCATGTCTTCAGCATTTTTCAAGCTGGACTACTGTCATTTATTTTATCATTTGGACTTTTGTTTGCAATTTTACTAACAGAACACAAAAAGGAGAACATACCAATGCGATTGGCCTTTTTCACTGGGTTTGGATTTGCAATAGGAATGAATTTGGGTCCGCTTATCAGCGTAGT
>AAA.ABI.211
CGTTGTTTAATCGAAGCCGTTCATATTTATATATGGGAGGTATGCTTCTTTCGGGACTTAACATCTTAG
>AAA.ABI.212
AAAGAGATAATATCTCACAGGTTTATTTACCGAAAGAGCAATATTCACAAACGAAACGCGATAA
>AAA.ABI.213
AAAAGATTTGTAAATGATTTTGAAGATTATCTAACCGGAGTGGGAAATGTTGCAAAGAAAAATGCAGAATTAATACAGTTATTGGAAATGCATCAACAATTCTCATCTATCAGCACAGAGCCTGGATCTACTGGGATCAATATGAT
>AAA.ABI.214
AAATGTTATTGGATATCAAAGTGTTCAAATGAAGAATCTCAGAATAGCTCTCTTGGTGA
>AAA.ABI.215
AAAGAAAAATGTAACGAACTGCCTTGTCCAGTTCACGGACAATGGTCAAATTGGGGA
>AAA.ABI.216
GGTAAATTCTGCGATGGGAAAGAATTAGAGGTTAGAGCTTGTTCTAAAGGACCATGTCCT
>AAA.ABI.217
GGAGAATGAAATAAACATTTACGATTTGAAGCCAGAAGATACGGGTAATTATATTTGTA
>AAA.ABI.218
AGACTCTAAAAGTGTCGATGTTGTTATAATAAGTCCCCCTAAAATTGAATCGCCAAAGAA
>AAA.ABI.219
TAGATAAACAAGCATGGACGGTTGATATAATGATCCCGCCTTCGATAAAGTTTAACAGCA
>AAA.ABI.220
CAAAGATTTTGTTCTTGTGCAAGTTCATGATCCTGATGTTGGTCCGGCTAAGAAAACAACATCGGCGAA
>AAA.ABI.221
AGCTGGAAAATACATCGTTAAATTATTTTGGATGGGAGATTGGCGTAAAATTTTAGTCGATGACAC
>AAA.ABI.222
AAAAGAAAAAGATAAAGCGAGATCTCCACTAATGACACAGAACTTATTTGAAGATCCAGAAGGACTGTTGAAACTTCCGTCCTCATTAAAAGTATTCAAATGGAAGAGAACATATGAATATTTCACAAAAAATCCAGTAATTGTCGATACTGAAGAAGGAATTCACAAATTTGATATTTTCTCCTTGAACGAACATTTATTTATTTCCGAGACAATGCGATGGATAATTTGTCAAATAAATAATTTATGGATA
>AAA.ABI.223
AAATCAAGCAGTCGTAACCAGTCTTTAGAAGTGCAACAGGAAATCGAACGAATA
>AAA.ABI.224
CTAATGACGGCATTGAGAATTCCACCAATCTCGATCCAATAATAAATGCGGAAATTATTTCTCCAGAAAT
>AAA.ABI.225
GAGTCCAATTCTGTGACACTTTCATCCATTGAATGTGAAGTTTACTATCTCAAATCTGTTATTGTC
>AAA.ABI.226
TTTGTGAATGTGAAATCAGATGCAGAAGGGAAATTGCCAATTCACATCGCACGCGAGAAAGGATTTTT
>AAA.ABI.227
ATGAAATATTGAAAGCTCGACGAAATTTGAATAATGTGTTTTCTGTTCAATCAATGGAAAC
>AAA.ABI.228
AATAACTTTAACATCTGATCCAAATTTGCCATTTAAAGTGCTCAAAGTTCCAGAACAAGCACCGTTTACGGCAGTATTAAAATATGTTGCTGAAGAATTCAAAGTCCCACCTGCTACAAGCGCTATTATTACCAATGATGGAATAGGCCTAAATCCTCAACAAACGGCTGGTGAGGTTTTTCTGAAATATGGAAGTGAATTAAG
>AAA.ABI.229
AAGATTGTGTCGATAACTCCGAACCAGCTGTCGTTCTTAGAAAATCACAGCGTCCAAATGATATAAAGATT
>AAA.ABI.230
AAAGTCCATTATGGTTACAACAAGACTTCTTCCTGCATATAAAAATTCTCGCAATCCAATAACAAATGATAA
>AAA.ABI.231
AGTACCCGATGAAATAAGTGCTCTTGAAAAGTGTTTTAGACCATTTATTATTAAATGTATTCAATCTATAGTGCAAGCGCGAAGTGGCAACGTTTATAATACAAGTTGCATGTCTGATGTTGGCGCTAGAAATAATATGATGGTTTATATTGAGGATGACCCAGAAATAGGTG
>AAA.ABI.232
AATTTTGTGGATGGAAAGAAGGCAGTGAAACCATGAATTCCATGACTGCCGAATCATTGAGAGAAAT
>AAA.ABI.233
TCATTTAATTACGGAAAATTTTCCACTATTAATAACGATTACCCAATTCTAAAGAAAGCTGACAATGAAAC
>AAA.ABI.234
ATTCGGCGAATTGAAAGAGTTTGTTAATCTTAAATCATTATGTAAATGGGAACTATCTAAATATCGTATGATAAAA
>AAA.ABI.235
TATTTTTTCAATATCACATTTATAAATGGAGAATATTTTGTTAACACGGATGACACCAGTTATGTTT
>AAA.ABI.236
CGGTGAAAAAGTCAATGAAGCCTGTAAAACCGGAAATCTGAAGCTAGTTGCACAAGCAATGGAATCAAAC
>AAA.ABI.237
TGATGGATTGACAGATGTTTATAATAAATGCCACATGGGGATTTGTGCTGAAAATACGGCATCAACATTGAATATTAGATGATGCAAGCGCTTATAACATTTATTCTACCAATTGATTT
>AAA.ABI.238
AAAATACCAATTAACTCCGATGGCAAAAATAATAGGTTTCGCTGATGCCGCTCTGCAACCGATGGA
>AAA.ABI.239
CCTGCGATATTTTTAAAGATGGAACTGCTATAATAACTGGATGGGATGACAGTAAAATCAGAGCTTTTTATCC
>AAA.ABI.240
TCAGCTGACGGCACATGCATTATTTGGTGTCTCATAAAATATACAAGAAAACAAATAATGTTTGCAAA
>AAA.ABI.241
GAGACATTTTTGTGACAGGTGGAGATGATAAAATTGTCAAGGTGTGGAAATATAATGAAGGATACGTAACCCATGTCGGCCTC
>AAA.ABI.242
TATTGGACGAAACATCTGAAATATTTAATTTAAGTACTGAAGCAACAGGGTTTAATTTTCTAGATTCTGT
>AAA.ABI.243
CCTCACCGTTGACAAAAGTTTGGTAAAGGAAATAGTTTCAAGCTATGCTGTTGATATTTTTACGTCAGACAAAAA
>AAA.ABI.244
CTTATGAAGATGTGAGAAACGATTCCACTCAAACAACTTGGGCTCTATTTGGATATGATGATAAAAGAATTTGCGTTATTA
>AAA.ABI.245
TCAATCATTAAAAGAACAAAAGTTTTCATCAAGTGGATAAAGAGTGATGCAGCCAGAGAACTGACGGACATCAACTTGAAAA
>AAA.ABI.246
AGGGCTTTAAGCACTTCTTTAAGTGTTCAATGCGACCAATGCCTGAAGTGGCGTATATTGCCAT
>AAA.ABI.247
GCCGACAATGCCGGAATCGATATTGATGTTGAGCTATGTCCTGAACGTCGCAGTCTACGAGCTT
>AAA.ABI.248
AATATGAAGTAGCAGCGGAACAGTATTGGAAAAAAGTGGTTTTAGGAGTCGAAGACTACGCAGGTA
>AAA.ABI.249
TCAAACCGAGCGTGGAAAATTGTATGTTCCCCCAACTGTGTTAAAAACGCGGTTTGAAGTAGCTGGCAAAGTGCAGAGTCAAAAAGTAATCCAGCCCAATGAGGATGCCAGCGGAGTTGTACTTCATAAAGATTCCAACTGGCTGTCGACATGGAACAATTTCAAAGAAAACAATCCTTATATGCAAAAAATATTCGATTTGAAAACTCGATACGATGAAAGTGAT
>AAA.ABI.250
AGTAGTCAATTCAGGTTCATCCAAGGAATTTTTCTCAAATTCTAGAATTGAAATTTTTCAAAAAA
>AAA.ABI.251
AGCTGGAATGGTATGATTGGAGAGTTGATGCGTAATGAAGCCGATTTGGTAGTAGCTCCTTTAACAATTAC
>AAA.ABI.252
AGATAGTTTTCAAATGGCTGGAGCAATTTGTCAACTTTTAGTAAGTGAAGTAATAG
>AAA.ABI.253
ACACCAGAGGAGATTATATTCCAGGAATATGGGTAGATGGTATGGATGTACTTACAGTAAGAGAAGC
>AAA.ABI.254
ACTATGGTGGCAATGGAATTGTCGGTGCACAGGTTCCACTTGGGGCAGGAATAGCATTAGC
>AAA.ABI.255
AACACTCAATTATGCATCACCCACTTATGGATCAGACACAACAACGCCAATCATACTAATTACCCCTGCCGTA
>AAA.ABI.256
TGCTGTAGGACGGTTCTTGATTGGAATTGGACTTGGTATTTCTTCTACTTGCTGTCCACTTTACATCG
>AAA.ABI.257
TGCTGTTTTTGGATCTGATGATTTTTGTAGTACACTTGGAGTCTCAAGAAGTCCGACTAATATAGAAGTTTTATATGCCAGACAGCATTTTGTTACGGTTGTTAAAGCTCATAATATCCTTCCGATTGATATGGTGGATATCGATTTCAACAATATTGAAGCGTTAGAAAATAATTGTCGATTTGGA
>AAA.ABI.258
TTTATCTAAAGTAGAAAGTATTGAAGATTTAATATGGTTGGATGAGAATTTGAAAAAGCGAATAAATCT
>AAA.ABI.259
CAAATTCTACAGAAGCAATTTGTGTCTTCAGGAATAGCTATAAACCAAGTTCCATATCCAAGTTATTGGCCTTGTATTCCCACAAGCCACAATACAGCATTAAATAACATATTAAACAATACAGCCCCAGCAAACCATATTCTGCATTCTCC
>AAA.ABI.260
TCAGCATATTTGAGCCAGTTATCCAGCAAGGCATAAACATAACCGATATCAAGGTTGGAATAA
>AAA.ABI.261
ATTGGCAATAAGATTGATTTGGACAACAGACAAGTCACACTCAGAACAGCACAGCAATGGTGCTTGA
>AAA.ABI.262
GGGAGATTGTGAACATTTTTTCGTCTTCTCTGACATCAGATTAATTAATAAGTATGACTGCCAAGATCCGA
>AAA.ABI.263
TCATATTCTTGCTTCTTTACATTCCTCTGGCTACCATAGGTTTTTATTATTTAATGATGCGCATGTATGGGCAAA
>AAA.ABI.264
AAAGGGAAGTCCACGAAACAATAATGTCAACGGTGAAAATACTGTATGCACGAAATCTTATGCTAA
>AAA.ABI.265
TCTGTACGAGGAATTTATTAACAATTTAAAGCTTTATCTAACTGATAAACCAAATCTGGAAGAAAAATT
>AAA.ABI.266
AGAACTGAAAGAATTGGCAAAACTTGCATGGCCGATTGTTTTGATGAATTTGTTTCGATTCTTGAATCCAACTATTAGTGTCATAATGTGCGGTCATTTGCGAAAAACAGAATTCGATGCTGCTTCCCTGGCAAATGTATTAATTCAAGTGTTTGGTACTTCAGTCGACTTAGGCTTTTCTACAGCTTGTGATACTTTATTTTCACAGATCTATGGAAGTTCAAACCGTAAACGACTGGG
>AAA.ABI.267
AATATGGCTGAGTCAAGATGTGGAAATTTCTAGAATGACTGCCACATACGTCACTCTGTATTTGCC
>AAA.ABI.268
GTGGAAAGCTTGTGTAGAACATCATACATTTTTCAGAATGGTTGATGCCGAAAATCCAAGAAAAC
>AAA.ABI.269
GCTAAGAATTAGTGAACTTCATAAACAAGTCGGGATGCAGACTCCCGAAGAAGCAGATCGGGC
>AAA.ABI.270
AACAATGCTTGATGGAACTGAAGAGAATTATGATATTGATTCAGCATCATTCGGTCAGCATCTTTTTGATAGAAT
>AAA.ABI.271
ATAAACATCCAGTTTTAGAAGTAATCTTGTGTCATAATTGTATCGAAAACCAAAAAGATAAATATTTTATAATTGAT
>AAA.ABI.272
TAAACATCCAGTTTTAGAAGTAATCTTGTGTCATAATTGTATCGAAAACCAAAAAGATAAATATTT
>AAA.ABI.273
TCGAGCTTCTTCATTATTTTCATTGTGTTCATGTCAATGGGCTGCCAATATATTGAATCAAATTCACCGATGTTGAAACAGGCGCCAGATTTCGCAAGCAACCCTGTCGATGTACCCGCAGGGTTTGCCCCATCAG
>AAA.ABI.274
GAAAATTCAAATTAATGATTCAGATATAATAAATTATTTGCCGACTGCGTACAGATTATTGAAGAGCGTGC
>AAA.ABI.275
TTTCTCTCGGTGTTTACAGTTATATCGAATACGTTTTCAGATCTCAACTTTCTAAAACTC
>AAA.ABI.276
TCATCAACCTAATTTTCGCAGAAACGACAGATCCCTTGAAAAGGTTTGAACAAGAAGATTGGGAAAAAT
>AAA.ABI.277
TAGAAAATAATTCAACTTTTACAGTGGATTTTGAGACCGTGAATTTAACTGTGAAATTAACGAACGATAAAG
>AAA.ABI.278
AATTGGTGCCAGGAAGAAAATACAAATTAACCGCTGAAGTGAACTACAATTTTGGGCCTTCGGAT
>AAA.ABI.279
TATTGACAAAAATGGCATTTATCTCATTACGGGAAGTCATGATGGATCTTTGAGAATGTGGGACATG
>AAA.ABI.280
TATGACTCAGTACAAAATGCTTTAAATATTTCAGACGCTCATTCCTCTCCTATCTGGAAAGTTAG
>AAA.ABI.281
CTAGCTAGTATCACGGTAACTAATGATGCTGACGGAGAGAGCCTTGATGCTTCTAAAAGTTTCT
>AAA.ABI.282
AGAATTTGTTGATAGCGTTCTGGTTAAAAATATTTCTTGCGGAGGAACTTTTACAATTTTTACTACTCATTGCAATTGTATAATAAAATACGGTTCAATAATTGGAGATACTAATCCTAATTTTAAATTGGATCTTCCTTGTTTTGCGGGT
>AAA.ABI.283
GATGTGCAGCAATGAATGATAATCCATTGTTTATTCGGGGATTGGCTGAATTAGTGAGTAATCATTTGAGT
>AAA.ABI.284
TCTATTGTTAACCGAGGAGATACTTATCCACAGGAGGTTGGTGCAACAGTGCAAAAAGTTAT
>AAA.ABI.285
GATATTAGACAAAATTTGCCCAGAATCTGCTCCTCATAAATTTTATATTGGATTTCGATATGCTGAACCGTTTACGGGTGATTCTATTGAACAAATGCACAAAGATGGAATAGAGCGAGCTGTGGCTT
>AAA.ABI.286
TGTCATTTCTCCTCGTCAGTCATCCCGATATATAAATGTAATTTCTGACGAATCGAAAAGAAACAGTCAATCTTC
>AAA.ABI.287
AGAGCTAAGGAAAATTCCCGATTCTCTTTCAGGGAAATCAGTGCCCAGACGGAGATTAGACGCAAGAAT
>AAA.ABI.288
AACCGATGGCTCCGAGCTAGGTCCAGACGATGACAAAAATCATCAAATAGAATATGAAAGAAACGA
>AAA.ABI.289
GATATGCACTAGATTACAATGATCATTTTCGAGATTTAAATCATATCTGTGTGATAAATGAAGAAGGAAAACAACGAT
>AAA.ABI.290
CAAGCTAAATTTATGGAAGTTGAACAAAAAATTGAGCAATCCAAAAAACAAACTACCGATGAGCCA
>AAA.ABI.291
TCGGTCAACGTGGGCGATATCAAAATCAACAACGGAATCCAACATCCACATTGAGTGAAGATAG
>AAA.ABI.292
AATATTCCATTTGATGCCGATGAAAATGCAATTAGACATTTCTTTCAAGCCTTTGATGTAGTAAACGTGG
>AAA.ABI.293
AATGTTACTGAAAATTTAACACTCCAATTTTCAACTAAAAGCAATTGGTCACAAGAAGAACCAGATGCTCCAACT
>AAA.ABI.294
CAACAAGTAGCTTCTATATTAGGTGATGCCTACAAAAGAGGAACTTTTCGACCTTTTCGAACTCTTTTATTTG
>AAA.ABI.295
TGACCTGCAGAACCCAGAGTTACCTAGTCTCGAAGGAATTTTTGAAACTGTAAATTTTAGCTCAA
>AAA.ABI.296
TATAAATTCAGGGCTTAGCAGTATAGAAATAGCTAAGCACCATGAACTCATGTTAAAAGCTCGGGAAA
>AAA.ABI.297
GATTCCAGTCACGAAACTAATTATGTTAATCCAGGAGGGTATCTATGCACAGGATGGGATATTTATA
>AAA.ABI.298
TTCAGGGCAACCCACAGCATCGAACATGCAACTAATGGTATGGAATCCAGAATCCGCGTCGAAAGCGCAGATCTA
>AAA.ABI.299
TCAGGGCAACCCACAGCATCGAACATGCAACTAATGGTATGGAATGAAAAATCCGCGTCGAAAGCGCAGA
>AAA.ABI.300
CAGAATGTTGCTAAGTTCGCTGGAGAGATAATTTCCAGAGGCGTAGAATTGTGGTATAATCAGGCTTCCGGATTCAC
>AAA.ABI.301
AGTCAAGCTTTAAAAAATATGACAATAGAAGTTGGAAAATTCAATGAATTGTCGAAGTCTCAAAAAGATAAAGT
>AAA.ABI.302
AAGTTTGTTGTACTGATTCTACAAGCGTGAAAGAAAACACTGATGATACTGCTCATTTAATACCAAATGAT
>AAA.ABI.303
GAAATCTTACAGCTAATATATTAAAAGAAGCTGAAAATCAAATGGTGAATGCAAATTTGACAGAC
>AAA.ABI.304
ATTAAGTTTGGGTTCAACAGATTTATCTTTAATCCGAAACATTGCCAAGAAAAACGCGCAAGC
>AAA.ABI.305
CGATTTTTCCTGAATATGCTTTTTTTGATAAGCATTTGGAGGGTATAAAGCTAAAAATTCTTAGGGAAGATAGCAAATGTCCTGGAGCGTCTAAAGTGATAAATTGGGTTAGAGGCTGTTTTGATGCTTTAGATCGACATTATTTGAAAGCAGTTGTGATTGGATTTTATACAGACATTAAAGAT
>AAA.ABI.306
TGTTACAATGAAATTGCTTTATTATGACGAAATTACTCCTGACGATTATGAGCCCAATGGGTTTCG
>AAA.ABI.307
AAGAGGAGTTTTTTGTCAGATGTCCTTGTGGGGGAAACAAGGATGATGGAATTATGATAATGTGTGAAAATTGTAAAAATTGGCAACACTCTATCTGTTTTGGAATTATAGAGGAAGATCGTGTTCCTGAAGTTCATGTGTGTGATATATGCGCAGACGCCAACCCGAATTTGAAAGCCACGGATATTAAATTGAAA
>AAA.ABI.308
AGGAGCTTTAGTTAATCCTAAAAGAAAAACAAAAAATAAAGGACTTTCAAAAGTTGTTGACAAAGTTGCTTTA
>AAA.ABI.309
AAGAAAATAAACCTGATAATGAAATCGCAATGTGCAAAATATGTAAGGATAAACAGGTAAAT
>AAA.ABI.310
ACTGAGGAGGCAGCTAACAATTTTACCCCAGGATCCCGTCATATTTTCAGGGACTTT
>AAA.ABI.311
CATCGAATTAAAACTATCATAGGATGTGACAAAATATTGTATTTCGAAAATGGATCTGTAGTAG
>AAA.ABI.312
CAAGAATTTAAAAGCAAATTGTTTGCAAAACGATTGGGAAAATTGTGAAAAATGGGTTGATTTGTATAAAGATATGAAAGGAAAATTTTCGGAAACTAAAGAACGTTTAAATGTTTTACGACAGACAGCAAGCGTATTTTTCCATACTTTAGAAAGAAAAGAAATCGATAATACAGAAATAACTAAATTTGAATCTGATATAGATAAAAGTTTAGAAAAGGTCAAAGAAATATTGAAATCTATCGAAATATCTGATAAAATTGTTCAAGAAATTCAAGGAGAATTATTATTACTAGAAGAATTGGTTAATTCACTTGATATACCACCAATG
>AAA.ABI.313
CAAGAATTTAAAAGCAAATTGTTTGCAAAACGATTGGGAAAATTGTGAAAAATGGGTTGATTTGTATAAAGATAATCCCATGTATAAATTGATGAATAATTTGAATGCAGAAAATAAAATGAAAAACAATTATATGAAAGGAAAATTTTCGGAAACTAAAGAACGTTTAAATGTTTTACGACAGACAGCAAGCGTATTTTTCCATACTTTAGAAAAACAAAAATTCAAAATAAAATTTTTGAAAGAAAAAAGTAACTTCTTACAATCGTTGCTAGGAAAAGAAATCGATAATACAGAAATAACTAAATTTGAATCTGATATAGATAAAAGTTTAGAAAAGGTCAAAGAAATATTGAAATCTATCGAAATATCTGATAAAATTGTTCAAGAAATTCAAGGAGAATTATTATTACTAGAAGAATTGGTTAATTCACTTGATATACCACCAATG
>AAA.ABI.314
AAATTCCAGAGAGTCCAGTTGAAAATCAATTAGACCTTATTCAAGAACCGGTTAAAGAAAACATTTTAT
>AAA.ABI.315
AATTCAAAATTAAGATGCATGGGAAATTTTTATCAACTAAACGAATTATACAAGCTAGATTATTTGAA
>AAA.ABI.316
TGGGGCAAGCATTAATTAGTTTAGCAAACAAACAAGTACTTGATGGGAAACCTC
>AAA.ABI.317
TATTTCGCCACCTATTTGCATTATTTCAAAGGATGGCTCTGAGCGTGCCGGTGTAA
>AAA.ABI.318
CAAGCGTAGATATGAATTATTAGCAGAACTTTATGGAGAAAAAGCTTGGGGCGAAGATGGTGTAAAACTTCGACCTAAT
>AAA.ABI.319
TTAATCGAGGTCTTGCATCTACAAAGGAAATGATCAAAACTGGACTACTTATGGATAT
>AAA.ABI.320
TACCGATATTAGTCTCAATATTCATCAAATTGGAAATCAAACATCAAGATGGTTTAAATCACTTTA
>AAA.ABI.321
GGTACAGGGCTTGCTATTACAGAAATCTGTAATAAATCTCAATTTACACAGTCAGTTTCTTATGAGCT
>AAA.ABI.322
GAAGTATTAAATGAATATGGGAAAATTGAAGAAGGAAGGGAATTAAACGACGAAGCCGAGCAGA
>AAA.ABI.323
TAGATTAGAAAAAGAAATTGAAATGTATAACTTACAGGCAAAAGAATTGGAAGTTTGTTTAACATGTGGAGCT
>AAA.ABI.324
GGAATGTTGAAGACGTTTGTCATTGGCTTAATCAGATAGATTTTGTGGATTTGTCGAAAAGTTTTGAAA
>AAA.ABI.325
CATGTCTTGCAATTGTCGTCTTATCGGCGCACAAAGAATTGGCTCAAATTGTTTACTCATCCGGA
>AAA.ABI.326
AGTGCACAGTTTATGAGTGTTCTGGAATGGGAAAGATGCAAAATATGGAAATTCGTAATCCGTT
>AAA.ABI.327
CACAGTATTGAGCGGTGCCATTGAATTGGGCGATACTTTATCAATCCCTGTTTTGGAAATGGAGAAAA
>AAA.ABI.328
TGTTTGGATTTCCTAGAAATTCAGCGGAAATTTATCGATTATTTTCACCATGTTAATTTCTGCCGGG
>AAA.ABI.329
CAGTTACACTAATCGATAGTCGTCATAAAGTTGAACAGGATAAAATTATTGAATGTTACTCAAAATTCAA
>AAA.ABI.330
TAAAAGTTCAAATATTCTAGTTAATAACAAAGGTGAAGTAAAAATAGCCGATTTTGG
>AAA.ABI.331
TGAGAAAAATAGACCCTAAACAAATCCCTCCTCCAGCATTTCCAGCAGATAAAGATTACCACGAGTTATC
>AAA.ABI.332
ATTATAAAAGACGACTGAGAGAGTACTATTGCACCTTACCTCACAGTGCTCTGGAAGTGTTGGAT
>AAA.ABI.333
AAATGTATAAGAAACCAATTATTCTTAATCAAGTTATGATATCATCAGGTTCACCTACGTCAT
>AAA.ABI.334
AATTCCGAATTCCTACAATTTCTTCATGGCACTAAAAATTCGTAAAGATCTGGCTGGAGTAAAGCAACCCATACAATCCGTAGGTGACATCTTATTGAGCAATTTTCCAAATTTTATTGTCTATGTAAGATT
>AAA.ABI.335
TATGAGGATTTGCAAGAGGTCCATCAGGTCTTCTTTGAACCAATCAAAAAGTCAAA
>AAA.ABI.336
TTCTTTTTTCGTAAAGGAGAATTTATATCCACGGGACCCACGACGCAAGAAACAGATGAAGTTT
>AAA.ABI.337
ACCTAATAACGAAACGGAAACAGACCTTTTTGAGAATATTCAATCGACCAATTGGCAATCGATGA
>AAA.ABI.338
TGTATTAGAAAAAATCTATAAAAATGGATCGAACCAGCATAATACTGTTTGGCATCCTGAAT
>AAA.ABI.339
TCAATTCGGTACAATTTTCTAATCATACAAAATATGAAGTTTGCAAGGGACAAGTATTAAATTCACAAGATCTGAAAGATCTCTATGATGGTTTAAAGTCTAATCGTTTGTGTAATTACTCCAGCATAATTACCGGATATATTGGATCGAAAACATTTCTAGAGGAAGTATGCAATATTGTTGAGGATATTAAACGGCTCAATCCCAATGCTTTATTCTACTGTGATCCAGTTATGGGCGACAATGGGAAAATGTACGTACCGAGTGAACTGCTCGATGTCTACAGGAGTA
>AAA.ABI.340
TTTGCCACTACAGAATGGTTTAATATTTATAAAAAAGAGTTGGATTCTCCATTTACACCCAAGTGCAAAGGT
>AAA.ABI.341
GTAGGAGATACCGTTCAAGGTCATACTCTAGAAATTCAAGGCGGGTTGGCGGCTCCAGATCCAGTTCAACATC
>AAA.ABI.342
TCATAGTCCTCCGGCCCATTTAGTAGCAAAGTGGCAAAATCGAAGAGAAAAAATAATGATTCGTCGATCGTCTTTGTCTAAGTCTAACGAAAGACAACCGTCTCGTTCTAGATATTCACCGAGAAAACGTTCATCTAGGATAAACCATTCTGCAGCAAATCCGGTCGTTGAGGGAAACAAAGAAAAGAAATCCGATATTCCTCCTATGACACTAGATAAACCTAAAGATGAAATAAAAACAAATGAAAAT
>AAA.ABI.343
AAGTCGAAAAACAATTTACCAGACGCACAGATAAACCATTCTGCAGCAAATCCGGTCGTTGAGGGAAACAAAGAAAAGAAATCCGATATTCCTCCTATGACACTAGATAAACCTAAAGATGAAATAAAAACAAATGAAAAT
>AAA.ABI.344
GATTCGTCTTTATCAAGTGCCGGTTCATCTGTGATAAACCATTCTGCAGCAAATCCGGTCGTTGAGGGAAACAAAGAAAAGAAATCCGATATTCCTCCTATGACACTAGATAAACCTAAAGATGAAATAAAAACAAATGAAAAT
>AAA.ABI.345
TATCAAGTCGAAAAACAATTTACCAGACGCACAGCAAGATAAAGTTGACAAACATGAATCTA
>AAA.ABI.346
AAGCCACTATATCAAATTGCGGAGTGTTAATTCCTGTTCGTAAAAAGAAAATCAAGAAACAGAAAGT
>AAA.ABI.347
GGACCAAACACAAATGGGTCGCAATTTTTTATAACAACAAAGCCAGCCATTCATTTAGATGGTAAACACGT
>AAA.ABI.348
AGGTTTTATTATATTTGCTATCAATGCATTTCAACAATTTGGTAAAGAACTAGAATGTTATCAGTGTAA
>AAA.ABI.349
AATTACGCCAACATTTACATCTGGAAAACTTCGCAAGATGTCGCCATTAATTTCTGACGGAATTGAATTGCTAAAGAAACGTATTTCGAACAATCCTCCAGACACTCCAATCGACATTAAAGAATTTTTTGGTGCCCTTACGATGGATGTGATTGCCC
>AAA.ABI.350
TGCAGAATTTCGAAATAGTTCCTTGCCAAGAAACTTTAGAAAAGCTAACGTTCAAAATATCTGTTC
>AAA.ABI.351
GTATAATGAAATTATGGAATGCTTGGGTAGTGAGAGAGAAATTCCAAACGATACTTTAATGACCA
>AAA.ABI.352
CAATGAAATTTCAAGTTTATCTCGTAATGGTAACAGCGAACTTACAAAACTGTGGTTATTTGAATCCTTGAAAAATATTGGATTAGATGTAGATGTCCATAATTTTACTTTTAAATATGACAAATTACTAAATAAACAAGAATTTAAAGGTCAAAATATTTATGGAATTATACGATCTCCG
>AAA.ABI.353
TGTTAGCCCTAGCTCAACATGCTCGAAATAAACTGTATTGGGCAACGGACATCATCTTTCTTTTCACGGAAATGGAGTATATCGGAATGAAAGCTTGGTTGAACGCTTACCATGGTCTTAGCGATCCAAACGATTATATCAGTCATCAGCCATTGGTTACCAGGAGT
>AAA.ABI.354
TGACAAAAAAGAGGATGGAGATGAAATTAAACAGGATGAAATTTTAGATTGGAAAAATTTG
>AAA.ABI.355
AGTTTAGAACTCATTGTGGCCATAAATGTTGCGTGGATTGTTTCAACTGCATATTCGAATGTAATTCATCATATCCAGTTGAATGTTTTGGTTGCCATAGGTTTTTGGCAGATAAAGAGTGTATTAAGTATCTCAATAAAGAAAATCGCAAGAAATATT
>AAA.ABI.356
TCAGACTGAACCACTCTTCACCTAATTGTGAACCCGTATGCATCAAAAATAGATGTAAAAACAATTCC
>AAA.ABI.357
TGGAAGCTGTTGTAAACAATGCAAAATAAATAAATTTTGTTATTGTGGAGCCAATGCTTTTTGTACA
>AAA.ABI.358
TAGAAACTGTCAATGAATCTCTTAATGTTGACCAATTCAGATCTCTGATGGACTTAATCCA
>AAA.ABI.359
ACGCCTGTCGGAACAATGTACTCCCAGAAAACAAGAAAGTCAACCTCTATTAATAGTGATGCC
>AAA.ABI.360
TGGACCATTGACGAACGAAAGGAACCTATTCGATTGAAGATTGGTGGACGATATGGGTTCGATAATTTTTAT
>AAA.ABI.361
GAAAAGTGGAATACAAATGGAATCTTGATTCAAAGATGCATTCTCAAATCGGATGGCAGGCACTGA
>AAA.ABI.362
ACAGTTTATCAGAGTGGAACTATGTTATCATACAGTCTGCCTTGCTTTATACCACAAGTGAATCAGA
>AAA.ABI.363
CGAACGCGTTTTACCAAAGGATTAGACCTGACTGCCTTTCATGGGAATCTGTTTATGCGCTCAACC
>AAA.ABI.364
TAGTAGAAGATCCCATCATCAATCTAGTAAAAAAAGATTACCGATGGATAAATCATTCCATATAATAAAGGAAATCTTAATGACTGAGAGAACATACAAGAGGAGTCTTGATATAATATGTATATGGTTTAGAAAAGCTGTAGCGAGTGGAAACGTTGTTGATGT
>AAA.ABI.365
TCTAAGGACTTATTTCGATCACTTGATAAAGAAGGACTGATTTCTTATACCGAATATTTGTTTCTTTTGGGAGTATTGACGAAGCCTCGCTCGGGATTTAAAATTGCTTTCAATATGTTTGATACTGATATGAATGAAGAGGTTGACAAAACCGAATTTCTAGTGATGGAACGAACTATGCAAAATAAAAAA
>AAA.ABI.366
CTATGTCAATTCCTGCATATGCACTTTCGTCTAGTGAAAAACCCGATAATAATATATCACGAAAAAGAAAATTCCGC
>AAA.ABI.367
CAAAGAATCCGAAGAAGTCAATAACAATGTTATTCATAATCAGTATGAAACACCGGATCAGGAAACAAGTACA
>AAA.ABI.368
AATTAGACGTGAAGACAATAAAATTGGAGAAAAATAATTTCTTTTTAACAAAACCTACAAAACCGAAAGACTTGGATTGGGCAATCACAGAAATTAATCGCACAAAAACTGTCAATATAAATGATCAAAACATAATTTCCAACATACAATCAGTCATTAGCT
>AAA.ABI.369
GAAGCTCAAACGATGAATGGCGGCTATATAACATTAGAAACTTTCCCTTTTCGAAATAAAAACACATTTAATGAC
>AAA.ABI.370
AGTCCAAATTCCGCAAGCCAATCACTTAAACCTCGAAAACTGTCATGCCAACTAAATTTCCT
>AAA.ABI.371
CGATTTGTCACCAATGTCTTCTAGGCATTACGATGAAATGCCCCCAGAATTGCAGGCTTTCCTTGATTC
>AAA.ABI.372
AAATCATCTCGTTCTTCATTTACTTCAAGATTCTGGCATGAAATCTATGAAAAAAGCATTATTAATT
>AAA.ABI.373
AAAAGTCTTGTTTCAAATGTATTAAAACTGCTGGATTTGAACCGATCATAATTGAAACTGTGAG
>AAA.ABI.374
AGGGAATTATTGATAGGTTATCAGGACTATATTCAGGAAGAGCTTCTATTAGTCCCTCTCTTGAT
>AAA.ABI.375
CGGAACTTTTCTATCGGAACATATCAGGAGCTCGTGTGGTCGAATGCGCTCTGAGTAGTAACCAAAAGAAAACTCTAATCAGGAGATTGCGTAATTCCGGATGTCATGAAGGCAATGATTGAGGACAAAAATTCAAAATCATGAACAGTT
>AAA.ABI.376
GATGCAATAGTGCATTTATCAGTTATATCTAATGCATTTCTGATAGCATTTACTTCAGAATTTTTGC
>AAA.ABI.377
TAAAGCTAAATTAGAACAAGCCCTGGATGAAATGGAAGAAAATCTTGGTCGAGAACAAAAAATTAGA
>AAA.ABI.378
AGAAGAGGCTAAACAAAATTTGGAAGATGAATCACGCGCAAAAGCAAAACTTAATGGAGATTTAAGAAATGCG
>AAA.ABI.379
AAAGATGAATGCCAGAATCCAAGAACTAGAAGAAGAATCGGAATCAAATAAATCTAAATGCAGTCAATTAGA
>AAA.ABI.380
CTGGACCTGGAACCAAAATTTCTATAACTGCGACATCAATCCGCAGTGAGGACTAATCTGACAGAAAAAATTCATCATTAGGAAATATGCAATTAGTTAGC
>AAA.ABI.381
AATCGAAAGTTTAAGAAGAGAAAATAAAAATCTATCTGATGAAATTCATGACTTAACTGAACAATTGGGAGA
>AAA.ABI.382
TAAAAGCCAAAGAGCTCAGTTAGAAATAAGTCAAGCCCGTCAAGAATCTGAAAGAAGACTTGCAGAAAA
>AAA.ABI.383
AAGAAATATCAGCAACAATTAGCAGAAATGCAAGCTCAAGTTGAAGAACAGCATCATCAACGAGAGCAAGTTA
>AAA.ABI.384
AAAGAAAGATGGAAGCAGATTTAGCAGCAATGCAAGCTGACTTAGAAGAATCTACAAATGCAGCTAGACAAGC
>AAA.ABI.385
AACAAGCTGAAAAAGCAAGAAAGAATTTGGAGAGCCAGTTGAAAGAATTGCAATCAAAACTTGAAGAAGC
>AAA.ABI.386
AAGTCAGATAGGCGACTGAAAGAAATTTCGTACCAGATCGACGAGGATAAAAAGAATCAAGATCGAATGCA
>AAA.ABI.387
ATTACAAACTATAACCTTGATGGGATTTGGGATTAAAAGACGATGGTCTGTATTGATAATCGTGG
>AAA.ABI.388
TATTTATTCCTATTGTTAATAATTTAGTCAGTTTACTAGCATCAATGACAATTTTCCCAA
>AAA.ABI.389
GGAATTCGGATTTAAATTTCTTTTCACTGGAGATTGGACAACTCTTGCTAATCCAAGTTTATATTTGGATGC
>AAA.ABI.390
AGGTTTTTCATGGATTCCACATCCAGATATAAGTCGGTGTTTATGGTCAAGCTTTTCCGGGGAA
>AAA.ABI.391
CGGAAAATACAAAGATCAAAAGTGATCAGTCAAAAACCGATGCTTTGAATTCACGATACGTAAAGAAATATGCATCGGATAGTTCCGCAATCTCCGTTTCTGCGTCAG
>AAA.ABI.392
TTCCACGGAAAATACAAAGATCAAAAGTGATCAGATGGAAACAAAATCCATTTTCACCAGAGTTCACT
>AAA.ABI.393
TTAGACAAATTTCCGGAAGTCGTGACAGCACAAAAAAGACCTTTCATCACCGTATAGAAAACATTGAATT
>AAA.ABI.394
AATGTATTTCTTTTGGGTTTAGTAAGAACGGCTACAATACCGAGCAAACTTTGG
>AAA.ABI.395
TATGCCACCCAACTAGCGAAGTTAAATTTCAATTCAGACGAAGAAACTGCTTATGTTGATGAA
>AAA.ABI.396
ATCCAGCGCTTTCCACGGCTTTTAGAACTCTTCAAAATGAAGCGAAAATTCTAGCCGATATC
>AAA.ABI.397
ACAGATTTACCAGAAGATGCTGAATTAGAAGTCCAATATTTTTTCCAAATCCTGGACAAAT
>AAA.ABI.398
ATTGGTAACAATTTGATAGATGATTTAAACAATCTAAAATATCTACGAACTTTCAAAAGTCTCAAAGC
>AAA.ABI.399
AGAAATTGATTCCCGGCCTTTATATTACCCAGCTGTTCAGGGATGCCGTTTGGTTGAAGAGTTTGAATGTTTG
>AAA.ABI.400
AAATTTGCCTGGAAAGCCAATAGATGAAATTGACTCGTGCTGCAAAGTCCATGATGACTGTTATGAAACTTGGGAAAATTCACATAAAAATAATCCCTTATTAACTAGCTATAGCTGGTCCTACAATGAAGGGGTTGTGTCCTGTGATCAGAACACTAAACCACGACAGAAGTTGTGCAAAT
>AAA.ABI.401
GAATCATTCAAACCTCCAATATGTAACAAAATCATGTTTAACGGACAGCTCATAGTCTTTTTTATCAAAGGCCCAAACACCAGAAATGATTTTCATATAGAAAATGGAGAAGAAATATTTTATATGTGTAAAGGGGAGATGAATTTGAAACTTGTGATCAACGATCAGTTCAAGGATATTATAATCAAGGAAGGAGAAATTTTTATTCTACCGCCATGTACACTTCATTCTCCGAGACGACCTGAAAATTCTCTGGGTTTTGTCATTGAAAGAAAAAGAGATTTAATTAATGAGATAGATGGTTTAGTCTATTTTGATGAACCGACTACAGAAATCAAACAC
>AAA.ABI.402
TGAAGTGTTGTGTGATACTGGACTGCATGTTTTCGGAGGAGAACATCATTGGCAACACATGGCAAATGGATCTGTGCCTC
>AAA.ABI.403
AAATGTAATTGGTAGAGGAGGTTATGGAAAAGTTTTTTTGGTACAAAAGTCATCGAGTGGT
>AAA.ABI.404
GAATAGTGTCAAATTTTATGAATTTCAATAATGAAGGTATACTGATTGGGTTTCAAGATGACGTAATCCA
>AAA.ABI.405
ATAGAAAAAGTTGCATTGCTGTTAAATGAATTGAAAATTGATGATCAAACTTCAAATGCTAATATTTTAATTAAAGATTCTGAAAAAACTGCTGAAAAGATTTTGAAAATGATCAGAGATGGAACTAAATATATGCAGGTGATTAGTGATTTTGATAGAACGATATCTTGTTATATGCATAACGGCCGCCCTAATTTAACATGTCATGGTGTATTTGAAATGGATCCTGAACTTTCTGAAGAAGTCGGGCATCAGTTCAACGAGCTACGTGAAAAATATTACAATATTGAAATCGACCCAACAATTACCGACGAGGAAAAGATTCCATATATGGTTGAATGGTGGACTAAAGCACACAATTTAATGGTGGATTCCGGATTACATAGAGACGTGTTGGAAAGCACTGTAAAGAGTTGTGAAATAGGATTAAGATCTGGTTGTTTTGAATTCATGAAGACCTTGAATCAGCA
>AAA.ABI.406
TATCTCAGTCGTTGTGTCGTCTGTGAAGCTCCAAGCAAGCCTTATGCGTTCCATTCACAAAGCACAATGTTTCCAAAATGTCCTAACGGATGGACCAATTTATGGAGTGGCAATAGCTTTTTAATGAATACTGGCTATGGTGCTGCTGGGGGTGGTCAGC
>AAA.ABI.407
AGGAATGAAAGGTTTAATTGGACCTCAAGAGGAGAAACAAGAGGAAATACCGGTTCTATTTTTGCTACGCACAGTCAATCCACAAAAATTCCAGATTGTCC
>AAA.ABI.408
AAAGGAATGAAAGGTTTAATTGGACCTCAAGGCCAGAAAGGTGAAAGTGGTTATAAAGGTGT
>AAA.ABI.409
AGAAGGAGATAAAGGAGAGAAAGGAAATCCAGGAATAACTGGTCCCCAAGGAGACAAGGGTAAA
>AAA.ABI.410
TAGGGGAAAAGATGGTCCACCTGGTGTTCCGGGTGACAAAGGTAGTGTTGGGGATTC
>AAA.ABI.411
TATGAAAAACTTATGCTGTTTGTAAATTTTTTTCTCCTTTTTATGATTATGAAATTCGCCCGGTCAACA
>AAA.ABI.412
ATCCGTTAAATAGTTCGCAACAATATGTAACTATAAAAAAGTGTTAAAAGTCCATTCTAAACACAG
>AAA.ABI.413
AGGAATATATAATGATGCATACAATCAAAGTGGAGATCTATGGAAGGCTGTGAAAACCGATCTAACTGAGTTTGCT
>AAA.ABI.414
TCTTACTATTCATCTGTATCATCATTTCTTTCTGGAGATGATTATGAAGAAAAAATTGAAACGAAAATT
>AAA.ABI.415
TACCAAATTCGCTGTGCTAATTGCATTACACATGAAGTTGATTGTTATTATTGTCCAACATGTTTGGAAACTA
>AAA.ABI.416
CGTCATCCAATGGAACTTATTAATTTTATCCAAACAGGGACAAAAATTTATAGTTATCGATTT
>AAA.ABI.417
AGAAAAATATTTTCCTGGGAAATGCAATATTTTATTTCAGAGTCATCAGATATTTCATATGTGCG
>AAA.ABI.418
TGCTATTCGGAATATGTAAGCAAAACGTTGAATAAAATAGACTACGTTGGTATCACTGTTCTTATA
>AAA.ABI.419
TATGGATATGGCCAATAACAACATTAAAGAAAAAGAATCGAAAAAGGCCGAGAGTATTGAGCA
>AAA.ABI.420
AGATCAAAACAAAGGGGCAGATGAAATGCTGAAAGAAATGATGAAAATTATTGGATTTTGCCC
>AAA.ABI.421
CTTAGAATCTCTTGACGAATATCCAAATATCAAAGAACGCATAGAATTCGAAACTATTCCTGGTATTG
>AAA.ABI.422
AACATGACTCATCAATATAATAAACTTTTTAATTTGCAAAATTTTACGATCTGGATTTACAATGGAGATGTAGATATGGCT
>AAA.ABI.423
TATTTGTTTACGGAGAATGCCGCCGATTTAAAATGCGACTCGACAAAATACAGAAACGAGAAATGAGTGCCGAATGTCTAG
>AAA.ABI.424
TATTTAATTGATGAATGCAATGCTGATATTGAACAGGTTGCATCTGTAAAATTTGATGGAGAACAAGT
>AAA.ABI.425
CTATAATGGCGGGTGCGAATTCGGGATTTAAAGCGATTGTTGAATATTTAGCTACAAATTATGGTCAC
>AAA.ABI.426
ATTTCAATAAGCATCCATTATTGGAAGTGAAAGATTAATGCTTGCCATATTAACGAATCATCCA
>AAA.ABI.427
CTTGTAATGGCAAACATTGATCCTTCTCAGGGATATAAAGGAATAACTGTATTTATTGTACCTAGAGACAATCAAGGATTAACGGTTGGTAAGAAGGAAGATAAGCTTGGATTACGAGCATCCTCCACGTGTCAAGTTCATTTTGACAATGTTCGTGTTCCTCGGA
>AAA.ABI.428
CATATTGGCTACCAAAACTTGCTCATAACACGATTGGGAGTTTTGCCCTTTCAGAAGCT
>AAA.ABI.429
TTTTTCTCTCGATAAATACGGAACAAAAGATGAAGTAATTAAAGCTATTAGAAATTTGCCATTC
>AAA.ABI.430
GTTAACTGTCGCAATTGGTTTGAACGTTGATGTAAGCCAACTTAATGAATTATCAACGACTC
>AAA.ABI.431
TCCGCTGAATAAATTTTCTAGCAGATCTGAATACACTCAATATCTGAAAAAAGGTGACTTTAAAGTA
>AAA.ABI.432
TTTGGTGAAAACCCTCAAAGCTTCATTTTGTAAAAAACTGGAAAATATCCAAATTGACACTTGTGAAACC
>AAA.ABI.433
TATTGATAAAAGAGCGTCTGCTTCTTCTTTATTGAAACACGAGTTCATTACTGACAAAAGCAAGCCGGTATCCATTC
>AAA.ABI.434
ACTAGAAGAAACCAGAAAGTCTGCGGATGAATGTGAAAGACTCAATGTATCACTGACTGAAACTGCCGAAATGAGCAATGAAAAACTCGAAGAGTTGCAAGCAAAGTTAAAAGACGCAAAAGATGACGAGGTTGTCGCGGAAATGAAATGCCACGAAGTAAGTAAAAAGTTAACTAATGTTGAAGCAGAATTTGA
>AAA.ABI.435
TTCTCTTAAAGAAATTGTTACAGAAAGAGAACATGCTGAAAATGAGTTAGCAAGTTTAAGACGCCAGTT
>AAA.ABI.436
ACTGGTGGTCTCAGTTCATATCGAGATCAACAATATAAAGGGTCCAGAGGTGAACAAGAAAAAGCATTATTAAAAAG
>AAA.ABI.437
CTTGGATTTTAGCGAAATGTATTTTACTCAATACAGCATTTATAACAGTGTTTACCAACTTGAAGAAGCCTGATTATTTTAAGTTTACTAAAGGAAATTGGCGTTATTTACGAATTAAGAATAATTATTCTAAATGCGAACTTGGAGCTTGGGAAATAATTTGTAAAGAAGATGAAATAAATA
>AAA.ABI.438
AATGAAATAGAGTCCTCAAGGAATTACCAGAACAATGTTGAAAAGCAATGGAAAGATGTTCTTGCTAGAATTTGGGAATCTCTCCAGAATGCAGTTAAAGAAAAGCTGTTTCGCATTGTCATCTTTAGCCAGATCGA
>AAA.ABI.439
TATGTGCTTTATGTTGTTGGTGTATGTCATCACAAATTGAAAAATCTCAAAGAAGCAATTCGAGTATTC
>AAA.ABI.440
GATGCTTTGGTTAATTTAGGATTTTGTAGGCAGGCTCAAGGAAAGTTTAAGAAAGCTTGGGATAT
>AAA.ABI.441
TCGTAGAAGAGGCTGGGGGAATTTGTACATTGCTCGATGGTTCGCCATTGGATTTGATGAAACGTCAGATATTGG
>AAA.ABI.442
CCGTAACGATAAGCCTATTAAAGTGTCAACAAACTTTGATCTTAAAAATTCCCTTATTTTATCTGATTGGGGAAACGACAGAGATCCAGATTTGATTAGGATTAAAACAGATAATTTTGAAAATATAGTAATGCATAGCAGAGGAGTCAGATCAATGGGATCAGCTGCTCTTCACATGT
>AAA.ABI.443
CTTACATTACGGACTATTCCAAACGTGGACATTTGATAAAACTTTGGGCACCAGAAGAAAAATTAAAGCTATGTAAATTTAGTTTGAAAACTGTTAGGAAATCATTAGATTTTTATGAAGAATATTTTAATTCAACATATGCATTCGATAAACTGGATGTTGTCACCACTTTCAAAATGCCTCCTTATGAAACTGGA
>AAA.ABI.444
CAGAAAATAAGAACTCACGTAACTCAATACAATCATAAATTGGCAACTGCTCTCACTCAAACTCTGACAGGTCTC
>AAA.ABI.445
GGCAATTGTACGAAGATTCATTCAACGTAGAAAATTTTTAAAAATCCAAAGAGGTGTTATACTCATTCAAAATCATTATAGGCGAAGAAAAGCTAAAGAAACTTTGAAAATATTGAAGATCGAGGCTAGATCAATAAATCACATAAAA
>AAA.ABI.446
ATTCGAATTTGCGAAGGAATAAATGGAACAGCGGAAACTGTAGAGTTATTACGTCGACTTGA
>AAA.ABI.447
ACAGCCACCAAGTGGTGGTTCTGGTCATGATGTCAGCGAGGAAGCTTCAATTCATGAAATGTCTGCCGCGCAGGA
>AAA.ABI.448
AGATACATTGCTAGAATATGTGAATGATCACAAGGACAGGATTAGAATGACCGAGGCAGCG
>AAA.ABI.449
GAAGCATTTAGGTGGCAATTACAACAGGAAATGTATGGAAACCAGGACAAATAGCAACAGCAGAAG
>AAA.ABI.450
AACAAAAGTATACTGTTGCTTTAGCTGGTTTTTTGAAAAATTCTGGTAAAATTGAACAACCAGAATGGGTAGATTTAGTGAAATTGAAAACATTGACTACAATTGGATTAGTTGAGCTCTCAAATCAAAAAAGAGTCTTGACTAGTGAAGGAAGAAGGGATTT
>AAA.ABI.451
AACAGAAAAATGGCTCATTTAAGTTATTGGAACAGCCGAAAGTTGTGTCGGATCATGATGAGCAAAACCTGAAG
>AAA.ABI.452
CGCGTCTTATGATGTTTTCAAGCAAGCCGTTACGAATCCTGAAGTTCTCGACGAATGTGATTTAGATG
>AAA.ABI.453
AATGAAGTGGTTTCTGTGATAAGAGTAGATGCTGATAAAAGATATATAGATTTATCTAAACGACAAGTATCAGCC
>AAA.ABI.454
CATGGACATAATAACCAAAATTCGAACGGTCAAAATATATCCGATCAACAAATGACGTATTA
>AAA.ABI.455
CAATCTGCAAGCTAGATTTCCCAGGAATTATTTACCAGGTGCTATCGAACGGCATCACCCAAGAAGGGGGG
>AAA.ABI.456
CCCCAAGATTACTGCAGCAAATCGTGGATTTTCTAACAATGAAATGGGAGATTGGCGTTGCCATTTG
>AAA.ABI.457
TAGCAAATTTTATTGATGAAAAAGGATTTTCTAATTATCGAGATTGTTTTTTGAAAAATTTTATTGATGGAAGAAAATTATTTTTAATGAATCAATCAAATCTTCCGAAAATCGGAATCAGTAAATATGAGGATATTAAGACAATTGCCCGATTGCTCAGAATTGAGCTCCATGTGGAAAATTCAGATTTTTTCAGAAAAATTTATTTGCCACCTTTCAATGAATTAGGAATGTATTTGGAACATAAAACACGGACTGGT
>AAA.ABI.458
TAAAGCTATTGTTCTAGCAGCAGTTTTTCTCATTGATTTCATGTATTATGAAAATAAAAACAAAAATATCA
>AAA.ABI.459
GCTTTTGCTATTGTCCAGGGGACGATTATCCAGTTGGAGTAATGACAGCAAATGGAGATTTAGAAATAGGAAAG
>AAA.ABI.460
AAACGTTCAAAGAAAACATGTTAGCGTTAAGAAACTTGGGCTGGTACTGGGGTCCTTTAAATCATTTAGAGGCAG
>AAA.ABI.461
CTTTTCAAATGAAATAAAAACTCCTTGTTACAGAAATCGGGATAAACTTTTGAAGAGACGCAAAAGCTCT
>AAA.ABI.462
AAGAATTCGATTGAATGAAATTTCTAAAAAAATTTCATCATTGTTATGCAGTCGTTTATCAATGTACT
>AAA.ABI.463
TGCTTATCAAGAAGGATTATTGATTACTGAAGCTAGATATTTGAAAGAATCGGAATATAAATGTCCTAAGCCAAGTAT
>AAA.ABI.464
CATGCAACCGGAATCAAAACCAAATATTACAATCTACTTCCGGAAAAAGAATGGCAAGTCGATATTGAGCATTT
>AAA.ABI.465
AGCCTACCAATTATTGCCGATGAGATCTATAGTTTTTTTACGTTTAATGGCTTGGATTTTGAATTCATGGCGTCATTGAATGATAAAGTTCCGGTTTTAAGTTGTAACGGTTTGACGAAAAGATTCTTATGTCCTGGGTGGAGACTGGGCTGGATTGTAATTTATGACAAATATAAAAGATTTACAGAAGTAAGGCAAGGTCTCTCAGATCTTGCAACACGAACGATCGGAGCTAACACAATCGTTCAAGGAGCGTTGCCTCAGATTTTATTCGGTGTTAGTGAAGATCATTTTGAGTCAACTATTAGAATTATAAAGGAAAATTTCGACATTGTTGAATCTGTATTCTCAAAAACAC
>AAA.ABI.466
CAAATTGAAAATCAATACAATTGGCTTAAAAATGATTTAAAGGAAGCAAACAAGCCAGAAAACCGAGCCGTTCGACCTTG
>AAA.ABI.467
TGAGAGACCACTTCCATTGTATTCAGTGTAAAAAGACAATTTTACGCCGGGAAGAAATGATTAGA
>AAA.ABI.468
TCATTATCATTGTTTGCATGCAGGTTGTAACAAGATTTATATCAGCACATCGGATGTCCAGATGCATT
>AAA.ABI.469
CAAATTTACCTTCAAAAATAAAGCCGACATGGATAAACACAAGAGTCACCATCAAAGAAATGATTCA
>AAA.ABI.470
CAAAACTGATGAATCACATACATTGTATAAGATCAAATTGTGATTATGTTGTACATTCTTCTGCTCAA
>AAA.ABI.471
AACTGTGTTTTGGGAGGTTCACCAGTAAGCATTGCTCTCTGCAAAGATAATTTCGAGATTTGGTGTGATGACGTTCTAATAAATACAATCGAAACACTGGATGCTACAGAAACAAAAATGGATTTTG
>AAA.ABI.472
CGGAGAAACTTCCATTCATATGCTACGAATTCTTAAATAGTCAAGGAAAACTAACTGACAATCTCGTCTGT
>AAA.ABI.473
GCAAACGATTCCAATGACTCTTGATATGACTTCTACATCAAAGGCTAATTTTACTTT
>AAA.ABI.474
CGAGAGATTTGTGAATGTGAAATCAGATGCAGAAGGGAAATTGCCAATTCACATCGCATGCGAGAAAGGATTTTT
>AAA.ABI.475
AATGACAGCTGACTTGTTCCTAGAAATAGTTGTCATATGTGGGGGTCAGTTTCGATATTTG
>AAA.ABI.476
ACCCATCGAAATCAAGTTGACAAACGCAGTTGCAGTGAGAATCGGCCTGGACAATTTCAGCGTGATGTGG
>AAA.ABI.477
TTAAGTACTCCAATTCCGTCAGTGATATTTGTGTCTCTCGTCTCAATGGTATATTTGGTATATCCAG
>AAA.ABI.478
ATTGTCATTTTAACTGGAGTAGTAAAATTATGCATGGGATTCACATCCAATTGGGAAAGTCCATTTAGTG
>AAA.ABI.479
CGATTATGGCTCGAAGATGTTTGGCAGCATCCTGCATATTGCTGCTGACATTCATCAATTGTTGGTCGGTCAAA
>AAA.ABI.480
AACTCGAGCGTCAAGAGCAAGTGGAAAAACTAATTGTAGCGATGGGCTTGAAGTGCACAGCGTTCTGTGACCACAGGCTGTGCCCGACATCTCTTAGAAATCTAAGCTTTGAGAAAGGATC
>AAA.ABI.481
TACAAATTCTTTAAACTTGCCAATTTTAGTTAACAAACAATGCTGTGTAATCAGTGATGAATTGAACCACACGA
>AAA.ABI.482
AAAATACTTGTTGTGGTTGAAGGAATATATAGCATGGAAGGAAGTATCGTGCATTTACCTCAAA
>AAA.ABI.483
GAAGGAAAACAATGTGGAAATGAGGGAATAAAAAAAATCAAACAACTCGAATGGAATGTTCACTATTTTAGA
>AAA.ABI.484
GTGAGCGCCTCACATACCAAGGAAATGATAGATCAAACACTAAAAGTCATAGATGAGGTGTCAGCCTTGATCAA
>AAA.ABI.485
CAAAGACAAAAGTCAAATTTCCAAATGGAACCAAGGGCTTTCAAAATTTTGCGAGTTCATTCAAAA
>AAA.ABI.486
AAAGCGGCTGAGGTGATCAATGGGAATTATGGATTCAAACGGCCGCCATTTCTGGAAATTGCAGCTG
>AAA.ABI.487
TTGCGATTTTATTTCACAAAATTTTTATACTGGATTTACTTTTCTGAAAATTCTTTTCGAAA
>AAA.ABI.488
CGAGAGATTTGTGAATGTGAAATCAGATGCAGAAGGGAAATTGCCAATTCACATCGCATGCGAGAAAG
>AAA.ABI.489
TATGCAAATTCAGCAAAAAATTATTGAAACATTTGGGAGTACAATTGAGGAAATGACAAATCTTG
>AAA.ABI.490
GAAATCTCGGGTATTGATAGCAACAAACCTCTGTTCCCGGGGGATCGATATTCCACAAGTCAATCTCATCATC
>AAA.ABI.491
TGAAATCAATGGGCCAGTGTATCATTTTCTGTGAGTCTCGCAAAATGGCATTGTTTTTGCAAAGAGCTCTAGAAAAA
>AAA.ABI.492
ATAATCTCTATTTCCGAAAATCGAACTCCTAAAACGGAATCCTCTGAGTCGACCAGAGATGTGAAAA
>AAA.ABI.493
AGATATTTCGCTAGAAATCTCTCGGAACTTATAATTATCTGGCTTTTCAAACTGCCAGAAAATTTGGAG
>AAA.ABI.494
CAATATAACTAAGCCTGCCCTCAAACGCAACAAAAACTATCTAAAGCCGAGAAAGTCGATTAGTGTGC
>AAA.ABI.495
AGGATGACTCCACAGGAGCTGGAGTTGCGATTTGATCCGAAAGCAATCGAGCTGGTAGCCCGTAAGGTTGC
>AAA.ABI.496
CAAGAAGATCGATTTGGCCAGTATCAACGCTGTCATTAAGGAAATGTACTCCTCTCCTATCATCATCGCCATCAGA
>AAA.ABI.497
AAGATGTGGTGATCCAGTTGGATAATATGTGCAAGGCTGAAAGTGTTCCAGTACTGAATTACTCGCAGTT
>AAA.ABI.498
AATTTCCAAAAGGCGAACTCAATGTATCAGCTATTGAAACTATATCAGTACCTATAACGACTTCAACCTGTATCGATTGTAATCCACTCGATGAGAAAGATCCGCCAAAACAAGTCAGAATTCCAAATTTATTAGCTCAATCCAACAATCAATATCAGGAACCAAT
>AAA.ABI.499
AATACAATTAACAAAGCGACTCGACCACGAAACCGATAAATATGGACGAGATAAACAGGTAATGATGG
>AAA.ABI.500
TATAATAGAATTTATTGAAAAAACTCTCAAAGCTGGACAAGTGGTTCCCGGTTACGGCCACGCAGTTTTAC
>AAA.ABI.501
GATGAGACTTTATCTGACAATTCACAGCGATCACGAGGGTGGCAATGTCAGTGCTCATACTTGCCATTTAG
>AAA.ABI.502
TAACTGCAGTACACGAAGTGTGAGATTTGCATCAACTGTTAACTTGAAAGATATTTTAGCTGATACTATAACCAAGGAGCAAAAAAAAGTATCACAATTTCGTAAAGAATATGGATCTACTAAAGTTGGCGAAGTTACAATTGACATGATGTATGGAGGAATGAGAGGAATCAAAGGTCTTGTCAC
>AAA.ABI.503
TATTATTAACTGGAAGTATACCAACGGAGGAACAAGTAAAATGGATTTCAAAAGAATGGGCCAACAGAGCCGA
>AAA.ABI.504
CTCTTAAATTAAATATGGCGAATCGAAATTGGCGTTCTGGAGGTAATTACCAATCGTTCAACCAACTTTTAAACCCTATGCCTTATTACCCACCAATGAATTATTCGAATGAAAGAAAAAATTATGGTGGAAGAGTTGGGTATCGGGATGAAAATTATAAACGTGAAAGAAAAGACTTTCAAGGTGGTCGTCGA
>AAA.ABI.505
GAACAATGAAATTGGGTAATCATTCTGAGTTTCAGATTCTTCACAAAGATGTGGAAGTCGATAGTTAC
>AAA.ABI.506
CGAATCACAATTGGTGTTCATTAAGGATGAATTGACAAAAATAAAATCCATTCAAAATGATGCCGGAGTTGTTG
>AAA.ABI.507
AGATGGCAAACGGGAAGAAATATTTGAAGTTATTATACCGCAGGCAATGAAAGTAGCCAG
>AAA.ABI.508
TTATTACGTTTCAAAGACCTTTGGTTCAAAAAGAACCGCGGATCATTTGAAATTGATTAATA
>AAA.ABI.509
GAATGTGATATATCTGAACACCTTGATAAAGACAATAATTTGTATGGAAATTCTCACGACACAGAGAA
>AAA.ABI.510
AATAATCCTTCGTAATTGGCGCCTGGAACAAATCTTCATCGGAATCCACAACCACCTAGAATCGGATCAAAACGATACTGAGTCGAATGATAAATCTGAAAAAGATTTGGATAATTCCATTGGGAAACAACCAAAACACTCGTCCTTTA
>AAA.ABI.511
GATAGCCATTTAGTGAGTACAGGAGGCGAAGATTGCTGCGTGTTCGTGTGGAAATGCAGTTGATACCTGCC
>AAA.ABI.512
CAATTGCAGTCTGGAAATGGGAAACCGGAACTTTGTTAGCAAAGGCAAACGGCCATA
>AAA.ABI.513
GTTTCTCAAACCACTAGCAATAATAATTTAAAGGCGAGTGTGAGTCGAGAAACAAACACTTTTGT
>AAA.ABI.514
CTTTTGAAATTGACGCAAATGGAATTTTGAAGGTCAGTGCCGAAGATAAAGGAACCGGTAAC
>AAA.ABI.515
TGTTAGACGTCTGTCCGTTAACTTTGGGAATGGAACTCGAAGGTGGAGTAATGGCGAAACTTATA
>AAA.ABI.516
TTTTGACCAAAGAGTTATAGATTATTTTAGCCTGCTTTACAAGAAAAAGAAAAATAAAGATTTAAA
>AAA.ABI.517
ACAGGCAACAAAAAATGCAGGAATAATTGCTGGACTAATCGTATTGAGAATAATCAACGAACC
>AAA.ABI.518
AAAGATATAACTCATTATCCGTTTAAAGTCATTAATGTTGACAACAAACCTCATAT
>AAA.ABI.519
TTTTAACATAGAACTATTTGAACTGCGCACTAACACAAATGTACTACTCGACATCATTTCTGCTGTTA
>AAA.ABI.520
AGATATGGAATCGAATCTATCTATCAAGCAATGACACATTTCTCATGCCTGACAACGAAGTTTATG
>AAA.ABI.521
TGTTGGGATTCAATTCATGTCATTGAAGTCGAAGAGAAAGGTAATGGTAGAAATGCTCGTTACAAGT
>AAA.ABI.522
TAGATCAACCTTTAAGAATAGCCAAAGACACAAAGAGTGGAAAAGATTATTTGCTTGGTGATTATAACCGTG
>AAA.ABI.523
ACGTAGTTTTTTAATTAAAATATAAAGGAAAATGGCTGATCAACTTGACTCGGCTCTTGATTTAATGA
>AAA.ABI.524
AATGCTATTCTTTCAAGAATTTAAAATCTATTTATAAAAGATTAGGAATAGAATTCGACGTTTATGAATTTGAATCAGATTACAACGAACGCAGTAAGCAATACGTTCGGGAGTTAGCAAACAAACTCAGTTCCATAATTCAAGAGGATATATCACTTTTGTATATGGTAAGTCCCTCTCAAAAATTGCCTTTACTGTCAAGAGAAGGATTGTCTTTGTACATTACTCGCGATATTGCGGCAGCAGTTTCTCGTTTGGAAG
>AAA.ABI.525
AGAATCAACTATTTAGGCGACTGGGGAAAACAGTTTGGTTTTTTACTAAATGGCCTAAACAAATTCAATAGTAA
>AAA.ABI.526
CTGAGCCTGGAAATAATATGCACAACAGATTTTTTTGTTTTTTCTATCCATCTCTACGGTTGATAAAC
>AAA.ABI.527
TCATCCAAATATCATACGCCTTTATGAGGTCATTGAAGACATTCGGAAAATGCATT
>AAA.ABI.528
TTTTGCTTGGCAGAAATTGATATGAAAGATGGCTCTTATTTTATATTTTATATCACTGAA
>AAA.ABI.529
TAATGTTCACATTTGACAATTCACAGGTCCTCATCAAGATTTCTAATGGAAAATATATCCAAACATTTAAGG
>AAA.ABI.530
CAAAAAGTTGTGTAAGATTTCAAGGAGAAATTACTTTTCGATACGACATTTCTCAGTTTAAATTGATATG
>AAA.ABI.531
CTAGCCTATCTCAAGCATTTGTTTATGGTTTTGCTGAGGCCAGTAAGCTTCCGATAAACGAGGCTTTCTACC
>AAA.ABI.532
CCGGGGGATACAGCATCATTATTATGGCCAAGAATCGTATATATGGGGCCAGAGATTGTTATG
>AAA.ABI.533
ATCAACGCCACTTACAGCCGGCAAGTGCTTCCTGGGGAAATTATTGAAATTTCTGACAATGGACTCAA
>AAA.ABI.534
CGATATTATTGCTTAAGAAATCCGGAGTGAAAGAGATTCATTTGAGATTTTGTTGCCCGCCGATCGTCACAAA
>AAA.ABI.535
TATGGAATTTCTAAAAAATCACAGCTGCGTTGAAGATAAGAAACTGGAAGAACTTATTTCCAA
>AAA.ABI.536
ACAAACTGGATATTATTATCAAACACCTTATCCCATGAATCCTGTCATTCATGGAAACCGTGGTGAAAGCGTTTT
>AAA.ABI.537
CTTTTAATATTGTGAAAGCAGGATGGCTTTATAGATTAAGCGATGTCTTAAAAATTTGGAAACGGGAATGG
>AAA.ABI.538
TTTGATTATGGAATGTAAAGAGATGTTATCATATGATGAGTTTGAATCAAAAATCCCTGACGGTAAAACTAAGCCATGCA
>AAA.ABI.539
CATTGAAATCTGAGGATTTAGTTACTCTTTTATGTTATAAAAACGGGTCTCAGACGAGAGAA
>AAA.ABI.540
ATGTCTAACCTCAATGAAGCTAGCGATGTGCTAATAGCTGGTCTACGTTCGTCAGATATTGATGGTGATA
>AAA.ABI.541
ATTGACTTATAATGTTGGAGAATCAAAAAATTATGGCATACTTTATGAGAAATGCTCCTATACTCCAACG
>AAA.ABI.542
ATGTCGCCTATGAAGGAAACAGATGATTGTATGACCAAAGGTTATAAAACTTCAACGTATCTAAATTACACTTGGAATATTGTTGCCTCATTTTTTTGGAAGAGATATCCAAATCCCTATGCAAAACATGTGCTGTCTGAAGATATCATACATAG
>AAA.ABI.543
ACAGAAAGATCAGGAATAAGTCATGATTTACCACAAAACCTTATTTATGGAACTAATATTAATATAACCAATATAA
>AAA.ABI.544
AAAACTTATTTAGATGTTTTGCATTTCCAGAAATCTAAGAACCGTCTAATCGATGAAGAAGA
>AAA.ABI.545
CCATGTTACGTGATTATATCGCTTATGCGAAGGAGAACATTCACCCAATATTGTCTGAGG
>AAA.ABI.546
TTTAGGAAAATTGTGTTATAGTCCGGATTTTATCAAATTAAAAGATGATTATATATCGCAATTACCAAAGCGTTTGAAATTATTTTCCGACTTTTTAGGAAGTAAACAATGGCTGATTGATGAAAAGTTAAATTATCCCGACTTTAATTTCTATGACATACT
>AAA.ABI.547
CTTTAGATAAATGGCAAAGAAGCGTTACATCTCCGTTAATTCCATTAGTTGTAGAAATCTGTGTGA
>AAA.ABI.548
TCGTGGTCTACTTCCTCCTAGTCCAATATGTGCAGAAAAATTAACTAAAAGAAAATTTTCGAAATATTCTCGCAACATGTCAGATGTAACTCAGAATTCACGATTTTACTATAGTCCTGCGGTAAAAGAAGACTCAAATCGC
>AAA.ABI.549
TCAGATATCCAGAAGTCGCTTTTTTCGCCAAAAGGAACATTGAAGCCGGAGAGGAAATCACGTG
>AAA.ABI.550
GACGATGATAGCAATGATCAAGCAAAAGCCGAACTTTTGGCGGATTCCGATGATTCCGAAAGCTCGTGCACTGAGATCTGTGCTCCTAAAGCAACGGGAAATCAAACCAATAGATCATCTACAGTCATCACAAAACCCCAGGAACAAGAACCGGCAATGAAAAATCCATTGGTTGCCAGTGTCGAAGGAAATGTGGGAAACGTCGCGGCGAAATCATCGAAAACGGGCGGCAGGAGACACACAAGCATGCACGTT
>AAA.ABI.551
GGCCTTTGGAACAAATTACAAATATTCAAGACAGAAAAAAAAGGTTGGGGTATTCGAACTTTACACGATATTCCCAGA
>AAA.ABI.552
GAGCAAGAAGGACCGGAAATTGAGACAGAAAAGGATGGAATTGGATCAGCGAATGCTGGAA
>AAA.ABI.553
CGGTAAACGAGCTGGCCTGGTTTTCATTGGTAAAAATTCAACCCAAATTGAGGATTT
>AAA.ABI.554
GAAAGATGAATACATAAAGCACTTTCTTGACATTGCAGCGGACAAAAAAATATCAGAAGAAGAGGTTAAAAAGAAAAGAGAAGCCGAATTTGATAAATACGACAAAGATAAAAATGGAAAGATCGATCCTGAAGAATATTATGCAATACTGAAACCAGGATATGAAAATCCAGCAAAGGAAGAAGTGG
>AAA.ABI.555
TTGGCCTGGAGGCAGCCGAAATTGGGATTGGAGTGAAACAAATACCCATCACCAACCTGGTATACAAAAGCAAGATGTAGA
>AAA.ABI.556
CAAGGAGTATAAGAATGATGATACGAAAATGAAGGTTTTGAAGATGGATCTAGAATGGGCAGTGATTAATGATCTCGTTCCGTTGGGTTCAGAGCAGCTCACAGATGCACATAATCAATTTCAAAGTGAAATTTTGGGAGTAACAGGAAAAAGTGAATTGTGGAAAACTTGT
>AAA.ABI.557
AAGATCCATTTAATCCAGAATTCAACATGCTACAAATTGGGAAACCCTCTTTAATCTTGTCGGAAGGAACTCTGCAGTCAAGTGAAGATGCACTTGAGAAGGAGCAAATTACCAGCTATACAAAATTTATGAACAAAGTGCTGGATATACTGGGATTATGGCAAAATGAGAGGCATATTATTGGAGACATTGTAAACCTTAATATCAAATTGGCCAAGGGTTTCCCCTCAATTGCGGACCAAAGCAATCCGAACAAATATACAAATAAATTAAAAATCAGTGAGATTCAATCGAGATGCTCCGAAATATCCTGGATAGATTTAATAAACGGGGTGATGAAAGGAAG
>AAA.ABI.558
AATGTTAACAATGAAATCCACAATTTATTGGAAATTCAACCTCTCCAAAATCATTCCCAACATC
>AAA.ABI.559
AAAGACGTTATTGGGCCAATTAGATGGTATAGTAAAGATTAAACCGCTACGTCTTATTAACTATCAA
>AAA.ABI.560
CAAGATATAAGAGGATTTGAAACGACCTCTTCGTTACCAAATAAACCCGATAAAGAATACA
>AAA.ABI.561
AGAGGAATAACGTCACAATTGATTCGAGTTAGAAGCTGTGCCGCTAACAGATTGAAGGGTTTGAATA
>AAA.ABI.562
TACGAGCTGGAGTTTACCCAGAAACCAATGATGAAGATGGCGAAGAAAATCACGAGCCTAAAGATTCAATGCTTGA
>AAA.ABI.563
AAAGCAGAATCACTTACTTGGTATAAAGACGAAAAAGAAAATGAGAAAAAGTTTATTGTTACTCTTGA
>AAA.ABI.564
AGTGAACTTATGGATATTATTAGAAGGAGCGCAACAAAAATTTCAAGCTATCCTCGTTTACAAGATGCAATAGA
>AAA.ABI.565
AATTGGAACAGCTATAAAAAATATTCACGGAGTTCGTACTGGTTTATTTACACCGGATATGGCATTTG
>AAA.ABI.566
ATTTGCATTCAAGAATTCCTCAACTTGAATCAAAGAGTGCATATTTGGAAACGATGGTCAAC
>AAA.ABI.567
AGGGCGATGGAAATGAAATCGGGGCAGCGAGACCCTCAGACTAATGAATCGAACAATCTTCTT
>AAA.ABI.568
TGAAGCTTCAAAAACCGGTTCAAATGATATTGTTCGATTGCTGTTAGAAAAGAATGCTGAAGTTAACTTACG
>AAA.ABI.569
AATGAGTTACATCACGCTGTCAGGAAAGCTAATTTTAAGGGTGTTAGAGAACTGTTAAACAAAGTCAGCGA
>AAA.ABI.570
ATGTGTAGACAAACCTCGAGGAATACCGTTTTCAAAATTATCATTTTATCAACCTAATAGTCCATTTAAGTGTCTT
>AAA.ABI.571
TCTGGAATAATAAATTGCACTAATACATGCTGGGAATTAGGTGCAATTGCTAGAGAAGAAATGAAACGTGTTAAAGAAGCTGCTGAAAAAGGACACAAAATATATCAAGAATACATAAAGCAGTATGAAACATCGGTATCAGAAAAAAGATCTCGA
>AAA.ABI.572
CTAAAGCTTTTAATGAATTGGATATTGATGTTAACGAAAGAGTAACATTTGAAGAATTGCAAAGTCATCATGAATTCGATATCGATCAAAATGGAGATGTGTCACCAGAGGAGGCAAAAGAGTATTTGAGTGAAAGGGAATCGGTAAATGAGATTG
>AAA.ABI.573
AAATGGAGTATGATGACGAGACAAATAGACTCATTTCTATTGCCAATGATGCCCGGAACAGTTACAACGAATTGAATGAGAAATTTATGAAGCTAGAGAACGAAAAAAAATCTATAGAAAATCTTTTGAATATTGATTAT
>AAA.ABI.574
GGTTACCGTGTTGGAATGGCCCAAACCGCCAGACAAAAGTAATGATTTACTGTGGCGTAGAAAATAAGTTAA
>AAA.ABI.575
GAAAACCTTTAATATAAAGTCAGAAATTGATGTTTATCCGTCGGCAGTCAGAGCGTC
>AAA.ABI.576
CGTGAGTGTCTCGCCCTAAGATAAATTCGTTATTCCTAGAGGTGATTTTAATGGACGTGTACATCTTTTATCTTGGA
>AAA.ABI.577
AAACCCTAACAACCTCAAAAATGAAAACTATACATGTGAAACTCCGGAACACCTTTCCGAGGTAAACTTGATTGATGCAGGAGATCTCTGTATCACAACAACAAAATCAACAGAACCTGTAAAAATATTAAGTCAAACAGTGACCCCAGCAG
>AAA.ABI.578
ACAATTACAACACATTTGATGAATTTAAAAATGATCTACACCTCATAACCGCTAATGC
>AAA.ABI.579
AAACTGCTCCCCATCCGACAGAGTTTCCTTTGAGAAATATTGAGCTCGAATCTCCATATAAAGTTATTAAAGAAGCGGAA
>AAA.ABI.580
TTCCAATATGTTTTTCTATCAAAATTTTAATCAAGTTGGGCCCGGGCGATATGACCTTCAACGCCTG
>AAA.ABI.581
TGAACCGGTGCCTTATATGAAGTTCTATGAAGAGATAACGAAATTTGAAAATTTAGAAACAGACGAG
>AAA.ABI.582
CAGAGCAAGTAAAAGAATATCATTACCAGATGCCAGTGTTCGGAGCATAATGCAGAAATACATGG
>AAA.ABI.583
TCTCGCTACTATTCCACGTGATATAATAATACAAGAAATAAGTGAACGGAACAATATAACCATG
>AAA.ABI.584
TAAAATCGATTTCGAAATATTAGGGGGACAGTGGAATCAATGCCCATTGCATCTTGCTTGTTG
>AAA.ABI.585
ACAATTGTGACATTGAAGTTCGTAATAGAAAGTGGAATCAGCAACCAATTCATATGGCATGT
>AAA.ABI.586
TCAAAGGTGCGATATTCAGGTATTCGGTGGCAAGAAAAAACGGCATCCTATTCATATGGGCTGCTC
>AAA.ABI.587
GAAACAAAGGACGATTCTAATGTCTTCATAGATTTTGAAAATTGTCAACCAACGGAAGTTGAAAAACCAATTT
>AAA.ABI.588
TGATATATTAGATTTTATTTTAAATTTTGACAGTTTAAAAATGATGAGCCCATCGATTCAAAATGATTTAAGTTATTATCGACGATGTTGTTCTAGGCGAAGAAATTACGGACAAGATGTCACAGTAGTCAAAGAAGAAGCAGTGACAGA
>AAA.ABI.589
AGTGTAAGACGTTGAAAACTGAACCTAAAGTTGAGTTGCCTTTCAAAAGTGACGGTAGTTTTATAGAACAATTTAAGAAAATGCGAGATTACGGTGATTATGAGTTAGAAAATTCAACAGAAAAATTAAAAGAAATTCAGGAATCCTGCAAACCGAATGGTGAAACGA
>AAA.ABI.590
TATGGATATGGCCAATAATAACATTAAAGAAAAAGAATCGAAAAAGGCCGAGAGTATTGAGCAATGATG
>AAA.ABI.591
AGATCAAAACAAAGGGGCAGATGAAATGCTGAAAGAAATGATGAAAATTATTGGATTTTGCCC
>AAA.ABI.592
ATTTTTATCAAAAAGAAATTGAAATGTTAAGCCAACAATCAAAAGAACTTGAGGTTTGCTGTGTTTGCGGAG
>AAA.ABI.593
AATTTTACCTTTTCATGGGTTTTCTATGTTGGTTGTACCAATGTGCTATTTTATTGAT
>AAA.ABI.594
TTCACGAATATTATCTACATCAATATTATGAAAATGATCCAATTTTCCATCCAAC
>AAA.ABI.595
ACTCGTCGGCCAAATATTGAGAAAATCAATCCAAATCCAGTGTTTGAGAAATACGT
>AAA.ABI.596
TATTTCAATCTGCATCAATCATTGGCAGTGAAAGATTAATGCTTGCCATATTAACGAATCATCCAGTTTTGGTCA
>AAA.ABI.597
TTATTGGGGAAAATATCGATTTCAACAGCACCACATTTGAAAAGAAGGGTCATTTTATTAATTAGATC
>AAA.ABI.598
AGAGAAAAATGAAAATGATAAAGAGAGAAATCTATGCAACATTTGCATGGACAATCTCGTGAATATTGCTC
>AAA.ABI.599
ACTTTTGTCTGTTTGCATTGCAATGAAATCATATGAAGGATACAAGGTGATTGAACTCAATCTAAAAGATGAAAGAGAAGTGAAACTTATTCTTCGATTAACAGAAGAATATTTGGCCGACATATGGAAAGGTCCAAGCTTCCATGTTTCAACTCAT
>AAA.ABI.600
ATCAGGAATTAAATACAAAATCATAATTGAAAATGTTCAAGAAACATTAGAATAAAATTTTATGAAACAAAACC
>AAA.ABI.601
TGATTATGACCGATGGGAAAAACAGGGAGCTTCTGGTTGGTCATACAGTTCTTGTTTGCCCTACTTCAAAAAG
>AAA.ABI.602
CGGTCATGCGGAAGATTTCAACGGTTTTAGGCAGGAAGGATTTGGTCATTTTGATATGACAATTCACAAA
>AAA.ABI.603
AGAAATTGGGACTTTGCCACTCGCAATTGGGAATGATTAAAGCCATTGAAGCAAAAGATACTCTGAAATTTCTTCCCATCCT
>AAA.ABI.604
CATTGGATTTTGTGATTCAGGTGAAATTGAAAGAGCACCAAAGATCAAGACCGAAGAGGCGTTGTACTTTCTTCCGAAA
>AAA.ABI.605
CACGCAAAGGTTCAAATCAAAACGACAAATACAGAAGAAAACAAATCACTTCGTTGTGACATTTGCAAGAAAATTATTGAAAGAGTGATCAAGGAAACAAAAAATAAACATTCAAGATATGCTATTCTCAAAGCCTTAGAAAAGGTTTGTGATGAGCT
>AAA.ABI.606
AAGCTTTTTAATCAAATAAAGATCAATTCCCATACCGAAACTCATGCGTGCAACATTGATGCCATTTTGACTTA
>AAA.ABI.607
CAAAATTTTCAATTACCAATGACTATAAAAGTTCGGATTATTAAAGATCATGCTTACGGATTTGATAGGG
>AAA.ABI.608
AGATGTTACTTGTTGAAATGGAAAAATTATGATAGTTCATTGAATTCGTGGGAGCCCGAAGAACAT
>AAA.ABI.609
GCTAATATTCATGATTTCATAGAAGATCTCCCAGAGAAATATAACACTCTTGTTGGCCAGCGAGGTG
>AAA.ABI.610
AAAATGATGGCGTCGATGCTGCAGCAGGAAATGGCTTGGTTTGATGAGCCTGAAAAT
>AAA.ABI.611
TGAATGAAGAGTCAATGAATATGCATCGAGCAAGTGGTAAGCATAAACGCAAAAGTTCTGCCGAAGTCAAAGATGAGCCTGCTGAGAAAAAGGCGAGGAGCGCTGACATTCCCACGACTGTC
>AAA.ABI.612
TGAATGAAGAGTCAATGAATATGCATCGAGCAAGCGAGGAGCGCTGACATTCCCACGACTGTCGAGCA
>AAA.ABI.613
AACCTAATTTTCGCAGAAACGACAGATCCCTTGAAAAGGTTTAAACAAGAAGATTGGGAAAAATTTAATATTAT
>AAA.ABI.614
TTATGCCTGAGTTTGTTTTTCCTTCAACAATTGTCAGTTACGAGGAGCTTTCCAAGTTCTAATGAAATTTATAAAAGACAA
>AAA.ABI.615
AGAATGGTAAAGAAATTACAAGAAAATTTCTCGCCTGATCATTTAGAAGTGATTAATGAGAGTGGTC
>AAA.ABI.616
TGTGTCAAGTCTTTTCGATAAGCTTCCTCTGATAAAAAGGCACAGAATGATAAATGAAACATTGTCTGATGAA
>AAA.ABI.617
AATAAAGCCACTGTTGACGCCTTGACTTTGAACCGGAAAACACCTTTGCATTTAGCGGC
>AAA.ABI.618
CATATTCAATTCAGTGAGAAATCAGAATTTCTAGCAACTGTCGATGGAAATTTTACAACAACACTTTATCGAC
>AAA.ABI.619
CATGGTTGTGGAAACAAAATGGTTTAGTTGAGGTTTCCCTAACTTCGAATTTTGGGTTAGGGGTTCT
>AAA.ABI.620
CAGAAACTAATTGTCTAGATGTGCTTCTCAAATTATGCATCGAATACAAGGAAAGAGAAACAGAAGGAGTTGTTGTTGAGTT
>AAA.ABI.621
CAATTATCGAAGCAAAAAATCAATTTGAAGCACAGGGAGTTAATTTATTTAATATTATCACTGATCAATCA
>AAA.ABI.622
AGTTATTAAATCATCTCTGTGTGAAATAGATCATAATTCAGGACTGTCTTTACCCCATTTGCT
>AAA.ABI.623
AATTATGTGTTGAGGCTTGTCCGGATTCAATGAAAATTCTGTGTACGAGTATTTATTGCTTGGGGTACAATTTTAATGTCA
>AAA.ABI.624
AAAAGCTTGGGCAATTTTGCGTAAACATATTAATGAAACTGTCAAACTTGGCGGAAATCCAAAA
>AAA.ABI.625
AATGAAAGTACTGTGGATCAACAATTAATTAATGAGATATCCCAATCTGATAAAGAGTACCGC
>AAA.ABI.626
AACAAGATCTCGATTTCTAATCAAAGAAAAAGAAGCAACTTTCGGCAGGAAAAGTGCGAT
>AAA.ABI.627
AATTAAAAGAACCCTTGTGCCAACCAATTTGGAAAAATATTGCAACAATCGGATGTGAAACAGATCAAAC
>AAA.ABI.628
CCTCCACTACAAATAAATCAAAAGCTACATCTTTATCGAATACAGATCATAAACCTGATCCGTTGACTG
>AAA.ABI.629
GATATTCTCCAATAGCCATTGTGAAAATTCAAGAATCCGTAACCGAAAACCCAGCAACACAGTGGT
>AAA.ABI.630
TGTCCAATGTGTTCGAGGGAGTTTACGGAATCCGAAACGGAAATAAACTCCTTCATGGTGGATAATGTGA
>AAA.ABI.631
TGTACTTGTGGTGAGTGATAACTTATTTTAAAGATATCAATATATTGTTATTAGTTTTGCCTCCTCGATTCCTTGCGTTATTTGCCGCCCCTACAGCTAATAGATTTGACCTCCATTTTACTCGATACGTCACGGGTAGGTTCCGCTCG
>AAA.ABI.632
TGCAGAAGCAAGACCTCCATTTTCTCAGATTTATACTAAGTTGGATAACCTCTG
>AAA.ABI.633
TACGAATTCAGGAGTGATCTCTCAAAATGACGTAAAATTAGCAATTCAAACTCTGTTTAAACAAGACGTCCA
>AAA.ABI.634
TCTTTGCAACTGTATCAATACAAACAATAAATTAGCTTACAGTGTTTATCGCTTATTGCGTTGCCCATTT
>AAA.ABI.635
AACAAAGCTCCAACTCGCTAGGGCGAGTATGATGAAAGTATTCCTTGTTGCTCATGTTTCCCCTGGTGCGG
>AAA.ABI.636
AGATGCCTTCAAGATTGTATATAACTCTAACAATGAACCTGTAATACCATTGTTTTTATCGCCCTCGGT
>AAA.ABI.637
ACTACAAAAGATTTTTGAAATTGCCACAAATTATTAAATCTCTCAAAAAAAATAAAGATTTAATTTATGAAAAAATTAGAAATTATGGAGATTTTTACCAATCAGCAATTTTCGCTGAAATTATTCAAGATAATGTTCAAATTATCCAGCATCTAATTGAAAA
>AAA.ABI.638
TGGATAAAACTTTCCAATAAATTGAATCCGAAAAAAATATTGTCAATTATACGCACGACAAGAGATGAAA
>AAA.ABI.639
AACACGAGAGGAAATTAAATATTTAAAGCAGAGACCAATAACTGTTCCTCGAAACACAA
>AAA.ABI.640
TTCCAGATTTTGTGAAAATTGAAGAATTTAATGAAGCTATTTGCAATTCGCTGACAAGCTAC
>AAA.ABI.641
CTACAAATGCTCTTAATATTCCAATTTTGGTAGATAAAGATTGTTGTGTTATTAGCGATGAGCTTAATCATGTCAGTTT
>AAA.ABI.642
AAAAAAATCCTCGTCGTCGTTGAAGGAGTTTACAGCATGGAAGGAAGCATTGTACGATTGCCTGAAATTTT
>AAA.ABI.643
TTGGAGGTAAAATGGGTGGCAGTTTGGGCGCAGAAAGAATTCGTCAACTTGCTTGGAATACGACTTATT
>AAA.ABI.644
ATTAGTGCTGCTCACACAAAACGCTCATTAGATTACACTCTTTCAATTGTTGATGAAATCGCAACTCATT
>AAA.ABI.645
ATTTAATTCAGACACTCAGATGTGAACAAATGGAGTGAGGCTACTATTCAATGATGACTTAAACGTGAAATTTGGAACGACCAGATTCATCAATGATGCTATTAACTGGGCTTACGCGGGATTGTTTCTATGATAGATGTTCACGGAGA
>AAA.ABI.646
TCCTGAAGCTTAATGCGCTGTCATTAAATAAAAATAAAATTAATGACCTTGATGTTTTGCTTGATAATCTG
>AAA.ABI.647
TGGAGATTATTTAGATTGGGAAATTTGTGTGGGTGAAGTTTTTACAGAAAATACAGAAAATG
>AAA.ABI.648
AGGAACCTCATTCATCAACTATTTATCAAGATTACTCAACGCCAGAACATTACCTACC
>AAA.ABI.649
AAATCAGTTAAACCCAAGACCCCATCCGGCAATATAGATAACTCAAAAATGAGACTTGTGAAAAATATCGG
>AAA.ABI.650
CATCCGGCACGATTCATTGGCCTTGTTTTTTCGGCATATGTATTTCCTGAGTAGTTTGCGACTGAGAGATATC
>AAA.ABI.651
TAACTCCTCCGGAACGAATCGAACAATCGTTTAAACAAGGGAATAAAAAGCTTATAGTGGAATCGAATAG
>AAA.ABI.652
AGGTTCTCGAATTGCAGGCTGTACATTTTTATAAGATAGTCGAAATTTTCATGAGATGTGTTGAT
>AAA.ABI.653
GAAGATATTCATCGCTAGAATAAATGCATATTCCGGTCATCGGGAGCATCTTTGTAGGATG
>AAA.ABI.654
TTGACACTGATGGATCAGAATCTCAACTTAAAAAGCGGCTCATTTTCTCTTCCTGTTGCTACTCAACTTGTGCCAGACTATCTCGAAGAGAAACAACAATCGACAACTGTACAATGGGTTGATGGTCAGAAAT
>AAA.ABI.655
ACTTTGGCCAAGACTCAACACATATTTATCTAAGATGGATAAGAAGCATCCAGTAAAACTTTATGAT
>AAA.ABI.656
TGTCCTTCGTACAGATGCTAAACTCGCCAAATTATGCTCAGATTGATCCAGCATTTTTTCCCAACATGCCGGGA
>AAA.ABI.657
CAAAATTAACCTATCCAGGATTAATGGATAACATGGCTGGTGGGGGATTGAATTTTGATTATGATGTA
>AAA.ABI.658
GAATAGGAGGATTAGTATATGATTTTATCTGCAAAGTCGATGAAATGCCACGTGTTGGTGAAACT
>AAA.ABI.659
TATTAGGACAAGTTTCGACAGCAGTAATTGGAAAGATAGGCAGCGATATTTATGGAAGAGAGCAACTAGAAAATTTGAAGTCTTTCGGTGTCAATACGGATCATGTGAAAGTGAGCCATGTCGAGCAAACGAG
>AAA.ABI.660
TTTCAAAATCTAAGGTTCTTATTAGTAATCTAGAGGTACCGATAGATTCGTGCATGGAAGCTC
>AAA.ABI.661
AAACTTGGATTTTGGTGTAAATGATGAAGACATCAATGAATTTTTCAAAGAATTTGGGCAAATCAGTAGAGCAGGTGT
>AAA.ABI.662
AATTTTTAAAAGAAATTCAGGCCCAATTGTTTCGTTTGGAAAAGCTAATGAACAATGGAAACATGATA
>AAA.ABI.663
CGGAAAGCAGACAGACAAAGGCTTCTTTCATTGAATCACAATGGGGCAGTGAGGTGTTTTGTGCATTCCCCAACGA
>AAA.ABI.664
AACTAATGCAGTTGGGTTTATCAATCTCAGATGATGAAGCCGATCGATGCAATTTGAAAGAAGATAGTATTACACCAGGAACAGGCATGGATTTGGACGTTGAAACCGAAAGTTCGACAATGGCTCCTGAAGCAGCTT
>AAA.ABI.665
AATGTTATCAAAATTAATGTCATCGATACTGAACTGGATAAGTTGGATATTTTACAAGAATCATTCCGTTTCAATA
>AAA.ABI.666
TATTGCCATGTCAAGTGGAAGAAAAATTTCAAACGGATTAAAATTATGGTTCAACGAAGTCAAAG
>AAA.ABI.667
CAAAATATTGCCTTGTTTAGTGATAGCAATGTTGTCAAGGGAGTAGAAATGTGGTATAAAGAAAACTCTGTATACATATTTTCAAACAATTCATGCTCACTTAAAACATGTGGTCATTTTACTCAAGTTTTATGGGCTGATTCTCAAGAACTTGGATGTGGTGCTAGTAACTGTAAATATTTAAAAAGGAATGTAATATTACTTGTCTGTAATTACGGACCAGGAGGAAATTTTAACAAACAATCTCCATATATA
>AAA.ABI.668
TGTAGCAATGTTCAGTGGACAAAATATATCAAAGGGTCTAGAGCTCTGGTTTAATGAAGTTACAG
>AAA.ABI.669
ACCAAAGCAACCCACTGCTGCAAATATGCTAAAAATGAAATGGAACTCTGAATCTGCGACAAAAGCACAAAAGACAGCG
>AAA.ABI.670
TGTCTGGAAATCCAAGCCCAAATCGGTGACCAATCTCACAGAATCCCTTACTATATATATTCAAAAGACATTTC
>AAA.ABI.671
TACGTATAAAGTGTCCAAACTTACCCAGAAGCTTTAAGCTTCCTCTAATTTTGCCAATTATGTTTCTTTTA
>AAA.ABI.672
TGGAAATAAGTTCTAAGTCGGTTGCTGTTGCAGTGGTTTTTGCTGATCAAACTATGGGAATGTTTTCATGCTTAATGCCAATTTTCGTCGGTGCATCAGTATTTGGAAGCATGAATGGTGAATTCCTTTCTGTTTCAAGATTGACATACACGGCAGCCGGACAAGGTCATTTGCCGGAATCTCTAGCCATGGTCAGCATCAAATACTTGACGCCGATGCCAGCCGTTATTTTTCTGGCAGCTTTGTCGGTAGTGTTTACGTTCACTCCGA
>AAA.ABI.673
CTTTCTATCAAGGGTTTTGGGCTTATGCTGGATGGAATTATTTAAACTTTCTTACGTCTGAAATGATAAACCCAGCCAGAAATCTGCCGATTGCTATAATAGGATCTCTGA
>AAA.ABI.674
AGATAATTTTTACATTATAGACCAAGGACAAGTTGATATTATAATGAATGGTGAATATGTAAATTCGG
>AAA.ABI.675
ACGAGGAATTTCTTTCGAAAGTTCCTATTTTAGAAAATCTAGACAAATGGGAAAGACTAACTGT
>AAA.ABI.676
TTTTGCAAACATTTAAATCGAAATCTGAACTTGAACTAAGTAAAATATTGATTGAGATAGACAAAATAGATAATCAG
>AAA.ABI.677
ACGCTAGGAATATCCTTTGGAGACATTGATAGAGGGGCGGATGCCAAAGTCGTTAGCGATGTCATACAAG
>AAA.ABI.678
AATGCAAGCAGCAAAGGATGTCAAATTGCTATTGTTGGGTGCTGGTGAATCAGGCAAGAGCACAATCGT
>AAA.ABI.679
AATGTCATATTATGTGATCGAAATTGTACTGTTGGGTGGTTTTGGAATAACTTAACAAATTCTTG
>AAA.ABI.680
AGCGAATTGTTTTTTCATAATTCAATCAGGCTCAGCAATCGTAACACAGAAGATTCCCAATCTTGATCAAGAAAAGGAAATAAGAACTTTACTTGCTGGAGATTTCTTTGGCGAAAAAGCTCTTCTTAGCGGTGGACTTCGTACTGCATCCGTTTATGCAGCTGAACATAATACGGAAATTCTGTGTCTTTATCGTCCAGGATTTTTAGAATTAGTCGGCGAATTGCACGCC
>AAA.ABI.681
TAAGTGAAAAATCTTATCAAGGAATAATTAATTCCCTAAGAGATTTCTCTCATCCTCATATTTCTTATTGGTCAGAATT
>AAA.ABI.682
AAATATCGATATATAGTTGTCCACAATGGAGATTTTTTGGAAAAAGACTCGAAATTGATAGAAGTATTTTCAAATAACTTCAGCTTACAAAATCGATTGAAGTTCAATGAGAATAGCAATTCTAATATCAAAGTTGCAC
>AAA.ABI.683
ACTTTTAGGCGTTGTATGAGTTTAGTCAAGATGGTCCAGGTCAATCGAGATTGCTTTACCAATTGTATCAATACCATG
>AAA.ABI.684
GAAATAACTCGCACGGTTCCCGCTATGCTTCATAGTGCAAATTGGAAAGATCGTCACGGTGGATTGATGGCGA
>AAA.ABI.685
CACAAATGGCAAATATAATACCTATGATGTTGACTACAACAGCAGATTCGATCACAAACAATCCGGATGATGA
>AAA.ABI.686
CTATCTGAAATCGCAGTTGAAATCGCTCAAGAACAATTTGATGACAATGGAAATTTATTATGGTCTGAATTGCTAAGT
>AAA.ABI.687
AATTGCAATCTCAGGATAATGACATTCGAAATCAAGCTGAAATAACTTATGATGGTATAGAAGCTAAAACGCGATTTGAATTG
>AAA.ABI.688
TATGATTTTGATTCATCTGACGAAGAAGACATTCAAAATACTATTGGTAATGTTCCG
>AAA.ABI.689
AACCGTTCCCAAATCTCGTACAATTCACAACGATTTCACAGGATGTCATATTGAGCCTC
>AAA.ABI.690
AGACTATCCAGTTTGATTATTGAATTAGACGAGACAATCCTTGATATGAGTTGGCATTC
>AAA.ABI.691
TCGACATGGGAATTTCACCATTCAAAACACTGAACGTTAATCGCAATTCCGTGAGATCAATAACGTTG
>AAA.ABI.692
TAATCGATCACTAGTTCATCAAGGTAACTGGGAAGAATTATACAACGAATTAGTGGCCATGAGACA
>AAA.ABI.693
ATGTATGCAAAATTGATTTTGGAGTTCATGTAAATGGGCGTATTATTGATTGTGCTTTTACTTTGAC
>AAA.ABI.694
AGAATTAGAGAGTGGCAGCATTTATTATCGCACAAAAAGAACGGAATTGGTCAATTGTC
>AAA.ABI.695
AAAGCAGTTACTTTATTTCACGTTGAATACCAATCAGGTGACATAATTGGACAATGTTTAGCCTGGTGTA
>AAA.ABI.696
AGAGAATGCGTTTATGATCGAATTCCCATTTACGCAGTTAGAGGTTCAACTGACATTCTATATATGGAGCAAAATGTTCTTCATTGTTCACGTTGGATCAGT
>AAA.ABI.697
AATTTGAATTTTATTAGAACTTCAATGAGGTGAATAAGATTGCCTGGATTACATCAAATGTTAGAATCGATAAAAATTGAAATTGCTTAATCTAGTGAAAAGAAGAATTTTT
>AAA.ABI.698
TATTAGTTCGGCTTTTCTTCTCGGTGATTGTGATGTTCATGAATTCGGTGAAGATTTAACTGAATTTG
>AAA.ABI.699
AGGATGTGAGGGTCAGGGCATTAAGGTTCCTCTGTGCAATGGTCCTGTTAAAAACGATAATATTGGTATTGGAGTCACA
>AAA.ABI.700
TGATGGTAGCATATAGATTCAGACCTAATCCTTTAATTTGCTTTTTAAAACTGGTGGTTATAAACTGCTTGCAGATACCAAATTCGATCAAGCTATGATTGCATATCTGGAT
>AAA.ABI.701
AGTTGTTATTACATTGAAAATTCTAGAAAAGCGTCAACTGATGAGCATTTTCTCCATTGACC
>AAA.ABI.702
GCAACTGCGTCGATTGAGAAGTCTCAAGTTAGTTTTATTGATTTTATTGTGCGACCTTTATGGTCGA
>AAA.ABI.703
AATCAAAATCTACGTTATTAGGCGTTAAAGATAATGCTTATTGGCAAATTCGTTTTAATAGTTATTCAT
>AAA.ABI.704
ATTGAAAGCTCCGAAAATTGTACTTTTAGATGAGGCCACCTCTGCTTTAGATACGCAGACTGAACGT
>AAA.ABI.705
GAATCGTCAACTGATCAACCCAGTTATGAATATTGCCGTGGAGACATCGTAAACTCATTTGCTTGG
>AAA.ABI.706
AATAGCAACTTATACGGAAAATGAAACAATTAAAGCTGTTTCGTGGCAAGGTTCAAAAACAGAT
>AAA.ABI.707
AATAAGATATTTGCCCGGTATTGAATATTTGGAATATGCTAGACCTGTTTTCAATTTTCTTATGA
>AAA.ABI.708
AAAATATTGTGTACCTCCATGTTCATCAAAACGAGGACAAAAGTGGCAAGGTTACACTTGTTTGCC
>AAA.ABI.709
AGAACCGGCGAAGCTTTATCAATCGTATCCAAATTCGATTATTTAAAATTTCGAAAATCGATAAAAG
>AAA.ABI.710
TGGAGCATTTGAGAGCTATAAAGAATTCAAAAATCAATCTGCGCAAATCCCTGGAATGTCAT
>AAA.ABI.711
AATTAGATGAATTAAAATTCTTTAGAGATTGGCTACTTAGCATGGGAGCTACTATTCCTACTGAAAAAAATCCTGAACATAAAAATGAACCAATGCATGAAGAGCCAGTCAAAGAAGAAAGTGAAGAATCTGATTTAGAGATTTCAATGGAAGGAGTTATTGAAGGTGACATTGTGTCAG
>AAA.ABI.712
GGATTCCGCTCTTGCTTATAAGTTCAGGGGAATAGCAAACAAATTGTTGGGCAAATGGATCCAATCCTACGATGATTTGAATCTTTCTTTGAAATTAGATTACTCTGATGATGCATATGAACAGATGAAAGATGTTGAACCAAAAGCTAAATTAATTCGTGAGCATAAGCGAAAATATGAGCGTAAGAAAGAAGAAAAGAAACTACAAGAACGACAGGAAAGAGTTCGTAAAGCTCAAGAAGAGCATGAAAAGGCTAAGAAGGCAAGTTCTCATCAACACCAGCATCAACA
>AAA.ABI.713
GAGATTTGCTTAATGATCCAGAACTAGTTGAAGATTTGAAAGATCCTGAAGTGATGAAAGCTTTGACTGAAATAATAACC
>AAA.ABI.714
AGCCGACTCCACCAACTAAGCCAGCTGCCACATGTGACGATTTGGACTAGACTTGGAGAATTGGATGTGTTAT
>AAA.ABI.715
GGGTTTGATAGAACAGAGGAGGAGATTAAGACACTCTTGCGAAATACTGACACAGATAACAACGGAA
>AAA.ABI.716
CCGAATCTTGTTAAAGGAATGACTGGATTTGATATTGCCAAGAATATGACAGTCCGAGCTACTTAAGATTTCAAACAGAAT
>AAA.ABI.717
AGTTGGAAAAGAAAGCCGAAGCTTGGAAAGATTATGGAAGTGCAGCAAAACTTGAAATGTTCCTCAACACTTTACC
>AAA.ABI.718
CGAAAAAAGCTCAATCGCAATTATCGTACAATTTACAGGTTGCTGTCACCAAGCAACAAATAAAAGAAGAAGAAAT
>AAA.ABI.719
TCAGCTACACATTGAAAGATATTCATGATGATGAAGGTTATTTAAAATCTTTGGGCTTGGCCAGAACAGC
>AAA.ABI.720
TGTGGCCCAAATGAAGCAATGGTTATTTCGGGTATGTTTTATGGAAAACCTCATTTAATATCTGGAGGGCGAGCTTTTGTTCTACCATTGATTCAACGAGTTGACAGAATATCTCTTAACATTATGACTTTAAAAATTGAAAG
>AAA.ABI.721
TATGGAAGAAATGCTTGAAGATAAAAATAGAATCGTTGTACCAGAGTTAGCCATGAAGGATTC
>AAA.ABI.722
AGTAATTGTACAGGTTTTAAAATTCATGGATGGAGAAAAACATGTGATAAATGTAAATGTG
>AAA.ABI.723
TCTTGGTGTGGTCAGAATTTCAGATGAGCATATGAATTGTACAGAATGCCATACAAATATCAAG
>AAA.ABI.724
AAATATGCAAAAAGGTGCGCAAAGTGTGAAAAGCTAGTCAAAGAAGGAGGAATATCGTAT
>AAA.ABI.725
CAATCAAATTTTTAAATGTGCTCTAGAAGACTACACAAGAAATGAAAATATCGGTGGAGATGTGACGTCTAAGATGCGAAAAACAGGAACTACAATCGTTGGTGTCCGTTTTGCAGATGGAGTAGTTTTAGGAGCAGATAC
>AAA.ABI.726
AGAATATCTCGTATCTCGGTTCTATCGAGCTCCAGAAATAATGCTTGGATTGAAATATGACTGTAATATTGATATG
>AAA.ABI.727
TCAGGAAGTGGCCATTAAAGTGATTCGGAACAATGATATGATGCATAGAATCGGGCTTAAAGAAGTAGACATTCTTA
>AAA.ABI.728
AAACGACAATTGGGATGATGATGAGGGATATTATCGAATAAGACTTGGTGAAGTTTTAGATGGAAGATATT
>AAA.ABI.729
TCTACAAACGGACTAACAGAAGAAATAAAAGAAATTGAAGTTTTAGAAAATAAACCTGAACCTGAAGTACAGAAG
>AAA.ABI.730
GCATTATGACAGCGCCTCCTCCTAAACCAATCAAGCCAGGACAAGTTAAAGTTGTCAGGGCTATATATTCTTACGAAGCACAAAGTGCTGATGAATTATCATTTGAAGAGGGTGA
>AAA.ABI.731
AAATCCTGAATGTGCTGCTATTTTACGATCTAGGGATTCCAAATTCCAATCTAATTATGAAAATTATGTTGAT
>AAA.ABI.732
AATAAACGTTCTATTGGAGATTATTTGGGTGATATAACTGTTGAATTTAACAGAAAAGTGTTGGATGCCTACGTTA
>AAA.ABI.733
TTATCAGAAATGCTAGAAAAAAGTTAATGGTCGAAATTGAATCTCTTAAAGAACAGCTTAAAAAATTAAAT
>AAA.ABI.734
AATGGCGATAAAGTAACTGTTAAAACCGATAAAGGAGAAACTAAAGTCGTCAAGCAAGACTCCTTGGAACAAATGAA
>AAA.ABI.735
AACTACAATTGATTTAGACTTTGATTTATAATTTGATCAAGATAAATATAAATTTTTTTTATGGCTGCAACTGTTGAATGTCATGGTAAACTTGATGATGTCGCCACAACACATGCGA
>AAA.ABI.736
TGTCGGCTATTGTTTGTCTCGTTTCTTGGATCAAGTTTTCTCTGCCTCCTTGTGTCTGTGGCTGTCTGGGGTG
>AAA.ABI.737
TTTCTATACAATTTCGTTTTGAGAATTCAAACTTTTCTTAACAGTTTCCAAGAGTCCTTACAAACGGTTGCTAACAAAGCTCAAGAGTATTCTGAAGCTGCAGCCAATAAAATTACCAATGTTCTAGAGGAACCTCCT
>AAA.ABI.738
AAAATTACACTTAGTAACCTACGAGTATCTCGATCCATTTTATTGGAAAATACAGTAAAAAACG
>AAA.ABI.739
TTATCGCATTAAACCTGATAAACCAATAATCATTCGAGTATTTCACAAATGCAAATTTTTAGATGATTTTCTTGGAT
>AAA.ABI.740
TGAACAATCTGCATTATTACATTTGGAGCAATCAGATAGATTAAATTGGTGGTGTGATAATGAATGCATG
>AAA.ABI.741
AGTAGAAACAGTCAAGATGGCATTTAAAAATATGAAAGCTGAAAAGAGAAGGTTGAAGAAATCCGGCTACAGAACTCCAAAATGCCTTATGATCTTGAATGAAAATGAAATAAGACTGACTAACAATAGAAATAATATCAGTGTTTTCCAATGCAAAATCTCAGAAATATC
>AAA.ABI.742
TAAAAATATTGTATCGCATATTCGTGATTCTTTGATGGCAAGGCATTCGCGCCTGCTCAACACGGCTA
>AAA.ABI.743
CCGATGCTTTAGAAGAATTCATGAAAAAGAACAGAATAATCGACTTGACAACTTTTGAAAATAATGAAAATATAATGAAATCATTAATTGGGACTGTACTAGTCCTTGGAAAGAAACATTTTAAAAGACTTTTAAGCCACTTGGCTACAAAA
>AAA.ABI.744
CCGATGCTTTAGAAGAATTCATGAAAAAGAACAGAATAATCGACTTGACAACTTTTGAAAATAATGAAAATATACAAATACGATCTAAGCGGGCAAATACAACCCTAGGACAAAGTGAAATCGAAAGCCAAATTAGAAATCAGAGAAAAATTTCTTGTCCAATTACTGATCTGTCTAAAGATGAAACTGATAACAATTTAATTACGCTCGATGAAATCATTAATTGGGACTGTACTAGTCCTTGGAAAGAAACATTTTAAAAGACTTTTAAGCCACTTGGCTACAAAA
>AAA.ABI.745
AGTTGGTGTTAGAATCAGATGATTCATTTGAAGGTACTAATGTTGCAGCCAGGAAAGAAGTCATAAAAAATAAGATAAGAGCCATTGGGAAAATGGCAAGAGTTTTCACAGTTCTCAGGGAGGAAAGTGAGTCTGTTTTACAACT
>AAA.ABI.746
CCTGCTTTTAAATCCGACGACATGCCAACATTGTCTTCTTATCCAGGTCCGTATAATTTTCAAATCTTTATTCCCAACGGAGAATTTGATGAATCCAAAAGAAAAGGACAGACATGTGTGTTTCAAACCGATAAAATGGGAAATCACCAAT
>AAA.ABI.747
TGAAAGTGCGACAAATCTCAATCCGAAAAATACGAAGCTCAAGCAATTTTGAAAAATACTAAAGGAAAAAATTTAAACGACCGATTGCTGGAAGGAAAAGCCAAACCCTCTAC
>AAA.ABI.748
ATTTTTGTCGCAGTGTAACTTTACGAAACGGAAAACTCTATCGAGTAATTGCTACGTTTGCCGCGTCAA
>AAA.ABI.749
AATTCGATGAAATTAACTTTAAAATTGTATCCGAAGGATGGGGTGAAGCTTTTGACATTAACAAGCATCCTCAAGG
>AAA.ABI.750
AGATGCTAGATTGTCAAGTTGTAGAAGCTGAAGGCCAAGATCTTGAATCACTTTTATACAAT
>AAA.ABI.751
AGGCAGTATGGGACAATCCGTTAGTGGATCTACAATTTGGGAGGGATTGAAGTTTCCGGATCTCG
>AAA.ABI.752
TGATGGATTCTTGGCTTATTTTAATATTGATTCTTGTCCGATCCCAACTGAGGATATCTG
>AAA.ABI.753
TGAAGTAATCTGTAAAAACCGTAATGATAATGAATCTGATCTGAGTCGACATTATGAAAATGA
>AAA.ABI.754
TGATATTATCAGATGCGCTCCATCGAAACCGCGACAAGCAGGACCCTGTGTTGGTATGGATTGTTTGCATGGGAT
>AAA.ABI.755
AAATTTAAACTGATTTCTCACAAGCCAAATATTGCAATATCCATATTTTACTATGTTATTCACGAGTT
>AAA.ABI.756
TTTGTTCAGTTTTTAACCGATAATAAATTCAAATGTCTATCTGTAAAGGAAATGTTGCCATCAATCC
>AAA.ABI.757
GAAAATTGAATTCAGTGGGTTTGCAATTGACTGTAGCAACAATCTCTTATCCGCCTTAC
>AAA.ABI.758
TAAAGTCTGTCAATATCTTAAAGTCTGCCCACCAAAAAAATCTGTGAAAACCTTTCAAAATTTCTTACCA
>AAA.ABI.759
ACATGGAATGAAAAATATATAAATCATAATAATATGCCACGAATGGATCAAAGTTATTTGCTTGACTATTGTGGGATTTT
>AAA.ABI.760
TCATGTGCACAACATTTGACACAATTAAAAGAATTAACTACAGAACGAGATAATTTATTGGCAT
>AAA.ABI.761
AAAAGGAATTGCATGGAAAACTCTTGTTGCTGGAGGTATTGCCGGCTGTGTATCAAGAACAGCAACT
>AAA.ABI.762
CGACTGCACAGACGTTGATCTATCCAATGGAAGTTCTAAAAACACGAATGTGCCTTCGAAAAAGTGGTCA
>AAA.ABI.763
GCCCTCGTGAGGACGAAGTTACAAGCTATGTCAAAATCTGATGGAAAGATATCAATGAAGAATGTCTCCAG
>AAA.ABI.764
TTTGTCAGTTTGCTGGTGAAGATCCTAATGATCCTAAATATGGCACCTATGATCACGTCAGCATTGCTGGAGGATTCAGCAAGAACCACATGAACTATACTGATATTCTAAAACTTGTCAAGTATTCCAAGATCAACGGCTTGACATCGCTCGTCTTTCGATATGAAGCA
>AAA.ABI.765
TACTCGACATCGCTGCTGGAACTGGTTTAGTATCTCAGGAGTTGAAAAAGCTGGAATACTATAACATTGATGCAATGGAT
>AAA.ABI.766
GATTTGTACACGAACTGGGCGGAAACTTATGAAAAGGATGTCGTTTTAACAGATGAAGGATACAAAGGA
>AAA.ABI.767
ATTGCTACACCTCATGGCGCAGATTCTTTAATAATGACAATAAAACCTGTATCAATAGTCGAT
>AAA.ABI.768
ACAATTTACGAGTTTCGGGGGAAAAACCAATTTAAATTTCGGTGTAAATATCCAT
>AAA.ABI.769
AATATTCTCGACTGCTTGCCTATTGTGAATCAAGATACCATTCTGCATCTGCTGGATCATTTAAAGAG
>AAA.ABI.770
CAGACACGGTTCCGGATATCCATGCAATTACAGCTGTGCTAAGAGATTTTTTGAGAGAATTGCC
>AAA.ABI.771
GATGGTAAACAAGTCAAATTACAAATATGGGATACCGCTGGTCAAGAATCATTCAGATCTATAACCAGATCATATT
>AAA.ABI.772
TATTCCTATTTATTTAAATATATTATTATTGGGGATACAGGTGTTGGAAAATCTTGTTTATTGCTGCAATTTACTGAT
>AAA.ABI.773
ATCGAATGTTGGGGATGCAGCCCGCTATTAAAAGCTCTGGGTGTTGGTATGGTAGCTTTGAC
>AAA.ABI.774
AACTCAAACTTGCCTTGGTCCCCCGAAGCAATGCAAACACCAGATCCGAATTTAAGCAGTCAA
>AAA.ABI.775
AGAGCTGTTTTCCCATCAATTGTCGGTAGACCTCGTCATCAAGGAGTTATGGTCGGCATGGGACAAAAAGACAGCT
>AAA.ABI.776
AAAAACTATATTCTTTTGGGCTCCGACTTTCAAATGGACCTTAGTTGTTGCCGGACTGGCTGATATTGCTA
>AAA.ABI.777
ATTCGGATTTGCAGAAATATCGATACGACAGGTACTTTTAAATTGAAAAAAACTGATTTAATGAAAGA
>AAA.ABI.778
TAAAAAATGCACAAAATGCACAAAACCAATAACAGGATTCGGCGGATGCAAATTTATTTCATTCGAAG
>AAA.ABI.779
TATGAAAATAAATATGCACAAAAGTGTAGCAAATGCACTGAAGTGATCAGACGTGGCGGAGTTACCTATAAAGGTAC
>AAA.ABI.780
GCTATTTATTCCCTGCTCTATCAGCCACACAAAAGTTGGTACTCGTGGACCGTAACTACACTGGCCAATGGCGTCTACGTTTTCGGATTCCTATTCATGACGCCGCAACTTTTCATCAATTACAAACTGAAATCAGTTGCTCATTTGCCCTGGAAGGCACTTACTTATAAGGCTTTCAACACGTTCATTGATGATTTTTT
>AAA.ABI.781
AGATTGGAATCAACCATTTGAGTGATTGGAGTGATGAAGAACTCTCTCAACTGACTAAATTGAAACAA
>AAA.ABI.782
ACTGAATCCGAGAAATCGCAATTATTGATTTATTTGGCTTCCAAGTATATGGATGAGTTCGAGGGCACTC
>AAA.ABI.783
TGTGGAACTATCTGGGCCTGTCTAAATATAATGCTAGGAGCGTGTTGGAGCGCACTGTCAATCATGAC
>AAA.ABI.784
GCAGCAATGAACTACCCAAATATCAGAAGCCTGGTGCTGGATGCGACATTCGACAACATCGACAAGC
>AAA.ABI.785
GGACAATGAGTTTGCCATTTATTTTCAAGCCACTCTGTTACATTCTGGCCCACACAATTGGCATACGCATGGCGTTTCCAGGCTGCACGGGCTTGATCAACAGTTTGGTGGCGGCACAACGTAAAGATCGTCTGATTCAGATGATGCAGACGCACAATATCAAACGGGTGAAACTGCGCACCGTCGAGTCCAATGACATTGAGGCGTTCTATCGAGATAATCGGGATTCATTGGATGCGAATGGAAAGATTCTGGTGATTTGCTGTGAGGGGAACGCGGGCTTCCCTGAGCTGGGCAATCCGAAAATTCCACTGGAAAAAAATTATTCCGTGATTGGCTGGAATCATCCGGGTTTCGGGGGTAGCACAGGCCTGCCGTTTCCGAGTGAGGAAGAGAATGC
>AAA.ABI.786
ACAATTCTTATTTGGATGCCTTTTGTATATCGAAAGTATAAAAATGTTGATAATATGTTGTCTTTTGGTAAGCTGATGTGCTATGTTGCTACTGGGTATTGGACGTTATTTGTTATTCGAGGAATAGGAAGGATAATGAATCCGGTTTATACA
>AAA.ABI.787
GGCGGATATTACAATTAACAATACTGTAAATGGAGATATAATTAGAAGAACTTTGGATCTTGGCAGTT
>AAA.ABI.788
TAAAACATTTACAAATGACTGATAACGGATTAGGCGATGATGCAATGGAAGATGACAAAGTA
>AAA.ABI.789
GATGAAAATACTTTGGATTTAAGTCCTGACAATTTAATGACTGCTCCTAATCAAACTCCAAGCAAAGGACA
>AAA.ABI.790
TATGGAATGGGACTTTTATTAATGGAAAGAATACGAATTTATCTACACAAAAGAAAAATTAATATCTTCT
>AAA.ABI.791
CAGTCTATGCTGCATCGGTACTAGAATATTTAGTTGCTGAAATCACCGAACAAGCTGGAAATG
>AAA.ABI.792
CCTAGAAATACACGGATGCTTGTACTACCGACGAAATAAAGATAAGAAGCACACATATGAAATGGAAATGGAAGAATATCAGGCAGCATTAATTGCTAATCATGCTCCCCAAACAAAACCGATTCCTCCAAAGCAATCTGGACGGATGTTCAAATATGTTATGCTTGGAATGCATG
>AAA.ABI.793
CAATATAACCAGCAGTTCAATTCAATCAGGAAAACAAAATTTTCAAAAACTTCAATGGAGCACGGAAATTT
>AAA.ABI.794
TTTCGAGGAAATTTGTTGAAAACGAAGATAATAAAGCGGTTGATGAAAATGCGCCGGAAATTCGAG
>AAA.ABI.795
ACTGGGAGGAGAAGGATATTTAAATTTTATGGGTAACGAATTTGGTCATCCGGAATGGTTAGATTTCCCCCGAGAAGGCTTGAATAATTTCGATAGAGCAATGAATCACACGGAAGAAAAATTCAAATGGCTAGCAGCGCCACAGGCATATGTCAGTAGAAAAAATGAAGGCGA
>AAA.ABI.796
CATACGTTATGGGATTCGAGATTATTTAATTACACAGAATTAGAGGTACTGAGATTCTTATTGTCGAATTTG
>AAA.ABI.797
GGTTATCAGATTACAAGCTTCTTTGGGGCTTCTAGTCGTTATGGAACTCCTGATGAATTGCGACAATTAG
>AAA.ABI.798
GGGAGCAAAAGGAATGTTTATTAAAGGAGACTTCAATAATTGGGATGACAACAAACATCCATTTAAAAGATTAGAATTCGGTAAGTGGGAAATCACTATTCCATCCAAAAATGGAGAGCCTGTTATTAAACACGGTACCAGTATAAAATTAGTTGTTGTAAATGAACATGGTGAAAAATTAGAGCGGTTATGTCCATGGGCACCTTATGTTGTTTGTAAACCGACTAATAAAATTTATGAACAAGTATTTTACAATCCACCTGAAAAATATAAACTCAAGTATCCCAGGCCGCCTAAGCCT
>AAA.ABI.799
TTTGAAACCTTTCGAATATGAAATAAAACGAAGATATAAATGCTTTCTTGATCACCTTGAATGGA
>AAA.ABI.800
TGACAAAGACAAAGTATTGCTAAGAGAATTAGTCAAAGTTCACCAGGACAAGCAGCGAAAAGAGAGGCTCT
>AAA.ABI.801
TCTGCATAAAGGCGGGTCCGGAATGTGCAAACGCAATGTGTATAAATTATTATGATCCGAGATATAGCTACAATTTG
>AAA.ABI.802
ATGCCGAAAGATAAATCTTCTAAAAAATCAAAGACCTTTGCTGTTGAATCGACGGATCGTGCTCCGCCTATTGATGGATCTGACTGGCCATTATTATTAAAAAATTTTCAAAAAATGAATGTACGAGAGTGCCATTTTACTCCAAGTGATAAAGGATTTTCTCCTTTACAAAGACCAATTGATGAATATTTAAAGAGTGGTGTTATAAACCTCGACAAACCTTCTAATCCCT
>AAA.ABI.803
AATTATCTCGAAATGGTATACAAGCTCAAGGTTTCTGAATTAGCTATTTCTGATCTCGATAAGTATTACAAAGCTTTAGACAAAGCTATTATGAGTTATCACCAAGTAAA
>AAA.ABI.804
AGTCAAATGGAAAAAGCCTAAGTCGTTCAATCGGAAATTAGGTGATTTTACTAAATTCGTTCAAAAGCTTTTCATT
>AAA.ABI.805
TCAAGGAGTGTTACCCGGAGGCTGAAAAACATGTCAACAAACTTGGTGATTTCGTTCATAAATTCGTT
>AAA.ABI.806
ACTCAAAGCCAAATAGTCAAATGGCTTGTGGAAGAAGCCTTGCCGAAGAATCCTAAAATTGAAATTATAAATAATA
>AAA.ABI.807
AAAGTTCCTCAATTACAATTCAAAAATCCCAAAGTTCAAGTTATAACTTATCGCAACATGGCACCAACACCATT
>AAA.ABI.808
AATATAATTTACCAATTGTGATCGCCATGAACAAGATTGATTTAACTGACTGCCAATGTATAAAAGATTGGATGAAT
>AAA.ABI.809
CAGATCCAGCAGTTCATTTTTTGCCTTATGAACCAAATATTGATATTCGAGATTCATTAAATTATAAAGAAGTAAT
>AAA.ABI.810
CAAGTAATAAAAGGATGGGATCTAGGCATTCAGGGTATGTGTGTTGGTGAAAAGAGGAAATTATTTATTCCATC
>AAA.ABI.811
GGATTCCGAGATTGAAGGCTCTCATCAGTTTTTGGATTTATTACAAATGCTTACATCCGGAAAGTC
>AAA.ABI.812
CCACCAAAGAAATTCTCAGGGTGAAGAAAGTCAAGACTTACTAACATTATTCTATCGAAAAGAGAAAGACGAAGATTGCAAATTGTGCAAAAAGAGGGTCGAATTCTATAAAATCTCCATAAACAAATCTCTGAATCCGGCAGTTATCCAACAGAAAATGATTGC
>AAA.ABI.813
CAAGGAAAGGAGACAGGAAAACAATTTTCTCGATTTATTACTGATCCATTTCCACCGGAAGCCAGCACCGGATCACTGCCAGTCATGCATTACAATGATCAAATTTGAGGAGAAAAATTTTAACAATTCCAAATCAGCGGTCGAAATTCAAGGAAAACTTCTCGAATAT
>AAA.ABI.814
TGCTGACGAAAAAAAACGAATCCCCCTCATAAAAATGGTAAAACCTAAAACTGTAGCGAGGCACCATAACAAAGGGTGCAAAAGTTGTATGTGGATCGTGAAAAGATATGAGAATATTGTTAACAAGTCATTGAGTGCGGAATACATTCAAACAAAAGTCATTGGATTGTG
>AAA.ABI.815
TTGAAAGAATCTATAATCGTTCGAAGACATTGGAACAAATGCAAGCAGTAGTCGATGATTTCT
>AAA.ABI.816
AGAGTCGTTGACCCGAATACACTTGAAGTGATAAATATGTCTGAAGTGTTTGACGAAATCTCTGTCAATCAGAAGTGCAATTTGTGTAAGAATATGATTAAATTATTGGAAATATCCGTTAATAAAACTCTCAATGCGACAAACATTCAAAACCGAGTCCTTTACGCGTGC
>AAA.ABI.817
CGGTGAATGCAGATATCAAGGTGCAGCTGGATTCAGAGATCTCCACGGCCGATCAACCGAGAGTCCACAGAAACAAATGCGAAATATGCCAAGGAATAATGACTCGATATAAAAGCGCCATTGACATGTCACTATCAACTAAGCACATTCAAAATCGATTTCTGCAAATCTG
>AAA.ABI.818
TGAAAAGGCTGGCTTATTAAAGTATGACAGGATCCTAGAAGTCAATGGTGTTAACGTGGAAGGTGCAACTCATAAACAAGTTGTTGATTTAATTAAATCAGGAGGTGAAACGTTAATATTAACAGTTATTTCATCTCAACATGAAAATATAGATCC
>AAA.ABI.819
AGCTCTACTTACATAATATGTGTACTTACTTAATGAATTGTGGAGTGCAAAGAGAACAAATTTTGTTAATATCTCCTCCTCCATGCGACGAAGAAAAATGGGAGCTAGAAATGAAAGCAAAAAACAGTGTATCAAGCAAGCGATTGGATT
>AAA.ABI.820
TCAATTTATATTCAAAAATGACAAACCAGCCGAATTGGCAATCATTGTTCAATGACGGGCTGC
>AAA.ABI.821
CAATGAACTGGTTGAATTATCGAATTTGGATAGTTTGATGCCATCTTCACAAGAAA
>AAA.ABI.822
CATGCCAAATGTGCCCAATAATTCTCTTTTGATGGACTATACCAATCGGAACAAGGTCAATGACTTCCTCATTTACCAAGCCATGGCACACAGTTACGAAGAAAGACAAAAGCAGGAAATGCAGAAATTCCTCATGTCAAATAATTTGCTAAATCGAGCAATGTGGGATCAGAGAGACAGATTCGGGTTAGGCGGTGAAGCTTGGCTGAATGCCGCCATT
>AAA.ABI.823
CAACACCAAATATATTATTACCAGATATACAGAGTTTGTGATTTGTCAATTTAACTTCGCCAGAGATCCTAGTAAACCGATAATTGCAGTGGTAGTTGGAAACAATATGGCAGATATGGGGATGATGCTGGCGTTGGAACCTGTGATTTTGCA
>AAA.ABI.824
GGATATTTTTATGTGACAAAGATGGAGTCGTAATGGTAAAAGAAACATTGGATGAAAATGTTGATCAATTTGTCC
>AAA.ABI.825
TGGTGCAGAATGTACCGGAAACTTGTATGTCAAAGGTTCTGAAGAAACTGAGATGGAATTGAATCCGAT
>AAA.ABI.826
CACCAATTCGGCATCATTTATATGGATCTCAGTCCTTTCCACATTTTCATCAGCGGCAATCACAACGTAAAGCTGACGTGTGGTCATTGGGAGCAATTCTGGTCAAGATTCACAAAAGAGAGACTCTTTATCCTAGGAAAAGCGATCGGG
>AAA.ABI.827
TGCGGATAAATCTATCAAATATGGCAATTTTGCACAGAAGCCAGATTTGTATGAGATCGAACCAATAGTAA
>AAA.ABI.828
CTTTACTGACTGTGATTGGGTTCAAGTTATTTATAAGACTTGGCAAACTGTTTCTGTTCAATCACTGTTCAGGG
>AAA.ABI.829
AAATGAAACAAACATTTCGAAATGTCTCAGCGGCAAGCCGGAGGTTGAAATTTCGTGTAGGGAAGGAAAT
>AAA.ABI.830
TGTAGTGTAGTTCTTCGAATTTCTCCGACATTTATTCGTTTTGGTTCCTTTGAAATTTGTAAATCATTAGATTTATCAA
>AAA.ABI.831
AGAAGAGAATCAAGAAATTGCTGAAGAAGCAAAAGATAACAAATAGAAAAGCGCAGTAAATCATAGA
>AAA.ABI.832
AAATAACATTACTATCCAATCGTGAAATAATTATACCAGAATCTTGGAATATTGGAGATCAAAGCCT
>AAA.ABI.833
TGACTTCGTTGATAGTTGCTGGAACTCATAATGGAGAAATTGTAGTTTGGGATAGATCTAGAGCG
>AAA.ABI.834
AACACTAACGAAATATCTGAACTTCTACATGTAAATTTACTAAGAGGGTTATCAAG
>AAA.ABI.835
AGTTTGACGATGCTATCAGCATTACTGTTGCCATTATTATTGTCGTTACAGTAGC
>AAA.ABI.836
GCTTGGTCTGTGATTTTCTTTAAAAAACATCAAATTGGATGGGCATCCGTGGATTTGACAATTCTATATGCGAATGTTGTTG
>AAA.ABI.837
CAAGACATTCGGACGTGAAACACATGACTGTGCCAGAAAACTTGCTTACTACAATGGACCTAAGAATCAGAAAGTTCATCATCTTTATCCGGAAATTGGATC
>AAA.ABI.838
CATTCACTAATTGAAAATAGTGTTACTGATCTCGAACAATTAAGGAAACTGAGTTGGTTTGGAATTCCGGCAACACTAAGACCGATTACCTGGAAATTACTCTCAAATTACGTTCCTCCAAATGTCGACAAACGGGAGCAGAAA
>AAA.ABI.839
AATGAACACTCTGCAAAACAAAACCGAAATTCAACAGTTATTTGAGAGAGTGTTATTTATTTGGTCTATGAGACATCCAGCTAGTGGATACGTACAAGGAATTAATGATTTACTCACTCCATATTTTATAGTATTTTTGTCTGAGTATGTTCAAGTCGATTTAAACACTGCCGGTGAACTTACTCTGAGTACTGAT
>AAA.ABI.840
TTGCGATGTGTGATTAGGTTGTGGGATACATATCATTCAGTGCCAAACTTTTTCTCAGAATTTCACGT
>AAA.ABI.841
ACTAAAGACGGATTAGTGAATTCTGTGTGCAATTCAAATATCGAATTAGAATTTGA
>AAA.ABI.842
AATCGGATGTAGAATTTCACCGAGCGCTCAAAGAAGATCACAAAGCCTCATTTTCTCAAAAAGATAATGATGATTTTGATGATATCTGGAAAGAAAGAGACGAGAGTGTACACTTAGATTCTATTGACATGGATCTCGATTATGGCTATGAACAATCTGATATACTTGACCCAGATGAAGCTTGTCCTTCTCTTTCAATTTCTACAGCAAATACTAACGGTTTACCTTCATTCAAATCTTTGGGCAAAGCTTCTAGAAATCGAATAAACTCTCTTG
>AAA.ABI.843
TCAAGGTGTGGAAGGAGAACTAGGCATTCAAGACTTTTTTGTAACAGAACCGATGTCGTTATTACTGAGCTGACCAGTGGGGGATTCGGGAGATTGTATTCGGACAACGAGACTGTAGTGTCAATTGT
>AAA.ABI.844
AATTTTCAATGTTACTATTGAATATGATGGGTGCATGTATCGAACTCCTGGTTCCTCCAGCAAATTCAA
>AAA.ABI.845
AGAAGTGAAGACTTGTATATCATCAGTTAAACAACAGGGTGGTTTATACAACTATAAAAAACCAATGAAGGGTGAAACTAACTGGCAAAATTCGCTTCGATTAGAAGGGGCAATTTCTCGAGCTTCAGATCTTCATTCAATGTATGTTGATCACACTC
>AAA.ABI.846
CATTGGGACCTTATGGACCTCCAGGACCGCCAGGAGATAGAGGTTTGCCTGGAGATTCAGGAGACAG
>AAA.ABI.847
AGGTAAAACTGGTCTTAAGGGAACCCGTGGAGAAGTCGGAATAAAAGGAAGTGAAGGCAAAACAGGATTAA
>AAA.ABI.848
CTGGAAAACCTGGAATCGATGGTAAAGAAGGTTCAATAGGACCAAAAGGTGATCTTGGGCCTAGGGGT
>AAA.ABI.849
ACCTGATGGCCCAAGAGGACAACCAGGCCCAATTGGTCCAATGGGTCCTATTGGAAATCC
>AAA.ABI.850
AGGGTTCTCAAGGCCCAACTGGTCCAGTTGGCGTTCAGGGTATTCCTGGACAACCGGGACCACGTGG
>AAA.ABI.851
GACCTGTGAAGAAAGAAGAAACTGGAGGACAACAAGGTCCACCAGGACCAAAGGGACCAAAAGGACCAAAAGGGCAAGAGGGTAAAAATGGTAGAGATGGGCTTCCTGGC
>AAA.ABI.852
AAGTGCTGGACTCCCTGGAAATCCGGGCCAACAAGGTGATATGGGAGAAAAGGGCGACGGCGGTCC
>AAA.ABI.853
ACCCCCTGGGGAGAATGGTCCTCCTGGATTTCAAGGTCCACGAGGCCCACCAGGACCTCAAGGTATTCG
>AAA.ABI.854
AGGTCTTAGAGGCATGAGAGGTATTCCGGGTCCACCTGGTAGATCTGGTACTGATGGAGAACGAGGAAGCAATGGTTTAACTGGACCGAAGGGTCGGTCTGGTGATATTGGTATGCAAGG
>AAA.ABI.855
TTGCACAATTTAGAACGAGTATAAAGCGAACAGCGTCACTTCTTAAAGGTAATAGAGGACCTCAG
>AAA.ABI.856
TTTGCAAGATCACAATGGAGATGCTAGTTTTACCGGAATTCTTGATTCACTCTTATTGGTTGGCGG
>AAA.ABI.857
CATTTGAATTTGATTTAACGGATGGACAGTGGCATCGAATAGCTTTCAGTGTGGAC
>AAA.ABI.858
ATGTTCACCTCCAATTTGTCGATGCAAAATTAAAGGAGACATTGTCGATTTGAAACCGAAAGCTTCAAGCA
>AAA.ABI.859
TCAGATATTTAGATTTTTCCATCAAAAATATACCCAACTTGATTTCAAATCCCTGTCTTTCATGTC
>AAA.ABI.860
CCCAGCATCTGCAATTGAAACTTAACACGAAGGACAATCCAAACTCCGATGACATGTTC
>AAA.ABI.861
AGCGGTTGTACGATTACATTGCCCGGCATTATATCGCTACGCTAATGCCCGACTGCCGGATGGAGGTCAGTAA
>AAA.ABI.862
GGAAACGTTTTGGGTGTTAAAGATTCAGGTAATTGTTAGTGAGAAATCTCTGGATTTGGAATGGAATCGCGGTCGAATATTTGACAAAGCCGTTGCTAATTTGTTCCTTGGATTAACAAAGCATGAAACAACAGCAGAAGTCGTTTCAATATCAGTGAAGGAAACTTTGAAAG
>AAA.ABI.863
AGACATGTTACAGGAGAATTTGAAAAGAAATATGTCGCCACACTTGGAGTTGAAGTTCATCCTTTGGAGTTCAAT
>AAA.ABI.864
AAGTGTTGTTTTATTTTATGAACAAATAGTGGGAGCTGAAGTTTTATTTTATGGTGATCATGAAAAGGTTTTTAAAAAGAAAGAAAATGTTTTATATATTTGCAATCACCAGTCTACTGTTGATTGGGTTATGTCAGACATAATTATAGCGAG
>AAA.ABI.865
TCAACGAACTGTCTCCTGAATCCGAGTATTTTTAATTTCTATCAACAAATTCTC
>AAA.ABI.866
TCATTCTTTATTGATACTAAAACTAAAATTTTGGGAGATTCAAATTTATTAGTTGTTGAATTAG
>AAA.ABI.867
TAATATCACATAGAAATTGAATTTTTCGAAAATTATAAAAATGGCGACTGAAAATAAAGTTGAAGCTGGGGTTGAAAA
>AAA.ABI.868
TCTGTTTATGCCACAGTACGAGGCAAAAAAGCTGAAGAAATTTTAGAAAAAGGTTTGAAGGTCTTAGAATACGAATT
>AAA.ABI.869
TGAAGACCTACTATATTCAATGTTACCAAAGTCTGTGGCGGGCCAGTTGATACGAAACG
>AAA.ABI.870
TCTTCGAGACAAAGTCACTGGAATACATAAAGGTTGCGCTTTTCTAACGTACTGCCATCGA
>AAA.ABI.871
GAAGGGTTGGAACTGGGGCCAGCCACGATTTGAAGATGAGTATATGGAAATTTTAATTGACGGA
>AAA.ABI.872
TATGAAGTTGTTACAAAATTATACAAAAATCTCTATGATCAGAAACTTACGGTACCC
>AAA.ABI.873
ATTTATGTCAAAAATCAGAGGAAAGTAAGGAATTAAGAAAATTCATTGAATTATATTATATTCCTATGAAACAGAGTAATCCTACTCTTCCCATTTTAATTAGAGAGTGTTCGGACACTCAGCCAGCACTCTATGTAAGATATGAATATGGTATAGAAAGAAAAATTCCACTAG
>AAA.ABI.874
TATTTGAGCCAATAGATAATGGAGTTGATAGCCGAGTGTTCATCTCAACCAGCTACGATGCTACAACCC
>AAA.ABI.875
TCCGGGATATGTCAAGGATAGAGTGAGGAAAGTCGGATCGGTAATTCGAGCCATCTGCATTTTGACACATCCGATTCCGAATACGAACGGAGCTCTGTCAACTCAAATAATCATTCCTCAGAATCAAGTCAACAGGAACCATGACATTTACGTCTGTTGTGTCTCCTATACACATAG
>AAA.ABI.876
AAAGTTCCATGTGACGAAAAAGAGGCATTAGCAACTAGTCTCATGGGAATGTTTGAAAAGCGCAGATTTCGA
>AAA.ABI.877
AATGTTGATTTAATTCCAAAATTTTTGATGGCGGATGGTGCACTTGTAAAAATATTGATCCATACCGGTGTAACTCGT
>AAA.ABI.878
GAATACGATGTTATTGTTTTAGGAACAGGGCTTAAAGAATGTATTTTGAGTGGTATGATGTCAGTTGATGGAA
>AAA.ABI.879
GTAACTTCCGGCGGATATCGTGATTTGAACGGTTGAAAGGAAAATTATCGATTGGCGAATTCGTCGAAAAT
>AAA.ABI.880
ACTTTACGGATTGGATATGCATAAAGTTAAAAATTCGGAAGGAGAAGAAATCATGTTGG
>AAA.ABI.881
AGCATATAAAGCTGTGGTTGACCATCACTACTTTTTCCGGATGATAGAATTCGGAATTCCTAAAAA
>AAA.ABI.882
TTAGATGTGGCTTCTCAGCCAGGAACTGGTTGGCAGGGATGCCGATCAAATAAAGGTGTAAAAACAC
>AAA.ABI.883
AATGAATGCTGAATGGCAAGGATCAAGATGCAATAAAGGTGTTAAAGGCCGTGGAAAATATTATTACGAAGT
>AAA.ABI.884
GAAGAAAATGTTTAATAACGACATAGAAAATTACGGAAAGTCTTTCAATAAGGGAGATGTTATTGGTTGTT
>AAA.ABI.885
GTTGCGACTACAACACAAGCTAGACAGATTCTAAATGACGTTGCAAACAAAAGAAACAAATTATTGGATAT
>AAA.ABI.886
TTTATTAAACAGTAACAAGTATTTCCCTAGCAGAGTCACTATTAAAGAGACTTCAATAGCAAAGTTAGGATCAGTATGCAGACGTGTTTATCGAATCTTTTCGCATGCCTATTTTCATCACAGGAAAATATTTGACGAATTTGAGGGTGCCACAGCTCTTTGTCGTCGATTTACAATAT
>AAA.ABI.887
AAAGTGTTATTCGACGAAATAAACCTGGTTCAATCAAATCAGAGTGGTCAAATTGGCCAGATGAGTCTTTTGAAGATATGGATAGTACTTTGGCTGTTCAACAATACATTCAACAAACCATTAGAAGAGATCCTCA
>AAA.ABI.888
GAGGATCTGATACAGGGTATCCACTTTCAGTACAGCGGGTATTTTCGGGAAGTCCAGCAGAAGGAATTTTAC
>AAA.ABI.889
GACCTCTGGAAGCCAACTTAACTTTATTGTCGTGAGAGATCCAAATAAAGAAATAACCAATATAGACCAAA
>AAA.ABI.890
AAGCCTTAAAATTGAAACCAACCACGAATTCTATGAACAAAGAAACGATACAGCAAGACATCACGAAATGAATG
>AAA.ABI.891
ATGACAAGAAATGGTTTGTAGATGATGCCTTACACCTTGCAGGTGGAGTCGTTGATGGAGCTGCAAATCTTGCTGGTGCAGCTA
>AAA.ABI.892
CGCCAAACCCGACGAGAATTTAACAACTAGATCCATGCCTCGACAAAGATCATATAGCTTTCGACCATCT
>AAA.ABI.893
TTCCATTAAAATACCAAGCAAATCTCGCTGCAACTCCTACAATGGGCAGATCACATCCAGAAAGGATAGC
>AAA.ABI.894
AGACAGCCGCAAAACCTTTACGTCAATACATACGGGAACCAGTCATTATCGCCATCACAATCACCTCGG
>AAA.ABI.895
CATAGACAGAAGTATGGCATACGATAAACCGGGAACGTACAGAATCCTTCGAGACTCGAGTTCCGTACA
>AAA.ABI.896
AAGAGACAAGTGTTGCCTTTATCAATGACAAGGGCACCATCTTGGAGACATTGCCGGTCTGCAAGGATTTCCTCCAAGGAAAATGCAAACGTAATCAGTCCTGTAATTATGTTCATCTTTTAGATTCCAATGTGGAAGTGAAGGACAACAAATTAA
>AAA.ABI.897
TCAAAGGAATCCGGAATACAACTGAAGGTAAAATGCCCAAAACATGTGAAATGCACAGGC
>AAA.ABI.898
TCTACTTTTATCCAAACTGCGGAATGCACAAAGATGATTTTCAAAGACTTTGAAGATGTT
>AAA.ABI.899
ATATGAATAGTTTAACATTAAAAAACCACAACCAGATCCTAGAAATTCTCGAAATCCCACAACT
>AAA.ABI.900
AAACTCATTGATAAAGCCATGCACAATAAGCCACGTCAGCGTCTCTTGCAGTAATTATCACATGAAC
>AAA.ABI.901
AGAAGTACCTGATGGTAGCCTTGATTTGAAAATTGCTGCCGAATATCTAGCAGTTCGACAGA
>AAA.ABI.902
TACGGGAGCATTTTCAAATGATTGCGTCATCGAAGTTGATTCTCGGGTGTATGGGATGCAATAACACT
>AAA.ABI.903
TCAATATTATAACGCATTATCAAAAAAACAGCCAAAATCGAAGCCTGAAAATCAAAAGTTACTGAGTTCAA
>AAA.ABI.904
ATTGGATGACTTTAAAAAGGAAATTTACAATAAAAATCAAGAAATTGTGATCAATCAATGC
>AAA.ABI.905
CCTGTTTATGTCGTAGAGAAAGTGTTGGGATTGTTATCCACAGATCTCAAAATTGAACTGGAGG
>AAA.ABI.906
ACTTTGGCCAAGACTCAACACATATTTATCTAAGATGGATAAGAAGCATCCAGTAAAACTTTATG
>AAA.ABI.907
CAGAAAATATTTATGAGAATTGCGATTTAGCTTTCACAGTTGCAGAGAAACATTTTGGTATTC
>AAA.ABI.908
TCGCCTCACTGTGAAAAAGGCTGTCGCTCTCATAGAGAGTAATCATCAGTTGCCCCAGATGCACATAATGCCCCCGCCCGGATTCATCCCACCCAATAGGATTCCCGTGCCAACCGGAATCCCACCACCAATACCAGTCATCGGAGCTCCCGGATTCCATCCAGCTCCAACCTCAATCACCATGCCGCCGCAGATATTCTCTCAGTCTATGAAAATGCCGAGGCCGATAACCGCTGCAGTCAACCAATCGAACGCAAAAAAATCCTCAGAATCCAATAAAAAACCGTCCA
>AAA.ABI.909
TAAGTTGCTTAAATCTACTGATCCTAAAGACATAAATACTAGAATTATTTTATATGAAGGAATTAAAAA
>AAA.ABI.910
TTAGAAGAAGCTACAATTTATGATAGACAAGAATATGACCCAAAATCTAGTTCGACATTAA
>AAA.ABI.911
CCGAATAAATTGCCCGCCGTTTCGGGATTCAAGAATGAGCTGGTTAATGACAGGTCAAGGGAACACA
>AAA.ABI.912
AGGACATGGTGCAGGAAAGCCCACAATGAAAAAGATTGAAGAGTGCAAAGATGTAATTTGTT
>AAA.ABI.913
CAGATATCCCTGAGCAATTTGAGTGGATTATAAAATATTCCCCATTACATAACATAAAACCA
>AAA.ABI.914
TCTAATTTCTGAGAGATATACAAAAGCTGAAAAATTAACTATTGAAGGCGGAAGTAATGGAGGTCTTTT
>AAA.ABI.915
AGTTGATATACCAATGTTTATCATGCATCATAAAGATTTTGTCCGAGATGGAAACAATCC
>AAA.ABI.916
TGATTTAGCGGAATCCAATTATGTTGTCACGAACTATCTCAATTTTAAACCCGTTGTCA
>AAA.ABI.917
TTATTCTTACAACACAGGACTTCAAAATCAAAGTGTTCTTTATCGCATGAAAACTCTTGACTCT
>AAA.ABI.918
TGCCATGAAATACTTGATCAACCGAAATGGTTATTATCTTCTGAAATATCCGATTGCGGTCG
>AAA.ABI.919
AAAGAGAAAGGAATTAGAGGACTTTGGCGAGGGTGGCAAGCCCAAGTGATTCGAGTAATGGTT
>AAA.ABI.920
TAGTCCTTTATATCTGGTGAAAACACATCATCAAGTGTATTCTAAATCCGAAATCGCCGTTG
>AAA.ABI.921
TCTCAAGATTGTCGAGCGTGATTACCAAGAACTTCAAGCAGAATTCCAAAGATTTATAGATT
>AAA.ABI.922
ACTGAAAACCGAAGTTGATAAACAAAGCAAAAAATTGGAAAAACAACGAGATGATTTCGTTGAGACGATATCAGATAAAAACGCAAAGAAGAAATTGGAAAGACAAGAAGAAAAGTTAAAAAATTTTAATCGAGATTTGTCAACAGTTAAAATGAAATCGATGTTTGTGATCGGTTTAGCGTTTACTGCGTTTGTAAGCATGTTTAGCAGCATTTTCGAAGGCCGGATAGTTTGTCGATTGCCATTTAC
>AAA.ABI.923
TCCTCTACATAATTTGCACTATGTCTATCAGACAGAATGTTCAAAAGCTTTTGGGATTCGCGCCGTCACGAGCAG
>AAA.ABI.924
GATAAAATATTCAACAATAGACAATAATGCAAAAAGTAGAAATTGTCTAGGATTTCTCACAGAAACAAAATATCTCTTTTATTATTGTGCTTTAATTTCATCCTGGCTGCTGTGATTGTCCTGATAGTCCGTA
>AAA.ABI.925
TGCCAGTAGATGGAGTAATGGAAAATGTGATTACACTGCTGATCAAGTGGCAGATCACTGGTATGTTGAAAGTTCAAAATTTTCATATGAAAAAGAGCCACCCAATGTACAAGGAATCGGTAACTTTACTCAAATGATTTGGAAGTCAACA
>AAA.ABI.926
TATTGATAACGTAATGCCGTTACTTTCTGGTGACAATATAAATAGTTCAAACCAAGAAGCCAA
>AAA.ABI.927
TGCGAAAAAGTACCAGTCCTAATGTAACACTTTCTGGTGTTGATGTATCGAAACAATGGTATGATGATAGTAAAAATTATGATTTCATTAAAGGCTCAGGACCAGCTGGAAATTTCACTCAAATGGTTTGGCGATCTACG
>AAA.ABI.928
CAAGGTGTTATACCTCAAATTTGGAAGGTTTTAATCCATAAGCTGAATACTGTAATTGAAGTTAGTAGAGATCAAATATTTAAAACATCAGAAACTCTTCCTCTGCATGTACAGCAATTTATAGTTGAAGACGACAAATCCAATGTGCCTAAAAGGAGA
>AAA.ABI.929
TTATCTGCATGAAGCATCCCAGTTATTATGCCAAGCAACCGACTCCAAACGCCCAGTCTTC
>AAA.ABI.930
TGTGATCGATGCGTCAAGTTCAATCCTCTAATACATTGTAGCTTGTGCTCTGTTCGTGGAG
>AAA.ABI.931
ACTGTTGGAAACGATGGAATTTATGTTCAAGATATAAAAAGTGAAAAATCTATCACGTATAAAGCTTATAG
>AAA.ABI.932
ATGATACACCTATTATAACAATTGAAGATGTTTGTACTAATTTAGACAATATTCCACAAGTACCAGTTT
>AAA.ABI.933
GATTCAAAACAATTGTAGTTCGTCGACGATCCGACAACAATCTTATAGGGACAGTTCGCATCTTAGGTGAATA
>AAA.ABI.934
AAACTAATTGCATAATTGGATTCATTGCTAGTCCGATCGACAGGGTCAATCTGAATGGTTGCGTTGGCA
>AAA.ABI.935
TTTGTAATGAATTTCTTGTTTCCATTCTTTATAATTTTTTTATCAATTCTCCAAATTCCAATTTCAGCTATGAATGATGATTTTTTCAAGAATCTTCGAGATGAAAAACGAGCAGAAATAAAAAAATGGTTTCCAATG
>AAA.ABI.936
TCTTCAGTTTTGCGGAGCAGAATAGAAAATTGCAAAAATTCCCGAGAAAAAGATACAATCAGTAT
>AAA.ABI.937
TTCTGCTTGGCTTTCAGACGAACTACCTCTTTATGAACCGGGATTGTTAGAAATCGTAAAGAAATGCCGT
>AAA.ABI.938
TGTGTTAAATGGTTGTTGACACTATTTAATTTTATTTTTTTGATTTGCGGATTGGCAACATGTGGAATGGGGATTTG
>AAA.ABI.939
TGCAGGAGCTGGATTAGAAAATCGGTGCTTATTATGCTTGTTTTTCACTGTTTTATGTGGAATATTTGTTGCTTGCTTAGTCGCATCGATCCTTGTTACAATTTTTCGCGCAGATCTAACAAAATTAGCCAAAGATAATCTGTCAGAAAATTTGAAAAAACATTATGGTAGTAATCAAGCATGGACAGAATTTTGGAACCTTTTGCAAAATAAGTTTTCCTGTTGTGGCGTCGAAGATAACAGCAGTA
>AAA.ABI.940
TGCCAGAAAGGATATGCAAATTCTATTCACAAAAAAGGGTGTCTATCTACAATAATAGACATGTTAAAGGAAAATTACCTAATTATATTGTGCTGTCTCATTAGTTTGGCAGTTGTGCTGATATTTGGCATGTGTTTGTCATTAGCACATCTACGCA
>AAA.ABI.941
AAATTGTAATAAGCACAATAAAGATGACATAGCCAGATTGGACGCAGATATGAAAAAATTAAAAT
>AAA.ABI.942
GAGTGCTAAATATCGGGGCAACAATTTGCCGTCACAGAAACATGATCTTGCCCCCTGTGATGATAACGTGCGCC
>AAA.ABI.943
TAGGGATCTCCAGGATAACATTGATTCCTGCAATAACAGTTTAAGTCTGGTTGAGAAGAGAACAGAACAGCTCCC
>AAA.ABI.944
CACCGGTGTGGTTGGAGGGAGATCACTACAGGGGAAAATTGGTACTTACTGATCGAGGATTTAATAT
>AAA.ABI.945
GAACCGAAATTCTATGCCAACTTATTGAAGGTTCTCGAGATATCGGAATCGGATGCACCAC
>AAA.ABI.946
ACTGTTCAATAGGGTCACGACTGGAAAAGGCGAGGTGATTGACTGCTCAATGACCGCAGGCA
>AAA.ABI.947
TTATAGCTCGACTGACTGGATATGGACAACCTGCAGATACTGATTCTAGCAAGGTATTGATGC
>AAA.ABI.948
GGAGCTAGAGTTATAAGAATTGATAACTTTAAAGGAGGTTTAAGGGACGAAGTTCTCAAT
>AAA.ABI.949
CAGCTTCAAATGCAGGATTTATTCATCAATCTCAGAATTCAGCTAGCAACCAATTAACAGCCAT
>AAA.ABI.950
TAAAATTCGACAGAGCCTTTGGGGAAGCACACTTAAAATAGAGGATCTTGATTTCAGT
>AAA.ABI.951
AATCAGCCAATCTCCGGTTTCACTGCCAAAGATATTAAACAAACAGATTCTAAACAGCCTCCTCAATTCGAAGGCTACCTTAAATTAAATAAAATTCTTACAAAT
>AAA.ABI.952
GATCGATCCGTTTGTCCGCCAGAATATGCTCAGGAAAAATGGGAAATTCTATCTCGATTTCAAGC
>AAA.ABI.953
CCGCAAATGTAGAGCACGCAGTCAGCAAGCAAACGCATTCCCGCAGCGGCAACGAGGCGCT
>AAA.ABI.954
CATCATAATTATGATAGAAAAGATGAAGGAAAACACACATTGATTATATCCGATGCTGGAAATATCGCTAAAATTCCGATAATAGTCGGGAAAGTAAATTCACCGATCCTATTTAGAGGTGTCGGAATCGCAGCAGATGATCAAAATCCTTTGATAATC
>AAA.ABI.955
CAAAGAAACACATTCTATATTTTTCAAATCTCTTCGAGAACGAGGACATAAATTAACTTTCCATTTGGCTGATGATTCTTCACTAATTTTAAATAAATTTGGAGAATATTTGTATAAAAATGTTATTGTATTCGCTCCGTCTGTAAGAGAATTCGGTGGTAAAATCGATGTTGCGACTTTAACAAATTT
>AAA.ABI.956
TGTCGAAACAGTTACCTTATTGGTTGCATTGAAGGTTCGATATAAAGACAGAATAACCAT
>AAA.ABI.957
CAAGAAAGAATGATTCTGATGGAATCTCGACAAAAGGTAAATTTCACAATATTGCACACAGCAATTGCCGATAATGATGCTGATATGGTGCAATATGTCCTAAATCATCCGAATATCGTTGATCTCAATACAAATAATGAAATATTTGGAACTGCATTGGCATTGGCACATTCTTTGCATCACAGGAAATGCATCAGAGTCATGCAGAGTCATGAACTAGACACAAACACACGAAACAAGTATTCGGAAACTCCTTTGCATGAGGCGATTGCGAGTGGATTGGATGACAATTGCGGATATTTGATTGATCGATCAATAGATATTGACCAGACTGGATTTATGGGATTGACTGGTCTGCACTGTGCAGTGATTCGTGG
>AAA.ABI.958
GCTCAATATTTTGGATTGTTTGCCGATTGGCAACCAGAATGTTTTGCTCTTCCTCATAGATCATT
>AAA.ABI.959
ATTAGTGATAATCCTTATACTCTTCTCAATCAGGAGATCTTGTCTGTTGAATGGAATAAACTATCTGCT
>AAA.ABI.960
CGATGAATGGACCAAACGATTGCACGATGATCCGTTTCTTCCTGTTATAAATCGGAACCCACCATATG
>AAA.ABI.961
CAACCCGAATCATTTCCTTTGCATATAGACAAAAGCCACGGCCTCATATCACGCCGATCCGCGAAAGTG
>AAA.ABI.962
TGATGATCATTTGAGTCTATCATTTTGTGGCCGGCCACGGCCTCATATCACGCCGATCCGCGAA
>AAA.ABI.963
CATTCCATATTATGAGATTATAATTATATATTTGATAAAGTCATCTCGCATATCATCTGAAATCATTAA
>AAA.ABI.964
CTTTCAGATTTTTCATGGATTCCACATCCAGATATAAGTCGGTGTTTATGGTCAGGGTTTTCA
>AAA.ABI.965
GAAAACTAGCAATGGAAGTTGATAAGTGCAGTCAAGAATTACAACAAAATATGATTTTTGAAACTCCAA
>AAA.ABI.966
TGTTTAGTATCATTGGGCTGTAATCTTAAAGAGGAAAAGGGTGAAGCTGAGTTCCTTAAAATTATGGCAGAAGTTG
>AAA.ABI.967
AACAAATTCTTCAATCTTTCAAAGTGTTATGTCAAGATAGAGATTATATAACTGCCGAGGAATTGAGAAGAGAA
>AAA.ABI.968
TGCTCTGCCGCCTAAGGTTCACAAGAAAAGGGACGATGAACGCACAATTGAATATGTGCTTACGAATTATG
>AAA.ABI.969
CCACCAAATGTATACTTAACAAATCTGATACCTGAAAATGCTACAATGCTACCAGT
>AAA.ABI.970
ATTCATAAAGGGAATCATCGATTGGAAAATTCACCTAACTACAACGAATTCCAATCTCACAGTTGCTAATTAATTCAGACACTCAGATGTGAACAAATGGAGCGAGGCTGCTATTCAATGATGACTTAAACATGAAATTTGGAATGACCAGATTCATCAATGATGCTATTAACTGGGCTTACATGGGATTGTTTCTATGATAGATGTTCACGGA
>AAA.ABI.971
AAAAATTATTAGTAATGGCCCGAAATCTCATGGTGCAACTAAAGCCAGTAAAGATGGAGCGACTGAACGACTAACTGAT
>AAA.ABI.972
TGATATCGAGTTCAGAAAATGTATCGGGAATCAGAAAAAAGAAATTGACTTTGCCGGATTTGAAAATTTTTTGAA
>AAA.ABI.973
GGTGGTCATTCAGTATTTTTGTCAATTATCCCAATGAGAGATGAATTTCCATATAAACCAATGGGAATACCAGAATACGATCGGAGGGAACGAGAAATGAGTCGTGGAATTCCAGGTCCCGGTAGAGGCTTTAGCGATCGTGATAATTTTTATCCCCAGTCAAGATACTACTGAATCATTTGACGG
>AAA.ABI.974
TTCGGCCTCTCGTTCCATTGAATATTTCTATGAAATTTATGGGTGGAGCCGTTGAAGGAGAAATAGATATTGAATTTG
>AAA.ABI.975
AAACTTGCCAAGGAACGGAATGGAAATAAAATTGCTCACAGGTACATTGAAGTATTTGATAGTAATATTGAAGAAGCCAATAATGAAATTCGTCGACAAATGGAGTTTAATGAAATGCATGTGAAAAGGTTTGAAAAATCTC
>AAA.ABI.976
TCATAATCAACATATGGGTCGAAGATACATTGAAGTATTCTCTTCAACTAAAGCTGACATGCTTAAA
>AAA.ABI.977
CACTACAATGGACGATATAATCGAATTTTTACCTGACATTGGCATTAAAGGAGGCAAGAGAGGAATTCATT
>AAA.ABI.978
ATTGAACTGTCCCCGTTGATAACATATAGTGGAGAGGATTTGGGGAGCATCTCATCTCTGATCAGCAA
>AAA.ABI.979
GATGATAGATTTTTCCCAAGATGTGCTAATTGCGATGAACTAATATTTGAAGATAATTACACTTCCG
>AAA.ABI.980
AGAAAAATGAAAATGATAAAGAGAGAAATCTATGCAACATTTGCATGGACAATCTTGTGAATATTGCTC
>AAA.ABI.981
GTATTTCAATCTGCATCAATAATTGGCAGTGAAAGATTAATGCTTGCCATATTATCGAATCATCCAGTTTTGGTCA
>AAA.ABI.982
TTTGTGAATGTGAAATCAGATGCAGAAGGGAAATTGCCAATTCACATCGCATGCGAGAAAGGATTTTTCAGCATTGTCCAGTTGCTGATGGAGCACAATTGCAATATCGAATGTGAGGATGAATGGCAAATGAGACCAATTCATTATGCAAGCGGGAATGGCCATG
>AAA.ABI.983
TTTGTGAATGTGAAATCAGATGCAGAAGGGAAATTGCCAATTCACATCGCATGCGAGAAAGGATTTTTCAGCATTGTCCAGTTGCTGATGGAGCACAATTGCAATATCGAATGTGAGGATGAATGGCAAAAGAGACCAATTCATTGTGCAAGCATGAATGGCCATGCTGATGTTGTGAAGTTATTGATTGATCGCAATTGCAATATCGAATGCGAGAATAAAGGGCAAATGAGACCAATTCATTATGCAAGCGGGAATGGCCAT
>AAA.ABI.984
AATTAAATTCTCGGGGAACTTGTCATATCAACATTGATGAATGGTTAGCGCGAACACTCGTTTA
>AAA.ABI.985
TCTCTGTATTTCTTCCAATCATATCAATAATGAGCTTTTATCTGGAAATTTGTCGAGCCCAAACGACATTG
>AAA.ABI.986
TGGTGCCATTCAACAGTGCAAGGATGAGGTGCTGATCCAGTCAGAATTGCCAGGCAGTCCCTATATCGTTCAGCTGGTGGCCTTTTGGCAGACTCGGAACCGATTGTATTTAGTGCTCGAGTATATTCCAAACGGGGAG
>AAA.ABI.987
AGAATGAAAACCAGAAAGATTTCACGATCATCCACATTATTGCCAGTGGTGCCTAC
>AAA.ABI.988
AAAAGTAGTTCCGCTGCAATCAGCATGGAAAACATTAATCAGTCGAAAAGTGATCGAAATAA
>AAA.ABI.989
CGCAAGTCTTATTGCCAATTGTTGCAAAGCGGTGATATTACTGACAAATAGTAATTGTC
>AAA.ABI.990
GGATTTGGAGAAAGTTTTGGATTATATTAATAGATCAAATGGAGTAGAACAAACTAGGGCGG
>AAA.ABI.991
TAGGTGCTTGTTTGATAGTCAATTTCTCAGCGAGAATGCAGTATATCATGACGTCATCGTATCTCACTGAACTTATTGTTCGAAAACCTTTTTTAATTTATTTTTCAATAGAAATGATAATTTTGGTGGGGCTCCTAGTTTTACTGTATCGATTTAAAGTGGATCATATACTTGTCTTGCTGGGTATTGGATCAATTTTCGCGTCCATAACTGTGATAACTGCTAAAGGAG
>AAA.ABI.992
AAGCAGAACTTCAAGATATGATAAACGAAGTGGATGCCGATGGTAATGGAACAATCGATTTTCCCGAATTTCTAACAA
>AAA.ABI.993
GATAAAGATGGAAATGGATTTATTTCAGCAGCGGAATTAAGACACGTTATGACGAATCTCGGGGAAAAGTTGACTGACGAAGAAGTAGATGAGATGATAAGAGAAGCAGACATTGACGGTGACGGTCAAGTAAATTACGAAGAATTTGTAACAATGATGACTACGAAATAGATTG
>AAA.ABI.994
AACTATTTCTAATGCAAGAATTCACTACAAATATACAGAAGAAATGACTTTAGGGCTTATAA
>AAA.ABI.995
CCCAAGCGTCAACATCATTGTATTAATGAACATAAGCAATGGTTACGAGACTTTTATCATTCATACAACCATC
>AAA.ABI.996
TGAGAGATTGAATGCCGATTCTAATAATAGAAATCATGCAATGGGACTCGTCAAAAAACTCGCGGA
>AAA.ABI.997
TGAATCTACCGCTGATGAAGTTTCAATTTTAAAAGATATTGTTCGAAATATTACTTCAAGT
>AAA.ABI.998
CTGAGATCGATGCAGAAGAAACAGAAGCACAAGCTTTCAAACTTTTGGATGATGATTTGAATCGC
>AAA.ABI.999
AGGAATTTTACAGAAAACATCACAAAGATAATGAAAGAAATCTATGCAAAATTTGTATGGACAATCTCGTGAATATTGC
>AAA.ABI.1000
TTGATCCAATTATTGGGGAAAATATCGATTTCCACAGCATCAAATTTGAAAAGAAAAGTCATTTTACTAATTAGATCA
>AAA.ABI.1001
AATCAGCGTATTTCAATCTGCATCAATCATTGGCAGTGAAAGATTAATGCTTGCCATGTTATCGAATCATCCAGTTTTGGTCA
>AAA.ABI.1002
AAGTATTTCACACAGCTTTACTTTAAAAGTCCAAATTCCAGCATCATTCACTGAATTACCA
>AAA.ABI.1003
AGATATGGATGAAATGGATTTTACCGATCCTAAAAAATCTTTAAATAAATCAATGCGATTAAAAAA
>AAA.ABI.1004
CGTTGACTCGTTCGTCGGAAGAATATGATGCCTATACGTCTTACATAGACGAAACTGAAAATGAACACG
>AAA.ABI.1005
AAAACTTCAAACCAATGGCAACATTCAAACCAGTGAAAAACTAATCACAACTTTTATTCGATTTAAAG
>AAA.ABI.1006
ACAATTCAATTCAAGTTGCCAACTTTTCAGAAGGTACAATCGCAAATCTGGCTGTATTCATTTGAAGAAGAATGTGGGTATCTGGCGGATGACAAAAATTGGGAATGGTCAGTAGATGGGTG
>AAA.ABI.1007
TTATCATTAGTTTTCTTTCTTACCTTTGTTCTCTGGATAAACTCGAGAGACAAACTGAGATTAGATCAGCT
>AAA.ABI.1008
ACTTTGGTTCGCGGTCAAGATCTATTGTGTTATTCTGGTAAATCGAAATGTTACTACCATC
>AAA.ABI.1009
ACCTAATTGGTATTGTGTTCACGCTTTTCGACGAGAATAACGATGGCCATCTAAGCAACAAGGAGTTTATT
>AAA.ABI.1010
AGTCTGACGTACTAATTGAAAATAATATAATCAAACAAATTGGCCAAAGCATTGTTGTAAG
>AAA.ABI.1011
TGCCTTAGCCGGCGGAACAACGACTATAATTACTCTTGTTAAAGAACAAAGCGGTGCTG
>AAA.ABI.1012
GGACCAGAAGGCTTCTTCCAATCTCGATGTATTGAAAATGAAATGGAGCAATTATATCGAATTTTA
>AAA.ABI.1013
ACAGAAGAAGATCCGGAAAAGGCCCGGAAATTGGAAAAAAAAGAAGCTAAAAACAAACAACCTAAA
>AAA.ABI.1014
TATCGAGATTAATGCGCCCAGTCAACGACCTTATTAATGTAAAAGTTTATCTCGATGATACTGAC
>AAA.ABI.1015
ACTTGTGCCGTTATGCTAATTCTCGCCGCCCCAATGATGTTTCTTTACCAATATGTTGCCGCTGATCA
>AAA.ABI.1016
ACAGAAATTCGATTGTCATATTTAAATCAGAGTATTCGGGCAGTTTTGTCACTTGGAT
>AAA.ABI.1017
AAAAGAAGACCACACAAAGAAGGATCAAACTGATTTAGAAGACCTTAGAAATCA
>AAA.ABI.1018
CAAAGATCAAAAAGGCGAAGTGGATCAAGTAGCCATCCAACATCTCCGATGAATCAGAGGAAATTTA
>AAA.ABI.1019
GAAAAAAATTCGAGTTCGATTTATCAATGAATTGGGAATGGACGAGGTTGGAATTGATTTAGA
>AAA.ABI.1020
TGGAGATACTGGGTTAATCGATGTCGATGACTTGAAGCAAAATGTTCGATATTCGGGAGGATTTCACGCAGGACATCGCGTTATAGTTTGGCTGTGGGATATATTGAAAAACGAATTTTCCGAAAATGAGAAAAGTCTATTTTTAAAATTCGTCACAAGTTGTTCAAAACCTCCTCTATTGGG
>AAA.ABI.1021
ACAATTGGAATTACAATTGGTATCTTGGTTGCCGCAATAATTGTCACGATTATTTT
>AAA.ABI.1022
ACAATCAATGCTCATCAACGTGATTCAAATAACCGCCAATTGTTGTGGCGTATACAATTATACGGATTACAACAATGCCACTAACTTTTACAGGCAGGCAACTGCTTCTGACAACAAAAATTATCCCATTATATTCCCATTATCGTGCTGTGAT
>AAA.ABI.1023
AATGGTGAGATTTACAATTATAAATTGCTTGAGGATTATTTTGACTTCAAATCAG
>AAA.ABI.1024
AATTGCATAATGGTTTCGTCAGAGGCCAAAGGATTAATGGAGATGGCTTTGAGTTCAA
>AAA.ABI.1025
TGATAGAAGAATTGGATGTCTTTTATCTGGTGGTCTTGATAGCAGCATTGTAGCAGG
>AAA.ABI.1026
ATTGTCAGCAAAGATAAACTATTTACTAAATCAATGAATGCTATTTCTGAAGTTTT
>AAA.ABI.1027
TAATGCTGGGCCAGAAATTGGTGTCGCTAGTACGAAAGCCTATACAAGTCAATTTGTATCTCTAGTAA
>AAA.ABI.1028
CATATTATTTAGCCAAATTAAAAGGATTTGATATTGATTGTCCACGAAATCTTGCAAAATCAGTGACAG
>AAA.ABI.1029
CAACACTGCTTCAAGAATGGAAGCCACGGGTGAAGCCTTGAAAATTCACACCAGCTCGGAGACAAAGTTTCTATTGGATGCACTCGGAGGATATTGTTTAATTAAAAGAGGCAATATCGAAGTAAAGGGTAAAGGAGACATGATTACGTATTTCTTAGA
>AAA.ABI.1030
AAATTGTTCTGTGGGAAAGAGCTCTAATAACTGAGAAAACTTTACAAGCGCATGTTCGAAATCTCG
>AAA.ABI.1031
CTAAAGAAACTGAAGTCAAAGAAATTATTCAAGATATGGCCAGAAGGAGTCAAGAACATACCAAAGA
>AAA.ABI.1032
AGGTCGTGGAGGATATTTTAATGACGCTGGGATTATTCGAGATGTCATCCAGAATCATCTGTTACAGATTATG
>AAA.ABI.1033
CTTGGGAAAGAAATGGTGAAGAATCTTTTCGTATTAAGATTTGGAAATATTTTATTTCGGTCTTTATGGG
>AAA.ABI.1034
TATTTTCATTTGCTTATTTATCTGTCAACTGAATTCTTTGCAGTATTCTGAGGATTCCAATAAAAATTGTGATAAAATATGGAAGATTATCAAAGAAATTTCAAAAGACAAACGATCGGAATGTTCTGATGAATATACA
>AAA.ABI.1035
TTTGTAAATACTCAAGAATTTCGTGAATTATTAACCGCTTTGAAAAGCGATGAAAAGAAGAAAATCGCAA
>AAA.ABI.1036
CGACCATGATTCGCCAGGAGTGCTGGCCAGAACAGAAAATTGGTTGGGGAAGAATAATAATTGAAAAGCCA
>AAA.ABI.1037
ATTAAATCATCTTAATTTAGAAGATAGTTTACTCCTTTTCAGCAATTCGGAAT
>AAA.ABI.1038
AAAATGGTATCAAAAGTTGACAAAAGAAAAGAACCGAAGAAAAAGGTTAAGGAAGAAAATATTGGTAG
>AAA.ABI.1039
AAAGTATCATTCATGGCAATTACTGATCCAGGAGATTCAGATATTTTAAAAATTGAAACAAATGCTTAAGAAT
>AAA.ABI.1040
AATATCCATTCGATTTGGATTCCATCATATTTAGAATGGTGGATGTTGGTGGACAAAGATCAG
>AAA.ABI.1041
TCACATTTGGTAGATTATTTTCCCGAATATGAAGGCCCTCAAAGAGATGCAGAAGCTGCAAGAGA
>AAA.ABI.1042
TGAGTATGATCAAGGTCTCGTTGAATCCGACAATGATAATAGAATGGAGGAAAGTAAAGCATTG
>AAA.ABI.1043
AATTTAGCAATTTCCTATTCTAATCCAGAAAATCTGTCATATATCGACGAAATAAAGAATATCGATTATGAAAGTG
>AAA.ABI.1044
AATCCAGAAGGGAATTAAAGTTATTGTTATTGGGTACTGGTGAATCTGGAAAGAGTACTTTTATC
>AAA.ABI.1045
ACTATTTGCATTGCTTATAAAAATATCGTCACTGAAAAGTCTACAGTTATTGGTGATGAA
>AAA.ABI.1046
ACAAAAGGAGCCTCAGAAATGATTTTGGAAAAATGTACTATGTTTTTAGATGACAAAGGTGATGTG
>AAA.ABI.1047
ATTATGTATTGCGATGTCGACCCATTACACAGAGGACTGAATAGTGACTTTCTAAGTGCAAGGGAAGTT
>AAA.ABI.1048
ACAACATATGCTAAGCCAATTCAAGCTAAATTAAACGCAGAACTTCTTTTCCTTGGCAAAGTAAC
>AAA.ABI.1049
TATTTTAAAAGTCGTTGACTATCCAGCATGTTATGATGACTGCTACGAGTACTTTTCTCTGA
>AAA.ABI.1050
ACAAGACAGATTTCTAAAACATGTAATTTAGGAACAAGGCCGAAAAATATGGAAAACTATTATG
>AAA.ABI.1051
AAATTATAAATCTCAAACTATGCCAAATTTACAGTTATAAATCAAATAAAATTGATGATCCCCTTCAAATCGATAACAATAATGGAATTAATTTTTTATTTTACAATGATAATCTAAAACGATTGTTGGTATTCACCATAAAATTTTACAATTTCAAAAATCAAACAAAAGAAGCAGAATA
>AAA.ABI.1052
AAGTACAGATTTTTGTTACGAAAGAAGTCCAGAAGAAGTTGTTAAAACTACAGATAAAATAAT
>AAA.ABI.1053
AAAATACATTCGTTAGATATGATGGCGACATACGAATTGAGTGCTATTCGTGTAAGATGACTCA
>AAA.ABI.1054
CATTGGGAGATTTATTAGAAATTATAAAATCTGGTAAAAAGGAACTACTTTTTGAAAAGTTAA
>AAA.ABI.1055
TTTGGGTTTGTATTTTGCATTATTGGATCGAAATCTACAAAGAGGGATTTTATATGTTTGAAATAATCAAGAGCATGGAGAATATGAATTTGGGTAAGGAAT
>AAA.ABI.1056
AAAGCGAACTATATATTGCCATGCCGTACATGACAGGGGGCTCGCTCACCTCGTATATCCAGGGAAAGAAA
>AAA.ABI.1057
TGTGGCTGAATCACAACAGGCTGACAAATCTTGATTATTTACTCAGCGTCCTCAGTACGAATT
>AAA.ABI.1058
AAATCATTATAATAAACCCAACTATTCCAATTTATATAACCGACAAAATAACGAGAATTTCCAATCCAGAAGACAAATTCAGCCATATAGTTACCAAACTAAAACGTCATTTAATCCAACTTATAATAAAAGATCATTTCAACGAATTCCGAGATATAATAATAATCGGTTTCAA
>AAA.ABI.1059
CAAGATTAGCCAAAGCAAGAAATGATAGCGAAAGTTTTCAACGAAATCCATATAATACAAATAAAAATACCACAGTGAACAGAAACAAAAAATTTGAAAGTTTTAATCGACAAAAGTCTCAA
>AAA.ABI.1060
CATACAACAGTTATTAAATGCTATTAAGAAGGATCCTACAAAAGAGATTCGTGAGTATCAAAAAGAATTACAAGAACG
>AAA.ABI.1061
TATTCATTTATCAATGTTGTCTCGGGGATAAGTTTAATGGAAAAGACCCTTCAAATGATGGTTATCGAGACATTTTGCTTGACT
>AAA.ABI.1062
TCAGCATGAAGGAGAAATTAAAATGAGGTTTTTGGATTACATCAGTGACTTAGCTGAAGTAATTACCAAT
>AAA.ABI.1063
TGATATACTTAGTAGGTATGAAATGTTAATGTCCGGAATGTATGACGAAAACGGTTTACCAGTCGATGGAT
>AAA.ABI.1064
GCAAATTATATGCGTTTTGCATCTGGTGACTTTCCCTACGATCGGCCTGATAATCGAACAGGCTT
>AAA.ABI.1065
TATCGGCTCAATTCAACTGGTGTTGATCGATGGGACAAGTAAAAGATCATCAAATGAATGGGTAGGGA
>AAA.ABI.1066
CATTTTTTGCTATCCCTACAGTATGAGAGAGAAAACAAAAGCATTTCATCGATTGATCG
>AAA.ABI.1067
AAATCTTGTTGATAAAGTTCGAGTTATAATTCCCAATGTAGCGCTGACCAGTGATTTTATTAGTGGATTT
>AAA.ABI.1068
TTCTCCACATCCTAAAGATTTTCCTGACGAGGTGCTTCACCTAATAAGAGCTACTCCTA
>AAA.ABI.1069
AAAAGCATAAAAAACAATCCACAATTAACATCCACAGATGAAATATTAAAATGCAGTATTCAAGTTTTGAAATGTTATATGAAAAATGAGAATTTATTTGCCAACAATAAGCTTTCAGATGTTGAAGTGGAGTGTATTAATCACA
>AAA.ABI.1070
GATGAAATTGCAAGGCGACATGGTTCCGAAAATTGCCAAAGATCTTTCTGATGATGAATACGAAGATAAACTAA
>AAA.ABI.1071
TGGGACATAGTCATTATGCCAAAAGGACCTCATCGAGACGAGCATTACAAATGGATGAATTATCACGGATTACC
>AAA.ABI.1072
TAAATGCACTATGGAAGACGCTCTCTATGATATGGAATTCGATGTTGCTCAAGAGAAACCATATGTATATGTAACAACTGAATTAGAACCATGTTTTGATGCGGCTGACTTTACAAGAATTGGCAGGGATATTTTTGGTCAAAGAAGTCATGTAACCAACAAAAAGGCAATACAGTGGCTCCGGCG
>AAA.ABI.1073
AAAAGTTGACTACGCCAAAGTTTTCTTCAACAGGTTTATATGCCGCTATGCCAAGAGATTTTTTAC
>AAA.ABI.1074
AGTGCCAGTGTTTATCGTCTCAAGGACACCTTTGACACAATTTCATGCAAATTCAAATCAACATATCGATCT
>AAA.ABI.1075
AGACAACTCCGTATAATTTCCAAGAAGTTCCAATGATTCAGACTTTTCTTAGTAATCTTGATCCATTCAATATG
>AAA.ABI.1076
CAGCCACGAATCGGTGAAGCTAATTTAAACGCGGAACGAACGATGAATGAAGACGAAATTAAATT
>AAA.ABI.1077
TGGATTAGATATTAATCTATTGGATATATCTGATTTCGAGGAGTGCATCGGAGTCGGTAATGTACCCGTAAATGC
>AAA.ABI.1078
AGAAAAACCAGCTAATAATCCATCCAAATGGATATCTGAAGTCCTAGAATTCTGTTCATTTGATAAAGTTTTACAAATCGATTGGAGTCTCGCAAGTCATGCAAGGAAATTGAAAAGGATTCCTAAATTGCAATTTATAATGCTTGCTATGTATAACTTTGTGTCCGAAACTCATAATTA
>AAA.ABI.1079
AATAATTTTTTAATTGAACGTTCATCTATTGGTGAAAATAGAGCATATGCAGCCAAAAGCAGAGTCGAAAATTTAA
>AAA.ABI.1080
TTGGATGTCATGTGGGCTTTTCGCCTCTATTATTCTAGGGGAGGTTCTGTCAAATAAACTCACGGAACAATTAAAAGACATAA
>AAA.ABI.1081
ACTCTTAATTGTCGCGTTTGTTTTACAAGCACATGGCGAAAAAACCTCAAAAGAATTGACTGAACTCGGAAAGA
>AAA.ABI.1082
CAGAGATCTGAATAAATTACTTCCTCCAAATCAGGAATTGAAAAATATCGGTTGGTTAGCTG
>AAA.ABI.1083
AGTATATGCACGAAGTGTCTCCTTACTTTAAAAAAAACTCAGCTGCTCTAGGAGAAAACC
>AAA.ABI.1084
CAGATGAAGTACAAAGAGTGTATTCTGGGAGAGATACATCACGAACTGGCTCGTTTACA
>AAA.ABI.1085
AGAGACAGTTTGTTTGAAAACTGTCTATTCAAATTGACTGAAATGGATAAAGAGAAAGGTTTGCAATAC
>AAA.ABI.1086
AAAAGTTATTTAATATTTTCAATCAGAAGAGCCTAATACTTATGTATTACACCAAAAATGGATATATTCGATTTC
>AAA.ABI.1087
GAAGCAAGAAATGTTACTGGTCCAGATGGAGGCGATGTTGTTGGCGGTGCGCAACATGATCATAGCAACAATAGAGGAGGTGA
>AAA.ABI.1088
CATTCTGTGGTCAAATTTTCAGTTTTGAGATATTCGCTGATCGTCTCCGAGTGGATATCTTTTGCTGGGAAG
>AAA.ABI.1089
TGACATAGATTTTCTTAATAACACAGATAAGGAGTTATTACGAAATTTGACATCCGAGAGATACTC
>AAA.ABI.1090
ATTTAATAATATTCGATAAAGTTATTGCAAACTTTAAACAGTTAATAGAACTAGTTGATGAGAAGATGAAAAAG
>AAA.ABI.1091
CGGAATCCGTTCTGGTGAAAAAGAAATTACTAATAATTTCGAACAACTTTCAAGGAGACGCACTGAATTTCTAGTTAGGAAATTAAGAGAGATTGTTGATCAAATTGACGAGGCTACGAAAC
>AAA.ABI.1092
CAAGATCCAAAAATTAGAAAACTTATTGAAAAAATGGATGAATTTACTAAATTAGTGGCTGAATC
>AAA.ABI.1093
CTTTCATTCTCACTGGCCTTTTGCAATCCTTACAAAGGTGGACAATTTTCAAATCAACCCGAAACAA
>AAA.ABI.1094
GACTGGAAAGGAGGATTTATGTTCTGCCAAAGGACCAAGCCCAAATGACAGAGGTGTACAGTGA
>AAA.ABI.1095
TTTAGTCACAGCCTTTCAACCGGATCCTAGGCATACTATTATCGATTCTGCAGAAGATGTAAAAATA
>AAA.ABI.1096
CATGATAATACAAGTAATTGTATGAATACAGTAAGAAACGTGTTGTGTTCCGATGAATTTAAAAAT
>AAA.ABI.1097
CGGGACTTTGAAGCGCCCATGGTAGCAGCACGAACTGATCGGGAGGAGCGCATGAAAACTCAAAGTTTGCGCTTACA
>AAA.ABI.1098
AACTGTCTCGTAGATTCTATACCAGTGATTCGTTAAAGATGCTCTATTACGCTGTGAAGTCGCAATCATCAGC
>AAA.ABI.1099
TATTTCAATCTGCATCAATCATTGGCAGTGAAAGATTAATGCTTGCCATGTTATCGAATCATCCAGTTTTGGTCA
>AAA.ABI.1100
AGAGAAAAATGAAAATGATAAAGAGAGAAATCTATGCAACATTTGCATGGACAATCTTGTG
>AAA.ABI.1101
TTTCCGAAAATGTTTAGATTCCTTCTGCAAGTCTTGTCTCGATTCGACTTTTGCGGAATACCGAT
>AAA.ABI.1102
AATTCAATGTGGAAAACTTATTTGTGAATCCAATAGCGAGATTGCCAATCAATTCATTATACCAGAATGTTGTTCGAATTC
>AAA.ABI.1103
TGACGATTTGCCATTTGCATCTCGTGATCAGCTTCAAGAAAATGTCCACGAAGAAGATTCGAATGTCGGCAGCG
>AAA.ABI.1104
TGAATGCAAATACCAAAGTAGGAAAACAAAAATCATAGAGGTCGTTGTTTGGATCGTGATATCGTCGATATTT
>AAA.ABI.1105
AAATGGTAAATTACCATGGAACTTAAAGAATGAAATGAAATATTTCAATAACATTACAACATCTGTTTCGGATAGTAATAAACAGAATGTTGTTATAATGGGCCGTATTACTTGGGAATCAATTCCAAATAAATTTCGACCCATGCCTAAAAGAATAAATATTGTTATATCGTCAACACTGTCACGGGATCATGATAACTTAACTGGAACTTA
>AAA.ABI.1106
AGTATTTGTAATAGGAGGATCTAGTTTATATAAGGCAGCTTTAAGTAGCTCATATCCATT
>AAA.ABI.1107
GATATTGTTTTAGAAGCCAGAGATTTAATTACAAGGATCCTAAAATTAAAATCAGTTGAACG
>AAA.ABI.1108
CCGTTTTGAAAGCCCCTTGGCTACCACAATGTCCAGCTGGGCCAGCATTACAACATTTATCGACTCCAGA
>AAA.ABI.1109
GGTTTCCCTTCATTGTGATATTAATGCACGCGATGAGTGGGATCGGGTGCCAATTCATCGCGCATGTGAGCATGGGCATTCAGGAATTGTAAACTTACTTATTGATCACCATTGTGATATCGAGTCACGTGATAAGTGGAATCGGCGCCCAATTCATCTCTCATG
>AAA.ABI.1110
GATTACAATTGTGATATTGAGGCACTTGATAAGTGGGATCAGCGGCCAATTCATTGTGCATG
>AAA.ABI.1111
GGTTTCCCTTCATTGTGATATTAATGCACGCGATGAGTGGGATCGGGTGCCAATTCATCGCGCATGTGAGCATGGGCATTCAGGAATTGTAAACTTACTTATTGATCACCATTGTGATATCGAGTCACGTGATAAGTTGGGTTATCGACCCTTACATTATGCGTGTAAGGCAGGGCGCGCAGAAACTGCAAAACTGCTGATTGATCACCACTGTGATATTGAGGCACGTGATAAGTGGGATCAGCGGCCAATTCATTGTGCATG
>AAA.ABI.1112
TGGGCACTGAAGATGTCCGTGTCGACGTTAGACTTAACAAATTTGTTTGGAGCAAGGGTATCAGGAACG
>AAA.ABI.1113
ATCTTTTAACTGAACAAGAAATTAGGGATAGAACAAATACTATTAATCAAGTTGGTGGGGAAATTATTGGTAGAAGAATAAAGA
>AAA.ABI.1114
ATTTATTTTTATATATTAATGGATCAAATAAAGTTTTACACTTATGTAATGGATGAAAAAAATAAAAATCTTTCAAATATTCAACCATTAATTATTGAAGCCGATATAAATAATACTTTTTTAGAAATTAAAAAAACTATTGAAAAAGATATAGGCTTTCCAGTTAGTAA
>AAA.ABI.1115
AAAGGGAATGCACTTTTTATTGATTGCAGAAATTTGTCAAGTCAATTAATAAACTTTGAAAATAATTCCATCGGAAATTGATCAGTTGGTTGAAAT
>AAA.ABI.1116
GTTATCTTTGTTATTCTAAAGATCAAAACATTCAAAATGCTTTAGTTGGATTACAAATTATTAACGAAAGAGAAGAAGTCCCAGCCGGATTTGCAACATTAGAAACTACTTTAGATTCGAATGAAAAAGCTATGAAGAAAAAAGTTTTGTGTG
>AAA.ABI.1117
GGCTTAGCAGAATTAGATTTTTAGACTTCATGCATGCGATTTAGTCAACCGTGATGAATGTGGAAC
>AAA.ABI.1118
TGTCAGTCGATGAAACACTAATGTGTTCTTTTCAAATATTGAAACCCGCTGATAAGAAAAAGT
>AAA.ABI.1119
ACAAACATGATTTGGATTTAATTTGTCGGGCTCATCAGGTTGTCGAAGATGGATATGAATTTTTCGCTAAACGTCAG
>AAA.ABI.1120
AACTTAATATTGATAGTATAATTGCTAGATTATTAGAAGTACGTGGATCACGGCCAGGTAAGAATGTTCAAT
>AAA.ABI.1121
TGATATGAATGTTTGTATTCAGGATTATTTCAAACAACTTAAAAATGAAAATTTGGATAATGCTATTGACACG
>AAA.ABI.1122
CCTGAACAAGTATATGATCTTTGATCAGAATGAAGAGGATGTTTATTTCAACGACAACCAATGGAA
>AAA.ABI.1123
AAAGAAACAGATGAAATTTGTATCAAATTGAAAAAAGACAATAAAATTTTGATAACTGAG
>AAA.ABI.1124
AATTTAAAATGCGGAGCCGATTTCATTAAGTCAAAAATGCAATTCCCCATAATACACAATG
>AAA.ABI.1125
AGATTTCCTTCAAGATGTCGTGGAGACCGCATCGATATACGATTGCATGTCATCTATATTTTCTCCCCGTGAGAAATCCGTCGACTGGGATGCCAACGGGCATTACACATTATTCACTCCAGATCTGCGTTTGGCTCTAGAATCCTTCTATCAAAATGCTGACGAAGAAATGGTCAGGTTTAACTTGAAGTCTCCCATTCGAGATTTGATTAAAATGAAACAGTACCGCCTGAGGCCAGATCTGGTAA
>AAA.ABI.1126
AATGAATCCTATCTATATTAAAGCATACTGGAGAGCTGCACATGCTGCCGCTAAGGTTGATAAATGTGACGAAGTTTTGGAATACTGTGAAAAAGGTCTAAAGATTTGCCCCGATAACAAAGATTTGATCTCACTACAAGAGCAATTCACGGAAAGAAAGATGAAGAAAATTGAGTCTGAAAAAATGCAGTTG
>AAA.ABI.1127
CAATTGTTTGGTCAAGTTGACACTTCTTATATGGAAGGCAGTCAGTGTCTTTTTGGATATTGTGCAACTC
>AAA.ABI.1128
CCCTGTCTGTAAAGCAGCAATAAGCAGGGATAAAGTGATTCCCTTGTACGGTCGTGATAGCACAGATCAAAGAGATCCTAGAGATAAAATTCCTCCACGGCCTCAAGGTCAACGTACCGAATCCGACAGAAATGGATTTAGCGGCATTGGTAATATATTTAATGGATTCAATGTCAGGCC
>AAA.ABI.1129
TCTGTTATATTTAAATCTCCAGCATTTTTATACATTAAATCATGTAGAGGCATTCGTTACCTTCGTAA
>AAA.ABI.1130
CGTAAACATTTAGAAATACCAGAATTTTATGCCGGAACAATTATGGCGGTCACGACCTCAGATCCGTTTATGC
>AAA.ABI.1131
TTCCAGCGTTCGATTGAGGAATATAATCGATAAAATAGGCATCGAAGTCGAGTATGAGATGTACAACCCTACTCTGA
>AAA.ABI.1132
TACACTCGACTTTTACTCATTGCCCTCAGAGATACGGATCCAACTCAAACAGAGGCCTCAACTCTCAAGTCAT
>AAA.ABI.1133
TCTTCTAAAGGACAATAAAAATGTTAAAGATAAATATCATTTGGTGTATTTTATTGTGTTCTTTACGGGAATCGGAGTCTTGATACCTTGGAATTTTTTTATCACAGCTAAACAGTATTTTGTATTCAAATTAACCGACAC
>AAA.ABI.1134
GCGGCTATCATTAATATACTGAATCTTGTTCTCAGGAGATATATTACACCGATGCGTCGATTTTCCGTTGGTATATCACTTATGTTTCTAGTATTTTTGGTTACATTAATATTAACAAAAGTGAATACACAAAAAGATATTATGTCTTTCTTCATTATTACAATGATCTCAGTT
>AAA.ABI.1135
AGAATCCAATTCCCGAACCTTTAGATAATTATATGGATGCTCAATATTTTGGCGAAATCACAATTGGAACTCCTCCTCA
>AAA.ABI.1136
GCACTGGTTATCAATGGAATATTTGGTGGATTGCTTCGAGTTCCACTTAAGAAAATGGAATCCGCACGATCCA
>AAA.ABI.1137
CGTTACAGGGCAACCCACAGCAACGAACATGAAAAACATGGTATGGAGTAAAGAATCCGCGTCGAAAGCGCAGATCTACGCG
>AAA.ABI.1138
AGATATACCCGTCGCATCGAACATGCAGCAAATGGTATGGAGTGAAGAATCCGCGTCAAAAGCGCAGATCTACGCG
>AAA.ABI.1139
GGCCTCGGCTTATAAAAATTTCGATGTTAAAAGTGATGTGGGATTAGTCAATTCTCGTGAATTCAATTGGAG
>AAA.ABI.1140
TATCAAAGGAAGATCCTAGCCTATCATTTCATAAAGATGAAGAAACTCATCAGCTT
>AAA.ABI.1141
CAGAATGTTGCTAAGTTCGCTGGACAAAAAATTGCCAGAGGCGTCGAATTGTGGTTTAATCAGGTTTCCGGATTCTCATTTGAAAATAATACCTGTTCATTAAAAACCTGCGGACATTATACACAACTTGTATGGGCCAACTCTAATGAGCTTGGATGTGGAATGGCGGAATGTTCAATTGACGGAATTGAATTGAATTTGTTAGTTTGCAATTACGCTCCCGGAGGCAATTATGTCGGTGAGAAACCCTATAAACC
>AAA.ABI.1142
TCTGGAACAACTGCAGGAATTTTAGGCTTAACAGGACTCCTGGGATTTGTTTTTTATGTCATGGCTAGTG
>AAA.ABI.1143
CAGGGCTTAGCAGTATAGAAATAGCTAAGCACCATGAACTCATGTTAAAAGCTCGGGAAATTGGCCAGAATGATTCCAGTCACGAAACTAATTATGTTAATCCAGGAGGGTATCTATGCACAGGATGGGATATTTATA
>AAA.ABI.1144
ATTGTTGAAATCGAAGAAAGATTTGGTGGAGAAAGTGGCATTGAGGCTATTGGATAAAGAACA
>AAA.ABI.1145
CAAGATGATTTGCAGAAAGTTACGAAAAATGCATATTCTCAAATAGTGCAATTGGGGTTCAGTGAAAAAGTCGGACA
>AAA.ABI.1146
AATCGAAAGAGTTATTGCCGGTTTGGAGCAAAAAACCCAAGTTCTCCAACCAGATGAAAAAAAAATCGTAGCTTAT
>AAA.ABI.1147
ATTACCAAATATCAAAGGACGGGCTTCTCTTTTTAAAGTTCATTTGGCACCCATTAAAACAAATGTCGATAAA
>AAA.ABI.1148
AGCACTCTGAATCAGTTACTTGTCGAAATGGATGGATTCAAAACCTGTGAAAACGTTGTAGTGCTCGCCGC
>AAA.ABI.1149
GGTGCTAAAATCCCAAGAGGAGCCATTTTGAAAGGTCCTCCTGGTACCGGGAAAACTTTATTAGCCAAAG
>AAA.ABI.1150
TTAAGCATGTCTAATTTAAGGTATTTAAGCATCGCAGGTTGCAAAAGATTCACCGAAGAAGGGATTT
>AAA.ABI.1151
TGCGATTTAACTTTATTGGAAGAATTAATACTAGATCGGTGTCCAGCCATAACTGATAATGGAGTTAAC
>AAA.ABI.1152
AATATCAGCTTTATATGTGGATTTAAACCATATTAAAAAGATTTATTATGACATCAGGAGAAAAATACCAGG
>AAA.ABI.1153
TAAAAGATATTAGAATAATTGATTTATTAATTTTCCGGGGTCAAAATGAGTTACGAGAAACAGCACTTATTTGGAAAC
>AAA.ABI.1154
CTTGATGAAACGCAAACATCCATTGAATATCAAAGAGAAATAGACAATCTTATTTCAGGAGGGTTGACGAAA
>AAA.ABI.1155
ACGAACTTCCCGTTATTGAAAAATCAAGCAAGCCAAAATCAAACAAAACTGATTTAGTCCAAGAATTAGTTGAGGCCAG
>AAA.ABI.1156
AGAAATCCAGTTTTCAATGAAGATTTTACATTTGCGGTATCACCCGAAGAACTTCCAACTCAAACTTTGA
>AAA.ABI.1157
TGAACTCGATCAACCTAGCAGTGATGTCAACACGGAAATACCTTTAGGAGAAATCTGTATGTC
>AAA.ABI.1158
ATTTTGAGTTTCAACTATCCGCCGAGTTATCTACGAAAGTGCAATTGGTAGTCACTGCATTCAATTGCAG
>AAA.ABI.1159
GCGGAATGGGAACATTAGGATTAATACAATTGGAATATTTCGCAATAAATTCACCATTAACAGCA
>AAA.ABI.1160
TGCCATTAATAAAGATCCAGAGGCTCCCATATTTCAAGTTGCTGATTTTGGACTGGTGGAAGATCTATTTA
>AAA.ABI.1161
CAGGAGGCAGAGGACTTAAAAGTGGTGATAATTTCAAAATACTTTATGAGTTGGCGGATAAATTGAATGCAGC
>AAA.ABI.1162
TACGCTGGAAATGCTCTTCAAACTGTTCAAAGCGAGGAAAAGGTTCATTGCATTACAGTTCGTGGAACTT
>AAA.ABI.1163
GCTAGTATATTTAGCTGACAATTCTATATTTAAAGGTCAATTAGCTGAAAGTATTTCAGGTTTATTGGA
>AAA.ABI.1164
TTGAACATGAACAACGTGATCCATTTACAAATTTAAAAGACTTAGAAGAAGGTCTTAACGAAATGTCTGATTG
>AAA.ABI.1165
TGCATCAGTCGTATGGGCTCACAGACAAGAGCTTTTTACAACTATCTATATCGGATTCCTT
>AAA.ABI.1166
CATATTTCGATGAATACTTGGTTCTTTGGTGCTGTTGTATTTATTCTACCTACAACATGCTGCATTATACGAGG
>AAA.ABI.1167
CGCAATCTTTCCTTGGTAGATGTTTCCAAAGAAATGAGGCATCTTTGTAGCAGAGATTTTCC
>AAA.ABI.1168
CATGTCAGATGTCAAGCAAGAAATTGATCGCGATGAGTCAATCAACAATAGATCGATCAAAGAAA
>AAA.ABI.1169
GCTCTCCAAGCTACAGTAATTATCTTTGTTAGAAGAGAATCGTGTCCGACGAATTGCGAACTAGAAACAATACATAAATATCTAGGGGAAGAATTAACGAGGCTTGCCAATTCGTTGTCACAGAAAAGTGAGCAATTAAATTCAGAAACTCCTTACAAATACATGTATT
>AAA.ABI.1170
TTTGCATACTCGTATCATGGGATTGCAAGGAAAACCGGCAATTGCTCACCGAGAC
>AAA.ABI.1171
AGGTGTGCAATCAGGGATGAAGATACCGGGGCTTTCGAAGAAATAAGCAGCCAAATTAATCAGTTTTTTTCG
>AAA.ABI.1172
AAAAGTAAAAATGAGGTATCAAATGAAAAAAGATTAGGACGATACAATGCAAAACCAATGGATA
>AAA.ABI.1173
AGCATCAACTGGGCTAGTGACTTTTGATGGATTTCTGTATTTCTGGGGTATAATTTTCATTA
>AAA.ABI.1174
TGTTGATGGTTGGGCATTGACAATGCTGTCAAAGACAAGCGTTGGATGGGCTTCAACGTGCAAT
>AAA.ABI.1175
AGATATAAATCGAAAAACAATAATAAAGCAGCTTCTCCACAGCTTACGAAGGAGGAGAAGGAAAAGAATGCAAAGCAACTGTGGGAATCATTCATGTCAGACATTGAAAAGGATAAAGTTTTGGCTACTAACAAATTCGAATTAAAAGAGCAGGGTAGTAACGGTGAAGCAATTGATGATAAGAAGTTGGACAATGTCAACAAAACCGTGCCAACTTTG
>AAA.ABI.1176
AAAATTTTCAATCGCGGAAAACACGGATTCCTCGAACGGAAGGCGTTTGAGGCGCGCAC
>AAA.ABI.1177
TTTGGAGACATTGAAGCTAGAAGGCAGAGAAGAAAGTAATCCAAGTCCTGATTTTATTTACA
>AAA.ABI.1178
AAAGTCAAATGCAAGGAGCAGAATTATTGGCAAGAAAGCCCGCTCTCAAGTATTGTTATGAATG
>AAA.ABI.1179
CATAAATCAGAATGTTTACGAGTTGGAGGTCGAGTATCCAGTTCTGGTAGCGATCGTA
>AAA.ABI.1180
AGCTGGTGGATGTGGCAGACATGGTGCAACAATCGCAAACACCTCAATTCTGTTTCCAGTCTGCCCGATAG
>AAA.ABI.1181
AATGGTTGCTTGCAAAGTTACACACAAATTAGTAGTGGCTCATATGACAAAAAGCGAGCTATGTTTATT
>AAA.ABI.1182
CATATTTCGATGAATACTTGGTTCTTTGGTGCTGTTGTATTTATTCTACCTACAACATGCTGCATTATACGAGG
>AAA.ABI.1183
AATGTGGGAATTTAGAATATAAGATTTGGGATAAATTTTCAGATATTAACGATCTAGATCAAAGACTATCC
>AAA.ABI.1184
GCGGAATGGCGGATGATATTTTTTCACAAGACAAGACAAAGCCAAAGAGAATGAAAGGTGGTGACA
>AAA.ABI.1185
AGTTCTGATGATGAAGCTGATAGCATTTTTAAACCAGATGATGATTCTGCAAGTGATGCGGAAGTCGGGAC
>AAA.ABI.1186
CGAGAAAATGGAAGACATTTCTAAACCAGCAAAGCGGAAGAAAATCATTAAAGATAAAGATGGGC
>AAA.ABI.1187
GAAGTCCGATTTTACAGAATTCAATTACAATCGAATTACATGAAATAGAAGAAAGTCTTGGGAGTGAA
>AAA.ABI.1188
TGTTCAATTCTAATGCCTTATCAATGCATTTTCTCATCATTGTGCCACCTTTTCGGTGGGCTGTTCACGTTTAT
>AAA.ABI.1189
ATTAATACCAACTATTATTTTGTTAATGGAACGAGATAGTTTTGTCAAATCAGCTTTGTCTATTTCATA
>AAA.ABI.1190
TTGAAGATCAATGTTTTAGAAGCTTTGGTCAAGTTGTTTCTACGTCACGATGACCGAGCAAAA
>AAA.ABI.1191
AGAGTTTATTGAAGAAAAACAAATCAAATAAAAATCACAAAGAAAGGAATGCATATA
>AAA.ABI.1192
CAGCATATGCAAGATTCAGTTGTATCAGCATACACAGCTCTGCTGCTCGGATGCATTATCAAAGGTA
>AAA.ABI.1193
AGAAATTATTACAAAATATTAAATGTTCACAGAACTGCAACCAAAAAAGAAATTCTCAAA
>AAA.ABI.1194
GAAGCATTTATAGCCGATGAAAATTACGATTCAGCGATTAGCTACTATCAGAAAGTTCTT
>AAA.ABI.1195
CGCATATCAATATCTATGCAATTGCCATAGCAAGGTCAGTGAAGCGAAAACCGCTATCGAAGTGTGTG
>AAA.ABI.1196
AATAGCTACTTGAAGTCCGGTGACAATCAAAAGGCAATAAATGACTTTAGGTACGCAGTTAAA
>AAA.ABI.1197
GCAGCCGAATTATTACATGAGCGAGGTGTTTATAAAGTTTTTGTAATGGCCACTCATGGGTTGTTAAGCT
>AAA.ABI.1198
CATAAAATATCTCGCAAAGAACGTCGAAGAATTGGTTATAAGGCATATGATAGACGATATGTAGGAGTTAGAACAAATGACCATAATCCTATGAAAGCAAATGAAAAATTGGTCAGTGGGTCTTCAACAAATAATGCCCTGAC
>AAA.ABI.1199
AATGGGGACTCTTGTGAGGATGATACGATAATTGGAAACGTGAAAGGTTTTGCGAACAGAGTCACTGA
>AAA.ABI.1200
GGAGAAATTATTGGTTTTGATTTTTTCCAAGAGAAAACAGTTATTGGTTTTGATGGAGTTGTGCATATTATAAAAGACAATGAAATCGTTGCGGGTTTCGGTAATGGAAAATTTAAT
>AAA.ABI.1201
GCGGTGTTCGATACGGGCAGTCGGGAAATGCTGAAAAAAATTTATTTGGGAAAGAAACCACTATCGA
>AAA.ABI.1202
CTCCATGGACTCTGTGGATGTTTCAATGACTGTGGGACTTGCATCTTGGCACACTGTATCCCATGCTA
>AAA.ABI.1203
CAAAAACGTGGAAATCTTGAATGGACTGATAAGTCAAAAGTTACATGTAAAATAATTTGGCGAACAA
>AAA.ABI.1204
CGATAATGGCTACTTCTTTGATCCAGTTGAAAGAGATGTGGAACAAAGTTTCTTGCCTTGGTTAATGGATGC
>AAA.ABI.1205
GCAACAAAGATTGGAGGAACAAGATAGGAGATTGAGAGAAGAAAAAAATAGAAGAATGCAACAGCAAGTTGAAATTAT
>AAA.ABI.1206
GAAAAGATGTTTCTACAGAAATCCTAAAAGGCGATCTATTTCATTTCGATACTGAAGTTAAACCAATATTG
>AAA.ABI.1207
TCAACAGCCGGTTTCTTCAATGAAAGATAAAAAGAGTAACACAGCTGCCTGGATCACCATGTTTG
>AAA.ABI.1208
TATTTCATGGAAAACTGGATTGACGAGAAAAGAAGCAAACCTGATGCTAGATTCCAGGAAGGACGGAAT
>AAA.ABI.1209
GAAGCAAGTTATATAAATCAGATTCATTTAGAAGTTTAGCAGAAAGTGAAAATGATCCAGGATTCCAATCAGATTCAAGTGTAAATACTAATACTTTTA
>AAA.ABI.1210
ATGTTCAAAGTCTACAAAATCATATTTTTGAGTCATGGAATGGGAATTCCTTCTATATC
>AAA.ABI.1211
AACTGGTTGGAAATGTTTCTTATATCATTTTACCGTATTTATTATGGTTTTAGTTTGTTTGATTTTCAGT
>AAA.ABI.1212
TAACAACAGTCCAGACGAAACCGCATATTATAAATGTCTGCTATGTCGTGAAACGACCTCAAACT
>AAA.ABI.1213
AAGCCGTTAACAGTCAAATCGAGAAATCAAATAATGAGTCCAATCGATTGCAAGAAATTT
>AAA.ABI.1214
TACTTCTCTCAGTCCGACAGATGGATACAATAAAATAGATTTACATAACTCGAGCTCCATGTTCCAACA
>AAA.ABI.1215
TTTTACAACAAGATAGCAAATATTACAAGTGCAAGCATTTATTAGCTAAGTGTTTTATGGAAATAGGT
>AAA.ABI.1216
GCTCAAAACAACAAAGAACCAATTCAAAACGACGAAGATTTCACTAAGGTACAGCGGCCATGGATTCAAT
>AAA.ABI.1217
TCCACTGAATTCACAGACGCGGACTGGGAAACTAAATTCCAATGGTTTCAGAAAAATATAATCGCA
>AAA.ABI.1218
AGAATGAAAGGCAGTGTAATTCGTTCTTATCAAGAAGAAATATCAGATCCATTGTACAGTAATTTGTCGAGCCTCAAATCCACTTTATCTCAAATAAATGACCTATCAGAATTAAAACCTTTGGATTTTT
>AAA.ABI.1219
AATTAAAGATTGAGAAACCTGAAGAAGTGAAACAATCAAGAAAGGACTTTTCAGAATTCGATTTTGAAGA
>AAA.ABI.1220
ACAGACAAGTAACGGATTCCAAACAAAAGGTTGCAGTACAAGATGAACAATTGGTCAATTCCAAACAAGAGGT
>AAA.ABI.1221
GGTCTCAAACAAAAAGTTGTTGAAACGGAAGCTTCAAGAGAAGCCGTTCGTAAAGATCTTGCTAATGCTCAA
>AAA.ABI.1222
CTCTTAGAAGTAGACCGGTGTCGCCAACCAAAGGATTTGACAATACCTATGCTACTACAACTGATGGAAAA
>AAA.ABI.1223
CGGCAGTTCAGAACAAGATCGTCGGCTCTTAGAGGAACGATTAGAAAGCTCTAAAGGAGCATTGCA
>AAA.ABI.1224
TTTTATTAGACGAAACCAATGAAAAAGCAAAAGAATTGATTTATCTGCCAAATAAGCACACACTAAGAACGC
>AAA.ABI.1225
ATTTTGGAGAAATATAATATGCAAGATTTAAAGCCATTTCAATTCCAAATTGTCAAAAATGTTCCAT
>AAA.ABI.1226
ACTGATGCACTTGTTGAGGAGTTGGGCTCGTTGATAAATAAAACTCTGCCGATTCTAAGAAAAAATGT
>AAA.ABI.1227
TTGTGACCCTGATAAACTTCTGGATGTTAATCAAATCAATTCATTGAATGACATGATAGAATCAGTGAGGAAAGATATCAATGTGGGGGAGCCAGATTGCAGTGCTGAAAACCCGAAACCAACTATTGCAATCGCACTTGTCAAAAAGATGATTATTCCAGAAAATTCCAAAGTTGAAGAGTTGATGAGCTTCGGTTCTCTGTT
>AAA.ABI.1228
AGATAAAATAATTATCTTTTATTCAAAAGACGACAGTGTGTTGTATATTTTCGTTGGTAAAAAACTAAAGGCTAG
>AAA.ABI.1229
TTTTATTATTATTATTATTATTATTATTATTATTGTTATTTAAATGATTTTTAAAACCAG
>AAA.ABI.1230
TGAGGATATAGAAATAGTGCATTGTCATTCAGCATTCTCAGCTCTAGCACTTGAGGGAATCG
>AAA.ABI.1231
TGCCGAGCTACAGACATAATCCTATGCAGTGTGAGATATATGTGAAAGCGATGTTTGAGTATAATCCA
>AAA.ABI.1232
AAATTATCAGTAAAGACGATCATAATTGGTGGCAGGCCCGACTGTGGTCTGCTGTCATTAACAACAC
>AAA.ABI.1233
GAGCGCTCCTGACAGATTTGCTTATCCAATACCTCATACTACCAGACCTCCACGAAAAGATGAAGT
>AAA.ABI.1234
TTGATGGTTTCGGAGTTGAAACTAACGCAGATGGAAGCACATATTCTGGCGCTTGGTCAAAAGGCGTCCGG
>AAA.ABI.1235
AGAATTAAAGTTCACATGTTGAAGATTGATGATCGGATGATTGCCAGAGAGGGAATTGATAAACTTCCA
>AAA.ABI.1236
TGATCAATTATCACCCGAACAACAGCTTACAAAAGCGATATTGCATTTGCCAGAAGTTGTTTC
>AAA.ABI.1237
AATAGATACTGCTGCTATTGTAGCAGTTGAGAAAGATAAACCGCTTGATGTTGATTCCAAGCG
>AAA.ABI.1238
TTAGGAAATCCTAATAGCACAAATATGCAAACAGGAGATTGTTCAGCACTGGGTTACATACCCGACTTGACTG
>AAA.ABI.1239
AGCTGCAGCAGATCAGAGATTACAAGCAGCTTTTCCGTTTAATATGACTGCTATCAACCCATATGCTG
>AAA.ABI.1240
CGAGAGTTATAACTAAGAAGAAAGTAGAAAATTCTGCGGCATTGGCTATGAGAGGAATGAGGACAATG
>AAA.ABI.1241
GGAACAGATTTTTCAGAAAATGAATGATTCTACTGATAAATCTTTGAAAAATAGAATGATGTCAGTTGCGAAGT
>AAA.ABI.1242
TCGTATTAGAAATTCACAGGAATCGGATATAAAAATATGCTCAATATGCAGAGATAATGAAGTTGATTGC
>AAA.ABI.1243
ATGAAGAATTGTGCTCAAAATTAATTGATTTGTTATCGAATAGGAAAGTCGACAAAAAGAATACCTACAAAG
>AAA.ABI.1244
CTATGAAACCTCAAAAGCTTTATTTGGACACTTGAAAAAGGTTGCGGGGCAATCATCTAAAAACTATATGGATATTA
>AAA.ABI.1245
TGTTGATCGGGCACCTTGTAGTTTTGTCTAAAGTGCACAATCTGTATCGAAATTCAGGAATGATTCAGT
>AAA.ABI.1246
ACTCTGGTTCCGATCCCTTTACAAAGCAGTCCGGTCCGACAGTTCAATTCAATACTTTCTGTTTTTC
>AAA.ABI.1247
CAGAAAATAAGAACTCACGTAACTCAATACAATCATAAATTGGCAACTGCTCTCACTCAAACTCTGACAGGTCTC
>AAA.ABI.1248
CTTACATTACGGACTATTCCAAACGTGGACATTTGATAAAACTTTGGGCACCAGAAGAAAAATTAAAGCTATGTAAATTTAGTTTGAAAACTGTTAGGAAATCATTAGATTTTTATGAAGAATATTTTAATTCAACATATGCATTCGATAAACTGGATGTTGTCACAACTTCCAAAATGCCTCCTGATGAAACTGGA
>AAA.ABI.1249
TTCTACTTTTTCCACTATACCATCAACAAAGTAAAGAGGTATGGTGCAAACGTTTTGCACAGTCCATTTTA
>AAA.ABI.1250
CTGATCTTATCCATAACTTCCTTATTCCCGAGGTTCACAAAAAAGATATTCAAGAGAAGA
>AAA.ABI.1251
AAGAGAGCATGATGAAATTTTTAAACAAGTGGTGAAAGTCAATCAAACAACAGTCGATT
>AAA.ABI.1252
CGTCCACCTACTCCAACAATTGAAGTTCCAGATGAAGGTGAAGAGGATAAAGAAAGAGAAAT
>AAA.ABI.1253
AATCTTCAAAGACAGAAAATGCTTTTAGAACATAGAGAAGAAAACATAGATGAATCATTATCCGGTTT
>AAA.ABI.1254
TTTTCATTTCTTGTCCTTGGGTTTATTGCTACAAGGCCAATTTTCAAGATGACCCTAATCTTTCTATGGTAAATGAATCAGACGAAGATGTTCTCTATGGTTCTGACATAGAAGAAGCAAATTTATTATCAAGA
>AAA.ABI.1255
CATACGCTTATTCTCCTGCAAAAAATGCCATTCATGAGGCCAATTTTCAAGATGACCCTAATCTTTCTATGGTAAATGAATCAGACGAAGATGTTCTCTATGGTTCTGACATAGAAGAAGCAAATTTATTATCAAGA
>AAA.ABI.1256
TTCATTTCTTGTCCTTGGGTTTATTGCTACAGTTATTTACAATAACTCACTCAGGAAGTTTT
>AAA.ABI.1257
AATAAATTCACCCAGAGAAAATTTAAATGCGTTAAGACAAAGTGCGAGGAAATCTTCATTGCACATATTAATT
>AAA.ABI.1258
ACAGGCAGAGCGGCAAATCAAGAGGATATGGATTTGTTACAATGGTGAATTGCGAGGACGCTTACCGTGC
>AAA.ABI.1259
ATAGTTCGAAAAACTCTTACTGACATGGATTATATTTTATGGGCAGTGGTAAACAATGCT
>AAA.ABI.1260
ATAGTTCGAAAAACTCTTACTGACATGGATTATATTTTATGGGCAGTGGTAAACAATGCT
>AAA.ABI.1261
GGTCATGGAAGGATTGTGAATTTAACTAGCATTTCAGGTGAGGTTGTAAGTCCATTTATTGGTGGAT
>AAA.ABI.1262
GCGGTCATGGAAGGATTGTGAATTTAACTAGCATTTCAGGTGAGGTTGTAAGTCCATTTATTGGTGGAT
>AAA.ABI.1263
TGGGGTATGGAATATCAGTCCCATGTTTAAAGGAATCGGATACGGGATGACCATTGTCTC
>AAA.ABI.1264
TAGATGCGATATTGGGAGCCCCGATCGACTGCCGACGCGTGCTGTGCGAGAATATATTAGTTATCGGAGGAACTT
>AAA.ABI.1265
CAAAGAGGACCAAATTTTGTGACAATATGGAATCCAGAATCCGAGCGACCAATGACATACACTGTGCTC
>AAA.ABI.1266
TGTCCATGGCACGTGGAAATGATCAACAATTTATGACTGCCCAGTTGTCAGCAATGGCCAGCCAAAC
>AAA.ABI.1267
GATGATTTCTCTCAAAATAGTTTCGATAATTCTCATAAAAAAGTTAAAATGGAACAAGGAATCGATGAAAAGCCATC
>AAA.ABI.1268
AATTCACTTACGAGAGTCAGATGTTACTCTAATAGGACAGGGACTGATGAAAAACTCAACACTGAAACACTTATCTTTAGAATCCTGTCGAATAGGAGATTCCGGATTAATCGTTTTGTGTTCTGCAATGAAAATGGCCGGGAATATTAGTAC
>AAA.ABI.1269
AATTTGGCATTGGATCGCAATGAAACGTCTAGTTATTTTGGTAACAAAGTAAGAGAAC
>AAA.ABI.1270
TGCAAATATTCACAAACTTAATTTATCATTAAAACTGGAAGACGCAACAGTAGAATATAAAA
>AAA.ABI.1271
TTTAAAAGAATCATTTAGTGTTGGACTTTCAGGTGGAAGTATTGTTGATATTATAGCTA
>AAA.ABI.1272
CAAAAGTCACAACATTAGCCGGTTTAGACCTGAATAGAGAGATGGTGAAAGATGGGTATGCTTGGTGCTTCCGCAGGC
>AAA.ABI.1273
TCGTAGAAACAATGATGAGTTTTAAAAGAGCAGGTGCGTCTATAATAATAACTTACCTGG
>AAA.ABI.1274
AGCGAAGTTTGCCTCAAGTTTTTATGGGCCGTTTCGATCAGCTGCTCAATCAGCCCCAGGATTCGGTGATAGGAAATGTTATCAATTACCACCCGGAGCGAGGGGCCTGGCGATTCGGGCCGTGGACCGTGATGTGATTGAGGGAGCTGACATTCTGATGGTGAAACCTGGCTTACCTTATCTTGATATAATTCAATCGGTTAAAGCTAAGTATCCAGACTACCCAATAGCAGTTTATCATGTA
>AAA.ABI.1275
TATGCCTATGTGCGTATACAAATCATGGACATTGCGGAGTTTTAGATAAAGATGGTAAAATTGACAATGCGAACTCTGTGAAACGTTTAGTTGAAGTGTCTATGGCATATGCAAATGCAGGGTGTCATATTATAGCTCCAAGTGACTGCAT
>AAA.ABI.1276
TGTGTTTTACTATTTGGGATCTGCCACCCAGATTCGAAGGATGAGTGCGGTTCTGAGGCAAACAATGAA
>AAA.ABI.1277
AATATTCATGACTTCATTTATCCTATTTTCATCAAGCACGATCCAAATGCTTTAGAAGACATTCCCGG
>AAA.ABI.1278
AAGGAGATCCTTGGATACAGTGACAGGCGAATAAATTTTGCAACAGACATGAGCCGTTGGGGTGACA
>AAA.ABI.1279
TGGATGAGTTAATTATTAATCCAGCTGCCTTTGAAGCCGCACAATTTGAAGAATTACGTCTCGTCGGATCTTA
>AAA.ABI.1280
AATGAGACCAATGAATAATATTCGATCTGGAGCTCCTATTACTCGCGGACCTGGATTTATTCCTAATATTCCTTT
>AAA.ABI.1281
GCTTATACTTTGAGAAAAAACCCATATTTTTATCTAATTTCAAATCGGTTATATTGTGATCAGTTGCCTGATTTAGATGATACTGTTAAACAACTTAGAGACGAAAATGCCAAACTTACTGATATATTTAAAGAAACAGAAGATAAATATAAAAGGGCTTTGGCTGAATGCGAAAATG
>AAA.ABI.1282
GAATATTCTCGATGATTTAGAGCAAAATGACCTCACTGGCATACAGTGTAATCATGCAA
>AAA.ABI.1283
TTTTGGAAGTTACAATTGTTAAAAATTTCGGATTTATTCATATGAGTTCAGAAGAAGAAGCTAATCATGCTATTGAACTT
>AAA.ABI.1284
TATGGCGAACATCAGAAATTTAGGCAATCGTGAAGAAAATGGCAATCGAGATGATCGCCGATATTCACGAAGGACTCCACCAAGGACTGAGAGATACAGTTCGTCTAGACATCGTTCAAGAAGTGATAGGTCGCCAGATCG
>AAA.ABI.1285
TATGGCGAACATCAGAAATTTAGGCAATCGTGAAGAAAATGGCAATCGAGATGATCGCCGATATTCACGAAGGACTCCACCAAGGACTGAGAGATACAGTTCGTCTAGATATCAAACACATGAAAGAAGACATCGTTCAAGAAGTGATAGGTCGCCAGAT
>AAA.ABI.1286
ACATCTAATTTAAACAGTTCCGCCAAAATTACTTTCCACAAGTCTAATAGTTGGGTGCATCAAAAATTTGAAGT
>AAA.ABI.1287
CGACTCTGAATAGTCAATTAATGAATACAGAACCAAAAAGTGATGGTGAAGGAGATGATCATTTTGATTTCCCTGCAGCTCAACCCAATCAACCTATTTTAGCTGCCGCGCATGTTTTGCATTCCGAAGCCAAGCA
>AAA.ABI.1288
CGAAAGCCTTCAGAGTGTTAATTTATCTTCAACGGAACCAAAAAGTGATGGTGAAGGAGATGATCATTTTGATTTCCCTGCAGCTCAACCCAATCAACCTATTTTAGCTGCCGCGCATGTTTTGCATTCCGAAGCCAAGCA
>AAA.ABI.1289
AAAATGTCGAAAAATCTGTTACCCAACTGCGTCATACAATAACTCCAATGGCTATGACTGCTAAAA
>AAA.ABI.1290
AGATCACAGATACTGTAGCCTTCGTATCAGCTCAGGAATCGGCAATTGAGTTGGAATCGGAGAAAATGGAAG
>AAA.ABI.1291
AACAAGTTTCCCACTTAAAACAACTCAATGATGAAATAACTTATTTAACTGATCAAGTTGTCAGTGCTG
>AAA.ABI.1292
TAAGAGTTAAACCCGTGATCCATTTCAATGAGTCTATGTTTCTGTTACTTCGTGGACTCCGTAA
>AAA.ABI.1293
AATAATCACATAACAGAAGCTCTGAAGAGACGTAATACAATCCGACAAGATCT
>AAA.ABI.1294
GGTGGTGATAGAAAGCGCCAATTAATAGATAAAAGTTGGTCACATAATGCTGGAGTTTCT
>AAA.ABI.1295
TATGGAATGGGACTTTTATTAATGGAAAGAATACGAATTTATCTACACAAAAGAAAAATTAATATCTTCT
>AAA.ABI.1296
AGCTGGTGGATGTGGCAGACATGGTGCAACAATCGCAAACACCTCAATTCTGTTTCCAGTCTGCCCGATAG
>AAA.ABI.1297
AGATAATTAATGGAATACAGAATTTCATGGGATCAAACTTTTACAATCGACTCTATA
>AAA.ABI.1298
TGTCTTTGCCTTGTCTAGAGATTCTATGGAAGAGGGTGGTAGAGATTTCATAACAGGATTCATTATTGATCGAAATAATTTTGGAATCTCTGTTAGTGAGCCTTATGATATCGATTGGTTGCACAATTGTAAAGTTTCCGATGTCACCTTTGACAATATATCTATTTCTATTGATCAAGTGTTATCAGAAGAAAATGGTGGATACAAGATCGCACATGATATTCAAAACAATGCCAG
>AAA.ABI.1299
GGTATTGATTGCACATCAGAATTTATGTGCAGAGGCCATTCTGAAATATGGTTCATATGA
>AAA.ABI.1300
ACTGGCAGGTTTATGTTACTGGAACTTTACAATTTGGCAAAGTCGATGTCACTGAAACTCAAACCTGTGTTGTTTTAGTGTATTTGATATCTGCAATTTTAGGTGTCAAATTTTGGGATTGTAATGTTCCCTTTTTGAATGTTGAATGGAAAATGTTTCAT
>AAA.ABI.1301
TTCGATCATGGCTGTGATGCAATTTCTTCAAATTTCGTTGTATTGGGATCTATTTTAAGCGTT
>AAA.ABI.1302
ATTGCATATTACAGTCCCGATGGAAAAAATTCGTTGCCACCGTGGTCTTTGATTCTTTGTGCTTTTGG
>AAA.ABI.1303
CAGACGTGTTCGATCCATTATGTTGGACTTTAGAAAGGCTAAAACTTTAGCTCAAAAAGCAAATTTACTTTCTCGA
>AAA.ABI.1304
AATGCGTCGGAAGCTTAATTTTTGGCACAGTGATTCAAGAAGTAAAAACCAGCAACATTGCTCGTGAAGCGTCAT
>AAA.ABI.1305
ACCAGCAGTGTCCGTTTATTTAACAGAGAGAATTCGACGTAAAGCACAAAATCCAACTGT
>AAA.ABI.1306
CATGCATATTCAATAACTGATGTCAAATCTGTTAATTCTAAAAGAGGGCGTGTGAATCTAG
>AAA.ABI.1307
TGAATTTTGGTCAGCTCTTTTAGAAAAAGCTTATGCAAAAGTAGCAGGTTCTTATGAAGCATTGAAAGGTG
>AAA.ABI.1308
GGAGGACAGATTCTCACCGGCACAAGTTTACAAGATGGCGGATGACTGGGAAGAAACTCCAAGCGCCTTCGACAAGCTTGATGCTACATCATTTCTCCAGGATTCAACTATCGAAGATGTGGAGATGGAAGATATTTCTGACGAGCA
>AAA.ABI.1309
AGCAAATGGGATGAAGATTTCGAGGATACAAAAGAACGTTTGGACGGTGTGAAATTGACAAG
>AAA.ABI.1310
AAACTAAATGTCGATGAGAAATCCAGAGGGAAACATGTTAAATGGGCAGATTTCGAGGAGTTGAAAAAGCAAAAGCGG
>AAA.ABI.1311
TACAGAAAATCAAAGATGAAAGAACTAGACAGGTGACATTTGCTAAACGGAAATCCGGTTTGAT
>AAA.ABI.1312
AATCAAAAACAAACAAAGAATTGCATGATGTTGCATCAAAAAAACGTGAAAGTACCAATTGCACAGTTAATTC
>AAA.ABI.1313
TATTCAAGGGATAATAATATAAAACAAAATGAAAATCAGGCTGTTGAATCAGCACACGGACTTATGAAT
>AAA.ABI.1314
CCCAGCAGGAGGGAAATGGAGGGCAAGCTGTTAATATAGAAAATCTAGAAGAATTAAATGAAAAATTTGGGAAGATGTGAAAAGCGCCAGTGACAAAAATGAACAAGAGGAATATGAAAATAAAAAATGC
>AAA.ABI.1315
TCAAATTAACGATTAAAACCAAACACGACACATCACAATCCACTCAGAGAGTTCCAACTTGTCGAGCTCTTTATGATTTTAAAGCGGAAAGTGAAGCGGAATTACAGTTCAATGAAGGAGACGTTATCAAACTTCTTCAACAAGTCGATGACAGTTGGTTCGAAGGTGAGCACAATAAT
>AAA.ABI.1316
AAATTTTAGAATCTCTCTACAACAGTATCATTGAAAAAAGTGAAGAATGCAGCAATAAAGCCCCAGCTT
>AAA.ABI.1317
AATGAAACTGAGAGTGACAGTGAGATAGAATGGATGACAGTTGAAGAATATGATAAGTTAATGGGAAATGAATT
>AAA.ABI.1318
TCCGCCTTACTTTTTGGTGACATTATGCTCAAAGGATTTCCCGAAACCGCTTTCATTTATGCGATG
>AAA.ABI.1319
CAATCATATTACTATTAATTGGGCAAGAATTGAAACAAGTCAATGCAGTCAGTTTACGAAATGCGACGGATGTGAACT
>AAA.ABI.1320
AAAATTTGGAGAAAAATCTAAGTGATGAACCACAACGAATGAAGCAACGTTTCTTTAAAGCAGATGC
>AAA.ABI.1321
AAACCGAAAAAATCCCGCGTTGGTTTTCGAGATTCTCGGATTATTGCTTACGAAGATCGGATTCGATCCTATT
>AAA.ABI.1322
TATACAAAAGAAGAAAATTGTGAAAGAAAAATTAAATAAATGATAAAAGTGGACTTCCTACTGATGATTTGTG
>AAA.ABI.1323
GGGTTAACTGTTTGGAAAGCCCAAAGGTTTTCAAAGACGAAATAGTAAACAATTATGAAAAAAAATGGATG
>AAA.ABI.1324
TGGGATCAGTGCAGGATAATTTACGTAAACTATCAAAGAAATGCCAGTCCAATAGCAACAGCTCTTCATCTTT
>AAA.ABI.1325
CGAGAATCTGATCAATAAATTGACACCTGCATACAAATATTGTGAAGAGCGAGTTCTCCATGTATATAAGC
>AAA.ABI.1326
TGATAGATTTGTCGGGTGAAATTGTCGGCTTCTTTAATGGAGATGAATTCCAGGCTTGGGTGAAAGTAGTCAGG
>AAA.ABI.1327
AATTCTGGAACCAACGGGAAAAAATAGATATTATAAAATTTGGGCACGAGGCAACCGACCGCAAGGTTCAGGTGATCCGGAATGTTCAGAATCCAACTGGGGTTTTGGTGCTCAAATAGTAACGGTTCTACAAAATTCTAAGGGAGAAGAAAAGGCTACCCACACTCAACGAACTGTATA
>AAA.ABI.1328
CAGATGGAAAATTTATTATTCTTGAAAATACCGGATCACAAGAAGAAGATATATCTGGTTACATACTACAACGA
>AAA.ABI.1329
GATGTCTTGTCTGATTCAACGAAAGAAATTTTCGATGGATGTTTGGAAAAACTTTGTGAAGAT
>AAA.ABI.1330
AAAGTTTCCCCCATTTGTTTTCGGCTCCGGTTCCGCATACCTCCAAAGCCCCACTTGCCAATCAGAT
>AAA.ABI.1331
AATGAGAAATAGATTACCGGAGTTAGAAGCTCGAAACAACGAACTAGAACGGCTGTTAGAACTTTT
>AAA.ABI.1332
TGGAATGCATTTTCCCATTTATCCACCCCATTAAAGGTAGCAGATTTTCCTAAATTGAAAATGATTCGCGGTA
>AAA.ABI.1333
GAAAGAAAGTTTTCTCTTAAAAACGCAAAAACGCACGAGGAAAGATATATTTATCAGATTCAC
>AAA.ABI.1334
AAAGGGAATTTGACCGAATCCGTGATACAAACTATACAGATCAGAAAAGGAAGTTGTTCA
>AAA.ABI.1335
CAATAACACTGGCACAGGCATCACCAATAATAAACGGTTTAGAAGGTCTTGAATTTTATTTGAGAATATGCTTGCTAGTGCTGGCAGTGTTTGCAGTTTTGGCACAAAGTCTCCCTGGCGATTTTATGTCCTCAAATTCATCATCGAATCCTC
>AAA.ABI.1336
ATTGAAATGCTAGCTAAAAAACACAAAGTGGAATGTAGAGCTATTTCCATGGGT
>AAA.ABI.1337
TACGAGAAATCCATGGAAGATTTGAATGCTGCCCAATCAGTGCTTGACGAGAAG
>AAA.ABI.1338
TAAACATGCCGGTGATAAATGAATGGGGAGATCAAATAGCCAATGAGATCGTGAGGCAATTATT
>AAA.ABI.1339
TAACGCCTCTCCAGCAACAGTTTCAAGGAATGGTATGGTCTACATGAGCAGCTCGGCCCTCGA
>AAA.ABI.1340
CGTGCTATTCAATGGAGGGAGAGGCATTGGAGCTGGAGAAGCCCGTGAAAGCAGAAAGCA
>AAA.ABI.1341
CGAGATCATTTATCACCAGGCTTGGGTTCGACAGATCAATTCCACTCACACCGGACTCAACTCC
>AAA.ABI.1342
CCAGACCGATAAGCAGATGGAAGAATTCATTAAGAACTATAGCGAACATACGTACCATCCAACGTCAACTTGCAA
>AAA.ABI.1343
AAAACAGTCAAATAAGGTCACTTCATTTATGCAGAATTCTACAAACCAAAAAGGACACTGATTATGTAATTGTTGGAATTAGATCACGGCCGACAGACGATGACAAGCCATTCTTTTCAAATGTTCGTTTCTCCTTTGAGATCCGAATCAAAAGG
>AAA.ABI.1344
CTACAATTTATGTACGATATCAATGCAAAAAACCCGTTACGCTGTTTTCACTGCAATCGCCCGAG
>AAA.ABI.1345
GTCATGCGGAAGATTTCAACGGTTTTAGGCAGGAAGGATTTGGTCATTTTGATATGACA
>AAA.ABI.1346
TGACTATGACCGATGGGAAAAACAGGGAGCTTCTGGTTGGTCATACAGTTCTTGTTTGCCCTACTT
>AAA.ABI.1347
ACGTTCCAATTGTTGCGTGTGGCGTTTCTTTAGGAGGGATGATTCTATTCAATTATTTGGCACATGCA
>AAA.ABI.1348
TGAATCCACAATAGATCTCAAACCAGTTTATTCGTCACAAACGATTCGAGAATTTGATACTCATTTTA
>AAA.ABI.1349
ATGCTTATTCCTTTACTTATAAGTATTTTACTTCCAATTGATAGTTACACTTTATCGTCAATAAATC
>AAA.ABI.1350
TGTCAGATATTTCGCTAGAAATCTCTCGGAACTTATAATTATCTGGCTTTTCAAACTGCCAGAAAATTTGGAGCA
>AAA.ABI.1351
TTTCGTTTGGGTATACATTTCTCGCGCGTGACGGTATTAAATTGACTTTCGGAGCTAAGCTTGACA
>AAA.ABI.1352
CGACACTAAAATGAATATGAAATTGGCCAACAATGATTTTTTACTTACTGAAAAATGGACTACAG
>AAA.ABI.1353
GATTATTTTGAAGAGTTATTAAGAATGCGTCAAGAAACTGGTTATGACGATATAGCACTGTTAGGAGCGA
>AAA.ABI.1354
GGAGCGAATAGATATTGGTCACAAAGTTCATCAGACAATTGTCAGAGTCAGGGAAACTAGAGTTACAAGCA
>AAA.ABI.1355
AATTTTGAGGTTTAATAAACAAACATTATTAAAAATTTGCAAACATGTCTTATATGAGAAGTGCTGTGACG
>AAA.ABI.1356
TTATTGAAGCCGGAGCTTTGATGTTGGCGAATAATGGTGTTTGTTGTATTGATGAGTTCGATAAAATGGAAGTC
>AAA.ABI.1357
GATTGAAATGATCATTCATAGGTTGATTGAGAAGGATAATATTCTGATGGCGGTTTATCGGACGGAAT
>AAA.ABI.1358
TAAAAGCACATCCGAGAAATGTGCAAACTAATGAAAGATGCGCAATTATGTAATTCAGATTTTCAAATTGGGTG
>AAA.ABI.1359
GAGGTCACATTAAATTATTGAATGACTCTGACAAACTAATCAATATCAATGAATGGAAATTAAC
>AAA.ABI.1360
AAGAAGTCATCCGGATTTTAAAAAGAAATTACGTGAAAAACGAAAGAATCAAAAGGAAAATAAAATGAAAAT
>AAA.ABI.1361
GATATGCTTTTGAGTACTCTACCGAAAATGAAAGAACAAGTTGATGAGTTAACTAAAAAACAAGA
>AAA.ABI.1362
TAATAATGAATAATTATAAAACTAATTATAATTTATATTCAAAGAGTGAAAATGGAGGGCAATGCTCATCACAATATGGAATAAAAGAAAGTAAAGATGTAGGATGC
>AAA.ABI.1363
AAATTAATGGAGTTTTTTCATTGAAACCGAATGCTAGAGCAATTGATGTCAGTATTGATCTGAAGTTTAAG
>AAA.ABI.1364
TAAATACTGTTTTATTCGCTAGGGATAAATGGCTGGCACCTGGCGGAATCATTATGCCGGATAAAGC
>AAA.ABI.1365
TCGCAGTTCGAGCTGGGGCAAAAAGAGTCATTGGGATTGACTGCTCAAATATTATTGATTATGCCAAAGAAATCGTCAAAGCAAATAAGATGGATACTAAAATCACCTTAATAAAGGGCAAGGTTGAAGAA
>AAA.ABI.1366
AAAGTTAATTTAGTGACAGAAGGTGAAGATCAGAAGCCATTGAATTTTAGTGATATATTTCGACCAAGTTATGATGCTGTTTTTAATGCACCATTTGCCGATTATCTTTT
>AAA.ABI.1367
AATGTTGTTAATGACCTAGGTTATGTTACTATGAAATTATCAGCTGATCTAAACCACCTTTTTAATTGGAATGTC
>AAA.ABI.1368
TATCCAGTGCAGACATGAAGGCTAAACTCAAAGAGTTCGAAGAAAGAGAAAGAGAGAGAGAAAAA
>AAA.ABI.1369
GAGGAAGTTGTGGAAGATCTAGATCTAAAGGACATGAGGCACTCTCTTTTGCCATCGCAAACGTTCGATGATATTTCAGAACAGGACGATGCTTCTGTAGGAAGCTCCGATATCTTGGAAACCCCAAATGTGATTGATAATATTTCAAAATCTGTTTTTTCCGCCG
>AAA.ABI.1370
TATATAATGCATATCATTTTGAAAGCAAACTTTGGATGGCCTTGGAGTATTGCAATGGTGGTGCTCTAGATA
>AAA.ABI.1371
GAATTCGAACGTTCTAAACCATTTCCTGAATATAATAACATTTCAAGTGTCCCAATGTCAGCAAAACCAA
>AAA.ABI.1372
CTAGAAAGTCCTCAGTTGTTTAGATATGAATCGCCAGAAAATTTAAATCGTTTTACCCAAACAAATATTTCTAAAGACGAAACAGATTATAAATTCAAGAAAACGAATTTTAGTAGCCAAACACCAG
>AAA.ABI.1373
GATTGAAGACTACAATGGAATTAGAAGCAAAAGCATGTGATGGAATTTTACCCACTATTGCA
>AAA.ABI.1374
AGAAGAAAGAAAGTTTGCATTGTCAGTTTCACATGCTCCAGTAATAACCATAACTCCAAATGGGAATA
>AAA.ABI.1375
CGTCTAAGCAACAAACAATAACAACTGGCGGAAGATTCACTATCAAAACATTAGCATCAACTGACCA
>AAA.ABI.1376
AATGCTTTGGGAACTGGCAGTAGTTCTGTGACTTTTAGAAGTTCTCAATTTCCAAATCCGTTGATCACAGGACC
>AAA.ABI.1377
AATCTCATACATGTGAACATTATATTCAAATTGCATGGGCTGATTCTCAAGAACTTGGATGTG
>AAA.ABI.1378
ACTGAAGCTGGAACCGAGAAAATATCAACTAGAAATCTATGAGAAAGCCAATGGG
>AAA.ABI.1379
ATTAGCCTCTGAAGAAATAAATCAAATAACTCCTACTCAGGGATTCAATGTAAAAACTGTTCAAACGAAAGAATTCAAGTT
>AAA.ABI.1380
TTATCTAAACTTGAATATATGACAATGGCTGCATTATCAGGTGCATTGACTTTGGCTTTTACTAATCCAATATGGGTGGT
>AAA.ABI.1381
GATTTCAAGTTAACGAAGGTACAGGTGTTGCTATAAGACCAAAATATTATGGAATGGTTGATGCATGTAG
>AAA.ABI.1382
TTTGTATATACTATTTACGTTTTCATGGACTGGTAAAAGTTAATTATCCTATGTCAGCAAATATTAGCAAT
>AAA.ABI.1383
CCAAGGTTGTTGGACAGTGGTAAAAAGATGGTTATCAGATCACACTGTGCAGAAGAT
>AAA.ABI.1384
TTTGGGCCGGAAAAATTTATGTTTAGCTTGATTTCGGAAGAGTGCTCTCAGATTTCGGATAGCCACAGCAAACTTGGCAAG
>AAA.ABI.1385
TGCCTGTCAACCATTGGTCCATCAAGACTTTTTTGCTGAAATTGATCATTTCGATACTCTTACTAACGTCAAAGGAAATGCTTACACTTTTGGTCGATTAAACGATGAGTGCTGGAATCTGTACGTCACTGAAAAACCAGTAATGCCTGAAAGATGGGATCAAACATTCGAGATGATTATGATGAATTTGGATTTGGATAAAATGCGCAAATTCTATCGAATTAATAGTATTGACGGGGCGGATGCTACAAGCAAAGCTGGAATAGACAAACTCTTTCCCGGTGCATCAATTGATGATTTTCTATTTGAGCCATGCGGTTATTCAATGAACGGGCTCATTGTTGAGGATAAATATTTCACGATTCACATAACACCGGA
>AAA.ABI.1386
AATGCAGGAAGGACTTTAAATACAAACAGGCAGTGCATAAGAAAGAGATTGATATTCT
>AAA.ABI.1387
AAAGTCACTGCAGTTCATAAGGCAAATATAATGAAGCTCGGAGATGGATTATTTCTTGACAG
>AAA.ABI.1388
GGAGGTTAAAATAAATTTAGAGACCAAGAACCTTAGCGAATTGTCTGGAGTTAGCTCAGACTCCGTGCA
>AAA.ABI.1389
TCTCCATGATAACGGCATTGCATATGATGAGCTGACAATGTCTCACATCCTACTGGATAACAAAGGGGACAT
>AAA.ABI.1390
ATTTGGAGTGATTCTGCTGGAGATTATTACCGGGAAATGTTTCAATTTCAGTGCAAAAA
>AAA.ABI.1391
AGAAATTGTTTATCGAATTGCGATCTGTTTATGAAGCGGAACACACTGATAACCAAACTTGACTCGTCG
>AAA.ABI.1392
ATAAAAAAGTTTTCAAAATATTAAAGGATGATGGAATTGGAGATGATTCAATTTCTAATGACAAAATCTATA
>AAA.ABI.1393
TACCAAATTCGCTGTGCTAATTGCATTACACATGAAGTTGATTGTTATTATTGTCCAACTTGTTTGGAAACTA
>AAA.ABI.1394
GGAGGTAGCCGCCTTACAGTTGGAGTTGCAAACAGTCAGAAAGCAATATATCAGCGATACTGAATAT
>AAA.ABI.1395
CATGATAATGAGGGTCTTGTATGTGAGTTTCAAGTCATCATTTCGGAAATGGGAAAT
>AAA.ABI.1396
TTATTCAAAGAGTTATACTAAATGGAGATTATAAAATCACATCATTGAACTTAGTTCCAAGTCTTCGTGC
>AAA.ABI.1397
TACTTGACCGCAACTGCAATACCGAATGTGAGGACAAATCAGGAATGAGACCAATTCATGTTGCAAG
>AAA.ABI.1398
ACTTGACCGCAACTGCAATACCGAATGTGAGGACAAATCAGGAAGGAGACCGATTCATTGTGCAAGCTG
>AAA.ABI.1399
ACTTGACCGCAACTGCAATACCGAATGTGAGGACAAATCAGGAATGAGACCGATTCATTGGGCAAG
>AAA.ABI.1400
ACGGAGTTTAAAGATCATAAATTGATCCAGATAAAAATGATAGGTGACGGCTCGTGTTATGTGAA
>AAA.ABI.1401
ACTGAGTTTTCACAAGCAAATTTCATTAAAATGTCGGATTGATCAATATTTCTCTCAACAT
>AAA.ABI.1402
TCGTATTAGAAATTCACAGGAATCGGATATAAAAATATGCTCAATATGCAGAGATAATGAAGTTGATTGC
>AAA.ABI.1403
GGAACAGATTTTTCAGAAAATGAATGATTCTACTGATAACTCTTTGAAAAATAGAATGATGTCAGTTGCGAAGT
>AAA.ABI.1404
CCTTTAAAACTGAAGTTTTAGCTGATGCCAGAAGAACAAAACAGGTTTTGTTAGCTCAGGGAGAAGC
>AAA.ABI.1405
GGAGATGCTGTAGGACTGGATTATATTTGTTTGGGCGGCAGATCTATGAAACCAGATTTTCTATTTGCTTGGCCGAATTCCAGATTTGGATGGACGAAAGAGGATTTGGAAAATGAAGAACTGAGTGGAGCTGCCAAGGCTGGCGGAGAAATGACAGTTGATGAAATCATTGAACCTAATGAAACCAGATCAATTTTGACGAGCTTCTTGGAAGTTCTTAACACG
>AAA.ABI.1406
TGAAGAGTCTTCATTTCCAAGAATCAGTTCCGAAGTTGATATTGACGGCTCAGTTGTCAA
>AAA.ABI.1407
CGTCGATTCATCAGGCGGTTTTCTTCCTTTGCAAGCCAGAATTTTCCCAGATAAAGATCACGGTGGCAAATATTTTTACAACGAAGCCTTAATTCAAAGCAAAGGAATACCAGTAATTAGTCTAGTTTGTGGCTCATGCACTGC
>AAA.ABI.1408
GATGAGCTCGGTGGGGCAGATTTGCATTCTCGTATTAGTGGATGCACTGATTATATCT
>AAA.ABI.1409
AATTTCAAATAAACCTTTCTATATTCTTTGTCCAGCATTTCCCGGAATGGATTTTTTAACTCTCGGT
>AAA.ABI.1410
CAGTTCAATTTAACGGAACTTTAAACATTTCAGTTCCATGGAGTTTGAAGTCCTCACAAGTAAAG
>AAA.ABI.1411
AGTAAACATTCTGATAATTATTTCTTTACAAAAAAACTGTGATTGCCAAATGTCAATTTTACCGA
>AAA.ABI.1412
CCTCCCGGAGTTAGTGTGGATTTATCAGTTCAGTATATGAATGTTGCGTGTTTAGACTCAACAATTCTTTGTG
>AAA.ABI.1413
TTTGCTAAATAAAATATGGAAAAGCAGATCCTGTGCAGGTTTATCTGGAAAATCTCAAATAATGTTTGCTG
>AAA.ABI.1414
CTTTATTGCGACTTCTTTTATCTCTATATGACCAAAGTACTAAAGGGTAAAGCATTCACCTTACCTGCTTGA
>AAA.ABI.1415
ATTCTAATTATGTATAAGGGAAATTGGAGAAAGGTATTCAGAGCTAATTCTACATTTAAGAAAATGG
>AAA.ABI.1416
TTGCTCATGATTCTGGTTGGATTGCCATTGACTACAAGGGCTGGAGCGTATATATTCCAAATTGTTGATTGGTATTCCACACCGATTGCAGTCATTATCATCGCTCTTTTTGAAAGTTTTGCATTAGCTTTTTTCTATAATTATAAGAAATTGATAACTCACATCGAGATCATGCAAAGCCAGGTTTCAAAGCCCGTTCGCTATTGGCTGACGTCGTGCATGTGCTGCCTAACACCGATTTCTCTATTGATCGTTTTTATTAATATCATAATAAACTTTGAACAA
>AAA.ABI.1417
AAGTTTGGATGCCTGGCGATAAAATCTATGGCGAAATTTCCAGCGCGTCTAACTGTACAGACTACCAAGCGAGGACTATGAATATTTTCTATGAAAATGAAAATGATGATCTTGATTTTGCTCACACATTAAATGGCACAGGTTGCGCAGTTCCACGCCTCTTGAAATCGATACTAGAAACTCACCATACGGAAAACGGTCATGTTGTTGTTCCAGAGGTGCTTAGAA
>AAA.ABI.1418
GACCATAGTCGCATTAAACCAGCAATGAATCAGGTTGAGGTGAATATTTATTTTCCCAATAAAAAACTTG
>AAA.ABI.1419
AATGAGGATTTAATAAGTGGGAAACCGGGTGACAGAATTCATTTAAGCAGAGAGGAAAAAG
>AAA.ABI.1420
TTTGTTTTTAATCCACACTCCAATATCTTACAAGCCAGGTAACCTTTTCCCGGATGCTGATAAGTTTAAAGATGAAATTGAAGACGTCGATTTGGTAGAAACATGGAAAGCAATGGAAAATTTGGTTGATTCGGGA
>AAA.ABI.1421
AATGAAACAGTTAAAGAATCAGTTCTGAAGGACTTGGCGGACGCTGAAGGAACTCA
>AAA.ABI.1422
AATGAGGATCAGTAATAGAAATACGTCACAATCTACATCAAAACTAAATGAGAATCTTATCATGGATTC
>AAA.ABI.1423
TGCAAAAATATCTTGATCGTAAGAAAGGCGAAACAAATACTTCTTCCAATAATACCGCATTTGAAAAAAG
>AAA.ABI.1424
AAAGTGATTATCAATGTCGAAACGAAGCTACCGAGAAGTATGTAGCTGGGCCTCA
>AAA.ABI.1425
ATTGGCTTGTAGGTTTTCAATGGATCAAAGGTCGTAATATTTGCAAACATAAATGTC
>AAA.ABI.1426
AATGAACCATTAGGTCTTCCGATGCCGACTTTATTAAACTCTAAACCATCAACAAAACCACCTGCAGACAAAAACTCATCTCATATTACATCAGCTAAATTAAAGTCTACTCATGCAACTCCACCGAAAGTCAATGGCACCCAATCAAATAATGTTTCTGCATCAGCTCACAAAGCTACGGATTCA
>AAA.ABI.1427
AAACAACAGCAGCACCTTATGGGATTAGTGGCAGGGACAGTGTGACATCAGGAGAATCAGTACATGCTCTTTCACCGACAGAAAATATTGATGAGGAACATATAAATAAATCTTATAAACCTGACCACGATAATTTAATTGGATCCGTAAACGGTAAT
>AAA.ABI.1428
TAGTAATTGGAAACAAAGTTGATTTAGAAAGTCGAGCTGTTGCTGCGAGACGTGCTCAACAATGGTGTCAAAGC
>AAA.ABI.1429
AAGATATTATTGAAGATAATTATTCTTGGTGATAGTGGAGTCGGTAAGACATCACTAATGAATCAGTTTGTT
>AAA.ABI.1430
ATAGTTCTAAAAGTTCTCACAAACGCTTGGGAAAAAAGTCAACCAGAAATATTTTGACTCCCTGGACA
>AAA.ABI.1431
AATGCTGCTTCACAGGCCCTGGAAACCCATAAAACTGAATTTCGACAACTAAACTATCAGGAGA
>AAA.ABI.1432
ATCATTACCTAGCCGAGTTGTCAGTGAGGTTGGGATTCCATAATTACATATTGTAT
>AAA.ABI.1433
TTTATTCTAATCGACCGGCAAGGTGTTCGTAATCGATATGATGCTAAACATAAAAAGGGACCTAAGTTT
>AAA.ABI.1434
AACCTTGATGGTTTTTCAACGAATACCGATCACAGCAGTGATAGGGATGAAAAACTACACGACAGAATGTGTAATTATGAAAGATACAGATGTTTGGTTCATAATCAATTTGCTAAAATTTCCGAAATCAATGCACTGAATCGTATTGAATTA
>AAA.ABI.1435
ACGAGCTGAACGAAGGAAAGACTTTTACGAGAAAATAAAATTAGATCCAATACGTTTTCTTCGTTT
>AAA.ABI.1436
TCCTCAAAAGGACAAGCGTTTCAATGGTTCAGTAAAGTTGAGAAATATTCCGAGACCAAAAATGAAAATTTGTGTTCT
>AAA.ABI.1437
CTTTCAGATTTTTCATGGATTCCACATCCAGATATAAGTCGGTGTTTATGGTCAGGTTTTTCCGGGAAATG
>AAA.ABI.1438
CAAATCAAGTTAATAATCAACATGGCTGAACTGATCTGGAATTCACTGGAAACTAAGAAATTTAGTA
>AAA.ABI.1439
TAAGAGATTTTTTAAAGATAAGAAAAGAGTATTTGGAATCTTTAGTTGGTTA
>AAA.ABI.1440
CGATTCTACTGCCATCAGTTCAGAAGTAGCTCAAAAAGCCAATGAACAGCAGCCACCCTGCTGTATGCTGAC
>AAA.ABI.1441
AATTGAAAGATAAAAATTGTCAAACCAATCAAAATAGACTATTTGCGCCATTCATTCCTTCCATTCACA
>AAA.ABI.1442
CTTGAGTCAGCAAAGCAAAGATACGAAGTAGACAATCACGTTGAAAAGTATTCACGACCTATAG
>AAA.ABI.1443
AGGATTGCCCTATAAGTTCAATGTGTGAAGTTACAGGAGGCAGGGCATATAAAATTACTAATGAACGCATGTTACATCAGTGCTTGGAGTCATTGTCACAAAAATGTCACCCGGGAGTTGTTTTGCATTTTATGAAGTTAGATGAGAATAATGATAATACAAAAAATGAAATTCA
>AAA.ABI.1444
GCTGCAAGGTTCAGAAATAACCGATTGGGTTATGCCTGGTTTTGAAAAGACCGCGGTAAGCGAAGTGGAACATTTATTCA
>AAA.ABI.1445
TTTCTGGCCTGATGAACATTTAAACGATAAATTGCCTTCTCGCTCAGCCCATCCAATTATTTGTTTCTCAACT
>AAA.ABI.1446
TAGGAGACCTTTAAATTCAGAAATGGGTCGTGCGAAAGGACCATTACCACTAAATGTAACTTATTTTAATTGGAGG
>AAA.ABI.1447
AGTTGTGACATTTCAAGATCCTCCGTATTGTTCGACAAACATCAAAGAAGAACCGATTCATA
>AAA.ABI.1448
AAAGGAAACTGATCCATCTGTTTTAGTTTCCCCATCAACTGGAAAATTGGTGCAATATAC
>AAA.ABI.1449
GTTTAGAACAAAAAGTTTTGTTCAAAGGTCAAAAGCTTGAAGAATGGTATTTTGATTTTGGGTTTGTAATTCCCGG
>AAA.ABI.1450
CATTTGAAATATACAGTGATAAAAGATGAGTGTCAGTATTCCAAATCCAGTGAAGCGGAAAGT
>AAA.ABI.1451
CATAAGATATTTAACTGGGCACAGACCAGTAAAAGAGGTTTGATGCTATTTATTGACGAAGCAGACGCTT
>AAA.ABI.1452
CCTACTATTCCTCGTCATTTTGAACATTTGTATATATCTCGCCTTGTTCTCTTTGTATATC
>AAA.ABI.1453
TTGATGGAGACGAACTGATTGTGGTTGAGAAGACGAATGGAAAGTTTAAGATTAGATCAATAC
>AAA.ABI.1454
TACAAGACTGCGTCATGAAATTGACATGGTAAAGAATAACCAACCAAAATTGAACAATATTAACAAGATGTCAGATTCTGAAAGACTAGAATTATATCAGTTGCTGGACAAAGCTGAACAAAGAATTATGGCATTAGAAAATCAGGTCTCAAACAATCAAAGAGATTGGCAAAAAGAAAAAAAGAAAATAACTGAATTAGACGAATTCGGATTATCAAAGATAAGATTCTAGTGAGGTACTTCAACAAAAAAG
>AAA.ABI.1455
CAAAGAATCTTTAGTTATTGAACCTGATTTTCAACCGGAAGCAGTTGAAGAAAACGAACCAAGTG
>AAA.ABI.1456
ATATAGGCTGTCTTGTTGCGTCTCATGATCATGTGGGCCACGGTAAAAGTGATGGAAATAGAGAAGTA
>AAA.ABI.1457
ACTCTTAATTGTCGCGTTTGTTTTACTAGCACATGGCGAAAAAACCTCAAAAGAATTGACTGAACTCGGAAAGA
>AAA.ABI.1458
AATAAATGGGAGATCAAAACGTTCTTTTCTGGTTTCCTTGACGATGGAATGAATGTTGG
>AAA.ABI.1459
AGAAGTCCACTAAAATCATTCCTCTAAACCGACAACTGCCAACTGGTTCAATGGCCATAGATACG
>AAA.ABI.1460
GATTCCAAGGGATATGGAATTGGATTTCCGACTGGGTCCCCGTTGCGTGATAAAATGACGGAG
>AAA.ABI.1461
CGAAACTTGGAACAGAATTGCATGATTGAAATACAAGATAAATCATCGGAAGTGGCAGTTTTAAACGATC
>AAA.ABI.1462
AGAAAAAGTTCTACAATAGAGAAATGGAATCAAAAATAAGTCATTTGGGAGTTATTATAAATC
>AAA.ABI.1463
TAGGAATTCTTAGTAGAGATAATGATAGATTAACAAATGAAAAATCTGAGATTCAACGAATAAATAAAAG
>AAA.ABI.1464
GAAGCAAATCGTCTGGATGAAGACAAAGATCAATTAAAAGGCACTTTAAGTGAAGCAGCGCACAGAATCCATCAA
>AAA.ABI.1465
AGATCAAGATCGCCAAATAAAACTTTGAAAAAGTCAGACGAAGACATTGTGCAAATAAGACGTGAAAGAGATGACTTAAGAAATCTCCTAAATAAATTAGAAAAACGTGTCGGGGAAATTCAATCAAGTGTCAAATTGTTAACTCAAGAAAAAGACCGGTATTGCCAAATGTATGAAGAGTCACGAAAAGAAATTCATCGAATGCA
>AAA.ABI.1466
TCAGAGAATTGAAAAGTTAACAGCCACTGAAAGGGCATTGGTATTGGAAATCGAAAGACAT
>AAA.ABI.1467
AATGAAAGAGATAGTCTTTTAGAACGATTTAAAGTCTCGGTAGAAACCGCCAATCATGATA
>AAA.ABI.1468
ACAAATGGAAATTGAAAAAGAAACATCTGAACAAAATAATTTCAAGTTGTCAAATAGCTTAACAGAGC
>AAA.ABI.1469
AAGAGCGAGATTACGGAATTTTTGTTGTGGAACAGATGCCTGGTACTAGTTTCAATCGGGCAATGCT
>AAA.ABI.1470
GTCTGAAAGATGGAATCCAACTCAAAACGTCAGAACTATTCTGCTCAGTGTAATCTCAATGCTGAATG
>AAA.ABI.1471
AATCAAATGGAAATGAAAAAAATTATGAATGTATGGTTAGACATCTTGTATTCCTGACAAAGGCTGATGCC
>AAA.ABI.1472
AGAATCCAAGCCGTATATCACTAAACAAGAATTATATGCTAATCTTACTAAAGATCAAGCCGAATTTTGTCTACGTAC
>AAA.ABI.1473
GAAAGATTAATTCTTGACAATCGACACACGGAGCACAGTACTGTTGGACTTAGTCAGGCTTGGGATCAATTGGATCAGCTAG
>AAA.ABI.1474
GAGTATTTTGGGATCTGGTCAACGATTAAAGGAGAAAGGTCAATGTATGGGTCAGGAGAATGCAGTTGAAG
>AAA.ABI.1475
GAAGTTACAGAGCATTGCTGATGCTAAAGAACAATTAAATGAAGAATGGCTTAATCGTAAAAAACAACTTGATCAAT
>AAA.ABI.1476
TTTAATTCAATTGATCTACAAAAGTTTTTGGCCGATTACAGAGATCTAATGTCCTGGATTAACACAATGAATGCGCTAGTATCCTCAGATGAATTGGCTAAAGACGTGACAGGAGCTGAAGCCCTTTTAGAACGTCATCGAGAACACCATGCTGAAATTGATGCTCGATCGGGTAC
>AAA.ABI.1477
GGTGGTGCACTGTGCCAGTGTCAACGCCATAGAAAAGAAGGAAGCCTGCACAGTTCT
>AAA.ABI.1478
GGTGTGATGCTCTTTACAACACTTTGCAATACTGTGAACTACACTATTAGCCTTATGAAGATTCCAAT
>AAA.ABI.1479
TGCCATTAATAAAGATCCAGAGGCTCCCATATTTCAAGTTGCTGATTTTGGACTGGTGGAAGATCTATTTA
>AAA.ABI.1480
CAGGAGGCAGAGGACTTAAAAGTGGTGATAATTTCAAAATACTTTATGAGTTGGCGGATAAATTGAATGCAGC
>AAA.ABI.1481
GCTAGTATATTTAGCTGACAATTCTATATTTAAAGGTCAATTAGCTGAAAGTATTTCAGGTTTATTGGA
>AAA.ABI.1482
ACTTGTGATATCGAGACGCTTGATAAGTGGATTTGGCAGCCGATTCATCTGGCATG
>AAA.ABI.1483
ACTTGTGATATCGAGACGCTTGATAAGTGGATTTGGCGGCCGATTCATCTGGCAT
>AAA.ABI.1484
CTTGTGATATCGAGACGCTTGATAAGGATAATTGGTGGCCGATTCATCTGGCATACAATCATGGGCACTCTGAGGCAATCAAACTGCTGATTGATCACAATTGTGATATCGAGACGCTTGATAAGTGGATTTGGCGGCCGATTCATCTGGCAT
>AAA.ABI.1485
CTTGTGATATCGAGACGCTTGATAAGGATAATTGGTGGCCGATTCATTACGCATG
>AAA.ABI.1486
ACTTGTGATATCGAGACGCTTGATAAGTGGATTTGGCGGCCGATTCATCTGGCATGCAATCATGGGCACTCAGAGGCAATCAAACTGCTGATTGATCACAATTGTGATATCGAAGTGCTTGATAAGGATAATTGGTGGCCGATTCATTACGCATG
>AAA.ABI.1487
CTTGTGATATCGAGACGCTTGATAAGGATAATTGGTGGCCGATTCATCTGGCATACAATCATGGGCACTCTGAGGCAATCAAACTGCTGATTGATCACAATTGTGATATCGAGACGCTTGATAAGGATAATTGGTGGCCGATTCATTACGCATG
>AAA.ABI.1488
ACTTGTGATATCGAGACGCTTGATAAGTGGATTTTGCGGCCGATTCATCTGGCATGCAATCAAGG
>AAA.ABI.1489
ACTTGTGATATCGAGACGCTTGATAAGTGGAATCAGCGGCCGATTCATCTGGCATGCAATCA
>AAA.ABI.1490
GATCGCGGTTGTGATATCGAGGCGATTGATAAGTGGAATCAGCGGCCGATTCATCTGGCATGCAATCA
>AAA.ABI.1491
GATCGCGGTTGTGATATCGAGGCGATTGATAAGTGGATTTGGCGGCCGATTCATCTGGCATGCAATCATGGGCACTCAGAGGCAATCAAACTGCTGATTGATCACAATTGTGATATCGAAGTGCTTGATAAGTGGAATCAGCGGCCGATTCATCTGGCATGCAATCA
>AAA.ABI.1492
GATCGCGGTTGTGATATCGAGGCGATTGATAAGTGGATTTGGCGGCCGATTCATCTGGCATGCAATCATGGGCACTCAGAGGCAATCAAACTGCTGATTGATCACAATTGTGATATCGAAGTGCTTGATAAGGATAATTGGTGGCCGATTCATCTGGCATACAATCATGGGCACTCTGAGGCAATCAAACTGCTGATTGATCACAATTGTGATATCGAGACGCTTGATAAGTGGAATCAGCGGCCGATTCATCTGGCATGCAATCA
>AAA.ABI.1493
GATTCAGGCGAGGACAAAGGTCACGATAGCTGTGTGCGATAATTTATTCGCATTTCATTTTGGTTGCAATCGTC
>AAA.ABI.1494
AAATGGATTTCATTTTAGTTCTTTACATTTTCTTAACGGAGGATAATTAGCCGGAGAGGTACGGAAATTGATATGGGTTTG
>AAA.ABI.1495
TCAACCAAACACGTTTCATGTTACTGGACATGTACAACCAGGCGTCATTCATGGGGGGTACCCGTCAACCGGAATG
>AAA.ABI.1496
AAAAGGCACTATCAATGAAATTCGATGTTGTGGGCATAAGTTTCCACGCCGGTATCATGTGTGATGATTGGTCG
>AAA.ABI.1497
TCTTGGGATTTGGAATGATATTTTACCTTCGATTAAGGAATATATGAATGCAAAAGATTGTGATTATAA
>AAA.ABI.1498
CCAATGAATATTCCCCACAATAATCCCATCATGGATCGGGGAGTTAATGATTTATTCGGTGGATCGCTAAGAATCAATCCGGTTAACGATATCAATATAATGAACACGTCCCGAATCACCGTTCCGCAAAACTTGGTATCAGCGGTTGTTGGCAAGGACGGGAG
>AAA.ABI.1499
TCCAAGAGCAAGTATTCAAGCCGTATGAACGAGAAGACAATGAAATGCCGGGGTCTCATGATGATAACAGGAATTCAGCTGATGCCCATAGTAATGACAGTGAGAATAAATATGATTCTCAACACTTTGATTCCAATACCAACCTGACAAAATGAAAAGCATTTTTGTTGATTTCCAAAA
>AAA.ABI.1500
AAACTCCGTGTTGGATTGAAATTCATCTTCATAGAGCATTAAAAATACTCGATAGCATGCTTC
>AAA.ABI.1501
GATGCTGACACAAATTTATGCCTGGCAAGTTATAAAGACCTCGCCGCTTTGAAAATTCAA
>AAA.ABI.1502
AACACTTTATCAGCGACTCCATGAAGTAGTTCGGTTACCACAAGGGGGGGCCTTAGACCGCTTG
>AAA.ABI.1503
ATGAGTATTCCTAGAGCAATTACAGGAATCAGTAAAGCAGATTCTGTTTTGTCACATTTA
>AAA.ABI.1504
AAAAGCTAGAGGCCGAAGTTTAGAACCTTTTCAAGGAACTACCGATTACAGAGACAGTTACAA
>AAA.ABI.1505
AAAGTCCAAGAGCTAGATTTATTTACAGAGAGCAGGATAACAGCGGGCACAAGTTCTATGAGCCTGT
>AAA.ABI.1506
TTAGGAAAACTTGTCAATATCCACAGAGTGGATTCTGTTGAAAAAGCTCGAT
>AAA.ABI.1507
TGATTTAGCACAATTGTGATAACGAGGCGCTTGATGATAATAATCAGCAGCCAATTCATCCTGCATG
>AAA.ABI.1508
AAGAAAATGTGATATTAATGCAAGGGATAAATGTGAGATGAACCCTCTGGACATCGCTATAAAGAA
>AAA.ABI.1509
GAATCTATGTGAATGTTCAAAGCTCCACCGAATCGATTCTCTGATTCTACTAGATCTCCTCGGGGCTAGGGCACCGAGATTTTTCAAATTCGACTTCAAGAATAGATTTTTCGATTCATTTGTGACAATCGAAAAACGGTTGCAGAATCGAGGCCGATTCAGGGATGCTTCTGGCCATCCGTATTTCCAGACTTACTCGGTCAATAACTTTATTGAAGATGACCATGTTCCATTCATGGTTAAAAATGTGCCTTATATTCATTTAATCACCGTTCCGTTCC
>AAA.ABI.1510
CAGAAATATTAACTCCTTTCTTGCAACTTAACAAGAATATCGATGTCTCTTTGCAACTCGTATTTTTTGAT
>AAA.ABI.1511
TGCAGAACTGGCTGCTTGATCACTGGTTTGGAGCGTGCACCGAGCGCAACATGGATTTGGAACAGT
>AAA.ABI.1512
AACTTGGATCCTAGCAAAACCCAATTTATATCAATCCCCGATGCAACTGGAGCAGTCATAGATGAATTGCC
>AAA.ABI.1513
AATGCATTGGTGACGTTTCATGACATCGGGACAAACCACATTTCCTTTCTCAGTTTCTTCAACTATCCGGAGATGCGAGTAATCCTTGAAAACTTCACCGTGTACCACATATGCGCCCCTGGTCACCAGAATTCCCCCCGGTCAATCAATAACGAACCACCTCATGCCGAGAATTTTCAACTATTGTCCGGTCGAACCAGTTCAAGTGAATCAGCCAGTGATCCGTTCACTTCTTCGAGAGAAAGTTTAAAGCAGAGAACTTTTCTCAATTATCCTACCATGGCGGAACTGGCAGACATCGTAGCTGATGTTGTCGACCATTTCCAGCTCAAATTTTTCATCGGATTCGGTATGGGTGCAGGCTCTAATGTTCTGACGCGTTATGGGCTCTTATATCCTAATAAATTACTGGGACTGTTCCTCATCAA
>AAA.ABI.1514
ATTGTCCTATTTTATCTAGTCTTGGAGCTTCTGAAATCCACAGGTTGAGAGGAGGAATAGCTGAT
>AAA.ABI.1515
ACGCAATTGCTGAAGTACAAAAGTGCTTAACATTTAACCTTCCGTTCAGTTATCCTACTGTGGACCCTA
>AAA.ABI.1516
AATGGTTGAATCCTGAAGAAGCCAATGGCGGGCAAGAATTGATATCAGGAGGTCCTATTCACAATGA
>AAA.ABI.1517
TTGGGTCCTATGGCGTTGATATTTCTGGTAATTCTGATTCAATTGATGTGTTT
>AAA.ABI.1518
AATGGAAGTGGAAGATGAAGTTAGACGAAGAAATATACATGATGAAGTTAAAGATAAAGGAG
>AAA.ABI.1519
TATCTTAGTAAAGAAGAGAAGCGAATGAAACAACTTGCTGATATGGGTATTGAAACATCAGATA
>AAA.ABI.1520
GGAGACGATAGTGTCTTTCTTTTTAGAAAAGTCGTTCTTCCAGACCTGGCTGTTTT
>AAA.ABI.1521
AAAGCAATGTGTACAGATATTTTATTCAAGGATGTTATCTATGCGATTCGCGACACAGCCTTTGTGACATCAGAGATGCCAATTATCCTCTCCTTTGAAAATCATTGCAGAGAGAGAGAGAGAGAGAGAGAGAGAGAGAGAGAGAGAGAGAG
>AAA.ABI.1522
GTAATGGTTGACGGTGAAGATGGTCCGATGAATGAAATAAATCCTACAATCATTGTAAAAAATGACACAGATCCCAGAGAGAGAGAGAGAGAGAGAGAGAGAGAGAGAGAGAGAGAG
>AAA.ABI.1523
TTGGAATTTAAAGGGTGTTTATTCGACTCAAGTAGGATATTCAGGTGGATTTACAGCAAACCC
>AAA.ABI.1524
AATTGGAAGTGTGCAAATCGAAGGGAGTCAAAAAAACAAAAATCTTTGGCATCATAGTCAAGGCATATATGGCAG
>AAA.ABI.1525
AATGATGTAATCAAGACAATTAGTATTCATTGTCGTGAGTTAATATCTATAGATTTATGGCGTAGTAAT
>AAA.ABI.1526
ACATTTGAAGAAATTATATCTGACCTCCAATCGATCTGTCACAGATTCTGATTTAACAGCCCTAGCTCTGATGTG
>AAA.ABI.1527
ATATTATATGACAGTTGGAATTGGTTCACCGCCACAAAAATTCAACCTCGTTATTGATACGGGCAGCAGCAACA
>AAA.ABI.1528
CGATATTTTTACTTTCGAAGGCGTAGCATACATAGATGCAAATAAAACACAAAGATATTCGAAGGAAA
>AAA.ABI.1529
AAAGAGTGGTGCTAATGTGAATGCTGTTATGAAAACAGGAGAAACGGTTCTTCATGTAGTATCAAAAAT
>AAA.ABI.1530
TATTTGTTTACGGAGAATGCCGCCGATTTAAAATGCGACTCGACAAAATACAGAAACGAGAAATGAGTGCCGAATGTCAAG
>AAA.ABI.1531
TGAGCAGTGGTCCTATTATGATATCGGTGCTAGAGGGAGAATTACTCCTTTAGATGTTGTAGACTTGTTAACAAAGATCAATCCACCCTTAGGTTTTGGAAAAATGTGTCCCCAAGATAAATGTCTCAGGAAATTAATGCACATGAATATGCCGTTGGAGAAAGATGGTACAATTTGCTTTCGCGCCACTTTATTCGCGCTCGTTAGAAGAAATCTGAGAATTAAACTTCCTTTGAATTCCAAAGACCTCAAATCAATTGAGGAATACAATGAAGAATTGC
>AAA.ABI.1532
TGAGATCCGGTGTTGTATCAGCTGAGTTACTCTCTTGCAAAAATAATGATAAC
>AAA.ABI.1533
TATACAAAGTGCGAACATCAAAAATTTGTTACAAGCTTATGGTGAAGGTGCTGATTTAAT
>AAA.ABI.1534
CCGTTCCATCAGATGCCGTGAATCGAAGTGATTCAGTATCAGCGATGCAGCAACGG
>AAA.ABI.1535
CTTGAAATAATTAATGTATTAAATTTCATAGATTCAACTGAGTGTGATTCATGTTTAATTTTAAAATCCAAAGAAA
>AAA.ABI.1536
TTTTGTTTACTTTCAACGATCCAATGTTTGACAATGGAACATGCTCAAATCGATGGACCGAAGATAA
>AAA.ABI.1537
AGGATTCCGAAGAAAGCTGTTTCCAGTTGGAATTCCTTTTTGTTTCTTTTTATCAATTTATAGTTGGATGATGGCA
>AAA.ABI.1538
ATAATGACAGTCGATCCTAAGTACGCGGGCTTACCCTGGATTGCTAATGATGAAACTGATGTTTACGAATCTGAAAACCTACCTGAAGATGATCAAAATTTGTATAAATATATAGAAGAAAGTTCAATTAATACAATAACGATTAATGTTGATGATGCAAAAAAAGTTTTTAAAGGCACATTTATTAATGCAGATGGCACTGATTTTTCGGATAGAATTCAGCCATTTGTAA
>AAA.ABI.1539
ATATTTACACTTATTTTCTTTAGTCAAATATTTTACGCAATATTTTGGATCTATTGCGCTTTTACAATTTG
>AAA.ABI.1540
TTACATATTTTGAAAGGGCTTCATTATTTACACAGAAAAGAAATAATCCATCGAGATATAAAAACATC
>AAA.ABI.1541
TTTGCTGAGCTATGGAAACGGGAAGCACTGATGATGGGTCGAACTGAACTCGCCCAATTGGCCTTGATAA
>AAA.ABI.1542
AATGGGATGGGTGAGAAATTCATTGATTGGTTCATTAAGGCAAAATTAGAAACTGACGTCTTCGTCCTTCGCAA
>AAA.ABI.1543
GATCCTGTCGTTATGGATAACTATATCAGGAGTCTCGCTGGATATTGCGTCATAACATATTTACTGGGAGT
>AAA.ABI.1544
ACTAGTGCTAATGGACAAACCGCAACTTTGGAAAATTTTGCCAAAGCAACCTATATGGCTATTAGGAAAACATA
>AAA.ABI.1545
AATCATGGTATAAAGGAATAAAATTAAGATGCTATTTAAAAAATTTAAATAAAGGTGCTACAGCAATTCAAAG
>AAA.ABI.1546
AGGATTTTGGATATGTTCATGCCGTTTCTGGACCAGTCGTTACTGCAAGTAATATGTCTGGCTCTG
>AAA.ABI.1547
TTTTATTCGTCTCTATCGAATGTCGTTATAGAGCTCGACAAGTTGAATTAAATAAGCGTGAATTGAGTGCTGAATGCAGTAAA
>AAA.ABI.1548
TGCCGAAGCTGTCGACAGTTGTTGGCAATTTCTCAATGAACAAAACTGCTTAGTGGAACCGG
>AAA.ABI.1549
ATGGATATTTGTACAATAAGATATTGTTACACAGCTTACCGAAATATGAAGTGAATAAAGGAAATA
>AAA.ABI.1550
AATCCATATCATTATAAGAGAATTGAAAGTCCAGGTATACTACCCCCAGTATTGGTGCCTCGACACAGTGA
>AAA.ABI.1551
TTAGGGTTATTTATCTTTGTTGTTTGTGGATCAGCGATTTTTGAAATTGTTCAACATATAAGACTTGGA
>AAA.ABI.1552
TCTATATGTGCCGCAGTTAATCGAGCTATTGAGATGGGAATTAATGTCTTCGATGCGAATTATATGG
>AAA.ABI.1553
GCTACTATATCCGAAATATTACCATTTTTATTTTTAGGAAATGAAATGGACTCCAACGATATTGAA
>AAA.ABI.1554
AAAAGGATTTCGACAGTGTATATTTCGTGACAGGTGGATACGAAGAATATATAAAATATTTTT
>AAA.ABI.1555
AATCCGAGAAGCCGGTTCTGTATTATTAAATAAATTTCAAGGCAATTTTATTAATTGCGTTTG
>AAA.ABI.1556
GATGTATCTTTTTATAAAGGGAAATCAGTCTGCATTTATAAACGTGCTCAAATT
>AAA.ABI.1557
TAATATTAAATGTGCTGAGTGTTAATTGACAGTCTAAACTACGTGATGCGATTGTTTAGAAGGAAAAAACTAAATTCCCGTGACAGTCGTAGGCAGTGTAGTAGTGGCTCATGCACTATTTCATCTAATGCAAAAGCTTCAGAAAAAATTCAGTACCATCAAA
>AAA.ABI.1558
TATTAGAGATTTCAGTTCTGATCCGCGGATGATTGTTATTCGATCTTTCGATGTCAATAAACCT
>AAA.ABI.1559
CAAGCTTTAAAAAATATGACAATAGAAGTTGGAAAATTCAATGAATTGTCGAAGTCTCAAAAAGATAAA
>AAA.ABI.1560
GAAACAAGTCAATAATATTTTCTATAGATTTATATATGAAACCGAGCGTCATAACGGAATTGCTGAATTATTAGAAATTCTCGGAAGCATAATAAATGGTTTTGCTTTACCAC
>AAA.ABI.1561
TGCAGGAATATATTATTAAAGATGTTCTAAAGGAAGACATTTCATCGTTCATTCATTTGATAAGTGCGTTGCGATCCGGCGCTCCTCCTCATGGTGGTTTTGCATTAGGAATCGACAGGTTGATATCTATTCTG
>AAA.ABI.1562
TGTTTTTGAAAAATACGAGTGATATCGAAGATTATCAAGCAATTGGAAAAGTTCGCAATATCGTCGC
>AAA.ABI.1563
CACAAAAGATGCTGCTGATTATCATCAGTTCTATCATGAATGCTCCGAAATACGACG
>AAA.ABI.1564
GGTATTACAGGATCACGTGGTAGACCAGGGCCAATAGGGTCTTCTGGTGAACCTGGAGAAAAAGGACCAC
>AAA.ABI.1565
AGCAAGGGGCAACAATGGAAATAACGGAAAGCCTGGTAGAACTGGACGAGCTGGCCCTGCTGGAACGA
>AAA.ABI.1566
ATTTAAGTGAGCATAATCCAGATCTTTCAGATGGTGAATATTGGATTGACCCCAACGGAGGGAGAGT
>AAA.ABI.1567
TTTGGTTCCAAACAATTAATGGAATTGGAGAATTCGAATATGACATTGAAAATTATCAATTAAATTACTTGA
>AAA.ABI.1568
TGTTTGGAGTTGTGCTGAGTTTCATCAACCAATGGTACAACAGGGATTTCCTGAGCATTTTTGCGG
>AAA.ABI.1569
TGTCGGCATTTCTACATGCGTTGCGTTTGCATTGGGTCGAGTTTCAAAATAAGTTCTATAAAGGAGAA
>AAA.ABI.1570
AAAGGATTCACGGATGGAATATTCACGGACTATGGCCTTATAAAATACATGGAAACGATACTTTCAATTGTGATGGTGAACCTTTCAACGTCAACTCGCTAATTTCAATCTATGAGGAATTATTATTAAATTGGGCA
>AAA.ABI.1571
TGTGTTGTATGCTCCTGCACTTGCATTTAGCCAGGTTTCAGGTCTTAGTTTATGGATCAGTATATTA
>AAA.ABI.1572
TGAGAGAACTGGTCGACTTAATTCTTAAAGGGAATCCTAAGGACTCGCAATTGGTTCAAATGACT
>AAA.ABI.1573
TATGACAAAGATGAGGATTATATTTACTATAAAACAAGAAGTGGGCATCGCTACAAACAATACAGATGAAGATA
>AAA.ABI.1574
TATGGTTAAATTGTAAATTTTATTTAACATTAAAATGGGAAATTTTATCAGATTTGGTCCTCCGACTCA
>AAA.ABI.1575
TCCTTTCGTTATATTGACGGCCTCTCATGGATCTCGATTCATCTCCATTTATCGACAAGATTAAGTAACTCTATGTTTTGGTGAATGCGTA
>AAA.ABI.1576
TATTGTGATAAAATGAAATGGGAACATCCCGTGTTTTCATTGAGCCAGGACGAAACCTCGAAACTATTCCAA
>AAA.ABI.1577
GCAGGTAGTGAGCGTCAATCTAAAACTCACTCAGAAGGAGAGCGTTTAAAAGAAGCTACAAAAATAAATCT
>AAA.ABI.1578
TTACAGAGACTCTAAATTGACTAGATTGCTACAGGATTCGCTTGGTGGCAATGCCAAAACTGT
>AAA.ABI.1579
AAATCTCGAAGAAGACGGAAAGTCAATGCAGATGGAACTACAAATAATGAATCCGATTCGGATA
>AAA.ABI.1580
ACCTATGCCTTGGAAGTAGAGAAAATAACCACTTCGAAAAAACCAAATCTCATTCTTAATGTTGATGGTTTCATCGGCGTTGCAATGGTCGACTTGTTTAGAAGTTCTGGCGCATTTACACTAGAAGAGGCGAATGAATTCGTAGAGATCGGATCGTTAAATGCTTTGTTCGTATTAGGTCGAAGTATCGGATTCATTGGCCATTACCTAGACCAAAATAGATTGAAAC
>AAA.ABI.1581
CATTTCCAGTCTTACTTCTGGATTGTTGACAATTGGAGAAAGATTCGGTGGTGCGTTAGACGCAGCTGCTA
>AAA.ABI.1582
TGGAATCGGTGGTGTTTTGGGTTTGTTGTGGTTTCAACGGCGTCTGCCAGACTATTGCTGTAAGTTCATTGAAATG
>AAA.ABI.1583
AGTCCCAGAGTCTTTTGATGATTTGGGTACTAAGTTAAGAGAAGTATATTTAACACTCGTTGCTAGTGGTGATATAATTGAAAAACCTGAAGTACCGCCACCAACTGTTCCGATGGACTATTCGTGGGCCCGGGAATTAGGAATTATACGGAAACCTGCATCTTTT
>AAA.ABI.1584
ATGACGAAAATGTGAAAATTATTGTTATACTAGGAGAGGTAGGTGGAAAGGACGAATATGAGGTTATTAAA
>AAA.ABI.1585
ATAACATAATTTCTTCGAAATTGTATCGACCTGGAAGTGTGGCTTATGTTTCAAAATCCGGAGG
>AAA.ABI.1586
TCAGTCCTTTCTCCAATGGTTTCCAGCCTCACCAGGAATCAAACAACAATGAACATGCGAGGA
>AAA.ABI.1587
AAAACTTTTTTCACATGGCTTTACAATTGGCAAAGAATTCAAATTGCAGTTTTCACTTATTTGA
>AAA.ABI.1588
AAATCATATTAAGCAACCCTTTTAAACTGCCATCTGATATGAAGAACTGCAGTAAACTTGGGGTAACAATGACA
>AAA.ABI.1589
ACTTTACTCAAAAATCAGAATTGTTTGCTTTTAAGGTTATGGGCAAAAGAATCAGGAATGAAATTTCT
>AAA.ABI.1590
TCTTATTTTTTGATGAATTACGTTACTCAATTAGTTGGTTACATTAATAATGCTCTTCGAGAAACTAAAGTAATCGGATGTAATTCTAAATCGGAAGCTGCGACTCGGTTAAAATTGTTCAGTGTTTCTAAATTCATTTTGGAT
>AAA.ABI.1591
TCATGGAACCATTACTCCAAGAATTAATGATAAAGAAAATTTTGAAGTAACTACCTTAAGATTTGATA
>AAA.ABI.1592
GGGATTTCCTGCGGAGGAAATGGGATATCAAGGGTAAGAAACTTGGAGTGGCTTTGAAGTATTTAAAGCTGAAA
>AAA.ABI.1593
CATGGAATTGCACCGACTGTAAAAATAATATATCAGTTTATTCAATGCCAGATAA
>AAA.ABI.1594
CAATACTTATCCCAATACAAAGATACCGTACAAAGTCTCATTGCAACTGGAACTGGTGAAAATATTCTCAAACTACATGGAAGATTAATTAAAATACGCAACGAACCAAGTTTGTTATGGGGAAAAACAAAACTGATCCAAAGTCAAAAGACTTCAAATTATTCACACAATATTTTCACTC
>AAA.ABI.1595
TGATTATTAGCAGGGAATTTCTAAAATACCGAGGATGGGAAACAGAGTGCGGCAATAAACAATCTTCTATAAGCAATTA
>AAA.ABI.1596
AGATGGGGAAATTATTAAGTCATTAATTGATGTTGGGGCAAGAATTGACTTAAAAGATAATGAAGGACG
>AAA.ABI.1597
TACTAAGTCGAGGAGCAGATGCAACTATTCAAGATAATAATGGTCGTACTCCTTTGCATATAT
>AAA.ABI.1598
GTTGGGCAAAAGAGAATTGTCCGTTTAGTTGTCAATACTGTGGCGGATGTCGAGATTTAATTCAGAACTGTGATAAATT
>AAA.ABI.1599
AAGCTGTGGAGTTTGTGACGGCTCGAGTAAAAACCGACCCTGCATTGATGCGAATCGAGATTGTCCGGCATGGGCGGCTTCAGATGAATGCGAGGGAAATCCAGCATGGATGCTATTCAACTGCAAAAAGTCATGCAACCATTGCAGGGATGCCAGACTTGAAAGCGTGAATGATCCAAATTGC
>AAA.ABI.1600
CATGTCAGGATATAGGAGACGGAGATAATTCAAACCCAAACTGCCGAAACGAAAACGAAAGCTGTGACATTTGGGCAGAACGCGGTGAATGTGCTTCAAATCCAGGATTTATGCTTAGATCTTGTAAAAAAGCTTGCAACGTTTGTGGAAAGGAAAATCAATGCGTTGATTATCGAAAACGATGCCCGATAATGGC
>AAA.ABI.1601
AACTTGTAAAAAGAGTTGCAATCAATGTGGAAATCCAGGAAAATGCAGCGATTATAGAAAAGATTGCCCGAAATTCG
>AAA.ABI.1602
AAATCATCTCGTTCTTCATTTACTTCAAGATTCTGGCATGAAATCTATGAAAAAAGCATTATTAATT
>AAA.ABI.1603
ATTCAAATTTGGTGAAGAGTCGTCATTTTAATTTTTCTCATGGTATTGGAAGGTCTGGTGAC
>AAA.ABI.1604
TTATGATTTTGTAGACAAATATGGAGGTTTGAGTAAATTGGAAAACGAATTGAGGCAAAAAGAAATGAAAGATAG
>AAA.ABI.1605
TCAGCTGACGGCACATGCATTATTTGGTGTCTCATAAAATATACAAGAAAACAAATAATGTTTGCAAA
>AAA.ABI.1606
CCTGCGATATTTTTAAAGATGGAACTGCTATAATAACTGGATGGGATGACAGTAAAATCAGAGCTTTTTATCC
>AAA.ABI.1607
CACTATTCAGCTGTCAACGATATCGTATATCCCAATAATTGTCCAAAACTTTTTGTCACGTGCTCATTCC
>AAA.ABI.1608
CAAATACAAACGATGACGTTTTCGTAACTGCTGGAGAAAATACTTTGAGAGTTTGGGAATTGGATGTGGAAAA
>AAA.ABI.1609
AAACTAGAGCTAATTAATGTTATTGGTTTCAATGGAACCATTTTAGATGGATTGCATGTTCATCCA
>AAA.ABI.1610
CATATGCATTCGAAAAGGATTATGCATCGAGATATTAAGCCTGCTAATGTTTTTATCACATCATATGGCCAAGTAAAACTTGGAGATTTGGGACTTGGAAGATTTTTTAGCTCATCAACTAATGATGCTCAATCTCTAGTTGGTACTCCATATTACATGTCTCCGGAGAGAA
>AAA.ABI.1611
CGTACAGTCGTGGCTCTTAAAAAGATCCAGATTTACGAAATGATGGATACAAAGGCAAGGCAGGATTGTATAAAGGAAATTGATTTATTGAAGCAATTAGATCATCCAAATGTCATAAAA
>AAA.ABI.1612
CCAGACGCATGGGATGATTGGGAAATTAAAAGAGCAATCTGACGAGAATTCTCTTCACCATTAACTGTAT
>AAA.ABI.1613
AAAGCATTTATTGAAAGTGATGGAAAGATAAATCAAATAGCGAGATTTTCCAGTGAAATAAATGAGCCAG
>AAA.ABI.1614
TGAAGAAGTACGCTAGGAGATACAGAGAAGAAATAAACATGGCATATATTGACATTGATGGTCATGAAGATGT
>AAA.ABI.1615
TTTGGGAGACAGAATTGTTCATGAATTTTTCAAAAATAATGTTGATGAGCTGAATTTCAAAGATTTTGTTC
>AAA.ABI.1616
ATCAGAAATTGAGAATATTTCTATTGAAACTGGATTCTCCGATAAACAAATTCGTAGGTTATATAAC
>AAA.ABI.1617
AAGATGACAAAAGAATTAAATTGCAAATATGGGACACTGCCGGTCAAGAGCGATATCGCA
>AAA.ABI.1618
CCTCGATGTTCCACAAATGTTAAATATTGATGACATGATTCATAACAAAGATTCCGATGAGCGTTCC
>AAA.ABI.1619
AAAGCCCGGTTAAGACACCCAAACGGCAAGCAGCTAAAAGAGCTTCGAATGAAGTGAGAAAAACAATGGCCGAC
>AAA.ABI.1620
AAGTTAAAATTAGACGAAGAAGATAAATTAACAAAAATTGTTGATGAGGAATCAACTGAATTAGTTATTGACA
>AAA.ABI.1621
CAACATTCTGACAATTCTACATTAATCGGACAAGCAGATCATGATGTTAGCATGAAAATGAATTTCGA
>AAA.ABI.1622
AAGAAGGGCATAAGCAATTTCATGACATTTACACGTGTGCCTTGTTAGCATGGACAGAAAATCTT
>AAA.ABI.1623
TCAATACAATCCAATCTATAGCCACCATGGATATGTCAGCTGGTGACACAATTGCTCCCGATGTTT
>AAA.ABI.1624
TAGTAAAGGAAATGTATCCAGACTATGAACAACCAGGTATTCGAATATTGACCGACATTGTCAGAATGA
>AAA.ABI.1625
GACTGTTAACTACAATAAAGATAACTTTTTATTGGTGGATGCAGATGGAGAACATAGAGCTAGCCGAC
>AAA.ABI.1626
TCTGATCCATTAGCTGTTTATCGAGAGGAGCACAAAGACAGAGAAAGAATACCAGAACGAGTTGTTCATGCCAAAGGAGGGGGAGCTTTGGGTTATTTTGAATGCACTCATGATATAACA
>AAA.ABI.1627
CTGATCCATTAGCTGTTTATCGAGAGGAGCACAAAGATGAGAAGTTGGTATTAGCCCGACAAACTGGAGCAC
>AAA.ABI.1628
AAGCTTTTTATTGCAAATTTATATTTAATACTAATCAAGGAATTAAAAACCTACCAGTTGACAAAGCAAC
>AAA.ABI.1629
TAAGAATTATCCTTCCTGGACTATGTGTATTCAAGTGATGACATATGAGCAAGCTGCTAAATGCCCGTTTAATCCATTCGACATTACCAAAGTTTGGCCTCATAAGGATTATCCATTAATCCAAGTTGGTCAGATGGTCCTCAATAAAAATCCACGGAATTATTTTATGGAAGTGGAACAAG
>AAA.ABI.1630
GTCGATGGACCTATGCGAGTCGATGATAACAACGGGGATATGCCAAATTATTACCCGAATAGTTACAATGGAC
>AAA.ABI.1631
GTTATTGGAAAAAAACTGAAGACTCGATCAAAGAGAAAGTACAACATCGAGAGTTACTTGAAAAATCCCCTCCTCAAGTTGATCTCAATTCAATGATAGCCGAAGCTAAAGAAGCTTTGAAACGGTCTTTATCAAACAAT
>AAA.ABI.1632
AGTTCTTGCACGACCAAGATATTATATACAGAGATCTGAAACTGGACAATGTCCTAATG
>AAA.ABI.1633
TGTGTCTCGTCGACACGTACGATGTAATCAAATCTGGAATTCCAAACTTCATCTCCG
>AAA.ABI.1634
TGATCCACAAGGTTTACTGGAAGGATGGTCAGCAACTCGTGGAAATTCCATCCCTATT
>AAA.ABI.1635
CCGAGCAGTGGCAGAAGATGATATTCATTCTAGAGATTCATTCATTATAAAAGTTTTTGAACGAAGCG
>AAA.ABI.1636
TGCCCACAGGATAAACACGATCCTCGACACCGACATAATTGTTGTCATGGAAAATGGGGAAATCGTAGA
>AAA.ABI.1637
ACTACCGAACAAGATGACGAGTCTTTGAATATTAGTGCCGATAGTACTTCGTCTCGTTTAACTCCGGAAGTATTGCT
>AAA.ABI.1638
TTATGAATGTGGTGAAGGCGGAGTCAATTTATCGGCTGGCCAGAAACAACTGTTGTGCTTGGCGAGAGCA
>AAA.ABI.1639
TCATTTATACGAAACGTTCTTTCAATGCTTACATAGATAGGTTTATTCTTTCTTTCAGGGACTTTAAAACTTCT
>AAA.ABI.1640
AGATAAAATAATTATCTTTTATTCAAAAGACGACAGTGTGTTGTATATTTTCGTTGGTAAAAAACTAAAGGCTAG
>AAA.ABI.1641
AAACAAAACTGTGAACAGCAGCAACTGCAGCATAATATAAATATTCAGAATGAAATGGAGAAATGCGTCAATAAAATT
>AAA.ABI.1642
ATGACGAGTAAAAATGATCAATTGACGCAGAGAATGTGCCTGATGGAAGAGAAAGATCGGGAAAACCGGGGAGAAATTGAGAGATTGAAGGGAGAAAACGATAAACTCAATCAGAAATTAAATGCAATGAAACTGAGAATGTGCCACGCGTCACTGAAGGCGAA
>AAA.ABI.1643
CAAGACTACGATTCTAAGTATAAATTTGAAGACATGAGATTACAAAAACATGAAATCAAACGTT
>AAA.ABI.1644
GGATAGTGGATTGAAAGGCGGGGTTAAAATTGTTTATAATACTGATGAAGCAGTTAACATTGCAAAAAGAATGCTAAA
>AAA.ABI.1645
GATTCAGGCGAGGACAAAGGTCACGATAGCTGTGTGCGATAATTTATTCGCATTTCATTTTGGTTGCAATCGTC
>AAA.ABI.1646
AAATGGATTTCATTTTAGTTCTTTACATTTTCTTAACGGAGGATAATTAGCCGGAGAGGTACGGAAATTGATATGGGTTTG
>AAA.ABI.1647
ATTTGATTTGTATCATAAAAGGAAAACTATTTCTAAGGAATTATATGAATTTTGTGTTCAAAGCAAATAT
>AAA.ABI.1648
AATGAAATTTTGAAACTTGAAATAGAAATCGCAAAAAAATACCCAAAAGAAGAAGATCAAAGAGATCCAGAAAGTACATACAACAAAATGACTTTGTCAGAAATACAAGGGAAATATTGTCAACAATTTAATTGGACAGAAATCGTCCGGCGGCGAATGAAACT
>AAA.ABI.1649
TGTGAATTATTCAAATCTTATGCATCAAAGAAGAGAATATTACATAACTACGTTTTGTGGCGAACCGTTTATCAAAGAATTAACTTCCTCTCAGAGGATTTCCAAAGAATAAAAGATAAATTTCGGCGTGTTTATTATGGTGTGGTTGGAACAAAAGAACGATGGGAACA
>AAA.ABI.1650
TGCTCGCTGTGCTTGTGGCTCCCAAGAAACGCCGACTCCATGAGCATGCAGAAGAAACTGTCGATTCCGACGTATTGGGATGACATTGATACCAGCAAGAGGAATGCCAAACGTCTATCTGTTCCGACTTACTTCGATGATTGGGAGTCAAGGAAAAAGAGATCTTCAGCAGGCAAGAGACTATCAGTACCGTCATACTGGGACGAATGGGAAAGTCAAAGAAGATGATCCCGGACAGAATTGACTCTGGCAGAT
>AAA.ABI.1651
TGTGCTGGTCTTATGGATTAGAATTGGATGAAGTGACTTCTCAATATGAAATTGTCAAAAAAGAACAAG
>AAA.ABI.1652
TCAGCAAAGTTTTACCGAGGCTTTATCATTCGTTTTGTGTTCCAGGGACGACGTATCGAAGCATATTGGAAAGGAA
>AAA.ABI.1653
ATACAGAATTTAATCCAACGCAAAGCTCGTAAAGAAGCACTCCAGCTTGCGAGAACTCTCGATTTCTATGG
>AAA.ABI.1654
AACAGTAGCGATAACAACTGTAGAATTGTCGTCCGGAAAAGCCAGTGGAACTCTGAGCTAGAAACTGATATCGA
>AAA.ABI.1655
TATAAAATCCGAGTTGTCAGTGCTGTGATTACCAAAATAAGTAATGGAAGTGTATTTATACTCTCGGATTATATT
>AAA.ABI.1656
CAACGATCTTGAAAGAACCAACATTAGTGGGAGCGAATCTAACAACTACAGCACTTCCTGCATCATCAGCA
>AAA.ABI.1657
GAAGGCTTTGTTGTTAGCACAAATTATTCTAATAGATTACATGTTTTTTGAAAATAACAAGAAAGATTAGT
>AAA.ABI.1658
ATATCAAATGTCCAGAAGTGCCTTGAATGGTGGCCTAGACAGAACGAAATCTAATTCACAATCAA
>AAA.ABI.1659
AAGGAGGATGTAAACAATTTCATTTAGTCTCATCAGCAGGTGCTAATTCGAAGAGCTTTTTTCTTTATAA
>AAA.ABI.1660
CAATTCAGTAAATCTGGTTCTATTAAATTGAATTCTAAATCTGGAATGCCTATGATT
>AAA.ABI.1661
AATTCTTCAGCTACAAATGCTGTTGCTTATTTTAAAGATCATGATTTCAATGGCCGTCGTATTGAAGTG
>AAA.ABI.1662
TAATAATTTTTCGTGGCGTGAATCGTGTAATCGTTGCCAAGAACCTAAAGCCGAAAACGCTATTGAAGTTCACAA
>AAA.ABI.1663
TTTGTACACTGTGTGGATTAGTAGTGGCTGAAAGAGTAATTGATTATGAATCAGAATGGCGATCTT
>AAA.ABI.1664
TTCAGGAACAATGACTGCTGCAAAGCAGTGCTTTTGTAATGATAATTGGCATGGTAAACGCTGTACTTACTATGATCCTTTTCCCCCTTCTCTTGCAAATACTTCGATA
>AAA.ABI.1665
TCGCAGGATTCCGCTGGAGGAGATGATTGCAAGAATTGACGCGGTGGATTCTAACATGGTGCGCAATACGGCCAATACTTATATATATGACAAATGTCCCGTTATAGCTAGCTATGGGCCCGTTGAAGGGATGATGGATTACAATAAT
>AAA.ABI.1666
TAAAGGTCCTCGTATGGTTCTTGCTGCTGTTGGAGATATTGAGCATCAACACCTCAATGAACTAGC
>AAA.ABI.1667
TATCTATATATGCCAATTGTCATAAAAAAGATTTAGAATGGGCGATAAGTTTATTAAGTGAAATTGTTACTACAACTAAATATGATGATAATATAGTAGAAAAATCAAAAGAAAATGTTCTGAAGGAACTTGAAGCTATTGGGAATAATCCACGCGAAGTAGTTTTTGATTA
>AAA.ABI.1668
AGAATCTGTAAAAATCCATGTTTATGATATGTTTTGGTTCAACGAATATACAAATGCTCTAGGCGTGGGTGTATATCATTCCGGTGTTGAAATTTTTGGAACAGAATATTGTTATGGAGGACATCCATTTGATTACTCAGGTATATTTCCCATGATACCAAAAGACGCTCAAGAACTTGGCGAAAATTATACATTTAAAACGACTATAAATATTGGAACTACAGATTTTAC
>AAA.ABI.1669
AGAACTGCAATCATTTTTCATCTGTATTTTTGGAAATTCTATGTGGGCAACAATTACCCAAATGGATCAA
>AAA.ABI.1670
TCAGTGAGCTGTATATGCAGATCATCAGCAATCTCGGCCAGTTAGCGCCGGCTTATCGGGATGTCATCC
>AAA.ABI.1671
ACATGATCAAGTTTGTGTTGGAGAGACGCGAGCTGAATCCCAGTGACCAAGTGATCTGC
>AAA.ABI.1672
TTATAGACGTTGACACGAGTTGTCCTTTATTCAAGGGATTGTCAAGCAAAGAAACTGTTCTTTTAACTCATTCTGATTGCATTGAAAAGTTAGGTGAAAGTATTAATGTGACAGCAAGAAATAAAGATGTGATCGCCGGGATCAGTATTCCGCTTAAAAAACAAT
>AAA.ABI.1673
TTACAACCCTACACCTGATGATAACATTTATCGATATATTGGATCTCGATTTGTAGCCA
>AAA.ABI.1674
GATGAATCCTGATGGATATTTATTGCGCACAGATGTCTATGGTTTTGGAGAAGGCCATAAT
>AAA.ABI.1675
AGAGAGATTTGATGATTGAAAAAATAGATAGCGAAGTAGATACTACACTTACAC
>AAA.ABI.1676
AAGGACTGAATAATGAGCAAATGGCAAGCAGAGGTATTTACCGGATTGATCCGAACTTT
>AAA.ABI.1677
TACTTGCTCCATACATGGCAGCTTTTACTGGAATTGCGTCACTTGTTTTTGGATTATACTAT
>AAA.ABI.1678
CATCGTTTGTTGATCTAGGAATCTTGGATGTTTTACAGATATTTGGCAGAGCTGGTCGGCCACAGTTTG
>AAA.ABI.1679
TGGAAATGGATTATCTTTGCTTTGACACTGAAGGAAATTTGGTCAATTTGCATTGCCACCTTCTC
>AAA.ABI.1680
ATGAGAAGCTTGAATGATAATCTCAATGCAGAGATCGCTCTGGGAACTGTGACAAATGTTGAGG
>AAA.ABI.1681
AATTACGGAAGTGATGAATCAAGCCTTTGCTTATGAAGAAAAATTTCCCTTGGGGAATGGAATAGTAGATGATCTTAGAAAACGAATACCTGTCTATATATCAGACTATAAAGATGGAATTCAAGGCCCTGGTACAATCAGAAAACTCG
>AAA.ABI.1682
CGTATTTTTTCAACTGTTGATTTTGGCACATCAGGTGCATTTAATCCAGCATCAGCATTC
>AAA.ABI.1683
TTATCAGAACAATGGACCTATTGTCATGGTTCAGGTAGAAAATGAATACGGATCATTTTATACAT
>AAA.ABI.1684
AGAAGTGGGCCTTACATGTGCGGTGAATGGGATTTCGGAGGACTTCCTGCTTGGCTATTGAAAAAAAATCC
>AAA.ABI.1685
CCGATGCTTTAGAAGAATTCATGAAAAAGAACAGAATAATCGACTTGACAACTTTTGAAAATAATGAAAATATACAAATACGATCTAAGCGGGCAAATACAACCCTAGGACAAAGTGAAATCGAAAGCCAAATTAGAAATCAGAGAAAAATCTCTTGTCCAATTACTGATCTGTCTAAAGATGAAACTGATAACAA
>AAA.ABI.1686
AAACTCTGGTCTGTCGAAAGTTTGACCTGCCTTCAAGATTTCAAATCTCCAACTGCGGTTCACAG
>AAA.ABI.1687
GTCTCATATCGACTACATTATACGAAATTATGAAGAAATTGTTTTACCTGAAGCGACATTGACTATGCACATTG
>AAA.ABI.1688
AATAGTCATTTTTCATCTGCTGAATTCGCCATGAGAGGTGGTACTTCACCAATAATTCTTGCGGG
>AAA.ABI.1689
TATGGAGGAAAAGAAAAGAAGAGAAAACCCAAAACCCGAAACTCCAGAAAAACCAGAACGAAGATTGTTTGCCAACGATGGCCGTCCATATAATGTCAATGAGTCCAAGATTGAATTTTCATTTACTGACGAAGAAATCGACAATTGTTTTAAACTTGATGTTGTTGTTTACAAATACCTCGACACATCCCTATTAGACTGTG
>AAA.ABI.1690
AGAGCAACAACAAGAATGGCTCGAAAAACGCGCCCAAGAAAAAGTAGAAGCTGAAGAACGCAAGTTGAAAAGAAAGGAAATTCAAAAAAACCAAAATACATATGATGACGATCCTT
>AAA.ABI.1691
ACGGGAAAGAAAATCCCAAGGCTTACCTAAGAACTGTAACTGCGATTGAGCCGGGATGGCTGGGA
>AAA.ABI.1692
TGTAATCCGGATTTGATTTTGAATCCCATTGGAGTGAATCGGATTGAAGTGCGGAATATCATGAAAGATATCAATGGGCTCCAATCGCTATCCAGACAATCGATTCTTGAAAAATGGAAGGAGGATAAAAATTATTTATTGAAATCCTTTCTGAGCTGGGTGCTGCCGGA
>AAA.ABI.1693
AAAGATTTCATTTCGAAATTAATTGTCAAAAGACCAAATATGAGATTAAGTGCCACAGAGGCTGACAAACATTCTT
>AAA.ABI.1694
AAAGAATGAATTAAACAACATTGCTAGAGATCCAGTTCCAGGAATTTTAGTATTACCTGACG
>AAA.ABI.1695
GATTTAATCCCAATTTTTATAAGAACGGAAAAGTATGTTTAAGTATTATAGGTACATGGTCTGGGCC
>AAA.ABI.1696
CTGTTGCTCCAACTGATATTGAAGAAGGCATGAGAGTAGGGGTAGATAGAACTAAATATCAAATTCATATTCC
>AAA.ABI.1697
ATATTTATTTCGTCGTTTTTGTGTTTCCTTAGTTCGGTTTTTGCCGAATCTTTAAATTGTAAATCA
>AAA.ABI.1698
AATGGTAACTGTGATATTAATAGAATTATTGAAAAGTATGAAACAGTTTTACAAATTTTAACCAATGGAAAATATGAACCAGTATCTTTTTGTGCTAAGCACGAAGCAGTTGAAGCATACGATCATTTAAGATGCCATTATTTTCTGCCAGAAGCAGAAGAATTAGTCAAATTATTGGCAAAACCTCATATGAAGTCTCTTCTTGTTTGTCACGATATTATTTCAAATAAACAATAC
>AAA.ABI.1699
AACATGGGTCACCCTACTTCCGAAATAGACATAGATTCTCTGCAACAGAAAGGAGTCGTATGGGAAAGAATTAGAGATGATGTTGATTTCGTAATATTGCCTTCTACAAAAAGAATAATTTTAATCGCTCAGGGACGAGTAGCAAATCTCAATTGTTCTTCAGTTCCTTCAGTAGTAATATCAGTCACGTCTACAGCACCGGTGCTTGCCCTCATTGAACTCTACACTGCGACC
>AAA.ABI.1700
GATAGCCATTTAGTGAGTACAGGAGGCGAAGATTGCTGCGTGTTCGTGTGGAAATGCAGTTGATACCTGCC
>AAA.ABI.1701
ACAACGAAAGAATCATTCATCGAGATATAAAGCCTGCCAACATATTATTGAATCAGGAGA
>AAA.ABI.1702
AATTAAATTCTCGGGGAACTTGTCATATCAACATTAATGAATGGTTAGCGCGAACACTCGTTTAGC
>AAA.ABI.1703
AATGGAAGCAGAAGAAGATGGAATATTAGCAAAGATTATTAAAGTTAAAGATAGCCAAGGTATTCAAGTAGGTGATTC
>AAA.ABI.1704
AACAAATTGCAGCCCCAGGAATTCCAAGGGGGGACATTTACGATATCGAATCTGGGAATGTTCGGCATCAAGGAA
>AAA.ABI.1705
CTAGACACAAAGGACGAATGGTCAACGATTTACTCTGGTTATGACAGTTCGTGCACTGCCAGAAATCTT
>AAA.ABI.1706
CGAGCACTAATGACGAATCTGATGACCTTAGAATCAAAAAGCAAGAGGTACTCAAGGTGACAGAACTGCTTGAATCACATATTGCAACGGGCGATTACGCCTCATTTGCCAAACTTGTTGATCCCCAAATTACTTACTTTGAACCCTTGAGTAAAGGTAACTTAATGGAAGGAATTGAATTTCAGAAATTTTTCTTTGATACAGCCTTCGCTAAGCGGGACGGCAAATCTATCAACATAAACATCCTGAGCCCGGCCGTCCACCTGCTGAATGATGATAACGCGTTCATTGCGTACATCAAGGTTACGCAATATGTGGACAGACAAGGCATGCCCAATGTGAAACAAAGTG
>AAA.ABI.1707
ACGAATCAGCAGACAATATAGACTACGCGTTAAAGAAGCCAAATCGAGCAGTTCCATTGAAGG
>AAA.ABI.1708
AAAAAACGGCAACATTCATAGTTAAGGCCATTGATGTAACCTCGAAACAGTTTGATTTGGACTGCAAATCAGTTGAAGATGGCCCATGCTTCCTGGTATCAAGCATCGACAA
>AAA.ABI.1709
TATGTCTACATAGACTTGAAACCCGGCGGAGTTAAAGAAAGCAGCAAATTTCCATTAT
>AAA.ABI.1710
CAATTGGGATGCAGTGATTTTGATTTCTTGAAGATTTTACTCCCGAGATTTTTCTCACTTGA
>AAA.ABI.1711
CAAAGCTAATTATTTTGGTAAAGAATTGCATGAATTGGTGCCATGTAGTTCAGTTGAAAAGGA
>AAA.ABI.1712
AAAAATGAACTTGACCAAAATCGAACAAACTCTGTTTGAGAATTTAAAAGATGATGAG
>AAA.ABI.1713
TCTGTTGAAATCAAGAATATCAATGTTGCCAGTTTAACTGAAGAAAATCTGGCTCATATGAA
>AAA.ABI.1714
TGTCCTGTCAACGAAAATCAGATTATATCTCTTATGCGTCTGTATCAAACGATGATTGTTGAAGAATTGT
>AAA.ABI.1715
CCAGGCTTTAAGCAAGCGTACTGTTACTTGGCTGGAGTCTTTGGTCGCATTGATTCGATTACATGCAA
>AAA.ABI.1716
AATACATTGTTGGTCAACTTGATATATTGACTCAGACCGTATCGATCTTGGAGCAGCGGCTAA
>AAA.ABI.1717
CGGATGAACAAATTACTGCAACATTACACAAGTCACACGAGCCCTGTCAATGCTGTCAGCTTCCA
>AAA.ABI.1718
AACTGGATCTGACGACAAAACTATCAAGGTATGGAAGATGCATCGGCAGAAATTCTCATATTCTCTCAATGAACACAAGAATTGGGTCAGATGCGTCAGGTTCTCATCGGATGGACAGTTAATCGCGTCAAG
>AAA.ABI.1719
ACAGGACTCACGTATTCTGTGGCATTAGCGACACCAATGAAATGGTTTCCCAACAGGAAAGGATTAGTGGCGGGAACAG
>AAA.ABI.1720
TCTACAGTTTTCGTTGGGAACTATTTACACGTTTGGAAACATGAGTCCATATGTTGCATCATACTTGA
>AAA.ABI.1721
GAGCTCGAATAACTTGTCTGGTGGGCAGTTGGACAATGAGCATTGGGACGATTCTCACATATTTTGCAATCA
>AAA.ABI.1722
AGCTTCAGAGGCAGCAACATACATCTCCCACCAGGCCATGCAAATTCTTGGTGGAATGGGTTATG
>AAA.ABI.1723
TAGGCGTGGCTGGACAAGCTCTCGGCATTGCTCAGGCGGCTCTTGAATGTGCCGTAGATTATTCTGCA
>AAA.ABI.1724
ATTGCCTTACCCTTGTCATGGTTTGGGAGGAAATCAATATTGGCTGATGAGCAAATCTGGGGAGATC
>AAA.ABI.1725
ACGGGAATCTCGGGAATCAGTTTTGGAAGTATACTGAGAGCAAACAAATCAAGCAAATGAATCACAATT
>AAA.ABI.1726
GGATAAAAATCACCAGTTTCCAACTGACGAAGTTAAAAAATTGGGAAAACTTGGGCTTTT
>AAA.ABI.1727
GGATAGTTGGATTCTGAATGGAACTAAATCATGGATAACAAACAGTTATGAAGCTGA
>AAA.ABI.1728
CGCGAGGTCTTCGGTATGACCGCAGTGGAATTATCGATAAAGTGGATAAAAATTATTGCTGGAAATTCACGGTGCCCA
>AAA.ABI.1729
TGCTGATTTGTTATTGAAAGAGAGTTTAGCAAAGAAAAAAACCAAACCAATTGGACCGATGGAAATTCTT
>AAA.ABI.1730
CATTGTGCCAGAGCACCAGGACGCGTTAACATTATAGGTGAACATATTGATTATTGTGGTTACTGTGT
>AAA.ABI.1731
GAATATCACTTCGAAATAGGAATTCTTTTTATGAGGATTTCAATCTTGATCTAGAGGTCGACGAATT
>AAA.ABI.1732
TAAAGGAATTATAGAATATGCAACTGAAAACGGAATAAAATATCCAAAAAAATCTATTAATGTTTTGGTAGATGGC
>AAA.ABI.1733
TGGTGTTTTCAAACGTATACTTTCTATCACTTTAAAGAACACCATATGGTATCGCCTTCACCATGGACAGATGA
>AAA.ABI.1734
TGTGGGATTTGAGAAAGGTTCGAGATTTTAAGACTTTGAGCCCAGGAGATGACAGAGCGACCTACCAAATCA
>AAA.ABI.1735
AAAAATGCAGTTGTCTTTAATACAGCAAATAATCAGATTGTTTGTACATTGAAAGGTCATACGA
>AAA.ABI.1736
TAATTCATGGGTAGATTCTCAATCTGGTCGTAGGAAACAGGATTTTGGACCGAAAGTTAACTTTAAAAAG
>AAA.ABI.1737
GATAAAGAATATAAGCTTGATCCTTACTCCGATAAAGAAATTGAATTACAATTTTTAAATTCTAAACCGTCATGCTTTA
>AAA.ABI.1738
CAAAGTCTTCTTGTTAAAGATTACTTTCGCTATTTTAAAATTAACTTAAATCGTGAATGTCCATTCTGGGTTG
>AAA.ABI.1739
GCATATCAAATGCAGTTGACAGATGTTTTTGCAAATTAAATGAATCTGTAGATGATTGTAGC
>AAA.ABI.1740
TTTGGACGAGGTGTTCGAAAAACTGTTAAAGTCGATTGCCCTGGTGAAATAGAATGTTCTAAAATTCCAGAT
>AAA.ABI.1741
GGAGAACTATCTGAATCACAACAAACTGAAGTAACCTTAAGAGATATTGATGAAAGTTATGTTGAAGCATTC
>AAA.ABI.1742
TGATGATATGGATAAAGAACTACAGGAAGCAAAAATTGCTGTCGATGAAGTAAGAAGTGATTTAGTT
>AAA.ABI.1743
AGTGTATACATGTTTCAAAAACACATCCATAAAGGATTCAAAACCATATTAAGAAAAATGAGTGATTTATC
>AAA.ABI.1744
TTGTGGTGCAATCAAAGAAAATCATTGCCTCTTATATTTATATTCATTTCTTGTTGGGGTGGTCATATTAATAGAAGTAGGAATCGGAATATATGCCGGAGTGGAAAAGGGAAAGTTGAAATGTTGTGGAATTAAAGATCAAGAAGATTTTAATAGCACAAAAGTGAATTGGCGGCAAATTATTGACATCTGGGAATAGTTATTGGAGTTTGCGTCGGTTTGGGTTTATTTGAAATATTTTGCATCATTTTCGCCTGTTGCGTAATTAGCAAA
>AAA.ABI.1745
TTGTGGTGCAATCAAAGAAAATCATTGCCTCTTATATTTATATTCATTTCTTGTTGGGGTGGTCATATTAATAGAAGTAGGAATCGGAATATATGCCGGAGTGGAAAAGGGAAAGTTTAAAAATGGTATTGATCAAGCACTGACTA
>AAA.ABI.1746
CAATAAAAGAAATGCTTTGAATTCCAAAAGTTGGAATGAAATCCGCCAATGTTTTCAAATGCTAAACAAAGAT
>AAA.ABI.1747
TGTTCGGATATCAGGCTTGCTAGCGCGGATGCCTGGTTCCAGATTAAAGAAGTCCAAATTGGCTTGGCTGCTGA
>AAA.ABI.1748
CGTACGCATTCTGTGGCCAAATTTTCAGTTTTGATATATTCGCTGATCGTCTCCGAGTGGATATCTTTTGCTGGGAAGTTCATA
>AAA.ABI.1749
AAGGACTCATTAAGGATGGCAAAAATGTGCCAATCTCCACATTTTGACGGTAAAATACCAAATTGGTATCACTTT
>AAA.ABI.1750
TATATGCAGTCCATCATTAGCAATTTCGAACGATACATCTGGTGATTATCATACATTTATCC
>AAA.ABI.1751
GCAACACCTCTTATCCCTATCTAATTCACTGCAGTGCTGGAGTCGGAAGGACTGGAACTCTCATTT
>AAA.ABI.1752
TATCAGCCATCATCATTTAGATCATCACTCAGGACTGTTTTCCGTGATGAAATATCGACAGACT
>AAA.ABI.1753
TAGATAAATATGAAAATGAAATGAATATTAAATTAACCGCCGTTCGAGTTTTCCACACCGCCACCAGT
>AAA.ABI.1754
TCTGGAAGAAATGGCAGTAAACAAACGTCATAGCACTATGTCTCAGGCGATTGAGGAAGGCATAA
>AAA.ABI.1755
TTTGAATGTTGCTCAAGCATTCGATTTTTTAAGGATCAATCGACATTCGTGTCATTATCTCAAGTTCT
>AAA.ABI.1756
CAAGAAGTCTTAAGAGAGATGCAGTTGTGACACAAGCCGACATTAATTTCTTTGGAGGTTTATCAAAAGA
>AAA.ABI.1757
TTATCATGTTGCCGATGGGTTATATACTGTCAAACAAATCTCCATCAAGAGGTTGCTCACCGTTT
>AAA.ABI.1758
AGTTTTCTTTTCTTTGATGAATGGCTTAGATAGAGTCGAAATAAGTCGTCTAAGAAACACATGGG
>AAA.ABI.1759
GATATAGTTTTCATGGATACGGATACTGGAAGCAGATGTGCAATAGCAGTCCTTTACAGTGGTACGGA
>AAA.ABI.1760
TTATCAGAAATGCTAGAAAAAAGTTAATGGTCGAAATTGAATCTCTTAAAGAACAGCTTAAAAAAGTAAATGATGATATGAGAAATAATGGTTTTATTCAAGATGGAAAAATAGTTGATCCTGAACTCAAATACCGAAATATTGCTAAAACACATTTTAATAATAAACCCAAAAGAGGTATTGAATTTTTAATAACAAATCAAATTATCAAAGAAACTCCAGAAGATGTTGCTAAATTTTTACAAGAACCCGATTTAAATAAACGTTCTATTGGAGATTATTTGGGTGATATAACTGTTGAATTTAACAGAAAAGTGTTGGATGCCTACGTTA
>AAA.ABI.1761
CTATGGGACTGAATTGGATTTTTAGCAGGTACTCCACTGGTTGGAAATGTGGCTTA
>AAA.ABI.1762
ACCCAGGCTGTATTGTGTTTCACTATGCTACGGAAATATTTGAAGGATTGAAAGCTTTTTATGGGGTC
>AAA.ABI.1763
AAAATGTCGAAAAATCTGTTACCCAACTGCGTCATACAATAACTCCAATGGCTATGACTGCTAAAACATTG
>AAA.ABI.1764
AGATCACAGATACTGTAGCCTTCGTATCAGCTCAGGAATCGGCAATTGAGTTGGAATCGGAGAAAATGGAAG
>AAA.ABI.1765
TTGAATCCAGATTTATTTACTCCAAATCTCAAAGAAATCAATTCTGATTTGGAACAAT
>AAA.ABI.1766
TATGGAGTAAAATATGATCCTCTAACTAAGTGTAAGATGTCGATACACAAATTAAATGATGGAG
>AAA.ABI.1767
AATCGGACAGATATGGTTACAGAGATGCAAAATTGCCAGGCGTGCTGGATTGTTTGCTTCTGCTATGGCTTGTTTAATGAATGTAGAAAAGATGGATTTTATAGAATTTTCAATAGAAAAAGGAAAACTGTTTTGGAAAATGGGCCGAGTGGAAGAATCACTGGGTCATCTAG
>AAA.ABI.1768
ACAAGTTTATTCAGCGCTTCATGATTCTGATGAAATTACTGGGTATCTATCGACATTTAAATCTG
>AAA.ABI.1769
CTATAGCTCAAAGATTGTTAGTTATTGAATATAAGATAACTGATTTGGAATCGAAGGTTGCAGAA
>AAA.ABI.1770
AACTGGAAGAAAACAACGAATCACCAAAATACATATTAAAAATGTTTGGCAACGGTGA
>AAA.ABI.1771
GGACTTATGAAAATAATAATGGACTAATGACCAGTGTTTCGCAAGCTGTTAGTCTTTCAATG
>AAA.ABI.1772
GGGCCGATCAGTGCACCTTTGGATGTGTTAACTATAAGTACAATGATTACTGTACGGAGAAATGCCCCCAGGA
>AAA.ABI.1773
CATAGAGGTTGATCCTACAGATTCCTGCAAAATATTAGTAACAACAAACGATTCTCGTGTCCG
>AAA.ABI.1774
TATGACAGATTATGATGACGTAAGATTCTGTTGTGAAAAGGCAGATATTTGTAAAAAATGTTGGCCGTTA
>AAA.ABI.1775
TTCCATGTCTTCAGCAACTTTCAAGAAATCAGTCGAAGATAGCGTTGAGGAATCCGCCAAAATAG
>AAA.ABI.1776
AACCAGGACCCGGAACTTACAAACCTGAAAAAGTAGCAATAACTACAAAAAGTGCCCCGGCGT
>AAA.ABI.1777
TAAGGAGAATGAGAATAAGGCGCTGAGGAAGCACGGGAAAGAGCATGAAAATAAGATCC
>AAA.ABI.1778
ACTAAAGCTCTAGATAGGATGAGAAGGGAGAAGCAAGCAGTTGAGAATCGGTTGA
>AAA.ABI.1779
GATTATGAGAAATTGAGAAAGGATTTGGGGCGGGAGGCCGAGGAGCACGAGAAAACGAGAATTGAT
>AAA.ABI.1780
AAAAAACCTCTAAGTCTTTGTCCGACATAGCGAAAGAACATTCTATTTGGCTTGTCGGTGGATCA
>AAA.ABI.1781
AACTGGTCAGCACAGCTTGCTCAAATTAGAACCTGGTCTTGGCATGAGACCACTTCCAGACCATACTACA
>AAA.ABI.1782
AAACTTTCAATGCTGTCAAAACAGATAAATAAAGTCGCTGAAAAATTTACAAAATTTAAATGATACGCGCA
>AAA.ABI.1783
ACCTAAAACAGATAAACTTATTTATTGGAATCAAGACGGGAAAGGTTTTGCTATTACTGATGGTCA
>AAA.ABI.1784
CAAATTGTCTTGATATGACTTTTCGAGATAAAGATTGTCTCTGGCTGTTGGATAGTTTACTGCAG
>AAA.ABI.1785
GAAATGCGCATAGACAACTTCTCGATCCCCGATGAATCGACTTACCGACCGCAGCTGTTGATAAA
>AAA.ABI.1786
GATTATGATTATCTCATAAAGCTATTAGCCTTAGGTGATAGTAACGTTGGAAAAACGAGCCTTCTTTATC
>AAA.ABI.1787
GAGAGTTCAGCTGCAGATATGTGACACTGGTGGCGGTGACGAGGTTGCTTCTTTGAGATTCTTAGCATATCCTGAT
>AAA.ABI.1788
TAAAGAACAGTGCGGAAAATGTGCCCTCAATGTATTAGACTTTTTAAATCAAGCAATGTCGAA
>AAA.ABI.1789
GCAGGCATTGAATGAAATACCTATTAAAGATATCATCAAATTTCCAACAATCAAGTCAATAGATTTATCTTGTAACGCATTAGAAATTATTACTCCTAACATAGGATTACTTACATCTATAAC
>AAA.ABI.1790
AGTTTAATGACTTATGATTACTCAAATCCACAAAATCCTGGTCCTAATGCTCCCTTGGAATGGATGAAGGGA
>AAA.ABI.1791
AATAGCAACTGGAAGACGAAATCTCAAAAATGAAACTATGTTCCAGGTTGCTCCTGAAGAAGCAGAACG
>AAA.ABI.1792
GATTTTGGAACGACTTTGGAGCGTCGCAAAGGATTGCAAAAAGTCGTGCCAATCGACATCTG
>AAA.ABI.1793
AAAATCACTGAATATAGAAGTGAAAAACGGGAAAGGGAACCCGATATGGAGTTAAAATTATTTGT
>AAA.ABI.1794
AAAAGTTATGAAACGTTTTAAGAGAGAAGATGAGGAATTCATGACATTAGCATGGACTACTCTGG
>AAA.ABI.1795
GACCCAAGAAACGTCGCACATTAGGTCCCTTTAGGAGTTTGAGAGATTTATATAAAATTG
>AAA.ABI.1796
TCGATGATAATCTTAGTAAATATAAGGACCTTTTGATTTTCAAATTCACAGAAGAATATTTAAAAT
>AAA.ABI.1797
GAAGCAAAAATGGCGTTGGATCCAATTATTCGTAATAAATGGGAATCTGAATTTGCTGAC
>AAA.ABI.1798
GTTTAGCTTTCAGCTGTGCAGCTTTGCTTGCTCTGTGTAGGACATCTCGCACAGA
>AAA.ABI.1799
AGTTCAACAGAAATATAAAGATGAAAATTCAATTGGTATCAGTTTTAGTGATTATGTCGCCTTTTCCCA
>AAA.ABI.1800
ACCTAATTGGTATTGTGTTCACGCTTTTCGACGAGAATAACGATGGCCATCTAAGCAACAAGGAGTTTATT
>AAA.ABI.1801
AACAAATTGCAGCCCCAGGAATTCCAAGGGGGGACATTTACGATATCGAATCTGGGAATGTTCGGCATCAAGGAA
>AAA.ABI.1802
AAATCTCTCAAAGTTATTAAATGATATTGGCATAGAATGTCCCAATTGCACAATGAGATATGCTT
>AAA.ABI.1803
AAAGCCGGTTTTGGAAGAAAAGATCAAGTTTCTTCGGAAAATTGAAGCTAATCC
>AAA.ABI.1804
CAATGAAGGTCCATGCTAGTTCTTTAGATGCTGAAATAGTAAGATTAAAGCAAGAACGGACTCATGGACAAGACCTAGAAAAATTGAACCTTTTAGAAGGAAGACAAGAAAAGATCGAAGAGAGTGTGGAGAACCTTC
>AAA.ABI.1805
TCAATCGGTTATGTTACTTTGTTTGGATTCATTTCACTTATATTACCCAATGGTGGAACGG
>AAA.ABI.1806
TAACGCAAACAAGCTATCCACCATTTCTTCCTCAAAAGCAAAAAATGAAATTGACCATGTTG
>AAA.ABI.1807
CAAGGAAATTAATGCTAAAATTATGAACCATTATTTATCTGATGGAAGTCTTTCTTTACTAGTTATTGTTCCAATT
>AAA.ABI.1808
GGTTTGGTTTCATTCAGTGTTTTGCACCTGAAAGGCCATTTTCTTCATTTATTTAAAACAAG
>AAA.ABI.1809
ATTTTGTGAATTCTGATATCAAATTTTGCCAAAGCAATGAGTCGGTTGGAATAATAAATGAAGA
>AAA.ABI.1810
TATCCTTTTCCCTTCTCAAAACATTTGATCAAAATGAAGTTATTTGTTTTTCTCCATTGTCAATTCTC
>AAA.ABI.1811
AATTTGGTTCGCGGTCAAGATCTATTGTGTTATTCTGGTAATTCGAAATGTTACTACCATCGCT
>AAA.ABI.1812
TATAAGGAAACAATGAAACGTCTTATCGTTCAAGGATTATTTCAACTGTTAGAACCGAAAGTAATTATTCGATGCCGCCAATCTGACATTAAATTAGTCGAGGAAATTTTGGAAGAATGTGCTTCGAAATACGAAGAAAAGACTGATATGAAGTTGGAATTGTCTGTGAATAGAGATCAATGCTTATCGGATGAGATAGCTGGCGGGGTTGAATTGATCGTACCGAACGGCA
>AAA.ABI.1813
AATGGCATTAACAGACGATGATGTTCGAAAACAAATTAAAAATATGATATCTTTTATCGAGCAAGAAGCCAAAGAAAAGGTTGATGAAATAAATTCTAAGGCAGATGAAGAGTTTGAAATAGAGAAATCACGTTTGGTTCAAGATCAGCGATCAAAAATGAATGAATTTTTCACAAAAGAAGAAAAGAAATTAGAACAACGCAAAAAAATTCAACATTCAAACATGATGAATCAAGCCCG
>AAA.ABI.1814
TTATGAAATGGATTTTCTTAGAAATGCTGATGACGACGAGCACGAATGGATCATCTCAAAG
>AAA.ABI.1815
AAAGTACGTCGCCAAATGGCACAAAGGAAAAGTCGTTACTGGTAAATATATTTTTGAAGATGGATTGGAATATGACG
>AAA.ABI.1816
TTGGCAGTTCTTACGATGGAACATGGATTAATGGAAGAATGGAAGGACAAGGAAAGTACACCTTACCAACC
>AAA.ABI.1817
CAAATGGCGCCCAAAATGACGCATTGTATTACCGGGGCTGTGCAAACGCAATGAAAAGCTATCTGAAACTATACGGCGATGGAATTGGTGGCCTTGCGATATTTGTGCTGCTCCTGTTTATCGCTGGAATAATTCTTGCAATCGTTGAGTTGCG
>AAA.ABI.1818
AATGAGTTTTATTCCAATAGCTTTCGTTACGATTCTTTTATTGGGAATCGCCAACTCGCAAGTGCCACAAAC
>AAA.ABI.1819
TACAAAAGGAAGCTGGAACATCAAATATACTTGGCTCAAGAACATCCTGCAAAGATTTACGATCTTACCGATTGTAACATATATCAAATCCCAAAAGGAGTGTTTACTTATTGTAAAGTC
>AAA.ABI.1820
TCTTCCATTTTACAGATAAAGATGCCATTATTCAGTTATCAAGTGGAGAAGACATCAAAACGTATATTAAACCGATCGCAAGTGAACCGATATCAATCCGAATCGGCTCTTCGTCCAAAATAACGAGTTGTAAAGCATTTCAAGGAAGGATGAATTTCCAGATGAAATATAAAAGAATTGCA
>AAA.ABI.1821
TCATCCAACTAAATAGAAGATATTGCCCTACAAATTTAATTCAATTTTATGAAGAGCAAGAGGAA
>AAA.ABI.1822
CTCATTGGTTGGAATTGCGAAGTCGGATCATGGGTGCGAATGGAAAACATAACCGTTCTGGGAGA
>AAA.ABI.1823
CAATAAATCTATTCTAAGCCGCATTGAAACAACAAGATTATCTATAGAAATCGATATTTTCCCC
>AAA.ABI.1824
ATAATCACGAAGTAGTCGAAGAAATACTTAAACACAAACCAATCTACTACAGCTCTCACCGCCTAAATGTTGAACAAAAG
>AAA.ABI.1825
ATATCTTTAGATATCAGGACCAAACATTTAAAGTTGAAGATGTTGAAGAGCCTCCAATGGTAGAGCATGAAAGTAAAAATGAAGATATTCATGGAGAGATTAATTCATGGAATGAGATTAAGAATTGTGAGATAAATAATGAGC
>AAA.ABI.1826
ACTGATTTTCAGTTTCTGTTTGCATTAATATTTAGAAATCAATTATGACGGCTAACGGTGACTATATAACTGT
>AAA.ABI.1827
TATTTTCACACTTGGATGAAAAAGAAAGAAGTGATATATTTGATGCAATGTTTCCACTTCACAAGAAAGCCAATGAAATTTTGATTCAACAAGGGGATGATGGGGACAACTTCTATATAATCGACCAAGGGGAAGTAGAAATATATGTGAATGATGAATTAAACTGCACTGTCAGTG
>AAA.ABI.1828
CGAAATTATATGTTACTATGAAGAAGTCAGATGATAAGAAGCCAACCTCGGAAAAGACTAAATCAAAATCTGATAAAGGAGCTGAATCAAAATCAGAGATAGAATCATCAGAGAAATTTAAAAATACATCCCTAAAACCCATAAGTGATAAAAATGGAATGCTTTGTCCTAAAAGTGTTAGAAATCAATTAAAAAAAGTTAAGGAAAGTTCTGAAAAAGATGACAAAAAAGTTGATAGTAAAGATGGGATTAAAATAAAAACCAATGAAAATTCAAA
>AAA.ABI.1829
AGGCGAGGTCGGGGAAGATTTCTACATGATAATTGAGGGCGTAGCAAAAGTCTTTCAAAAACCATCAGATTCAGAAAACGAAATCGAGGTCGGGGAATTATTAACATCAGATTATTTCGGAGAGATTGCCCTGTTATTAAATCGACCTCGTGCTGCCA
>AAA.ABI.1830
AAAACTTTACCAGGAGTTTTTGTCTCGTGTTCCAATTTTGGAGGAACTCGACAAATGGGAACAATTGACT
>AAA.ABI.1831
CAAATATTTTCACTTAACCATAGTTCGACATGGTGAAACGGATGAAAATAAAAATAAAATAATCCAAGG
>AAA.ABI.1832
ATTGATATAATTTATTGCAGTGATTTGAAAAGAACATGCCAGACAGCCAATGAGATCGCAATCAGAAACGAACACATGAAGAATAAGAATTCTCCAGTCAATTCAATTATCAAATCGAGCACGATACGAGAACGAAGTTTCGGAGTATACACGGGTTACAGTTTGACGGC
>AAA.ABI.1833
AAGCCTCCCAAAAATATCATATCTGACATATATGGACAAATATGTTTTAATGTCTCTAGCTATATTAT
>AAA.ABI.1834
TAATAACTCTTTTGACGCTAATCTTCATTATCAGAATGCTGATGATAAAATTCCTAGCATC
>AAA.ABI.1835
AATTGATGCCAGTAATCTGAGCTTTCAGTTGTACCAAGACGGAGTTTATGATGAACCCGGATGTGC
>AAA.ABI.1836
TGAGACTAGTGAAACAAAAGATCTATCAATGTCGACCAAAAGTTACAAATATGGCAGAAAGACTGCAGATG
>AAA.ABI.1837
TGCAAAAAAATCTATATGAACATCCATGCAATTCTGCAATGGAGTGCGATTCTTGTAAAAGAAGACAAAAAAGTC
>AAA.ABI.1838
TTCATGAAAAAAGAGAATTAGCAATTAAAGAAGTAACCAAACAAATTAAAGATCCTAATTTATC
>AAA.ABI.1839
AATGCAAGAAGGTCATATGCCGAAATATTTGAAGCCAAAGGAAATTAAAACAAAATTGAAAGACCACATGGAG
>AAA.ABI.1840
TCTACTGTACTACATAATCGAAGAACTTATTGAAATAGATAAACATAAATCTGCTTACTTCTGTTC
>AAA.ABI.1841
TCTACTGTACTACATAATCGAAGAACTTATTGAAATAGATAAACATAAATCTGCTTACTTCTGTTC
>AAA.ABI.1842
AGAAGACTTTAATTCCAAATTTAAACTCATTAAAGAAAATCCTTTCAAAGATCGGATATTTAAA
>AAA.ABI.1843
AACAAAAACGTCACGGGAACGATTAAATTCGAAACTGCAACAAATGTTCCTTTATT
>AAA.ABI.1844
CAAGCTTGTCAAGGAGATCGATTTCACGAAGGTATTCCAGAATCAGGAATTCAATCATCTC
>AAA.ABI.1845
TGAGCTTTGTAAAAGAGTCAATAAAGAGGCTCAAACAAATGACATTATTAGTATTCTGACCAATGTT
>AAA.ABI.1846
TGTTACCATCAATTCTGGCTGAAAGCTCTTTTCGAGAATCGATTATTCAACTAGTTTTCCTCGCGTCG
>AAA.ABI.1847
GCTGCTTGTTTATTAAACAGTAACAAGTATTTCCCTAGCAGAGTCACTATTAAAGAGACTTCAATAGCAAAGTTA
>AAA.ABI.1848
AAAGTGTTATTCGACGAAATAAACCTGGTTCAATCAAATCAGAGTGGTCAAATTGGCCAGATGAGTCTTTTGAAGATATGGATAGTACTTTGGCTGTTCAACAATACATTCAACAAACCATTAGAAGAGATCCTCATAA
>AAA.ABI.1849
CATATTTACTCCATAGCCATTAAATAGTTAATATTTTGAATAGAATGGACGGATTTGTTAGAAACAAAGTGGAAATAATACTTGAACAATTAAAAGAGATTGTACAAAGACAAGGAGTCCATACACCGTTCAGACAAA
>AAA.ABI.1850
AAGAAATCGACAGAATGATGAGAGATATGCAAATGAAAGACAAAGAAATTTCTGAACTTTACGAGCAGCAAAG
>AAA.ABI.1851
TAAATGTGTCCATTTCTCTGAGTGCGAATGGCAATGACACTACCAATACAAGTTTGCTCAT
>AAA.ABI.1852
CCCAGAATAATATGACTCGATATCCGATGCACACGAGTATTCCACCGGGATATCATTACCAACCGGAACAGCTAAGATACGGCTCCCCAAACTGGAATTACCACGAAGCTGAAAAT
>AAA.ABI.1853
GTTGCTAACAATCTAAATAAAATTAATCAACAGCCTATGCATCGTGCAATTGTGCCACA
>AAA.ABI.1854
CAATCAGTATGAAATTTGGAGAAAATACCGTAATTGTGCCTATGCTAGTCGGTAA
>AAA.ABI.1855
ATTGTGTCGACAAAGGAAACAAAAGAACTCCCACAAAAGCTACTCCCAATCAACAACCGGG
>AAA.ABI.1856
TAAAAATTGGCAATCTGCTTACATGGCTGTGGAAGATCCATTTAATCTTTCTCATAACCTCTGTG
>AAA.ABI.1857
TCAAAAACGGGGAATTTTGCCTATTTTGCAAGAACTATATGAAGGCGAAAGACCTACTTTATATATCGATGGCTGGGATGCCTGGTATCAAACAAACATCACTATAATTAACAAATTATGGAATAAAAAGTCAAATTG
>AAA.ABI.1858
TTAGAGGATGTTGAAGAAATTGATGTGTTAGATAACAATAATGGGAACCCGAAAGGAGATAATCTTAAAACCTGTATTCAAATTACAGACTCCTGGAAATTACCAATAGCTTTCAAACAAATATATGTCAACATAAAAGGCAGTGCTGTGTCGAGTGATAATCCCGATG
>AAA.ABI.1859
AATTTTTAATTTTGTCGCTCATCAATTGGATGGAACTGATGGAAAACAAGCCAGGCG
>AAA.ABI.1860
CGAAAGAAGTTCTCAAGGGATTTGATAAATATAAGTATAGCAGCAAAGATACAAGTCCATTGTCAAATTATGTTATGCACCCATTCTGGGATTGGTTGGTTCAGTTTATACCTATCTGGTTAGCGCCTAATC
>AAA.ABI.1861
GAAGCCACTTGTTATCTCAGCTCCTAATACTGATGAACCAAATAAGCAACCTCCGGGTATTATTCGTC
>AAA.ABI.1862
ACAATACTGGATTTGAATCTCCTATACCAAAGCGACAAATGACCATTCCATTGCCTCACATATCTGAACTGA
>AAA.ABI.1863
TTTACCCCACCAAGAGTTTTAAAAGATGGAAAATATATTGGGGGTTATGATGAGTTTTATGAAGCTGCCGAAGCTGAAA
>AAA.ABI.1864
GATAGAGCTATAAATATTTTTTATTTGGATAATTACAGTCTTACTAAAGGATCAACTATCAGAGGGCACAGTAATGC
>AAA.ABI.1865
CGGTAATACCCTAGCGGTTGGAAATAAAGAAGATTTGGTTTCCTGGTTGGATGTTCGAAAAGGGCTAGAGG
>AAA.ABI.1866
TTTAACTACCGGTTTGGGTACTTTATATTTTTATAGTTTTCCGAATTTAAAGCGAGAATATACTCTT
>AAA.ABI.1867
GGATATTTCTGAAACAGCTTGTATTGGGACACTGTCTAGACTTGAATGGCCATTGAGAACAGTTGGCTTTTCTTATG
>AAA.ABI.1868
TATGTGTAAAACTGAAAAAAATTTATGGAGTCAAAAGTGAAGAATCAGTTTCAGAGATTTCATCAGAGTTCCATGTGT
>AAA.ABI.1869
AAACGAAGAGAACTTGGCAAACAACTTCATCAACTGAAACAAACACAAAAAGAAAGAGAAGAGGAAGAAGCTAAAGCTC
>AAA.ABI.1870
AATCAGCAATTAGCGAAGCCAAATGAAGACAAAATGGAATTAAAACACCGCAATATTGATAACGGTGAATCC
>AAA.ABI.1871
TGTTTGAAATCAAGCAGTTTTTCCCCAGAAGAACAATTTTGACTACTGATGATAAAATGACA
>AAA.ABI.1872
AATTAATTTTATATGCATAACCATATGGTCAATATTTGAATGGGTGTTATCAAAATTTAGGAGAGTTCCTTCATATCC
>AAA.ABI.1873
ATGTGACGAGAATAATGAGCCATTATACCATTCAAAGATTACAAGGCCAGCATGGGCAAAGACCATGTTTCACCGTGACACTTTAACTAGAATGCCAAAGGACATTAGAGATTTTACTAACTCGATTTCAGGATTTGATTTATCCAAGGACAAATACCTCTGGATGCTTAATGTCAGTCAACTTCAACTCGTGATGAACAGTATTATGACCCAGATCGAAGAGTTGAACGAATCACTCGTTATAGCGCTCATTGCCAGGGATGAATTGAAATCTGAACAATTAAATCTCGTTGTTAATGTTGAGAATCTCACTGTGAAAGCCCGCAATCTCGCTCAATTCTGGAAATAT
>AAA.ABI.1874
TATAAATGATCAAATTTGATGTTTGCTGATATTTGATGAGTAACGTAAAAGAGCGAGGCTGGACTG
>AAA.ABI.1875
AAAATCGGAAGCGCTGTTTTCGTCAAATTCACAATAAATTTCCGAATTACACAATGGGAGAATTGTTGCATTT
>AAA.ABI.1876
AATAACAAATTATGTCACCAATTTGAAAAAGAAAGGCTATCGGGAAGATCAAGCTCTTCTAGCG
>AAA.ABI.1877
AATGAAATTAATCCCATCGGAATCTGGATTAGCTAATAGTGTTGAGAAAAGAGAATTCTCAATC
>AAA.ABI.1878
TCGTTTACGGAAGTATAGTAGTTCACGGTAAAAAGTTAGTAGGCCAACACATCATCGAAATAGAAGAGGTAGAAATCAGTGATCTCAGTGATGATATAATTCCTTATTATGGATTTTGTGTCAAAAGTCC
>AAA.ABI.1879
TAGCTATTTGTATTTTGGATTCAGGAGTTGTACAAGTGGCAGTCAACGGGGAAAGATTTGAAGAATTA
>AAA.ABI.1880
CGTATCCACCTATCAAAAACAATACGGAAGATTATTTATCAGAAACCTCAAGCGAGGATTCGGAT
>AAA.ABI.1881
TTTGCAATGGAAGATATGGAAATTGAAAATTTTTTCATTGAAGTAAATGAAGCTG
>AAA.ABI.1882
ACATTGGTTGTATGGTTGTCACTCATGACCACAGAGGACATGGGTTGAGTGAAGGAAAGAGGGGCATGATCT
>AAA.ABI.1883
AACTGTGAACAGGTCATTGAAGACAAATTGCGCGAGTTATCCCAGCCTCTCCTGAGTTCAACCAGCGCTT
>AAA.ABI.1884
AAATCTCCCTCGAAATCGCTGAACACTAAAGAGGGCTCCAGCAGTGCAACGTTCAAATCGAT
>AAA.ABI.1885
AATAATCAATTCCAAACCGATTACATTGAAGGAAATGTGACTCCTACATCTGGAGGAGGATTTGCGGTGGAATTGACCGGTGTCGAGACCGTTAAGCAATCCTCGTACAATAATCCACGTAAAAGGATTTCCTCTAACTCCGA
>AAA.ABI.1886
AGATCAAGGAAGTTGTACTATGATCAGATTGATGCGAGTTTTCTCTTGTTTTACAATGAGCGCGT
>AAA.ABI.1887
AAACACGGAGCTGATCCTAATATTATACAAAAAGCAACTGGAAAAACTCCATTAATGGCAGCTTGTG
>AAA.ABI.1888
GGAGCTGATTTGAAATTAAATGATTTAAATGGAAAAAATGTCCTTTATTATTGCGTGTCACCTACAGAAA
>AAA.ABI.1889
AGCTGCTGCCGACAGAGAGGGTAACTTAAAATTTTATTCATTGTCAAATTCTAAAGAGTTCCATTCTATCATGGCGCACAATGGAGAAATTCTTTCGATTGATTACTTTCAGTCTCCGTCGGCTCCTGATCTTGTATTGTTTTGTTCGGCATCC
>AAA.ABI.1890
AGAACATAAAATCAAAGCAAATGAATTTTTTAAAAACGGTGATTACAATAATGCAATTGTTGAATACGA
>AAA.ABI.1891
TGCTGATTTAGCAATCAGTCTTGATCCAAATTACGTTAAGGGTTATTATCGCAGAGCGTCAGCAAATATGGCCTTGGGAAAATTTAAATTAGCACAACAAGACTTTGAAACAGTTGTTAGAATCTATAAAAATGACAAAGATGCTAA
>AAA.ABI.1892
AAATGAATGGACTGCCAAGCAAAGAAAATCCATATAATTGGTTGCCTTTAGCTCATTTAATCAATAAACGCATATTGGCCATGCACGGAGGTCTGTTCCGTGACGAAGACGTCAC
>AAA.ABI.1893
GGTTTCATTGAACGATTGCAACGGTGATGTTACAGGTGACCTATATAACGTTATTTATTCATTTGGAG
>AAA.ABI.1894
TTACAGTTTCTTTAGGAATTTTTCTTGATAGCAATTTCGTAACGGTCTTACCAAATTTGAATCTGGCCTCTAAAG
>AAA.ABI.1895
GATGGCAACACAAAAGTGTATTTAATTCAAAATAGATGCCCAGTATTATCTACTGTTCAAATTAATCC
>AAA.ABI.1896
TCGACTATTGCAACAAGAAATCTCAGTGGAAGATCCCATTTGGCAAATACCTAAAGAAGGAACTTCAATTCGC
>AAA.ABI.1897
TGAGTGGTCTAGGAGGAATTGTAATTGCTCACAAGGGTGGGCCTATTAAGAAATTTATTTATATGGTTGTCGGAG
>AAA.ABI.1898
AATATAATAAAATTGTTAAAAATTATGGTGGACCAAAGTGCTAAAATGGTGGGATTCGTCGTCAGTTTCAT
>AAA.ABI.1899
GGAATTTTAATTTACGAAATGTTAAGTGGAAATCCTCCATTTTCCGATGACAATCCAATGCAGATTTATCAAAAGATTCTGAACAGTAAATTTGAATTCCCCAAACAAATAGATTCAATTGCCAAAGATTTGATCAAAAAATTACTCATATCAGAC
>AAA.ABI.1900
AAGAGGGGCCAGAAGATTTCGATATGGGCCAAGTTTCTTCGTTGATGGAAACATTTTCCA
>AAA.ABI.1901
TAATGGACAAAGTGGACCACTTGATGCTCTCAGAAATAAATGGAAAAGAGAGTTCAAAGGAACTTATGCTTC
>AAA.ABI.1902
AATCAGTGCGAGTTATTTAAAAATTGGAAAAAAATTTGGGAAGAAACTTATCCTATGAGACTGAAAAA
>AAA.ABI.1903
CAATGAGATTATTGATGAAGTTTTAGATTTGAATTTGTTAGTTCCTTTGGGTTGCAGTGATGATGG
>AAA.ABI.1904
AGCGTGCCTCTTGCACCGGGTCTTCATGATGCTGGTCATCTGGAAACTTTTTTGGGAGGTCCATCAA
>AAA.ABI.1905
GAAACTAAAGTCAGCCAAAGTCATTTTCGTTTTGGGTGGTCCGGGAAGTGGAAAAGGAACCCAATGTGA
>AAA.ABI.1906
CGTCAAATATCCTTTAAAGTTAGTAGACAAAGAAATAATTAGTCATGATACAACAAAGTTTCGTTTTATG
>AAA.ABI.1907
TTACCGTCACCAGATCACATTTTAGGATTGCCAATAGGGCAGCACATTTACTTGAGCTACAAAATTG
>AAA.ABI.1908
ATTATCATTTTTAACGTTACTCAATTCATGATTAGAGCGGCAAGTGCGAATGAAATATACACGTTTATTGAACCGTTTAATGAACGACCAATGGAAATGCGAATCGGAAGTGGTGGGAATATAAATATCTGTCAAACCTTTGAAGGGGCCATTGATATTTTTTACGATCCAACTCAAATCAGCTTACGAACAGGTCAAAACCATTTTCAACAATCAAAGTTTAATATAATTCAACTTACCATTGGTGTTTCGGTTGTTTTTATTGGAATCTTTATTTTAGTATGTCTTTTCAGAGGCAATCTTAAAAAATTAAATGACCATGTAACCATAAATGAGTATGAAAATGGCGATCACAT
>AAA.ABI.1909
GCGTCCGTGAATCCAAGATATTGTAGAAAAGCTTTGCCATTATATTCGAAATCAAAA
>AAA.ABI.1910
CAAAAGTACAACAAATTAATGAACTTGCTTTGAGAGCCAATAACAGACGCACTGAAAATGTTTGGTATG
>AAA.ABI.1911
TTCCGGAACTTCTATTCCTTGTAACTCTGAAGAAGAACAACAACGACTGAAACGAGATAATTATTACAAGCTTTTCAAAATTTTGGAGGAGCAAGAAGAGCATATCAAGAAGCTAGAGGCCTCACATAGCACAAACACAAAATGTTCTAACTGCAAGGAGGAAG
>AAA.ABI.1912
TATTTTGTTATTATGCATTGCATTCACGGTCTACGCTGAGAGACCAAAACAATGTGTTTTCCCATTTACTTACAAA
>AAA.ABI.1913
ACGTTCGACTGTGGGCCGAGTTTGATCCGATGGGAACAGGCTGGCTCTATTTCGAGGATATGTACAAAATGATGAAGAAATTGGGGCCGCCAGTTGGATTCGGTAAAAATTGCCCCTATAGAACAGCTTGCTGTAAACTGATCCGAATGAACATGATTCTTGACA
>AAA.ABI.1914
TCATTATTGCACTGAGCAGCATTACGCTCGTTATAAAGAGTCATACGAAACTGCCTGAAAGAGCATTTC
>AAA.ABI.1915
ACAAGTCCGACTTGGAGTTAGATAAAAATGAAACTAAATGCATAGATTTTGCTATAAAT
>AAA.ABI.1916
AGATGCAAAGGAAGGCAGTCAAATTGCCTATGCAATGTTCCATAATTTAGCCTATCGTTTTGGTCACAGTGATAAGCGAGTTCCACAGCCTGTTTATGCTGACTTTC
>AAA.ABI.1917
AGAGTTTTAGTCAAGGAATGCTATTACTTTTTCGATGTGCGACTGGGGAGAACTGGCAAGAAATCATGATA
>AAA.ABI.1918
TATATTTTCAGTTAATGATCCAAATGATGACATATTTTTGCGACTGACTGCTTCAGAGATTTT
>AAA.ABI.1919
TCAATATTCCTGATTCATGTTCTATTAATAAATGGCTTTACAACACTTGAAACTACTCCGTCATCTTCAACGA
>AAA.ABI.1920
GATTTTCTTCATTTTCTTCCTTAATCCTAAATGGAATTTATGAACATCAAATCTTCA
>AAA.ABI.1921
AAAATTGACATAGCTCATCATAATAGCAAAGCTGTCTTAGCAATTTTAGAAACTCTTGCAATGGATAAAGCAGTAGA
>AAA.ABI.1922
CAAATCAAAGAACAATCAGCAAATCAACAACAGCAAATATGCGAGATGGAAAGCAATGAAATGGAAAACC
>AAA.ABI.1923
AATCAAAGAACAATCAGCAAATCAACAACAGCAAATATGCGAGATGGAAAGCAATGAAATGGAAAAC
>AAA.ABI.1924
AAATCAAAGAACAATCAGCAAATCAACAACAGCAAATATGCGAGATGGAAAGCAATGAAATGGAAA
>AAA.ABI.1925
GACGATAGATTCGGGATTGGTGAGAACGAAAAAGCGAACAATGAAAACCTCAGAAGGTGATCGAACTAGT
>AAA.ABI.1926
GACGATACTGTTGCAGTAACGCAAAACTTTTGCAGCTCCTCTAATTTCCCGGTGGTTTGGT
>AAA.ABI.1927
TTGTATATATTTGACGGTAACTTTGGTGAGAATCCGAAACGAGCTAGACTTCTTGAAGACTATCAAATAAGTGATTACTTCAAAGAAGACTTGTTCAAATTATGTGGGGAAACCAGGCGACCACCGTATAGATGGTTTGTCATGGGGTCTGCGCGATC
>AAA.ABI.1928
AAGGTTTTATTGAAGATAGAAGTGTAGCTAAAAGTGCAGGTAAACCCCTCGGTGAAACAGTTATGTATTT
>AAA.ABI.1929
TGGGATATTATTAATAGCGGAGGTCATTTTTATATATGCGGGGATGCAAAGCATATGGCAAAAGATGTGAATAATACTCTG
>AAA.ABI.1930
TTACGGCGGTTTTACTAGATTACATCACGAATACAGGTCGAAATATGAAAGGTGTATGTACTCAT
>AAA.ABI.1931
GAAGCGGATTTTCTTAAAAATCTCTCGTCTATCGAAGGCAAAATTAAGTACCAAGAATGGATTCTAGATTCTCGGAGAA
>AAA.ABI.1932
TCTTGATCAAGTTATATCAATGGTTGCTATTGATGAGGATAATTCTAAACGACACCCATTTCCGTGTCCGACA
>AAA.ABI.1933
CAATCACTTTGGCATATCTGGAGATAAAATCGACATAAATGTTCGACAGTATCGGTTAGAGTTACCAGCAAACGTGCCTGAAAATAAAATATACAAGGGTGAAGTAACTCGGTTAGGAGCTTTTGAAAAGCAAAGACCACCATTTGATGCTAAAAATCCCTTTTTAG
>AAA.ABI.1934
TATTTTCGGCGGTGTTACTGGTTACTCATCAGATGACATAAATAAATTCCTATGGATGGTGAGAATCGG
>AAA.ABI.1935
TCATATTACAATTTCGATAAAATGTATACAGAAGGAGGAAAACCGCCCGGATATGATCGTGTTAGAAATGCA
>AAA.ABI.1936
AAACCTAGGTTTCAGGTGTCTAACTATTGAAAAAACAGTTAAAGACTGTAACAATAAAGAAACCTG
>AAA.ABI.1937
AATGCGTCAATTGCCCAAATGGCACATATTCTTTCCCCGGCTCCGATTCATGCAAAGAAAGCCCGGCTTGTGGTAGAGCTGACTACAGTTACAAATACACAGAGTGTGACAAACAGAACCAGCGAAAAAAGCAGTTCTTCTGGATATATCC
>AAA.ABI.1938
AACATCCGGACGATGATCTCATTTTCGCTATAAAAATTTCTAATGACAACTGTCAGTCCACTTCTCCATC
>AAA.ABI.1939
TTGCAGATGCTCACAAAAGAAGACAAAATGAAGGAATTGTTGAATTTAAAACTCGAGCAGATA
>AAA.ABI.1940
TATATATTTTCTGAACTAAACACGAAAGATTTGGAAGATTTAAATACCACGTACATTTCTCCAAGT
>AAA.ABI.1941
AGTGGAAACCTTTGGAATCAATAAATCCCGAACTAACAATGTTATTCTACAAGTTTAAAGAACTT
>AAA.ABI.1942
AATTTTCTATTCTTCGGAAGTTTTAAATATGTTAGATAAAAATATTTGTGCGGAATTCGAAATT
>AAA.ABI.1943
GATTCTGAAACTGAAGGAATTTATTATCACCATATATTTCTAAATCACTGTCAACGATACAAT
>AAA.ABI.1944
CATTCCTAATTTTTAAGAATGACAATAATTTTACAGAGGTTAAATCTATGCTTTACAACGACTTAA
>AAA.ABI.1945
CAACTGAATTAGAATCGGCAAAGGATTTGAAGGATTTGAAATCTGTAGTAGATTTTTTAATTCGAGAACAAGTTTTATTCAATTTAAAATCTAAAGACATTGAAAAAGTTAAAAACTACTTAAAATTATCTGCTGAATTGTCTAGGAAAGATCTCTCCAATCAGGCATTACCTTTTGTTTTAT
>AAA.ABI.1946
CATTTATGGAAGAATGTATTTTAAAATTGAAAGATACGTCTGTGTTTCTATCAAGTAGAGCACTGCTTCTTCGAATTTGCAATGACCTGCTTCGGCGATTATCAAAATCTCAAAATACAGTTTT
>AAA.ABI.1947
AAATTGTAGATTTAGAAGAAGAAGTCCTAAAGAAATGTATTCCAATGTACGCGAGAATGATTCACGAAAGAAGCGGACCTTTGAAACGGTTCTTTTATGGAAAGTCTTCTCACTGCATTTTTGCGATGGAGAGAAGGGTTTTATTGA
>AAA.ABI.1948
TGCTGCGGCGCAAAATGCTGGAACTGAATGAGGAATGGCAATCGACCAATCAGACATACGCCAAGTTCAAG
>AAA.ABI.1949
TGAACAAAGAATTATGGCATTAGAAAATCAGGTCTCAAACAATCAAAGAGATTGGCAAAAAGAAAAAAA
>AAA.ABI.1950
GATAGTGAGTTTTACGAAAATTTCAAACTAATTTTAAATAATGAATGAAACTGCCCCACCTTATAGTCAACAACCACAAATGCAATTTACAAGTCCAATTTATCAACAGCAGCCTCAGATGACATCCAACCAGACTGTGATTATACAACAACCCGTGATTCAATATGGCGGGCGAGAATGGAGTTCTTCATTGTGTTCATGTTTCGACGACATGGAGTCATGTTGTTGTGTGTTTCTTGTGGCACCATGCTAT
>AAA.ABI.1951
TCTGGGAAATTTGTGAAATTGATAAATCCTACGGATAAAGATATTTGCATTGGTGGATGGATGCTGAAATATATCGCTGATAACCAGGAAACCAGCTATAAATTCCATCACAACCTTCATATCAAGGCCAAATCGGATTGCACAGTTTGGAGCAGTGATGCGAATGAAACTCACAATCCACCAAGCGATTTGGTGATGAAAGGCCAGCGCTTTTTCTCTGGTTCTAACATTAAAATCAACCTAACAAACGCTGACAATCAGGAGGAGGCGAATTGTGTGCTGGCGAAGGAGCAT
>AAA.ABI.1952
GCGATCAATTTTTGAGTCTTGATGACAAATCCAAGATCGGCCACCTGAAACAAATGGAAAAAGACCTGAGAAAAAGGTTTTTATTGTGCTTTCAGTGCGCCCTCGATATCAGCGCA
>AAA.ABI.1953
TTCCCGTTTAGAGACAATATAGACCGAGCGGTTAAAAAATCAGTCTTTCCTTCACCTGGCTGTCAGTCACGGCACCGTCAACGTCATCCATCCGTTATTGGCTGCCGGATGTGACCCAGTTCAGCGGAACACCGAAAATGAAACTCCTTACGCCCAGGCAATCCGCCAGAAGAATAAAGCCGTATGCAACGCAATGAGTGATTACATGTTCAAGAATCCCGAGCAATACGATTATTTCGCTGCTAAATTTCCCGGAGGCAAAGACCCTATGAAGGAAGAA
>AAA.ABI.1954
TTCCCGTTTAGAGACAATATAGACCGAGCGGTTAAATCCGGTGTCAGGTTTATTGCGGCTCC
>AAA.ABI.1955
AGGTTTATCGGCAGATGTCGACGATTGAGATTTACGATTCGGGATCTATTGCCAGTTTCATCAACTT
>AAA.ABI.1956
TATTTCAAGAATTCCGCCGCTGGTGATTCCCAGCTCCCAGAAAGTGCAATTCGAGATCTTATAGTAGCTACTATAGCTTTAAAATATACTCAATCTAATTCGGTATGTTATGCCAAGAATGGCCAAGTTATCGGTATCGGAGCGGGCCAACA
>AAA.ABI.1957
GCCAAAAAAGGAGGAAAATATTGCGTTTTAAAGATTGACAGAAATTATCGGCCGCAAAATGATGAAATTAAAAC
>AAA.ABI.1958
GAATTGACTCCTTTAGCATCTGCTTATGCTCGGGCCAGAGGAGCGGACAGAATGTCTTCTTTTGGAGATTT
>AAA.ABI.1959
CATGGATGACACCTTACGCTGTTTTAGTCCAAAAGGCCGGCAAATGTGGTGCAAAACACTT
>AAA.ABI.1960
CAATTTGCCTTGTTAATGGTTACTAGAAGTGGGAGTTTGATAATAAAACTGTTGAAG
>AAA.ABI.1961
TGATCAAGCCTTTCGAGAGCGGGAAAATTCCGTTGCTATCCACCGGAAATTCATGGAGGACCTT
>AAA.ABI.1962
AGGAAGTCTGATCCCATAATATTAGCAATTGAGGTGCATGGAATTGGGCCAACTTTTAAAAT
>AAA.ABI.1963
ATTTATGCAATTGATGATTCTGTAATTCAGGTTCCCCTTCTGGTGCCGGGAGTGAGTT
>AAA.ABI.1964
AAACGGAGGGAAGTTAAAGGATAAAGTTGAGTCATGGATTGGAGAAGTCGAAACCTTCT
>AAA.ABI.1965
GCGGCCAAGGTGGAACTATCACAGAATGTTCCGAGAAATGGAAAATAAGATTCAAGGAATTTT
>AAA.ABI.1966
CGGAAACTGTGAACATTTGGACGCATTTGTTAGGCTGGTTAGGATTCCTGGCAATTGCTGTTGTGAT
>AAA.ABI.1967
ACTGCCACTCACAACGCGTTGGCAAAATTTTTAACAAACTCGATTATTGTGGCATCGCCTTCCTCACAGTAG
>AAA.ABI.1968
CCGAGCGCATTTTGCCTGGCAGATTTGACATCATTTTCCAGAGCCACCAAATCTTCCACGTGTTTGTCGTT
>AAA.ABI.1969
CAGATAACAAAGATTTTTTACAGAAATTGAAAATCATCACTTCTACAGACCCACCTTGGAATTTGAG
>AAA.ABI.1970
TCATATATTTGAAGGAAAAGATGTTATCGCACAAGCCAAAACTGGAACAGGAAAAACTTTTGCGTTTGCATTACCAGTAA
>AAA.ABI.1971
AATGGCAACTTGGATCCTAGCAAAACCCAATTTATATCGGTTCCTGATGCGACTGGGGCAGTGATGGATGAGGTGTCGGATAAGTTGTCCGTTCTGTTTCTTGGGTATTTGCGTAACCTTGGAATGCTGGTCACTGTTACTCCTGACAAGTTGCAGAAAGCGG
>AAA.ABI.1972
CTGCAGAACTGGCTACTTGATCACTGGTTTGGAGCGTGCACCGAGCGCAACATGGATTTAGAACAGTC
>AAA.ABI.1973
AGGCCATCAGGTTGATTCGGCCGGTTTTAGCAACGAATACTGTCGAGATGAGGATTATCGGCTGCTATCAACAGAATTCGGTTATGCCGATTCTGTTGATGGGAGCTCCACCGTATCTGCTGGCAATTCAGCGCCACAGAGACCAATTAGCAATTATCCTACCATGGCGGAACTCGCAGACATCGTAGCCGATGTTGTCGACCATTTTCAGCTCAAATTTTTTCTCGGATTCGGTATGGGTGCAGGCTCTAATGTTCTGACGCGTTATGGGCTCTTGTATCCCAATAAATTACTGGGATTGTTCCTCATCAA
>AAA.ABI.1974
AACAGAAAAACCAGTATCAAATCTCAATCATCTTTAGAGGTGCGGGATATCAACACCAAGGTTGGGTTTTCTA
>AAA.ABI.1975
CACAGTTATCGAATTGTAAAGCTTTTACTTTTAGGAACTGGGGAATCTGGAAAAAGCACAATTGTTAAACAAATGAAATTAATTGTAAATAATGGTCATTCACAAGCTGAGAGATTGG
>AAA.ABI.1976
CAAAGCTCGACATAAGTTTTACCAATCCAGAGCGATTGAATGATGCTCAAACTCTTCTTCAATTGGCTGGAACCG
>AAA.ABI.1977
TCCGCCGAGTATCAGTTAATCGATTCAGCAGAATACTACCTAAATTCACTTGAAAGGCTCAGTAATTCAA
>AAA.ABI.1978
CGAGACAACAGTTGAATTTAAAGAGTTAATTATGAAAATAGTCGATGTCGGTGGTCAGCGCGCAGAAAGGA
>AAA.ABI.1979
AATGAGTATGATCTGAGATTACGCGAAGATCCCGAAGTTAACAGAATGATGGAATCTCTGAGATTATTCGACAG
>AAA.ABI.1980
ATAGAAATGTCACAACTTATTCAGCTCATGTTAATAAGGTTAATCCTGTTTACTTCTCCAATGTACCGGAAGA
>AAA.ABI.1981
GACACTCGATAGAAATCCTACGGCTTTTCATCCAAAAATAGGACGTGGGGAAGGTGAAAGAAAACATACCAAAGGTTGTAATTGCAAGCGATCTGGATGCCTTAAAAATTATTGTGAATGCTATGAAGCTAAAATTAGCTGTACTGATAGTTGTAGATGTCA
>AAA.ABI.1982
TGTCCAAGATGAAAATCCAAAGATATCAAGACGGCAATGAGGATTCGTGCGCAATCTGTCTGATGGAATTTTCTCAAAACTCCAAATTACGGAAACTTCCTTGTGGGCACGGGTTTCATTCGAAATGCATTGATCATTG
>AAA.ABI.1983
AGTGAAAGATTTTTTCTATTCGCCTTCACTTGATCAGATTAAATCTGGCGTCGGATTCATTGAGA
>AAA.ABI.1984
AAAATACAAATTGAAAAATCTAATTCAATATTGAGATGGGAATTTAAAAGTTCTGATTATGATTTG
>AAA.ABI.1985
GGAAATGGTTTATTCGAGGCGTCATTCTCACACAACTGAGTCCTACAGCTCTCGAACAGGCAGACGGCG
>AAA.ABI.1986
CTAACCGAAATCACCATTTTAGAATGTGGCGAAAAGAATTCATCATATGAACACTTTAAACAACAATTGATGAAAA
>AAA.ABI.1987
ATATGGTAAAAGAAGAGTCTGTGTTTTGCCTACCAAGCGAGCCCTTTGGCATATCAAACTACTTTAGAATTCTG
>AAA.ABI.1988
GGATCCGATTCTATCTAGTGATAACGTTTTGAGAGCATATTCTGCTCGTGGTTATTATGGAATTAATC
>AAA.ABI.1989
AAGAAGGCGGATGGGCTCCACTTTGCGGGGAAAGTGATGAGGAATCAGAGAATGAGGATATGGAAGAGGATG
>AAA.ABI.1990
GGTGGCCGAAATTACATGTTCCCATTATGGTTGTGAAAAGTAAAACAAATAGTCTAAAC
>AAA.ABI.1991
TCAGTCATATCACTAGAAAGCCTCCTATAAAAGTCACTGTCCGATGGACATTTTCTTGCGTAAACTG
>AAA.ABI.1992
AAGAAGTGAAAAAGCTAGCAGAACAAACAATGGCTGCAAACGCGGAGTTGAAAAGGGCAGCCTCGAATTCGATTCAACAGGAAACTGATGATAAACTAGATTTTATTAAAGCTGAAATTCAAAATTCAATTGCAAATCGTCAAATTGAGGAATCCATTACAACTTC
>AAA.ABI.1993
TAATGTCATAAACGAAATGCACGATTACCTAACTAATTTAGCTGGGGTGTGTGATGTTAAAAC
>AAA.ABI.1994
CAATACCCCAGTCAATAGTCCGCCCCCGAAATTCAACCCGTCTCTGTCTCTCTATCATCAGCCCAA
>AAA.ABI.1995
TTTCACACAAATCCCGAGATTTCTTCACCCAGAAAATACATTGAATCTGACGAAATATATGCTCGA
>AAA.ABI.1996
CCGAGGAAGACTTTGCTGACATCAGCACGAATGTAAACAAATTCTTCCTGGCGATGAAGAAACTGT
>AAA.ABI.1997
AGCAGTCAGATTGATGACTCATGGCATTCAACCATGTGGAGAAAATTGGAATGAAAGCGAAATCAATGAATTT
>AAA.ABI.1998
ACAATTGCATCGATAAATAAGTGTATTTATTCTGGCAAACAGATCATCACCGACTGTGGAGAAAAACTGGAAAAAAATAAGAAATTCAAAGCTCAACCATATGGAGTACCAATAAGCATTAAATGTCCGACAAATTGCATTCGAACTTGGCCGTGTTGGGGATATAAAGTTTATTCGGCGGATAGCCCAATTTGCTGGGCAGCAAAACAGAATTT
>AAA.ABI.1999
TGAATCAATTCAAGTTCACCATGGTCGAAAATGGAGTATTCTCCGCATTACCTCACATTTTG
>AAA.ABI.2000
ACGACCTAATTGCTCGACCAGACAACGGGAAAATATTTTACGAAATGAATATGAAAGACGGAGA
>AAA.ABI.2001
AGACCTGATCCACTCGGAAATGTTGATCTGCAAGTAGCAATGCCATTGAGAGAAATTAACACTT
>AAA.ABI.2002
GATAAAATCGGTCGAAAACCAACTGACCCAGTGAACACACCAACAATGGCTGGAGGATTATTTAGTATTAGCAAGAAATATTTTGATCATTTAGGGGGTTACGATCCTGGATTTGATATATGGGGAGGAGAGAATCTGGAATTGTCTTTCAAAATTTGGATGTGCGGTGGAATCATGCGCAT
>AAA.ABI.2003
CAAATATTTTCACTTAACCATAGTTCGACATGGTGAAACGGATGAAAATAAAAATAAAATAA
>AAA.ABI.2004
ATTGATATAATTTATTGCAGTGATTTGAAAAGAACATGCCAGACAGCCAATGAGATCGCAATCAGAAACGAAC
>AAA.ABI.2005
TACACAAGTATCCCCGGTTCTGACAATGATAGCTCAGTTGGAACCGACTATATGGCAGGTAATGCC
>AAA.ABI.2006
TTGCTTATTGTAACAGTTGTGGTCACCGATGGAAGTTCTGCTAAAATCGGTCGTGGTGGGTGCTCGAGGC
>AAA.ABI.2007
TTTCGGCTGAGAAACTTGCGGTGATGTCATCTGAGGACATGGCAAGTGACGAAATGAAGGAAATGCGTA
>AAA.ABI.2008
TCGATCGATGATAAGTCAAGCGTTAGAAAGTGGACACGTTCCGGAAGGGTCATTCGACACGGAATATCTCTCAG
>AAA.ABI.2009
ACAATTAATTAAACAATGGAAGAAACTAGTACCTAATGCTAAAACCACTAAAAGAAACAGACCAAGTGAT
>AAA.ABI.2010
CTTGAATCCGGCAATCCTGCAATATTTACTCAGGAAATTATGACCGACACCAATCAAGCGAAGCAGTCTC
>AAA.ABI.2011
GGAGCCGTTGCCACTTGAAAAGCCTAACCGACCAGATGGCTCCTTCCTAAACTT
>AAA.ABI.2012
AGATTCAGATGAAGAAGACGGTGAAGAAATCGGGGGTTGTGTGGAATTGGAAATGGAATTGGTCACAGCAGAAGAAGCAGAGTCAAATCCTGTCGGACTGGGGAGGGCAGAGCCGATGCCGCTAGAAGCACCAATGAGACCCGACGGATCGTTCCTCAGCTTC
>AAA.ABI.2013
AGTGGATTTCGTTGTCAGAGTTTATATAATAAAGGCAATCAATCTCCATCCATCGGATTTA
>AAA.ABI.2014
TGACGTTACGGCTCCAGTCCCAGGAACAGTGGAAAAAGTGAAACCGGTACTGCCACAGAC
>AAA.ABI.2015
AAATTTCGAAGATAACCTAGTTTTTTTGGACCTGAGGTTACCCACAAGCACACAGTTCTGGCCTC
>AAA.ABI.2016
AAGTTCAATTTGATTTTTAAAAAATTTACTGAAAAAATTGCCGGCGAATACACCCTGAAAATCATTGCTGACGACGGCTCGTCGATTAATGCGACGGGAAATATATTTTCTCCACCGTTTCTTCAAGAATTCCAGGAATCGAA
>AAA.ABI.2017
GCAACGATTCGGTTATTATGCAACTGCGAGTCAAAGATAAATTGGCGCCCCTTTGGCCTTTTATTGGAATCGTC
>AAA.ABI.2018
TTTGATAGATAAATTCGCTGACGTCAGATTCAATGAAGATATTTTGTGTGACGAAGA
>AAA.ABI.2019
TCTGTAAAAGTGAATTATACATGGATAATAAAGTATGTGTACCTAAAGATCAGTGCAAAACAAATGA
>AAA.ABI.2020
AATGGTCCAGGAAAATTCTGTGCTCCAATAAAGTTAGGGTGTGAAGTAACAAAGGATT
>AAA.ABI.2021
TGGGGATGGCAAAACTTGCAAACCTGCGGGTCCAATGGAAAATCTTTTAATTAGTC
>AAA.ABI.2022
CCAGGAGAAATTACTATTAATTCTAAAGACGGGGAAATGTTTTGGATATGTCACACCAGAAATTTC
>AAA.ABI.2023
TGTAGGAAACAGACATTTTCCAAATGGATACGAATGCAATGTAGAGAAAGACTTATGG
>AAA.ABI.2024
CGTTGCCTTTTCCAGTCGATTCTCAGCAAGCTTTCCCAACAGATAGCGCGATCGATGAAGAC
>AAA.ABI.2025
TGCGCTCTCGCCTGTGGCAGCAGATGAATCTAAATTGAATCGCTTGAACACGATTTTTGCTGATGTTCAAAAGACAATTTCGC
>AAA.ABI.2026
AACCCCGCCACTTTTGCCTCCTCAATTGCTTCAAGTAATTTTAAACAAAGAAACTGGGGTTCATTGTGACCCT
>AAA.ABI.2027
AGAAGCAATGACACCATTTATTACTCAAGTTGAATCTTTAGTTGATTTAAGAAAAGTAAAT
>AAA.ABI.2028
TAAAGGAACTTAACTTTTATGAACCACCTCGAGAAATAAATCAATTTACTAATATTAAACATGGCATGCGTATTG
>AAA.ABI.2029
GAAAAGCAGTTATACAGTTGACTACAAAAACTGAACCAGTAGATCCAAGTAATAACGAATTTTGGGATCA
>AAA.ABI.2030
AGCGTCATGTCTAACAACAAAAGAACAGCATACGATTTTAAATTGTGTTCGTATGTTAACAAGAAT
>AAA.ABI.2031
TTTCAATCAACAATGCGAGTCCAATGAAGATCAGGACAAAACCCCAGTAGCAGAGCAGCTTATGAATTGCATATCGAATTTATTATTCTACCCTGATTTCACGGTGTC
>AAA.ABI.2032
CCCTGGTTTCAAAGAAAAAACTTTTATTGTTCAAGGATTTGGTAATGTTGGTTTACACAGTATGAG
>AAA.ABI.2033
AAATATGAAAAGGATTCTAATTATATGCTTCTTGATAGTGTCAGTAAATCGTTAGAGGAGAAATTGAAAATTCCAATACACATAACTCCTTCTGAAGATTTCGCTTTAAGAATCTCTGGGGCTTCGGAAAGAGATATAGTACATTCCGGA
>AAA.ABI.2034
TGCAAATGGCCCCACGACACCTGAAGCAGATGAAATTCTTCAAAAACGAAATATTTTGGTCA
>AAA.ABI.2035
GAATCAGTCCTCGAGAGTTGGAAGATTATAAATTGGAACACGGCACAATAGTTGGGTTCCCAAATGCA
>AAA.ABI.2036
GAAGTAACAAAATATTAACGAACAAACAACTGGATAAAGATTTTCTCGTTACTACCGGTCCAAATTACGGTGGCAATT
>AAA.ABI.2037
AATGTAGTCAGTGAAACTTCGATTGATTTTACCAGCGGTTCTTTTAACTCTGTGATTGGCTCATCGA
>AAA.ABI.2038
GCAACATATAAGTGAACGAGAACCTGATGATATCGTTGAAGATCCATCATTAAATCCAACAA
>AAA.ABI.2039
CTGGTTAATTTTTTCAGTTCATGACACAATAATAAATTGGTATGATGCGGTCGTTATGCTGCTCATTTATG
>AAA.ABI.2040
CCTGATGAATCGTTGCTGGAAATACATTTGAAAGGGTTTAGGCACTATCGGATTCTGAATAGGGAGG
>AAA.ABI.2041
TTTGTATATTCTGATTACACTTATCATTTTCATTGCTTTGGCAGTAATTTGCGATGATTTCTTTGTGCC
>AAA.ABI.2042
TGAATCTGATGTTGGCATAGGAACGATTACTGGGTCAGCTGTCTTCAATTTGTTGGTGATAATTT
>AAA.ABI.2043
AGTCTGAAAATATGCCACATTTAGGTCCTTGTGATATGCCTGTGATTTTGTGTGGTGACTT
>AAA.ABI.2044
GGCTCTTAGTATAATTTTAGAGGTTAAGGATCCAAAAATGAACAAAAGAAAACTTTGTGTATCGACAG
>AAA.ABI.2045
GATGAGCATGAAAGCGGGCTCAAATGGACTAATTACACGTATGATTTTCGGGGAATTATCGATTACATATTTTTC
>AAA.ABI.2046
GCAATACGAGGGAACCAAAAAAAAAGATTAATTTGAATCACTCATACAATGTAAATAACCAATTTCGTGGAGCT
>AAA.ABI.2047
GGCCTAAAAAATGATCCAAATTTCATACCAAGGACAAATAAATACGGGCTTGATTACAAGAAATTGCCCATCAAGCGTG
>AAA.ABI.2048
TCAATTCGTTATACATCGCGATTTATCTGCTGAAAATATTCTATTACACAAAACCCAATCCG
>AAA.ABI.2049
TTACAACGGAGTCTTTGGTTACTTAACTGAGTTTCTCGATTATGGTAATATGTCTCG
>AAA.ABI.2050
AAAACAAATCAAAGAATCTATTTTTCGTTCGATCCAACTGGAAACTACATAATGACCGGTAATCACAAT
>AAA.ABI.2051
AATATTGATCCAGAATTCCATAAAGAACCTATTTCGGGTTCAATTCCAAACTCACAGCTTAACAGAAGAAC
>AAA.ABI.2052
ATTCGAAATTTGTACAAAGAAATCTGGACCACCAAGATGTCCATATCCATTTGAA
>AAA.ABI.2053
GCAACGAATAGCAAATGGTTTAGATCCCACTCACATCTGTGAAGAGCTGATGATGCGATGCCTGG
>AAA.ABI.2054
ACAAAACGAACGGCTGAAGAACAAATTGTCACCGCTAATCCTGATGTAATAGTAAAAGAA
>AAA.ABI.2055
AATTTACATAAATTATTGACAGCTCAAGCTGAATATGAAAAAGGGGATTTACCTGAAGCGATACGAA
>AAA.ABI.2056
ACTATGGATCCGGATGGTTATCAATGGCAAATGCAGGACCCGATTCAAATGGCAGTCAATTTTTTATCACCGTTAAAGATACGCCGTGGTTGAATGGTAGACATGTTGTGTTTGGAAAAGTTTTGGAGGGAATGAATATAGTGAGACAGATTGAAAATACAAAAACTGGTC
>AAA.ABI.2057
AAAACTGTTACCAATTTTAAATCAATAGCTGAAGGATATAAAACAAGTGATGGGAAATTATTGACTTATAAAGGCAGCA
>AAA.ABI.2058
ATTATGGCGTCATGCTAGAGCATTGAGAGAATTAGCCAACAATACAGCTGATAAGGCTGAAAACAAACGTCTACTTCAAAAAGCTTTATCGGTTGCAAAAAGTGGTCTGGTGAATGACGAAAGCAATGTCGGATGTAATAAATGGTACGGAATTTTGCTTGATTTAACTGGAAGAATCGAAGGAATTAAAAAACGAATTGAAAATTCATTTGAGGTCAAAAAACATTTGGATATAGCCAATGAGAAAGCAAATAAATCCGATTGCGGCGTGTTGCATTCACTAGGTGTTTGGTGCTTTGAAGTTTCTGCTTTGAGCTGGATCAATAGAAAGCTAGCGGCAACATTTTTTGCAACACCTCCTACATCAACATTTGAAGAGGCTCTTGAACATCTGACTTCAGCTGAAAAAATTAATCCTGGTTTTTATGCATCAAATTTGTTATATATTGG
>AAA.ABI.2059
TAGACTACGACGGAACCGATGTTGATACAATGAATGCGAAGGAAGAGGCGAAGGAATTAATGAAGAAATTG
>AAA.ABI.2060
CATCCAACTGTTAAAGAAGTCGATGGATTTTGCTATGTTTGTCCTTCTAAAATCATGGAAACAAAATATTT
>AAA.ABI.2061
AAACAGATCGATCTATATCCCTGTTTCTATTGATAAAGACGATCATAATGAAATTTGCGATGTTCGCCCTTTAATTGAGGGCATCAATGAGTTGTACCCGAGTTTGCAAGATAAACTTCAGAAATATCGAAAATTCAAGC
>AAA.ABI.2062
CCGAATAATATAAGATTGTGGCAGATGAAAGCAAGGAAAAATCAAACTACTCGTATTACAGTTTTAG
>AAA.ABI.2063
AATCAATTTTCAGTAAATCTAAACCACGAAGGCCAATCGGAGTCCTAGATGATGAGGTTCAGCTAAATATCAGCCCTAG
>AAA.ABI.2064
AAATATCTGATTGAATTTCTTATTGAGGTCGCTGAGCATTCCGACAAAAATATGATGACA
>AAA.ABI.2065
TTTGGTTTCGGACGTACATGTGGGGAGTTATTTACTTAAGAAATTCTGATCCAGCTATATGGCATGATACAAA
>AAA.ABI.2066
AGTTCTGGTTCCCCAAGTTGAAAAATTGTGCATTGAAAAGGGGCTTACAGATGAATCAGAAATACTAAATTT
>AAA.ABI.2067
AAATATTAAATAATATCGTTCAGTATCAATTCGATGGAAACAGCAATTTAGTTTACAGTATTA
>AAA.ABI.2068
ACTGGAACACATGCAGATTTATTGATAATAGTTTTTCATAAAATAATTACTACAGGTCATCATTTACTCCAACCACTATTTGATTGCTTACTAACTGTTATAGTTAATGTATCTCCTTATCTTAAAAGTTTATCGATGGTAA
>AAA.ABI.2069
ATACGATAGAACCATTAATGGAGGTTGCATTACAGATTTTATGTGTAACATTAGAAACTATTGATGAA
>AAA.ABI.2070
ATGTTCATTAAGTGCAAAGGACAAAGAAATTGCATTAAACTGTATTAGAATATTAACA
>AAA.ABI.2071
TAAATCTGGAGGAATACATATACGAGATTCACGATTCTGCACTCAATAAATCAGATGAA
>AAA.ABI.2072
AATTACAGTCATTCCCAAGCTACCACTGATGCTTTTAATCTCTACATGTGTCCCAATGGCCCAGTCAGTG
>AAA.ABI.2073
AATGAAAGAGTGCCACTTCCAGATGCACAGAAAAATAATCCGAGCTTTGAAGAAAGTTTCGATAGTGGGCC
>AAA.ABI.2074
AATTGTAACCTGGAGGAGGCGCATTTGCTTTTTCGTCGATATGTCATTGAAGATCTTCCATTG
>AAA.ABI.2075
TAATTATTATATTCATATTCTGCATCGGGCTATGTCTATTAATTGTTTATTTGATGATTAGAATAA
>AAA.ABI.2076
CGGTTGCCAAAGCAAATATGGACAAGAATATTTTGATAGCAGTATCCAGCTGGCTGTTGAATTTGAGT
>AAA.ABI.2077
TGTTTATTCAAAACATGGTTACATTGATTTTTTCCAGGTAGTTGGAATTTGCGATGAAGAGAT
>AAA.ABI.2078
GGAGGCAGTAAAATACTTTCAGCTACAACACAAGTTTCTATTCTTTCCAAATTGTTGAAAAAGACCATTAAAGAGGCAATAGACATTCCCCGAGTTCACCATCAATTAATTCCAGATGAAGTTGTTGCGGAAATGAATTTTCCGGATGTTCTAGTTGAAAGTCTGAGGCAAAAAGGTCAT
>AAA.ABI.2079
TATTGACAATGTCATTGAATTGCACCGACTGTAAAAATAATTTATCAGTTCCTGCAATGCCAGATAATAGCACTGTT
>AAA.ABI.2080
TTGACAATGTCATTGAATTGCACCGACTGTAAAAATAATTTATCAGTTCCTGCAATGCCAGATAATAGCACTGT
>AAA.ABI.2081
TATTGACAATGTCATTGAATTGCACCGACTGTAAAAATAATTTATCAGTTCCTGCAATGCCAGATAATAGCAC
>AAA.ABI.2082
ATCTAGTAAGACAATTCAGACAAGTCAATATATCAGTGGCCCAGTGACCAATCTATCTGTAACTAGT
>AAA.ABI.2083
ATTCGAACCGGATAAGATTTTTTTAGTCCCGAAAGCTGTTCCTTTTATGTTTTATAATCGAAGCGAATTGGCGGTC
>AAA.ABI.2084
AACAAAGAATTGACTACATAATTATAAATTTCGACAAAAATGCAACAATCGAAAGCACAAAGCTGGAAGATGAGAA
>AAA.ABI.2085
TTGTAGAGAAAACGGAGTTGTCGTACTTGAAACTAACTGTATGGGCTTCGACGGAGATTGTTATAAGG
>AAA.ABI.2086
AATTCACAAAGTGATCTATCAAAAAACAGATCGATTAATAAAATGCCCAGAAGGCTTCATTTTCTTGGACAAAGTTTGCCAATACAAAACTACAAAGGCAATTTACTGCAAATGGGAT
>AAA.ABI.2087
CGTATTAAATCACACTGATTCAATAACTTTTATGGGAGGAAAGTCTCTTTTATCTTCTGGCTT
>AAA.ABI.2088
AGTATGTTGAGGACAAAGGATGCATTGATATTGACGAATGTCAGGCATCGAAAAAGTTG
>AAA.ABI.2089
CATTCGGGATGATGGGGACGAACTTGAACTCAAGACCGATTATGATCCAACATTCTAATGTTGCGATAGTGAAA
>AAA.ABI.2090
GAAAGCGCGATATATTAGAAGAAGCATATTTTACAGATGGCTGTTTGGCACATAAAACCTCACTGGGAA
>AAA.ABI.2091
AATCGATTCGGGTTTAATATTAAATTCCTATTTTCTCCTAATTCAAGACACGGAATATCG
>AAA.ABI.2092
TTGGAATGCCTGAAACTAATGTTGAAAATTACGATAAAGCATCAGTTCTTACTTATCTGCCTCGTTTAC
>AAA.ABI.2093
TTAGACAATGTTGGCATCTATGGAAGCTCATATGGTGGATATTTAACTCTAATGGCTATTTTAAATTATTCT
>AAA.ABI.2094
AAAGATCTAGAGATGGATAACGAGTATGCATCATCAAAATTACTAGAACTTGACAATACTGTTGAT
>AAA.ABI.2095
CTATCGAAAACATTGGAACAGCTATTATATCAACATCGTGATCATAGAAGTGGAAAACTGGCAAAGTT
>AAA.ABI.2096
GGCTCTCATTAACTGTTGTACCATAGATTGGTTTCAGGCATGGCCAGAAGACGCATTAGAAAGAGTT
>AAA.ABI.2097
AACCGAAGACCACCAATTATATGCTATTATGAAAAAGGTCCAATTAGAATACATTATCACTAGAGAAGGGGGTTGGGATTCTTTGAGAGATTGGAGCGAAGTTTTAAGTGGAGGAGAAAAAC
>AAA.ABI.2098
TCCGGCAAATGAAGGTCAAAATCGGCGTATGTGCGTATTTGTATTTCGCTCTGGGTAGATT
>AAA.ABI.2099
CAGTTGGATCGGTGGCTCAGTAATGGGATCATTGGGAACATTTCAACAGATGTGGACCTCAAAACAG
>AAA.ABI.2100
AATATTGTTATTATTTGTGTTACAAGTGCAAAAATTCATATTATGGCGGTGAAGCACGCTGTGAACC
>AAA.ABI.2101
AAACAAAAAATAGAACATCCGGCTTTACAAGATCTGTTAGAACCTTATGATATCCTAGAGAA
>AAA.ABI.2102
AATCGACATTGTCAAAGTTTGGACTGAAACAGGATGGAGACGACGTTTGTATGATTTGTTT
>AAA.ABI.2103
AATCAGATACAAAGCTTGAAAAGTCGCAGAAACACTGAGAGAAATGTCCGTAGCAGAGTTAACAAAACCG
>AAA.ABI.2104
GAAAGAATGACAAGAAAATGAAAGATTTATTGCTACAACTGGATGAGTCGAGAAAAAATGAGGAAGGCATG
>AAA.ABI.2105
AATTCAAGACAAGAAACGCATTGATTCGCACTATGAAAATCGAGAAATGATCAATCCAAAATCAAACAGTGAAGAAGCGAAATCTGTGACAAAAGTTAATTATGCAGATCCGAAACTCATTCGTAAAGTTTTGAAAG
>AAA.ABI.2106
CAATGTTTTTTGCAATCGGTTTTAATGTCTTCAGAATTTCAACAATTTCTCGACATTCAAC
>AAA.ABI.2107
TTTGTGCCCGATTAATCGAGTTTGTTATAACGATAAATTATTCGGTACTTGTGTAAGTCA
>AAA.ABI.2108
AAAATGATAGAAAGGATACAGAGACGAAGATAATTACACAGGAACTCACAGATGCCCTTTATAGA
>AAA.ABI.2109
ATCATAGGTGCATATGGATTGGAGTATGACGAGGAAACTCTTCTTATTTTTCATGATGAAA
>AAA.ABI.2110
AGAAGACTCACGAGAATCTCGTTTTGAAACTGTCGATTTTCGTAATTTTAAAGTGAATATTG
>AAA.ABI.2111
CATTAAAAAAGCTTATAAGAAATTAGCTCGCATTTGGCATCCTGATAAAAGCAAATCTCCAGAGGCCAAC
>AAA.ABI.2112
GATAGTGAAAGACAATCAGAAAGAGGTTTCGGGGAATCTAATGACGACAGCTTATAGTCTTGGTC
>AAA.ABI.2113
TCGGGATCTTTAGTCAGCATTGTTTCGCTACCAATTATAAATGCCAACTCGTCCTCATTAGCATCAAC
>AAA.ABI.2114
AACAAATTTGTAACCATATTTATAATAATTGGCCAGAAGAATGGACAGATAAACCAGATCAGAACATTTTA
>AAA.ABI.2115
AATGCTGCAGAGGATGTTATATGTGGATTTCGGTGGCAGGAAGCTTTCTGGCCATTCGCACACGAAA
>AAA.ABI.2116
TATGTACTCCGGCTGATGTAATCAAAACTAGGTTACAGGTTGTAGCAAGATCAGGACAAACGACTTATT
>AAA.ABI.2117
AAAAACTCGCTAGCGAACACGGCATAAACTCTTTTAAGATTTTTATGGCATATAAAGACAGTTTGATGCTGGAGGA
>AAA.ABI.2118
TGTCGACAATTCGACATTCCGTGATTTGATATTGTTAAGTATCTCTGTTTGGTTTGCCGAGG
>AAA.ABI.2119
CGGCAATGAAACGCTTGGATTTAATAATGCTGTATTTATGTCAGAAAAGTCATCAGCTGACAGAAACTA
>AAA.ABI.2120
AATGTATGACTATTCGGGACAATTTGCATTTAAGTGTGGCTTGCCATGCAAATCTGGAGTG
>AAA.ABI.2121
AAAGGGAATTCTTTCAAAGTATAGCGTGAAGGTACTTGGTACACCAATTAAAAGCATTATAGCGAC
>AAA.ABI.2122
AAAAGAAATTGGCTCTTCGATGAAAAGTGTTGGGGAGGTAATGGCGATTGGAAGAACTTTTGAAGAATCTCT
>AAA.ABI.2123
CAAGTACTTATTGAGCAGTCGCTATTGGGTTGGAAGGAAGTCGAATATGAAGTCGTGAGGGATG
>AAA.ABI.2124
CAAGTACTTATTGAGCAGTCGCTATTGGGTTGGAAGGAAGTCGAATATGAAGTCGTGAGGGATG
>AAA.ABI.2125
GAGTACCACATGCTAAGAGAAACTGCACTGAAGGTTATCAGACATTTTGGAATAGTGGGAGAA
>AAA.ABI.2126
TGAAACCGGGCTATTTGGGATCAAGGGTTTTATGAACTTTCGTGCTAAGCATTTTAATCAAAACATGGATA
>AAA.ABI.2127
ATTAAGCACGGAACAAGTGGTTATATCGAATACGGACGAACCGAGGTAGTGATGAACAAC
>AAA.ABI.2128
TGGCGAGGAAATCAAGAATCCATCGCGTTTGCAATTTGTATTGGCGCATCGAACGGAACATTTA
>AAA.ABI.2129
AACTTTGCTCCTTGCATTAGGCACGTACAGAGATTTGCTGAAGCCTATCAAGATGGATCTCAATA
>AAA.ABI.2130
TGGGCCGATGCGAGTCGATGATAACAATGGTGAGATGCCTAATTACTTTCCGAATAGTTACG
>AAA.ABI.2131
CAATCGCTTCGACCAGAAACAACTCATCAATTTGCATTTTTATTCTCTGATCGAGGAATTCCAGA
>AAA.ABI.2132
AAAGAGAAGTCGAGGAGGGACATTCAAGATGTGTCGAAATGGATACCAAAAAAGGTATAGTTGAAGTAAATTGTGGCAAATCATCACAAGAAGGACCAAGGCGATTTACCTTTGATGCTGTTTACGATTGGAACTCTGCACAAAAAGATCTTTACGATGAAACATTT
>AAA.ABI.2133
CAAACTGGAACTGGTAAAACGTTTACAATGCAAGGAGTAAAAGAAGACCCCGTATTAAAAGGAGT
>AAA.ABI.2134
AAAGAAAAACCGGATACTGGCGTCTATGTTAATGATTTATCATCTGTTCTGACGAACAGTTGCCGGGAAATTGAAAATGTAATGAATATTGGAAACAAGAACCGATCTGTTGGAGCAACAAACATGAATGAGCACAGTTCTCGATCTCATGCCATATTCATTGTGACCATCGAATGCTGTCGAGCCAATGCAGAAGGAGAAAATCATATCAGAGTTGG
>AAA.ABI.2135
TACTCCTATAGAAATATTATGTGAAGGTTATCCCGATCAATTTGCTCAATATCTCAGAATCGTCAGGCA
>AAA.ABI.2136
TTGGAAATTTGATTGGATAGATAAAACAATGCAAAACAAAATCTCATCATCGAATAATTCTTTAAAAACCACGAC
>AAA.ABI.2137
ATTAGAAACTAGAACTGAAAAGGAGAAAGATTTGAGGTGTTGCGGATTATTCATCAAAACTAGAAATAAAGAC
>AAA.ABI.2138
AACACAAGTCATTCTGGACGGAAATTTTTGAATCTTTACAGGCTTGTATCTCTGTCAATTTTTATTTGTTTTCATAATCTTT
>AAA.ABI.2139
CAACTGCAATACCGAATGTGAGAATGAATCAGGAATGAGACCGATTCATTATGCAAGCTGGAA
>AAA.ABI.2140
AAATGCCGAATCGATTGCAAAAACAAAGATGGAAAGAGTCCGCTGGATTTTGCAAAGGAATATAATCGTGTTGACTGCATGAAATTATTGACTAATATGGAGAAATTATTCGCTATCATTGAACGGGATGATCCAATCGAAATTGAAAAATTGTTCATATCCTGCGAATTCATTAGAGAGAATATTTATACTGGATTGAATGTGCTGGAGATGGCAATGACGAG
>AAA.ABI.2141
GGAGAACTTGAATAAAAAATACAATTGTCATTGTTTTAAGGTTCCAGTGCAAGAACTTTTGGAATTGAAATCA
>AAA.ABI.2142
CGAATTATCTGAAAAGAATAGCCAGCTGATTTTTGTTGTATGGATTCCAGATGTTATTCCAGTAAGAGCCAAAATGTTATATGC
>AAA.ABI.2143
ACATCACAAACTGATAGCGGCATGCTAACAGACAAAAGTGATTTACCGGTTACAGAAGTACGCTTA
>AAA.ABI.2144
GAGAAGTGACATGGGCCAAACTTGGAATATTCAAGTCGACGATTATCGAATTATAAAGAAA
>AAA.ABI.2145
TTCGATTCAGAGTTAATTGTTGGTTCCTCTCAGTCCTTCACCGATGGATATGTTGGATGC
>AAA.ABI.2146
CAGAATCAGCAATTCTTTGAAGTTCGAATAAGAGAGGGTTTTACGTTGCGAGTAACATTTAATCT
>AAA.ABI.2147
TGCTCTAACTCCATTTCAAGTCGATTGTGACTTTAGTGTTTTCAACATCACGACAACCATTGTTCATCATAACAATGAAA
>AAA.ABI.2148
TGCTTGTTTAAAAGTGTTCTAAGTTGTGTCGCAGGATTTGCTTTTGGTGGAGTTTTTGGTTTATTT
>AAA.ABI.2149
CTCTTTACGCTGGAACGGAATGCGCTATTGAATCGTATAGGGGTAAAACCGATGTTGTTAATAGCACACTTAGTGGTGCTGTTGTAGGTGGCCTTCTGGGATTTAGAGCGGGAGCTCAAGCTGCGGTTTTAGGTGCA
>AAA.ABI.2150
CAGCCATTGGTGGTAATGAAGGTTATGCTCAAGTAATAGACTCGGGAACGTCATTGTTAGTAAA
>AAA.ABI.2151
TTGGGTGAAAATCTTACTGATGAAGAACTTCAGGAAATGCTGTTTAACGCTGACAGAGACAACCCTGG
>AAA.ABI.2152
TGGATTACATACGCTATGTTTGTTGGATATTAAAGTTAAAGAACAAAGTGTAGAAAACCTAATCAAAGGC
>AAA.ABI.2153
TGTTGGCGATCCGTTATCAGCAACTACACATACAGATTTAATATTAAGAGCTGTTGAGAATAA
>AAA.ABI.2154
GGTGCTTTGCTTGTGATAGTTTACTAAATGATTCGTCCAAAATTTACAAAGTAGATCGAAAACCAATTTGTAAAC
>AAA.ABI.2155
TTGATAAAATGGGGGTTCCAATCTGTTCGGTTTGCAAGCGTCCGGTAGAGGAACGGGTGATATACGCTATGGGCAAAGC
>AAA.ABI.2156
GATTTATTGATCACAATTTGACAATTCGGATATCAAATGGATCTTTTATCATGACGCGAATGTTACCGAATCAAGAGAGAATTAAAACTATTTATATCGGATGGAATCCTAATCCATGTCTGTGTCATCCAATCAGAAATAAATTCGGCATTCAACTCAATTCCAATCTGAAATCAGCTTGTGATGGATCCAGATGTCCAAAGGTGCCACAAATAAA
>AAA.ABI.2157
CTGTGTTTCCATCTATTGTTGGCAGACCTCGTCATCAAGGTGTCATGGTCGGTATGGGACAGAAAGACAGCTATGTCG
>AAA.ABI.2158
TGTTTCCATCTATTGTTGGCAGACCTCGTCATCAAGGTGTCATGGTCGGTATGGGACAGAAAGACAGCT
>AAA.ABI.2159
AGCTGTGTTTCCATCTATTGTTGGCAGACCTCGTCATCAAGGTGTCATGGTCGGTATGGGACAGAAAGACAGCTA
>AAA.ABI.2160
AGGAGCTCGGCAGCCCAGTGCTGCAAATATGCTGAAATTGAAATGGAGCGCTGAATCGGCATCGAAGGCGCAAAACCTAGCG
>AAA.ABI.2161
TATAGGTGTACCTTCTGATGCACAAGCGAAAGAAAAATTAGCTTTATATGTCTATGAATATTTAACTCATGTTGGAGCACCTAAAGCTGCTCAAACATTTTTTAAAGAGATTCAATGGGACAGAGCTGTACAATTAAGTGAACCGCCAGGATTTCTTTTTTCTTGGTGGAGTGTATTTTGGGATTTGTATTGCGCAG
>AAA.ABI.2162
GAATCGATTCGGGTTTAATATTAAATTCCTATTTTATCCTAATTCAAGACACGGAATATCGGATCGAGCTC
>AAA.ABI.2163
CTTGGAATGCCTGAAACTAATGTTGAAAATTACGATAATGCATCAGTTCTTACTTATCTGCCTCGTTTACCACA
>AAA.ABI.2164
TTAAGCAAAGTTATTTAATCTGCATTTACGGACCTGGAGGAGATGTGAAACTCAAACCTCCATAAATAAGTGGACCT
>AAA.ABI.2165
AGATTGCTTAATCTGGCACCAAATTGAAAGATCCTCAATCTCAAAAGAGAATGGTAGGGCGTCGAGTGCATGGC
>AAA.ABI.2166
TCATCCCGAATTTGAATATCGTCAAATCTTCGTCCCCTTCATCAAGGGATCAGCGCACGAC
>AAA.ABI.2167
AATTGATAATAGGAGAGAAAACATTACTGGATCATGGTTTCCTTCTGGATATTATGGTCATTTCAGAAATATTCCTAGAAATGAGTTCTGTGGAGAATACCGTCAGCTGGCGAAACCACAGCCACCTAAAGTATTTATCACCAGAATCAAAGAAAAACCAACCAGTCACATTTTCTCAAAACATGACAACAGATTCAGTAATTTGTCCGATGCTACATATTTGGATATGTCGTCCCCTTCATCAAGGGATCAGCGCAC
>AAA.ABI.2168
CATCGAGTAATTCGAGGAGGCAAGTGAAATCTTTGCTGTCAACTCAACAAAGCCAGTTTTCAGACAAAACAGC
>AAA.ABI.2169
CGAAAGAATCGGCAACCGAGTTGTTGTTATAGCCAATGGCGGCTCATCGGATTTTATCAAAA
>AAA.ABI.2170
ATCCCGATGGCAATGTGTATTCTCATTTACATGGAAATAGGTTGTGGAGAAAAAATCGAAGACCTTTT
>AAA.ABI.2171
AATGATCATTTTGCGGATTATGAAGAAATAATGGATTGGATTAATTACTTAACGGTGAAATATAGTTTTGTATCATCAGGATCATACGGGAAAAGTTATGAAGGCCGGGATTTGAGATATGTCAAGATCAGTACTGGTCAAAACAGAAAAGCAGTTCTCGTCGAAGGCGGAATACACAGCAGAGAATGGTTAGCAACATCAACAGTGACTTACATTATAGAAAAGATGATATCAAATATTTTGACGAATAATTCACG
>AAA.ABI.2172
CAATAACTTGCAAAATTCGTATTCTACCAAAAATCGAAAATACGATGAATCTCGTTGACGGAT
>AAA.ABI.2173
CAGCTATGCTTAAAACCCCAGAAAACGCCTGCAAAATATTGAGAAATTTATCTCAAAACTTGAGTATTC
>AAA.ABI.2174
TATCGTCACTTATTGTCAAAACGCCTTCAAAGAGACTAAGTTGTGAAGATTGCTTGAAACATC
>AAA.ABI.2175
GATTTTAAATTGGATTGAACCAAATTTGACAAAATATCATACGCAAGTGGAATTAACGA
>AAA.ABI.2176
AATCTAACATTCCAAGATTAGATTTGACTCGAAATGAACAATCGAGCTATTTCCCAGACGACACA
>AAA.ABI.2177
TAATTACGTCGTTTCTCCGTCACGTCCTACCAGCATGATTTGTCCAAACGATTTGCCACAAAACCTCTCCCGATTAA
>AAA.ABI.2178
GAATCCGTAACGAATTATTCCATGTCAAGCCAAAATGAGATGGAAGAAGACGCGGTTTTAAAGGAAAGAGTA
>AAA.ABI.2179
CACTTCAATAAACAAATTCCAGCAGCTGCTACTTTAATACAAATGCTGTGGAGATTTGATCGAACGAATTGTTC
>AAA.ABI.2180
AAAGCGTTTCTCTTCATTGCTATCACGGTAGTTAATATTCAACTACGCACCGTTGAATCGATTAGCTG
>AAA.ABI.2181
CATCGATAACAGCACATATAGCATTAAAGAACAACAAACACATCATCAAGCAGCT
>AAA.ABI.2182
CTAAAGCTGTTGACATTGTCGCTCTAAATATACCAGATTATCCTAAGATTATTAGACAACCAATGGATTT
>AAA.ABI.2183
AAAATTAAATTTGATGATTTTAATGAAATTGTTTCTGAAATGATTCTCGAACGAGATCCGACAACCGAAATGATTCGTGCTTTCAAATTATTTGATGATGACGAATCTGGAAAAATTAGCTATCGTAATTTGAAAAAAGTTGCAAGAGAGTTGGGTGAAACCTTAACTGATCACGAAATACGAGCGATGATCGAAGAATTTGATAAAGATGGAGATGGATCAATTAACATGGAGGAATTCATGGCTATCATGAATG
>AAA.ABI.2184
TGGACTTTTAAGTCAGTACGAGTTTAAAGTCTCATTGCGAGCACTTGGATTCGAAGTCAAAAAG
>AAA.ABI.2185
TTGATAGGCATGTGAAAAATATCGGAAATTCAATTCAAACATGTCTGGGTGCAGAAATTAT
>AAA.ABI.2186
ATTTCATTCCCATTTATCTCCGTCAAACCATAAATGACGCCACAGGGGAACACTCGTG
>AAA.ABI.2187
AGAAGGTTCAAATGTAAATGGAGGTAATCCAAATAAATTGTCTCATAAAGCTCTTGCTTCGCGTCAAAAAG
>AAA.ABI.2188
TCATGGTTGGACACTGAACATATATAATCACATTACTGTTAGAGCTAATTCAGAAGCTGAAGAATTTTTTATTAATCCAATGGGTTTACTATATAGAGAAATAACTGCTTCTTCATTAGTGAAAATAAATATTAACGGACAAACTTTAGATTCCGGTAGTTCAGTTT
>AAA.ABI.2189
CTAGTGGGCACAATGTTAGTAGTGAGCTTACAAAACAAAGCAGTGGTCCTGTAATTCCAATAAATGACTTAAGA
>AAA.ABI.2190
TTTCCCATTGGTCACGTATGCTCCAGTTGTCAGTGCGGAAAAAGCTTATCATGAGCAATTGTCTGTACCGGAAA
>AAA.ABI.2191
AAGAAATGGTAGATCTTGTTCTTGACAGAATAAGAAAAATGGCAGATGGTTGTACTGGTCTACAAGGATTTTTGG
>AAA.ABI.2192
AAAGTTGCACGATGGACGATCTAATGAAATGATCCAAGTAGTTTTGACAAATAATTTAGTTCACAA
>AAA.ABI.2193
CATCGAATTAATACCATTCTTGATACAGACAAAATTGTCGTCTTAGACAGTGGAGAGGTTGT
>AAA.ABI.2194
TATGAATGTGGAGAAGGTGGAGTTAACCTATCTGCTGGACAGAGACAGTTATTATGTCTTG
>AAA.ABI.2195
TTATGAATGTGGTGAAGGCGGAGTCAATTTATCGGCTGGCCAGAAACAACTGTTGTGCTTGG
>AAA.ABI.2196
TTTACGGAAGAGACTTACGATTTTACCTCAAGATCCAGTTATCTTCTCAGGGACGTTAAG
>AAA.ABI.2197
CATGGGGGTTGACGGATTCGATGAATGCTTTTGTATCTCTCAAACGTATTGG
>AAA.ABI.2198
CAACGAGCAATGGAATTATCAATGAATGTTGTTGGATTGAGTTTTCATGTTGGAAGCGGTTGCAATGAAATGGATGCGT
>AAA.ABI.2199
TCAATGGAATCCAATTTGCACATCATTAAACAACGAATCATGAACTGCGATGCTCCATTTTATCAAATTAATCTTGGTAG
>AAA.ABI.2200
CATTTATGCATAAAAACAACATAATGCATCGAGATTTGAAACCAGCCAATCTATTAATTAGCTCCA
>AAA.ABI.2201
CTATAAACCATCCAAAACGATTGATACCGGGAAAGAAGTCAAGAAAACTAAATATTATATA
>AAA.ABI.2202
TGGACATTTTCTGACGGACAACAACTGACATTTAAAAATTGGCAAACAGCGCCACTGCCAAGCGAT
>AAA.ABI.2203
TGTCGATTCAAACAATCATGCACTAAAATATAGCAAATTCCCGAGAGGAGAACCAAATAA
>AAA.ABI.2204
AATGGGTGAATATTGATGGAAATAAATTGAAATACTTAAACTGGAATCAAGGAGAACCAAATAATT
>AAA.ABI.2205
CATTTTGAAGTAGAGCCAGAAAATCAGTGCACATATGACAGTGTAAAAATATACGATGGATCAAGTGTGATGGCGCCAATGATTGGCCAGTATTGCGGAACTTCGATGCCAACTCTCATCACGTCACAAAGTGGAA
>AAA.ABI.2206
CATCACAACTCCTGGTCACATAATTCAATTAACTTTCTCTGACTTTGAAATAGAGTCTCATCAAG
>AAA.ABI.2207
TAAATCCATTGAAAGTTTTATCCAACCAAATCCAGCCTATAGACTAGAAAGTATGGTATATG
>AAA.ABI.2208
CAAATGCTTCTAGCGCTGTTTCCCGAGTTGTTCAATATACAGAGGAAAAGTTATTTAATGTTGAAAAGACTGCTT
>AAA.ABI.2209
ACAAATCTATTGATGGAGAACGTTGTTGCTTCTTTGGGTTATCACACGAGACTACTCTGTGATTTTGTTGATTGCGAGGCTGAGTATTATGAACATTGTCATGAAGAAATCACTAAATTGCAAGAGTCTTTGAAAAAATTTTAGATTGGTAATTGGTGCAGTCACTCAT
>AAA.ABI.2210
CATCAGCAAATCCAGAATCTGTTTATCTTAGCGAAATTGATACCCTGAAAAAGCTAAATATTAAGCCATTATCACAA
>AAA.ABI.2211
AATTTTAATAACGTTTTTGACATGGGTTTTCCAGCATCAGGTGAAAGAAAAAGTTTTGGTGAAAATGGTGTG
>AAA.ABI.2212
ATTGAGAGCTGTAGGACTGGAAGAAAATATATTGAAATCGTCTATTCGCATGTACGCGAGAATGATACACGATACTCATGGAAATTTAAAGCGAATTCCTTATGGGAGACCAAATGAATTCAACAATGCTGTTGACCGAAAAGTATTAAATGA
>AAA.ABI.2213
GAATTATATTTCCCTCCAGGAGCTGATGACACATTTCTGATGGACATGAATTGTTTGCATATTTGGCC
>AAA.ABI.2214
GGATATCAAGTTTCAAAGCCGGCTGATGATGAAGATGCACTGTATCTTTTGATGAAAAATAAATACAATGTCGAAAAATCACTTGTGCAATTGACAATTAATTCTAATACATCCACTCAAATAGCTAAGATATCCAAAGAACCCAAGAAATTATCTGTGGTTGAATGTCGTGAATTCGAAAAGAACTTCTTGAAACATAACAAAAAATTCAAATGTTATTTAGAATCAAACGAAATATTTAAAAACCGACAATTCTGGGAGTTGATTTTCTTTTATTATGTCTGGAAAAAGTCACCAAGATATCCA
>AAA.ABI.2215
ACCCAAATGGATTGAAATCTGGTCCAAGACCAGTGAGTACAAGGTCTCCATTGAATGCGAAATGGTACAACTCAGACGC
>AAA.ABI.2216
AATTGGAACGCATTCGTGGGCCGGAACCAAGATGGTATGAACTGCGAGATGCAAGATTTCATTACGAA
>AAA.ABI.2217
TTCCAGTTACTTTAGGAAAAGCTTGTGAGGTCAATGCACAAATCAATTGCGATAAAAGCCCC
>AAA.ABI.2218
TCTTCTAAAGGACAATAAAAATGTTAAAGATAAATATCATTTGGTGTATTTTATTGTGTTCTTTACGG
>AAA.ABI.2219
CCATACGATTTACAATGGCCAGGATTCTGTTATTTTGAACACTTCTGTTCCCATTGTCCCAGACAACAATT
>AAA.ABI.2220
AACATGTATCTGATTCTGAAGCAGGTGATAAGGAGGAAATTAGTGACTACATAATGATTTCTTGTATTGACAAGAGAATAATT
>AAA.ABI.2221
ACTCCTCGCGGTGAAAATGAATTCAATATCGAGGAATTGTTCGGGGAGGGGCTCAATTGGGCGGG
>AAA.ABI.2222
TGGGAAAATTGTTTCCAAATTCGGGACATTAGAGCAAGCAACATTGGCTAGGGAGCATGA
>AAA.ABI.2223
AGATTTCGCAGCTCCGACATCACTGGAGTCGTGGAGCTAGATGCCCTCATAGAATGCAATCGGC
>AAA.ABI.2224
CAGTCTGCTGCTGCGCGCCGCATCAGATGAGGAATATGACAAATGCATCCAGCTGCTCAAGAGTTTCTCGCCAA
>AAA.ABI.2225
CGAAAAGCAAAAAATAAAGAAGACAAAGCTATAGAATCGAAACCGGAAGAGGAACCTAATGAATCCAACGAT
>AAA.ABI.2226
AAAAGATTGGCGTCCCGCGGTCACAATCAAACAAATTTTATTAGGAATACAAGATTTATTGAATAATCC
>AAA.ABI.2227
CATGATTTGGGATTGTTCTATTCCTGGAAAAAAAGAAACCCTATGGGAAGGTGGTTTGTTTCATTTAAGA
>AAA.ABI.2228
TTCTGATCCTTCAATTGCTTTAGCCTGTGGATTCGAAAGAAAAAAGAAAGTAGAAGAAATGGACCTCCA
>AAA.ABI.2229
CGGTAACGAAGTTTGTTGCGATTGTGGCAGCCCAGATCCATGTTGGGCTAGTTTGAATCTCGGTATAT
>AAA.ABI.2230
CTGTCTGGGAAGCAAGTGTTCATGCCAGTTCATTAAAAAAACCAGAAGCCGATTCATCAAGATCAGATAAAG
>AAA.ABI.2231
GGGCAACATTGTCTATCTGCAATTGTTATTATGGTACAATGGAAATCCCGATGTCACTGATAATGAAGGT
>AAA.ABI.2232
ATTCAGAAAATCTCAGAAATGTTCCTTATTCTGTGAGCGAACTATTTCCTTTCGTAAATCCAAACATAACTTGCACAAAACTAGGCAATTATTTTACCGAATTGGACCACTACAAAATGCATTAAAGAAGCAAGATCAAATCATTATACAGCCATATGAGTCATCAAATAAAGATTTTCCCCTGCAAAACAATTCCAGTTGT
>AAA.ABI.2233
AATGCCCGACAAGTTCAGCCTCCTAACAAACCAAAAATAAAAGATCCGAGAGACGTCAGCAACTTTGATCAAGAA
>AAA.ABI.2234
CAAGCAATAATGAATATATTATGAATACTAATAGTAATGACCAGAATCCCTGTGCAATATCATCATTCACTTA
>AAA.ABI.2235
ACAGCTCATTGATTACTACCGAGCTCAAACCAACTACTTCAAAGACAGTCTAAAAATGATGG
>AAA.ABI.2236
ACAGACCGCAGATTTCAAATCAGTTACGAATTGTACACATGCAATCGGACAGAGAAGGCTTACAGCGG
>AAA.ABI.2237
TGACCAATTTATTATTCAAGATGCTTCTTTGAAACACGAGAACAAAATCGAGAAATTTTGTGA
>AAA.ABI.2238
CAGAGTTGAAATTGGCTATAAATTTTCGAGATGTGGAGGTTTGCTTACTGAATCA
>AAA.ABI.2239
ACAGGGAAATTTCGGAGAATTAAGATTAGGTAAAAATATATATACTAATGAATGTGTCGCAG
>AAA.ABI.2240
TATTTTGGTATTTGGATGATGATTTTTCTGTCGATATATGTTTGAGTAATGCTGCTGA
>AAA.ABI.2241
TGTCAATTCGTCCTCGTCTCATCGATTAACAAACAAATCACTTTGGAGAAAATTCGTGGGTCAGTTGATTTC
>AAA.ABI.2242
TAATGTTATTGATGCTAAAACCGAAAAACATACTACAAATAATGATGTAACAATATTATTAGAT
>AAA.ABI.2243
TTGTAGTAGAGGAATTGCCGAAATATGAGGAAGTTTTGAACACCCCAATCAATACATACAACC
>AAA.ABI.2244
TCATCAAAATCTGCAGCTTCGGGAACTCCAAGTATGATTGGTTATGGACTTGCTAAAGCAGCTGTATTACATCTAGCCAAAAGCTTATCACATCCAAAATCTAATATGCCATTAAATTCTATCACGGCCACTATCTTACCAGATACTTTAGACACTCAACCAAATAGATCAAGTA
>AAA.ABI.2245
TGGCGGCTGGGCTGGGGGTGGAATCAAAAATAAAAATATGATTAAAAGTGCTGATGAAATGTGGCGT
>AAA.ABI.2246
TGAGCCAAATTTTTCCACAAAGATTTCTCTATTGACAGACAACGGTCTTTCCAATCGAACCTTTAC
>AAA.ABI.2247
AAAGCAGCTGGATTGAACGCGATTCAATTTTATATACCGTGGAACTACCATGAGTACGAGGAAG
>AAA.ABI.2248
AGAAGTGGGCCTTACATGTGCGGTGAATGGGATTTCGGAGGACTTCCTGCTTGGCTATTGAAAAAAAATCC
>AAA.ABI.2249
TCACATTTTAACGTTGATCATATTCGAGTTGTTAAGATTTTGGGAAGTGGGACAAATTCTTCTAAGCTTTTTAATGG
>AAA.ABI.2250
GAAGAAATTGGAAAAACCACTGCAGTATTGTTTGATCAAGATGTGAATGAAGGAGCAATTTCTAGCATCGTTGT
>AAA.ABI.2251
AATCTATTGTAAAAGTCTTATGTGATAATGCAGGAGAAAATGCAACTGAACGAATTGCAGAATTAAAAGCTGATCA
>AAA.ABI.2252
GCTGCCGACACCGCAATCACAATTCTTCGCGTTGATAATATAATCATGGCTCGTTCTACTGGTGGTCCCGCTGCTAGGCA
>AAA.ABI.2253
AAATTCCTTTATTCAACAAGGAGGTAATCTCAGAGTTGGAAGATATCGTACGCAAGTCGTAGCAAGTT
>AAA.ABI.2254
ATTGTCAGAGCTGAGGATTGTCGGCTTATGCGTCACATGCCAGGAATGAACAAATGCTACTCGGAGTTGCTTA
>AAA.ABI.2255
TACCGAAATCACAGTTGAAAGCCATCTTCAAAAACTGCACTGATGGAAAATTTCTAATTAGCAAAGAAG
>AAA.ABI.2256
AATTATTATCAAGAGCCGCTCAGAGATTTCCTATCAAAATGGCGCGCAAGCCGCCCTAGCAAGCATGTCGATTTGA
>AAA.ABI.2257
CACGGTGGCGCCGTCAGCCTCGGCCATCCATTGGGGATGTCCGGAGCGAGAATAGTGCTCCATTT
>AAA.ABI.2258
CGGACGGCCTTACAGATGCCTTTAATAAATGCCACATGGGAACTCATGTTGAGGGTGTGGCACAAGA
>AAA.ABI.2259
ACTTGATTATAGATGAAGTTTTAATGGGACAAGTATGCCAAGCGAATTGTGGTCAAGCTCCAGCAA
>AAA.ABI.2260
CATAGCCTTTCTAAGTTTAAGCCGTCCTACTAAAGTCAAATTTCTTGTCGTTCCATTAAAACAAATAGCAACTTTAGAAGA
>AAA.ABI.2261
GATGGGAATAATTGGATTTTAAATGGAACGAAATCCTGGATAACAAATGGTTATGAAGCA
>AAA.ABI.2262
TGATGAATGAAGACAGTGTTCCACAATTTTTATATTACAAATGGGCTTTCGTCGGAAATTTAGATGAAGAAA
>AAA.ABI.2263
AGTTACATGTTTTGGCTGGAAATTATGGTGATCCAAACACTCAGAATTTCCTAGATGATTTTCTCATGGAACAAAT
>AAA.ABI.2264
GAACAAACGTGGTGGCATTTATGTTCCGGACGCCATTTCTCTCTCTTCTAATGACTCCTGGAAAGGTGCATATTATG
>AAA.ABI.2265
GAATTTACTAATATTTTTACTTTTCTCTGCAACTGTAACCGCTTATGGGGAGGTCAGACAGAATTTCAATAGCGTTATTGAAAAAAGGACTCAATTCTCAAATTAATATGGAATTGAAAGCATTCTACATTTATGAATCCATGGTTGCATTTTTTCAACGACCCGATGTTGGTTTACAAGG
>AAA.ABI.2266
CAGTTCCAGTTACTTATCAAAGAAATGCGTTCCAACCGAGCACAGTATCGAAAGTAATCGACATTCCC
>AAA.ABI.2267
AAATCCATGATCAAATCAAGGCAACAGAGGAAATCGTTTCTAAATACCATTTTATAAACAAAACTCAAATCGGGGCGTATGGATGGTCCTATGGTGGATTTGCTGTTGGTCACATATTGAGAACAATTGATAATAAAATGATTCGTTGTGGCGTCAGTGTAGCCCCTGTGACTTCATTTGATTATTATGACACGGCATATACTGAAAGATATTTGGGATTAAAAGAGAAAAATCCACTGGCCTATCAACAAACTGATATTTCGAACTTTGCAAAATCATTTGACCTTGGCATCAAAAAGAAATATTTATTGATTCATGGAACCAAAGATGATAATGTTCATTTTCTCAACAGTGCCAAATTAATTCGATCTTTGGTGGAAAAAGGATTTGACTTTGATGTTATGGTCTATCCTGACGAAGCTCACACTTTAGCTGGAGGAG
>AAA.ABI.2268
TGACGTTATTTACAGAATAGATATTAGAACTATTGATTCAAGAAATAAAATCCGAAATTGGA
>AAA.ABI.2269
GATAGGCTTTCCGTTTCCAATACAACAAAGGAACTTTTATTTACTGTTCCATTGAAAGATC
>AAA.ABI.2270
AAATTGATGACATATCCTGAAGAAATGGTTCCAAATTTTCCAAGTGATATGAA
>AAA.ABI.2271
CATATTTCCTATAAAGATGACAAAGACGTTCCAAAAGATTCTATTACTCCAACCTATGCTTGTGCAGTACTTTATGTGAATAACGAACGATGGGATGGTGTACCATTTATTCTTCGATGTGGAAAAGCGCTCAACGAACGAAAAGCCGAAATAAGAATTC
>AAA.ABI.2272
CGAATGCCGATGACATACGTTTAGAAAAACTTAAAGCTCTTCGGGCAGTAGAAGCTCTATCTCTCGA
>AAA.ABI.2273
TCTGCATGAAAACAGAATTATTCATGGAGATCTTAAAAGTCAGAATATCCTTCTGGATACGGAGGATAACTGTAA
>AAA.ABI.2274
TCTGGTCAGCTGCAGCCACCATATATGAAATGTTTGACGGTCAGCCACTCTTTGCAGGAAAGAAGGAGAATGT
>AAA.ABI.2275
TTCGTTTCGTCTTTAGAAAGTATATGTGAAGTATTGCATTTGAGACATGACGTAGCCGGTGCTACCTTTATGGCCTTAGGCGGTTCGGCACCGGAGCTATGTACTGCCGTAATTGCGGTTTTTATAACTGACAGCGATGTAGGA
>AAA.ABI.2276
TTCTCGAATAAGACTTGACGAAGACATGACAAATCTTGAAGGCGAGTCACCAACAATTTTTGAAGTGCCGAATTCATTTT
>AAA.ABI.2277
AAGTTTCTAAGAATGGTGATCTTGCAAATTGGATGATTCCGGGTAAAATGATCAAAGGAATGGGTGGAGCCATGGATTTAGTTTCAAGCCTCAGAACAAAAGTTATCGTAATAATGGAGCATTGTGCAGCTGATGGAACTCCAAAAATTGTAAATCAGTGCACCCTCCCACTCACTGGATCACAATGTGTGAGTATGATTGTAACAGAAAAAGGTGTATTTGAAGTAAATCGTGGAAAGGGTCTCACATTAA
>AAA.ABI.2278
AATTGGGAAGTCCGGAAGATGCGGAATTTATAGTGGCTAAGGCAATCAAAGATGAGGTAATAAATGCAAGAATCTTTCAC
>AAA.ABI.2279
GGAAGTCCGGAAGATGCGGAATTTATAGTGGCTAAGGCAATCAAAGATGAGGTAATAAATGCAAGAAT
>AAA.ABI.2280
GAAGTCCGGAAGATGCGGAATTTATAGTGGCTAAGGCGATACCCTCCAAAGTACTATCATAAGGAGCTGGAAAGCGCTGAGGATCGCAGGGAAAGGGAACAGCAAGAATTGGAT
>AAA.ABI.2281
GAAGTCCGGAAGATGCGGAATTTATAGTGGCTAAGGCAATCAAAGATGAGGTAATAAATGCAAGAATC
>AAA.ABI.2282
ACAGAATGTTGCTAAGTTCGTTGGAGAAAATATTGCCAGAGGTGTAGAATTGTGGTATAATCAGGTTTCCGGATTCACATTTTCAGATAATTCCTGTTTATTAAAAACCTGCGGCCATTATACACAACTTGTATGGGCTAACTCTACAGAGGTTGGATGTGGAATGGCGAAATGTGTAATTGACACATTTGAATTGAATTTGTTGTTTTGCAATTACGGTCCCGGAGGCAATTATGTCAATGAGAAACCCTATGAAC
>AAA.ABI.2283
AATTATTGAGGAAAATATCGATTTCCACAGCAGCAAATTTGAAAAGAAAAGTCATTTTACTAATTAGA
>AAA.ABI.2284
AAAGCTCATTGGAATTAAAAATTATGACTTCAAATTCAACAAGAATGAATTACCACCGTGGCTACGTGTCTCACTATCCGATGCAATTTATGCCCCCTCCACTCTATGAGATCGGCAGCATGTGGACGCCGAAATTGAACCACATCGACGTCTACAATTCAAGCGGAGTGGATTATTGTCAGGGTGGTTGGCGAAAATGGAACAGTGCAGGTCAC
>AAA.ABI.2285
ATATCTATTAATCAATTTGCTTAAATTCAATCCGAACGAAAGACTCAGCGCTGAAACGGCTTTGCAGA
>AAA.ABI.2286
TAGTCGAATTGTTTACCAACGGGATTTTGTTTCAAAGCAACAACACTTTCGAACAGTTGAATTTAATTCT
>AAA.ABI.2287
CAATGTTGATGTCTCTAAAACATTCAAATGTTATATTGTTAACTGATGTAATTTTGGAAGATCACATGAATTCTGTTGCAAATGACATTTATATTCTATGTCAGTTTATGGACTTTGATCTTCACACGATAATATCTTCAAAAAAGCCTATTGCTAAATTTCACGTGAAATTGCTTTTTTATCAAATTCTTCGAGGCTTAAAATATTTGCATTCCGCTAATATCATTCATCGTGACTTAAAGCCAGGAAATCTTTTGGTAAATTCTAAGTGTCAGCTTAAAATTTGTGATTTCGGTTTGGCTCGGGAAAAATCTTTCGAA
>AAA.ABI.2288
GGAAAAAAGCCTTTAGGAAATGGTGCTTTTGGTGTTGTTTGGCAAGTTAATGATCCAAGGACAAATGAAAA
>AAA.ABI.2289
TATCTATGATTTGAGAACAACATCAACATTAATTCTGGAAATAGAAAATCTTCGAGAACAAAT
>AAA.ABI.2290
TGGAAATGCTTTAAAGCGATTAATGTCTGAGTATAAACAATTAACTTTAAATCCACCAGAAGGAATAGTTTCAGGTCCAATCGATGAAGAAAATTTTTTCGAATGGGAAGCATTGATTGGAGGCCCCGAAGGTACTCCATTCGAAGGCGGAGTGTTTACGGCACGCCTATCATTTCCCATGGATTATCCTTTGAATCCACCTAAAATGAAATTTATTTCAGATATATTCCATCCAAATATTTATCCTGATGGTCGCGTCTGCATTTCCATTTTGCATG
>AAA.ABI.2291
TGGAAATGCTTTAAAGCGATTAATGTCTGAGTATAAACAATTAACTTTAAATCCACCAGAAGGAATAGTTTCAGGTCCAATCGATGAAGAAAATTTTTTCGAATGGGAAGCATTGATTGGTTTATCCTGATGGTCGCGTCTGCATTTCCATTTTGCATGC
>AAA.ABI.2292
GTGGAGAAAATTTTGCTCTCGGTGGTAAGCATGCTAGCTGAACCGAATGACGAAAGTGCAGCCAATGTTGATGC
>AAA.ABI.2293
TGCCTTTGTTGATGGGGATGACTACGACTTAAATGATAATACTCGAGAAGATTGTATTCCTTGTCTA
>AAA.ABI.2294
ATTCCTCCGAAAAATGATAGGCATCGCGGCGAAATGCCTGAAGAAATAATTTTAAATCGAGGAATCTTTCATCGAATGTCG
>AAA.ABI.2295
CAGCTATCCCAACATTTTACTACCAATAGATTATTATCCCGATATTCGTCCAACTCAC
>AAA.ABI.2296
AGGAGGATTTTTCCCCAGTAATCGTGATCTTAAAAATCAGATTTACATGTCTGGTCATGTAACGATGACATA
>AAA.ABI.2297
ATAGTTGCTATACATTTTGGATTGGAGCCTCTTTGAAAATGTTGGGATATGGTCAGTTGATAGATTTTCCTTCTT
>AAA.ABI.2298
AGGAGGCAACTCAATGCAATCCGGACAAATCAAGAATAATCGGAGTGCTTACAAAGTTGGACAAACTCGATGAGAAGGAAGTG
>AAA.ABI.2299
TCCAGAAGCAGTAGAATTTTGTAAATCCGTTAATAATCCCAATGCTACGTTAACAGAACAAAAAGAA
>AAA.ABI.2300
CTGACGCTAATAACGTGTATGTAACTGATAATGGTTACATGTATCGACTTTATCATCACCCCGGTGTTCCAAATG
>AAA.ABI.2301
TATCATTTATTCGTGAATACTTTCAAAATCTTGAGAAGCAGAACCTGAAAGATAATTTAAATGA
>AAA.ABI.2302
TGGCATGGTTCTCGTCGGACTAATTGGGCTGGAATTCTCTCCCAAGGATTACGAATTGCTCCCCCGGA
>AAA.ABI.2303
AATCGTTGTCCATTGTAGTGCAGGAATAGGTAGAACAGGCACCTTCATTGTCACAGAAATCTGTTCGAAAAGTC
>AAA.ABI.2304
ATATCGTTTTAGAAGCCAGAGATTTAATTACAAGGATCCTAAAATTAAGAGCAACGGAACGGC
>AAA.ABI.2305
AAAGCCGGTTTTGGAAGAAAAGATCAAGTTTCTTCGGAAAATTGAAGCTAATCC
>AAA.ABI.2306
CACGAAGCCGAAGGATGGACTCCGGTTTCACAAAAACCAAAAGGTGGAGCTATGAGATACACGAG
>AAA.ABI.2307
AATGATTTATTATCAACCGGAAATTTCGACATTAAAAAATGGTTAACATTACGTAAAGTGC
>AAA.ABI.2308
AAATGTTTCCAATTCTCAAAATATTGCTCGAAGAAATATACAGAAAAATGTTTCCATT
>AAA.ABI.2309
TACCGATGCCGCTGGATTTATCAAAATAAATGCTCTAAGATTACAGGAGTATCATCGCATTCGACATCTTATTT
>AAA.ABI.2310
CGCTTTCAAGCAGTCCCTGCGACTGGAGCCAGACAATTTCGAGGCCTGGAATAATTGTGCCAGTGCAATGGTTGAGCTCGATGACAAAGTGAGCGCTCTGGCATTGTTGAAGGAAGCA
>AAA.ABI.2311
GGAGCCATGGAGCATGGATAGCAATCTCATGCATATTAGTTATGAATCTGGAATTCTTGAAAATCCAAGTAATGAGGCTCCGGATCTTTATCAGATGACTAAAGATCCGGTTACGGCTAGTCCTGACCAACCTGAGAAATTAAAAATTCATTTTCACAAAGGCGTTCCAGTAGAAGTGGAAAATTTAACCAATT
>AAA.ABI.2312
AAAGGTAGACAAGACCTCTTTGAATATGCTAAGGTTCATAATATCCCTCTCCCAATCACGAAATC
>AAA.ABI.2313
ATTATGAGAATCTGGCTGAAACGTTTTTTAAAAGTGAGACACAAAATGATTCCG
>AAA.ABI.2314
ATTATGAGAATCTGGCTGAAACGTTTTTTAAAAGTGAGACACAAAATGATTCCG
>AAA.ABI.2315
ACTTTGGTTCGCGGTCAAGATCTATTGTGTTATTCTGGTAAATCGAAATGTTACTACCATCGCTAT
>AAA.ABI.2316
TTTTCCAATTCTTCCGCCTAAATTACATGAAACAGAACGTATGTACCATGTACAAAAATGGGTA
>AAA.ABI.2317
AAAGAAATTACCACATCAGATCATTTAAATTGGAAAGTTTTAATCAACTTCAGCAATACGAGATTTTATCCG
>AAA.ABI.2318
AAAGGCAACATGTCTCATTTTATTAATCACTCTTGCAATCCCAATATGACGAGTCGTTGCGTT
>AAA.ABI.2319
AACTTTAAAATTTTATTTTTATATTATTCTAATATCTAACATAGTTTTTTGTCTGGTTAGTTTATTATTTTGG
>AAA.ABI.2320
GATGAAGTTGATACTCATGTTCATGAAATTGAAAAACATGAAGAAGCAATTAAACGTCATAAAAGAAAAGTTGAAGAAATTAAA
>AAA.ABI.2321
ATTTAGTGGAGACGGAAGTCTAGGTAGTGGAGATGGAAAAGGTGGCGGAAAAGGTGGTTCTATTAGAGATTCTGG
>AAA.ABI.2322
TCAAAAACCGAGCAATCATCGATGAATTAAAGTATGATCTGACTTTGCAGTATTCTCAA
>AAA.ABI.2323
TTGGTTTAAAGACATGAAAGCAGTTAAAGGTCGATATAATGAACGGCGCTTTAGAGATCGTCCTTAT
>AAA.ABI.2324
AAGATCAAATCAAAATCAACGGAACTACTCGATAATTACAGCAAAGAGATTGAAAATTACCTGAACATAATCAACGCGTTTATCGGTAAGAATCCCGATTTGGAAGCACCGCTAGTTGCG
>AAA.ABI.2325
TGTATATTTATGTCAGTATCTAGAAATTATTTTAGTGATAGAGGACGAGACAGGCAAGGGTTTA
>AAA.ABI.2326
AACTCAGATCAAGCAAGAAAACCTCATCGTAGCGAATCTAAAAAACCGAAAGAACAGCCTGCTCCC
>AAA.ABI.2327
TAAATCTCAAGGGTATCAAAAATCAAATAATGAACCGATAAAATTAGATCTAGACATTACT
>AAA.ABI.2328
AGGAAGAAGCAAAGCTTAAGAGAAATACTCCTCAAATGATTGATATCTGGAAAGATTTATGTAAAGAT
>AAA.ABI.2329
GCAAGTAGTAGCATCTGAAGATGAGACTAGATAGAAGCTCGATTTGATGTGAAGTGCCATGAAGTC
>AAA.ABI.2330
AATTGGGAAAATTCATATCATTGTCCAGTGTATAAAACCGCTGCTCGCCGTGGAG
>AAA.ABI.2331
TATGGAATGTCACGAGTATTCAAAACCGGCGGATGAAGGAGCATTTATTCACGGTCTTT
>AAA.ABI.2332
GATTGCTACAAGTTCCGCTCTGTTTATTATAGACAAATTGCTAAGGAATTCTTCTGAAACGTGGGAAATTCTGTCGAAATACCAATTCTATGTCGTGCCTTTGGTGAATCCAGATGGATATGAATACAGCCATGAGACACATCGGTTATGGAGAAAAAACAGATCTAGATTTACGTTTTCTAAATGCATTGGGGTAGACATGAACAGAAATTTCCCGTTTGAATGGGGAGGAGCCAGTTCTTCTCCGAATCCATGTGATGACCAA
>AAA.ABI.2333
GGTTTAGCAATGAGCATTATCCATTGAACTACTTGGATATGACAAGTGTTGCAATATCTGCAGCTTTTGACCTTCAAACGAAACATGATGCCCTCTATTTGGTAGGAAGGCCTCCTGATATTCTTTATCCAGCCAGTGGAAGCTCGGATGACTTTGTGGTTGGAACTC
>AAA.ABI.2334
TCTCGAATCATGCGATGGAAAACTTAAAGAAAATACAGTTCTAAAGGAAAAAATCGTTGTCTCCCAAA
>AAA.ABI.2335
GGAACAAACATTGGGCATGGATTGCAAATCGGAGTGGAGGTTTTGGGAGGCACGATTTTCAACAATGCCACACTTG
>AAA.ABI.2336
TCAGTGATTGTACAAATAGAAATTCAAATTATTCCGAAAATGTCGCAACAAATATTCACGAAATCACTGTTCAG
>AAA.ABI.2337
TACACATTCTGTGGCCAAATTTTCAGTTTTGATATATTCGCTGATCGTCTCCGAGTGGATATCTTTTGCTGGGAAGTTCATA
>AAA.ABI.2338
AATTGATGCCAGTCACTACAGCTTCCAATTATACAAGGGAGGAATTTACAATGAGCCCCAATGTTCTCCTGACCAATTGGATCACGGAGTTTTGGCAGTCGGTTATGGATCAGAGAATGGAGGCAACTATTGGCTAGTGAAAAATAGCTGGGGTATTTCTTGGGGCCTTTCTGGATACATC
>AAA.ABI.2339
AAACAATATAGCTGATAATTATGATCCAATTGCCTTAAAAAATCGATCTTATTCCTATGATGGACGAGAAATGTGTT
>AAA.ABI.2340
AAAATTTAAAGCATTTCCTCAACCAATTGAAAAAGATTGTTTTCATCAAGAATCTGTAATCCGTAAAGAT
>AAA.ABI.2341
AATAATTGTAGACAGCAACAGCTTTAATCATGCTGAGTCGTTCATTACATCAGCTAAATCGGAGCAGAAGACTGGACAAATCAATAACAATATTGATCTCGGGCTATTGAGCTCCAATAGTAAGTATATGAAATTAGAAATTGTACCTCTGACGAAATCGAAATCAAAATCCAGGAAAAGTAACAAGCAGCAGCGGCATGGCAAACCGAAAATCGAAATT
>AAA.ABI.2342
TTTGTGCATGGAATTAAGGGGTTCAGTTTTGCAAGCAATGTTTGGGTCTATTGTTCCTTTAGTCTTATC
>AAA.ABI.2343
CGAAATAATTAATCTTTCCAACTTCCTAGAAAATAATATCAGAAATGGCTGGGTAAATTTAAGTAAGGCAAAATAT
>AAA.ABI.2344
TGATTCCATTGATGGAGATTCATGGGGTTCAAAAGTTCAGAGCAGCTAAATTGTACAAGGCC
>AAA.ABI.2345
AGTTGAAAGATATAATAGATTTATCAAATGGTCATATACCTGAAAGGAGATATTTTTCCTATTTTG
>AAA.ABI.2346
GAGAATGGTTTGGTGAAAAAGCTTTAAAAGATGAAGATTTACGAACTGCCAACATTATTGCTGCTGATCCAGCTGGAGTCGACTGCTTGGTTTTGGACAGAGAATCCTACATTCAACTTATTGGAGATTTAACAAGTCTCCAGCGGACGTATGAGGATGGAGTTAACGATTCGCCAAAGGAAATTTTGGGACCTTCAAAAGAATATAAGAATTTAG
>AAA.ABI.2347
TGTCTGAGCTACCATCATTAAAAGAAGTTAATGAAGATCCAAAAGTTCGTTTTCAAGTT
>AAA.ABI.2348
CAAAGATGAATTTTGGTGTAATTGGAAACCATTTGATGGCAATGATTGGAGTCAAAAATTAGGAAGTTTAGAATATGCTTATTTATTGGCGTATGCATTTTTTATGTTTGCGAGTGGGCATCTGGCAGAAAGAATCAATCTTAGAT
>AAA.ABI.2349
CCAATCACAATTTTATGTTTTACTTAATTGTTCAGACAATCACAGGAATTACACAAGCAACCGGCTGGCCAGCTGTCGTTACCATAATGGGTAATTGGTTTGGAAAAGGAAGACGAGGCTTGATAATGGGTATATGGAATTCTCATAC
>AAA.ABI.2350
AAAACGGGAAATTTATGGAAAGAAGTCAAAAATGTAGACAATTTCTTTATGTTGGGTTCGCCTCT
>AAA.ABI.2351
AATATTTAACATATACCACAGCTCAGATCCAGTGGCTTATCGTCTTGAACCTCTTTTAATTAAAGAATATTTGCAAATAGACCCAGTTCATATCAAACTTCTAACTTCTGAAGATGAAATAGGCAATCGTAGGAATCCAAAAAAACCAAATGATTTGAAAATACCGGATATCAAAGTCATATC
>AAA.ABI.2352
AGATATACGGCAGATTATAAAAGGTTACCGCGAATCAGCAGAATCTGACGCTCCTTTAATTACCAAAGCCATGA
>AAA.ABI.2353
TCGAGCTTCTTCATTATTTTCATTGTGTTCATGTCAATGGGCTGCCAATATATTGAATCACATTCACCGATGTTGAAACAGGCGCCAGTTTTCGCAAGCAACCCTGCCGATGTCCCCGCGGGGTTTGCCCCATCAGCCGCCGACGAATCTGCTTCTAACAATCCTGAAGATTAGGCACCAATAATGGGTTGAAAAA
>AAA.ABI.2354
TTAGAATTAACTAAAGATTCAGATAATATTTATTCAAGTGAAATATCCGGAAGTTATCACAAACGATCGA
>AAA.ABI.2355
AAATATAATATGAATTTTTTGGTTTGCAATTACGGTCCCGGGGGCAATTTCAACAGTGAGCTACCTTATGAAACTGGCGA
>AAA.ABI.2356
TGATCGAGCATCTCCCGATTTGTGGCCTGAGCAAATTCCCGGTATTACTGATCTAATTCCATCAAAACAAACTGATTTAAATATAAATATCCCATCCAAATACAACACTGATTTAGATAAGGAAGATTTAGAAATGATTCATGATTTTGGGAGCCTCTCTACTCAGCAGT
>AAA.ABI.2357
AATGGTTGTGGTCAATTGTTATCAGAATTTCATCAAGAATTTAATTAACTCCAATAATAATAATAAT
>AAA.ABI.2358
AAATGTCTCTGGCTATCCGTAAAAATCTGAATGAAAACGAAACTAAAAATGATTTTGAATC
>AAA.ABI.2359
GATAACTTAATTTCCTCCGAATCTCTCAAATCTACCCATGATAATAATTATAATCCGTTTCTCGAGCAGTCAACGCAACAGTGCAATCCATTTTTGTCTTCCAGGTGCAACACTAATTACCCAGCACATATTGATTGGACGTCATTAGAAGCCGTGGAGAGTCA
>AAA.ABI.2360
TGTCTCAGAGATCTGAATAAATTACTTCCTCCAAATCAGGAATTGAAAAATATCGGTTGGTTAGCTGAG
>AAA.ABI.2361
AACCCTGTGGTTAGATTTTGAGGATGATGGCGAACAGGAGTTAGACATGCTGGGATGTCCGAAACCAGTGG
>AAA.ABI.2362
GAGATCTATCTCGTCAGTTTTTGGCGTTATGAAAGCGTATACAACTCGTGTTGGTGTTGGAGAGTTTCCCACAG
>AAA.ABI.2363
TACTAAATTAGATGTTCTGGATGAATTGGATGAAGTAAAAGTTGGAAAGTGGTACGTAGACAAAAAGTCTGGT
>AAA.ABI.2364
AAAGAAACCAGAATAATAATTGTAGCAATTTTCTGGCATGCGATGACTGCCTCAATAATATTTGTGAATATTGTCAAATTGACGAAAATTCCGGATATACTTGTGTTAATTCTGGGGCAAACTGTACAAATAAAGGCAATTATCCAATTTATAACTTCCATAATC
>AAA.ABI.2365
ATATTTACACTTATTTTCTTTAGTCAAATATTTTACGCAATATTTTGGATCTATTGCGCTTTTACAATTTG
>AAA.ABI.2366
GCAATATCGAATGTGAGGATAAATTGCAAAGGAGACCAATTCATTATGCATGCTGGAATGGCCATGCTGAAATCATTCAATTATTAATGCTGAATAAATGCCAAATCGAATGCAAAACAAAAGGTGGAAAAACCCCCCTGGATTTGGCACGGCTCTATAACAAA
>AAA.ABI.2367
GCAATATCGAATGTGAGGATAAATTGCAAAGGAGACCAATTCATTATGCAAGCTGGAATGG
>AAA.ABI.2368
GCAATATCGAATGTGAGGATAAATTGCAAAGGAGACCAATTCATTATGCAAGCTGGAATGG
>AAA.ABI.2369
GATCGCAATTGCAATATTGAATGCGAGGATGATGAGCAAAGGAGACCAATTCATTATGCATGCTGGAATGGCCATGCTGAAATCATTCAATTATTAATGCTGAATAAATGCCAAATCGAATGCAAAACAAAAGGTGGAAAAACCCCCCTGGATTTGGCACGGCTCTATAACAAA
>AAA.ABI.2370
GATCGCAATTGCAATATTGAATGCGAGGATGATGAGCAAAGGAGACCAATTCATTATGCAAGCTGGAATGG
>AAA.ABI.2371
GATCGCAATTGCAATATTGAATGCGAGGATGATGAGCAAAGGAGACCAATTCATTATGCAAGCTGGAATGG
>AAA.ABI.2372
ATTGGATTAGCCATTGCAGTTGGGGTGTTTTGTGGAATGAATATCAGTGGAGGAAGCATGAATCCTGCTGCTAGCTTAGGTAAATATTTTTATGCTGGTAGCACAACCATTTGGACTCATATTATTGGACCCTTATCAGGAGGGGC
>AAA.ABI.2373
TATGTGCACAAAACAAAGCAAAGGACTAATATCCCATATTGTTGGTCCTTTACTTGGTGGATTTCTGGCAG
>AAA.ABI.2374
AATGGTTTGGGATTTAGTGTTCTTGACTATCAGGATCCAGTTGATCCTCAACAATCCGTTAT
>AAA.ABI.2375
TCATTGATAGATTTATATCCAAAGTTAAAGTTAAACCAAAATATATGCCTTGTTTAGCTGCTGCTTGTCTACATCTTGTAGCAAATTCCAAAGGCCATGAAAAGATGTTTTTAACCTGTGACAATTTGGCGA
>AAA.ABI.2376
AACTGGTCAGCACAGCTTGCTCAAATTAGAACCTGGTCTTGGCATGAGACCACTTCCAGACCATACTACA
>AAA.ABI.2377
ACGACTTTCCTGATAGGTTTCTCATTTATTATGCGATACCACATGGTTGGTATGCTCGTACTTTA
>AAA.ABI.2378
AACCAGGATATCTACAACGAAATTGTTGTTAAATCCATTAAGTAAATGGTTACGAGTCAGACCATCT
>AAA.ABI.2379
CTCTTCGAATATGGAAAGGTTTAACTTTCACAAATGATATCCTTAAAACGGATATTCCTAGCGACA
>AAA.ABI.2380
CGCCAATAGCGGATACGTCGTATTCGTTTCTGTTTGGGCTTGGTTCAGACTCTATTTATATCCTTT
>AAA.ABI.2381
CTGATGCTGTTGTTCCTGAATTTTTATTGGTTTTATATCTGTATAAAGCTCGGTTACAAAATCGCAAG
>AAA.ABI.2382
TATGAGCATGAGGCCGTTTGTAGACTATAAATATTCCGGATTAGGAGCAAGTGCTAGCTGGTATTCAGAAATTAAGGATTATGATTTTAACAAAGAAGCCCAGCCACCAAACAATCCAGCGACAGGACATTTTACTCAATTGATTTGGAAAGGTTCT
>AAA.ABI.2383
AGGAATCATAATGTAGCAACTTTGAATTTGGACAACCAACTAAATACTTATGCTCAAGACTGGGCTGAT
>AAA.ABI.2384
AAAATATTTAGAAAATGTTCCCCCGTTGCCTAGAGGACAGAAATGGGATAAAGTGCCGATTATTGAAGAA
>AAA.ABI.2385
AGAATCTCATAGTAGTTTCAGATATAATACTCTAGATCAATTTGGTTTCACAAACAATGAATTTAGAGACTTATTATTCAATGTTAATGTTAAAGGCCAGGTGTTACAGTTAATAATAAACGATGAGAAAACT
>AAA.ABI.2386
CGAATATCATTAGCATTTTGCTCAATGGATTGCTCATCGTGTAACGCAAGTCCCGATCCAATG
>AAA.ABI.2387
GATGTTACTTGTTGAAATGGAAAAATTATGATAGTTCATTGAATTCGTGGGAGCCCGAAGAA
>AAA.ABI.2388
TGTTGTTTATATTTCATTTCTCCAACTGGACATGGAATTAAGCCAGTGGATGTAGAATTAATGAA
>AAA.ABI.2389
CAGCCATTGGTGGTAATGAAGGTTATGCTCAAGTAATAGACTCGGGAACGTCATTGTTAGTAAA
>AAA.ABI.2390
ACAATTGCAATATCGAATGTGAGAATAAATGGCAAATGAGACCAATTCATTATGCAAGCATTTATGGCCATGCTGATGTTGTGAGGTTATTGATTGATAGCAATTGCAATATCGAATGTCAAAATGATGAGCAATGGAGACCAATTCATTATGCAAGCATGAATGG
>AAA.ABI.2391
ACAATTGCAATATCGAATGTGAGAATAAATGGCAAATGAGACCAATTCATTATGCAAGCATTTATGGCCATGCTGATGTTGTGAGGTTATTGATTGATAGCAATTGCAATATCGAATGTCAAAATGATGAGCAAAAGAGACCAATTCATTGTGCAAGTAGGAATGGTCATGCTGATGTTGTGAGGTTATTGATTAATCACAATTGCAATATCGAATGTGAGAATAAATGGCAATGGAGACCAATTCATTATGCAAGCATGAA
>AAA.ABI.2392
ACAATTGCAATATCGAATGTGAGAATAAATGGCAAAAGAGACCAATTCATTGTGCAAGTAGGAATGGTCATGCTGATGTTGTGAGGTTATTGATTAATCACAATTGCAATATCGAATGTGAGAATAAATGGCAATGGAGACCAATTCATTATGCAAGCATGAA
>AAA.ABI.2393
ACAATTGCAATATCGAATGTGAGAATAAATGGCAATGGAGACCAATTCATTATGCAAGCATGAATGGTC
>AAA.ABI.2394
ACACTTTCATAATTCAAGAATCAAATTTTACAGATATTGGTAACTACTTTGAAATGAAAG
>AAA.ABI.2395
TCAAATTAGTTATGGGGTTGCCGACTGGCTTTACGAAGAGGAAATCCTCCGAGTGAGCACTGCTTTATGGT
>AAA.ABI.2396
GGATAATAAATTGAAACTTTGGAGTTTAAAGGAGAGATATTGCGTTGCGAGTGAAGATCTTTTAGCC
>AAA.ABI.2397
AACAAATTCTCGTACAGATGGTTGAATGCAGCGTGGAACAAGAATTGCTTTCAAATCAAACTGAAGATACTGAATG
>AAA.ABI.2398
CAATCAATTATGAAGAATCCCGATAGTGATAAACAAAAGGATTGTTTAAGACAGTTTATCATCGTTTTATCGGAAAATAACCTACTGGATACTCTTGTGCAATTCGATTATGGCAATTTAAGCGATGAGTTTGTAAATATCATCCATTCACGGGCTCG
>AAA.ABI.2399
TATCAGGATCAGCAACAACAGTCGCGTTTACCCCATTAACAGGAGTTGAGATCTCGAATCCGGTTCCACTC
>AAA.ABI.2400
TAAACATTCTAAACATAAAATGATTAACGAACCAGGGAGTATTGAACAGCTGAAATCCGTATGGCAGAATGAAGATCAAATGTCTGAGGATTCTTTTAATCCGAAGACATTTTTCTATTTGCATGATGTCAATGGTGACGGAAATCTTGATGTTGCTGAACTTGAAACTCTAATGCAAAAAGAATTAGACAAAGCGTATGATCCGAATGACAATGCTACAG
>AAA.ABI.2401
ACGAAAAGTGGTGAAGCTGTTAAAAATAATGAATGGAAGACTCAAGAAGAATTAGAAAATAATTATTCTAAGGAAGAATTCGATCAGTTCTATCAGGACTATCTCCATCGACATCCTGAATTGCATCAGCCACCTATTTATAATCCACCAACAACTCCGGCTCAGCC
>AAA.ABI.2402
TGGCTCTGTTGACGCATTATTACTAGATACAACTGGAATCTCATTTGGTGGACCCGCGCAACC
>AAA.ABI.2403
CGGAAGCCAAAAAGTCCGAGCAGGAAATTGAATTACAGGAATATTTAGAAGATCTTATTAAGCAAAATTT
>AAA.ABI.2404
TACAGGATTACAATAAATGTATCAGTGATTGCAAACAAGCTTTAGAGTTTGATTCAATGAGTATTAAAG
>AAA.ABI.2405
CAAAGATCTTTTCAAAGATATGAACTTCACATTAGGATATTCAATGCATGAGAATGTCAAATCTCT
>AAA.ABI.2406
AAAAGTTAAATTAGCCAAGCATGTGATTACACAAAAAGAGGTTGCCATAAAAATTATTGACAAAAGTCACTTAAATCCTTCCAGTAAACAAAAACTCAATCGTGAAGTTAAAATAATGAAATGTCTTAACC
>AAA.ABI.2407
GTAGCCAAATGGATTCAAAAGGCAGAGAACAAAGTCACCATTTATTATAATAAGTTGCACCTGGACAAAAATCAAGGAAAATCCGTGGAAATGATTTTCAAGAGGTTTAAACACAGATTAGTAGAAAATATAGATTCATCAACAGCAGATTTTTTGGGCCTCAGTAGAGCCATTTTGGTCAATGATTCTTTGATGAAAAGATTAGAATTACTTAA
>AAA.ABI.2408
CGGAAAACGATGAGAATGACAATCAAGAGAAACAATATTATTACACAACTTCTTGGTACAATCGCTACT
>AAA.ABI.2409
AATTGAGGAGGAAATCATCATAGATTGGTATGAGAAAGGGCCATCAAAGAAGTACGTTTCTAAGGATCTGTGCA
>AAA.ABI.2410
CTAGGTTGATCAACGCCATCGCGACATTGTGCAGAGGCCGCTCATATCTGGTGAAAAATAACCGAATC
>AAA.ABI.2411
CAGGAAGATAATAAGAATAAGGAGAAACAATGGAATAATTATTGGACTTCGTATCCTCCAAATAATGAAG
>AAA.ABI.2412
AAATGTCAACGTCTGACTATAACTGGAATCGAGGATCTACGGCCTCTCCAAAAGTAGATGAGATAACAACGAGGGCTTCTAATAATTCTTCCAGGAATAAATGGAGAAGACGAATAGTGAG
>AAA.ABI.2413
TGAACAATACGAAATCGCGAGAAATAAAGGTACAGAATGCGCTTTTACGGGAGTATTTTGGGATAAAAAAGATCCTGG
>AAA.ABI.2414
TACTTATAGCTGTGTCTGTTGTGGAGTTGCACTGTTCAGTTCGAAAACAAAATACGATAGTGGCTCAGGTTGGCCA
>AAA.ABI.2415
GACTGGGTATTTACGGACAGAAATCACATGCAAAAAGTGTGGAGCTCATCTTGGCCACGTGTTTGATGACGG
>AAA.ABI.2416
TTTGCAAACGAGTACCTTAACTAAATCGAACTCAGTTTACAGTGATATCAAATTTACCA
>AAA.ABI.2417
AAGCCGAAGCTGACCGTGAATCAAAAGCAAAAGTAATTGCTGCACTTGGAGAGCAAAAATCAGCAAA
>AAA.ABI.2418
TGCTCAAAACACTAAGCCAGCTAATAAAGTCATTTTTGATAGAAGACGAGCAGCATTGGACAGTGA
>AAA.ABI.2419
ATTGTTTTGCTGGAGGAGTCTTTCTTTCAACGGGGTTTATGGACATTTTCCCAGAAATGTTAG
>AAA.ABI.2420
AGATGGATATAATTCAAGAATTTCATATTTACAAGAAAGAATAGCAGAATTGGAACAAAGAC
>AAA.ABI.2421
AATTGCATAAACTCCTCATTGGTATCTCGAATAGCGGACAGATTTACCGATCTAGA
>AAA.ABI.2422
TGAGAATTATTGGCTATGGTCATGTTGGCGACGGTAATCTGCATTTGAATCTTGTCACCCCCA
>AAA.ABI.2423
CAGTTTCTTTTCATGATGGGCTGGCTGAAGGTCGCAATGTGTGTAATGAATCCTTTTGGTGA
>AAA.ABI.2424
TGAACAAGATGAAGAATTGGCAGATACGGAAAATTCTATTTACCGAGTTGAGTCTATTGAAGTCTCAGATATTCCAAATTACTACGTGTTGTCAGATAATTTAGATGACAGCGTCAGTCAAGGGATAATGGATTTGTTGTT
>AAA.ABI.2425
AATTACTCTTGAACGAACTTATCCAGATGGAGTTAAAGTACTTGTGACAGCAGATTTAGCTGGCT
>AAA.ABI.2426
CGTGTCGATCCGGAATTTGTTGAGTGCAATTATTGCAAAGAGCTGATATCCGATCAAATCGAGAATCATATC
>AAA.ABI.2427
TGGAAGCTCATAAAATTGATTCATTGTATGAAAAGCACTTGGTCAGACAACAGCGAGTAACATGCACGATTTGCCAATACGAAATTCCCAAACAATACCTTCAAGTTCACAATGAAAGACATGCGTCCAATGATAAATGCGAAATATGTTCACAGTTTGTGGGGA
>AAA.ABI.2428
CAATCAATGCTGGTGGTGCACTGTGCCAGTGTCAAGGCCGTGGAAAAGAAAGGATTTTGTAGTGGAATTCT
>AAA.ABI.2429
CATTGTGATGCATTATATAATCATTTATATTACTGTGATTATTACTATTACTGATGTCCT
>AAA.ABI.2430
AATTTAGCACTTTTATGTCAAAATCAAGGAAGATATGAAGAAGTGGAACAAATTTATAAGAAAGCATTATCAATATATGC
>AAA.ABI.2431
TCACCATTTGATGGCGCATGCTGATATAAACAAAGATGATGAGTTGTCAATTGATGAAATTGTAGAACA
>AAA.ABI.2432
AATTCCATTTCCTGAAGGATATGGAGGAGCAGTATATTTTGGTATGCCTGAAAATGGAAAT
>AAA.ABI.2433
GATTCACAAGAGTATAATTTAGTGCCCATGAAGAGATTCAATTCACAGCGGCCTCACACTG
>AAA.ABI.2434
TACGATCAGGATCAGAATTATTAATTATTTGTAAAAGAGAAAGTCTAGAAATCACATTGAAAGTAGATGTTGCCTCAAAAAG
>AAA.ABI.2435
TTCGAGATGGCGCAACACTAGAACTCATTTCTAGTAAATCAGACAGCGAGATTAATCTTATCGTGGAAGTGCAATCGATAAA
>AAA.ABI.2436
AGGAAATGCGTATTTCTTGAATCGGATGTTTTGGTTGTTGAAAATATTGACGATCTCTTTGAACGTC
>AAA.ABI.2437
TTTTTTCATGGATTCCACATCCAGATATAAGTCGGTGTTTATGGTCAGGTTTTTCCGGGGAA
>AAA.ABI.2438
AAAATTGCTAGATCTCTGCACGATCAGATTTCCATAAATGTTGTCAACAAATTGTCAGCTAGGTTATGCTCGTA
>AAA.ABI.2439
TATGGCATGTTGTCCAGAGATTTTACCAGAAGCCAAAGCTTGCATTTCGGAAAACAAATTTGATTTCCTTTTAAAAC
>AAA.ABI.2440
GCTAAAACGCTCTGTACTCCAAACTTTACTGCCCATGGAGTCGACTGTGCGATGCCGAGAGATTTTTTAT
>AAA.ABI.2441
GGCACCAAAGCCGATGTGTAAAGAAACACTTTTTAAAGAAAATTATCGAGCTGACGAAGATTCAACAGCATTTT
>AAA.ABI.2442
ATTCGATGTGGTAGGGATATATTTGCGCATGTCAGTCAGGTTAGCAACAATGCAGGAATTGAATGGGTACGT
>AAA.ABI.2443
TGATCATGGTGTAGTTCCATATCCTTATCCAGAAACAGCGGCATGCTTTGGAGAACGTTTAACAGAAAACTTTAT
>AAA.ABI.2444
TGAAAAAAGAATACGAAACTCCATATTTCAAATCTGTCGGTTTGGATGTTGCATTTCCAAGAGATATAATTCTCGTAGTT
>AAA.ABI.2445
ATGAGGGCTGGCCGAGATATATTTGTTCAACAAAGTCACGTAACAAATGCCACTGGAATTGAATGGATGCGTCGCCA
>AAA.ABI.2446
AATGGTTCAATATTTGGAAACTTCATTAGGAAAAAAAGTAAAAACTAAATTTCACA
>AAA.ABI.2447
TCATAAAATGGAACTAGACGAGAAAATAGTAGCCTCATTTTACATGATTCATGTTA
>AAA.ABI.2448
AACACGAGTTGTGTAGATGAAAGCGAAATAGTGACCAAGAGTGCTTATGTTTTAGTATATGTA
>AAA.ABI.2449
AATCCACTCAGTAGAAATAGATTGCTGAAATCCGGTGCCGATCAACACATTGTCATTGAATGGTCAGCT
>AAA.ABI.2450
AACAAAAGAATCAAACAAATCAACCAGATCATATATTAGCGGAACAAAATTGGGATTATCATC
>AAA.ABI.2451
AAAAGTTTCATATGCGCTGCCTCGAGAATTTAAATATGAAGTTGCCCAATTTGCTCCACAATTCT
>AAA.ABI.2452
ACCGGGGGCGATTAATAACATTGAGTTGATGGAAAATGATGGATTTAAATGGAGTGCGT
>AAA.ABI.2453
AATGGAAGAAAGTTTTAGTTCAATGGCAAAACTAATTGAAGTTGAAAAATATGTACAGGAAGCATATAATATCCC
>AAA.ABI.2454
GATAATCGTATTATGATTGAATTGAAAGCGCCTCGAGAGTTTGCCATAGGATTCGATATAGAAGCTGTCGACCAATACAATACATCAAATCCTAATAATTTCACAAAAAAGTCAGTGGGGGATTATCGCCGTGGGTTTGTTGTCATGGAGTTGTGTAAAAT
>AAA.ABI.2455
TAACCGATCCTTATAAACACTATAAAACGGTTTCCGGTAATTGGGCCGGTTTGACAGC
>AAA.ABI.2456
TGAAGATTATGCTATCGGAATGTTGACACAGGAAATTCTCGTCTATCTGGCAATGTTTGC
>AAA.ABI.2457
GGCTGGGAGAGAATTCACATTATCTACCTCGAAACGAGAACGGCGAAAAAGTGGATTACAGAGCACAAAACCCGTAATCAGTATTTCT
>AAA.ABI.2458
TTTGTTATACCATCCTCCATTTATCATATCGCTTTGTGAAAAATTTATAGAAGTTCGAATGATCACCA
>AAA.ABI.2459
TTGCTGAATTCTATACATGAGAATTTCAAAGAGTCAATCCAAAATTATTCAGCGAAGGAACAGATTTTCCAACAAATGAAAGAAGCGGCCAACACAATTCGGGGATTGAAAAAAAATGGTGAAAATCAGAAAGAAAAAACAAAAGCTGATC
>AAA.ABI.2460
AAAAGGTGTAAAATTGGTTTTAGTAGCCGCAGAAGAAATCGTTGATGGAAATGTTAAAATGACTCTTGGAATGATTTGGACAATTATTTTACGATTCGCCATTCAAGACATTAAAATTGACGATATGAGTGCTAAAGAAGGTCTTCTTTT
>AAA.ABI.2461
AAGCTATTGAACAATTATGGGAGAAACAGCAAAAAAGTACTTTTACTGCTTGGTGCAATTCCCATTTACGCAAAGTC
>AAA.ABI.2462
GAAGGTCCCGTCAGATTAAAGCTCGGTTTATGGAAAAAAGTACTAGGAATAAGTGTCAAGATACCATGCATAAG
>AAA.ABI.2463
TATCGTCATATATAAATGCTAACTATATACGCGATTATAAAAATTCGGAAAAAAGATTTATTGCTA
>AAA.ABI.2464
TGACTAATGCCATAAATGATCCTATCAGTAACCGTTATCTTGTTCCACGATTATTTAGGGATT
>AAA.ABI.2465
AATTTACAATCCCAATTAAATCGAGCCAAACAACAGCTGCAAATGAAACCGGATTT
>AAA.ABI.2466
AAATCGCAAAGGAAAACAAATTGCTAAATACCACTGGTATTTTGGAAAATAAA
>AAA.ABI.2467
CATTGAAAAGCCTACTATTCCTCAATGTTATTGCAACACCCAGAGAGATTTTAGTATTCCAGATTTTCAATGCAGTAACTGTAATAAATGGTTCCATAAACACTGTATAGGCTTTACAATAGGCAAGGCCATTCCGTTTATGATTGCATAT
>AAA.ABI.2468
CCAAATTTCTTGCCTCCTTACTTAAATGAAACAGTACTCAATTTGGAAGATTCTCAAAAGATCGACCCAATTTTACTCAGGACCCCCGTTTACGTCCAAATCAATCATTTATACGCTTCATCGATCACATCTGGAATAGCAGCATTGAGTGTGACAATTAGATA
>AAA.ABI.2469
CTTTTCTTTTTTTCTGTCAGATGCCATCAGCGCTCGTTTTCTATTGGAGCATATCTAATCTTTT
>AAA.ABI.2470
TCTCCAATTTTTCCTCTAATTATGAATTATTTGAGATTATTAGGTTCCACGTTGTCTGGAAACAA
>AAA.ABI.2471
ACAACAGTATTTATTCAATTGAAATATTTAACGAAATATATGAAAAAGATCCTTACCGCATGGATTA
>AAA.ABI.2472
CTGAAGATACACAAATTTGCTCTTCTTTGTTACGAAAAAGCATTTGAACTTCTACCAAATGACTCAAGAA
>AAA.ABI.2473
GATTTGTATATAGCTGAAGTACAAAACGGAGGGTTTACTGCTCTACAAAACTTGAGCTATGCTTA
>AAA.ABI.2474
TGAGAAAAATAGCACTTACTAGCAAAGGCGATTTAGCGGAAAGGGATTCCCAGGAATCTTTTGGCAACTTAGAAAGCACAATATATTTCCCGATTCCATCAGAT
>AAA.ABI.2475
CTTGCAAATGATGAGGGATCGTTAAATTAAATAAGTTCTATGCAACCTCAGCAAATGAATTTTTAGATCAAT
>AAA.ABI.2476
CTACTCCACATAACTTTTTGTGCCTATTTTTATTTACATTAATTGAATCAATCACTGTTGGATTTATTATAATTCAATACCAAGTTGCAGCGGTTCTCATTTCTC
>AAA.ABI.2477
TTTGCCGGTCTAGTGATTCTTTGTTTTGGCGGAATTATTCAATTATTTGTCAAAAGCTCTGGTTTGGAAATCATTTTGG
>AAA.ABI.2478
ACGGAAACAGCATAATTCATCGAGATATAAAACCGTCAAATATAATGATGACCTCCGACAATGATA
>AAA.ABI.2479
TAAAAACTTACTGGGAGAAGGAAAGAAAAGAGCGAGAAAAACTGTATGCAGACAAAATTG
>AAA.ABI.2480
AGGAAAGAAGACGAATGATCGAAGAACGTGAAAAATTTGAGGAAGAACAAAGACATTGGGAGGAAGAGAGAATACGTTATGAAGAAGAAGAAAAACGAAGAATGGAAGAAATGGAGCTGGCTATACAAGAAGCGTATAATAATAAACCAGTCGTAGCTAAATTCGAAATAAAAGATCCAGAATTGGTTTTGGAGGGTGCGACAGAGATAGAGCAAATAAACCACCTGAAACAGATATTGAAATCTG
>AAA.ABI.2481
ACAGTTTATCAGAGTGGAACTATGTTATCATACAGTCTGCCTTGCTTTATACCACAAGTGAATCAGA
>AAA.ABI.2482
CGAACGCGTTTTACCAAAGGATTAGACCTGACTGCCTTTCATGGGAATCTGTTTATGCGCTCAACC
>AAA.ABI.2483
GGAGCTGCAGGATCTAATCACAGTGGAATGACAATGTATTTCAATTTGGCTAATCCATTTTATCTATTTTTAAAGGAATTATTTATTACATCTAATGGAGCTATATGTGGCGGTGCAATTGTTTTATTTGTTTTAACAATCCTTTATGAAGGTTTAAAAACGTATAGAGAAATACTGCTTTATCGGA
>AAA.ABI.2484
TGGCACAAGTTTTGGAGGGCAATATTGCTTTGAATATATAGTCTTTGATATTCTTTTGAAGAAA
>AAA.ABI.2485
ATCAACAAAACAATGAACGACAAAGTATTCCTAAACAATACGTTCACAAGCAGCATCAACGGATTACTCG
>AAA.ABI.2486
AGTTAATAGAAATACTTTAATTTATGGTACAAGACTCGGCGAGATCTTGCATTATATGT
>AAA.ABI.2487
AGGATTGATGCCGCCGTTACTAGATGCTCGACCGCATTTAGTTCGCGAGGCTTTCGGAATGTCTGAAAAGAAAATTCATACTTTCATATATTTTTGGAGTTTTATAGATATCCCAACGAAGGATGGAAATGTAAAATATAAAGTCAT
>AAA.ABI.2488
GATTGATGCCGCCGTTACTAGATGCTCGACCGCACCAGAAAATGTTGGTGACCAAAATG
>AAA.ABI.2489
ACCTGGCTCCAATAATGGGGCTCGATCACCGAGAAATAATCACAGTGGCTCGCCCTCCCTG
>AAA.ABI.2490
TTGAAGATTTCTATGTAAAAAAAATCAGGGTTTTAGATGAGATCAAATCGATTGAAA
>AAA.ABI.2491
TATCGAAACAATTGAACCGATTTCAGCGTTATTAAGCAGTGATGAAGAAAACGAACCTGTTGATCTGATTTTCCTTTTATCTACCACTCCAGAAATCGAGCAACCAGAAGATCAAAAGGACAATCGAAATATAGATTTTGTCGAAGTAGTTACAAGAAAGCGATTGCAATCTGAAACGGAAATGTCGCCTAAAACTAAGAAAAGAAAGATTTGTGAAATCGACCTTCCAAATGCATCAGCTGATGAAGTCCATCCTTTGGTAAGTTCACGCAAGCAAA
>AAA.ABI.2492
AACTATTATTTTAAGTCCGAAAAAGTTGAGAAAGAAATTTGCAGAAAACAAACAAAATTCAACAATAT
>AAA.ABI.2493
AATGCGCTTACCTTCGGAAATCATTGCCAAAATCCAATCAGTGGTTATTATAAGGAATATTTCAA
>AAA.ABI.2494
GGGATTTCAATGAGACTATCGGTTGCAAGAAATGTAACTGCTATATAAATGGATCGTA
>AAA.ABI.2495
GTTGGATATTTCGGTTTAGATGTAACTGGTTGCAAAAAGTGTCCGCCGTGTTACAATGGTCAAGTATGCAAT
>AAA.ABI.2496
AGACGGATTAAATGAATTCAACCCATTTATTATCAATGAGAGAACTTCTCCACCAGCCAATGAAACAAAA
>AAA.ABI.2497
CAGCTGCAGCTGCACCAGCAGCCGATGTTACCGAAGAAGAAACCGAAGAAATAATTCCTGTTAAACCCAAG
>AAA.ABI.2498
AAAGTTGAACAGAAAGAGCACGATGACAGCAACAGCCGAAGCAGGTAAGGAAATTGTTGGCAATGAGGAGTTAGGGGATAC
>AAA.ABI.2499
GATAGAATGCGTTAGATTTGAAAAGAGAAATCCTAAAATTAGAAGCACAAAAAACAGTTCAAAGAATTTAC
>AAA.ABI.2500
TTTACCAACTAATGGCAAATTCTTATCAGAATTACTGTCCAAATGCCCCGGTTGTTTATC
>AAA.ABI.2501
AATGATGTTTCTAGTGGTCTTGAAATGAGTGATGAAGGCAAAACCTGCATTGGTCTTCAAGCTGGTTCGAA
>AAA.ABI.2502
CAAGTATTGAATACGTTATTACAGCTAGGTACAGAGTGTCAAAGAAATGAATTCAAAGGTCCAACAT
>AAA.ABI.2503
AAGCGTCCAGCAAACATTGAAAAACGGACAAATACTTATCAAATTGATCAACAAAATTTACGAGGGTACTGACAAGAAACCTGCTGCAGCTTTAAAAATCCGTTGTCCATTGAAATTCAATACAATGAGCGCTCCATTTAAACAAATGGAAAATATTCAATTGTTCTTGAAAGCGTCGGAAGC
>AAA.ABI.2504
AATACATTATTACAGCTAGGTACAGAGTGTCAAAGAAATGAATTCAAAGGTCCAACT
>AAA.ABI.2505
AAATATTGATGACATTCAGCAACCTTATTGAAGGTCTTAATAATACAGATGGTACTGGGAGTGTTGAAAACAATTCTAATCTTTTGAAGAAACTAATACTTTTAATAAATTGGAGTAAATTAAACCAACAAGATGCATTTGACTTCTTAACGGCGACAACCAATGCCATTCACAACGAAATGAAAAAAATGAATATTAAGATTGACCTCCCAATGAAAAGTGAAGTAA
>AAA.ABI.2506
AAGATATATTAATGGGGATAATTTGGGAGTCATAATTAATCAAGGAATTTCGTCCGTCGAAACCGATAAATTGCAGAATGTTCAGAAAGAGGATGAATTTTTAGAAGAAGAGTTTAAATTATGTGGTCTAGAAAATGTTACAAATGAATGTTATATG
>AAA.ABI.2507
CAACAGAGAATAGAAAGCCGGCATTTGTCAGTTTCATTTGGATCGATGCGCCGGATGGGCACGG
>AAA.ABI.2508
TGCTGCTGCACTCGATAACCGTTGGCATCTGTAAGCGGAGCAGGGAGGCATTCAATCGGGCTA
>AAA.ABI.2509
GAGAAATTAGAAAGTAAAATGCAAAACAGGAACTCGGACTATTTTTACAACTATTTGACTCT
>AAA.ABI.2510
CTTACAATGACTACAGATGGCAAAAAGCATCAAGGATCGGTATTTATTGCTATCCCCGATGGAA
>AAA.ABI.2511
CCAGTTAAACCAGCTCCAGATATTCGTTATGATAATTTACAATGTTCAATTGAAGGCTGGAAAAA
>AAA.ABI.2512
ATAATCAGTATGAAGACACAATAATACAACTGATCGGCGAGGGATATGAAGATTTCATTAC
>AAA.ABI.2513
TATGTTCAACCCAATTTTGGCGCAACAGAAGAACCAAGAAACCGCTCGTCAAGATGTAATTGCTAA
>AAA.ABI.2514
TCTTTACGGTGCTCCAGAGCAATCAGAAATGAAAGAAGTTTCTCGGAAATTGAAAGAAAGACTCAT
>AAA.ABI.2515
TATGTCGGTGATCCTGGAATATATATTACAAAGGTCATGGATAAAGGAGCAGCGGCAACCTGTG
>AAA.ABI.2516
AGTTGAACAAGGTCAAGTTCCGTATCCCGAGGAAAAGCAGCCAAAACCCCCATCGGGTCCCAGGCGAATTGGGCCAAA
>AAA.ABI.2517
TGATGATATTTCTACAGAAGCCTTAAAATTTATTATTGTTCCTGGATTGATTGGTTATTTCGTTTACAATTTAAAATCTGAGAGTAGGATAGATAATTTGAATGAAGTCAAGAAATTCTACTTTATATTTTTTGATTTGGTAAATGATTATGAATTAAATAATGGAAAATCTGATGATTCAAATTCAAGAGATAATAAAATAAAACAA
>AAA.ABI.2518
TTCTGGAAAAACCACATTTGTTCATGTGATATCATCTGGTCAATTTACTGAAGATATGATTCCAACAGTAGGGTTTAACATGAAAAAAATAACCAAGGGAAATGTTTCTATAAAAATGTGGGATATTGGAGGGCAACCGAGATTTCGAAGTATGTGGGAACGGTATTGCCGTGGTGTCAATGCAATAATATATATGGTGGATTCCGCTGATCATGATAAAA
>AAA.ABI.2519
AACAAAAGTATACTGTTGCTTTAGCTGGTTTTTTGAAAAATTCTGGTAAAATTGAACAACCAGAATGGGTAGATTTAGTGAAATTGAAAACATTGACTACAATTGGATTAGTTGAGCTCTCAAATCAAAAAAGAGTCTTGACTAGTGAAGGTAGAAGGGATT
>AAA.ABI.2520
TAAGTGATAGAAGCTTTTGTAATTATACAGGCATATGTACAAACCCAGAAAATCATTGGCCTAGATTTTGTGCGCCAATTGGC
>AAA.ABI.2521
AAAAATGCTTCACTGTACTTCCATAGATCCAGATTTCGGATATGAATTATTGAGAAATAAATTGGCAGCCCA
>AAA.ABI.2522
AATGAAAAAGTATTCCTCCTATCAAATGGCGAAAAATTTGAGTTGGCGAGTCGCGTTGCACGTTCT
>AAA.ABI.2523
GAAAATCCTCGGTTGTCCAGCTGATGCAATTATTCAGTGGTCATTTGAAGACCTGTTAC
>AAA.ABI.2524
ATATAGAAATTACTGCTTAGTTTGGGGTAGATGCCAAGACCCGGAGAACCATTGGCCTCAGTATTGCTCAACTTTTG
>AAA.ABI.2525
GAATGTAGATACCTATTCTGCTTTTATAGATAAAATTCGTTCACCTATTACTAGAAAAAGTTC
>AAA.ABI.2526
ATTGGAGTTATCATTAGTGTTCTATTAATAGTTTACGCCTGTAATTTGCTGGCATCAAGCTACAATCGGAGCAAG
>AAA.ABI.2527
TATAGGAAAAAAGCTGTGAAAAATTCGCAACAACATAGAGCGAGATCCAGTTTGTTTGATGTGGACTTT
>AAA.ABI.2528
ACTATTAACACCAGAAAACGGAGGACCGAATCAAGCCATTCAGTCGGAATGTCAAGCCAG
>AAA.ABI.2529
CATTGATGTGTTGTGCAAATGTTCTCCTCTCAGGCCGCACGAGTCCTCATCGATGCTATTTCTGA
>AAA.ABI.2530
GAAGAGCTAGAAACTATTGCTAGCGCTATTCAAGAATCAGCACGCGATTGGGTGACAATGTTCCAGGCGTTCCTGCTGAGACACGGTGAAAATGTGAGCGAAAAATTCGCCGGCATCGATTCACAGAATCCCGTTGCAAGACCGGTGGACCTCGACACGAGCCAGGAATCGA
>AAA.ABI.2531
ATATTATGGAATTCGCGCCTCATGGGTCATTGAATGAATTGCTTCATGAGAAACCGAATGTGAATTACACGCTG
>AAA.ABI.2532
TCTACATGGCACCGGAGGTGATGAATTCCGTGAAAGACAGGAAGGCATATTACAATGAGAAATGCGACGTGTA
>AAA.ABI.2533
ACAATCATTCGAGCGCCTCGATGAGCAACGATGAAAACAATATTACTCACAGCACAGAGAATTATGGTAAATAATATTAATTT
>AAA.ABI.2534
ATGGAAACCATCAAAAATATATTCATTCGGTTACCACAGAGTTGAAGCTTTATCTGGATTCATA
>AAA.ABI.2535
CAAGGAGGATTTTCTATTACCTGTGCATAAATTTGGCTTTTGCATTTGTTGAACTTTTCTATGGATTTT
>AAA.ABI.2536
GAATTGAAATTGGATGGCGAGAGAAGACGAGAGGAAATTGCTGAATTGCAGGTGAAATAT
>AAA.ABI.2537
AATTGAAATTGGATGGCGAGAGAAGACGAGAGAAAATATGGATAAATTGATTTCAGCCGGGAAAAGGAATCAAGTTGAAATTGGAGATTTGCAGAGGAAA
>AAA.ABI.2538
GATATGTCCTATTACATTTTGTTTCCCAGAATACAAAGGTCCTCAAGAATACGATTCAAGTGTTAGTTATA
>AAA.ABI.2539
AGTGAATATGATCAAGTTTTGGTGGAAGATGATGCCACAAATCGAATGCAGGAATCATTGTTTCTTTTCGAAT
>AAA.ABI.2540
AAATTCAGTTCAAGTTTAAAAACATGAATTTCAAAATTTTTGATGTTGGTGGGCAAAGATCAGAACGAAAAAA
>AAA.ABI.2541
AATTACAGAGAGATATCAAATTATTGTTATTAGGTGCTGGGGAATCTGGTAAAAGTACAATTATGAAACAAATGAAAATAATTCATGAAGGTGGATTTTCATCCACTGACAATCAT
>AAA.ABI.2542
GAATGAAATTGATAACAATTAAAGATCAAAAAACAAATACTTTGGTTTATAATTTTGCACGACAGAAACGAACAGGGCAATATTGGATAAATGGGAACGATATTGAAACTGAAGGGAATTGGGTCTATAACAATGGCTGTAAAATGAAATTTTCTAAATGGTATCCTGGATTACCAAACAATTACGATGATGCTGA
>AAA.ABI.2543
CCTTAGCATATTGCCTATTCTCTTTTATTTGCGATTTGAAATCAGAGAGTGATGTCATTGAT
>AAA.ABI.2544
TTGGATAATTTATTAGAAACACATACGTTAAATATGACAGCATGGGGCAATCAGTTGAAAGTCAG
>AAA.ABI.2545
AATTGCAAAAGGATGCACTCATTGAAGGATTAAATCAATTTATCGATCTAATTGA
>AAA.ABI.2546
ACTTGTTAATTTTGCAAATCGCCTAGAAACAAGAGATTTATTAACAACACTCGTGCAAAATTTGA
>AAA.ABI.2547
CAATCGATCATAAGGATTTTCAATCGTTGTCACAGATTAACCACCACTGGTTCAGTGAGATCAATAA
>AAA.ABI.2548
TTGATTCCTGACTGCAAATTCTTTATCAATTCTGAATATGCATATCTCATTCCAAACGCGTTAAAAGAACTGTTA
>AAA.ABI.2549
TCAAGGGGCCTGGAATGGGATTTTGTTACCGGGCTATTTGAATGTATTCGCTGAGTTGTGTCGAAATCAT
>AAA.ABI.2550
TTATTGGCCTCAAAGCTAATGTTAATATTATCGATAAGATAGGAAAAAAACCTAAAGATTATGCTGTTACTGCTAATT
>AAA.ABI.2551
TGAATTTCTTAATTTTACATTACAAATATTAAAATCGCAAATATCCGATTGGTACAATATAATTCATA
>AAA.ABI.2552
GACGATGGGTTGATAGTGAAGGCAATATGTTATCATTTACAAAATGGGCTCCCGGTGAACCAAATTATCTCAAAA
>AAA.ABI.2553
TTTGCTACGACCCATCAACGGATGAAACTCCTGGTCTTACTGAGAGTCAACTAGTTGTCTTGCGAACAAAAGCAAGCTATGAAGTTGCATCTTGCTTGTGTAGTGTAGAAGGCATGAAATTAGTGAAAATCGAAGATCCAGCATCAAACACGTTAGTTTACAATTTTGCCATGAGGAACAAGCTCGGTAAATATTGGATGGATGGCAATGATAAAAAATTCACTGGAAGATGGACATTCAATGATGGATGCAAAATGACCTACACAAATTGGTATAGAGGAGAACCAAACTATCCGGGAG
>AAA.ABI.2554
CGATTGTCGACCATTCGACATTCCGTGATTTAATATTGTTAAGTATCTCTGTTTGGTTTG
>AAA.ABI.2555
GCAACCCATACACATTGCTGCATGTTGGGGTCAACTAGAATTCATTGAAAAGTTAATTTCTCATGGAGTGAACATTGATGCAGTGACATATTCGGGAGAAACGGTTTATGACCTATGTGAAGATCCAGAAATTAATCGTAAGTT
>AAA.ABI.2556
CGGACGTCGAAGTAATTCCAGTAAAAGAAGGTCATCTAGCCCCGAAGATAACACAGTCCCACC
>AAA.ABI.2557
ATTAAAGTGTGTTGAATTAGAAGATTTAATGGAAAAGCAAGGATACTCTGCTGAAGATATTGAAGCAAAAGTTAATGTTT
>AAA.ABI.2558
CCCGAAGTGATTCGTTTCTTGACTTTGGAATTCAAGATAATGGGAAAGCGAAAGTCGGCCAATAAAGTC
>AAA.ABI.2559
TTTCAAGTTTTTATCCCTTTTATAATTCTGATGATGAGATAAACCTGAAAGATGTGATTGTGGAAAATAAGATCTTGAAAGAAGATTTAAGAAAATTATATAAAGAAATTGAAATGTTGAAAGAAATTGTATTTAAAAATGCGGAAAGTTTTACAGAAATTAAGATTATTCTGATTTTTCTCGTTTTTATAATCACAATTGCAGTGATTTTTATGGTTTTTTTTTATTAT
>AAA.ABI.2560
TTTCAAGTTTTTATCCCTTTTATAATTCTGATGATGAGATAAACCTGAAAGATGTGATTGTGGAAAATAAGATCTTGAAAGAAGATTTAAGAAATGTGATTGTGGAAAATAAGATCTTGAAAGAAGATTTAAGAAAATTATATAAAGAAATTGAAATGTTGAAAGAAATTGTATTTAAAAATGCGGAAAGTTTTACAGAAATTAAGATTATTCTGATTTTTCTCGTTTTTATAATCACAATTGCAGTGATTTTTATGGTTTTTTTTTATTAT
>AAA.ABI.2561
AAATCAAAGATCAATCAGCAAATCAACAACAGAAAATATGCGAGATGGAAAGCAATGAAATGGAAAAC
>AAA.ABI.2562
GGTCACCTATCTGAGTGTGGAACTGTACAACTCGTTCTAGGAATGCCGTTCTTGATTCACAAT
>AAA.ABI.2563
TATGGTCATTACCGAATATTTCATCAATCTGGCGATTGCTAATAATGGGTCTGATTGAACTATGCTG
>AAA.ABI.2564
TGAAAGAAAAAGAAAATCAATTGAAAGAATCGGATAAAGAGTTGCTGGCGAAATTTGAATCGCTGAAAAAGTCAAA
>AAA.ABI.2565
TGTATGTTTGTATTTTATTGCACCAACTGGCCATACTATGAAATCTTTGGATTTGGTAGCAATGAAGAAGTTAGAAAGCAAAGTCAGTATAATTCCTGTGATTGCAAAATCAGACACGATTACGAAATCTGAAATGCAAAAATTTAAAGCTAAAATCATGAATGAAATACAATCAAACAAAATAAATATTTATCAATTCCCCACTACTGATGACACCGTTCGGGAACTGAATACTCAAATGAATCAATTGCTTCCGTTTGCTGTAGTTGGAAGC
>AAA.ABI.2566
AACCAAGGATTTTCTTTTAATATTCTATGCTTAGGTGAAACTGGTTTGGGTAAATCAACTTTAATGGAAA
>AAA.ABI.2567
AAAATTACAGGGACAAACTGGTCCGTTAGTATATCCTGCAGGATTTGTATACTTTT
>AAA.ABI.2568
CTGAAAAGCATTTCTGTCACGGCTAACAAAACCAATCTCGCGTTAGTTATGTTCATGAGTAATTTT
>AAA.ABI.2569
GAGAAACGAATTTCAGCATCAGAATTATTAACACATCCTTTTATAGTCAGAAAAGCGAA
>AAA.ABI.2570
AAACCTTATGATGAAGAAAATACAACAATTGTGCCAAGAGTTCAGTTCCTCGCGATCGAAA
>AAA.ABI.2571
TAAGCAATGACGATATAAAAAATCCTGATGCTAAAGCTAAATGGAGAGAATATTGCATGGAGTTTGATG
>AAA.ABI.2572
CGGCAGAAGTTTGAATCAGGATGAAGTTTATACAAAAGGAATTAAAATGTTTTTGGGTCCCGATCACAA
>AAA.ABI.2573
TAAAAGATGATTCCGATAGTGAATCCGAGACCGAAACGTCGAAGCTCGACAAAATCAGAAAACTGAAATTAGCCCA
>AAA.ABI.2574
AGCAGATATTATTGGACAATGTCTATTGCCATTTTGCATCCAGTTTAGTAGCAGCTACATTTGGAACATGTGTATCATGTCCAGTTGAAGTTATTCGAACCCGATTAATGAACCAATCAAATATCGATTCTA
>AAA.ABI.2575
TTCTGCTGCCAGATCTCTGCTGAGACTGTATCGAGAGATCAATCCCGCTATGTTACCGAAATCATTGCAA
>AAA.ABI.2576
TGAATCAGATCAATTAAAAGAATTATTACTAAATAATACAAGTAATCTAGAAAGTCATGATCCTAGAGGG
>AAA.ABI.2577
ATAAAACAGGAGGGAATTTCTGCTCTGTATAGAGGTTTGAGTGCTGCCGTGATTAGGCAGGCGTCGTACGGCACAATGAAAATGGGATTATATGACAAACTGAAACGGATTTCCAGTCAAAACATGCGAGGCGAATCTATTTCTAACAATATTGCTTGCGCCGTCGTGGCTGGGGTGACATCAAGCACTATTGCAAATCCAACTGATGTCATCAAGATTCGTCTTCAATCAAAATCTAATTATACTCAAAATTCTAGCTTTTTAAAAGAATTTACTCAAACAATCTCCAAAGAAGGATTCAAAGGGTTATATAAGGCGGTAATCCCCACAGCTGCTAGATCAGCT
>AAA.ABI.2578
AATCATCTGCTGAAGTTCTACAAAATCACGCTAGATCAACAGCTACTACACCCGGCATCCAATATCTCAACTACTGTAGAGGAAATGCAATTGCTCAGTTGGCGTTTGTTTTTCAGTGGTCTCAAAAATCATTCCAGCAACATGCTTGAGAAGATCGACAACCCCCAACACAATCTCGCACCGACATCTG
>AAA.ABI.2579
AAATTGTCTACAAATGGGCAACAGATTAAATAAAACCAAAACTCAAACTCGTGATCTAATACAACAAACGACAAAGTTACAAGCCGAGGGTCAGAAAATTGAATTGAAACGATTAATTGCC
>AAA.ABI.2580
AGATATAATTTTGAGCTCCATGATAACTTATTCGACAGCTATTCCAGTGAACTAAGTGATTATTGTGGAATTCCAGAGAA
>AAA.ABI.2581
TCATTCAATGTTTGGGCATCAATTGGCTTGGGTCATGTGGTTGGATAAATTCTTCTATTGTCTTGTCATCCTATTTCGGAGCTGGTATCTTTATGATGGTTATTGGAGTCGGATTCACAATTATTCTCGCTGCATCGTTATTTCTAGTATTTAAGGTTAACCGTTTGTATCGAACCAGCGAAGTTAGCAT
>AAA.ABI.2582
AAGCAGAGACAATATCGCATCACAAGGTTCAATTATTCAATGGTCAGTTTCTAA
>AAA.ABI.2583
ACAAAATTCTTAAATCCGAAGCTTGCCAGTCTTTTAAACAAATCCAAGGTTATATGGGTGATCGAAAAAGTA
>AAA.ABI.2584
AAAGAAATTTCCGATTCAGATATCAATCAAACTTCAGATAACCGATCAAATCGACTGTTAA
>AAA.ABI.2585
TATCACAACTCCTTGAAGGAGGTTAATGCGCTGAACGAACAATTGACACAAAAGGACTACCAGATTCTT
>AAA.ABI.2586
TTTGAGTGTTTCAAGAAGATTAATTGAAGGTGTCAATTCAGTAAGAGGTGGGACTTGGGGAG
>AAA.ABI.2587
AAATCCATAGTTGTACCTAAAAAAGAAATAGATCTAGAACTTGAAAACGTTGGAGGGCGCCATAAATGCAAAA
>AAA.ABI.2588
ATTATCTGAAGAAAAGGACTCTTGGTTTGAAATTCAAGATGAATTTAATCAAGCTTTGTCAATGATGCGAGTCGA
>AAA.ABI.2589
TTGAACCTTTACATATTTCCAAACAATGTATGGCCAATCGTGAAGGAAGAGTAGCAATAGATTTGGTCCACGAC
>AAA.ABI.2590
AGATTCTAAAGGAAAGTTGGAAGAACATCTTGCCAGAGTACTTAAAGAAATTTCTAACGTTGAAGATACCAT
>AAA.ABI.2591
ACGACCGAATGTTGAAAATTGTCGTGATAATCCTCAATACAGACTGTTGGAAGAAGTAGAAGAATTGGAAAAGGATA
>AAA.ABI.2592
ATATCCAAAATTGGTTATCAAGCTTCTTCCTGATGGTTTACGGGGTTTGATGTTGTCAGTAATGCTAGC
>AAA.ABI.2593
TGTGGCAATATTCTGGTCCCGAGGAAATGAAAAGGGAGCAATTACTAGTCTTATTTACGGATTAAT
>AAA.ABI.2594
TGGCCAATAATCGAGAATTAATGATTATCGGACGACTATTTGTGCTTATAATGATTGGGTTG
>AAA.ABI.2595
CTATCGTCTCATGTGGAACATTGGAAAACCATGGCTCAAGACTGGCAACAAAAATATCAACAT
>AAA.ABI.2596
AAAATGTACAAAATCGTGGAAATGTTCCGAAGTCGCTGAAGTCTAAGGAAGATGGATATCCTGTTAGTA
>AAA.ABI.2597
ATAATGAAAATAATGATGCAAATAACACAGTTCAAACTTTGAGAGATGAACTAGAAAAAACTAA
>AAA.ABI.2598
AGAGATAAAGAAAGAGAAATTCTTATTAAAAAGAAAGTTTCTGAATATGAAGATTTGGAGAAGGC
>AAA.ABI.2599
CAATCTTTTGTCAAGCTGTTAAATGAGCCCCCGAAACAAATGTATGATTCCATGCCAACAACA
>AAA.ABI.2600
CAATTAACGATATTCTTATAAAAGAAGATATTACTTTAGAAGAAATTCTTGATCACGAATCATTATTACAGGAATGCAGAAGTCAAAATGAAAAGCTTATAAACTTCTTCATTACATCCTGCAATTATATTAAACTATTGAAATATGTGTTGGTTACTCCAAATGAAGATTGCAATGAAAATATTAGATTTAAGTATTCTTCGTTAAGCTGTGAAGTTTTAA
>AAA.ABI.2601
AAGAAATCAAAGAAGCTTTTCTTAAGCTGGCAAAACTCTATCATCCTGATTTCAATCCTGGAAATGAGGAAA
>AAA.ABI.2602
TAACCGCGTTTAGAATCGACCAATCCAATCAGACAAGTAAATTATTACATCAGCAAAGTATTGAAATCAATGAAATGAAATTGAGATTAAAATCAATCGAAATCGATATAGAATCAATAAAACAATCGGACGATGGCCAGGCAAA
>AAA.ABI.2603
CGGAAAAAATTAGAAATCGAATCAAATCAAACAAAAATAACTGAGTTGGAGAGAAATGAA
>AAA.ABI.2604
CGCAAATACCACATAATAGAAAATCCTATTTATGAGAAATCTGATCTAGAATTCGATGACAAT
>AAA.ABI.2605
AAAAGGTTATCAAAAGATCGGGGATAATTGCATAGACATTAACGAATGCGATTCCCTGGCT
>AAA.ABI.2606
AAACATATGCTGGATATGGTGTTCATCATTGATGGTTCCGAGTACGTTACTGAAAGCATGTT
>AAA.ABI.2607
GATTATGACACCGACGCTCAATTCTGTAAAAGAAGACCGGCTGAATGTCCTAGTCTT
>AAA.ABI.2608
AATAGTCGGACATAAAGCTGACATGGAATCAGAAAGACAAGTTAGTGCCAGAGAAGCGAGACATTTTGCTACAG
>AAA.ABI.2609
AAATTACAACTATGGGATACAGCAGGTCAAGAAAAATTTAGATCGATAACTAAATCATATTACCGAAATTCAG
>AAA.ABI.2610
ACATGTTGCCTTTGTTGATTCGTCTTGATGACAGATGTGTCAAAGATGAAGAAAGAAAAGCCTCA
>AAA.ABI.2611
CATCTCGAATATATCGCAGAAGATTTGATACATTGGGAAGTAATTTAAATGATGCAGAAAAT
>AAA.ABI.2612
CGATTGGAGATTTCATATGGATTGCTCGAGATAAAAATGGCCGAGAAGCCGTGCTTGACGTGATAATCGAAAGGAAACGATATGATGATTTAGCAAAGAGTGTACAAGATCAAAGATTCAAGGACCAGAAATTAAGAATGAAAAGATCAGGAATATCGCAAATAA
>AAA.ABI.2613
AAGCTCTTCATCAAACTCTTATTAACAGTCAAATCAATTACAGCACCGACATAAGAATATCGGAAAATCTCGCTGACAGCATTTCATATATACATTTGCTCACTGGGAAATTGATTGAAACGTTTGCTAAAAAGTCATTGAAAGTCTACAAAGATTACATC
>AAA.ABI.2614
GGCTATTATAGACGAATATCCGGTTCCACGAATGTTGATGGAAACGTATGAGCAGCTGTGCCAG
>AAA.ABI.2615
GAACACTTATGGACAGATTAAAGCAAAATTAGAAGATGAACACTTGAACTATGGCAATAATCTTGATGCTAT
>AAA.ABI.2616
AATTTGTAAATGAATGGTGGGCAAATATATTCAAATCGTTTCATGCAATTGCTTTTCAAAAAGAATTTTCTGAAGATCAAAAAGAAACTTTTTTGAAAGCATTAGAAGATTTTGAAAAGATTCCAGGAACAGGATTTATAACTGGAGATAATGTTGGCTTAGCGGATTTCTTAGT
>AAA.ABI.2617
AAATAAAAGCAAAACTTGCATTACTAGAAGGTGATAGAAAAGCTTATTTTGAAAGT
>AAA.ABI.2618
TGAAGAATTGGACAATAAAACGAAATTTTTCACACTTGCTGGCTTATCGCTATGGGATTACTTGTCATC
>AAA.ABI.2619
GATTTCCTCGAATAGTTGCTAGGAACAGTGGACCTGAGGGTGCTGCTTGTTTTTTCATAATGTGGGCAATTTG
>AAA.ABI.2620
AGGAGGTTGGATCACGTTTGTTAATTTCTTTATTGGAGCTTATTACATGGTCATCCTTGGATGGTGCC
>AAA.ABI.2621
CGGAATTCGGATTTAAATTTCTTTTCACTGGAGATTGGACAACTCTTGCTAATCCAAGTTTATATTTGGATGC
>AAA.ABI.2622
AAATTAGCTTTGAGGCGTTTCACTGTTTTAAAGTATTTGTTGCAAATCCTAATAAGCCAAAATG
>AAA.ABI.2623
GAACTTACTCAAACTTTAGTAGAATGTTTGCAAGCCTTAAATGCTCCTAATAAAGCAGAGAAA
>AAA.ABI.2624
TAAACCATTTAATTTGCGATACAGATTCAAAAATACAATGTTTGCTACAAGTGACGTCGGA
>AAA.ABI.2625
TAAAACAATTTGAAGATCAAGAAGAATATTGGTTTTTGACATTAGCAGATAGTGTCGAATATAG
>AAA.ABI.2626
AATGCTCATTCTCTATTAATGTTGGTGATTATAGCCCTTTATTCGTATTCAGCTCTCGGGAGAACAA
>AAA.ABI.2627
GGAGTTGAAATTACGAATCGGTATTCATTCAGGACCGGTTTGTTCTGGGGTTGTCGGTTTGAAAATGCCAAGGTATTGCTTGTTTGGAGACACCGTCAACACTTCAAGTAGAATGGAGAGCAACGGATTGCCCCACAAAATTCATATTAGCCAGAGCACCATGCAGTTACTGAAAACTTTCGGAACTTTTTTGATGACAGAAAGAGGTCACATTGAAGTTAAAGGCAAAGGATCTACGCAAACTTACTGGC
>AAA.ABI.2628
GCTTTATCTGCCGAGTCAACCCCGATGCAAATAATTGACTTACTTAATCGGCTCTAC
>AAA.ABI.2629
GAAGATCTTCTCTATTCAATGTTACCGAAATCGGTCGCCCACCAGTTAATTAAAAACC
>AAA.ABI.2630
ATTTTTCAAATTGATTAAAGCTAACCAGAATCAAACTGTGGAACATCGTAGCCAACTTTTGACAGT
>AAA.ABI.2631
CAGACTGCGGAAAGAAGAAATGGAAGCTACTCGAGAATGGGCAGATAAACTCAACGAAATGGGACAAGGGAAACATCATATCGGAGATTTTCTACCGCCTGAAGAGTTAGACAGATTTATGGAAACGTTTTGGGCTTTGAAAGAAGGACGTGAGCCGAATTATTCAGATTAT
>AAA.ABI.2632
AGGATGTGAGGGTCAGGGCATTAAGGTTCCTCTGTGCAATGGTCCTGTTAAAAACGATAATATTGGTATTGGAGTCACA
>AAA.ABI.2633
AATTACAGAAAAACAACAGGAATTGAAAAAAGAGAAACAAGACCTCATTGAACGAGAAAAGAAAC
>AAA.ABI.2634
ATGGAAAATTCATGCGAAAATTCAGGAAATTATAATATAAATCAAATGAATCAAATGGTAGAGTGTCGCAG
>AAA.ABI.2635
TGAAACTTTCACAAGTCACGATTCACCAACTTACGAAAAACGTCCAACGGATGTTGCCTTTCTTAATCCACCAATAACGAAACAAAAGAAAGATCAGAGACGTATCAGTGTGAGT
>AAA.ABI.2636
TGAATTTATAGAAAAATGTTTAACCAAAGACTTTAAAAAGAGACCTCACACTGATGAATTGTTACGTCAT
>AAA.ABI.2637
AATCGATTGCAGAAACTGATTATGCCGAAAATGAGCCAATATTAGATCCTAACCAAATAGAT
>AAA.ABI.2638
GGATTGGTAAGGCGACGGAGTAGCACTAATCCAAGGAGTGCATCCATTCGCCGGACAAGTATGAAGG
>AAA.ABI.2639
CAAGCGATTCATGTCGCATCGCTACATAGTCATCTGGAGGTGATCGAGGTGCTCGTCAGTCATGGGGCTAACCTGGACTGTCAGACAAAGCAAGGAGAAACAGTTTACGAATTGGTGTACGATGCTGATATTTATGAGAAACTGTTATTG
>AAA.ABI.2640
AGATTGGAATCAACCATTTGAGTGATTGGAGTGGCGAAGAACTCGCTCAACTGACTAA
>AAA.ABI.2641
TTATAAGAACGGTGATAAAGATTTTGAAAGTTTGCGTCGTAATAGAAATGATCACTCTGTTGAAATTA
>AAA.ABI.2642
TGAGTCTTGCAATCAACCTATCATTCCTGAAAAGAATTCACTATCCACTAAAAAGGTTGTTGTAC
>AAA.ABI.2643
GGAAAGCTTTTCTGTGAAGAAGATTATTTGTATTGCGGTTTTCAACAAAGCGCAGATCGTTGCAAAATCTGTGGACATATGATAACCAACAAGATTCTTAAGGCTGATGGAAATTATTACCA
>AAA.ABI.2644
AAACTAGGCCACAATGCTTATCCGTTTTATTTTGAGTTACCTCATAATACCCCTGCATCCGTAACACTTCAACCAGGCCCAAACGATAATGGAAAGCCTTGTGGTGTCGACTACGAATTAAAGACATATGTTGCCGATAATCCCGACGAAAAAGCTCACAAGAGAAATTCCGTAAAACTAGCAATTAGAAAA
>AAA.ABI.2645
CCGTCATCTTTATGAATTGAAAACTAATCGTCGCAAGGACATTGATCGAGAACTGACTTTGGCAAGATTG
>AAA.ABI.2646
TAGAATAATTGATTTATTAATTTTCCGGGGTCAAAATGAGTTACGAGAAACAGCACT
>AAA.ABI.2647
TTGCAATAGCAGCTACTCAGGCGAAATACGGAACAACAAGTGCAGCAGCAAAGATAATGGTTAAAATG
>AAA.ABI.2648
AATCCAATCTCTTATTTCCGATCGTGTGAGCAATGTAATTTTATTGCGAAATATGGTTGGCCCAGGAGA
>AAA.ABI.2649
TTTTGTCGAGTTTGTTGATGTTGAATCTGCCTATCGGGCCGTTGTTGATACTAATGGGCGATATTTTGGTG
>AAA.ABI.2650
TAGTCAGTTGTGACGGCTGGACAAGCTCAAACGTATCTCACAAATATCCGCATATAATCACCGTTAA
>AAA.ABI.2651
TTCTCAATGCTACTAATTGCAGTGGTTTAAATATTAAGGCCCACGAATTAATCAAAAAAGCTAAAGCTGA
>AAA.ABI.2652
AAGCCATATATGAATATCCGGTTCAATTTTTAGAAAACTTTACTTATTTGGTGGACAGTCCTGGTATTGG
>AAA.ABI.2653
TAATCTAAATTTACGTTGGCAAGGAGTTTATAGATTTGTTGATTGGCGAAAAATTACCACTCGTCCAGAAGTAGA
>AAA.ABI.2654
AATATTCAAATTAAGTAATCGTGAATTTAAAATTTTATCTATCTTTCGGTCTTTGAATACCTCATTAG
>AAA.ABI.2655
GAGTGCAAATATGATTTCCTTTCTTTATTATCAAGATTTAATGCGTCAAACTATTTCTACAAATCGTTC
>AAA.ABI.2656
CAGTGTGTCTCCTTTACTACCACAGTCAGTGCAAGATTTTGGCTAATGGATTGTCAAAATGCACC
>AAA.ABI.2657
AAAGAAATCACAAACGTGCCTATTGATGATAATCATATTGACCTAGACCTAATAAATCAGTTCGACGAATTGCAACAATCAATTGAGCCTATAAAAGCGGATGAAAATTGTGGCGATCAAAACGAAGCATTACTTAAATGTGAT
>AAA.ABI.2658
AATATTCGTTAACGGTCAAATCATTATAACAGGAGCGAAATCAAAATCCCAATTGATAAAAGCATTTAATAA
>AAA.ABI.2659
TAATATTCGTTAACGGTCAAATCATTATAACAGGAGCGAAATCAAAATCCCAATTGATAAAAGCATTTAATAA
>AAA.ABI.2660
TAATATTCGTTAACGGTCAAATCATTATAACAGGAGCGAAATCAAAATCCCAATTGATAAAAGCAT
>AAA.ABI.2661
GATAATCATTTCCAAACGCCTATACCTAAAATAACAAATGTTGTTGCAAAATTTTCAACAGGCATTGAGT
>AAA.ABI.2662
GATAATCATTTCCAAACGCCTATACCTAAAATAACAAATGTTGTTGCAAAATTTTCAACAGGCATTGAGT
>AAA.ABI.2663
GATAATCATTTCCAAACGCCTATACCTAAAATAACAAATGTTGTTGCAAAATTTTCTACAGGC
>AAA.ABI.2664
TCCAATAATGAAGGAACTGAGATGTGGAAAAATGCTCTGTCGACACTAAATCTTGATGCGCTGAGAATG
>AAA.ABI.2665
CTAAACCAAAGACACAATGCCGCAGAGCTGAGACAGCGAAATCGTAATGCCAACCGTTGGTCCTGGAAT
>AAA.ABI.2666
AGATTAGTCTTACAGGAAAATGAAACTGGTGATATTGAATGGACTGGATTTTCTAAACCAGAATTGAACAATTT
>AAA.ABI.2667
CGCGCCAAGCACTTGGAACGTTTGACACCTTCTGCTTCAAAACTAAGTAAAGAATGCGGATGTCTTG
>AAA.ABI.2668
TTAAGTAATTGGTTAAAAAATAGAATTTTTAGAGTATGTTTAGAATTGCCATACAATCGAATGTTGGAATCAGAAGCCGATGTATTGGGACTGCAAATGCTAGCTCGATCTTGCTATGACGTAAATGAAGCTAAAAAGT
>AAA.ABI.2669
TATGATGATGATTCCATCATAAACGCTGCGTGCTTACCGAATGGTGAAATTATTGTTTATACCGGATTAATAAAATTTGTCGAGAATCACCATCAATTAGCCGTTGTAATTTCCCATGAGTTGTCTCATGTTATTCTCGAACACGGGCGAGAAACATTAGGTCGAATGTCCATACTTTCGATAATCGT
>AAA.ABI.2670
TATGAAAGAAATTTTAGGAGAACCAGCAGACAACGAATTATTACAGAAATCAAGTGTTTTGTCATCGA
>AAA.ABI.2671
TGTATTTAAGAAGCTTTAAAGTGAAGAATATTGTGAACCAATTGAACAGCCCGATTAGAAACAAAGTCAAAAAAATAATCAAACAATTAAAAGAAATCGTTGAAGTAATAAAAGGTTTCCCAATGCATTCTCGCT
>AAA.ABI.2672
AATTCTTTTCTGCGTCAAGCTATGCTTTAGAAAATTACTATAAATTAAATGAAGAAGCAATTGGTCCTT
>AAA.ABI.2673
TGCGGCTTTACTGACTGTGATTCGATTCAAGTTATTTATAAGACCTGGCAAACTGTTTCTGTTCAATCACTGTT
>AAA.ABI.2674
TGCGGATAAATCTATCAAATATGTCAATTTTGCACAGAAGTCAGATTTGTATGAGATCGAACCAATAGTAAACAGT
>AAA.ABI.2675
ATTCACCAATTCGGCATCATTTATATGGATCTCAGTCCTTTCCACATTTTCATCGACGGCAATCACAACGTAAAGCTGA
>AAA.ABI.2676
ACGTGTGGTCATTGGGAGCGATTCTGGTCAAGATTCACACAAGAGAGACTCTTTATCCTAGGATAAGCGATCGGGAA
>AAA.ABI.2677
AGGAAAATGGGTTGACACCAATAACAGTATACTCCTTTATAAAAATTTTGCAGCTGAGGCACCAAACGGAGGTCGTG
>AAA.ABI.2678
AATAAATACCTTGCTATTTGTACCTTAAACCCAAATGCCGGAGCCAAAACAGCTGATTATCATTTCACAAAAGTAAAAATG
>AAA.ABI.2679
TATGTTTATGATCGAAATAGCTGGAGTTAAGATTCTATATACTGGGGATTTTAGTCGCC
>AAA.ABI.2680
AGACGAGCGAGTTCATTCGGGAATTGAAACCCAATCACGTAATGTTAGTGCACGGTGAGAAAAATGAAATGCTC
>AAA.ABI.2681
TGAATCATTGAGGAATGAAATCAAGGCGATAAAACATGAAAATCAAGAACTGAAAACCCTGATT
>AAA.ABI.2682
CATATAAATGATAAGATTGAATCTATGAGAATAGCTGGATCGGAATTGGAACAGCAAATGAAAATTGTTGACAGAAAATGCCAAGAATTGAATGGAAATGTGCAAATCATTCACCAGG
>AAA.ABI.2683
GCTGCAAACCACTTTTCCCTGGGAAGCATTATGTTCAACAACTGAAGTTAATCTTTGA
>AAA.ABI.2684
GATTTATTGGCGAAGGAGCTTATGGAATTGTCGTATCAGCAACTGACAATGTCACTCACGAAGA
>AAA.ABI.2685
CAAGGAAAACGGATCAGGCCATCCTGCCACAGATGTTTTGATTACCATTTTTGAGGACGGAA
>AAA.ABI.2686
AATGCGAAAAGGAGCTACTGTCGGCATAGCTTTGGGAGGTATTGGTGGTGTTGTTAAATATTTAGGAAAGTATCCGATGTCTGCTATGGCTTCGGCTACATTTTCAGCTCACATTCTAGCTAAATCAGCTACTGCTGGAATTCTATACACATCAT
>AAA.ABI.2687
GAATCTTTCTTCAATGAAACATATATTAACCGAGGACGAATTTATGTCACTAGAGGCAAAT
>AAA.ABI.2688
AAGAATATTTCTTGAAGGAAATGATCGAAAAAGCAATTCATATTATTGAAACTGAAGACAAAACAAATGTATCTAAAATAGTAGATGGAGTATTTTTTGTTGTTAACAAGTGTATAAGACGCACACTTTCAAGTGGAAACGTAGAA
>AAA.ABI.2689
TAGCGTCAAAGTTCGACAGTTGGATTTGGCGAAAAATCGAGTCCATCAGTGTATTCTTCGC
>AAA.ABI.2690
CAAGTCAAATATTAGAAGAATCTATGATTAATGATTTAGCGACAAGCTTGCCATCAAACCTAGGTG
>AAA.ABI.2691
CATTGCTACTTATAAAAGATAATTCTAATACGGTATTCGGTGCATTTATGTCGGATAATCTCCACATCAGTAATCATTATTACGGAACTGGTGAAACTTTTGTTTTTCATTGGCAACCAATATTTAAAAAATATGAATGGACTAAAGATAGCAGTTTTTTTATGAAAGGTGACAGAGATTGTTTTGCAATTGGAACTGCGAGTGGTCATAGTGCAATTTGGTTCGAGGA
>AAA.ABI.2692
TAGAATGTCTCAAAGATAAATTTGTTAATGCAGTGGTGTGCTCATCGGATCATTATTTCGTTCAAAGCGATG
>AAA.ABI.2693
AGAAATTTATGACTCACATGTCTCAAGCAACCAGTTCCAGTGGATCTACAGAGTCAGTTCCAACTCC
>AAA.ABI.2694
AATCGTCATCGGGATTCATAGAATCATCACTAGCAAGCGGATCTTCTCTTCATGATGAAGTTGCCGAA
>AAA.ABI.2695
CAGGCGAGAGCTTCACAGATGGTTTGTAATTTTCAAGCGAGAGCTTCACAGATGGTTTGTAATTTTC
>AAA.ABI.2696
TGTCTTCCAATTGGAACTGCTGAAATCTGAAATTTTGTCACTGAGAGAAGAGAAAAAGCAATTGG
>AAA.ABI.2697
AATTGGAAAAAATTGATAAACAAAACCGGGAGACTATAGCGGTACAGGAGCAGGATGTTCTTCATCTACA
>AAA.ABI.2698
AGATCTAATGAAACCACATGCAGTTTGTAACGAAGATGTCAGTATGCAATCAATGATATTGAAAATGG
>AAA.ABI.2699
TCCTGTACAGAACGATCTAGATCTCTTTCTGGTACTCAATTCCATAACTCCAGGTCACAATGT
>AAA.ABI.2700
AATGTGGAATTATCAAAGATATTAAATCGTGTCAGAATAATGAAGGTGGATTTGGTGGTGG
>AAA.ABI.2701
AAAAATACAGCTAAATGGATAGCTTCATGTCAGACTTATGAAGGAGGGTTTGGTGGAGCTCCT
>AAA.ABI.2702
TTTGACGGCATTTTGCATGATTAACGGCATGAAATCAGGTGACGTAATCAAATGCACGTTATCTG
>AAA.ABI.2703
CAAGGTGAACCTTTGGTCACAAATATTGAAGAAGAATTTCCGATAGAAAAACGTCGATTATCGTAC
>AAA.ABI.2704
AACGAAGCAATTCTCGTACAATTTCAGCCTGTCAAATTACGGCATTTATCCAGATTATTGGCAGCCAGCTGACAG
>AAA.ABI.2705
TTTGGAGTTGATGTAACCGACATTGATTTAATAACGGGCTCATTAGAAACTGCTCTGGCAACATGTGGAGG
>AAA.ABI.2706
CTGGACTGCAGAATCGTGGGATAATATTCCATGCCCTGATATATCATGCACGATGAAA
>AAA.ABI.2707
TGATAATGTCTATAAAGGAATATTATTTTTACTTCATGCACGCTCTAGTTTGAACATTAACTTTGAAAATTATGAAG
>AAA.ABI.2708
CATGCTAAAGATTTTATTCCAACAATGAACGTAATAAGAATCATTAAAAAATGGGTGATTTTATTGAACAAAAATAATAAAGTTAAAGCGTTGGATTTAGCAATGAAACAATCTAATATTGAGGACGGCAGATCGAATAAACTGAGATCAAAAAGCGTTTCTGATGTCAAAGAAGTCAACAAAAATTTTCAAATCCCTAATTTGTCAACTACTAAAAATAAAATGC
>AAA.ABI.2709
AGAGAAATCTCAAAATCTGTGTGTTTTGAACAAAAACCAGGTTCTCGGTTATCAATTAGTATT
>AAA.ABI.2710
GACAAATGGATTTTTAGCGTTGTATCAAATTGCTACCTTCGAAGGATGGATGGAAATC
>AAA.ABI.2711
ATTTTCGAAGAAATATGGTCACATTTAGAGAGTCAGGATTCGTTAAATTTTGTATATCAGTTCGGATTGGAAAAAGGA
>AAA.ABI.2712
GAGATTCGCTCAAGAATTTACCCCTATGTCCTACATGCAGATCTGGATCATGTAACGGAATTTAAACGTCGAGATGCTGAGGG
>AAA.ABI.2713
CGGAAATATTATGGCACACGCCTCGACAACTCGGTTGTATTTGAGGAAAGGTCGAGGTGAGACGA
>AAA.ABI.2714
GGCTTAAGTGAACCTAAAGTAGACAAAATTGTGGAAGCAGCTAGTAAATTAGTTCCACT
>AAA.ABI.2715
AGAATGCATGGGTCCTTTGCCTTTGAAAAAATTAGAAGGAGCTGGTATAAGTGCACAGGACATTAAAAAG
>AAA.ABI.2716
ATTGTTGTTCATCGTGCTTACCCGAATTGATGCGAGTTGCTCCGCGTTGTCCAATAGATCAATG
>AAA.ABI.2717
AATCTCACAGTTGCTAATTAAATCAGAGACTCGAATTTGAACAAATGGAGCGAGGCTGTTATTCAATGATGACTTAAACGTGAAATTTGGAACGACCAGATTCACCAATGGTGCTATTAACTGGGCCTACGTGGGATTGTTTCTATGATAGATGTTCACGGAGA
>AAA.ABI.2718
TAGTGTGTCTCTAGTTCCAATAACAAAAGATTACTTCAAAATTGCACCAATCATTCGGAAAAATGTTCCAAT
>AAA.ABI.2719
AATTTTTGTATTCAATTTGCTTTTATCCACTATGATCTAAAGAAATTATTTCCCGAAGGATCATTTAATAAATTATACAAATTGGATGAAATTGCTGCTGAAAATTGGTGGAAAGAGCATTTTAATAACGATTTATTTGTGAAAGCTGAAGAATTCGGTGCT
>AAA.ABI.2720
TGTCAGCCGATTCGACACCTATGCAGGTTATTGAACTGCTAAATCGCCTTTATACGAC
>AAA.ABI.2721
AATTACATAATGACATTATGGGCAAACTTTGCAAAATTTGGAAATCCAACAACACAGAAAATCGAATATTTTGA
>AAA.ABI.2722
AAACTCTTGTCAAGCAGTGCTTGAAAGTTCTTGAATTATACGATGTCGTTTTCCGAAATTCAAATAACGAA
>AAA.ABI.2723
TATTTGAGAAACAGCCTAGTAGTTATTTAAAGCTAGAAGAATTATTTCAAGAAGCATTGAAAACT
>AAA.ABI.2724
TATTCAAGTGGATTGCATGGTTCTCGAGGAATTATTACGTAACAAACTTCCTCAAGTTCATCATTCT
>AAA.ABI.2725
ATTTGTGCATTTGTTGATGTTTTACCTATACAGACTTGCCTACGAGTACTGGATTGTGTAATGTTTG
>AAA.ABI.2726
AATCCGAATCAGTATTACGGTGCCATGAATTCCACGATTGTATGTTTTCAATGATTGGATCAATGTCACAGAAAACC
>AAA.ABI.2727
AATGAAAAGAAACCAGATTACCAAGCAGTTATTGATAGTCACGCATTAATAAGAAGTAGGGTCCTGAGAGAAAATGGGAAATATTTAACTAAACAAGCATTTAATATGAGAAGACATTTCTTTAACGA
>AAA.ABI.2728
TAGAGGTATTGGCAGATGGTATTGGAAATTTAATTTAAAATGGGTGTCTGTGAAATATCGAACCTTAGTGCCACTATACCA
>AAA.ABI.2729
AAAGATTGAGTTGCCTCCGAAAGTCATTGCAGCAGCAAAGGCGCTTAATTATACTGCTGATTTTTTCTACT
>AAA.ABI.2730
GAATTTTAGAATCATGTGGTGGAGGAAGCATTGGTTCATATAGTCAGTCGACTGGGGTTGAAATCATCC
>AAA.ABI.2731
AATGGATTGGCAGGCAAGCAGTGCTAACAACTATCAGGAAATTCCGTTCAAAGATGTTTGGCATTC
>AAA.ABI.2732
TGATGATTGCAGCAAAACTAATTTCGAATTCGTTTTCAAATTGCCAGAACAAACGAAAATAAAGTTGTGCAAATTA
>AAA.ABI.2733
TAAGAGATCCTGCCCACATTACTCCAACAAATTTTGAGTCTTGTGTACATACTTTACGAGTTTTTGC
>AAA.ABI.2734
TTCTGAAGATTCTGTAACCAAAAATAAGAGCGCTGAATTTATCGGCCAAACTGTAAATGACAATG
>AAA.ABI.2735
ACAAATCACTAGTTTGACAAAATCTTCTAAATCCAACAATGATGAATTATCGAAATTATCTGACTAT
>AAA.ABI.2736
TTATCGATTACCGATTTAGAATCCACTCGAGCAATAGATTGCCCTGTCAGTGAATGCATCGC
>AAA.ABI.2737
CAAAGTTATAAAAATCGGGCGCACTCATATGCAGGATGCAGTTCCATTAACTGTTGGGCA
>AAA.ABI.2738
TGAAGTTGCTGTAGACACTGACAAAATGCCTGAATTAGTTATTAAATCATTAATATTACTTAAAATAT
>AAA.ABI.2739
CCAATGCCAAAGAAGCACTATCCAGTAGGTTATAGACACAGGTCTAGTTCTTCATCTAGCTCAAGTTCGGGTCA
>AAA.ABI.2740
GCTATATGGGAAATCAATTCTTACGATCAATGGGGTGTGGAATTGGGAAAGGTTTTGGCCAAAAAGATTCA
>AAA.ABI.2741
ACGCGAATGTGATGATCGTCCATTTGACAACATCAAGATGTTTCTCGAAGTTGTTTTGAATCATAAACC
>AAA.ABI.2742
TACCTGCGGGGTCAGATTCATTTGTAGACATTGGTGCTCCAGAATTCTGTAATGGCAGCCTTAATCAATTGCCGAGCGAGAATCTGTTACAGTATTGGAAAAGAGCTTATTCTTCATTCTACCCGCCCAAGGATTCTATACAAACTGAGATA
>AAA.ABI.2743
ATCTGATACGACATTGTTTTTTTTTGGTGAAAAGAGTTCAGGTAAATCTACCATTATATCAAAATTTCTTGAAAAAAATGAGTCAATAAAACCAACAGTTGCATTGGATTATTGTTATGGACGTCAAACAAAAGGACATAATATTCCTAAATTTGTAGCTCATATCTGGGAACTTGGAGGAGGAACTTGGCTACAGAAATTGATTGATGTTGCAATAACTCCAGATAATCTTAGAACTATTACCATAATTGTTGTGGTTGATCTTTCTGAGC
>AAA.ABI.2744
CGAAGAAGCTTTAGCGGATCCCGATTTCGATATATTGGTTTGACTCAATTCGAATTG
>AAA.ABI.2745
TCAACGAAAAATTGGCAGGATATATTGAACAGGTAAGATTTCTTGAAGCTCAAAATAAAAAG
>AAA.ABI.2746
TTAAGTGCTCTTGCCAAACCTCCAGTTGTGAAAAATATTGAAAAACATCACGGTTATGCACGATCTCCATC
>AAA.ABI.2747
AAAAACTGATCCTGCCAATCGTGGTGTCGTTCGTTCTAATACTAACAATTCTATTGGAAGTCCATCACAACATACATCAAGTATTCCAAGCAGTAATCACGGCATATATAAACCATCTAACGCACCGACTCTTGGAAACGGAAATATTCGTACAGCTACAAACAATTCATTTGCAACTCATTCAAC
>AAA.ABI.2748
AACAAGTGATTTTGGAATGGACGGATCTTGGCTTGAATCTTATTCTTATTATTTGAAAATTA
>AAA.ABI.2749
TTGAGAGTATTCATTTGGAGTGAGGATAATCAGAGCTATGAATTGGAAACGAAGATAGACATGGACTGTATTCACAG
>AAA.ABI.2750
TGGCACAATCCAAGTAGTTCTTACAAAGCCGGCATGATAGTTAAATCGGCAATCGAA
>AAA.ABI.2751
ATGGGTCGTTTATTAAAAGGTGGTGTATGGACTAATGTAGAGGATGAAGTTTTAAAAGCTGCTATTATGAAAT
>AAA.ABI.2752
CGCAAACATTAAAGACATGGAAAAATTCCTAAGTTCCACAAAAGGTGTCAATTCAGAACCAGTT
>AAA.ABI.2753
GATGGCACATTTAAATCTGGAGATGAATTACTTGAGGCCAATGGGAAAAAATTACACGGAGTTCCTTAT
>AAA.ABI.2754
TCAAGGACTTGGATTTAGCATAGAATACTATCAAGACGCAAGCTCAAACGTTCCAGTTATTGTAATTTC
>AAA.ABI.2755
GAAAGTGACACTGATGCCATGATCCATTACTGGAAGAAATCTGAAAAGGTCGAATCTGGTGAAGTCAAA
>AAA.ABI.2756
ATAGACCAATAATAATTCGTAAAGATATTGACAACCTTAAAAATAAAGTTGTATTGCTTAGTGGTGG
>AAA.ABI.2757
TTTGGGGAACACCAAACTCTTATTACTATATTTAGACAGCAAGTATGTCAAGGTGCTTTGTGTAC
>AAA.ABI.2758
TTTCCTTTGCCTGGATCTCCTCAGCGGATTCAAAACAATACTCTATATTTACCGAAAATAA
>AAA.ABI.2759
TTTAAATTTCCCCATCGAATGGTTATCACTAAGGTACAATTTATCATTTTGGTTGGTTCTC
>AAA.ABI.2760
ACAGAAATACATCAAAATGGCGGTTTCACAATGGTCTGGTTTGCTCTGAAAACTACGATGTTTCCTT
>AAA.ABI.2761
AGGCGTTGTTACAGTTTTGGTTGCTTTCATTTCACTAATTTTTTTTATTTACACACGCAAAAAGTTAAAGGATGGTG
>AAA.ABI.2762
AAATTCTATTATTTCTAAATATAAAGATAATACCAAAGCTTTAGTTTTTGTAATTGACAGTCAAACAAT
>AAA.ABI.2763
CGGATTCTATTTATAGTGCTACAATCCACTCAGATGAAGACATATCAGAATTAAACGAATCACTTGAAAAATATTTAACTCGTATTGATGAATATGGAACGTTAATAGATATTGTTCGTAGTGATTCAAGCCATATTATAAAGGAAGTTTTACCAAATTTGTTAGTCAAGATAAATCATTTAACTGACATTTTTAATAAAATCGATAATTTAGAAGTTGTTGTAGGCAAGTATCGAGAAAACTTGGAGTCTC
>AAA.ABI.2764
CTATGAAGACGGTATTTAGCATGATTGGTTTTGGATTGCAGTCGCGGTGGTTGCGTGAAGCTGTCGCG
>AAA.ABI.2765
TAGTGGTGCATGAGGATATGGGAGTAAGTTCCGGAGTTTCGAAAGAGAACTGAAACTTAAATTTCCCAATACATCGAGTGCCACTCCAAAAAAAACCGGATGGTTCGAGGTTGAAGTTAATGGAAAACTTGTTCATTCAAAAAAGAACGGCGATGGCTTCGTTGACAATGATGAGAAGAAGGAA
>AAA.ABI.2766
AGTGGTGCATGAGGATATGGGAGTAAGTTTCAGAGTTTTAAAAAGGACCTGGAACTTAAATTTCCTCAGAAATTAACTTTTACATCGAGTGCCACTCCAAAAAAAACCGGATGGTTCGAGGTTGAAGTTAATGGAAAACTTGTTCATTCAAAAAAGAACGGCGATGGCTTCGTTGACAATGATGAGAAGAAGGAA
>AAA.ABI.2767
AATATAACATGTCTGTGAAAATAAACGTAGTTTACTGTGGCGCCTGAGGATACTCGTCTAAGTTTCAGAGTTTTAAAAAGGACCTGGAACTTAAATTTCCTCAGAAATTAACTTTTACATCGAGTGCCACTCCAAAAAAAACCGGATGGTTCGAGGTTGAAGTTAATGGAAAACTTGTTCATTCAAAAAAGAACGGCGATGGCTTCGTTGACAATGATGAGAAGAAGGAA
>AAA.ABI.2768
TTGGCAGAAAATATGATGAAATGGATGGTATACAAATGTCTTATGAAGTAGCTTAT
>AAA.ABI.2769
CTACAAAAAAACTTCAGCCCCCTTCAAAACCAAAATCACTAAGATTTTTGACAACAAAGAATATTATCA
>AAA.ABI.2770
TACTAAAGATACACTCAGTAGATATTTAAATGAACCAGGAACATATGTATTTCGAATCAGTTGCAAAGATTTAGGGTTCTG
>AAA.ABI.2771
AAATATTCAATGTTTGCCGCTTCCATTATTTATGTTTTATTCATTGCATCCTTTTTAAAACCTATGGATTGGTCATTATATTTAGGATCATTTCTAGTCGGAGTGGCTGCTGCTATTTTGTGGACTGCTCAAGGAAATTTTTTGTCAATGA
>AAA.ABI.2772
ATTGGACGGGTACTCAGTTCTTTGCAAAAAGCGTTTCAAAAACCTTAATTCTGAGCATCCTAAAGAGATTCATACTTTAGATTATGAAAATCTCTGTATTTCTTCCAATCATATCAATAATGAGCTTTTATCTGGAAATTTGTCGAGCCCAAACGACATTG
>AAA.ABI.2773
GATGACGGTTTTTCAACATTGATCAATTGCTCAAGCAACTCAGAAATGCAAACCAAAGATTGCAAACAAGAACCAAAATGCCTCATGCACCTTCTTACCAAACTCATAAAAGCTAAACCAGCTGAACCAGCATTTTGTAAATATTTTTTGAAATATCCTAATTCAGAACAGATTCTTGAA
>AAA.ABI.2774
CTTCTGCAACCATCTGACAAAACCGGAATGTCTCTATATGATTTCCTGGTTATTCTGATAAGGA
>AAA.ABI.2775
AGTTCGTTTTAGCAGAATTGCAGAAATCGCTTTTTGAGAATGCCTCTTTCAATATACATCATATTG
>AAA.ABI.2776
GAAACAAATAAGGTCAATGAAACGGATGAAGAACTTGAAATATTGGATGAGCCCCCAAAACCAGAATGGAAGTC
>AAA.ABI.2777
TAACTGCATTATATCTCTGCATTAGATTCTCAAAAGCATATACGATGATCAAGCAGATTGATAATTATATCTATATCGGGGGCAAGAACGTGTTAGATAAATATATCGAAGATAATGGG
>AAA.ABI.2778
AATCTATTTCTGATATAAAAGACGAACTAAGGCAAATTAAAAATAATTTAAAAGATATGTTATTGAATTTATCGGATTAATT
>AAA.ABI.2779
GATGCATATAATATTGCAGAAATGGAACGCCGAAAAATAAAGTTTAGAGGGGATAACGCAACCATGATCAATGTTACAAAAGGTGAAATTACAAAGAGACCACAGGAAAAATTAGTTACCGGAACTAACA
>AAA.ABI.2780
GTACTATTCAACAGGAATATCACGACATTAAAGTGCAAAAAAAATTAACTTCTCCATGGTTT
>AAA.ABI.2781
AATGAGCAATTCGATGGATATGTTACTATTACAGCTGAAGTGCCTCTATACAACATGTTTGGGTTTTCAG
>AAA.ABI.2782
GGTTGTCTTGTGATAAAGGCCAATTTGCTGGTCTCAAAATTGCTGGAGTTAAAATGATTTTAAAAGATGGAGAATCTCATTGTGTAGACAGTAGTGATTGGTCTTTCCAACAGGCTGCTCAGGGTGCAATGAGGCAGGTCATGCAAGAAGGCTCCTGGAAGATTATTCA
>AAA.ABI.2783
TTTATGAAAGTCGAATCGGAAAATCTCCTTTCCATGGAGTCGATGTTTGTACCGGATCCTGTCGTTTCGAT
>AAA.ABI.2784
TCAGCGAAACATGACCTGTTATGTTTGGCTTTCAAATTAGAGCTTGGCAAGAACGGACAGTTGACATACATGAGAATTTATCAG
>AAA.ABI.2785
GATAAAAAGCATTTTAATGAATTTGGAAATGACCCAAAAGAAGAAATTATGACTATGGAAAGAATTTTATTGAAAACGATAAAATTCGATTTGCAAGTTTCTCATCCCTATAAATATTTGCTTAATTATGTTCAAAAAATCAAAGGTAAACAAACTAACGTAGAAAGACTCGTTCAAATGTCATGGA
>AAA.ABI.2786
GGTGGGAAAGTTTCGTGGAAGGAATGACAATTGAAGTTATGGAGGATATATGCCATCAAATTCTGGATTT
>AAA.ABI.2787
GATGGGAATAATTGGATTTTAAATGGAACGAAATCCTGGATAACAAATGGCTATGAAGCA
>AAA.ABI.2788
TGAGTATGGGAATGTCAAGTGATTTTGAGGACGCTGTAATACTGGGCAGTACCAATGTCAGAATTGG
>AAA.ABI.2789
TTTAGGAATAGCAGGACAAGCTTTGGGTATTGCCCAGGCAGCTCTTGAATGTGCAGTGGATTATTC
>AAA.ABI.2790
TCTTGTCCACCCAGAATTATTAAAGAGAGAACTGGAAATCGACCAAATCATAGAAAAGGCTTCC
>AAA.ABI.2791
TATTGATGATGTATTTGATGAATTAGACACCGCAATATCAGGCCATGGTGATGAACCTGATTACAGAATAAGACAAAAGTCTCGGAAAAAACAAACATACGATACTGGGACGTTCCCGAGGCGTCGCGGCAAAGAGCTCAATATTGTTTTGGAGGAAGATGCTGGATCCGACACAG
>AAA.ABI.2792
CAATTGAAGAATCAAAGATCAAACCAAGCTATTGCTGAAGAACGAGTAGGTAGAAAGTTTTCTGGCTTACGTGTTTTGA
>AAA.ABI.2793
GCGACTGTATCAAATCCAACATATGCAGAAAGGCAATCCACTATTCTCCAAGGCCCCTTGAA
>AAA.ABI.2794
TCGACAATTCGACATTCCGTGATTTGATATTGTTAAGTATCTCTGTTTGGTTTGCC
>AAA.ABI.2795
TCAATGGAATCCAATTTGCACATCATTAAACAACGAATCATGAACTGCGATGCTCCATTTTATCAAATTAATCTTGGTAG
>AAA.ABI.2796
CTACGTAGTCTCGATGTGACTAATCCGATTTCGAATAAACTTCGAGCCAAGGATCAATGCCA
>AAA.ABI.2797
AAAGGAGCATCATTTGATGTCTTCAAGCAAGCTGTTACAAATCCAGAAGTTCTTGATGAATGTGGTTTGGAAGATTC
>AAA.ABI.2798
AGTCGAAAAAAGGCTCTTTTAAGTTGCTGGAGCCGCCGAAGGTCGTTTCTGATCACGACGAGATAAACCTGAA
>AAA.ABI.2799
AGAACTTTGGTTCGCGGTCAAGATCTATTGTGTTATTCTGGTAAATCGAAATGTTACTACCATC
>AAA.ABI.2800
GAGGGCGAGAAATTGTTGGAGCCAGCAGTTACCTTAAACGACATGATGAAAGCATTGGCCCGCAACAAACC
>AAA.ABI.2801
TAAACGTACCCCATGGAAAGGAATACTGCTTTATGGGCCTCCAGGAACTGGAAAGTCATATTTAGCT
>AAA.ABI.2802
AAATGACGGAAATCGGTGATAAAAATACAAATAATCAAGAAGCTGATTTATCTGACTATTTGTCGGGTACAGAT
>AAA.ABI.2803
TCTACTTGAAGAGGAGATAGAAGAAGCAATATGTGCTATTTTTCACTCAGTTTTATTTCACAGAACATTACCAACATTAATGTTCAAAAATGGTTGTGTCAGTTATAATTCATATATTGGTACAAGTGACATTGATTGCAGAACTATCCCGATTACTTATATCGTCGTGTCTTCCTTGGAAATGAAAACCAAAG
>AAA.ABI.2804
AAAATGATGAAGGTATCGTCCTTGATCCTCTTGAAATAATACATGAAGTAAGAGGAGTCACAGCCAGAGAAATTTGT
>AAA.ABI.2805
TTGATGCTGTTGATGCCCAATTAGATCAAATGGAACTTGAAGATGAAAGACTTGAAGCTTTCAAATACCTT
>AAA.ABI.2806
CATGCCTTGGATTTCAAAGGAGAAGCTTATACATTTAAGGCCACTACAACTGGAATTCTAACCAATCTCTGT
>AAA.ABI.2807
CACTATATTTGAGGATGCTCGGGAAAATATGCCAGAAATTGCCGTTGGATTAGATCTCTCCACATCAGAAAAA
>AAA.ABI.2808
GTGCAAAGCAGAATAATCAATTAAAAAATAGGCAAAAATTAATAACAGCCTCGTCGAACAATATGCACAAGCCT
>AAA.ABI.2809
TGGTAGAAACCGAAGAGGACGTGGGGCTTATACTAATTCTAGATTTAATAAGGAAGAAAAGAAAAGTT
>AAA.ABI.2810
GGACGAGAATTTGATAGGCATTCGGGATCTGATAAAACTGGGATTAAAGCAACGGAAAAACGAGATGGGTCTGGTTCGCACAACTGGGGAAATGTTAAGGATATTGTAGATTTAGAAATTGAAGGATTGGATCAAAT
>AAA.ABI.2811
AAACCGTTTTTATTAATCCTATTATAATGAAGGATTTATCCCAAGAATACAAAAGATTTGAAAG
>AAA.ABI.2812
AAAAGTATTATTGATCAGTATAAATTTGCCAAACCGGATGTGTTTGTTAATCTATCGTCACATAATGA
>AAA.ABI.2813
CGACCGTTGTTACCAAGGCGCATCTTCAACGAGATATGGCAATGGCGGACTCAGCTAAGCT
>AAA.ABI.2814
GCCTCCTCAATGCTCAGGATCGCATGAAGACGGAGTTGATCCAGTTGGTCCAGGCGAACAAGGCGG
>AAA.ABI.2815
AAACTGAAACGGGAGTATAGCTTGAATGTGCAGGGATTGGATGGGTTTGCTGACAGGCACC
>AAA.ABI.2816
TGAGGAAAAGAAGTGCAATCAAGACAAAGAAATCATAGCCCATTTGTCCCGGCAGAACGACCTGA
>AAA.ABI.2817
GCGTGTGCGTCTGAATGACGGCTCAAAGATAATTGGCTGCATCATCAATCCTTCGCATAAGGAGAGAAT
>AAA.ABI.2818
ACGTGTGGTCATTTGGAGCGATTCTCATCAAGATTATTACCCAGAGAGCCCCATTTCCTGGTAAACCCAAATTAGAA
>AAA.ABI.2819
ATCAGAAATTGGTTGAGGTCGCAAGGAAATTCGCCAATGAAGCGAAAATTCAGAACTATGCAA
>AAA.ABI.2820
TAGAAGTTACCAAACATTACAATCTTCTTTTAACCAAACACAAACAAGAAATGAAAGATCTGGAGAAGAA
>AAA.ABI.2821
TGTAAAAGCAGCACAAGACCAATTAATGCACTTGGCTTCGGCAAATGGCGCTGCGGCACTTGGAAAGTTTACGGGA
>AAA.ABI.2822
TATTTGATCGGATTATCAATGGTTACACAAGGAGGTGCTTATGTTTTTCGATTATTTGATCATTATTCTGCTAGTGGAATGGCTCTATTGTTCCTAATATTTTGTCAATGTATTGCATTTTCATGGTGTTATGGTATCAATAGATTTATTAAAGATTGTAATAAAATGCTAGGATTTTCAATTAGTAAGTGGTGGAAATTCTGCTGGCTCATCTTCTCCCCATTAGTTTGTATGTTTGTGTTAATTTTTTCCGTCCTCAGTTAT
>AAA.ABI.2823
AATAATATCGCACAAAAATGAAAAATCAATATTAGAAATCTTAAGAGATGTGTTTCAACCAACCAA
>AAA.ABI.2824
ATCTCAAGCCAAATATTTCAAAATTAAAAGAGTCAAAAGTATGGCTCGACGGAGCAACTCAAATATTTTTCTCGTATGGACTTGGATTGGGAACACATATTGCTCTTGGAAGCTACAACAAATATAAAAACAATTGTCATCGTGACGCATTAATTATCGGAGTTGTGAACGCATC
>AAA.ABI.2825
CCTGGTAAAGGAATTCTAGCAGCTGACGAAAGCACAGCCACTATTGGAAAAAGATTTGCTAACATTGGAGTTG
>AAA.ABI.2826
TGAACCTCTTTTTAAAAATTTCGATGCTTACACTGAAGTTATAAACCTTTTCACAAAAAACGAACATGCAGTCAAT
>AAA.ABI.2827
AACAGGAGATGCATTTTTGCATTTGATTCCGCATGCAATTTTGGGACAAGTTCAAATTCCAGAAGAAC
>AAA.ABI.2828
AAAGCAGGTCATGGTCACGGTCATTCTCATGAAGTTCCAGGATCCATTGCAGCTGTAGCATGGATGGTAATTCTTGGTGACGGTCTTCATAATTTTAGTGATGGTCTGGCAATAGGAGCTGCTTTCGGGGTCCAAATTTCCGGTGG
>AAA.ABI.2829
CAGGAACATTTGTTTATATTGCATTAGTCGACATGCTTCCAGAATTGAATTCCGCCGAAGTCCGGCCGGGAG
>AAA.ABI.2830
TTGGCATGCCTAATTATCAACCAAGGCTTTCTGAACCGGAATTAGTAGAAAAAGCAAA
>AAA.ABI.2831
TCGTTGTTGGATCAGATGGGGCGTGCTTATTTAGAGCAGTTGCACATCAGATTTTTGGTGATGAAGAAA
>AAA.ABI.2832
TCAGTTTAATTAAAGCATGTATCAATAAACCAATTTTAGTTGAATTGAAAAATAATGAAACATATAA
>AAA.ABI.2833
TCCATTTGAAGATACAACTTTAATTAAGAGTGATTCGTTTAAAGAAACTGGTAA
>AAA.ABI.2834
TGAGAGCAAAGATTATGAAATATCATCCGGAGAAGGACAAACAACTGCTAAATCTGATATACCAGCAA
>AAA.ABI.2835
ACATTTCAAGCAAGCAACAGAAGGCGATGTTACTACAAGTCGACCAGGAATGCTAGATTTTAAGGGTAAAGCCA
>AAA.ABI.2836
ATTCTTCTCAGTGAAATAGATTTCATCAGCGAGACTGCCATTGGTTATGATACGAAATCTGAACCAATTCTATCAACTGATTTGCCATTGTTAGAAAAATCTACGAAAT
>AAA.ABI.2837
GAAGCAACTTGCCCAAATATCGCCATGCTTGTTCGAAATGAACTTTTTAGACTTCGTGGAGGAGTTATTGATACTGTCGA
>AAA.ABI.2838
CGATGATTATCCAACCATGGGATTTGATAATAGTTTTGAATCGGGACGAGGAGGCGGGAAAATGATGCGAGGTGGTG
>AAA.ABI.2839
TGTAATTCGAAACAGTTCTACAATTGTTAATAAAGGCAATCAAAACACAATTCAAAGTACTGGA
>AAA.ABI.2840
AGGATTTCGTACTATATAAATGTGAAAAGAAATTGATAAACGCCAATGAGACAAGTAATGAAGCAGCCAATCGGGTGAAAGGAAAATCAAATTCAGAACAACCAATGAAAGATAAATCGTCCAATGAGGTCACAGGGGCCCAA
>AAA.ABI.2841
ATTTCAAGAAAACTTATAAAAAAGAGAATCAGATAAAATCAATGAATGAATCA
>AAA.ABI.2842
AATTCAGTTCATATTGTCGATTTCCCCAGTCCGGCATTCTCAACCGATTTTGGGGTGACACTCATTTAACTTTTCCTGATGCCAAATTATTATCAGCTGCTTTTCTCATTTGTTTGCTATAGCGTCGTTGCTTCTTACGTGTGGCTCTATCCTCGCGGATTTGAATCGGAGTTGTGATTGTTGGTTGCCTTGATTACGCACTTCAAATCGATCTGGCGTA
>AAA.ABI.2843
AAAATATTAGAAGAAGATGGACATTATAAACAAAATATAATCAATGAAATAATGGAAGAAATTGTCAAACTACAATCGCATTTAAAGAATTTGGAACAAAAAATATCAACAAAATATCCGGAAGAAAATGGAAATACGCTTTCTAGAAGAAC
>AAA.ABI.2844
TGAGTTTGATCCTTTGACAAAATGAATCCAATGGTCTGATAGCTGCTGCTCAATGGTTAAAAG
>AAA.ABI.2845
GAATGGATATTATGGAGAAAAGGGATCTCGAAGAAATCCGACAAGTTTTGGGTATCGATTCTTTT
>AAA.ABI.2846
TTTGGTCATTTGGAATGGTGCTGGTTGAGATGGTTACCGGGAAACCTCCATTTCACTGGGCGGGAATCGGA
>AAA.ABI.2847
TGTGGTGGAAACGCTATTTAACTAAACTGCAACTGATTCAATTTGTATTAGGTATAACACATGCTGCTCA
>AAA.ABI.2848
CAAGTGCATGTCGGGTTATGTTGTGCAGGATGACATTGTTATGGGAACATTGAC
>AAA.ABI.2849
AATGGCTAAGGTTTTAATTGCATCAACTTTAAAACCTGTTGTTAAACTCACCATGAACAGATATA
>AAA.ABI.2850
TTTGTTGGCGAACTCTCGCCATAATATTTCATTAAGGAAGACAAAAGAGGGTGGATCTTCATCTTCAA
>AAA.ABI.2851
AGAAAGAATCGACACTCAAGCGTGTTCGGTTTTGAAGAGTTCTTTGGCTCCAATTAAATTAGCTCTTTTG
>AAA.ABI.2852
TCTAAATATCAAAGAGTACAACAGAAAAGTGAATATTTGAAAACGGAATTGCT
>AAA.ABI.2853
CTGTCAACAGATTTAAATATACCTGAAAAACAAATAATGTTTTGGTGGCAAAATCAACGAG
>AAA.ABI.2854
TATCCCTTGTTTTTTGGGTCTTACTGCCTAATGTATACAATACCCCTTTTGGAACGAGTAA
>AAA.ABI.2855
GCTGAGTGTATTGGCCTTTGCTAATTCAACCGGAGATTTGGTTTCCAATGTCACTCTTGCGAAA
>AAA.ABI.2856
AATTCCATTTTCAATTAGGACTTTCAGTGGTCCTATACCAGTTCAGCTAACAGGAACTTCAATTGTTTT
>AAA.ABI.2857
AAAGTGCAATACGACTTATTCAGAACAAAATGGCTCAGAAAAGAGAAGAGGTGCGTGAGA
>AAA.ABI.2858
ACTTCAGAAATTGAAAGTCTAGCAAAGGAGTTACAAATAGACTATATTGAAACTAGTGCTAAAAATCCACC
>AAA.ABI.2859
CAAGGGTCCCTTTGGTGAGAGGCTAGCGGTTTATTGTGACTACACAGCATCT
>AAA.ABI.2860
AACATTTGGAGGGGGCATCAGAACATCTATATAATAATGCTGTCGAGTTTAATCGAGCATCGACAAGGGTCAA
>AAA.ABI.2861
CAAAATTGTCTGAACAAGCAGAACGATATGAAGAAATGACAAAATACATGACCGAAATTGCTGTT
>AAA.ABI.2862
TATGCATGATTTGAGGAAAATGTATTCGGATATCGAAATCAAAGTTGCTGATCCTGTTGTATCATTCT
>AAA.ABI.2863
TAATACTTTTTCCGAATCAACGCCAACCTTTTTAAGTTCATCTGGATATACTTATAATCAAAAAAAACTA
>AAA.ABI.2864
AGAAAAATCATTTTTATTCAATATTTTTGACACCCCAGGTCACATAAACTTTTCCGATGAAGTG
>AAA.ABI.2865
AAAGACACTTTGGTCGATTTAAGAGCAGCGGGAATAAAGGTTTGGGTTTTAACGGGTGACAAAGAAGAAACTG
>AAA.ABI.2866
TAAAGGGGCAGAATCAAGTATGCTTCCTAAGTCCTCCAAATCTATAGAAAGTGTTCCTACAGAT
>AAA.ABI.2867
TGATTCTAGAAAGGCTGCTCTTATCACACAGGTCCTCTGTGATGAAATAAAAAATGATAT
>AAA.ABI.2868
AGATTTAATGAGATACGGAAATCCGGGAAGTTGGAACAACACCATGAAGCCGCCTAAT
>AAA.ABI.2869
AGTGGTGATTATAGGCTTAATATTACTTATAATTATCCAGTAAAAATATTTGGAGGACAGAAATT
>AAA.ABI.2870
TGGACCAGTTGTTTGCATGGTTTGGCAAGGATATGAAGCTGTTAAAATCGGACGGGCTTTGTTAGGTGCAACCAGACCA
>AAA.ABI.2871
CAACATGGAATACATTCGAACCGAATCGATTAAGTGTTATACGCCTTTGAAATTCAAAGATTTAACATTAAA
>AAA.ABI.2872
AACCTAATTTTCGCAGAAACGACAGATCCCTTGAAAAGGTTTGAACAAGAAGATTGGGAAAA
>AAA.ABI.2873
GAAACGACTTCAACGTTTGCCATAAAAATGCCTATCGATATTATAAAAAGTGGAATAGTAA
>AAA.ABI.2874
TGTGCTGGTACATACAAGCCGATGCTTCAAATATGGCAAACTGGATTAAAACCATCTTTAATATTCATGGGTGG
>AAA.ABI.2875
GAAGCAATTGGAATTTCGATGGAAACAATTTTGGGATTCTGAAAACAAATACTCAATCAATTGTCAC
>AAA.ABI.2876
AGACGTCCTGTTGCACAGCGGGTCAAAGACATCGGGATCTGGGTGAGCATCATGTCGATGGTGGCAACCATTGCCGTTAAATCAAATGCAATATTAATCGCTTTTGCAACGACCTATATCG
>AAA.ABI.2877
ACCTTTATTCACTGAATCTGCTACAGATCGTGAATTACAAGCGGTCAATTCGGAACACGAGAAA
>AAA.ABI.2878
CAAATATTATGAGCTTGTGTGTTTTGAGTAAAGAACCTCTTGATGTGCTGCAAAAATGGGTAGTGGAGTTATTTAGTCCTGTGGTAAATAAGCACGTTGAGATCCCTCATTGGAACAGCCATCCTTGGACTCAAGACCACGTGAAGCAAATAGTGTACGTAACACCAGTGCGAGAGTGCTATGATCTCAATATCAATTGGCCAATCATTGACTACAATAAATTGTACCAATCCAAACCTCAAGATTATGTCAGTCATTTGATTG
>AAA.ABI.2879
AGATCTCAGAACCACTCAACCAGTTATTGTTTCCGCTAGTGGTACAGTGTATCGGTTACGCGGTTCAATCC
>AAA.ABI.2880
CAATGTGTGAATTGGCATCTTACAATTACTTGGAATTAAGAAAAAATGTTACAATGCTTTCTTTTCGAATGCGAAAAATGTTTGATAATTTGATGAACTCTCTGTTTCCGTCTTACTGGATTCCTCTCTATACTATGGTTTGTTTTTCTCGAATTCCTTATATGAAATGCGTCGAAGAAAAGCAAAAGCAAGACAAAATTTTATCCAGAATTCAAAGTTTATCAATTGGAGT
>AAA.ABI.2881
TCCATCGGTTTCAGTGTGAAGCAGACAATTTAAGATTGGACATGAATACGAATTCAGATTTGAATTCTC
>AAA.ABI.2882
CATGCTGATATTCACGAATCCCCAAAATTTCAAGGTCTCATTGATGAAGGTAAAAATGAGGATAAT
>AAA.ABI.2883
AAACAAATCATTTATTCATAAACATGATGATGTGACAAAGTCCAAAGATATTTTATCAAAAATAAGGACATTAG
>AAA.ABI.2884
TTCACGACTTCCTCAGTATATATTTGTCAAACCGAATGGAGAATCTAGATGTTCAAAATAG
>AAA.ABI.2885
TACATTCTCCTGAATCGCACTCTATATCCTTTGGAAGTCGAAGTTCAGCTGGACATGTGCGA
>AAA.ABI.2886
GATGAGGATACAGATGTCTATTCAATACAAGTGTCCATTTCTCTTGAAGATTCTTTA
>AAA.ABI.2887
CAATGGTCAGTTCGAAAGGGGTTTGAAAGTTCAGACCTAATGAAGCTAAAGAGAATAGCGACTA
>AAA.ABI.2888
GGCTCATGCTTTGCATTTAATCCTAAAGATCCAAATATATATCTGGCGGGAGTAGAAGAAGGTCACATACACA
>AAA.ABI.2889
AAAGCTGAAACATTACAAGCTGCTGTCAAATCAGCAACAAATGCCAATGCTCTGAGAAGTGTGCTT
>AAA.ABI.2890
TACAACATGACTCAAATGTATAAGATGGATTGGAAGATAATGTATTACGGAGATGAATTACCAAGATTA
>AAA.ABI.2891
CTTCGTAATTATGGCTATAAAACTGGTTTGTTCACATCTCCGCATTTAAAAGAGGTTCGAGAAAGAATAAGAATAAATGGCAGTCCTATTTCTGCTGAGGATTTTAATGATTATTTCTGGCCAGTTTATGATAAACTTCTTGCTACTCAAAAAGATTCCACGGACATGCCTTTTTATTTTCAATTTCTCACTATAATGGCATTTGATGTCTTTGTGAAGGAAAAGGTGGATTACGTGATTTTAGAAACTGGTATTGGGGGTCGATTCGATTCTACAAATATTATTTCGCATCCAAAGATTGCTTGTATAACAGCTTTAGGGT
>AAA.ABI.2892
CCGGGGATACGACTCAAGATTTGATGGAACAAGTGACGAACATTTTAAATAGAATGAGAAATGATAAATCTA
>AAA.ABI.2893
ATTAATCTCATTACGATGCTTGATGTCTATAGAGTGAGCGAGCTGAATATAGGAATAATATGCAGTG
>AAA.ABI.2894
TCTTATTTTTTGATGAATTACGTTACTCAATTAGTTGGTTACATTAATAATGCTCTTCGAGAAACTAAAGTAATCGGATGTAATTCTAAATCGGAAGCTGCGACTCGGTTAAAATTGTTCAGTGTTTCTAAATTCATTTTGGAT
>AAA.ABI.2895
GCTGCTGGCAACAATCCCGCTAAAACTACTACCGGCAAGGAAGCATTTGATCAAATCAGAGGCGATGACAAAAATCTGCTGGAAAACCTAAAGATCAGATATATATTCGATTTAATGCTGGAGAAGAAGAAAATGATGTTTGGACTACCAATGAGTTCCTCGGAAAAAGTAGACCGTCACAATC
>AAA.ABI.2896
TTCCTTCCTTATCAGAAAATCTCACCTGAAGAAGACTCAAGGTCATCGATATTGTCGACCAATAACATTTTCATCCAATCCATCACCAAGTCTATCAATGCGCGCTGTAGGAACCGTTTTGCTGTTCCAGCGTTCACTTTCCAAGGCAAATTCTTGTGTCGATCAAGCACGCTCAGCGGTA
>AAA.ABI.2897
CACGAATCGTTTGGTTTAAGAATCATCTTGATAAACTGGATCCAAGGCATGTTATTCATATCGCCAACG
>AAA.ABI.2898
CATGGCGAATGCCTTATGGAGCCAATCTCTTTCAGTCCAATGAGAGCTCATCAGTTCTGAGTTGCGAT
>AAA.ABI.2899
AGCTATTTCAGCAAATGGTAAATTCTGTTTCAACTGCTACTCCGATGGCTATATCGCTGTTTGG
>AAA.ABI.2900
AGTTACATTCGATCGATAAAACTTGTTCCCGATGCCCGTACTATGATCGTTGGGGGAGAA
>AAA.ABI.2901
ATATTTCAATGATCTCATTGCTCACATGGAGAGTGGACCAACATACTTTATGGTTTTATCTCGAGAAGATGCCATTAGAGGATGGAGATCCCTCATTGGACCTAAAGATCCTAAAACAGCAGAAGATACATATCCTGATAGTATTCGAGCTATTTATGGACGAGATATC
>AAA.ABI.2902
ACGGAGCTGATGACAGAGATACTGCACAACGGGAGTTGGCATTTTTCTTTCCTGACTT
>AAA.ABI.2903
AATGGGTTGATTCGAATGCAAACCTTATGCAATATAAAAATTGGGCGGCAACTGAACCAAATGGAAACCGAGGGG
>AAA.ABI.2904
ATACCTCGCCATTTGTTCCAGAAATCCATTAGAAGGTGATCAAGCAATTGATTTTCACTTTACTCGATCGAAAATGACTTTTGATTCCGCGACTTCCTATTGTAAATCAATTGGTCTGCGACTTATTCGTGTCGCTGATGCGGAGAGTAACAGATTGATAAATCTAGCAACTATTCGACACAAACTCGATACTTATTGGATTGATGGAAACGACAACGACGAAGAGGGCAAATGGGTTGATTCAAACAAAACCGTTCTTACATACCAAAATTTCAATGCTGGAGAACCGAGTGGAGGCCGT
>AAA.ABI.2905
TGTTCGTATGGAAGCTTTAGGTTACCTTATCAAGAAAATTATGACATTGACTCTGACAACTTGATGGT
>AAA.ABI.2906
TGGCACACAGTTGGTTCGAATCAAAAATGTCGCCGATAATGGATTAGTGGCGGCTTTCGCTAAAAAA
>AAA.ABI.2907
AGCAGAATTGTAAACTGGATTCCATAAATCCTCAATTGTCGGTAGACGATGTTGAAAACGC
>AAA.ABI.2908
GGAAATACTATGTGAAAAAGACCTGTCAATCAATTCTAGCAACATTCTGGTGGTCAAACCCGCAGGAAATATT
>AAA.ABI.2909
GATCCAAAATGCTTTTATGTTGCCATGGAAAATATGGAACTTGGGACCTTGAAATCCTTCATCAACAAAAATAA
>AAA.ABI.2910
AAGGCAGTCGTTTAGGACATCTACATTTTTATAAACTCTTTCAAAGATATGGTACTATCTGCC
>AAA.ABI.2911
CGGGTCAATATGTTAAAAGCTATATTTCACAGGAGAAAAAGGCCAAAGCTTTTGAAAATGTTGAA
>AAA.ABI.2912
ATATTCATCGAAAAATTTCGGCTCTCCATTTATCGGTGACACCCAAACTCAAAAGTTGCTGGAAGACAATTCTGATG
>AAA.ABI.2913
AGAATGTCGTTGACGAAGGTCGGATTCTTTTGAAAAGAGAGCGGCAGGCTTATGAGAAACAATTGCGATATC
>AAA.ABI.2914
TTCCGATGAAAACAGTCTCATATTTTGTGGCATGTTGCTTTGCCGACTGACGCCTCCTTTATG
>AAA.ABI.2915
TGGCTGGAAGATATCGAATCAAACATGACTTCTGGAATTCGAATTTTCCGTAAACCCGGCTTCATTTTACACA
>AAA.ABI.2916
TGTATCTTCTAATCAAGAAAACAATCGTTTTAAATTGAAGTAGTATAAAATTGCTTGTAATAACAGCCAGCA
>AAA.ABI.2917
ATTTACCAATTCCAAAATATGTCCGGAAAGGAAGGAAACCTGATTGGCTTACTATGGAAAATAAAAA
>AAA.ABI.2918
GACGATTATGAGCAAGTGAAAGCGGTTGCAGATTATTATAGTGAATATAAAGCTATTTTCGAGGGAGTTGGAACTGGAA
>AAA.ABI.2919
ATTGTATAATGCTGTATTAGTTGATACTCCACTGGCACCTTATTTCATCGACTGTATTTCTGAACAAGATTTAGATGAGTTAAACATTGAAATAATCAGAAATACTCTATACCGAGCATATATTGAAGATTTTTATGGATTTTGTAAATTACTAGG
>AAA.ABI.2920
TTACTATAATTTAGTCCAATGTGATACTCTTGAAGATTTAAAATTACATTTGCAAAGTACGGATTAT
>AAA.ABI.2921
TGGACAAAGCCATGGAATGGACTCCTTTAATCAGATGCGCTGGACTGAAGAATAATGGAAATGTCCTAATAGCACAT
>AAA.ABI.2922
TGCTAGAAGATTTAAAACTCGATTTCTTGAAGCAGCCGAAAGTTGCAAAAAATTCGA
>AAA.ABI.2923
GCTCTCTACAATTGAAACAGTTTGTGTCTCTCGACAAAATTCTCTCCGACAACGACATCCAACCGAGCGACGATAAACAATATGACACGGATTCTGTCAGCAAATCAGTATCGAGTAAGCTCGGAGTGTTACCGAAATTGGAATGCATTAAAATTGAAGATGATTATTATTTGAGTGCAGTAGAAATATGTTT
>AAA.ABI.2924
AGCTACTGGATTGTATCAAATAACTAGAATTATTAGATATCGTCAATCCCTAAAAAAAGTTACTTAGAATC
>AAA.ABI.2925
TCACGACCAACAAGTAATTCACCGAGATTTAAACCCGTCAAGCATTCTATTGAATGAATCAAAGGACCTC
>AAA.ABI.2926
ACGTGTGGTCATTTGGAGCGATTCTCATCAAGATTATTACCCAGAGAGCCCCATTTCCTGGTAAACCCAAATTAGAA
>AAA.ABI.2927
AAGAAATTTCAACCATTTTGGCAACATCCTGCGGGACCAAAGACAATTTTTTTTTGGGCTCCAACATTTAAATGGTCTTTAGTTATTGCTGGTTTGGCTGATATTGC
>AAA.ABI.2928
ACAAAAGAGCTTGTTTAAATTTGCCAAATGAATGTATATCAAGCCAAACTCCCAAATCCAACTCGAAAC
>AAA.ABI.2929
CTTGGATACTATTTCACCAGCTAAAAAAGATTCACCGGATTCTCATTCAAAATTAGAAGAAATGGT
>AAA.ABI.2930
AGAAGGTGGATCTTTAGATATAGATGCTAAAGTTTTGGATCCATCAGGGAGTATCCTGTATT
>AAA.ABI.2931
CCCGCCACTTTTGCCTCCTCAATTGCTTCAAGTAATTTTAAACAAAGAAACTGGGGTTCATTGTGA
>AAA.ABI.2932
AAAACTATTTCAGCAATATTAGAACCTGTTGCTCAACAAGTATCATTGTTAGTTGTATTGCACGAAGAAG
>AAA.ABI.2933
TATCACGATGGTGAATATTTTGATTTTAATGGAACTTCAATATACAGTCCTCCTGAATGGATC
>AAA.ABI.2934
AAAGACAAAATTTCCGAATATTGTTTGCATGAAGAAACTCAACAGAAAATCCCAATGGAAGCGGTTTT
>AAA.ABI.2935
TTTGATGATTATGCGATTACAAAAGTCAAAATGATTAACCCAAATCAAAGGAAAATGGCTCTTGTTCAGTTAGAAACAATCGATATGGCTATTGATGCTCTAATTAAATTGCATGATTGTGATGTTGGATTAAGCAAACTTCGTG
>AAA.ABI.2936
TCTGTGGTTATTGTGGCTAATCTTAATGAGGATCGGATATCACCAGATGCATTATTTATACTCTTTGGAGTTTATGGCGATGTTCAACGTGTTAAAATTCTCTACAATAAAAAGAATACTGCTCTCATTCAATTTGTTGATGGTGAACATGCTGCTAGAGCCGTGACAAATTTAAACAATGTTAATTTATATGGCAA
>AAA.ABI.2937
AATTCTGTGGTTATTGTGGCTAATCTTAATGAGGATGAGTTTATGGCGATGTTCAACGTGTTAAAATTCTCTACAATAAAAAGAATACTGCTCTCATTCAATTTGTTGATGGTGAACATGCTGCTAGAGCCGTGACAAATTTAAACAATGTTAATTTATATGGCAA
>AAA.ABI.2938
TGACGGCTGCAGAAGCTTTAGCTATGCTGCAACCATTACTTCAACAAGCATCTAATAATCCAAATGATACATTA
>AAA.ABI.2939
AACATTGTCACCTGCTCAAATGGGCGCAGCTATGATTGAAGCATTACACAAGTTGTCATCAGAATATTAG
>AAA.ABI.2940
AAGAAGATGCTGCTATGTATTTGGAAAAGCACAACGTCGGCCCAGAACGTAAAGCTGTAGTATCATTTATTG
>AAA.ABI.2941
AAGTAAAACTGCTCTTTCCGTTCACATTGCTATAGATCCTGATCAAGAAACGCATACTATTCTACGAG
>AAA.ABI.2942
GAGTATTTATTGCAGCTCTTGTCATTTATCTCAAGCCAAAATACAAAATTGCAGATCCAATATGCACA
>AAA.ABI.2943
CATTATGGACTGTTTTTTCTATGATGGCGCCCAAGTCATATTTCAAATAGCTTTGGAATTACTGAGACG
>AAA.ABI.2944
TCAAGATCTTGATAACATGATCAACTTTAAGGAATTTGCGTGGGTTGTAGGAATCATTTGTCATG
>AAA.ABI.2945
AATGGATACGAAACACAGATCTTCTTCCGAAAATGGGATATGATGATTTGCTTTTATTTTGGACAACTTTATATGA
>AAA.ABI.2946
AGAGTAGGTTAAGGAGAAGGTCAGAATTAAATCCAAATCTTCTCGAATCTTCAAGTCTTTTCAAA
>AAA.ABI.2947
GAACCGAAATTCTATGCCAACTTATTGAAGGTTCTCGAGATATCGGAATCGGATGCACCACA
>AAA.ABI.2948
AGAGAAACTATTAATAAAATACTTAACGATATTAATACCAACTTAGCATTAACAACATTTCTACTAGGCCATCGCATAAAATCCATTGATTTAGTCATGGCCGAGGTGCTTTTTAAATATATCGATCCGCTCTCGATGGAATCAAAGGAAA
>AAA.ABI.2949
AAAATTGTGTTACACGTACCCAAAATTATCATGCGACAATGTTGTTGAGAAATCGCTTAC
>AAA.ABI.2950
TGGCAATCAGTTGGCGGCGGCAACAGCCAATAGAAGCTCCGCAACCGGGCCCACAGGCGGCA
>AAA.ABI.2951
CAAAACATTCGACATTTCGCTAAATCTCTTGAGAGCTGGATGGCGTCAGCAATCTGTGGCTTGAATC
>AAA.ABI.2952
CACTCTGGCAAGAGTTTTGGCGTACATCAACAAAGCCGACAGCTAATCATTTCGAAGAGAA
>AAA.ABI.2953
TTTCTCACGCTACCAAGAGTAATCCAGTAACGATGCAGTGGCTTTACGATAACTATGAAAC
>AAA.ABI.2954
GATTGGCAACACGGACTGTGCAGCTGCTTCGATGATTGCGGCCTATGCTTGGTGGCGTTCTTTTGTCCGTGC
>AAA.ABI.2955
CGTTTCTGCCTCGGACAACTGTCAAACGTTCATAGATCTGAATCATCGGAGAAGTCTCGTCTTTATA
>AAA.ABI.2956
GCTTGGATTCCTAGCCCAACTACAGGTTTTCGGTCTGTGGATCGGCAATACTGTCGGACTATC
>AAA.ABI.2957
GATGCTGTACATAAAATCTATCCCGGTGCTTACATAAAAGTGTTTGATATAAGACAATGCCATCAACAAATGAA
>AAA.ABI.2958
GAAACTCCTTGCTGGATTGAAATAAAACTTAACAGACCTTTACAACTTCTCGACGAAGTTCTTC
>AAA.ABI.2959
TTCCAGAATGCAATCCTACATCACCGTGTTGTTACGATAATTTAACCTGTGAATTCATTGAATCAAATGTGG
>AAA.ABI.2960
TGAAAAAAATACCCCTGAAAAAGTTTGTCAAAGGTCGTGACCCGTTTGAAACATGTGCTATATGTCT
>AAA.ABI.2961
AATCGATTAAGACAGCAGTTCACATTCACAGAAAGTCGTCAAAATTTTGTTTTATTTTTCTTCGATAATG
>AAA.ABI.2962
TTATGAAAAAACCAGATCAAGACTATCGAGACAATGAGACAGACGATATTCCAGAAACATTTCATGAAGATGAA
>AAA.ABI.2963
AGAATAGTTCATCATATTAAAAAAGAAAACTCTTATTCCGCCATGAGAGACGATTGGAAGTACGTCGCTGTTGTTC
>AAA.ABI.2964
AATCTTCATTTAATTATGACGAATTAGATTATGAGCCAACGATTGATAGCAAGTTTGTGGA
>AAA.ABI.2965
AATTGCCGCTGGAGAAATTTTGGAGTCTCTTAAATATAAATTGACTACTATTAGCTTTCTACCGTCAGCAAATAGTTTAGCTTCTAAACAAGAATTACTTATTGCAAGAGACATTTTAGAAGTCGGAGCCAATTGGTCCA
>AAA.ABI.2966
CAGACAAAGAGGATTTACGTTTGTTTGCCCAAGAACGAAAATGGATCTGTGACTCTAATAATATTTATT
>AAA.ABI.2967
ATTGAACAATTCGAAAAAGCTTGTTGTCAGAAGGCTTTGTTACTCGATGAAGCTAAATCAC
>AAA.ABI.2968
AATTACCAAAGCATTATATCAGATTAAAAACTTTAGACTTTGAAGACGAGCTTCCAGAGTATGACATGGAT
>AAA.ABI.2969
AGATTTTATCTGGAATGGATAAAGGAGAAGAATCTGAACATCATCTTCAAGAAGTTCTAAGGG
>AAA.ABI.2970
CAGTCATCTGTAGTAGTTAGCTTTGTAATTGACGATTCTCATAAATCCTATCTCAATTTCACAATGGG
>AAA.ABI.2971
AAACCAAAATTATCGGAACAAGATTTTATGCAAGAAGGTTGGCGATTAGAGCCGCAAAATCTT
>AAA.ABI.2972
ATTAATGATGTGGTTCACAAAGCTTTTATTGATGTTGATGAAAACGGTATTGAAGCAGCGGCAG
>AAA.ABI.2973
TTCTGCTGTAAAAATTCCATTTAAAATAATGGAGTCAATTTTGTTTTCATTCATGATTATT
>AAA.ABI.2974
ACTAAGTTGTTTATATGATAGCAAAATTAAACAATTGGATTTTGAAAATCATCCTGAACAAGCATGCCA
>AAA.ABI.2975
GATAACAAAAATATTATTAAATATGAAAAATCAGAATTACGGTTGACGGAAGTGATTGAAGATCCCCAT
>AAA.ABI.2976
AAATATTAACAAAGCTGTAAAGGATGTTAATAATATTTTCAAACAAGAAAAATCTAATATTAA
>AAA.ABI.2977
TAGCTTTAGCTTCAATGACAGTATTATCAGCTGCTTTGGGCATGGCAACTACTGTAATTCCTCGGAAATTAACTTATTATATTTCTGGATTTTTGTTTTTAATATTCGGTCTTAAAATGATGAAAGATGCATATGAAATGTCTCCATTGGAGTCTCAAGAAG
>AAA.ABI.2978
ATCTCAAATGACTACAATTGTTTTGGCAGCTACAAAAGATGTGGTCGGTGTAATTGTTGGTGGAACTCTAGGACACGCCCTTTGCACTGGAATCGCTGTGATATCGGGCCGCTTCATAGCACAGAAAATCCCCGTGAGAGCACTGACATTTATCGGTGGAATCACATTTCTGATATTTGC
>AAA.ABI.2979
TTATCCTATCGGTGCTCCGATGCCACGTGCTAATGGCCAGGCAATGTATGGTTTTGAAAGTATGCCAC
>AAA.ABI.2980
ACAGAGTTTTCAGAAGATATAATATCTAATCAACCGAGAGTCATTTCTTGCCAATTACCCCCAGAAT
>AAA.ABI.2981
TGATATAAATTTACCGGCATCTCAGTTGCAGATTGCAATGGGCATTCCATTACATAGAATT
>AAA.ABI.2982
TGTACTTGTGGTGAGTGCTAACTTATTTTAAAGATATCAATATATTGTTATTAGTTTTG
>AAA.ABI.2983
GATGCGAATGCCGCTTTAGAAAATTTAGCTCACGATATATTTTACTCTTCCACCGAATACGGAACGGACA
>AAA.ABI.2984
ATGACAAGAAATGGTTTGTAGATGATGCCTTACACCTTGCAGGTGGAGTCGTTGATGGAGCTGCAAATCTTGCTGGTGCAGCT
>AAA.ABI.2985
GTTTTGAGCTTCAATTTTATCAAAACTGAGGAATTGGCAAATGATAAAAGTCTCATCAAAATTAAAGCAGTCTCTTTAGA
>AAA.ABI.2986
TAGGTCAGTTTGTGGGAGATTCATTGCTGTGCTGTCGGGAGTGTTTGGAGTTATGTACACTGCATATGTTGT
>AAA.ABI.2987
TTGGGAATTCGTGTAGCGGTGGCAGCAGTGGCTTCCATGGTGGAGATCCTATGGAGGTTTTCCAGGCGTTT
>AAA.ABI.2988
GATTTATTGAAAGAAATTTTGCAAGAAGTCATCAAAAGCAAGAACTATCTCAATATCATA
>AAA.ABI.2989
AATTATTGTTGGAAAATATTTCTTTTAAGCAGGTTGAACAAACTTCTAATTTAAAATTTCAAG
>AAA.ABI.2990
GTATTACAGATTGGGAAGGCAATCCATGGGATAAAAACAAAGGCAAAAAAGCTGCACACCCAAATTCACG
>AAA.ABI.2991
AATCAAATTGGAGCAACATAGAATTTATAGATAAAATTGGTGATGCTAATGTTGGATGGGGTCTTGG
>AAA.ABI.2992
TGCTCGCGGGAAACCCGCTAAACAGTCCTTTATAAAAGATTTCGTTGTGAAAATTAAATGCCAAAATCTGTCAAATCTCAGTAGGCTAAGGGAAATGAGTTTCACTGGTGATCTAGGACATAGAGATTCCTTGGATTTATTGGAACTATTTAAAGACA
>AAA.ABI.2993
ATTATGGATCTAACTAAATGCCAAAATGATATTATTATTCAACATAAATCGATTGATGCTATTAAA
>AAA.ABI.2994
GAGCCATCTTTATCGAGTCCATCAGTTTAATAAAGTGGAAATGTTTTGTGCTACAAGCCAATCGGAAAGCGAGAAAATGCTTGATTACATTGTCGATATTCAAACTAAAATTATTGCTCCTCTTGGTTTGGAATTTAGAATTCTTGATATGGCATCGGAGGAATTAGGCAATCCGGCTTTTAAGAAGTATGACATCGAAGTTTGGATGCCTGGCGATAAAATCTATGGCGAAATTTCCAGCGCGTCTAACTGTACAGACTACCA
>AAA.ABI.2995
ATTGAATTCTAGCTTAATAAGGGCATCTAATGAAGAACGAGTCAGTGAATTATTTCCGTTCATTTAC
>AAA.ABI.2996
CGGTTTCCGGTTTTGGCATTTTATTACAAACCAAGCCAATCTAGCCTACTTAGATGTAGTCAGTATGTGCCA
>AAA.ABI.2997
AATGTCTGGACTGTGGGGCTTATTTCCAGCAAATGAATGCTCCAGTTACGATAACAGCGTCATTGT
>AAA.ABI.2998
AATTGGAAGAAAAATTGCAAGCCAGACAACCGTTGCATGAAAAATCCCTTTTGGATATGTTATCAAGTCCTGA
>AAA.ABI.2999
GTTCCCGATTAGCAACAATAGCATTTTGCGGTTCATACGCTGGAGCGGTTCTAGGACTGTTTCTCT
>AAA.ABI.3000
TCATGGAGGGTGTCAAAAACTTCGTTGCTAAAAAACATAAATTGCCATTTACAAAGATTTTACACAATCTCATGGAACAAGTTTCCGATGTCGAAACTGATAATTTTAAGTATTTTGATCCGAAACTTTATCGATCTGCTGATGGAGACAATTTACCTCGATTGAAATCGTCATTTCAAGAT
>AAA.ABI.3001
TGTACAGAATTATTAAATGGAGAACAATTCCTTTTGCAGCTGTCAATGCTCGGACGGAATTAATGCGAGC
>AAA.ABI.3002
AGTTTCCCATGTTGGGTAATGATTCAGCTGTTCCTCATCCCGCAATTAATTGTCACTTGGTTCTGTAAGCTATGAAGAAATGATCGCAGCTGGTCTTACCGATAGGCAATGTGATTATTGTGCTGATGTATTAATAGCTTTTAAGAAATGTATGGTAGAATACGGTGCGATTGGGATGTT
>AAA.ABI.3003
CAAATGGTAGAAAAGAGCGACCTAAACCAAAAGTAAGCTATGAAGAAATGATCGCAGCTGGTCTTACCGATAGGCAATGTGATTATTGTGCTGATGTATTAATAGCTTTTAAGAAATGTATGGTAGAATACGGTGCGATTGGGATGTT
>AAA.ABI.3004
TCGTTAATGACAACTATGACCGATGAGAGAACCATGAAAACTTTCAACGTTCAACTGTCGA
>AAA.ABI.3005
TCTCAGTTGGATTTGATGATTGCTAAAGCCGATACGTTGAATCGGGATGGCCAAATAGAATTTCAAGAGTTCGTGAATTTCATGAGAAACAATGCCGTTAAACATAGATCCCGCACTGAAGACATGAAGGCTGCTTTTCGAGTCTTTGACAGAGATGGCAATGGAAGCATCGATAGAGA
>AAA.ABI.3006
TCAAGCAATTCTAACATTGTATCGAATTCTAAGATATCACCCAATTCCGACAAGTACACTGCTGCCACTG
>AAA.ABI.3007
AGAACGAGTTGATGCTACTTCCTCGGCTGGTTGGAAAAATTCGATCCGGCATAATTTGTCACTCCATG
>AAA.ABI.3008
TGCCCACCTGAATACATTGGTGAATATTGTGAAATCAGAAAAGATCAATTTGATTCCTCCTTTTA
>AAA.ABI.3009
CAGATGGAACCGAAGGAAATTCTTGCAGAGGGACTCCTGTGGTTGTTGATGAAAATTGTCCAT
>AAA.ABI.3010
CAGATTCTTATATTAGTTTTTGTTTTTATAACTCAGGACAGAAAGATCAGCCTTATGAAATTGGAAAACCTTGCAGTGAATGCAGTTCAAGCTATCAATTTTGTCGAGATGATCTCTGCGTCCCAAAATCAAGATATGATAAAAATTCAAGGACGTGCAAACTGAAATG
>AAA.ABI.3011
AAGTCTTACTCTGTGTATATCGGGAATTATAAAAGAAATAACTTTGCTTGGATTAGCAGTCAAAA
>AAA.ABI.3012
AAGCCCGGTTTAAGAGGAGCAAGAAAGCGCCCCATTTGGCGAAAGCGATAACGGAAAATCGGGATT
>AAA.ABI.3013
AGTTGGAATAAACTATCAGCCACCAACTGTGGTTCCAGGTGGAGATTTAGCTCAAGTTCGTCGAGCACTTTGCATGT
>AAA.ABI.3014
AACTGGTGGTTATGGTTTAGATAAAGATACTGAACGTTCAGCTGAATTATATTCTGAAGCTGGGGATGAAGCTA
>AAA.ABI.3015
GATTGCCACCAAGAGATCTATTAAAAGCTTGCACAATTCAGCCCGATCCTGAAAAAAAATTTAAAGGTTGGATTTATCTGACC
>AAA.ABI.3016
TGTCGATGATCGTAATAGGAATACACCGCAAGCATTCAGTCATTTTACATTTGAAAGATCGGGTCA
>AAA.ABI.3017
ATTCAATCGTCAACCTGGTGTGAAAAAAGAAGTAGATATTGTTAGAATGAGCATTATTGAA
>AAA.ABI.3018
TTTGTTTTAGAGTATTGCCGAGCCGATTCAAAAATCGATAATTACATTGAAGCTTACAG
>AAA.ABI.3019
CTCCAGTAACTGAATTATTAGGTCCATTTTCTAAGAGTGTTGCTTTCACCACTTTAACATC
>AAA.ABI.3020
AATCAGTGAAAAAGATTGCGACTATAGACAGGTATATCGTGGAAGTGATGTATCATGTCGGG
>AAA.ABI.3021
TTACAGAAAAAGCGGCCCCCTCTGCAGTCAGAGCTCCTAAAGTCTCGGAAATATGTACGGAC
>AAA.ABI.3022
TGTGACCGATTTGTTGCCAGATACCAATTACAAATTCAGAGTTCAAGCTGTAAATAATGTTGGC
>AAA.ABI.3023
TATTTGTGATAATCAAGCTAAAGCTAATTCAGATGGAATAGTCAATGATTCAGATTGTGAT
>AAA.ABI.3024
CATATTTACTCCATAGCCATAAAATAGTTAATATTTTGAACAGAATGGACGGATTTGTTAGAAACAAAGTGGAAATAATACTTGAACAATTAAAAGAGATTGTCCAAAGACAAGGAGTCCATACACCGTTCAGACAAAGA
>AAA.ABI.3025
AATTCCTGTTTAAAGCGCTTATTGATTGACCGCGATAAAGAGTCTGCATTGCAACACGC
>AAA.ABI.3026
GAAGATGTATTGCCATTTCTTCTGGTGTCATGGGATCTGCTTGTACAGCTCTCATTGTGGCAGTTTTAG
>AAA.ABI.3027
TGTTTTTCAGTTGGATTCTCAGAGCTTGTGAAATTCGAGTAGATCCCAGACATAATAGCTTGCTCAATT
>AAA.ABI.3028
TCAAGTGAGCCTCCTGTATACGTTCGACTGGTTTCTTGATAGGTGTCGGACTTCAATAAATATTCTCGGT
>AAA.ABI.3029
AAAATTTGAAAAATTAGAGAAGATCGGTGAAGGCACGTACGGAACTGTTTTTAAAGCAAAAAATC
>AAA.ABI.3030
AACTTGACGAAGTGTTTGAAAAACAAAAGGAAAAGAAGATTTGCGAATCTCCTATCTC
>AAA.ABI.3031
ACCGGAATTTTTTACAACCTCCTGGTTGAAGTGCACTAAAATGAGAAATTGCCAATCTCCG
>AAA.ABI.3032
TATGATATAACTACTGATAGCGTTACGACATTCAAACAAGTAGATGAAGATGGGTGTAAAAATAGCAATAAGATATGTGGAGAACAAAAAACCTGTTGTATGACTAAAATTGGTAAACCCAAATGTTGTCAATATACTAATGCAGTCTGCTGTGAGGATATGTCACATTGTTGTCCT
>AAA.ABI.3033
CTTTGCCGAACTAAGATGCTAGGTAGCATATCAGACGAAGTAAGTCAGTTTCTAGGAAACG
>AAA.ABI.3034
TCAAAGTCAGAGGACCAGTTCGTATGCCAACTCAAACTAGAAGAATTACCACTCGTAAAACACCATGTGGTG
>AAA.ABI.3035
CATGGTGAAAGAGTGATTCACTGTGATTTGAAAACATCGTGCATTTTGTTGGATGAAAATAG
>AAA.ABI.3036
TCCATAAATCTATTGTGGGTTATATTTTGATCTCTGAACTTGGTGATCAAATACAATTAGGATGTA
>AAA.ABI.3037
TGTGGATTGAATAATGGAGATACCGTAACTGCACATGAAAAGTTACGTCAAATTTCTAATGTATATTTATGTAAAGTCTC
>AAA.ABI.3038
ATAGTAAAATGGAGATAGGTGATATGAATTTAAGAATTATATCTTTAAATCTACAAATAATAAGTGA
>AAA.ABI.3039
CAATGGGGTGGTTATTGTCACGATATCGTCACTATATAAAAGTTTCGGTCAAACTTTCATTAGCAA
>AAA.ABI.3040
TTTGGGGGCGATTATTAGACACTTTTTCATACAGGAGGATTATGTCGACCCTCACCATCCTGATGTCA
>AAA.ABI.3041
TAGCAATAACTTATGGAATCGTGTTTACTGGCTATGCTATGTCGAGTATTTTAGGAGCTTTGGTTACAAGCAATCTTTTAGAAGTCATTGAATATTGGGGGCAATTTCTCCTCGCAACATGCTCGGCAATAATTAGTCTGATTCTGACGCAATTTTTCCCCACAAAG
>AAA.ABI.3042
GCATTAATGATCCAGGAGTATTTATTTCTAAAATATCACCTAAAGGTGCTGCAAAAGCAACT
>AAA.ABI.3043
ATTCATTTGACCAAATTGATCATTCAATGGAATTATCAAAACCTATTTCTCCAGT
>AAA.ABI.3044
GATAGTTTACAGATTATGCCAACCTATGACCAAGTTGTCTCAGCGAGTGCATTAGCAAGAGG
>AAA.ABI.3045
ACGAATGTAATATTGAAATGCGCAGTGAGCTGACTGGTGAATATTTGCATTTGATCTG
>AAA.ABI.3046
AAAAAGTTCTGACAGTTAAGTTGCTCGTTTTCCAGATGCTTTGTAGCATTACTGCACTAATCATTCG
>AAA.ABI.3047
TAACACAATCTCAGGGAATTAACGGAGGAAGTAAATCACTTAACATGATTGAATCCTCTTCAAATGTTGCTTCTTTGTCGTCGGATACCAGTCCGGTTCCAAATGTTTCTAGATCGACAGAAGGCAAAATCATCGAACACGCATCAAATGATGGATCCAGTATCAAC
>AAA.ABI.3048
TTATTCCATTTTATTCCGTGTCCTAGACATAGACTTCCTCGATTTATACCTTCTACGAATAAAGTTACTCAGTCTAC
>AAA.ABI.3049
CAAACTGGTATTAAAAATATTAAAGAATCAACTACATATCATAAAACAGTTGAAGTACTTTCATCT
>AAA.ABI.3050
TCGACAGGGAAAAGTTGGAAGATGATTTAAAAAAAATTCAAGAAGAAATTTCCGATTTGCGCACTAC
>AAA.ABI.3051
TGAAAAAAATACCCCTGAAAAAGTTTGTCAAAGGTCGTGACCCGTTTGAAACATGTGCTATATGTCT
>AAA.ABI.3052
GAAACTCCTTGCTGGATTGAAATAAAACTTAACAGACCTTTACAACTTCTCGACGAAGTTCTTC
>AAA.ABI.3053
TATTGTTACCCCTAGCTGTCACTGGAAATAAAGCCATGCAATGTGGATATATCATTGGAATTGTTG
>AAA.ABI.3054
CGTGATGACGAAGTGAACAATATTCTCGATCATGACGTCATTTTCTGGATGGGCGATCTCAACTTCAGG
>AAA.ABI.3055
AACGATATCGATTATAATGTGCTACCGCAATTGGATTGCATGAATTCTCCTACTGATTTTCCT
>AAA.ABI.3056
CAGCTGCGTGCGGCTGGCGTTGTGCCATTGAAACCTTGGCTACCGAAAGAACCGGGCCAATTACATACCC
>AAA.ABI.3057
GGTGTTGAAGAAGACGAATTGACTTTGAAACAAGGTGATCTATTCTATAAGCTTGAAGATGAAGACG
>AAA.ABI.3058
TAAAGGCTATCGATTACTCTTTGAAGATTGGAAACAATTAAAAAGTGGTGATAACAATGAATTTGG
>AAA.ABI.3059
CGATAAAATAATTCAAAAATCTGAGAAAAAAAGTAATCAGAAAATAACATTTTTGGAATTTATTCGATT
>AAA.ABI.3060
ATGGGATATAAAGAAATCGAAGTGAAAGATATGTACAAATCATTTTGTTTGTTTGATCAAGAAA
>AAA.ABI.3061
GAGGAACAGAATTGTCAGCACAACAGCCAGTCCAAAGTGAAGTTCCTGCCAGACCTCCTCCAACATACCA
>AAA.ABI.3062
TATGCTAGTTTTACTAGTTCTTGAAATGGGACAAAGTCGAGATCCAATATGCGAATTACCTAAGGTAGTTGGATTA
>AAA.ABI.3063
AGTTGTCAATCCACAAGGAATGCCATCAAAAGACGAGCCTAGCAGTGCCGGTGCAAATTTTTGTGGATCAGTATTGATGGTGCTTTCTCTGTTTTTAGTTGTGATAACATTCCCTATCAGTTTAATTTTCTGTATTAAAGTTGTCGTTGAATATGAAAGAGCAGTCGTTTT
>AAA.ABI.3064
GACTTAAGAACTGTAACTTTTGATGTACCTCCACAAGAAGTTTTGACAAAAGATTCAGTTACAGTTGCTGTGG
>AAA.ABI.3065
ATCGGGTAAAGAAATTAGTGAAAATAAACGATTGAAATATGTTGTCGTCTTTGTTTTTCGTGACGATT
>AAA.ABI.3066
AATCATATATCATTTATGTTATGTCATTTGGTGTCAATTTACGTTTATTGCTCAATGGTGGGGTAAAT
>AAA.ABI.3067
GTTTTCTGTATTCAGTCTTTATATGACTTCAAGGTTTTTTGAATCATTTTGGTTTACTATGGTCACTCA
>AAA.ABI.3068
GTGACGCTGTGATAAACGATGGATGTGGCAGGAAACGCAGCTGTTGGAAAAATGAAAACCAAAACCAATGGAA
>AAA.ABI.3069
AGAAAATTACCAGCAGAAGAATACTTTAATAATGAAGTTCTTAATCTATCTAAAGATGT
>AAA.ABI.3070
ATGACAAGAAATGGTTTGTAGATGATGCCTTACACCTTGCAGGTGGAGTCGTTGATGGAGCTGCAAATCTTGCTGGTGCAGCTA
>AAA.ABI.3071
TAGTTGCAATGAAAGAAGAAGAACTGAAAAAGCTAAATGATGTTTTGGAAAAAACTACGGGAGAG
>AAA.ABI.3072
CAAGAAAAATTCAATTTCCAGGATGCTGAAGATGAGAGACAAAAATTGTCACAAAAATT
>AAA.ABI.3073
TGGAAGAGGATCAAGACAAATTAAAACAAGAAGTTTCTGATCTGTCGGAACAATTGGAATCGG
>AAA.ABI.3074
AAAATGCAACATTGTGCATGGTGAAAGATAGACTCGATGTGGAAATCGCCAATATCAAAAACAGTTTCCAACG
>AAA.ABI.3075
CGATTCATGAAAACCAATCACTCATTGCAGCCAACAATAAGGCACAAGAGGAACGCAAGCGATTCGA
>AAA.ABI.3076
GGGACTATGAAGCATATCAAGTTGAGTGGAGAAATCAAGATGACTATCAAATTGTTAAGAA
>AAA.ABI.3077
AAGTGGCAAAAATGCACAACTAATCTTATAAGAAAAACACCTTTCATTAGAGTTGTAAGAGA
>AAA.ABI.3078
AAAGCACTTCTACAGCATTTTCGAAATCTAAAAGAAATAAATCAAATCTATCAAGTGATCAAGTTTC
>AAA.ABI.3079
TCATTGTTATTGTCTACATTTCTTTCTTATGGTCAAATAGTAAATAAATCAGCGCTCTTTCTAAATTCAGAT
>AAA.ABI.3080
ACTTCATACAAGGAAGTAACGGAATTATCAGGCTATACATCTCGAGTTCATGAATTGTTGACTGTT
>AAA.ABI.3081
ACCAAAAAATACAATGTATCATATTCCACAAAAGCCCTATCTAGTTCTCGGAACTTTGAGAGATCA
>AAA.ABI.3082
AGGTCTGGTGGAATGGTTCGGTCATTTACAGGTCACAAAGGAACATTGAATTGTCTTCAATTCTCAGATGATGG
>AAA.ABI.3083
ATATAAATAATCGAATAATGGCGAATATGTCGGGCGCTGTTTACAAAGAATTGAAAGGCCATGCAGGT
>AAA.ABI.3084
TATCTCCGGAAATGAATCGGGTTCCTTTGCCACAACTCAGTTCTCAGGATAGGGAATATATCAAGCAAATGTATT
>AAA.ABI.3085
ATCGGTTGTTAAGCGACGAGCTGAAATGCAAAACGAATGTGGAGATGAGACGGGCAAGAAACGAAAAA
>AAA.ABI.3086
TTTTGGATTTTTATTTTTAAGCATTTACAATTTAATGAAGAATCGGGAATTGTGGGCAGCTTTCTGGTTCA
>AAA.ABI.3087
AATAATCTTCATATTAAATATTGGTATTTCGATAATACATCAAAGTGGACTCTAGATTATCCACCTTT
>AAA.ABI.3088
TAATAACTTATGAAGCATTAGGTCTTTGTCCACAAGGCCAAGCCGGTAATTTTATTGATAGCGGT
>AAA.ABI.3089
CGGATTATTTTTTGACGGCATTTAGCATGATTAACGGCATGAAATCAGGTGACGTAATCAAATGCACGTT
>AAA.ABI.3090
GTCCAACCGGAATTCCTGGATCAAAGGGTGAAAAGGGTGAGCGTGGAATTGAAGGAGATTTAGGTG
>AAA.ABI.3091
TCAGAAGGAGATAAAGGAGAGAAAGGAAATCCAGGAATAACTGGTCCCCAAGGAGACAAGGGTAAAG
>AAA.ABI.3092
ATTTTGCAGGCTGGAATTCTTTTATACGTATTTATATATTCACTGTGGTTAAAGAAAGGTTATC
>AAA.ABI.3093
TATTTTTGATATGGCTGGCCATTCGTTTTTTTACGAGGTGAGAAATGAATTTTATAAAGACACTCAAGGT
>AAA.ABI.3094
AATTATTAGTATGGGAAATCCTGGAGTAGGAAAGAGCTGTCTCATAAAACGCTATTGTGAAAAAC
>AAA.ABI.3095
TATGCGACACTGGACTCCATGTGTTTGGCCCTGAGATTGTTTGGAAACATATGGGTGGAGGATGCGTTCCTTC
>AAA.ABI.3096
CAAAATCAATTGAATCTCCTAAAGGATAATATTGCTTCAGCGACCCAAGCTTCACAGAATGCTCAATTTAACTT
>AAA.ABI.3097
AGCGCCAGAAGGGAGCAATCTCAATAACTTTTTGGCTTTTGGGCAGCAAATGGCCCAGCAGATGCAGTCGGCCAA
>AAA.ABI.3098
GAGTGAATTGGCGTATGATGAATTATTATGGAGAGGATTGTGTCTTCATTCTTGGCCATATTGTAGTGCC
>AAA.ABI.3099
AAGCATGTCTTACTTTCAATGCAGACTCATTTGAAGGTATGCAATATTTGTTTGAGAATGAATTAGTTG
>AAA.ABI.3100
AACAATTTCCTTTGATGTGCCGCCACAAGAGGTTTTAACAAGAGATTCGGTCACAGTTAAGGTTGAT
>AAA.ABI.3101
CAGAGCGAGAAAGTATAAGCATTGCAGTTCAAGAACAATTGACATCAGCTACATATCCCTGGGGA
>AAA.ABI.3102
GATAAAAAGCGTAAAGAACAAGAAATTTTAGAAGCTCAAGAATATCTTAATGTTCAAATGGGATTAGGTCT
>AAA.ABI.3103
ATGACTGCGGAAGGAGATAATTCTGTTTTGATGCAAAAAGTAGCTAAAGAGCATTTGGCGTTATTTAAACCGTCT
>AAA.ABI.3104
ATTTCGCATGACAGATGACATGTTACTCGATAGAATTTTTCGGGCATTTGATCAGGATAATGATGGAGTTATAAGC
>AAA.ABI.3105
CAGAGTCAAAGCTGGTACTTCAATTTCACATATAGATAACAAGCTAATTACGCTTGGTGGGAT
>AAA.ABI.3106
CCTGCCCAAGGATTAATTATTTCGGTGAAAGACAATTCAATTTATTGTGCTGGAGGTTTAA
>AAA.ABI.3107
GATTTAGGTACGGCGACACATTATACGTTTTAGGTGGCCGTGATGGGTTGAAATTCACAGGT
>AAA.ABI.3108
CTAATCTTGTCTACAGATTTGATTTGGAAAAAGAAAAATGGGAAAAACTACCAAATATTTTGAAGCCTAGAG
>AAA.ABI.3109
CATATTACGTTCAAAAGGCGATGGAGATTGGAACTCGAGAGGGCAGAAAAGGAAGGGGTTCAATTTATTTATTT
>AAA.ABI.3110
GATTTTGATAGAAGTTCTGTTGATCCATGCTTGGTGGCGGCAAAAATTAACGGCAAATGTTTCGAACG
>AAA.ABI.3111
TGGAGGGAAAACAAAATCAAACAAAATATTAAAAATTAGAACTGGCAAAAAAACTCGCGTGACTTTTCA
>AAA.ABI.3112
ATCCCCGAGGAAAGTGGCATTTCGATATTGTCGATCTCGGTGAATGTGGAAGCTCCA
>AAA.ABI.3113
TATTTTATTCAACTGCATCCTATTAACCAAAAAGTTATTCAATACCGTGACAGAATCAGAAAACTAAAATCACC
>AAA.ABI.3114
ATTCCAGTCAGTTTGCTGGCTGTTCCGTGGCGGATCTGTATCAGAATTATCGACGGGATCGGA
>AAA.ABI.3115
ATTGTCACATTGTCCGAGGCCTATCACCAACAATATATCGATCTGGAAACCAGCATCGGTG
>AAA.ABI.3116
TAAATGAAGCAACATACCAGGAGATTGTTAGAATGATTGCTTGTAATATTTTTCGAAATTTGCCTCCAACAGATAATGTTGATTTTGATCCAGAAGAAGACGAACCGGTTCTCGAAGCTTCCTGGCCTCATCTTCAAATTGTTTATGAATTTTTCCTACGCGTATTAGAATC
>AAA.ABI.3117
TAAAGTCATAGACCGGACGGAATTTATTCAAACGCAATATGGATCAAACAAATTAACTCTCCAACA
>AAA.ABI.3118
ACAAAGTGAACTCTGAACACAACGAAATAATTCAATTTTTTAAAGATGACAAATACAGATTTACAATAGCAGAT
>AAA.ABI.3119
AGACAGTGATTCCTATAATTCGTTTCTAGTTAAAAATGAGCCAACAACATTTTCCGAAAACGAATTCG
>AAA.ABI.3120
TTGAGTCAAAGCAATTTCCCCAGTCCGGTCAAGACTGAGGAGCGCCCGAAAGGCGGATTGTT
>AAA.ABI.3121
ACAGTGCCGAGTGTTCAGTGTCGGCTATAAATGGCCTTCATCCTCGCAATACGATATTGATGAGACAG
>AAA.ABI.3122
TCAATGAACAGGGCGACTTCTTTTATACTTATAAGGACAGCTGTAACATTTACACATCCAAT
>AAA.ABI.3123
ACATCAAAACGATACAATTGTCCGGGACCTAAATCCGGCTAGCATCCTCATTGACGCCAACGACGACGTCAAA
>AAA.ABI.3124
AAATTTACTGAGATGATTGGCATCGTGAAAAATTTATCGGAAATATATTCTATGCAATTTCAAGTGGCTGGAAG
>AAA.ABI.3125
TCTGTCTCCATGATAACGGCATTGCATATGATGAGCTGACAATGTCTAACATCCTACTGGATAACAAAG
>AAA.ABI.3126
ATTTGGAGTGATTCTGCTGGAGATTATTACCGGGAAATGTTTCAATTTCAGTGCAAAAA
>AAA.ABI.3127
GAACCGTCATTAGACAAAGGTCTTCCTGGAAAGGGCCTGAAATTCAAACCTGGTGATTTACTTC
>AAA.ABI.3128
AACAGTAATTTCATTGGATTTTCGGGTTAATTTTGATTCAGTTAATGAAGCTCTAAAGCATAT
>AAA.ABI.3129
GTATTGAGTTTAGGATTCAAACAATACAGCGAATTCAAACGTTATTGGATGCTGCAGTTCTGCAAATGAATGCTTACATGATATCCGTTAGAAATATGACAAATGACCAAAAATTAAATATGAATGCTCCTCAAGAACAAAAGTCAGAAGTTCAACAAACCGATGATGTCACAATTAAAACA
>AAA.ABI.3130
CTTCAGTAATATATATGACTAAGAGCAGCATTTCAATGGCTGCACTATATCTGCAAGCATTCGTTTTAGTAATCATAATATCAAAATTATTGGGAAAGATATTTTTCGGTCAATTAAGGCCAGCAGAAGTTGAGCACCTGGTTGAAAGAATGTGGTATGCAATT
>AAA.ABI.3131
AATTTCTCCTCCACCATTTACATTTCCTCCATTTCCACCGACACATTTCCCTTGGTTGCCACCACCACTGAATTCCAACGACCAAAACTCTACTGGAACAAACATGAATGCAATACCTCCTCCGCCTCCGCCTCCACCATTCAGCCCTTTCATGTTTCCTGGAATGCCAATATT
>AAA.ABI.3132
TAAGTCTTAGGTCATTCAAAAAATCAGTTCAGGATTTAATTCTGTCGAGAAGAGCTATT
>AAA.ABI.3133
GAGGCCCTTCATCTCAGTTGGTTTTTGGATTTGAATATACTATTCTTAAATTGAGCCTATTTGTTATTTT
>AAA.ABI.3134
GAAGCTGACATTGATGGAGATGGGCAAGTTAATTACGAAGAATTTGTCACAATGATGACAACAAAGTAATTCAA
>AAA.ABI.3135
CATTACTTATTATCGTGAATTCAGATTAACGAATGGCTGATCAATTGACCGAAGAACAAATTGCAG
>AAA.ABI.3136
AGCCAGAAAACTATGAAAGGACCTCATATTAAGAATATCGCAGAATTGCTCAATGATTCTGATTCCGAGG
>AAA.ABI.3137
GGGATGAATTGGAAGAAGAAGAAGAAGAAATATCATTTGTGTCGAAAGTTAAAGGAAAAAGTGCACATGACTATT
>AAA.ABI.3138
AGGCGATGGTGGTGATAGCATATACGGTGAACCATTTAAAATGGAAATTCATTCCAGATTAAGATTTAA
>AAA.ABI.3139
ATACGGATTGAAATCAGAAGAAACGATTATGATCGGGGACAACTTAGATACAGATATTGAGTTTGGCAACGCCAA
>AAA.ABI.3140
TAATGACCTTTCATTATTAGACGAAGAAGTATCTGCTGTTGTGGTGGGTTTTGATCGGT
>AAA.ABI.3141
GTTATCGCGGCCCTCGGAGATCGGATGACGAAACTAGATTCATACTGTCGTGACTTATTGGAAATATC
>AAA.ABI.3142
ATATAGATTGCATAATTTTTGCCTCTCTCATCCGAAGGTTCGGTTGATTGTGATAGATAGCATTGCT
>AAA.ABI.3143
AACAACTGTTATTAAAACGAATGTCTCTTTTAATAGCTGGAGGTAGTGGGTTTATTGGAAGATCATT
>AAA.ABI.3144
ATTTCTTGCGTATGTCGTCAAATTCTTTAAGAAACCATTAATGGAAAAATACGCCGACA
>AAA.ABI.3145
ACACATTCTCGGCACACAGGAAATAAAACCAAGATTTGTTAAAGTGCTGTCGGATTTGATGAA
>AAA.ABI.3146
TAATTTTGCTGAAGCCGTCAATTTTTGTCCAGCAGATTGGCTTACCAAAGGCCGAGCATCCGTGGAAAGCTATC
>AAA.ABI.3147
ATAGAAAAAATCAACCACAGAACATCAAACATGGCTTCCGAATCAGATAATAAAAGTGTATATGGGC
>AAA.ABI.3148
TGTATAATTTTCTATTTTATAATGAATTCAATTTTTAAGGAACTTAAATGTTTTTCAAACAATATGTTGAATA
>AAA.ABI.3149
CAAGGGTCAAATTTCTGGTTTGAAGGCCCGAGCTGTCCTTATTGACATGGAAGAGGGAGTAGT
>AAA.ABI.3150
AATGTTTTTTTATCCTTCATTCGATGGGGGGAGGAACTGGGTCAGGTCTAGGGACACATGTCACCCAAA
>AAA.ABI.3151
GATTCTGACATTATTATTCATTTATGTTCTTTATAGACTAATCACATTTTCATACAATTTGGATCAG
>AAA.ABI.3152
TCAATGCGCATGTGACGATCCGATAGAGCCACATCGAGATATGAAGGAATTGCCAATTTTCCAGGATCACGGAA
>AAA.ABI.3153
GCACTGGTTATCAATGGAATATTTGGTGGATTGCTTCGAGTTCCACTTAAGAAAATGGAATCCGCACGATCCA
>AAA.ABI.3154
AGAATCCAATTCCCGAACCTTTAGATAATTATATGGATGCTCAATATTTTGGCGAAATCACAATTGGAACTCCTCCTCA
>AAA.ABI.3155
AATACAAATTAGATTACGATTTTACAAAAGGAGAGCTTACAGTTGGAATTTTGCAAGCTCAAGAACT
>AAA.ABI.3156
AGAATATGAAAATCATTGGTGGAGCTGTAGATAATAAGACCCAATCAGATGAAGAAGATTTGGTTCTAGATA
>AAA.ABI.3157
TCCAGGAAATAATTACATATTTATCGAAAAAAATGAAAGTACCCCCATGGGCAGTTTACGCAATTGGAGTAGC
>AAA.ABI.3158
TCGGTTTGTGGAATAATTCATTTGATTACAAGCTAAATTACCTTGAAATGACAGAAACAAA
>AAA.ABI.3159
AGACGTCCTGTTGCACAGCGGGTCAAAGACATCGGGATCTGGGTGAGCATCATGTCGATGGTGGCAACCATTGCCGTTAAATCAAATGCAATATTAATCGCTTTTGCAACGACCTATATCG
>AAA.ABI.3160
CTTCAGAAGAATTGGTACGAAAAAATTGGACATTATAATCCAGGACAAGCTCCTTCACATTTCGCTCACATTCA
>AAA.ABI.3161
TAAAGAAAATCGGCCCATTTAAACGAATATTTAGGACTATGTGCACAGTTGGCCAGGATGGATTCG
>AAA.ABI.3162
TTGAAAAAGTGGATGATAAAGAAAAGCTAGTAGTCCTTACTGATGTAGCGACTATCATGCCAAAACGAGACC
>AAA.ABI.3163
TGAGGCTTGGCAATATATAGATTCAGGATATAAATTATTGATCCAGTTTAAC
>AAA.ABI.3164
AGCAGAAATTTTCGGAGGCCCTTCGTGTTCTTAAACGGTATCATGAAAAATGTCCC
>AAA.ABI.3165
AAATTTCTTTACACAAAGTTTTAGTATGCTTATGATACAATTGAAATGTTGTGGAGCAACTGGTAGAGATGA
>AAA.ABI.3166
CGGTATTTTGATCGGTGTCATGATACTAGAGGTAATTTGCATAATTTTTGCCTGTTGTGTTATC
>AAA.ABI.3167
AGGCCAACCTTAAAGTTGTCCTTGGATTCATTAAAAAACGAAAAAAACCTTTTGGATAATTTGGTTGA
>AAA.ABI.3168
AATACATTCTTCTAGGATTGAACTTGATTTTTTTCCTGGTATCTCTACCTCTTCTTGGAATTGGAATA
>AAA.ABI.3169
CATAATGAGAGCTTGGCTTTTTCAACATTTATCACATCCATATCCATCAGAAGAACAAAAAAAACAGCTCGCTCAGGACACTGGCTTGACGATTCTTCAAGTGAATAATTGGTTTATTAATGCTCGCCGAAGGATCGTTCAGCCAATGATTGACCAATCAAACAGAGCTGGACCCCACGGCTACCCAAATGATCCTGCCGGCTATTTGCCATATATGGACAATCAACAACTAGCATACGCTCGAGCTACAGGCTTTCATCAAGCAATCCCAAACATGGACCAA
>AAA.ABI.3170
GGAGGTGGAAGTCAAGTCGACATAATCAGTGATTCCGGAGATGGAATCGAAAACTCGACGTGTTCCGGTG
>AAA.ABI.3171
AAGTATTGCGGTTCCATCTGCTGGAAATAGAAAAAGTACATGAATTGTGTGACAATTTCTGTTCGCGTTA
>AAA.ABI.3172
TCAGATTACCAGTTTAAAGGCGAAAAGGAAAGCATTTATAGCCATTCTCTTTTTCCGTTATTGGCGGTTATTTTTGAG
>AAA.ABI.3173
TGTTTATATCAATGAATCTGAATCTATTACTTTGTTATGTATTAGATATTCAGATGAAGATGTGATTAAACTTCGCAGATTAGGTTGCGCTGTAAAACTTCGAGGTCAAACTGGATGTTATAGTCCTGCATTTTGTCCAAATCGTTGCACTGGATTCCAAGGTGAAATTCACGAA
>AAA.ABI.3174
CTAACTTATGTCCATCAGTCTCAGTCTATAACAATGCTATGCATAAACTACACCGATGAACAGTTGGAGGAATTCCAAAAACTTGGTTGTACAGTGAAACCATTAGGTGAGACAGGATGTTATCAACCAGCTTATTGTCCAAATAGCTGCACTGGATTTCAAGGTGAACTTCACGCTGTA
>AAA.ABI.3175
TTTGTCAACTTATACAATAGCACGATTTTTAATGGGAAACGAAGTTCAAATTATAACTAATAATGAAAGGTATGAAGGTGTATTAAGAACATTTGATTCAACCTTTTTGGGATTATCAAAAGTGTTTGTATTTG
>AAA.ABI.3176
ACTTATTAAAATGTTGAATGCTAACGGAAAATTAGAAAGTGTTATTAGTGATCAGGAAATCAGTCA
>AAA.ABI.3177
AGAAAGCAGATTTAGTGCTGTGACACATTCTGCAGCTCAAACCAAAGCTGAAGTTCCTGTTTCTATAACA
>AAA.ABI.3178
TAAGGAACTAAATGGAGTTGTTTTCCCAAATTCTAAAAAAATGCCGTGGGAAGGAGTAATTTGTAATATAAAATTTTT
>AAA.ABI.3179
TGTTTAATTATAAATTATTGGGCTGATTATCAAAAGCAAATTGTTCGCTTGAAAAATGGAAATTGTACTATTTGGAATAA
>AAA.ABI.3180
GGGAGTTGAGTGGCTCGCCTCCAAAGATTAACATAATGAAGCAATGGCTTCAACACACGGGTAGTCCGAAA
>AAA.ABI.3181
TGGGCTAAAATTTCTTTATCCAGAAACTGGCTTACGGGATGAAAGTTCGGCTATTGAATTTAAATTAA
>AAA.ABI.3182
AAGAAGTCGGTTATAATTACACAGCACAGGATCAAATATGGAGAGATCACTGTACACAAGAAATGAAAAAAGCAGGAATCTGGGAGCATAATTGGAGTTTCTTGAAGCAATCTTATCGAGATATTATTAAGGATGACATGGACCGGTTGGTGGATAA
>AAA.ABI.3183
CGGAATCTCGGGTGGCCTATAATTACACAAAATGGTGCAGTGCTATAAGGACTGGGAATATTCCTGA
>AAA.ABI.3184
AGATGGATTCCATTCATTGAGGACCTCATAGCGGACGCTATTCGTGGTCACTTCAATCCCAGCA
>AAA.ABI.3185
AGAATTCGATGAAACATCGGCTGATGATAAAACATTCAAGGCTATTGTTAGAAAAGAATCAGACACGAAATTCGTTCAAGTCCAAAAGAGAGATAAAGGCGACAATTGTATTACTAGAGAACTGGTAGATAACAAATATGTTATGCATCTTGAATTCAACAATGTCAAAAGCATAAGAACATATGA
>AAA.ABI.3186
AATGAGCGCAAGCATATTAACGCGGGGTTCCCTGGTGATAATGTTGGTCAGCGGAAT
>AAA.ABI.3187
AATTCCATTATTGCAGCCGCCTGCGCCTCTGAGGTATTTAAAATCGTTACGTTTCTCTATGATTACCTGGACAACTACATGAATTTCAATGATGTCGATGGCGTTTATACATTCACATTTGCAGCAGAGAAAAAGGAGGACTGCCTGGCCTGTGGTAATCAAGTGAAATTGGTTGCCGTTAAGCATTCTGACACGTTGCAAGATTTGGTTGACTATTTGAAAGCGACAGGCGAATACCAACTGAGAAATCCGGCGTTAACCACG
>AAA.ABI.3188
CATATTACTAAGCTTTATAAGAAGCGTCCAAGAAATCGACTGCTCGGTAGTCAAATCA
>AAA.ABI.3189
TCAATTCCTATGGAATCATGAAACAGATAAAGGGTCAGCCGAAGCCCGGTGATGCATACAAT
>AAA.ABI.3190
AGCTGTTAGAAGGAATTTAAAATTATCCCTCAAAGACCTAGAATTATCCGATGGGCACATA
>AAA.ABI.3191
GTGCACATTAGATTTTTACCCTCCTCAGATTAATTACCCATTGTGCACACTGGC
>AAA.ABI.3192
AAAGACTAGAATATGAACCATTAGATAATTTATTAGAAAAAATTCGTGAAAATGTATCTATTTTGGTTATTGGCGCCGGAGGTCTTGGTTGTGAATTGTTGAAAGATATAGCTATGATGGGTTTTAGTAACATAGA
>AAA.ABI.3193
AATGTATACTCTAGTTGATAGGCCGATTTCACAACAAGAATTCCACCAAGCCGTTAAAGCCTGTACCAATATG
>AAA.ABI.3194
GGGAAAAGAACAGTAAAAGCCATGGCAGTATCAAAAGACAATGACGTCTAACTTACCTTCAGATCTTATATTTGCAAATTGTCTGAAATGCAACCGGCAAAACAATACCG
>AAA.ABI.3195
GAATTTCAACAGTTTTATGCCTGCGTTGGAGCAAATGCTCAAGCATGGGTTCAGAGATTTATTGAACTCGA
>AAA.ABI.3196
AAAATGAGTTGTCAAATGAGGACCTGAAATATAAAGTGATGGTGCGAGACATTATCAAGGCCGTCCAGGAAACCATT
>AAA.ABI.3197
GAAAAACGATTTAGAAATGTCTCTCAAACCACAAGAAATTCCAAGAGATTGGGGTCTCTATGGCAACG
>AAA.ABI.3198
CGATTTCTATTTGGGAAGCTTTAAAAATTCCAAACGTTATCGCATATTCATTTGCCTTATTTTTT
>AAA.ABI.3199
ACAGTCACTGCAATTATAGATGGCACAGGATCACTAGGTGCTGCTCTTGGTCCATTTTTAACAGGATTAATTG
>AAA.ABI.3200
TCATCAACCTAATTTTCGCAGAAACGACAGATCCCTTGAAAAGGTTTGAACAAGAAGATTGGGAAAAAT
>AAA.ABI.3201
TGATACGTTTTCCGAGCTGAGGGATCTGAAGTACAAAACAGAAAAAGATATGAAAGAGACTTG
>AAA.ABI.3202
ACCTAGATTTGTATGTGGCAAATATGCTGAAAAGAGAAAACTATGATTTTTTCCCAA
>AAA.ABI.3203
TGTGAAAATTATTGTCAGCAATCGCCAAAATGAAGAGCGTGAGAAATTACGTAGAACTAATCTCTTCAA
>AAA.ABI.3204
AAATGAAAATTATGAAATATCAGAAAAGCATCAAAAAGCAGCGGGAAAACGCCAAGGAAAAGGAGATGAA
>AAA.ABI.3205
AATTTCGACTTGATCGTTTGTAATAAATGTCGGGACCCGGAGCAGCATAAGCTTATTAACAA
>AAA.ABI.3206
AATGCCAACAAAAAGAAAGTTTACAGCTCGTTTCCCTACGGCGAAAATCAAACGAATAATGCAAGTAGATGAAGATGTTGGTAAAATATCTGCAACAGTTCCATCAGTGGTTTCTTGCGCATTGGAAACATGTATCAGTCAATTAGTCACAAAGGCATATGAATTAGCATTATCCAGAAACTCCAGAACTGTTACACCAAGTCACTTGAAACAAGTGATTGAGGAGATCCAAGAATTTGAATTC
>AAA.ABI.3207
CATTCCAGGTAGCGAAAAGAAATATTGAATGTCAACATCCGAGAACTCTATTCATTGTAGACG
>AAA.ABI.3208
AATTCTCGATTTTTCGAAAATGATTTATTGCAGGTTCCTACTCAAGCCCTAACTGTTGGCGTGGGA
>AAA.ABI.3209
CAATCCTATCATAGCTTTATGTTTGATAATTTTTTCAAGCACATCGACATTGAGCCGAGCAATTGTCACAT
>AAA.ABI.3210
AATCGGCATTGGCATTAGAAAAGGAAGTCAATCAATCACTGTTGGATTTACACAAAATCGCAGAGAAACACAATGAC
>AAA.ABI.3211
TGTAAATCATAGTTCTCCAGTATCTCAACATCAGACATCTCATTTAGGTGTTTTATCTCAGCATC
>AAA.ABI.3212
AATCAGAGAGATGGTTTGTGAAAACACTTGTCAAGAGAATTTATTCAAGTGGTATAAATGGTCAAAAT
>AAA.ABI.3213
CATTGGGCAGACCGAAGAAACAAAGATTTGCACCACCGTGCGTTCCGTATGGTCACAGTGGTA
>AAA.ABI.3214
AAACAAGCCAAAAATAGAAATTACGAATTGTACAGGAGCTATAGAAGTCGGCGAATGGAACGAATGGGGGGCATG
>AAA.ABI.3215
GAAAATGTTTTCCAAATTTCAGGGTTAACAACGGATAATAATGCATATATTCTTATCTCAACAAGCGATCG
>AAA.ABI.3216
GAGAAGAAAATATTGTAGTTACTGGCGATCAAGGAGGTCATGTAAGCATTTGGGA
>AAA.ABI.3217
CGTACCGATTTCCCAAGATCTTTTACAAATACTGTTTGATCAATGTTTGGTTCAACCTGATCTTGATTTGATCGATT
>AAA.ABI.3218
AGACCATGAGATCTGTACCATTGCTAGACATTATGCAGCAAGGTCTGTCAAAGATGTTAATGTTTCCGCCT
>AAA.ABI.3219
CGCTGTTGTGTTTGAAACTGTACTAAAAAATTCAGGATTTCTTGGAGGGAAATTTCTCGAAC
>AAA.ABI.3220
ACATGTTCACTAAAGAATATTATAATTACAAATATGGAATGACGAATTTTACTGCAATTGATACTCAAAATTAC
>AAA.ABI.3221
CACAGCGAGGTGGCAGATATTTAATTGATAATTTAAAAACCGGAGACACAAAAGTTGAATTCTATACTGATGA
>AAA.ABI.3222
AGATAAACGAGAAATGGTCATTCATTATTTTCTAGCTGACGACACCGTGGAGATTCGTGAAGTTATTCC
>AAA.ABI.3223
ACTCACAATTTTCTAAGAAAACTTGGAGTGCAAGTAGGGCAACCGGAAAAGATTCCACAGGATAATT
>AAA.ABI.3224
TATCGAGCCTCGTACACGTAATAGTTGCTTGCCACAAGGAACAATAATCCGTCGTCACAGAATAGCTA
>AAA.ABI.3225
AAGTAAAATGCCAGCCTGGATCGCATTTGATAAACAAGTCTTGTTTTTTGATGCCTACTTTCAAGAATCCGTGAATG
>AAA.ABI.3226
CAGAGGCAAAATTTAAAGAAATTGCTGAAGCATATGAGGTTTTGAGCGATCCTAAAAAAAAAGAAATTTA
>AAA.ABI.3227
TGATGATTTCCATCCTGGAATTTCATTGTTTTCAGGATTCAATACGGGTGGAGGGTCTTTCCCTCAC
>AAA.ABI.3228
AAGTTGAACAAATAACAAAGGAACAGAATTATCAAAGAGATAGAGAAGCTAGATTTAGAGACACAAGTGAGAG
>AAA.ABI.3229
TGACCCTGAAAAGAAGGTGGTTCTGTCAAGAACGTATTCTTCTGAGGGTAGATTTGTTCATACTACTCATTCATCTGGTGAATTTGCAATTTGTCTTCATTCTAATTCATCTGTTTGGTTTGGTGGAGCGAAATTACGAGTTCATTTGGAAATTCAAACTGGAGAGCATGC
>AAA.ABI.3230
TTTCATCGAAGAAGTTCCTGAGGATACGATGATCGTTGGTAAATACAAGACTGAAATCTTTGATAAAAGCAA
>AAA.ABI.3231
AGCCAGATGGAGACAAATGCTGAGACAATCAATCAGATCCGGATGCAGATCGAGAGGATTGAGAT
>AAA.ABI.3232
TCGAGTTGCAGTCAGCAGATCTACAGCAGAAAATGGGCGAGATGGAAGCGAGGGAGCAGG
>AAA.ABI.3233
TAACTGTATTATATGAGTTGCCAGACGTCAATAATTACCTTTTACAAATACCAAATTTTAATGT
>AAA.ABI.3234
CTTTCAGATTTTTCATGGATTCCACATCCAGATATAAGTCGGTGTTTATGGTCAGGTTTTTCC
>AAA.ABI.3235
ATTTCAAGTCCAAGTTCGAGCAACAAATATAATGGGCCCTGGACCGTGGTCGGATGTTTCGA
>AAA.ABI.3236
TCTTGTAGCTGATCATTATTATTGCATTGGTGTTCAGATGTTCAACACTGCTGGTGACAGTCTTGA
>AAA.ABI.3237
TCGATCCAGGTGCCAGAACGGCAAAATTATCGAGGGACCTGACGTCAGATATGTGTTTATCTG
>AAA.ABI.3238
GAGATACTGTGGATGTTGTGATGCATGTCGAATATTGTGGATCATGAGGATACAGTACTACTTACA
>AAA.ABI.3239
TATTCGCCAGATATTTCAAGGAGGAATATTTAGAGCGAGAGGATGACGACGGAATGCGACCAATTCATCACACA
>AAA.ABI.3240
TGAACACCATTGTGATATCAATGCCTGTGAAATATCGGGTCAGCGGCCAATTTATCTCGCATGCAGTCAAGGGCATATAGAAGCTGCCAAACTGTTGGTTGACCATAATTGTGACATCAATGCATGTAATATGTCGGGTTGGCGGCCAATTCATCACGCATGT
>AAA.ABI.3241
TGAACACCATTGTGATATCAATGCCTGTGAAATATCGGGTCAGCGGCCAATTTATCTCGCATGCAGTCAAGGGCATATAGAAGCTGCCAAACTGTTGGTTGACCATAATTGTGACATCAATGCATGTAATATGTCGGGTCGGCGACCAATTCATCACACATGCAGTCAACGCCATATAGAAGCAGTGAATCTACTCATTGATCATAATTGTGACATCAATGCATGTGTTATGTCGGGTTGGCGGCCAATTCATCACGCATGTAA
>AAA.ABI.3242
CTAAAGATCCAACTTATCTTGATGATAAAATTTATAAAGTTGAAAACGTTTCCTCAGAAAAAGCTCATAGCATATTTGATAACAGTAGAGACGCAGAGAGATTAGCTAAATTACTTAAAAGCCGCAATCCGGATGA
>AAA.ABI.3243
AACCTTTAGAATTTGCGAGAATATATTAGTAGAATGTCTTCACTTGCCCCTATTCAAATTCTCAGCCGAGGAGCCGATGAAGAACGTGCTGAAACAGCAAGAATGTCGTCTTTTGTTGGTGCAATTGCTATTGG
>AAA.ABI.3244
TATTCCTCAGTCCACTCCGGAACCAATCAGCAAACTGCCTCTATTCACCCCAGCCGAGTTACA
>AAA.ABI.3245
GAGATTAAATGGACACAATTATGAAGTCGGAATTATGATAATGATGAATAGTTGGAAATCTAAAT
>AAA.ABI.3246
TTTTGTTTACTTTCAACGATCCAATGTTTGACAATGGAACATGCTCAAATCGATGGACCGAAGAGAAT
>AAA.ABI.3247
CTTGAAATAATTAATGTATTAAATTTCATAGATTCAACTGAGTGTGATTCATGTTTAATTTTAAAATCCAAAGAAA
>AAA.ABI.3248
AATATGGATGAAAATTTGAGAACGATGGCTCTATTGCTACAAATTATAGATGGAGATTTATATGATCACATGTGCCATGACGGAGAAGTTACTAGTCTCTATGTAACGTATCGTTGGTTTCTATTAGATTTTAAGAGAGAATTATGCTATTCGGATGTATTTTCTGTTTGGG
>AAA.ABI.3249
ACAATAATATGGAATATACGGACATAATCAAATTTTTTAACGAAATGGCTGAGAAGCATCAGGTTCAAAAACTTTTA
>AAA.ABI.3250
TAAATCATATTGATTGGATGGCAGATGATTTCGTTAACGAATTAGTCGAATCAGTTGTCAGCGA
>AAA.ABI.3251
CCAGGAAAGATAACGATGTGTTTGTCCCAAAAGAAAGTGAAATGGAAAAACTAAGCAAGAAAGT
>AAA.ABI.3252
TCACAGTGCAAATCAAATGAGAGAAATTAAACAAAAAGAATTGATTGGCAAAATCGGTCAAATGGAAAA
>AAA.ABI.3253
AGAAATCAACGGATTGAAATTGGATCGCGAGAGAATGCAAGTTGAAATTGCAGATTTGCAGAGGAAATGTGCCG
>AAA.ABI.3254
AAATCCAGATACTGATTGTGAAATTGATAGCGAAGATGAAGATTATGAAAATGGATATATCGGCC
>AAA.ABI.3255
TAGATTCAGGATCAGTAATTGTTAGTGAGAGTGCGCTTATATGGCATGGAGAACAAATAAATA
>AAA.ABI.3256
AAGGATCTCGATATTAGGCGATCTAAAATTATCCATATCTATCGGAACGGTGATCCGTATG
>AAA.ABI.3257
ATCGAAGATATCGCCGACGAGATTCAATATAACGGTTGCAAGCCAGAATGTCGCAATGGATTGAAA
>AAA.ABI.3258
TGACATTTCATTTTTATCCCAGTGAGATTATGAAGGCGGCTGCAAAGGGTACAAATCTATCGGATGT
>AAA.ABI.3259
TCTATTTTTCAAAACTTGGAGCAATTTTACAAGAATCACTGAGCAGTTGTGTGGAACCGGTTAATA
>AAA.ABI.3260
GTATCGACTGGGACTGAATATCTGCACCGATGAACACCAGATCGAGGAGAAAATCATACAGA
>AAA.ABI.3261
AGTGGACCAAGGAGCAGAATTTCCGGGATTTGCAGCCTGTCAAGCAGATTCTGTTGAATCAGCCCTA
>AAA.ABI.3262
AACTGAAATGGAACCGGGAAGATTTGAAACCATTGGTCGACAAGGAGGACAGTAGCGTTGCCGA
>AAA.ABI.3263
CGAACGCAATTGCCGATTTCGTAGAAACTATTCGCCCCGAGGACACATATATCGGACAAGATG
>AAA.ABI.3264
TGCCGATTGCAATCTGATCTATCTCACTGGCAAAGGGGATAGTGTGATCAGATATTTTGAATACAG
>AAA.ABI.3265
TATCGTTGATCCGAGAACTGGGGAGATTAAAACGGAAGGTAAGTGCCACGAAGGTGCCAAACCGC
>AAA.ABI.3266
GCATCCAACTGCTGAAAATATACTTTTATCATCTGGCGCTGACAACCTTGTCATGTTGTGGAATAT
>AAA.ABI.3267
GGTGGTGGAGCTTTTCTCGTTATTCCAATTGAGAAAGTCGGCCGACAAGAAGCGGATATACCTTTT
>AAA.ABI.3268
TTCCAATATAAGGTGGTAGAGGACACATGCAAGGACAAATCTAATAACGGACGAGCTGTAATA
>AAA.ABI.3269
GATATCCAGAGAGATTATCAAAACAAATCGAATGGAATGTTTTACATTGATCCGAATGGAGGCCA
>AAA.ABI.3270
AGACCACGAACTACTGAAGATGATGAGTCTATTAATTTCCAGAATGACCAACCGAAAACAGAAAAGATATCATCAATTGATCCAAACGATGAGGACGAAGACATATTTGAAGCACTTTTAAGGCT
>AAA.ABI.3271
ACCTGCTGGAGTTCGAGGTAACCCTGGACCAAGAGGAAATGTCGGACCAAAGGGAGAAAGAGGACCTAAAGGAGTGATTGGACCAGAAGGAATTCCAGGACCAGCCGGACCCATTGGTATGCCAGGCCCACAAGGAGAAA
>AAA.ABI.3272
CTAAAGGTTCACAGGGTCCAGCTGGGCCAACAGGAAATGTCGGACCAAAGGGAGAAAGAGGACCTAAAGGAGTGATTGGACCAGAAGGAATTCCAGGACCAGCCGGACCCATTGGTATGCCAGGCCCACAAGGAGAAA
>AAA.ABI.3273
ACCTGCTGGAGTTCGAGGTAACCCTGGACCAAGAGGTCCACGAGGTAAAAGAGGACAAGAAGG
>AAA.ABI.3274
CAAGAGGTCCTCCTGGATCTATTGGAAAAACTGGAATCCCTGGAAATGATGGAAATGGAGGGAC
>AAA.ABI.3275
TGATCCCGGAGATCCTGGAAGACCTGGAAAACCTCCACAAGATGTTAAAAAAATTGCAGCAA
>AAA.ABI.3276
AGCAATCGCAATAACATCAATAGATGCTCAAGGTTGTATCACATCAGAGGGAGATAAAGTTGAAC
>AAA.ABI.3277
ACTGATCTCTTCCGGACCTCTTGTTGAAGTGCTAGAAAATCATACTTACTGGCTAGAATCA
>AAA.ABI.3278
GAACTAGAAGAAGAAATCAAACCTCAAAAAAAACAAGTATCTGAACCGGCTGAAGAAGAAAAAGTTGAAGAAGAAGAAGTTGAAAAGGTCGAAGAAGCACCAGGTAGCATAAAACAAGTATCTGAACCGGCTGAAGAAGAAAAAGTTAT
>AAA.ABI.3279
TCGTGTGGACCATGATCGTAGAATGGCTATCGATGCATGTATTGTACGCGTAATGAAAACCAGAAAAACTCT
>AAA.ABI.3280
AAACAAAAGCAATATCATAAAGCGATTGACATTTGGAAAGAAAAAATCTCAATGAGCAAATCAGCAC
>AAA.ABI.3281
AGAATTTCTTGAAAAATTGTTGAATGAAGAAGAATCTCTGGTGAATAAAACTGAAAATTC
>AAA.ABI.3282
GATAGCACTTTAATAATGCAACTTTTGAGGGACAATTTAACGTTGTGGACTTCAGAACAAGATGCTGAGCCTGGA
>AAA.ABI.3283
GAGAAAGAATTGCATGATATTTGTCGTGATGTTTTGAAACTGCTGCGCGAATATTTAATACCAAAAGCA
>AAA.ABI.3284
CGATAAGGCTAATTCTGGATCTCTTTCATTTGAAGATATCGTGGAAAATGTGTCCATATTAGCACG
>AAA.ABI.3285
TTTCAAGTGGTTTGTTTCGATATTATTCAAATGGTCAAGTAGATTTAGTTGTAATTGGATCTGGACCTGGTGGTTATGTTGCATCTATTAAAGCCTCACAACTAGGCATGAAAACAGTTTGTGTAGAAAAAAGTCCAACATTGGGAGG
>AAA.ABI.3286
TCTTTATTAAGCTCTGGATTTTCTTTAGAAGATCCACAAGTCCATGGTAATCGTATTCATAGAATGATAAAACTTGGC
>AAA.ABI.3287
AAAGCCTGATTTGCCAAGTTATGTTGATCAAAGAGGATTGTTTGAAAAGCTTGGCAGAAATATTCTCAA
>AAA.ABI.3288
CATGCCAAATGTGCCCAATAATTCTCTTTTGATGGACTATACCAATCGGAACAAGGTCAATGACTTCCTCATTTACCAAGCCATGGCACACAGTTACGAAGAAAGACAAAAGCAGGAAATGCAGAAATTCCTCATGTCAAATAATTTGCTAAATCGAGCAATGTGGGATCAGAGAGACAGATTCGGGTTAGGCGGTGAAGCTTGGCTGAATGCCGCCATT
>AAA.ABI.3289
AAAATACAAATTGAAAAATCTAATTCAATATTGAGATGGGAATTTAAAAGTTCTGATTATGATTTG
>AAA.ABI.3290
CAGAGTTTGATCCATTTACAGAATTAGGAGTGTCTAAAGAAGCTAGCATGAGTGAAATACGTAAAGCATACAAACAGTTGTCATTGAAATTCCATCCCGACAAAGGTGGAGATCCAAAACGATTTATTCGTTTATCAAAGGCATATGCAGCATTAACAAATGAACAATCAAGAAACAACTGGCAAGAATACGGCAATCCTGATGGCCCCGGAGCAACTCAATTCGGAATCGCCCTCCCTAAAT
>AAA.ABI.3291
TGTGGTGGAAAAAATATATTACAATGCTGCAAATGGTGCAATTTGTGATCGTTATCACTAAAACCGTGCTCA
>AAA.ABI.3292
AAAGAATGAAGTAGAAGATTTAGAAACCAAAGGAAATTTTGAAGTAACAGAAGAAGCCGAAATTCAAGGAGATAAGAAATGGT
>AAA.ABI.3293
ACAAATGTACTTTTGGGGGCATTATCATTGGAGAATGTATTTTCTGATCTGGAAATCATGGCCGTGATATTCGCCTGCATCATTCATGATGTTGATCATCCGGGTGTTACAAACCAATATCTAATTAATACAAATGACCAGTTAGCCCTAATGTACAATGATGCTT
>AAA.ABI.3294
GGTGGATCTTCTGGCTTAGGATTTGCTACAGTTGAAAGATTAGCTAAACTCGGGTGTAAAGTAGGCATTTTTGATCTCAATGAACCTAAAACATTGCCGGAAGGTAGTTATTTTGTTAAGGCAGACGTCTCCAGTGAAGAAGATGTTACAAAAGGTCTTCAGC
>AAA.ABI.3295
CTCATGGGTGTCCGAGTAGTAACCATAGCTCCTGGTTTGTTTTTGACACCTTTATTGGAAAGCTTA
>AAA.ABI.3296
TAGAGGAATATCTGATAAATTTGAATTAAAAGGTATACGGTGTTTTGGACCTAAAAGTTATCC
>AAA.ABI.3297
TATCAATAGCACTCGAAATGTCGAAATGACAGAAATAATCGAAACCACTTTGGACACTTGGGGCAT
>AAA.ABI.3298
CCCCTGTTGAAAATTTGAAATTATTTTCGTTGCAATTGAATAATCTTGCTGAACTTGTTAATATCAGA
>AAA.ABI.3299
TATGCTACACTGGATTGAAGGCTTTAGGAAAAGGCTATGATTGGATAAACTGCGAGAGAGGTCTTTTA
>AAA.ABI.3300
TCTAGAATTTCTAAAATAGATAAATTGGAAAAGAGATTTGAAATATTGACTGTGTCTATGGCTCC
>AAA.ABI.3301
GAACAATCAAAGAATCAGATCAATTGGCAAATAATTTAAAAGATCATCAATCTTATTTTTTGCACTTATGG
>AAA.ABI.3302
ATTAATAAAAAATAGACAATTATCACTTGAAGCCAAAGCCAAATCAATGACATCGCCA
>AAA.ABI.3303
GATGAAATTAATCAAAAGCGTGCTTGCTATCGAAGCAACATACATATCGAGCCATTATTG
>AAA.ABI.3304
ACTCGCTGACCAGTGTAACATCATGAACAATCAGCACCGACAAGCACAACTGGTACAACGG
>AAA.ABI.3305
CCGATCGATTGTCAAAGGATGATTTGTTTCAGAATGTCAGAGAAGCGAATGATATGAAAGTC
>AAA.ABI.3306
GAAAAACAGCAGGGCAATTGGAAAAAAAGTAACCCATCATCAACTGAATCCACAATCGAACCAAAACGCTCTTCAACCATTTCTAAAACGAGAGTTCCTTCCGAAAGGAGAGTAGAAATACCA
>AAA.ABI.3307
TGATTAAATTACCAAAACATTTATCTACAGAAGGAGTATTCATAATAATCTGTGACGACAGTATA
>AAA.ABI.3308
GAGGGAAAAGTATCGTTTGTCAGGATGTTTCCCAAAATGCGTTGATTTTGGATGAAACAGAAAAATTTAACAAATTATTGGAA
>AAA.ABI.3309
CGATTGCCCCAATCACTATGAGGATTATGTGCATCGATGCGGTCGAACTGGTAGAGCTGGTAACAAAGGTGT
>AAA.ABI.3310
AGTGGAATGGAAAACTATCAAATAAAAATGAGAAAGTTAAAGCAGCACAATTTTTACAGCAATTAGAATCAGAACGAAACGGTCGGTGCAAAACAGATGTATTAGACGAAGAAGACACTCCTTTGACGCATAAAATTTACAAATTACTACCTGATACAGCTGTTACTAAGAAGGTTCACAAAGACTTGGCAATTTCCAAACGTCTGTATAGATTATCTGATGAGACAGGCAAAATAACGTTTTCTCTAATCTCAGAGGGCAAAACTCCGAAATCTATGCTGAAAGACAATGATGTGTTTATGATAGATAATGGGCGGCACATGTTTGTATATATTGGCGCCGGTGCGTCTCCGGATGAAAAGAAAAATGCAATGTCATATGCACATAATTACTTGAAAGAAACTGACCATCCATTAATTGGAATTAC
>AAA.ABI.3311
AATCTGATTTATTTAAGTCCTATTTTCCGGTTATTACAATAATGAAAGGCGGATGTGAAAGTGGTTTCAGACAAGTAA
>AAA.ABI.3312
ACTTATCTTTATTTGGATCTGATACGGAAAAATTAGTCAAAAAAACTTCGTCGGAAACAGAAGCAGCGTGGAAATTGGTAAAAACTGTAACTACACCGAGTCTTTTTATTTGGAGAATTGAAAAATTTAAAGTTGTCAATTGGCCTAAAGAAGACT
>AAA.ABI.3313
AAAAAGCTGAACCGAGAGAAAGAAAGATTTTTAAACGTACTTCGCCTAGATATTTGGGAATGAAAGGAGATGAAGATTGGACTGATATATGGCCATCTGCACGATCATTTGATTTTAACACAGTTCCATTGCCTTTAAACCAAGGATTTGTGAAAAATACAAGTGAAAACAGTTTTGTTAAACC
>AAA.ABI.3314
ATACATATAGAAAAGCATTGCAAAGAATTAAAAAGATTTTGTACGAAATGGCCAAAGGAGTTGAA
>AAA.ABI.3315
AGAGAGCCTTGAAGCTCGTGGCATTTTAAAACCTGAAGCAGTGTTCGGATCGAGTTTGGAGATTTTGTGTGATCAGGAAAAGAATAAAGTCCCGGAATTTGTCTACCGCTGTGTTCTGGCAATCGAAGCCCGAGGATTGCATCATAGCGGTATTTATCGGGTCAGTGGAAATCAG
>AAA.ABI.3316
TTGTAGTGACATCGGACAAAAAACTTTTGGCTGAAGCAGTGTTCGGATCGAGTTTGGAGATTTTGTGTGATCAGGAAAAGAATAAAGTCCCGGAATTTGTCTACCGCTGTGTTCTGGCAATCGAAGCCCGAGGATTGCATCATAGCGGTATTTATCGGGTCAGTGGAAATCAG
>AAA.ABI.3317
ACTGTTGTAGTGACATCGGACAAAAAACTTTTGGACGCTGCCTGCATTGACGATTCCTCCGG
>AAA.ABI.3318
TTAAAATTTAAAACTACTTTGAACAGATAGCAATTAATGGCGTATAACAAGAAATCATACGAAAGTGCACCTCCGGCTTATTATGCTACAAATCCAAACAATTGTCAAGCTCAAAACCAACAATCTGGGATTTTCGGAAGCTTTTCTAAGGTATTATCAGA
>AAA.ABI.3319
AATTTCTTGATATATTCTTGAAACTAATGTTTAATGCAACAGGTCAAAGCGGTGTTTTATTTGGAAACACT
>AAA.ABI.3320
AAGACTACGATTCTAAGTATAAATTTGAAGACATGAGATTACAAAAACATGAAATCAAACGTT
>AAA.ABI.3321
AGTGAAGATGCAGTGAAACCAATTGTTAAACTCGAGTCATGTCTCAATAAATTCATTCAAAACGATATAATTCTCGA
>AAA.ABI.3322
ATATCCTACGTATGCACAGACCTCCGAGAAGATTTCTAAAGACATTCCTCCAGAATCGAAATCTGAATTGTGAAA
>AAA.ABI.3323
GACCAGGATCTACCAAACAATATGATTCACCAGGTTCCAATTAAATCTTTACCCCAAGAATGGC
>AAA.ABI.3324
TCAGTAAAATCATATTTGTTGACGCAGACCAAATGGTGCGAGCTGATTTAAAAGAACTTGTTGATT
>AAA.ABI.3325
AAACCGGCTCAATATGGACTAGTATTTCTAATGCATTTTCCAAATCATCGAAATCAAGCACTAATGAAACGATAAATATATTTTCTGTTGCGTCTGGACATCTCTACGAACGATTTCTGCGGATCATGATGGTCAGTGTACTGAAACAAA
>AAA.ABI.3326
CACAACATCCGATACAATAGTTATGGCTAATCTAGGTTATTTTCAATTAAAAGCTAATCC
>AAA.ABI.3327
ATTGCAAGGATAAGCTATCGGAACAGCCACTGAAAAGCTTTTATCGGTTTGTTCTCGATTCAAGC
>AAA.ABI.3328
CGGTGAATCGTTTCTAATAACAAATGGAAAAATCATTGGCCCTTTTGAAGCAAATGAAAAC
>AAA.ABI.3329
AACCAATTATGTATTTCGCCATAAAATTAAAAATCGTTCTGGCAAAACCAGATTAAGTG
>AAA.ABI.3330
AACATGTGTGTTAAAGTAATTGAAAGAATTGCAGGACAAGAATATATCACACGAGGTTGTCTAG
>AAA.ABI.3331
CACTTTTATTTTTATGTATCGCAACAGCTCATGCCAATATGTTGGTAAAATGGTGTTATCGCTGCCAAAGT
>AAA.ABI.3332
AGGACTTACAAAAGAATTTTTAACTGATATGAAATTATTAAAAAGTCCTCTAGTTATGAATTATGATTTAAA
>AAA.ABI.3333
ATGTCTGAAGAAATCAAGCTAAAAAGCATTAAGTCAATAAGGGGCAGGCGATTTTTCAAAAAGAA
>AAA.ABI.3334
AGTTGTTCATGAACCCCCGCCTCCTGGCTTGAAGGAATTAACAATCTATAAAGAAATTAATGAAA
>AAA.ABI.3335
GCATTAATGATCCAGGAGTATTTATTTCTAAAATATCACCTAAAGGTGCTGCAAAAGCAACT
>AAA.ABI.3336
GATGTGGTCTACGGGTTAACGATAAAATAATATCAGTAAATAACCAGTCAATGAACGACGTTG
>AAA.ABI.3337
AAGTCCAAAATTCAACAAATCACTGCTGACGGGGTTAAAAATGAAGATGTTGTCAAACAGATAATGGAAAAACTCA
>AAA.ABI.3338
AGTAGAGAGCAAGCAGGCTATAGTAGTGGAGGGGAAGAAATCGACGGTATTGCTCGGCATGTGGGAT
>AAA.ABI.3339
CAGATCACAAATACGGAAATGCATGCGATAAAATTTTGAAACTGTTCAAAGATCGGAAACCGA
>AAA.ABI.3340
TTTGGGGATCAGAAAATGTTGAAATGTCACTAAGAATATGGATGTGCGGAGGCATTCTAGAAATTATACCTTGCTC
>AAA.ABI.3341
TATACAGCGTTTGACTCGAGAAAGTCCTGTCAAATCCCCAGCAATGGCTGGAGGTTTATTCAG
>AAA.ABI.3342
AGTGATGCTGTGATAAACGATGGATGTGGCAGGAAATGCAGCTGCTGGAAAAATGAAAACGAAAACCAATGGAAACTTCT
>AAA.ABI.3343
AACCAATCTAAAATGATGAAAAAATTGTATAAACAAAACATTGCGCAAAAATCATCGATTTCCAATCTTGTGAAAGTGAAAC
>AAA.ABI.3344
CAAAGATTTTAGAACAGTTAGGAGGAATGGATAATTTAAATAAAATCGAGTATGTATTTTCTGAAAACGGTCTAATCTATCATAAGAATGGTGAACTTGTATGCAAAACAAATATCGTTGAAGTTTTGGGCGAAGAAGCTTTG
>AAA.ABI.3345
ACTTGGATGGAACCTTAACAAAATCCAGAAATGTTATACAAAATGATATGCTTGAGTTTCTT
>AAA.ABI.3346
AATATTTCTGTAGAGTTCATCAAGAAAATGAGGTGCTTGCCAATGTTATGACCTGTGAAGA
>AAA.ABI.3347
CGCATCTCTTGAAGTAAACGAAGCCTCGATGATTGGAAATCTCTATCGAACTTGTAATGAAATGTT
>AAA.ABI.3348
AAATTTCAGATGCAGTTAATTCTTCAGAAGAGATATGTAAAGAAGCTTTTAAAGCTATTAAAT
>AAA.ABI.3349
TGATGGAAATTCTGATAAATTTAAAAAAATTAAAGTGAGATTTTCTAAACCAGTTATTCCTGGTCAAACTTTGTTAACAGAGTTTTGGAAAGATGATAAAATTGTCTATGTACAATGCAAGATAAAAGAAACCGGAACTATATGTTTATCTGGAGGATATATTGAATTCAATGATGCTAATATTAAACCAAAATTGTAGAAATCTTGGACTTTTT
>AAA.ABI.3350
TGGAGGAATCATTCGTTGTATACGATTATGTGTATGCTGAAACATCTAATTGGACAACGGAAGAAATAGGTA
>AAA.ABI.3351
GGAGATACTTATAAAAATAAAATAGAGGTATTTCAAAAAGTAACGACTAAGCGCTCTCGAATCG
>AAA.ABI.3352
CTTGAAGATTATTTTCTCATCCCAGAGTTTACCGAAACCTTCTATACACTAATTCGGAAATTAGCAAT
>AAA.ABI.3353
AATAGTCGTAATTCTCTCTGTTACCATGATAACTGATAAAAATGTCACATGGATACCGTTTGCCTATGGCGCAGCA
>AAA.ABI.3354
TTGCAGTCTATGAAGATTATTCGTCATGAACTTGGAGTCATCTATGCAGTTCTCCTTACTAT
>AAA.ABI.3355
AATGTCCAAATATGATTCTTATGATTACATGTTTAAAATCGTTGTCGTTGGTGAGTCTGGAGTGGGTAAAACTAATTTAATATCCCGATTTACCAAAAACCAATTCACATCAGATACAGCGTCAACTATTGGAGTTGAATTCACATCAAAAATTGTTGAAGTTGAAGGAAAATTAATCA
>AAA.ABI.3356
GTTCAACTGCTATATATTCGATTATGCTTGCCAGACTCAGATGAAACTAGGCAAATGCATTCACTCGGAAAACGT
>AAA.ABI.3357
AAATTTTTTAATGATGACATTGATGGTAGCAGGAAATATTTGGAAACACATTTATCTGACATAGAAGG
>AAA.ABI.3358
AAAGGAATCATTGAAATATATAAAGAGCATTCACTACAAATTCTTAGAAAGGATGTCATTTTCAATTCTTTAT
>AAA.ABI.3359
CCGAAAATATCGATGTCAGTCAAATAATAAACGAAAATTATTCCAATTTTTGTCCAAGAA
>AAA.ABI.3360
CTATCGGTTTAGGGAAAAAGCGTATCTACTTCAAGCCATGACGCATTCTAGTTATTACTTAAA
>AAA.ABI.3361
AACCTAATTTTCGCAGAAACGACAGATCCCTTGAAAAGGTTTAAACAAGAAGATTGGGAAAAATTTAATATTAT
>AAA.ABI.3362
ACAACAGGCGTCACAAGTTGAAACCAAGAAAAAAGACTAGTTTAATTATATTCATGAAAAAATATCGTCATC
>AAA.ABI.3363
ATTGCATGAAGGTCATACTAAATATGGCTTTTGTGATGAAATTGTCACTGACGTTTCCGATAATATAAATATTTAC
>AAA.ABI.3364
AATAGAACCCGGTAAATATGAATGTCCATTCTGTAAAAAGATCGTGTGTGCTATAAGTCACCATTTGAGAAC
>AAA.ABI.3365
GATCCAAAATGCTTTTATGTTGCCATGGAAAATATGGAACTTGGGACCTTGAAATCCTTCATCAAAGTGAATAAGCCAA
>AAA.ABI.3366
TCACGACCAACAAGTAATTCACCGAGATTTAAACCCGTCAAGCATTCTATTGAATGAATCAAAGGACCTC
>AAA.ABI.3367
ACGTGTGGTCATTTGGAGCGATTCTCATCAAGATTATTACCCAGAGAGCCCCATTTCCTGGTAAACCCAAATTAGAA
>AAA.ABI.3368
TAGAGAGATTGGTGTTGAGTTTACAAATGGATATAAAAAAAATCCAGCTGCAATTAACCAATCAGCAGCAGAAAATGTGCGAGATGAAAGCGAAGGAGCAGGAAAACC
>AAA.ABI.3369
ACAAAATCAAAATATCGAGCTGCAATTAACCAATCAGCAGCAGAAAATGTGCGAGATGAAAGCGAAGGAGCAGGAAAACC
>AAA.ABI.3370
TAGAGAGATTGGTGTTGAGTTTACAAATGGATATAAAAAAACCCCAGCTGAAATGAGAGACAAAGAAAAAACCACC
>AAA.ABI.3371
CATGTTTGTTCGTTAGGAATTTATCAGATCGAGTTCGATATGAAGACTTGGAAAAATTATTTGGTAAATATGGAAGAA
>AAA.ABI.3372
CATTTCTAGATTCTCATATCGAATGTACGCAAGGCTGGTTGGAGCCACTTCTTGATAGAATAGC
>AAA.ABI.3373
AGAGATCATTCTAGTTGATGACAAGTCTACAATGAAGCATTTGTTTGAGCCACTTGAAAATTATGTAA
>AAA.ABI.3374
GGTGTTAGTAGGCATACTAGGCGCAGAAATAATTCAGGACTGTCAGGCAATGCATTCAATGGTCTCAA
>AAA.ABI.3375
ACCAGGGCGACAGCGATTCCGATGATGACGGACTGGTTCCCGATGACGACCACAGGCCGGTGACGAC
>AAA.ABI.3376
TCGATTGCTGCCTGAATAAGGAGCCGGATAATAGGCCGTCGGCAAGGGAGCTGCTCCA
>AAA.ABI.3377
TGATGAATGAAGACAGTGTTCCACAATTTTTATATTACAAATGGGCTTTCGTCGGAAATTTAGATGAAGAAA
>AAA.ABI.3378
TAATCATTCCGTTAATCCCAATTGTTGTGCTAAAATACTCTTGGTAAATGGAGATCATCGAAT
>AAA.ABI.3379
TGCTTTATCACAATTACTGAAATCGAAATCGTGTGCTCAGGTTTATTCGTATGTTCAAGCATATAAGA
>AAA.ABI.3380
TATGTGGAATAATGCAAATGCATATAGTTCGGATGTTATCGGACCTTGTGAGAAAAATTGTTTTAAATTGGAATTGACTAACATAGAAGGCGATTCACTTAATGAAAACATTAATCATTGTGATTATAACCAAT
>AAA.ABI.3381
AATCATATAAATCTCGCGTTAGGCTATTACCATATATTGAAAAGTTACCAGTAATGTTGAGTTGGGCT
>AAA.ABI.3382
AATTTCTTACTTCTACACCACTACCCAGGTTTTTAGATTTTCCAAGATATTTTCAG
>AAA.ABI.3383
CAAAATAAGTTATCAGTTAAAGATAAGAAACTTTTTAGAATATCTGATGCCAGTGGATCTTTGAAATTCGAAAATATTGCTATTGGAAAATTTGCAAAAAAGGACATTAACGAAGATGATATTTTCATTGTTGACAACGGTTTAGAAGTATATGTTTATATTGGAGAAAACGCCAGCCCTAACGAAAGGCAAAATGCCTTGATTTATGCCCATAATTACCTAAAACAGACCGAATATCCCCAAGTT
>AAA.ABI.3384
ATTTGTTTAAAAGTTATTTCCAAAATATTGTATATCTGAAAGGTGGTTGCGAAAGTGGATTTAGACA
>AAA.ABI.3385
GAATCGGAATTGTTCAAAAGTTATTTCAAAAATCTAATATATCTGAAAGGTGGTTGCGAAAGTGGATTTAGA
>AAA.ABI.3386
GGAATTGATTGGAAGCAGCGAGGACAGAGCTGTCAAGAAATCATCGGCTGAAAACGAGCCAGCTTGGAAGAAAGCTAAAGCTTGCAGCCATTCTGAATTGTTTATTTGGCGAATTGAGAAATTCAAAGTTGTTGAATGGCCTCAAAAGCAACATGGGGAATTTTATGAAGGAGATTCTTACATTGTCTTAAATATATATCAAAGAGAAAATGAATTACTGTACGATGTGCATTTTTGGATTGGTAAATATTCTACCCAAGACGAGTATGGGACTGCTGCCTACAAAACTGTGG
>AAA.ABI.3387
AGTTTTAAACTTACAAGAAACCCAACTTTTCAAAATATCTGATGCAACTGGCTCGTTAAAATTTGAAAAGGTTGCAGCCGGAAAATTGAATAAATCTCAAATAAATGAAGAGGATGTTTTTATTGTTGACAACGGTCAAATTGTTTATGTCTATGTTGGAGAAGGATCGAGTCCCAATGAAAGAAAGAATGCCTTGATATATGCTCATAATTATTTGAAGGAAACGGATTATCCTCAAG
>AAA.ABI.3388
GAAATTTCAATAAATCTAATATTCATGAAAATGACGTCTTTATTATTGACAATGGGCAAGTTATCTACGTTTATGTCGGAGAAAAGGCAAGTGACAATGAACGGAAAAACGCACTTATCTATGCACATAACTATCTGAAGGCTACGGATTATCCCCAA
>AAA.ABI.3389
AATTCTTCGAAGGTGATTCCTATATTGTTCTAAATATTTATCAAAAAGAAAAAGAACTACTTTATGATATCCATTTTTGGATTGGAAAATATTCGACTCAAGACGAGTACGGAACTGCTGCTTACAAGAC
>AAA.ABI.3390
CATGCAATCATCCGGAATTATTTATCTGGAGGATAGAGAAGTTCAAAGTAGTTGAATGGCCTAAAAACCAATTTGGGGAATTCTATAATGGAGATTCTTATATCATACTAAATAGAATTTCCGATGAAACAGGAAAACTAA
>AAA.ABI.3391
AATCAGAGTTGTTTAAGAGCTATTTTTCTCAATTAATTTATCTGAACGGTGGAATTGAAAGTGGATTTAGACATGTAATTACGAAGGAATATTCACCAAGATTGCTTCATGTCCGTGGAGACAAACTAAAAGTCATTGTATCGGAAGTTGCTGCAACGAAAAGAAATTTGAA
>AAA.ABI.3392
TCTGACATGTTTAAAAGCTATTTTCCAAATATTATATATCTAAAAGGAGGTTGCGAAAGTGG
>AAA.ABI.3393
CATTTTCTGCCGGTGCTTTTCTATATGCTAAGAATATTCAGTCGTGCATTTTTTTCT
>AAA.ABI.3394
ATTTTTGGGATCAAGAGACATTCCTTTTATCCAAATTAAATTACTCGAATCCTTATTGGATCGGA
>AAA.ABI.3395
GGATAGTGACGGATGGTGACAGATGGTGACGGTTGACACATTTGAATTGAATCTGTTGGTTTGCAATTACGGTCCCGGAGGCAATTATGTCGGTCAGAAACCCTATGAACCTG
>AAA.ABI.3396
CATTTCATTTATCCGCAGCAGTGAAATATTTGGCTGTCAACCAATCAAATTGCAGAATCGGCGCCAATTTGATGAATCCCGATTGCAAATGAGTTTGACAATTCTCAATCCAGATCCAAATGCTTGTGCAGATCCGGCTGAAACATTACCAAAGAATGCCGCTGTGATCAAGGATAATAATATCCATTCAGCTGGCACATCTGAAACTAGTTCGAATGAGGCTTCCTGGTTGATCTGGATCATTGCTGGCATGATATGCATTGCTTTGACGGTTGGAATTATTGCGA
>AAA.ABI.3397
GCTTCCAATTTCTCACCTTATTGCGGACATATCGACTTGCTACAACTTGTGGCGGTCACATTGACCCG
>AAA.ABI.3398
TTAATGTCGGCTGTATTTTTGCCTTATAAGGTTGAAGCAGGACCTAGTGGATCTTG
>AAA.ABI.3399
AGGAGGATTTGTTCGCAATCATGGCTCACAATCTGGGGCTGCAAATGTCTGCAGGTTGCAACGC
>AAA.ABI.3400
AATTTACAAAATGATGTGGATAAAGAAACGAAATTAAATAGTCGATTTTTAGGATACACTGT
>AAA.ABI.3401
AATCGCTCCTGGAATTATCAAAACAAAATTTAGCAGAGCTTTGTACGAAAATGAAGATATACATGAAGAGTTTAAGAATCAATTACACTTGAAAAGGTTTGGTACGGGCGAAGATTGCGCGGGACTAGTTGCATTTT
>AAA.ABI.3402
GCCATTAAAAATATATTTGTACAATTTACAATCCGGAGAAAGAGAAACACAATTTAACAAAACGTG
>AAA.ABI.3403
AGAAAAAGAGGAATGCTTGAAAATGATCTCCTTTTAAGTACATTCGTTGATGAGCATCTTGACACAATGACTC
>AAA.ABI.3404
AGTTCTAATCTTTGTAGTGGCCCCGGATATCAGAGGGTTTTGGGTTGGATTACTGATCGGTCTAGGAATAGAGGTAGCAATTTACATGTTCATTTTCTTCACAATTAATTGGGAGAAAGAAGCATCAAAGGCTGCAATAAGAATAAACGAAGCCAAATTAACA
>AAA.ABI.3405
CTTATTGGAATTCTGCAATTCCTCGATGCATCTGCTAGCTCAACCGCCGCTGTAATGAGAGCTTGTGGTAAGCAA
>AAA.ABI.3406
AAGAATGGACTTGTGAAGTGGGAAGTTTCTTAGCGGGAGCCATTAGTGATATTCAGTTAGGGGGTCAAAGTATTGCAATCCAAACTGCTTTTCTTTGTTATATGATTCATTCCGGCCTGTCCATTGCTGTGACTATTCGTATTGGTCAATTTCTGGGAGCCAACGAACCTCAAAAAGCTTCCATTTCAGCAAAGGCAAACATGCTAACAGACTATATAGCAGCCATACTGACGACGATAATGTTATTTTCTTTAAGGCACTATTTGCCATACATTTTCACCAATGATGAAGAAATAAGAGTAGTTGCTGAAAATCTTCTTTTA
>AAA.ABI.3407
AATGGACCACTACTTTCTCCCTGCATAATAGCGGCACATACAATAATCAGTGGATGGTCGTCAATTACAACCTTATGAAGGGTCACAGGTTCGGTATGCCAATTCCTAATGGAGTTCTTTATGTTGCTGAGCAAATACCTGGCCTTATTGTTTACAAGGACCTCACTGATTA
>AAA.ABI.3408
CATTCGATAAAAAAGTTAATTTGACAATTGGAGCATATCGTACGGAAGAAGGCCAACCATG
>AAA.ABI.3409
GGGTGAAGGAAATCCAGTATTGACTACAAAAAAAGCTGATGGTGTTCAAGCTCTTGGAGGTACTGGTGCATTATTTTTAGCATATCAATTCATGAGCTTTGTGTTGCATAGGAAGACCATTTTAGTTTCATCTCCAACATGGCCTAATCATGTGGGAATTGCGAAATTAGCAA
>AAA.ABI.3410
AAACAAATAGGAATGTTTTCTTTTACTGGATTAAATAAAAATCAAGTGGATCATTTGCGCAATAAATATCACA
>AAA.ABI.3411
CTTGAAATTTACAAGTTCAGTGTTATCAAAAGCGATGCGTTTTGTTGGAATAAGTAGTCCGACAT
>AAA.ABI.3412
GACAAATTTCCATTCATTAATGAAATTAATGAGATATAATGATTTCCAAAATGATCCATTGGCAC
>AAA.ABI.3413
TAAGGATAACAAAGTATTACAATTTCCCATATCGAATTAACTTCGAAGTCGCAAATAGTCCAATTATCCCCGGACAGAATATTAGCTTCTCTTCCTATCCCGCTATAATATCTTCCATTGATGATTTCTACGTGACATCAGCTGGATTGGTCAGCACTGAGACAACGATTGGAAATTATAAT
>AAA.ABI.3414
GCTTATTAAAGCACATATTTCAAATACCTATCCAGATTATTGTTCAAAACCTTCAACATTTTGTAAAAATCTTAAACAATACTTTTCTACAAATATTGAGTCAATTATTGTAAAATCTAGATATCAAGGTGGATACTGGAAAATGATTCGATTGCAATTGTGGCAAATCAAAGGATTACAGGATGCTTATGACAACAGTTGGAAGACTCAATCAAAAGATATTAATGAAAATTATTTGAGACAGTTGAAAGATCAAGTCTTCGGAATATTCCTTCTTCAAGCTGATGGTGATTTGTCTGCCTTGA
>AAA.ABI.3415
AAAACGGAACTGGCTATTCATTTCGTTTAGTAAAAGGACATGGATCTAAATCGCTCATTGCCAAAGCAACCTTCATTCAGCAAATTAATTCTACTGGATGGGCTCATTTGTCTTTAACGTCCATGAATTAT
>AAA.ABI.3416
AATTTTACCCATGGGGGTTTTAGCGAGATGTTTGCTTGCATACGGAGGAGTAAATGAAGAAAATCTCGTA
>AAA.ABI.3417
CACTTTTTATTTTTCCTTGATGAATTATTTGAGATTCCACACTATTCAAGAAACGCCTCTCTAAA
>AAA.ABI.3418
CATGAAGATACAAATTTGGCTTCCTCTACAATAATAAATGAAAATACCAACAAAGAAAATCTTG
>AAA.ABI.3419
CATGAAGATACAAATTTGGCTTCCTCTACAATAATAAATGAAAATACCAACAAAGAAAATCTTG
>AAA.ABI.3420
CATAAGTATTGCAGCTCTTCAAGACCAAGGCTTTAATATTGGTAGCAAAGCCAATTTTGTTATTAACTATCATGG
>AAA.ABI.3421
TATGGAGGAAATAATCATATTATTGGATCGCCATTTTTTGTAGCGATAAGTGGCAATAATTACCAATCAAACGATT
>AAA.ABI.3422
GGAAAAAGGAATGAATTTATTGTCGATGCAGGGCTCGCAGGCGGTGACGTTCTTTATGTTGGAGTTTCTGGAC
>AAA.ABI.3423
TACTTTTAGTAACTCTTTGGTTAAGGTTACAGGTCAAAGTGGACCAGTAGTAGTTGATGATGC
>AAA.ABI.3424
ATTTAAACAATGAAATTTTGACGATATCCAGAGGAAAACCTTCTGTATCCCAAGGACCGGG
>AAA.ABI.3425
TCAATGTTATCCGATGATAAGTTAAATCCTTTGCCCAGTGACTCAATTCCTGGTTTAATAGATAGAGG
>AAA.ABI.3426
CCAGTGAAAACTAGGCCACGTGCATTTTCTGCGGCGAATATAATCCGTATAGCATTATTTCCTCATCAGTCTCGCGG
>AAA.ABI.3427
TGCAAATAAAGTTGACCTTATTGGTTCGAAAGTAATAAGTGGAAATGCTACATATTTGAA
>AAA.ABI.3428
ATCTGGCCATGAAACAGCGGTGCGATGATAAAGAAACTTCAAGAGTTCAGATCGATAAGCTGGATCA
>AAA.ABI.3429
AAGAAAATCTTGTTAAAAGTTATTATTTTGGGTGACAGTGGTGTTGGAAAAACATCTTTGATGAATCAGTATGTTAATAAG
>AAA.ABI.3430
TGTGATAGGAAACAAAGTCGATTTAGGAGAAAGAAATGTTGCATCTCGACGTGCCCAACAATGGTGTCAGTCGAAAG
>AAA.ABI.3431
AGAATGTGGCTCGAGCCGCACTCGCTCAGGAAAGTGAGGCAGACATAATCAATGAATTCCCAGACAAGATCAACC
>AAA.ABI.3432
TGGCCAAACTCTTCGCTATTTTTCATTTTTCCTCTGGAATGACGTGATAATGCTATCAATATGGATATTTTTAACGATTTTAATTGGTTTAACGAACCATCGGGCATGGCGCAAGAAGGACATTGAAGTGAAACCTGAACCTTATATTAGACCTAATCTGAACTACGGTGCAACTCATTGC
>AAA.ABI.3433
ATTTTCCATTCTTCTGGTGCTTTGCAATGGTTTTACATCTACAGTTGGAAGATTATTTATTGACATT
>AAA.ABI.3434
ATAGAAAGGATGTATTTTTTTATCAGGCAGATGATGATCATTACATTCCTCGAGC
>AAA.ABI.3435
GATTGATGCTGGCCAATCACACGAGTATAAGCACGTTGTTTAAAAGGACTTTAGTTCAGTATGAGA
>AAA.ABI.3436
CCATGCGGAGATTAACAGAGCATGCTGACTGTGTAGTTGTACTCGATAACACAGCACTTCATCGAATTGCCGGAGAAAGGCTTCGGTTAGATAATCCAAGTTTCATGCAAATTAATCAGCTGGTATCAACAGTTATGTCAACAAGCACTGCAA
>AAA.ABI.3437
CATGGATAGAGAAGCTGAAGGCAGTGACAGTTTGGAAGGCTTTATAATGTGTCATTCCATAGCTGGTG
>AAA.ABI.3438
TAACAACATCTCCAACCACAAACTTAATGATTTTGAAATGGATACGGTTAAAATTGCTGTAATAGCGGGAATAATACTGATTGTCTTGCTGCTTATAATGGTTACATTTTATGGAATTATTAGAAAAGAAATGAGGTCACATTTTAAAAAAATAAATTCTTTACCAAGAGTGAAGAATAACGCC
>AAA.ABI.3439
CTGCAAATTTTACCGGAACAGAAATCCTTATTAAACTATATAGCGAAGAAAACATTAATAGTTTT
>AAA.ABI.3440
TGAAAGGTTATTGCAACGACTTCAGTGGACTAATGAATTTCAATTTCACTGAATATCCTACGAAAGATATAAC
>AAA.ABI.3441
CAGCACATTTGCCAAGAAATATTACACCAGTTCGTCTCTTTATCGTCCGAATGCTCTGTGGTCGAA
>AAA.ABI.3442
GTATGGGGATATGGTGCCGAAAACTTACCCAGGAATGCTTGTGGGAGCACTTTGTGCA
>AAA.ABI.3443
AAAAGCTTTTCAAATTATAAACAATCAGGAGAGGAAATCACTTTGAAGTGGTATCGAGAG
>AAA.ABI.3444
TCAATTATATCATATTCAACCATCGATTCTGGTGTGAGTGGTTCAAAAGGCAAATTGTGTAAAGGTGAACAGACAAGATT
>AAA.ABI.3445
TAGAAGATAATGTCGAAGTTTATGTTTTTGAAGAGTTTTATAATGTAAGAGAAGCCAAATTCCATA
>AAA.ABI.3446
CTTTCGTTAATATTGTAACTGATGGTATTTTGTCTGATACTAAAAGTCCACAGGCCGCTGATTCGTTA
>AAA.ABI.3447
TTATCGGTTTCAATTCTCAGTCCAGCTAAATGCAAAATTTATGATTTACATCCTCAAGTACGCTCTTGGTGCATCATAATGTTTTGTTATATAATAACGGAGCTTGGAGTTAGTTTTTATATATTTTCTTGGTACGGATTGGCCGCTTGGAGAAGACCATATCTAATATTTTTAATCATGTTTTATATTTTACGAAGCATTTCTAACGTGGCATTTCTAATTGTCGGCTATTCATATAAAT
>AAA.ABI.3448
TATCGGTTTCAATTCTCAGTCCAGCTAAATGCGTGGCATTTCTAATTGTCGGCTATTCATATAAAT
>AAA.ABI.3449
AAAAACATTGTTGATGATATTTTTGGAGATGAAAAACCGAATACTCAGTTCGCGTCGAATTGGAATTTTGATGTTA
>AAA.ABI.3450
TAGTGTGTCTCTAGTTCCAATAACAAAAGATTACTTCAAAATTGCACCAATCATTCGGAAAAATGTTCCAAT
>AAA.ABI.3451
AATAAAATAATTGTTAGAAATGGAGACTATCGTGCTACAGAGGAAGCGAATTTTTATA
>AAA.ABI.3452
TTCCAATTTATACTTTTCTATCTATTCTTGGATTAGTTGGACTTTATTACTGTCTAAGTGGTCAAGGCTACA
>AAA.ABI.3453
TATTGGATTATGTATATCACTGTCAGTTCTAGGCGCTGCATTGGGCATATATACAACTGGATCAAGTATTTTAGGAGCA
>AAA.ABI.3454
TGGTATTATTATGGCAATAGTAATTTCACAAAATATAGCGTCTTTTGATCGTTCCATTGCTAGTTTTAACGTACTGAAA
>AAA.ABI.3455
TATTGGATTGTTTGGGGTAATTGTTGGGATTTTACAGGTGTCTGGAGTAAAAATGGGTAACCATGCTGGATAGATT
>AAA.ABI.3456
AATCACAAATACGTTGGCCAATGGAAAAATGGAGTGATGAATGGTAAAGGAAAATATGTTTTCGACCATGTAAAATGCCAATTAACTGGTGAGTATGCCCCAATCCCAACAACCGGAGATGAACATACAGGAGAAGAAGAGGAAG
>AAA.ABI.3457
GAAAACGGTAAACGCCATGGACATGGAACATACAGATTCAAAAATGGTGCACGCTATATTGGTGAGTATAGTGAAAACAAAAAACATGGTCATGGAATATTTTTCTATCCTGATGGTAGTAAATATGAAGGATCATGGATTGATGACCAAAGAAATGGAAAT
>AAA.ABI.3458
AGATATTGAAGAAGAACAAGGTTTATATTTAGGAGAATATGAAGGAGGAAGAAATGAGAAAGATGAG
>AAA.ABI.3459
CGAATTTTGGTACAGTTCAAGATCTGCTGTTGCTAAAGCAAGCTTGGTAGCCCACAGACATACTTGCGGC
>AAA.ABI.3460
AGGACTGCAAATGATGGATGGATTTCCCTATCAGAATGGTCAAATGAAGGAACAGATTAATAAACTAG
>AAA.ABI.3461
TTTCTCAGTTTTTTATAGAAGGAGCAGCCGCAGAGCGATATGTCCATAATGCTGAACTATTTGAAATGT
>AAA.ABI.3462
ATGAGAAAAATATCCATTTGACCATGCCATACCTGCCGGGAGGCACCCTCACCTCGAACATTCAGCAACTAAAATG
>AAA.ABI.3463
ACAAATCGAAAATTATTCATTGTGACATCAAACCGGAAAATATCGTTTTTGACAATGAACGTAACGTG
>AAA.ABI.3464
TCACATAAAAATTACGCATAGAAAAGTCGGCGCCGTTATTAAGTATGATAGTGGTTGGAGAATCGTCGTTGCTACAT
>AAA.ABI.3465
CTGAAACTGTTCATGTTTTTAGTATGGTTCAAAACGGTGAACGAGATAACAAGCATTCAATTCCGAATTCAA
>AAA.ABI.3466
AACCATACATGTATCCATTCCGAACGGAAAATCACGATAGCGGATCTTATTTAAATTTCAGTCAACAAGAA
>AAA.ABI.3467
AGTTGCAATCAAATCTTGAATTGATGAAGACGTTATCGTACGAAGAAATAGTTC
>AAA.ABI.3468
GCTCACAGACTTAACACAATTATGGACTATGACCGGGTAATGGTTCTCCAGCAAGGTCAGATCAAAGA
>AAA.ABI.3469
TTTACGATTTCTGAAAATGGAGAAAATTTAAGTGTCGGCCAAAGACAGTTAGTTTGTTTAGCAAGAGC
>AAA.ABI.3470
AAATTTCACTGTTCAAAGAGGAGAAAAGCTTGGAATCGTAGGCCGAACAGGAGCCGGAAAA
>AAA.ABI.3471
GATGCAACAGAAGGAGCAATTCTTAACTTTTTAATTCGCTATAATTATCTCAGTGAACAA
>AAA.ABI.3472
ATGCCCGTGAAGAAATAGCCAGATTTAACACAAAAATAAGGAATCCGTTTGTATCGCTGTTTGAAAAATGCAACAAATATTTATTGACTCCCGATATGATTCGCCCAGAATTTAAGGATCCAAATGCTGCCAACGATTCTGCTGATAATGTGAAAT
>AAA.ABI.3473
AAAACAATTCAGATAAAAACTCATCTGCTCAAGCTGACAACATCACATTGACCATGGCTCCCGG
>AAA.ABI.3474
ATTTTCGTTGCTCTCTTATTACGATTTGACTATAGCCAAAAGAAAGGGAAACAAACCTACTTCATAGCGGGATATGTTGCATACATCATTGGATTGATGACTACCATGTTGGTTATGCACGTTTTCAAGCATGCACAACCCGCGCTTCTTTATCTGGTTCCAGCTTGCTTAGGGATACCGATCATTCTTTCAGTGATTTTGGGAGACCAAGCTCAGTTGTTCAAGTATGAAGACAATCCAAAAGTCGAAGAGAGTAA
>AAA.ABI.3475
AATAAGTGCAGAAATAAGTTTGTATGTGGGAAATGGTCAGAAAGAATTTAAAATAA
>AAA.ABI.3476
TTGGGTGGACTTTTTATTTATGACATTTTCTGGGTATTTGGCACCAATGTTATGGTTACCGTTGCTAAATCTTTCGAAGCTCCAATTAAATTGGTATTTCCTCGCGATTTGGTCATGTCGGGATTT
>AAA.ABI.3477
TGTTAGGAGTTTTGGCTTTATCAAACACTTTGAATCCATTAATTGAGAAATATCTGCCAGATTTTT
>AAA.ABI.3478
CATTCCCGATGTTAAGAAATGCCGCCTCATTGACACGGATAGATTTCTGATCATCGCATGCGACGGACTCTGGAAAGCATTTACTCCTCAGCAGGCCGTTGAGTTTGTGGGGAAAATTATCGGCATTGAATCAACCGATTCATTGGCTAAGCGATTCGAAT
>AAA.ABI.3479
GGAGGAAAAAGAAAAGTTATCGAGACAATTAGAAGACTCTCAACAGAAAATGCAGAAAACTGGAAACCGAGT
>AAA.ABI.3480
AAAAGAAGAGGAAGAAGCTGTAAGAAATGCAACAATGGCTTTACTGGAAGAAGAACAGTCAGCCAAAG
>AAA.ABI.3481
AGTTAACTATGGAAGAAAAATCATTAGAAGAACAAAAACGAACATTTTTGGAAGAGAAACACGATGAA
>AAA.ABI.3482
TGGAAAGCCTAGATTGATCAAATTTTATGAATATTATCCAGAAGAAATGCAACAAAAAATTGTAAAAGAGATTTTTCAATTAGTTTCTAAAAGAAGTGATGACGTCTGTAATTTTTTAGAAAGTGGAAGTTTGATGAATGGTAAAGACAATAAACTAGTATAT
>AAA.ABI.3483
AGTAGATATGATGATCAAAATAAACTGGAAAGAGAAGAAAATGGGATTTCTATCAAATCCGGCAGCGCAGTATCTGCAG
>AAA.ABI.3484
ATATTTTCCAGTTCCCATGTTTCCGGAGAACAGCTGGATGCTCTTTCGGGAATCGCAGCAATCT
>AAA.ABI.3485
AGAGTTTAAAAACTGATCCAAGTCGAGCCTTTTACGGAATCAAACACGTATTGTTTGCTCAAGAATCC
>AAA.ABI.3486
GTCACTCACTCAAGAAACGGCGGATTTCGTTTTATCAATGATGGCTGAATCGGTTGATCGTGGATT
>AAA.ABI.3487
TCTTTTTATTTTGTCTAAAGGTCTCGGATATGATTGTGAATTTTTGAAAGAGGTTTTATCTTCACCTTGGACGCTTTCGACCAGTCAACAACCTCAACAACAAATTAATATCGGAGTCAATTGCGATCTTGCTGAATACAGAGATTGCGTAGGGGTTGGTGGGGGATTCGGCCCCGT
>AAA.ABI.3488
AGTTAAATGTGCCTTTGAAGAATTAGTGGAAAAAATCATTCAAACTCCCGGGCTATGGGAGAAAGA
>AAA.ABI.3489
AAAGAAAAATGCCAGTTGAAATTTTGTAAAACCGCAATATGTGGAAAATCTGATAAATGTTTTGGTATCAAAGTTTGCCCAGACAAAGAAGATGGACAAAATCACTGTGAATTAAAGCTTTGCAATCCTGAAATATGTGGCAAATTCGAGGAATGTTGCTGTGTGAAGGTTTGTTTGAAGAAAAAAGATAGTAAAGATTTAAAGGATAAAACCGAGAATAAATCAAGCAACACCGAAATTTGCTGTTCATCTGATGATTGTTGCTGTATTAAAATTTGTCTGGAAACAGACGACTGCAAAACCGAAAAAAACGAATGCTGTGCAACAAAAATGTGCTGTTGA
>AAA.ABI.3490
TCAACTAAAATTTTGCAAATGCGAAATATGCGGAAAATCCGACGAATGCTGTTGTATTAAAGTTTGCTTGGAACGAAAAGACTGTCAAGATCAGAATAATACTTGCAAATTTAAATTGTGCAATCCAGAAATATGTGGCAAATTCGAGGAATGTTGCTGTGTGAAGGTTTGTTTGAAGAAAAAAGATAGTAAAGATTTAAAGGATAAAACCGAGAATAAATCAAGCAACACCGAAATTTGCTGTTCATCTGATGATTGTTGCTGTATTAAAATTTGTCTGGAAACAGACGACTGCAAAACCGAAAAAAACGAATGCTGTGCAACAAAAATGTGCTGTTGA
>AAA.ABI.3491
AAAGCGACCCAGGAGTATTTACTGAAATTATTAAAGGATTTGGTGTTAGTGGAATTGAATGTGCGGAAATAAT
>AAA.ABI.3492
GATCCAGAGATTTTAAATGACATATTTTTTGCGCAACAAGTAATAACAAATGCCTGTGCTACTCAAGCATTG
>AAA.ABI.3493
TCTCAACTTTTAATGCTAAAAGAGAGCGGCGATCCACATGATGCGATTCCTCAAATTCTTAGTAGCATTCAAG
>AAA.ABI.3494
AATTCAAAGCGGCTGAGGTGATCAATGGGAATTATGGATTCAAACGGCCGCCATTTCTGGAAATTGCAGCTGAGTTTGG
>AAA.ABI.3495
ACAAATCGTGCGATTTTATTTCACAAAATTTTTATACTGGATTTACTTTTCTGAAAATTCTTTTCGAAAT
>AAA.ABI.3496
AATTGGGCACTGAAACAATATTTCTGTGTTTTTGTGAAGACTTGGAGAGAAATGATGGCTCACC
>AAA.ABI.3497
TTTCACTGGTCAAATGCAGAACTTTGAGAACGACCGTTACGACGAATTCTGTCAATTTCACCAA
>AAA.ABI.3498
CATAAAATCTGTCGTTTTTGTATTGAATGGATCAAATGTGGATCCTGCCTCGCCATGGAAAAGTTTCAACCCAATGCCTTATTTATCAACA
>AAA.ABI.3499
TCAAAGGAGATTGGTGTCTTGTCCATGAAAACAAAAGCTTTGTGGAGAAAACAGAGACCTCCCAAATTCAGATGGTGCCAAGCATAAAATATGAATGTTGCGAAGGTTATGCAGAATTGTCAGGATATCTAGGCTGCATACCAAAACCGAATTGTGAGGCGAGAATTGGAAAGTATTGC
>AAA.ABI.3500
CCAAGGGGTTTTTGGGAACATTCTGTGACAAAGATCTCAATGAATGTGAAGAGAACAATGGAG
>AAA.ABI.3501
AAATGTCAGAAAACGGAAAGAATTGCATAGACATCAATGAATGTATCAGAAATCGGAC
>AAA.ABI.3502
TGGTCCGGATCGAATCAACTGCATTCCATTTATTCACCCCTGTGACAGTGCAAACAAGGGCG
>AAA.ABI.3503
TATCAAGATGGATTCCATTCATTGAGGACCTCATAGCGGACGCGATTCGTGGTCACTTCAATCCCAGCATT
>AAA.ABI.3504
CGGAATCTCGGGTGGCCTATAATTACACAAAATGGTGCAGTGCTATAAGGACTGGGAATATTCCTGA
>AAA.ABI.3505
TCGGATGAATCTCTAAATTTGTTGAATATTAGCAACTCAAAATTCATTGGTGTCATAATTAT
>AAA.ABI.3506
TAACAAAAGATCGAAAAAGATATAATAATTCAAAAAATTACTCGAAAACAAATGATTCAAACAATCA
>AAA.ABI.3507
CCTGAAAAAATTGTTTATGAATCTTCCAATACAAATGACTCCATTTTTTACAAAACGTTTGATCATTTATCACCTCAAGAAGAGTATAAGCCATTTTCAGTAACTAATGCATACCAAGAATCATCCATACCTGGACCAACTGGGGATTATAATGACTCAGTTCAAAGAAAAACTGGAGAAGCAGACAGTGATT
>AAA.ABI.3508
TGATCCTCAATCCACAGTACTCGATTTCAAAAGAAATAATTTCCAAGAAGAACTCAGTGGTAA
>AAA.ABI.3509
AGATAAGCCTGACAATGTTACCGAAATTTCTGTAAGAAGATGGATGGTGGATTCTTCCGTTATTGAATTATTTGGCTTGTGCTTTTTTTCTCTCACAAAATTAACAACAATTTCATTTTGGCGTGTTGGTCTTACTTCTGAA
>AAA.ABI.3510
GCCACAGTTATTGAATCTCCTGATAAAAAACCTAATTCAGGCGACAAGGATGCAGCAGCAAATGTTTCAAAGGAATCCAATCAAAATTCTGTAACTTTTGACGAG
>AAA.ABI.3511
ACTGGAAATGAATTTCGATATTGGAAAAGAAAAAGATATTTCTCTCGGTGATATT
>AAA.ABI.3512
TGGGCATATTGCTAGAAATTGTGAATCTGAAAGTGCAGTTTGTTACGGTTGTGGGAAAGAAGGTCATTT
>AAA.ABI.3513
AAAAAGAAAGTGTCCCAGAAGAAACTAAATGTGAACGTGAAAAACAGAAAGATT
>AAA.ABI.3514
AATCTACAAGCTTACCAACAATAAGAAAACACAAAAACAGTTCTTGGAAAATGGATTTATACAAAA
>AAA.ABI.3515
TATAACAATGGACTTGCATGCCAAAGAAATTCAAGGATTTTTTGATGTTCCGGTTGATAATTTAAGAGCTTC
>AAA.ABI.3516
GATTACCATCGGAAAACAACGTACAATGGGATGTACTCAGATCGGATTTGGTTCCTTCAAA
>AAA.ABI.3517
TATACTGAAAGTTACATAAGCACAATTGGAGTTGACTTTAAAATCAGAACTATTGAATTAGATGGTAAAACCATTAAAT
>AAA.ABI.3518
TGCACATGGAATTATTGTCGTTTATGATGTCACTGATCAAGATTCGTTTAACAATGTTAAAAATTGGCTTAGCGAAATAGAT
>AAA.ABI.3519
TCAATCTGTCTGGAAAACTCGTAGCTTTGAGGCAGCTGATTCTGGACTGTGGCGTCGGTGT
>AAA.ABI.3520
CAGACTTTGTTTTCGATGTGCTCAATGTGACATGTCATTGAAACTGAATAATTACGCCCAGGACAAGGGAGTTCTATATT
>AAA.ABI.3521
AATGTCATATTATGTGATCGAAATTGTACTGTTGGGTGGTTTTGGAATAACTTAACAAATTCTTG
>AAA.ABI.3522
TATCTTGCCAACATTTTTCATGTAACTCAATCACCGGAAGATGCTTCAGTTGTCCACGTGGACATAAATTAAATTCAATTGGAATCTGTCAACGTATTATAACATGCTCGATTTCAGAATTCTGGCTGTTAGATAAACGAAAATGCGTGAAATGTGATTCTTCCTGTCG
>AAA.ABI.3523
AATTATGCGATCCGATATGTTATCTATCCAATGGAAAAAGAAAACTCATGCGTGTCTTTATTACATATGAAAAC
>AAA.ABI.3524
ACGCCGTCGCTTGTGAGGTTACTCGGTTGGAGTTGAATCACATCGGTCTCAGCTGCGAATATGAATCCGTCAAGG
>AAA.ABI.3525
CGAATTAGATGATTGTGATATTACTTATCAAGATAAAAATACTGGAGTCAGCCCATTAATGATAG
>AAA.ABI.3526
TCTTTTATATGGCATGAGCAAATCTTTTTATACAGTTGATGGTGGCCAAAGGAGTATTATTTTCAGTAGATTTGGGGGAATTAAAGAAAATATTTATGCTGAAGGACTTCATCTTAGAATTCCTGGTATACAATATCCAATTATTTTTGATGTTAGATCCCGTCCTAGAATTATTTCTTCGCCAACTGGTAGTAAAGATTTGCAAATGGTGAATATTTCATTAAGAGTATTA
>AAA.ABI.3527
CCAGACAATATAGTGAAGCAGTCGAACGAAAACAAATTTCACAACAAGAAGCTCAAAGGGCTCAATTTAC
>AAA.ABI.3528
AAATAAAGGCTGCCGAAAAGATTGCGCGGACATTGTCGACTTCTCAAAATAAGGCTTATTT
>AAA.ABI.3529
GATGGATATTTGGTGGAGATGGGGATTTGGTGCAAATAAATGACGGCTTAAGTACCAATAACAACAATA
>AAA.ABI.3530
AGATTGGGACATTAAGGATGCTGTTTTGCCACAACCAGAATTCTATCACTCATTTGAAATGTGGCCGG
>AAA.ABI.3531
TAAGTGAAGCAGCTAGACGTTGTCAATTGAACAAAAAACCATGTCCAAATCCAGATTGTGATG
>AAA.ABI.3532
AATTAAGATGATCGATAAGCGTTTGAAGTGTGAAAAATTGAATTTCAATGAATTAAATGAGTTTTTATTTCACGATGAAAATTTTGATCAAAAATTCAATTCAGTCAAATACGAACATTTGCCAAGGATAAATCCAGAAAATATTTTCAATATTCCAC
>AAA.ABI.3533
TTGACAGATTAATACGATTCCAAAATTAAGAAAGCAACACAATGGGATCTACAAAGGATGCTG
>AAA.ABI.3534
AAGATGACAAAAGAATTAAATTGCAAATATGGGACACTGCCGGTCAAGAGCGATATCGCA
>AAA.ABI.3535
CAGATAATGGTGGTGTGCGTTTAACATATCAGGTTTACAAAGATTTGGAGAAAAAGTATGGAAAGGAAAAATTATTGCCAGGGTTGAATTATACACACGATCAATTGTTTTTCATTACTTTTGCCAGATTATGGTGCAATCTACAAACAAAGCAGAGTATTATAATAGATATATTATCAAATGCACACACTCCCAATCATTACAGAGTTATTGGGACCCTGTCGAATTTTAAGGAAT
>AAA.ABI.3536
AAACATTGCAATTTTAATATATTACGGACTTTTATTCTTAGGACTCATATGCAAGATCTGAAAGATGTGACAAATGATTTACTGTATGAAAATTATCGTGGCCAAATTATCCAAGTGAGAATGACCAGGCGCAACAATGACCGCTATGCCACAATAAACAGCAAGACTGAATCCACAGCCTCCTCAATCGATGACATTGTCGACACGAGCAACTTGTTACAGGAGAAAGATGAAGAGATCCAACGCATTCAGGCGGTCTTATCGAAAATG
>AAA.ABI.3537
GAAGACGAATTTCGAGCTCAAGATGCTGAAATACGGGCTGCTTTGCCGTTTTCAGTAGTCGGTAG
>AAA.ABI.3538
ATTGTTGTTTATATTTCATTTCTCCAACTGGACATGGAATTAAGCCAGTGGATGTAGAATTAATGAAAAC
>AAA.ABI.3539
AGATTTAATGTTTCAAATAAGTCTAAGAAAGAAGATGGCGATGATAGTTTTAAATTTACAAGTAGACCTCCATTAGCTTCGTCTACTATCAGATCAAATGGAAGTGCTAAAAACGATGAATTAAAATTAGGATTTGCAAATTTACCAGAACA
>AAA.ABI.3540
AAATTAATGTCATCGATACTGAACGGCAAAAGTTAGATATTTTACAAAAGTCATTCCGTTTCAATA
>AAA.ABI.3541
ATGCAAGACGATCAAATTATAATAAAAAGGCAACAAGAACAAATCAGAAGTTTAGTAAATGTTATTAAAGCAGTGAAAGAGCAGAATGAAAAGAACGTATTTAAAGTAATTCCTGGTTATTGGATATGCCAAAATCAAA
>AAA.ABI.3542
TAAAGATTTACACAATATCTATTCAAAACGAAAAGATTTAAATTCTAATCAACAGTCAAAGCAAAAAGA
>AAA.ABI.3543
TACCGAAGCTCCTCCTATTATTCTTATTGGTCACAGTATGGGAGGTGCAATCGCCATTCATTCTGCTGTTAAATCTGTGGTACCTTCACTAGTCGGATTAGTCGTAATTGATGTTGTTGAAGGATCAGCACTCGACGCATTGTACAGTATGAACAATTATCTTCACAGCAGACCAAGTGTTTTTAAATCACTGCAGCATGCAATCGAGTGGAGCTTCAAATCGAATCAGATAAAAAATATTGAATCCGCCAAGGT
>AAA.ABI.3544
CATGTATTTTATGCGGGGATGATTTTCCGATGCAAGAAATGGTCAGTATTATAACTTGTTGTCATTCATTT
>AAA.ABI.3545
AGAGGCGACTGAATTGTACAACGCTGGAGAGAAAAAAATTGGAACTGACGAGGCAATGTTCATAAAAATATTCTGTATGAGAAACAAATATCAGCTTCGAGCGACCTTTGATGAATATGAAAAGATTGCCGGAAAAGATATTTTCAATTCCATAGATAGTGAAATGTCGGGAGATTTGCAATCGGTCCTGAAAGCCATCGCCTTTCAAGCGGTCAATAAGCCATTCTATTTTGCCACAAAATTGTATAAGTCTATGAAAGGAGCAGGAACAAATGACACAACTTTAGTAAGAGTGTTGCTAACTCGAAGTGAAATTGACTTATTAAACATCAAGAAAGAGTTTCAAAG
>AAA.ABI.3546
AACTATTGTCTTCCGAAAGGAAACCTTTAGATAATTTAAATGAAAGAAATATCCAGCGGAATCAAATAAA
>AAA.ABI.3547
GGAATCTTTGCCAACTTTTTGGTCCTGTAGTTCAAAAACAGCTTTAGCCGAATCTGAATTAGAATAT
>AAA.ABI.3548
CTTATTGAAGCTCCTAAAGTAGATGCTGTCGACACGACTGGTGCTGGAGATAGCTTTGTTGGCAGCTTGGC
>AAA.ABI.3549
TTTCAAAATCTAAGGTTCTTATTAGTAATCTAGAGGTACCGATAGATTCGTGCATGGAAGCTC
>AAA.ABI.3550
TATTAGGACAAGTTTCGACAGCAGTAATTGGAAAGATAGGCAGCGATATTTATGGAAGAGAACAACTAGAAAATTTAAAGTCTTTCGGTGTCAATACTGATCATGTGAAAGTGAGCCATGTCGAGCCAACGAG
>AAA.ABI.3551
AATTGAGGAGGAAATCATCATAGATTGGTATGAGAAAGGGCCATCAAAGAAATACGTTTCGAAGGATCTGTGCA
>AAA.ABI.3552
AATTCAATATCAGCTCATGTTTCCCTTTTACACCTCAATGGCCAGGATCTATTCAACGATT
>AAA.ABI.3553
AGTAGTCAACAGCCGGTTTCTTCAATGAAAGATAAAAAGAGTAACACAGCTGCCTGGATCACCATGTTTGCA
>AAA.ABI.3554
TGAGCCAAGCATCTCTATCTATGCTTGATTTAGATTCGAACTCCTCAACTCAACCTCAAGCTGCTAGCCAAATGTTA
>AAA.ABI.3555
CAACTTCTGAAAATAAACCAGCTGCGAGTGGCTCAGATATCCTGGGATTCGGATTGAATGATACGGAGGAG
>AAA.ABI.3556
CAATCAAGCCGATCTGAATCCGGAGGTAATTAACAAGACATTCCAATGATGAGGAAAACACT
>AAA.ABI.3557
ACTTTGTGAGATTTGGAATAAATAATATCCAGGGTGAACTGGTTTCTGATTCTGGGGA
>AAA.ABI.3558
AATGGGATTGATGAATTAGTAGTTGGTGAATGAGAGGTACTTTAGTTTTTCTGTCAAACATGGATTATTGAAAAGCGGATTAGAATTATTTTGGATATCTATAATTTTTTATTCATAATTTGGCCAAATAATGAGAAGGTATATTTCGGAATAACTTGCAGTAATTAA
>AAA.ABI.3559
TCTCACGAGTCTTCTTCTTCAAGAAGACGTGGAAGATCAAGAGAAAAATCTAGATCGAGACGCTCTAA
>AAA.ABI.3560
TTTTGAAAATGATATTGAACTACATAGCAACAATGCAAAAGAGATGGAAGTTTGCGAAATTTGTGGAG
>AAA.ABI.3561
AATTGGACGGTCTACTGAATGAACTTGTGAAAAAGATTAATCCAGTGGACGAATTTGTCTTTC
>AAA.ABI.3562
AGAACCAATATTTTTTCATCAAAAGCTAAAACAGTGAGAAAAGATCCTCTTTTTAAAGCTCGGAACGCGAGTTTTGAACAGTTTCTTATCACTCTAAAAGATGAACTGGCAACTCTAGAACATAA
>AAA.ABI.3563
CGCATATCACAATCAGAAAGACAAACTTCATGGAATAAGTGATAGCCTTACATTTGGGAAAACGA
>AAA.ABI.3564
AGAAATGCAATCAGATGAAGTTCCAAATTATAATGAAATGGCTGCCAATTTAGACAAAGAT
>AAA.ABI.3565
CACGTATTTCATTTTGAGTAGCAAATGGTGCAAAGGTCTATTTATATTCTGTGGATTAATTACGGG
>AAA.ABI.3566
AGAAGAAGATGTGAAAAAAGCGTATAGAAAACTGGCCTTAAAATATCATCCCGACAAGAATCCAGGGAACACAAATGCTTCAGAATTATTCAAAGAAATTAATAAAGCCAATCGTATTTTAAG
>AAA.ABI.3567
AACCCAATAATACCAACAGTAACTCTTTCTTAGTGGAGAAACGAGTTTTACAGCCCAGTTTA
>AAA.ABI.3568
TGATTGAAAATGATGTATATGAAGGATCATTAATGCCAGGAGAATTTTTGGCTACTGTGATAGAAACGGCCAA
>AAA.ABI.3569
AGGAATCATCGGTTAGCAATAAAAAAGAAGTTGAATATAAATGGTTAAAAGCCAATCTGACGATTATCGGA
>AAA.ABI.3570
TGACCAATGATCCTTTGCAGCTACTCGAATTCAAGATCGATAACGAAAACGAGCAGCCCGTTCTAATC
>AAA.ABI.3571
AAAGTATACTGTTGCGTTAGCTGATTTTTTGAAAAATTCTGGTAAAGTTGAACAACCAGAATGGGTAGATTTA
>AAA.ABI.3572
AAACCTTGACCACATTGGGATTAGTTGAGCTCTCAAATCAAAAAAGAGTCTTGACTAGTGAAGGAAGAAGGGATTTGGA
>AAA.ABI.3573
TCTACATTACGCGGCTATCACAAACAGTTGCAGTGCAATTCAAATGCTGGTGAAATGCAA
>AAA.ABI.3574
GAATCTGGCGGAGCTAACTGTAGAATACACAAGATCCGGATTACTTAAACAAATAAAATGGATCAAACCGTTA
>AAA.ABI.3575
TAAAGCCAAATTACAATCACAAACAATTGACCTAGATGATGCACCTCAAGGACCAAAATTGAGAAGTAGTAATGTTCAAAAATATTCTGCAGATGATCTAGAAAAGCATTTACACAATGCAAACATTCCCCAAGATTTGATAAATACAGTAAAGAGAACTTCTGAAAATATTCAGTTATCCAAAATTGAATTTATGAAAATGTTAATGGATCATATTAGAAATTCACAGGAATCGGATATAAAAATATGCTCAATATGCAGAGATAAGGAAATTGATT
>AAA.ABI.3576
AGAATCTGGGATTAGTCTAGGCAAGCGGAAAACGATGGTAGCAATCAGGAGTTCCAATAACATGGATGTGCCACTGACGGATGGAACTGGGAAACTGCTCGTGTCGGACGAGTATATCAAATATATTTGCGAGAAATTCAATGAAAAAATGCTGACAAATACTCAACGACGATCACAATTTGAGTCGAACGTAATGGAATTGTTATC
>AAA.ABI.3577
GCAGTTTATGACGGCCCAGAACAGAGATTCTGTCCGGCAGGAGTCTACGAGTTTGTGGAGGATGAGAAGGGG
>AAA.ABI.3578
CGAAAGAGCAGTATTCAACAGATCTTAATAGATTTTCCAGTGAAAATCCTCCGCATAAT
>AAA.ABI.3579
AAAACTTTTCGGAGCATTTGAAAGCCGCTGAAGATGAAAGTAAAACAATAAATGTGGATAAAAAATTT
>AAA.ABI.3580
TATGGAAGCTTGTAACGATGTTCCTCGAAATAGAATAATTCAAGAAGTGGAAGAGATAAAGA
>AAA.ABI.3581
GATCAGCTGTTCAATTTTGAATCCTTCAATCCACATTACATCTCTGACAATGAGAAACTGTGGGAGAA
>AAA.ABI.3582
GCTGGGATTAAGATCGTTCGTCGGGTTCTGGGGGTCGTTCCGATCAGGTTTAATGTCTTATTC
>AAA.ABI.3583
AATCAAACCTCTTCAGGGAGCTGAATGTGAAATCGAAATAGATGAAAATTCTCCTGTAAGTGAACTT
>AAA.ABI.3584
AATCAAACCTCTTCAGGGAGCTGAATGTGAAATCGAAAATGATGAACAAATTGATTTGATCATAAAGCAGTTTCATCAAACTCTCGAAGATAGAATTAATAAGATGAATTATAG
>AAA.ABI.3585
ATATATTATTATATTCAGTCAAGATTTTACAGGTCACCAGAAATTATATTAAATCTCGATTATTCCCACGCAATAGATATGTGGTCACTTGGGTGTATCATGGCTGAATTGCATACAGGTCAACCCTTGTTTATTGGACAATTTGAGCACGAACAAATATTGAGGATAATTGAAGT
>AAA.ABI.3586
GCGATTTGCTAAGGCCACTGATAGCTCAGGAGATAAGTTGCCTGTCAACATCTCAATGAGCACG
>AAA.ABI.3587
AATGAAAAAACTCTTGGAACGCAAGGGATATGAACAGTACATGGAAAGATTTACAGCAACAAAGAAG
>AAA.ABI.3588
ACTAAAGTGCCACCGGAAATTCATTATTTACATGCTATTGAATTAAATTTAAATTTCAACC
>AAA.ABI.3589
AAATCTGAAACATTTTAACGTCACAAATAATAAATTAATCGACTTACCCGATGAATTTGGCCAGTTACTCAAAT
>AAA.ABI.3590
CTGGAGTTCTACAATTGAATAATAAAAAACTGGAAAAGGTCCCTGAAGCAGTGGAAAAATTAAAACCGA
>AAA.ABI.3591
AAATATTTTATTAGAATTAGAAGCTCCAATTAAAATTTGTGGCGACATTCATGGGCAGTATACAGATCTATTACGATTG
>AAA.ABI.3592
TCAATCGCCATGATTTAGACTTAATTTGTCGAGCCCATCAAGTTGTCGAAGATGGCTATGAATTTTTCGCCCGTAGACA
>AAA.ABI.3593
TGATGTCTGTTGACGAAAATCTACTCTGTTCTTTCCAGATTCTGAAGCCAACGGAAAAGAAAGCTAAATATCAGTA
>AAA.ABI.3594
ATCAGAAACTGGAGTGTATTTACGAAGCAAAAGTGGAATGATATCATTGAACCGATGGTTGGGTTTTGCTTTTGGTAGTATAATTGGAGATGTTTTTCTCCATTTACTACCCGAAGCTTGGGAATCGATTCATCAACACGAAGGGGGTAACTCCCATATGATTATGGGATTGTCAGTTAT
>AAA.ABI.3595
AGTTGTTGCTCATGACCCGATTATCGAATCCGGCATTAAAGCTGAAGGATATCTGAATTTATTGGCCA
>AAA.ABI.3596
TCAGCACTTTATTTTCCAGCTACAGGAATCCAGGATCAATCTGCAATAAAAACAAAATCGAAAAA
>AAA.ABI.3597
ATACTGTAGTTTATATAATTTCAATCGCTATGCAAACAACTACTTTTGCTGTTAATTACAAAGGGCATCCAT
>AAA.ABI.3598
TGTCCTTTTGTCCAGCGATGTCCAATTCGAATCCGAATGCAGTCATTCTTCTCAATCCAAAATCTCCTCAAATCTCAAGAGCTAATGAAGAAAGCTCACAAAACACAGATTCTCAATC
>AAA.ABI.3599
AATTCAAGGAACTGTGGGATACTCAACAGCGAATCCCACCGAAAAGGAGTCATCATTGACTCAACTGA
>AAA.ABI.3600
TAATCGGCCCTGCTGGTTCAGGGAAAGGAACACAAGCTCCAAAATTAGTTGAACGATATAAAATCTGTCATTTAGCAACAGGTGATATGTTGAGAGCAATAGTTTCATCGGGATC
>AAA.ABI.3601
CTGCTGGAGTTTTAGTAGTTCTTTACAAAGACAAAGTAAAATCATATGTTGGAGTTAAATTTCAAAAA
>AAA.ABI.3602
GGATATTGATGATGATATTTAATTTTATTTTTGTGTTGTGTGGGTTGGGTTTGTTCGGTCTCGGATTATACTT
>AAA.ABI.3603
CTGAACAATGCATTGAATCTTCCCTAACTAATACAGAGAGCTGTAGCAGTAAATG
>AAA.ABI.3604
CCAAATTTCGGAGTTGATTATGAAATCGAAGATGATATTGGGGCACACAATGACGGGCGCGCAATTTCAGTGG
>AAA.ABI.3605
CAAACTTTAATGTCAGCTTGCCTTACATTCAGATTAAATATGTCAAAGTTCAAGATTCTAAATTCGGCAAAGCTCTTGTTGTTCAAACTTCAGAACAGAGTGGTGGCTATGTACTCGGATTCAGAACTG
>AAA.ABI.3606
ACAACACGATATGAATTTATATTTACTAATCTCGTCACTGGTAGCACTCGTCTCTTCACCTCGGTTA
>AAA.ABI.3607
CATCTTTCATTTTTCCGTCGGGGTAAAGCATATAAGATGATCGGGGTATATGATAAAAGTGTTTCT
>AAA.ABI.3608
CTTAACGAAGTGGAAACATTGATAGAAGAGGAGAAAAATAAATGTGATATTGAATC
>AAA.ABI.3609
TCAAGAATTTGAGCAACTTTCGCCACTTCGTGAACAAGATAGATTTTTGCCTATTGCAAATGTATCCAAAATAATGAAAAAAGCAGTACCAACAAATGGAAAAATATCGAAAGAAGCAAAAGAAATAGTACAAGAATGTGTTAGCGAATATATTAGCTTCATTACTAGCGAAGCAGCTGAAAAATGTCAGCAAGAAAAACGGAAGACG
>AAA.ABI.3610
AAAGAATTGTCAACATGGCATTTTAATACTTTTACTGCCCAGAAAGATTCCCTGAATATGCCAG
>AAA.ABI.3611
AGAAACGGTTAAGCGATTAGAAAAAAGCGGGCATCAAATAATTCAATGGAAACCGCCGATAACTG
>AAA.ABI.3612
AAGGATTGCTGCCATTGGCGAAATTTTCTATTATCAATGGAGTCTGTGGTATATTAGGAAGAGATGTC
>AAA.ABI.3613
GGAAAAATTGAAAAGAATCCAGGACAGTTCTAAAAAGCCGAGGACGAAGCGCCAAAAGCGGGGGGCGGAATTTA
>AAA.ABI.3614
GACATGACAGACATTGACGATGCTGAATTGATATCGACATACATTTTGAGCCACGAGGAATCCGTTA
>AAA.ABI.3615
AGAAGAGACCAATCAAAACGATACGAGTATGGAAAACAATTTCTCAAATTTGCTATCATCAGTTGAGG
>AAA.ABI.3616
TTTCGATAGACATTATGAAGATGTTGCTAGAATTGCTGGGGTAAGTGAAATAACCTGCCGAAAACG
>AAA.ABI.3617
ATTCCCTGCTGCAAAACAACATACTATAAATAAAGCTAAGGATAAAATAAATGTCTTATGTAATAAATTGTGT
>AAA.ABI.3618
CGAAAACAATGAGAACGATCCTTTGGATATGTCGATTAGCTCGATTACGTGCCCGTTTAAAGGGA
>AAA.ABI.3619
ATGAAGCTCTTCTAGCAATCCAGCATTTAAATGGGAATTCCTTAGACAATCGGGCACTTCAAA
>AAA.ABI.3620
AAATGCATTCTATTGCCACATTCCCAATGAGCTATCCTGGTATCCAACACCCGGGTCTAC
>AAA.ABI.3621
TGCACGGAAACAAAATTATTCATCGAGATATAAAGCCTGACAACATATTGTTGGACGAGGAGAATAATATT
>AAA.ABI.3622
AGATCTTGGTGGCAATGAGTTTCAAGAATTTCCTAAGTCGTTGGCTAAACTTTCTGCACTCCGAGAACTAAGTTTGGATAACAATGAATTGCAAAACTTACCACAAGAATTGGGCACATTAAAAAATCTCCAACAACTTG
>AAA.ABI.3623
TATTCATGTTTTGCTCGATAATTATTTTATTAACCCAAAAAAACAAAATACAGAGCAAGCGTATAAATATGAAAATAAAAGGAAATTAAATATCTTTAAAAAAGTGAAATCAAAAATATGTAAAGATTCTACATCATCGACAGAA
>AAA.ABI.3624
AGTCAACGTTGAGTCTTCCGGGTCTTAAATTAAGAAAAAAACAAAATACAGAGCAAGCGTATAAATATGAAAATAAAAGGAAATTAAATATCTTTAAAAAAGTGAAATCAAAAATATGTAAAGATTCTACATCATCGACAGAA
>AAA.ABI.3625
AATTAGACAAAACTATTAATCCGGATGACCAGGTTATTAAAAACAATGGTGCGAGCGTTGT
>AAA.ABI.3626
CATTTCGATTATTGAAATTATTTTTAAACTAGTTAAATCGATTTATCCTAAAACTCCATCTGATTCAATGAGAAATGATTTTAAGTCCGATTACCTGTTGCCAATATTGGTGTACATATT
>AAA.ABI.3627
GTTGAGCAGCTGAAGTTAGAAAATGAAACCATGCCGGACTCTGATTATTCTCTTGAA
>AAA.ABI.3628
CGAAGATGCTAACAAATTCAACGATTTACGAGAACTTGTCAACCATTATTCTCACTCCTCTCTC
>AAA.ABI.3629
CAATCAAGAATCGAATCGTACACTTGTGAACCGTGGTATGTCGGTGAATTAGACAGAGAGGATGCCAAC
>AAA.ABI.3630
TACGGGGAATTTTTTTTCAAGGTTACAAGTGTCGAACGACAGATAAAATTGCACATAAAGATTGTATTCC
>AAA.ABI.3631
TTTGCCACTACAGAATGGTTTAATATTTATAAAAAAGAGTTGGATTCTCCATTTACACCCAAGTGCAAAGGT
>AAA.ABI.3632
CTTGCGGCTTCTTGGTCAAATATCAAAAGAAAAGTGGAATATGATTGGGAAGTAGTCTACCTAGCCCGAATGGATCAGTCTCCCCCCACTGCTAAGGGTCACATATCATGGACAATAGATTTATCTCACACTAAAAAAATCATTAAGGAAATCTCGGTTTTCGCTTCGTCGGCTGAATTTA
>AAA.ABI.3633
AGGAAGTGGATTTAGTGGAAGTCTAGGACTTGGGGGCGGGATTCATTCAAAAAAGATGTCTTCAAGAAGAACGACAACGGGAAACATTTCTATTGCCGAAAGTGATGAATCTGGGTTATTTATTGTTTTAGAAAATATGGGAAGTCAGACTCAAAGTCTATCTGGCATGATGATTAAAAGAAACATAGATGGCGTAGCAAACTTTGTGACCTACTCAATTCCGAAGAAGATCGATCTATCCGCTGGTGAAAGAATAACAATTTGTGCACATGGAAAGAAAACAGGTAAAGGAAAAGAACTAGAAATAGAAGAAGATTCTTGGGGATTTGGAGAAAACGTCATTACTGCGTTATGTGATGCGAATGGCGAGGAAAAAGCGGCTCTTTATCAAGAAATAGTGGCCTAAATG
>AAA.ABI.3634
GCATGAGAATGAGAATCGCTGAACTGGAAAGACAAAATGCTGAATATGAAATCAATCTTAAAAATATT
>AAA.ABI.3635
AGCCTATGCAAGGTTATTAGAAATTGAGGAAGAGCGAGTTTTAAGTTCCGCTGATCAACGTTCTGTGATGTCT
>AAA.ABI.3636
CTCCGATTGATGATGCTATATTGACATGCTATTTGCGATCATCCGATTGGTCTATTTTTTAT
>AAA.ABI.3637
TGGATAAATTCGGTGAAAGTGATGTTGATCTCAAACGAGGAAATCCTTTATTTCTCAATCAAGA
>AAA.ABI.3638
TGCTGAATTTGAATTGTTTAAAGATGCATTAGAAATAAAACCAATTGTAAATGGTATAGACGATATTCAAATCAAAGGTAAAGATGATTTTGATAAATTAAAGGAGCTTTTAAAAAAGAAAATTTTACCTTTTGAAAGTCATTCTTATTACAGCACATTTTTAGAAAACA
>AAA.ABI.3639
CATCGTTGAAATTTTATTGAAAAATGTCTTGGGAAGATGAAGATGCTGCTATACCGACTATGGTGGCCAATCGTTTTGCTGGGGAAGATGAAGATGCTACAATACCTGATTCCTGGGATGCTGAAGAAGATGAACCAGTGAAAA
>AAA.ABI.3640
CATTCTTTCATTCCATCTGTTAACGGTATATATCAGGTTTGTTTCAGCAATGAATTTTCATCAATTACTCACAAAACGATTTATTTCGAATGGCAGTCAACTGAGAAACGGGAAGAAGGATTTGAAAAATCTAAATCTTCTGCTTTAACTTTTATGGAAACAAGTGCTGTGAATCTCCATGAAGCCATGAA
>AAA.ABI.3641
AGATTTAAAATCTGGGGATAGAAATGTGATTGAATATCAGGTAATATCTGGCGGACACTATGACGTAGACAT
>AAA.ABI.3642
TCAAAGTAGACTAGAGCATTGGTTAGATAATTATAAGTATAATACATGTGATCAGAATGTTGCCCGCGGCTGTGAAATAATTGAATTAAATGCAAAGGTTCAAGGCCAACTCTTTAAACTGTTGAGTCTATGTGCTTCTGAAGGTGGAGTTTATGGAGGGGCAAGCGTGATTA
>AAA.ABI.3643
CCCTACCTCCGAAGGTGAATTGTATGATGAAAAAAGATATCGAAGAAGTTATGATTCTGAATACAGT
>AAA.ABI.3644
CCTATCGAATCAGTGAAGAATATTTTAGTCAGACCGATGAAGAAATCAGCAAAGACCTTCCAG
>AAA.ABI.3645
TGAGTAACTCGTCAAACATAACTAATAATAACGAAATTAGAAGTTCCTTAAACTTAGCTGATCCA
>AAA.ABI.3646
ACCTTTTGGACTAGCTTTGGAAGAAATACGGGGCCCTAACGGATTTGGGTTTTCATTGCTGGAATTGGACTCCAATAATGGAGTTGTTGTTGATAAGGTTGATTTAAATAAAGTCTGTGACCTGAAACCTGGTGAACGATTCG
>AAA.ABI.3647
AGATATTTACCACCGTGTTTTGAAAAGAGGCCCTAACGGATTTGGGTTTTCATTGCTGGAATTGGACTCCAATAATGGAGTTGTTGTTGATAAGGTTGATTTAAATAAAGTCTGTGACCTGAAACCTGGTGAACGATTCG
>AAA.ABI.3648
TGAACCATTAAATGAAATCAATTCTGATAAAACTAGGAATCATAAATTTTCATTCGAAACGTT
>AAA.ABI.3649
CTTGTTGAAAATAAACGATGAGATCTTAAAGGTGAATAACGTTGATTTCGAAAATATTTC
>AAA.ABI.3650
TTTTTGAAGCTAATCCAATCTATGGTAAAGATAAAAAAAACAAGTATTTTGTTACATTTCCATATC
>AAA.ABI.3651
TCATCGCAATTATCGGCACTCGGCAATATATAGGGAAACCAATTCAGTGTTGGGTGCCACAGGAGTTCACTCGAG
>AAA.ABI.3652
TTTCCGTTCTTGTAGTTTTCAATGAAGGTCACAAAGTTGTTGATGTGACGGAAAT
>AAA.ABI.3653
TATCTCTCAATTATATTCAGATATTTCGGATTTCATATTATTGCCAATACGTATTTGATGATTGCCGG
>AAA.ABI.3654
TTTGGAATAGCATTATTTATCCATCATTTACACTCATCCATTTGCCTTCCAGCCAGCACTGATGGATTAATT
>AAA.ABI.3655
CATTATCATTGAATTAAATTTTTGCAACTTACAACCTCAGGTAGTTGTTGATCAATATTAATGTTCACTGGAA
>AAA.ABI.3656
GGTGAAATAATGGAGAGAACGATTTATAATAAATCGGTCAGCGGACAATTGACACATGCACCGACTCCAATGCCAAGGCAGAAATTGAGGAATTTTACAGAAAACATCACAAAGATAATGAAAGAAATCTATGCAACATTTGCATGGACAATCTCGTGAATATTGCTC
>AAA.ABI.3657
ACAAATCGTGCGATTTTATTTCACAAAATTTTTATACTGGATTTACTTTTTTGAAAATTCTTTTCGAAAT
>AAA.ABI.3658
AGAAGGAATGTGGCATGTTACAATTGGAAAGCATTATACAAGCTATGTCAGCTGTGCTGAGGAGAGCTTCTTCCAAGC
>AAA.ABI.3659
CAAAACGTTTGATTCTTTCAGCGGGTATTTGTCAGGCCTATATTTTAATCGGATTCCCCTGAGCGA
>AAA.ABI.3660
GATGCTCTAGGATTGCAACCGAACGAGGATTATTTACAACAAGTACAAACGAAACAAGAAGAATCGAAAC
>AAA.ABI.3661
TATATTGCTTGACAAAGACTCGATGGCAAGCTGCGATTGCAACATTTTCTACGTGATTTCAGT
>AAA.ABI.3662
CATGTTTCCAGTTGTTCAAATAAATAGTATAAATTGTTCGAGATCTTGTTTTGAGCAC
>AAA.ABI.3663
TTAAGTCCACTTCATTGCAATGTGCAACTCTAGGACGCAAAGGATCCTTGCAACCAGACCCAC
>AAA.ABI.3664
GATGATTCAACAGTTCAAATCTGATATTATCGACGTTATTCGCACCAGCAAGGCATGACCGAATCT
>AAA.ABI.3665
CAACAATACCAACATCAGCCAACGAATACCGAGGGACACAGATGGAAGAAATGCCTAAAATTGTTCCAAATTCAATTATTGCTGCTGCTCCAGCTGCACCACCACCCCCTCCGCCCCCGCCACCTCCTTCCGCAGCCCCTCCACCGCCACCCGGACCTCCACCATTAT
>AAA.ABI.3666
AGTCGAAATTCAACAAGGAAGTTATGTGCCAGATTATCAACAGCAGCAGCCGATGCCACAACAAATACCTACACAA
>AAA.ABI.3667
TGATTCCAAAGAAAAATTGGAAAAATTACGAGGACTTAGAAAAATGTTAATTGGATTTGATAAT
>AAA.ABI.3668
TTCCAATGATCATGGTGAGCTGAAACCATCGAAAAAAGGTGTTTGTTTGAAACCTGAACAATGGT
>AAA.ABI.3669
CATGAGTCTTCTGATCTCAGTAGTCTAGAAGATGAACCTGTTAGTAAAAAAAAGCCTCAACT
>AAA.ABI.3670
CCACATGATTAATAACTTCACTTATCCTGGAGAAATTCAAATTTATGGTTATAATCGAGTTTTAT
>AAA.ABI.3671
AATCAGATGGAATCAATGACGAGTAAAAATGATCAATTGACGCAGAGAATGTGCCTGATGGAAGAGAAAGATCGGGAAAACCGGGGAGAAATTGAGAGATTGAATGGAGAAAACGATAAACTCAATCAGCAATTAAATGCAATGAAACTGAGAATGTGCCACGCGTCACTGAAGGCGAATGACAA
>AAA.ABI.3672
TTCAGCTGCTCTAACCCGTGATATCGCCTGGAAAGCTGTAAAAAGAACGCTATTTGAATCGCTCCGGGAGCGTGTA
>AAA.ABI.3673
GAGAAATTCAACAGAGCTCCACTTTCGATCTCAAAGTGTTTCTCACATGGATTCTCAATTCCTTATATCATTCTCTGATTCTATTTTGGTTGACAGTTTTGGCTAATAATCACGATATCCCTTTCAGAAATGGTCAAACGGGAAGCTTGTTGTTCTTAGGAAACTGTATTTATACGTACGTTGTTGTTACTGTGTCAGTGAAGGCAGGCC
>AAA.ABI.3674
TATTTTCGAGCGCTGGTCGATCGGATTTTACAATGTGATATTTACCGCTGCCCCTCCTTTAGCTTTGGGAT
>AAA.ABI.3675
GCAATAGGAGATGGTGCTAATGACGTAGGAATGATACAGGCGGCGCATGTAGGCATTGGTATCAGCGGCTTG
>AAA.ABI.3676
TTTGTCACCACTTATTTGGATAACATTCATCAAATTCAGTGCAGTACCTCTTGGAAGTCAAGGATTT
>AAA.ABI.3677
TAATCGAATTATCCCGACTATACTAATGTTTCTCTGGTTTCTCGTTCTTCTCTTAGCAGTGGCCGTGACGGCTGACAGTTTCTTTGCTCCATGTCTTGTTGTCGTTACAAAGATTTTAAGAATGAGTCAAAATTTAGCAGGTGTTACACTTTTAGCTCTGGGAAATGGGG
>AAA.ABI.3678
GCGGTAAAACAATTGTCGCTGTGAAAATTGTGCAAGAGCATTTAAAAATTAATCCAAATGGAAAAGTGGC
>AAA.ABI.3679
GAAGCTAATAATCTCAGTGCAACTAAATCCAAAAATCATTCTGGAAAATCACTTTCCCAATCATCCTCTAAAAAGCATTATAATTATGTTGTCAAACCCAACGG
>AAA.ABI.3680
CAGATTCATATATTCGTTCAATTAAATTAATAAATGGTAGTGCTGCAGTTATTGGAGGTGAAACG
>AAA.ABI.3681
CACTGTGGCCCCAGATGGTAAAACGTGTTTCAGCTGTTTCTCGGATGGAAATATTGCAATGATT
>AAA.ABI.3682
AGTGCTGTTAGAGCCTGGGATATTAGAGATTGTGGTCGAGAATTAAAAACAATTGAATTTCACGCGC
>AAA.ABI.3683
TAAGCCGTCAGTGGGTTTTAACCGCGGCTCATTGTTTTGAACCTCATGAAAAATATCCAACTTTGAGTACAAATCCAG
>AAA.ABI.3684
AGCATTTTTTGGGCTGACAGACAGAGCTCAGAGAGGAACATATCGATGGATTAATGATTCGGTTTTGCTT
>AAA.ABI.3685
AGGTCTTTCAAATGAAGAGCTACCGAATAAAAAATGGTTCACGAAATTATTGAGAAAAAT
>AAA.ABI.3686
CAAAAGTGATAATGACAATCCATGGGATTCAGAAGCAGATTTCAGCCCACTCATGTTCGCTACATATCA
>AAA.ABI.3687
AAATAACAACTGTGATATTTCAATACAGAACAATGACGGTCGAACTGCCATACATGAATTGTGCCGATCGA
>AAA.ABI.3688
TTTCAACCAAAAATGCCATCGCTACTTTTAGAGGAAGAAGAACTTGCAAGGTCATCAGATCCATCT
>AAA.ABI.3689
TATGTCGTCACTTACCTTTGCTTGAAAGTCGGACATGCGAAGGAAGAAAACGTTCGTGTGATTTCT
>AAA.ABI.3690
TGAGCAATACTGGCATGTGGTTATTGGAAAACAATTCACGACATTTGTTACTTATGAAGAATCTAAATATTGTCACT
>AAA.ABI.3691
TAGAAAATGGTGAACAGTGCGATTGTGGAAAAAGGTCAGACTGTGAAAAGTGTTGTAATTTTCTT
>AAA.ABI.3692
ATGCGAAAACTGTATAATGGCTACTGGAGTTGAATTTTCAAGTAGAAAATTGGATTGGTCATC
>AAA.ABI.3693
TAAACCGCAAGAACATCGTGCAGCTTGCACAAGTTGCAAATGTCACACTATAGGATCTATTAA
>AAA.ABI.3694
CATTGTTACGAATATTATCAGACTTAAAACGAGAATCAAATACAACAATAAAAGTTATAGAGATAAATC
>AAA.ABI.3695
AACTATTAACACTCAAAATACTTATTCGAATTGGAATGCTTCATTAATTTCTAATATTATCGA
>AAA.ABI.3696
TCCCAAAATTACTGCATTTTTTAGTTATTTTAAAATATGTCCTGCCTACCAAATGTTTTTTGTGTCTTCTAA
>AAA.ABI.3697
TATGAAAACAAAAATGTTTCAAAATTACAAATTCGACTGTCCAATTCTAAAAAGCCTTGAAGTTGAATATGT
>AAA.ABI.3698
CGTAAAACTCTTAATGTAAATGGGTTAAGTCAAATCTGGATTGTACAGTCGTTTTTACAGGACATGTTTTCA
>AAA.ABI.3699
AGAATCCAATTCAGATATTTTAGCACAGTCAAAGGAGATGAAAAGGTTGATGGATATTTTCCCAGGGGTAGATGTATGTTCCACTAACGATGGACTAAATTCAGTATTTGGTGGGTTATGCTCAACGTGTTCGCAACCATTAGAAACTAATAAAGTTATAATTGATCATTATGATGGGAAATTGTATTGTACTAATTGTCAGTCAGGAATAAAATCTGTTATTCCAAGAAATATTATTTACAATTGGGATTTCAATCAGAAATTCGTGTCCCTGACTACAAAAAGGTTTCTCTCAGAA
>AAA.ABI.3700
TATTGGGGATCCGGAAACCAATATAATGGAAGATTTTGATACATCGACTCAATCGGAAAATGATA
>AAA.ABI.3701
AATTGAGGAGGAAATCATCATAGATTGGTATGAGAAAGGGCCATCAAAGAAGTACGTTTCGAAAGATCTGTGCA
>AAA.ABI.3702
CTTACATTCTCGAACAGCCAATGGAAACGAGAGAAGCGGTACTTAAAGAGGAACTCGGT
>AAA.ABI.3703
TGATCAGCACTATTATTCTTTTATTGGTAATGGATATTTTGGCCTGTCTTTAA
>AAA.ABI.3704
GGATAATAATACGTTCTGTGATTGGAAACCATTTGACAAAGACAATTGGTCTGAATTGTTAGGAAATCTGGAT
>AAA.ABI.3705
CCGGATATGTCGCATGCTTAGCGTCATTGGGACTAACCGCAGGAGCGCTTACTGCTGGAGCTGGAGCACTTCCGGCAGTT
>AAA.ABI.3706
TGTGAAATTTCCACTTGTCATTAATCAGATTCAATGTGGATTGGATCATTCGTTAGTTTTG
>AAA.ABI.3707
TGACGATGAAATACTCGCCAGATATCAAAGAAAGGTCGCTATGTATATAGCTGCACACTTTGGACAT
>AAA.ABI.3708
CAGGAGATGCTCTTCTGCATTTAATACCGCACGCATTAATGGATGACGGAGAAAAGGGCCATAGTC
>AAA.ABI.3709
CCACAAATTCCTCCGGAAAATAATCCTAATAATGTCGAGATAAAAACTGTTGGCACAAAACATTCTGAC
>AAA.ABI.3710
TAGCGGTTCTCTGTCATGAATTGCCCCACGAGCTTGGAGATTTCGTGGTGTTACTTCATGCTGGAATGTCACTTA
>AAA.ABI.3711
CTGGGATGTTTCTCTACATTGCTTTAGTTGATATGATGCCTGAACTCAGCACTCGGAGGTTAAAAGGAAACA
>AAA.ABI.3712
TGATACTTTGGATAATAACTTTTGGTTTGTGCAATTATCAGATTTGCATTTAAGTAAATT
>AAA.ABI.3713
TGATCCCCGAGAATCTACTGTCGCTTTGAGCAAAGTCAAGTCTTTCGGTACCGAAGATAGAAAAA
>AAA.ABI.3714
TAAGTGAAGATTCAGCAATTGTAAGAGCAGAAACAAGTATTTCAGGAAATCTTCCTCCTGGTGTTATGTCATC
>AAA.ABI.3715
AATATGATTATAATTACGACTCAAATTATAAATATCAAGGCAACAGTTACCGTGTCTCGTGTGATTATGGGCC
>AAA.ABI.3716
CTATCATAGCCAAAGAATTAGCTGCTTTACACGTTTCTCAGGAGAAAAAAGATGTCAAAGATGACGAGTGTGAG
>AAA.ABI.3717
TGATAACATCAGTTCTGAAATGATGGACAGAGCGAACGGGAAAAGCGTGCGCCAATTGAATCGCAAGGAAGAGCGCAAA
>AAA.ABI.3718
GTAATTTCAAAGCCACCTCCTATTCCATTGGAATTTTATCTGGATTCTCAAGAACATGCTAT
>AAA.ABI.3719
GAATTCAAGCCCGGGCAGAGCGGGCACGTCGCGATGTTGAGCAGGCCCATCTGTGCCGAGCCAG
>AAA.ABI.3720
AGAAAATGTTTAATAACGACATAGAAAATTACGGAAAGTCTTTCAATAAGGGAGATGTTATTGGTT
>AAA.ABI.3721
AGATAGACATTTCTATGTTGGCATACTTAAAAAATTAACATTCGAAGAAATCGATATTTACTGTTTTGGAA
>AAA.ABI.3722
AAATATTTACACGAAAAAGGAATTCCATATGGTCACCTTCATTTAAGAAATGTTTTGTTGTTCA
>AAA.ABI.3723
CATGCCATTAATTATCTTAGAATGCCATTGCGAGGTCATGGATGAAGATGATCCCACAATTACACC
>AAA.ABI.3724
CGGAAGATATTTTAAGACATTTTGTAACAAGAAAACGAAACGTACGAAGTATCCGGCAATTGGTGGAA
>AAA.ABI.3725
GAGGAGAAATTGCGGAAACTTTTGCATGGCGAAAATGTAAATGTACAAAATGAATTCGGGCAAACACCAAT
>AAA.ABI.3726
AATTATGACATGCCAGAAGATTCCGACACTTATCTGCATCGAGTTGCAAGAGCTGGTAGATTCGGAACAAAGGGTCTCGCTATA
>AAA.ABI.3727
CAAAGAAATACGTCCAATTTGCAAAAAATTTATGCAAGATCCTCTGGAAATATTTATTGATGATGATTCGAAATTGACTC
>AAA.ABI.3728
GAAAGATTTTCTAAATACATGTCGAATATCAATGTTTCTGTTTTTTACGGCGGAATACCATTAAGAAATGA
>AAA.ABI.3729
GAACATCCATCAGAAGTTCAACATGAATGTATTCCACAAGCCATTCTTTTAACGGATGTATTGTGTCAAGCAAA
>AAA.ABI.3730
AGTGGAGTTTATATTCAAATAGTGATAAACACAATATATTAACAAAAGTAGCACAATTAGTTCGTGC
>AAA.ABI.3731
AATGTCAAATTTAATTGCATTGACGAAATAGGCCCGAGATTTGCTATGAAGCCCATTCTTA
>AAA.ABI.3732
AAAGGACGATGGAATCGACAATGATTGTAATATATTGAAAAAAGTCAAGAAATCCAAAGATGCTAAACC
>AAA.ABI.3733
CACTACAAACAATTGGGGATTGTTACCGCTACAAGGAATGTATGCCAGCGTTATCCCAGGAGAATAT
>AAA.ABI.3734
AGAATTATCTCAAAGTTGCTCCTTTTGGATGCAGGAATAATGTGGATAAAACCATGGAACTAATTT
>AAA.ABI.3735
ATGTATTCCACTTAGTGAAAAACAAGGATTTGTAAACAGGCTAGGATTACTTGAGGAATGGAGAGGAT
>AAA.ABI.3736
TATCGATAATGGTGTTAGTGTATGTGATGGCGAACCACGTTATTTAATCTCATCCAATTTGAGTGCTCGAGTTGGACATATGAATCCATGGTGGAATCAAAAAGCCGATGAACATGTTTGTTTTGAAAAAGCTATGGAACTAGTTGG
>AAA.ABI.3737
AAAAGGAGAAATTAATTGTTATTTTCAACTTTCAACGATAGCTCGTAACATATTCATACAAACTCATGA
>AAA.ABI.3738
TCAATAAAAACAGCAAAATCATCGCCACTTGCAAAACAACTTTTCACAATTTCTCAAGTAAAATCAGTGT
>AAA.ABI.3739
AAATAGAATCTTCAAACGATGTAATGAGCGATGCAAGGAATGTAGTTGGTATTCAAAAGTCTGTTCAAAATG
>AAA.ABI.3740
ATGTTGTTCGGTGTTACTTGAGATTAGCCGATAACCCAAAAGCAAGAAAAGCACTTTGTCAAGTACTTCCAGATC
>AAA.ABI.3741
ATTATGGAATCTGGGAGTGAATTAAGCAAAACTGTTGCTACTTTTATAATGCAAAAAATACTATTG
>AAA.ABI.3742
TATTTATCCATATTTAACTCCTCCTAATTTATCAGCTCATCAATCTAACAGAGCTTGCAATGCTCTAGC
>AAA.ABI.3743
AGAAACTAGAGAAACAGCTTTATTAGAATTATGTAAAAAACGTGAATTTGTTCCACAATTAGCTCC
>AAA.ABI.3744
TATGATAGTCCAAGATATGTTATAAATTTCAGGATTGATGTTCCACTCGATATAAAATCGTTATTCTACA
>AAA.ABI.3745
GGCTATTATAGACGAATATCCGGTTCCACGAATGTTGATGGAAACGTATGAGCAGCTGTGCCAGATAGATCATGACAAATCGTTGCTGTTGTTGAGTGGGCTGAAGTTAGCTTCCGGGCGATCAATTGGAGCAGCGGATAGCAAGAAGG
>AAA.ABI.3746
AAGCTCTTCATCAAACTCTTATTAACAGTCAAATCAATTACAGCACCGACATAAGAATATCGGAAAATCTCGCTGACAGCATTTCATATATACATTTGCTCACTGGGAAATTGATTGAAACGTTTGCTAAAAAGTCATTGAAAGTCTACAGAGATTACAT
>AAA.ABI.3747
AGATAATTTTAATTGCTGACAGCCGTGAAAACTTTGGAACTGAGAAATTGAAAATACAGCCTGGAATTAAGTTGGAAACACGGTCAATACCGATTGGAGATTTCATATGGATTGCTCGAGATAAAAATGGCCGAGAAGCCGTGCTTGACGTGATAATCGAAAGGAAACGATATGATGATTTAGCAAAGAGCGTACAAGATCAAAGATTCAAGGACCAGAAATTAAGAATGAAAAGATCAGGAATATCGCA
>AAA.ABI.3748
TACAGAAATGGGTCAACCAAATTTCCATTACAACTCAGTTACTCACAATGCTGAAAATGGTAACG
>AAA.ABI.3749
ATTGTTTATTTGGAGAAGACAAAAGATATTATACATGAGAGGAAAACAAAGTACTTCGATTCC
>AAA.ABI.3750
AAATTTGAATGAAGTAAGGAAACTGGTGGACTCGGTGGGAACTAGCACTTTGTTGGAAGGCGTTTATCCCTTGAT
>AAA.ABI.3751
CGAGGCAACGGATTCAGACTGCGAATCGGAACCGGATATACAGACAATGGTGAACCAATTAACTCA
>AAA.ABI.3752
ACTTGTCTATAATCCGATGTTGCTAACCAAATGTGAAGGTAACCAGGCAAATCCAACTGCTGCTCGGGGTCAA
>AAA.ABI.3753
AATTTACCCCTATGTCCTACATGTAGATCTGGATCATGTAACGGAATATAGAGGTCAAAGT
>AAA.ABI.3754
GAAAATAATGTGAATGATATTAACAAAAGAGTTGATCATTTGGATGAATCTGTTATCGGAA
>AAA.ABI.3755
CACAGGAATTATTGAGGCAATCTGTTTATTTCGGCGCGGCTTCCGGTGCAATATTTCGCCTGAG
>AAA.ABI.3756
GCAAACTCCAGCTTCGATTTGGTACTGGTGTACAGATCAGATGATGGTTCAACGGGTGTTGTCGGCGAAAAA
>AAA.ABI.3757
AATCCGGTTTTGTCTCAAATAAAACCCGTCCAAGTTACCGAACTTAACGCGGAATTCGAA
>AAA.ABI.3758
CGAAAATCCCAGCCAATTATTACGATCAAATAGAAGAAAAGAAATGGACCGATAGAAAGG
>AAA.ABI.3759
TAAATGCGATTGTTGAATGTTTGGATGAGCAAGATCCACCGGAAATTCTCCAGCAAGTCGAT
>AAA.ABI.3760
AAGAAGTCTTTGCATCATAAATTCCTTTCAAGTTTTACTGGATCCGATGATGACAAAAACCAA
>AAA.ABI.3761
TATAGCATTCTCACTTCTACCGATACAAATGAGGAAATGTTGGATATAGATCACATATTTACACAAAC
>AAA.ABI.3762
GATAGATTGGATGGATTGCAATTGATTATCGAGGGCAACCAGGTGGCCATGCGAGCAGTTGAGAACGATTTCCAGCAACAAATTACCCAATGCGCCACCAATTGCCAGCAAGCAGAAATTAAACAAAAAGAATTAATTGATAAAATCGGTCAAATG
>AAA.ABI.3763
AAATTATGGATAAATTGATTTCAGCCGGGGAAAGGAATCAAGTTGAAATTGGAGATTTGCAGAGGAAATGTGC
>AAA.ABI.3764
GAGAGGATTTAAAATTAGTGAATGAAATAGTCAATGAGACTTCGTCTGGAGTTAATAGCAGTGATGATTG
>AAA.ABI.3765
TGGTCTCTTCAAGACTACTCCGAGCTCACAAAATAACTCCAGATCCAAATTTATCTGCAA
>AAA.ABI.3766
AATAACCCTCCTGTTATGTTTTTTGATGAACCAACAAGTGGTCTCGATAGTGCATCATGCTTCC
>AAA.ABI.3767
AATTGTGCAAAATTAAACAAATCAAAACTCTCAGGGGAGTCCGCTGCAATCCATCAAGAAGCATTACTT
>AAA.ABI.3768
AAACAAAGTTAAAGTTTCAAGAGTTAACTTATGCATTGGCTTAATCGTGGTTATTGCTCTCTATTTAATATTTGGCTATGCTGGCCATTTTCTAGCCAATTTAATTGGATTTGTGTTTCCTGCTTATTGGAGCATCAAAGCGATCGAGACAACCCAGAAAG
>AAA.ABI.3769
CAAACATCGAATTTTTCCAAGGAAATTATTGATAAAGTGGGCGAGACCAGTGAAACCTTTGTCAAGG
>AAA.ABI.3770
TATTTTTATCTTGGATTCCCCTGTACGCATTGTTGAAGTGCGGTTTCCTTGTGTATCTGATGGTGCCAG
>AAA.ABI.3771
AAGAGAAAAGGATGAAAGAAATTAATATTTTGGAAGCCTCCAATTCAGACGAAATTTTTATAGAAATGGAGAGAAATAGTGTGGATCGTGGCATGGAAGTACAAAGTGTGGAGAGAAAAAGCGATACAGAAAATTATAATCCAGACAACTCACAAACCCGGTCACGCTTGGGGAATGAGTCCTTCGGAAGTCAGCAAGGAACCAACGAAGACCACTTCATCATTCACATGGAAGAGAAATTCAGTGACATTAAACAAAAATGGAATCGGAAATTGGATCAAACAATGAATAAGAAAA
>AAA.ABI.3772
TGTCAGGTGCAATGATTATATTACAGGTATAGGGGGTGAAGAAGTTATAACCTC
>AAA.ABI.3773
CGATAGTTCAATAGATCTCCATGACAAACATGCATCATTTGAAGGTTTAATTTGGC
>AAA.ABI.3774
AAAAAGGGAAAAATTGGAATCTGCTCCGAAAGCTGTTACATACATTCCGCCACATTTGAGGAAGAAAC
>AAA.ABI.3775
ATCCCACCAGTCGATAAAAATAAGAAATTCAGCGAATCAGACGGTGAATGGAACTGTGTGAAG
>AAA.ABI.3776
CAATGTTAATGAAAGGCGAAGGCAGTGAAATTGCAAAATTGTATGCATGCAAACTTTTTCATGGTT
>AAA.ABI.3777
CAACTATACTCTATCCTGCTAGTTCTGGGCGAAATTTCGATGAAATTATTCGCCTCGTGGATTCTTTACAAATCACTTCGAAAACTGGCCTTGTTACTCCAGCTGATTGGAAGGTTGGCGAGGCGCTCATCGTTCCGCCTTCTATGACTA
>AAA.ABI.3778
TGTGATACTGTGGAAAACCATAAAGCATGGATTTCAGATATTCAACATGTTGCTGGGTCAGGTGAAGCTGA
>AAA.ABI.3779
TGTTGGTGATATTGTAATTCCTGAATATTTTGGAACAAGTTGGGGATTGTTATGTACTCATCCAGCTGATTT
>AAA.ABI.3780
TGATACAAATTCTTTACATATCTTTTATGTTATATTATGGATGTGGGATAGCAAGT
>AAA.ABI.3781
CAAACGGCTTATTGACCAAAATAAACACAAAGGGACTACACTTCTTATCATCGGTCACGCAGCAT
>AAA.ABI.3782
TTGATTGTGACGCAGACACGCGTCTATCTAGGAGGGTTACGAGAGATGTCGAACAAAACAAGCGAGATATCGAAAAGATATTGGCGAACTATTTTCAATTCGTCAAGCCGGCTTTTGAAGAATTTTGTTTACCGACTAAAAAATACGCAGATATAATCTTACCGAGAG
>AAA.ABI.3783
CGCGAAAATTCCAATTGTTTTCATTCTTGGTGCAAATAGTGATCCAATAAATCATGTTATGAAA
>AAA.ABI.3784
AATATAAATATGATACGAAGTATTTCTCCACTTACCTGGATCATTTCACATATAAAAATGACAGTGCGAA
>AAA.ABI.3785
AGAGACTTATTATTCAATGTTAATGTTAAAGGCCAGGTGTTACAGTTAATAATAAACGATGAGAA
>AAA.ABI.3786
CAACTGATATTCTTATGGACAATTTACGCGCAAAGATTGACTTATTGTACAATGACCTACTC
>AAA.ABI.3787
TCCTATTGCCTCCTTGACTCCAAACGTTCGAGCATCAAATGATTCCTTTAAATTAAACTTGA
>AAA.ABI.3788
TTGTCTTGCGTCAGATTACTGTTTCATTAAAGAACGTCAATTTATTTTAGATAATTTATTGTTTATTTCTACAACC
>AAA.ABI.3789
GCGGTAAAACAATTGTCGCTGTGAAAATTGTGCAAGAGCATTTAAAAATTAATCCAAATGGAAAAGTGGC
>AAA.ABI.3790
TCACGAAAGAGCAAAAAAGCCTGAACCTACTACAGACGATCCTGAAAAAGCACTGATTCAAGATAAAGAATTTCAGGAAAATGTCGCGTTTAGTCAATTAAGCACCTTTACATGGAACATGGTAGCTCTTGGATTAAGCAGAGAAATCGTACTTGATTTTCTTAGGAAGCAAGCCACTGTTGCAAATCTACCACGAGAAAAATGCAGACTCATTAGAGCGAATATTCAAAAATG
>AAA.ABI.3791
TATGAATTTGTGTTTTACATTTTATGTAGAAGCTGTCAATGACGGATGTCCTGTTTTGACAT
>AAA.ABI.3792
ACGATCAAATTTCGCAAAGGCAATCGATCAGAAGAAATTTTCAAACAAACAAGTCACCCCTAAAA
>AAA.ABI.3793
TGAATCAATTGGTGGAAGAAATTTTTGATACAAACTCGTTTTTGCAAGAATCAAAGAAATCC
>AAA.ABI.3794
ATTTGCCAATATGTTTTCGCAACTTTTTGTTTCCTAATTCATGTCATGGTGATGCTTTCTCAAACAACAGTTCTCAATGTGGCTTTCAATTCTCACAACAGTGCTCTATTGATAATCATGCTGAGCAATAATTTTATAGAAATCAAAGGAAATGTTTTCAGA
>AAA.ABI.3795
TGATCAAAAGAAATAAATTTCCAATTTTAATAGCAGGAGAAGCAAAAGCTGGTAAAAGTTCTTT
>AAA.ABI.3796
AACCTGAATTTGAAGTGAACGCAAATTCAAGCATAACAGGTTTGAGTTTACCAGTCAATGAAATTACT
>AAA.ABI.3797
GAGTCACTTATCAGAGAATTATTGCCCAGATATAAATTCTATAAATGATCTCACTTCAACACTTAA
>AAA.ABI.3798
AAAATTTTCGAATTTCGTTTCTGGCTCCAGATTTTCCATGGATAATGGTCATATGAGATCTCGAAATCGTA
>AAA.ABI.3799
TAGAACAAAGAGAAATTGAGCGAATTAATAAAATCAAAGAATATTCGAATACGGTTATCAGTGATG
>AAA.ABI.3800
CATTATCAACTGCATATGGTCGAGAGGAAAACTTGATTAACGTAAACTGTTGTGTCTGTAATA
>AAA.ABI.3801
CATATTGTACTCCGCATTATATTGAGCTGTTTAAAAAACGAGGAAGATATGATGAAGTCGATGACAATGTTGAAAAAGAAATTCAAGCAACGAATGATATCAACGATGTCTTGACAGACGAATTACCGGCACCAGATACGACGAAGAAAATAGTAGCTAAATTTCAAAATTTTGAGACTGGTAACACAAGTAGTATTAATCAAAATGCCAATGTTGATTCCGTTGATGAATTG
>AAA.ABI.3802
GGAACGTGAAAGTGTCAAACAGCAAGAGGATGAGTGGTTACAAAAGCAATTGAATATCAAACAACAG
>AAA.ABI.3803
AGTGAAATTGATTGGCCGTGTTTAAATAACATTTCATGCGATGATAAATTAACAGCCAATAACCAAAGATTAT
>AAA.ABI.3804
CGATATTATAACAACTGACTCATATATTAAGGTTAATTTTGTGCCATATATTTTCGAAT
>AAA.ABI.3805
TCGCATTTCAGATTTGCCATGGATTCCACATCTAGATATAAGTCGGTGTTTATGGTCAGGTTTTTCCGGGAAATGAT
>AAA.ABI.3806
TCAGTACCAGAAATATGGAGCCGATTGAAAGACAATGATGAGTTTGTTCAATTTATCATCGAAACTG
>AAA.ABI.3807
AGCTTTGACTGAATCAATTATTGTACCAATATCAGAAGAAATTGGAATTACACAAGGGCAATTACAGA
>AAA.ABI.3808
TGTGGGATGAAAGTCAAGAAGGTGATTATGAGAGTCAAGTTTTTGCTTTACTTGGCCAAATTTTACAAACTTC
>AAA.ABI.3809
AATTCAAAGCGGCTGAGGTGATCAATGGGAATTATGGATTCAAACGGCCGCCATTTCTGGAAATTGCAGCTGAGTTTGG
>AAA.ABI.3810
CGCAATTGCAATATCGAATGTGAGGGTTATGAGCAATGGAGACCAATTCATTATGCAAGCTGGAATGGCC
>AAA.ABI.3811
TGATCGCAATTGCAATATCGAATGTGAGGGTTATGAGCAAAGGAGACCAATTCATTATGCAAGCATGAATGGCCATGCTGATGTTGTGAGGTTATTGATTGATCGCAATTGCAATATCGAATGCGAGGATAAATGGTGATGGAGCACAATTGCAATATCGAATGCGAGGATAATGAGCAATGGAGACCAATTCATTATGCAAGCTGGAATGGCC
>AAA.ABI.3812
TGATCGCAATTGCAATATCGAATGTGAGGGTTATGAGCAAAGGAGACCAATTCATTATGCAAGCATGAATGGCCATGCTGATGTTGTGAGGTTATTGATTGATCGCAATTGCAATATCGAATGCGAGGATAAATGGCAATGGAGACCAATTCATTATGCAAGCTGGAATG
>AAA.ABI.3813
TGATCGCAATTGCAATATCGAATGTGAGGGTTATGAGCAAAGGAGACCAATTCATTGGGCAAGCAGGAATGGCCATG
>AAA.ABI.3814
TGATCGCAATTGCAATATCGAATGTGAGGGTTATGAGCAAAGGAGACCAATTCATTATGCAAGCATGAATGGCCATGCTGATGTTGTGAGGTTATTGATTGATCGCAATTGCAATATCGAATGCGAGGATAAATGGCAAAGGAGACCAATTCATTGGGCAAGCAGGAATGGCCATG
>AAA.ABI.3815
TGATCGCAATTGCAATATCGAATGTGAGGGTTATGAGCAAAACAGACCAATTCATTATGCAAGCGGGAATGGTCATGCTGATGTTGTGAGGTTATTGATTGATCGCAATTGCAATATCGAATGTGAGGGTTATGAGCAAAGGAGACCAATTCATTGGGCAAGCAGGAATGGCCATG
>AAA.ABI.3816
TGATCGCAATTGCAATATCGAATGTGAGGGTTATGAGCAAAGGAGACCAATTCATTATGCAAGCATGAATGGCCATGCTGATGTTGTGAGGTTATTGATTGATCGCAATTGCAATATCGAATGCGAGGATAAATGGTGATGGAGCACAATTGCAATATCGAATGCGAGGATAATGAGCAAAGGAGACCAATTCATTATGCAAGCATGAATGGCCAT
>AAA.ABI.3817
TGATCGCAATTGCAATATCGAATGTGAGGGTTATGAGCAAAGGAGACCAATTCATTATGCAAGCATGAATGGCCATGCTGATGTTGTGAGGTTATTGATTGATCGCAATTGCAATATCGAATGCGAGGATAAATGGCAAAGGAGACCAATTCATTATGCAAGCATGAATGGCCAT
>AAA.ABI.3818
TGATCGCAATTGCAATATCGAATGTGAGGGTTATGAGCAAAGGAGACCAATTCATTATGCAAGCATGAATGGCCATGCTGATGTTGTGAGGTTATTGATTGATCGCAATTGCAATATCGAATGCGAGGATAAATGGCAAAACAGACCAATTCATTATGCAAGCGGGAATGGTCATGCTGATGTTGTGAGGTTATTGATTGATCGCAATTGCAATATCGAATGTGAGGGTTATGAGCAAAGGAGACCAATTCATTATGCAAGCATGAATGGCCAT
>AAA.ABI.3819
TGATCGCAATTGCAATATCGAATGTGAGGGTTATGAGCAAAGGAGACCAATTCATTATGCAAGCATGAATGGCCAT
>AAA.ABI.3820
TGATCGCAATTGCAATATCGAATGTGAGGGTTATGAGCAAAGGAGACCAATTCATTATGCAAGCATGAATGGCCATGCTGATGTTGTGAGGTTATTGATTGATCGCAATTGCAATATCGAATGCGAGGATAAATGGCAATGGAGACCAATTCATTATGCAAGC
>AAA.ABI.3821
TGATCGCAATTGCAATATCGAATGTGAGGGTTATGAGCAAAGGAGACCAATTCATTGGGCAAGCAGGAATGGCCA
>AAA.ABI.3822
TGATCGCAATTGCAATATCGAATGTGAGGGTTATGAGCAAAGGAGACCAATTCATTATGCAAGCATGAATGGCCATGCTGATGTTGTGAGGTTATTGATTGATCGCAATTGCAATATCGAATGCGAGGATAAATGGCAAAGGAGACCAATTCATTGGGCAAGCAGGAATGGCCA
>AAA.ABI.3823
TCCGAATTGAAAATGAATACTTTTATCACAGATGGCGTACAGCACTTTCTTATTGCACGTT
>AAA.ABI.3824
AAAATTGATAATGACAGAAAAATACCAACTGTGGTTGGACAGAAATATGCTGTAAAAGAAAATGTCAATTTTTATGAAGTTTCGGGAAAAACCGGAGAGAATGTTCATAAATTGTTTAGAGATATATTAAATAAATTATACAATCAATTGAAAAAAAATCAGAAA
>AAA.ABI.3825
ACAACGTAATTATTTTAGAAATTTGGGACACAGGAGGTCAAGAGAGATTTGACAGCATGTCCC
>AAA.ABI.3826
CAACCAATTTCAAGCAAAAAGCATTGGACTTTGGGGAGTTTCCATTTCTTACCATTTCTCTTCCACCGCCGGGGTTTGTCTCAAATTTTGGAACGGTGGTTTCTGTCAAATCAGTGAAATTAATTGAAAAAAACCAAACTGAAGAACAAGACTGTAGAGATGCTTGGTGGCT
>AAA.ABI.3827
AGGAAACTGACCACAAAGAAATTGAAGATCAACTCCAACCAAATAGTGCCAGTGGTTCAGGGGCGTTAGAACATGATCCTACGGCTCTTTACCTCAGCGTTTTATCCGTATGTAAAGTCAAAGGAATAGTAACGTATCCTTCTCCTTT
>AAA.ABI.3828
ACACAATTTAAAGAAGGAAGCCGTGACTCTAATTTTTGGTTCTCTGATAAATCAAAATCCAATTCTTCGATG
>AAA.ABI.3829
CACAAGATACTAATTCACCTGTTGTACAAGTTTGGTCGTTACACGCTTTGGCTCTTA
>AAA.ABI.3830
TGGCTTGGTTTTAGCTGCCTCAATGCAAGAAGACGAAAAAATCATTAAAAGCTTGAATCAATATCAATCTC
>AAA.ABI.3831
CACAAGCTTTAAACATTTCATATTTTTCGTTCAGGAATTTGAACTAGTCGACCGAAAGGAACTAGCTCC
>AAA.ABI.3832
CTTGACAACGAATCAACTTTCCCTTCAAAAATCGGAGTTCCATTTCCAAAGAATTTTTTATCGATTACCAAAA
>AAA.ABI.3833
TATCGATCCGGCAAATGAAGGTCAAAATCGATGTATGTGCGTATTTGTATTTCGCTCTGGATAGATT
>AAA.ABI.3834
AATCAATTATGGAGAAAAACCATTATGCCCTTAAAATCTTAAAAGATAATTTCAAGTCCAGACGAGAATT
>AAA.ABI.3835
ACCAAAAGGCGAGATTGTTGATTACCTTACAAAGTACAGTGGCATTACTGAATCGACTTTAGCTAACG
>AAA.ABI.3836
GGATATTGTGGCCCGCGAATTTTACAGTGAAGCTGATGCAAGTAACTGTATGCAGCAGATCCTGGAGAGCGTCAACTACTGCCATATGCACAATATTGTCCATCGAGATTTGAAGCCAGAAAATCTGATTTTAGCTAGCAAAACTAAAG
>AAA.ABI.3837
TAAATGAAGCAACATACCAGGAGATTGTTAGAATGATTGCTTGTAATATTTTTCGAAATTTGCCTCCAACAGATAATGTTGATTTTGATCCAGAAGAAGACGAACCGGTTCTCGAAGCTTCCTGGCCTCATCTTCAAATTGTTTATGAATTTTTCCTACGCGTATTAGAATC
>AAA.ABI.3838
AATCTGTCCTTACTGCCGCCGGAAATTTAAAACTTAAATATCCTGACGAAGATGAAGATAT
>AAA.ABI.3839
CGCTGCACTGGGAGATATATGTGAACAAGGCTTGATGGAAGAAAACAAAGTCCAATATA
>AAA.ABI.3840
GTTGAAGAAGAGTTTACTCATATTTATGATGACATACTGAAAAAAGTTGAATCCTTGA
>AAA.ABI.3841
AAACTAAACCGTTCAAATCAACTTTCTGTTAAAAGGTATCTCGAAATAGCAGAAAATATTTTGCTGAATT
>AAA.ABI.3842
AAAAGAAAAAGAAATGGACGAAGTCAAACAACTATATGAAACTCTCAATAGAGAGCGCGATCACG
>AAA.ABI.3843
CATATCAAAGATCGATTTTACAATTTGAAGATGACAACGACCTCGGAATTGTAGCATCTTTTGATCGTCGAGGTACATATATATACACTGGAAATTCAAAAGGGAAAGTCACAATTTATAACAGTCAAAATTTGCAAGTTGTCCGAACCTTTCGCTGCACAAATACCGCTAATTCATCCATTAAATCAATAGAATTTTCTCGTCGTGGGGAGTGTTTCTTGATTAATTGTGCTGACCGAGTTATTAGAGTGTACAATTGTCAGGATGTTACTAGAAACGGTGACACCGATCCTGACCCGAGCCTTCAATTGCGTGACATTGTTACCGGTAATCATTGGCGCAAATGTTGCTTTTCCGGTGA
>AAA.ABI.3844
AGGTATCGATTTGGGCCCAAACACAAGTGCAAAATTGGTCGGCTTTTGCACCGGACTTCAAA
>AAA.ABI.3845
AAGACGAGGACAAACAAATCGATACGGAAAAAGACAAAAATGCCGAAGACATTGAAGTAGATATCGAAACAAT
>AAA.ABI.3846
ACAAAAATCTAAGCGAAAACGAACTCAAAACTCATCTGCAGAGCACTGGATCAGATTATGAAGGATTGTT
>AAA.ABI.3847
GCGTTAATTGCTGGAAACAACTCTACCAACCCAGATGCACGGGTTGTCATACGATAATTGAACCAGAAGAGCAATATGTAA
>AAA.ABI.3848
AATATCACCCAGATAAAAATCCAAGTGGAGGAGAGAAATTCAAAGAAATTTCTCAAGCCTTTGAAGTTTTAT
>AAA.ABI.3849
TTTGGAATGCTTTGGCTGTCAAGAATGTAATCATAGATTTTGCGTTGGGGACAAATGTTACTTGTACGGAAACAGAAT
>AAA.ABI.3850
TAGAGCGGATTTGTTACTTTGTAAACGAGATTATCTCAGAATGTTCGGTTCTATTGGCTATTGCAACGCTTG
>AAA.ABI.3851
CGTTCCTATCAATTCACAACTAACACCAAATCCTTTCAGTCAAATATCAGAAAAATCAGGTTGGTC
>AAA.ABI.3852
TCTACAAAAGAAAAGAAGAATGGCGTGGGCAGGAGTTACCAAAGGCGGTGGCAGACCGAAAAAACTAAAGC
>AAA.ABI.3853
GGACGAAGCTCATGCTATTAAAAACACATCCAGCCAGCGATGGAATACTTTGCTTAGTTTTGAATGTCGGAACCGTTTGCTCCTAACTGGCACTCCAATTCAAAATACCATGCAAGAATTGTGGGCTCTTTTACATTTTATTATGCC
>AAA.ABI.3854
TGTGTTGGACCTATATCAGCCCTGCATTTTTATTGATAATCTTCCTTACAAATGTAATTTCATATGAAA
>AAA.ABI.3855
TTTATTGTTTTATTGGATCTCTTGCCACTACTACTCAAGGTGGATTTCTGATATTGAATTGGTTGGATAAGA
>AAA.ABI.3856
GAACAAGAGAATGGACGATGTGGCTGATCAACAAGCTGGACTCGTTTTTATAGCATATCCTGAAGCAATTGCGTCTTTGACAGGATCCGTTGTTTGGTCGATATTATTTTTTATTATGTTAATTTCTCTGGGCCTTGACAGTACATTTGGTGGGCTTGAAGCCCTGATCACAGGAATAT
>AAA.ABI.3857
TAAGCCAAATATGACCAAATTATGGGAAAAAACAGTCTGGATAGACGCAGCTGCTCAGATATTTTTCTCCCTTGGACCAGGTTTTGGCGTTCTTTTAGCTCTTTCAAGTTATAGTAAATTTAGAAACAATTGCTACCAAGACGCCTTAATAACAAGTGCCATCAATTGTATAA
>AAA.ABI.3858
CCTGTGGAAAGGCGTGAAAAGTAGTGGAAAAGCAGTATGGATTACTGCTACAACACCCTATG
>AAA.ABI.3859
TAAACACAATTGGAGAAAAACTTTTAGCTAACATTGATATAATGTGGACTGGACCGAAAGTAAT
>AAA.ABI.3860
ATATAGCAGTCTACACTCTAGCTCAATGGTTTAAACTAGGAACACATTTAAATAATACTAATGGTATATCTTAT
>AAA.ABI.3861
TCCTGAAGATACTATTACTTTTATCCAGAGTTTAAAATGTTTTCAAATGGCTGAAAGTTTAGGTGGTTATGAAAGTCTAATAGAAATACCGTCATTAATGACCCATGCTTCCGTACCAGTTGAACAAC
>AAA.ABI.3862
AAACAACGAATATTAGAAAAATACCCCAATCATAAATTTATTGCTGAAGAAGCAGTTTCTGTTGGTAATCCTTGTCAATTAACTGAATCTCCAACTTGGATATTGGACCCAATTGACGGTACTACAAATTTTATCAACAAATTTCCATTCTGCTGCTACTCCCTCGGATTCTAT
>AAA.ABI.3863
TTTTGCTAAAACATTAGCGCTAGAATTTGGTGAAATTATTCGGACTGGATATTATTCTTCATCAATTT
>AAA.ABI.3864
CACTTCAATAAACAAATTCCAGCAGCTGCTACTTTAATACAAATGCTGTGGAGATTTGATCGAACGAATTGTTC
>AAA.ABI.3865
AATTCAATCAAGCACATATGTATTACAACACATTTAAGAGTGTCGTATCATATCTAACCACAGAGCAGTCTT
>AAA.ABI.3866
CAGCAAGGATGACTGCAATGGATGCCGCTAGTAAAAATGCCGGTGAAATGATCAACAAATTGACACTGACCTACAACAGAACTC
>AAA.ABI.3867
ATTTCCAGATAAATTTGCTTGTCCACTACGAGATACCTCAAGACCCAAAAGACAAGGTGAACC
>AAA.ABI.3868
ACGAAAGACCACTTTTATTTAATAATCAATTGAAAAAACAATCTAGTCAACCTGGTCCG
>AAA.ABI.3869
TGATTTTTTACGCAAACATTTTGAAGGACGAATTATAGTTACTCGAATCAATGCAGA
>AAA.ABI.3870
CAAAAACAAATCTATGTTGGCTAAAATAATTAACAATGCGAATATTTCTTTTCCCGCCAAATCCACTAAATTTGGAATAATTGGTCAATTTTTATGCTGCAAGGGAGAAACTGGAAAAGTTTTGAAAATTACAGCCGAGCAAAGAAAGA
>AAA.ABI.3871
ATGTCATTGAATTGCACCGACTGTCAAAATAATCTATCAGTTCCTGCAATGCCAGATAATAG
>AAA.ABI.3872
GAGAAAAAGAATTGGGTAAAATAGAACATCAGGCCACTGGCGATCATATTAAAAATTTCCCACCATTTCCGAGATGGTTT
>AAA.ABI.3873
CATTAAATCTTGTAAATGGAATCTATCTTATTCAGCTCAATGATGAAGAACTCGAGAAGATTAAAATGGAAATCA
>AAA.ABI.3874
AAGCAGAAAAAGAATGTTTCAATATTTACAAAGAAAAGCTCGGTCAAGACAACGAGCGGACAAAGGAATCGA
>AAA.ABI.3875
ACGGGATCGATTCAAGCAACATAATATCAGAATATTGCCATCTGGGCCTGTATGCATTTGCTTGTGGTCAATTCAATGTGGCTCTAAATTGCATGTACCGTGCAAGATATGTAGCTCTATTGTGTCATGGAGACATTCACCCAGAAATGCCGAATATCGATACGAACATTGGCATAATGCTCGTAGCAGTACAGA
>AAA.ABI.3876
TGCCCCAATCCAATTCCATGCACTAGCTCCGATGAAGTTACTAAAATGAATAAAACTGCCAAAAAAAA
>AAA.ABI.3877
TCATTCAATGTTTGGGCATCAATTGGCTTGGGTCATGTGGTTGGATAAATTCTTCTATTGTCTTGTCATCCTATTTCGGAGCTGGTATCTTTATGATGGTTATTGGAGTCGGATTCACAATTATTCTCGCTGCATCGTTATTTCTAGTATTTAAGGTTAACCGTTTGTATCGAACCAGCGAAG
>AAA.ABI.3878
GGCTCCACTGCAATTGGACAAACAATTATGTCATCTTGTGCTAAAAGCAACCTTAAGAAGTGCTC
>AAA.ABI.3879
AAAACTTATCCTTTACCAAGAAAGAACCTATCGGGGTTTGTGGGATAATCACCCCTTGGAACTATCCT
>AAA.ABI.3880
ATTCGGGGGATTCAAACAGAGTGGATTTGGGAAGGATCTAGGTCAAGAAGCTCTCAACGAATATTTAAAGACGAAGACAGTCA
>AAA.ABI.3881
CGGTGAAATCCGCTTGCAGTAGCGTTTTTTTCAATAAAGGCGAAAATTGCATTGCTGCTGGTCGAATATTCGTT
>AAA.ABI.3882
GTATTTGGTGGGAAGAGATGTGATCGTAAAGGGTACTTTATGGAGCCAACAATTTTCACTTCCGTTACGG
>AAA.ABI.3883
TTAGCGGATATAATACTGATTGGATGAAGCAATTTAGAGGTGAAAGTCAGATAGTTTTAAAACCTAAAACAA
>AAA.ABI.3884
AGAAAGTATAAAGCTGTTTTCAGATAATTACCGACATAGCAGCGGCTTTCAAACAAATTCTTGCCCGAAAATTTTTCTTGATGAAGACTCCGCCGATAATGACGACCAAACCTATGTCACAATAGTAGGGACTGTTGACGCGGATCTATCTGATAATGGATACATAGATATTGGGTCAAGAGATTCCGGTGTTCCGTTTTGTGACGACATTTTCGCTTATGATTATGAAGTACCCGAATACAGTTCCCAAGTTGAACCTTTGTTTGGAGGCTATGAAAGTTTGGAAAAATTCGAAAAATTCCGATCGGACAATACGAATTCCAGC
>AAA.ABI.3885
AGAAAGTATAAAGCTGTTTTCAGATAATTACCGACATAGCAGCGGCTTTCAAACAAATTCTTGCCCGATATCAAGAAATTCCGAATTTATGAATGATGCAGATAATTCTTTGTTAATTACAAGTAAAATTTTTCTTGATGAAGACTCCGCCGATAATGACGACCAAACCTATGTCACAATAGTAGGGACTGTTGACGCGGATCTATCTGATAATGGATACATAGATATTGGGTCAAGAGATTCCGGTGTTCCGTTTTGTGACGACATTTTCGCTTATGATTATGAAGTACCCGAATACAGTTCCCAAGTTGAACCTTTGTTTGGAGGCTATGAAAGTTTGGAAAAATTCGAAAAATTCCGATCGGACAATACGAATTCCAGC
>AAA.ABI.3886
CATGGAATTTACACATCAAAATCCAAGCACTGTAAAAGAATTCCTAAAATCCTTACAAAATCCCGGGGAAAAAC
>AAA.ABI.3887
CAATCAGTATAACTAGAAAAGTACCCGATAAAAGTGCCAATATAAAAAAAGAAATGCCCGATGAAAC
>AAA.ABI.3888
AACTCCAGAAAACAAAAAAATCGCAACCTATCTCATTAATGAGTGGTCGAGGCCGATTTTTCACCTCT
>AAA.ABI.3889
TAAAGAGAAAAGTGATCAGCAAATGAGGAAATTCATTGAAACGAATACAGTCGGTAAT
>AAA.ABI.3890
CCGAATGCCACAAAATAATGCAAGACTTGTCACCGGATTTGAACCTGGCATAAATCTATTCTATGAATTTTGAATTCCTTTCGC
>AAA.ABI.3891
TAATGGCTTCGGAAGCTGCCACATTTGTTGCACATCAATCCATCCAAATTCTAGGCGGTATGGGTTATGTA
>AAA.ABI.3892
AAGGTCCATAAAAATGATGCTGAAATTATTAATGAAGTTACAAGATGCATTTCTCGGATTGAAAAT
>AAA.ABI.3893
AAGGCAATAGATGAGTTACTGCACAATTTGTATTCGGAGTATTCCTGGCTGATAAATAACCTGATAGGAAATGAGCAAGGTCAGGAAATTGCAGTTGAACCTTTGGCACAATTCTATGGAATGGTTAAGGCAATGAATGCACAACAAGGTGAAATGGAACCGGTAAATATTTTATGACTTTGTTTGAATTTTCATTCGAATTTCAGCAGTTTATATCATTTGTTCGCATGCAATCAGACCCCCCTGGATATAGAGCAGAAATACGAAATA
>AAA.ABI.3894
TAAAATGGCAAAGAAAATTGGAAACATTGACATCGAGGCCTCAGTGAGACCCTATGAGG
>AAA.ABI.3895
TGAGGAATTCAGAGGAGAGTGGACAAGATACACAGAATCTGCGTTCTGTTTATGCTCAATGT
>AAA.ABI.3896
GAAATTATAAACTGATTTCTAATGGTTTCGAGATTTATTGTGGAGATTCTGGCAAGGAGTTTG
>AAA.ABI.3897
TTGATCCAATTATTGGGGAAAATATCGATTTCCACAGCATCAAATTTGAAAAGAAAAGTCATTTTACTAATTAGATCA
>AAA.ABI.3898
GATCACGGGTCGATGAACTTGAAAACCTTCACAAAGCAATGCAAAGTATGGTGATTCTGGACAATAGTTAT
>AAA.ABI.3899
TGGTTTCTCTTGGTTTTCGATTAATGAAAGATTTCAAAAACGATTCCGACTTTCGTAGAATTGCAAATATCGTCGAT
>AAA.ABI.3900
TGACAAAGTCTTTCAGTATTTTAGCTAATGACCAACCTTTTATAACGAAAGATATATTACTACAAGAGTT
>AAA.ABI.3901
TAAACGCTGGCCACCTCATTAATGGCAATGTAGCAGGACCTGTCCTCTACAGTCCATCAACCC
>AAA.ABI.3902
[truncated: 22,817,006 more chars]
