# Supplementary material for: A Dual Platform Approach to Transcript Discovery for the Planarian Schmidtea Mediterranea to Establish RNAseq for Stem Cell and Regeneration Biology
Source: PLoS One. 2010 Dec 14;5(12):e15617. doi: 10.1371/journal.pone.0015617 (PMC3001875; doi:10.1371/journal.pone.0015617)
Supplement: Dataset S4 — Sm454ESTABI dataset iN FASTA format. (TXT) [file pone.0015617.s004.txt]

>AAA.454ESTABI.1
ATATATCTAATATAGATATTCCATATAATATAATAGCAATATTTCATATTTCTATTATATTTATATTCCATATTTATATTATTAATATTCCATATATATATATTAAAATATATATTATTATCTATACTTTTAAATATTTACCAATATAAAAACCAATATACTTACCAATATAATTACCAATATATTTATCAATATAAAAACCAATATACTTACCAATATAATTACCAATATATTTATCAATATAAAACCAATATACTTACCAATATATTTACCAATATAAAAACCAATATATTTACCAATATAATTATCAATATATTTATCAATATAAAACCAATATACTTACCAATATATTTATCAATATAAATACCAATATATTTATAAACATATTTACCAATATATATAAATACTAATATAATTACCAATATATTTATCTCTTTAATCTTCCAAAGATTAAGCATCATATCTTTTACAAGATATTAATGCTTATCTTTTAGCATATCTTTTATTTATAAATATTATTATATTAAATTTAAATTAAATATATATTATACCTAATAATAATAAATATCTTAATATAGTTATATTATAGAAAGATATACTGTCCTATTGCCTTATTAAGAAGGCATAGTCCTTTCATTATCTTTCTCCAATATTTCCTATCTTAAGTCTATTTATTATTATTTACCTATATATATTACCTAATAATAATAAATATCTTAATATAGATAATATATAATAAAGATATACTGTACTATTGCCTTATTTAGAAGGCATAGTACTTTCATTATCTTTATTCCATATTCTCTATTTTAAGTCTATTTATTATTATTTACCCACAAATAAATAAAAATAATACCTAATAATAATAAATATCTTAATATAGATAATATATAATAAAGATATACTGTCCTATTGCCTTATTTAGAAGGCATAGGCCTTTCATTATCTTTACTCCATATTCTCTCTATTAAGTCTATTTATTATTATTTACCCAAATAAACTTATAATATAAGCTAATGAAAATAACTATAATAATAAACTATTACTCTTTATACTGCTATTATACTATAAAGTACTTTATTAAGACAATACTAACCTTTAAACATAACTTGAAAACTTTTCAAGTTACCGGTCTTTCATTGTCTTAACTCTATACTTTATATTCTAAAGACAGAATAAATCCTAAAGTTTATTATTATACTTATTTTAGAAATAATGCTGAAAGGATATCTAATAGAAACTATCTTATTCTCTAATCTAAGCAATAATTAAGAAGCGATGTATTACAAGCTATCCCATTCTGCATCGCTTGCTACTGCACTCCTTAATTAAAAGCTTATATTATGAATATCTATTTCCTATTATCTATCATTTCTGGGACTAAATATCTGAACATATCTTATAAAGTATATATTCCATATAATATAATATATAGATTTCATTATATATAAAATATATATTTCATTAAAATTCCATATACATTTTATAAAAATTTCATCTATATCTTATATTATATTACATATATAATTATAAATATTGTTCATCTATTTGTGGGAATAATCAATAAACACAAATGTACGCCGGCTATCCCCAGGAGAGCCATTAAGTCGACATCGCTCCAAATTAAAACGTAGACTCAACTTAATCGGCCGCTAGCGATCCATGAGCAACGCTCTTGAGGAGCTGCGCATGTCTAACGGCACATAAACCGTTTCGTCCCATTTGCTAATTTTGAGCCGAACGTGTTCTCGTTAATGACACTCCAGCTGGCATTTGTTCTTATTGATTGCATATCCTAATATCATGTATCATGTAATAATATTATATTCTAATAATAATAAGTTATTCAATAATAATAAACCTATGCTATGTATTTATATAACATATAAATACACAGGCTAAGCTTTATTATCTATTTTCATAGCTTATTAATCTTAGAAATAATATTTATTACATTAAACATCGATATTAACCCAACTCTATATATATAGATAGATTATGTATATGTTATATGCGAGTATTTATAATCAATATTACTTTACCATCAAAGGTTGTAACGCCTCTGCGCTAACGACCTGCCGTTCTCTTGATTCTCTCACTTAACACTACGGCTAGCCTCTGAAGGCTGCCTACATTATTCGAGAACACGGCTGTTGTTCTCTTTGACATAAAGGCTAATATTGATTAACATATCTCTTATATCAACATACACATAATCTATCTATATATATTAAGCTAAATATATGATATATTAATGTAGATCATATAACATATTCTAATATAAAGCCTTGTTATAATAAGATAAATTAAATATAATATAAAGATATACTGTCCTATTGCCTTATTTAGAAGGCATAGGCCTTTCATTATCTTTATCTAATATTTTATTTCTCTTATTAAATCTATTCTTTATATTAAAATATTTAATATTCCCATATATCATATTATAAATATAAATCCTTGTTATAATAAGATAAATTAAATATAATATAAAGATATACTGTCCTATTGCCTTATTTAGAAGGCATAGGCCTTTCATTATCTTTATCTAATATTTTATTTCTCTTATTAAATCTAGTCTTTAAATTTATAATATTAAATATTCATCTACATCAATATATCTAATAGCTCATATGATATATTAATATGTAATCATATAACATATTCTAATATAAAGCCTTGTTATAATAAGATAAATTAAATATAATATAAAGATATACTGTCCTATTGCCTTATTTAGAAGGCATAGGCCTTTCATTATCTTTATCTCATATTTTATTTATCTTATTAAATCTATTCTTTATATTAAAATATTTAATATTACCATATATCATATTATATATAAAGCCTATAATAATAAATTAAATCAAAGCCCGCTTCGCTGGCTTTATTCTTTATTTTATTAATCTAGTCTTTATATTATAATATTTAATATTCATTACATATTAATATATCTAATATTAGATAGATATCGTATAATAATAGATCAAATAATATACCAATCTATTCTACACACAAAATTCAAATAAAAAAACCTATACTAAGAAAGAAAGATAAAGGCTGTCGCCTTTGTTTTTTTTTTTTTTTGCGGTAAATATATTGGTAAATATTTAATCTATTTATTATACTTAATCTTAATATCTCTATTATATTATAGATATATTTAATCTAAATATATTATATATATCCTTATATATATATTCTATCTATATTATATAATATAATCTATATTCCATATATATGTATATATATAATATATCTATATAATAATATTATTTCATATATTTAATATATGATATTCTATATGTATTATAAAAATATTATTATAGGTAAATATATATATAGATATCATAATTATAATATTATATGCTATATTTTATAATAAGTATATTCTCTATATATAATATATATTCCATATAAATATTTCATATATATTATTG
>AAA.454ESTABI.2
ATATATCTAATATAGATATTCCATATAATATAATAGCAATATTTCATATTTCTATTATATTTATATTCCATATTTATATTATTAATATTCCATATATATATATTAAAATATATATTATTATCTATACTTTTAAATATTTACCAATATAAAAACCAATATACTTACCAATATAATTACCAATATATTTATCAATATAAAAACCAATATACTTACCAATATAATTACCAATATATTTATCAATATAAAACCAATATACTTACCAATATATTTACCAATATAAAAACCAATATATTTACCAATATAATTATCAATATATTTATCAATATAAAACCAATATACTTACCAATATATTTATCAATATAAATACCAATATATTTATAAACATATTTACCAATATATATAAATACTAATATAATTACCAATATATTTATCTCTTTAATCTTCCAAAGATTAAGCATCATATCTTTTACAAGATATTAATGCTTATCTTTTAGCATATCTTTTATTTATAAATATTATTATATTAAATTTAAATTAAATATATATTATACCTAATAATAATAAATATCTTAATATAGTTATATTATAGAAAGATATACTGTCCTATTGCCTTATTAAGAAGGCATAGTCCTTTCATTATCTTTCTCCAATATTTCCTATCTTAAGTCTATTTATTATTATTTACCTATATATATTACCTAATAATAATAAATATCTTAATATAGATAATATATAATAAAGATATACTGTACTATTGCCTTATTTAGAAGGCATAGTACTTTCATTATCTTTATTCCATATTCTCTATTTTAAGTCTATTTATTATTATTTACCCACAAATAAATAAAAATAATACCTAATAATAATAAATATCTTAATATAGATAATATATAATAAAGATATACTGTCCTATTGCCTTATTTAGAAGGCATAGGCCTTTCATTATCTTTACTCCATATTCTCTCTATTAAGTCTATTTATTATTATTTACCCAAATAAACTTATAATATAAGCTAATGAAAATAACTATAATAATAAACTATTACTCTTTATACTGCTATTATACTATAAAGTACTTTATTAAGACAATACTAACCTTTAAACATAACTTGAAAACTTTTCAAGTTACCGGTCTTTCATTGTCTTAACTCTATACTTTATATTCTAAAGACAGAATAAATCCTAAAGTTTATTATTATACTTATTTTAGAAATAATGCTGAAAGGATATCTAATAGAAACTATCTTATTCTCTAATCTAAGCAATAATTAAGAAGCGATGTATTACAAGCTATCCCATTCTGCATCGCTTGCTACTGCACTCCTTAATTAAAAGCTTATATTATGAATATCTATTTCCTATTATCTATCATTTCTGGGACTAAATATCTGAACATATCTTATAAAGTATATATTCCATATAATATAATATATAGATTTCATTATATATAAAATATATATTTCATTAAAATTCCATATACATTTTATAAAAATTTCATCTATATCTTATATTATATTACATATATAATTATAAATATTGTTCATCTATTTGTGGGAATAATCAATAAACACAAATGTACGCCGGCTATCCCCAGGAGAGCCATTAAGTCGACATCGCTCCAAATTAAAACGTAGACTCAACTTAATCGGCCGCTAGCGATCCATGAGCAACGCTCTTGAGGAGCTGCGCATGTCTAACGGCACATAAACCGTTTCGTCCCATTTGCTAATTTTGAGCCGAACGTGTTCTCGTTAATGACACTCCAGCTGGCATTTGTTCTTATTGATTGCATATCCTAATATCATGTATCATGTAATAATATTATATTCTAATAATAATAAGTTATTCAATAATAATAAACCTATGCTATGTATTTATATAACATATAAATACACAGGCTAAGCTTTATTATCTATTTTCATAGCTTATTAATCTTAGAAATAATATTTATTACATTAAACATCGATATTAACCCAACTCTATATATATAGATAGATTATGTATATGTTATATGCGAGTATTTATAATCAATATTACTTTACCATCAAAGGTTGTAACGCCTCTGCGCTAACGACCTGCCGTTCTCTTGATTCTCTCACTTAACACTACGGCTAGCCTCTGAAGGCTGCCTACATTATTCGAGAACACGGCTGTTGTTCTCTTTGACATAAAGGCTAATATTGATTAACATATCTCTTATATCAACATACACATAATCTATCTATATATATTAAGCTAAATATATGATATATTAATGTAGATCATATAACATATTCTAATATAAAGCCTTGTTATAATAAGATAAATTAAATATAATATAAAGATATACTGTCCTATTGCCTTATTTAGAAGGCATAGGCCTTTCATTATCTTTATCTAATATTTTATTTCTCTTATTAAATCTATTCTTTATATTAAAATATTTAATATTCCCATATATCATATTATAAATATAAATCCTTGTTATAATAAGATAAATTAAATATAATATAAAGATATACTGTCCTATTGCCTTATTTAGAAGGCATAGGCCTTTCATTATCTTTATCTAATATTTTATTTCTCTTATTAAATCTAGTCTTTAAATTTATAATATTAAATATTCATCTACATCAATATATCTAATAGCTCATATGATATATTAATATGTAATCATATAACATATTCTAATATAAAGCCTTGTTATAATAAGATAAATTAAATATAATATAAAGATATACTGTCCTATTGCCTTATTTAGAAGGCATAGGCCTTTCATTATCTTTATCTCATATTTTATTTATCTTATTAAATCTATTCTTTATATTAAAATATTTAATATTACCATATATCATATTATATATAAAGCCTATAATAATAAATTAAATCAAAGCCCGCTTCGCTGGCTTTATTCTTTATTTTATTAATCTAGTCTTTATATTATAATATTTAATATTCATTACATATTAATATATCTAATATTAGATAGATATCGTATAATAATAGATCAAATAATATACCAATCTATTCTACACACAAAATTCAAATAAAAAAACCTATACTAAGAAAGAAAGATAAAGGCTGTCGCCTTTGTTTTTTTTTTTTTTTGCGGTAAATATATTGGTAAATATTTAATCTATTTATTATACTTAATCTTAATATCTCTATTATATTATAGATATATTTAATCTAAATATATTATATATATCCTTATATATATATTCTATCTATATTATATAATATAATCTATATTCCATATATATGTATATATATAATATATATATATTAAATATAACTATAATATAATAGTAAGAGCTTTGGATTAGCATATTTAATGCTAAATTAGCTTAAACATAACAAATTAAATACCAAGTTAGCCCTAAATATAGAACACTCAATAATAATAGCCAATAAAAGCATATTTAACATTAAACAAGCAAGAATAGCGTTTTTAAAACTATTTATACCACACTAAACCCAGATATAGCTATTTAAGAATAAATAGAAACCTTAAAATAGAGCCTTAATTAAGCCCAATATAGATTGTGACCATAATAAACCTAGAGTTATTACTTTGTCAATTCAACCCATATTGGATCACATATCACTACCTGTCAACGTCATCGAACTACTCTTTATTCCTAGTGTCACACCAACTGAATGGTAATGAAACTGAGCTGTGAAGATCGTATAGACCAAATGTTGTATTATCGAGTACCAAGAGAGTAAATAACTCTTTTAATGTCTGACAATCCCCTAAACAATACGGCATATTAGGAATTACCTTGTAATAGTTTTCTCGCACCCGATATGCAGTGAGTACTGCCACTTCTAGAAATTCTTAACTTAACACCTACGATAAGTACTTACCAGAAAACCCTCCATAATTAAAACTGGAATCCAAATGACCTAAGGGACATGAAGTATCAGGTAAGGAAGATCAGTCATTAATACTAGTACACCTAATGTACATCAAACGCCGTCCCCATCAAACACAAATAGTTTGAACCAAAACCCAAAGTTCACCACAAATCCGTCACATATTTCTTCTATGTCTCTTATACCGATTGATAAATTCAGAGCATTAAACTAATAATAACTCAAATACCCCATAAGAAACACCTTGCCAATTTACATATCTCTTTTATGACACCACAGTTTTACATCTACTAACAAGTAGAAACCTGCAAGAACAATCATATTATTTTCCCGGCCTATGGAAGAGCCTAATAAGAAACATTATAAGACAAGCAGAGCAGAAAAAAATCAAGTTTTTTTAATAAACTATATTAACTATAACTATAATATAT
>AAA.454ESTABI.3
TTTTAATGTAAATTACTACTTATTTTAAAGTTTAGTTTTAAATATTATTATTTTTACTATTTAAATATAATTAACCGACAAAATCTACTCAATTGTTAATAATTTTAATTGAACATAATAGTAATTCATCCACTCTTAAAGTACAATTCATTTTCAGTGAATATTTTCATCTTTTAAGTATATTTGTTGATCAGTGAATAATTCAGACTCCATTTATTTCAAGTATTTCCAATATTTAATTGATATTTCATCTCATCATTGAGAAATTTTACCGTCTAATTTATTATAAGCATTCTCGATTCACTGAATATTTGTTAGCTTCAATTCATATTTTCTCACTTTAATGATTGCTTTCCTCTTTAATGAATATTTTCTCTCTTCAATTAATGCTTTCCTTATTCAATGAATGTTTTTTCCTCTTCAACGAATATTTTTCTCTTCAATGAATATTTTCCCCTTCGATGTATATTTTCTCCATTCAAAGTATATTACCCTTGTAAGTTTTTAATATATCAATTGATATTTCATCTATTTAGTAGATATCTTTAGCTATCCCACTTTTTTCAGTAATTTCAACGATTTTAGTCACTTAATGTACTCTCTCACCAATATTACTTCTTCACTGAAAATTTTCTTTATAGAATACAATCTCTACTAATTAAAATTCCATTTGTTGACTTATTATTGACTTGTCATTTTCAATGAAAATTTAATTAACTTTTAATAAATTTAATTACACTTTCAATAGATTAGGTTGTACTCGACAAAAATAAAATAATTTTAGGCTATGTAAATCAATTAGAGCTTTTAGGGAAATTTTATGATAATTTAAGTAATATCTAGTTTTACGAGGTATTTATTTTAGTAAATTTTAATCATCTTTGTGAATTTTATGGTTTTCTTTTGAATTTTAATGGATTTAGGGTTTGATTATGTTTTTAATGAAATTATTGAAGAAATGAGGGTAAATCTATAATTTTAGACACTTAATTTCTTGATAATTTATTAGATTTAACTTGATTTTAGGATTATTTTAAATAAAAGTTTATTTTAGGAACAAAATGTTTATGAAACATATTTTATGATAATTATTTACCAATTAGATTCCAATTTGACTGATAGATTTTGAATAGTAAATGATATTTTAATTTTAATTTTATGATCTATTTAAAAAGTTAATTTTAAAAATATTTTAGTGAAACCTAAAATTTTAATTGATTTTACAGTAAAAAAAAGGATGGTCAATTAATTATTATATTTTCCATTTTATTGATTTCGTGGATATCAATCACAAAAGTAGTATAATTTAGAGATTTTTAAGAGGATGCTCAGTGTGGTTACAATATACATATGAAAATCGTTGAATTATATCTATGGGTTGACTGGTAATTTTTATTGAATTTATACTTGATTTACTGATTAATTTTAATTATTTGAGCAACATGATATATATTTATGATTTTACATTAATTTAGGAAATTAAATTTATGTGGGAAACATAGACTTATTCGATTTTAGTCATTTTTGATGAATTTTTTATTTGATTGAATTTGTTGCCAGAATCAAATTGTGGTGATTTTCGATGGAAAATGTTGGGTATCGATAACAATTTTGTAATACTTTAAAGAAAATTTATTTTTATTGGTAAAATTCAGATTTTTATGATAATTTTAAGGGAATTTGATTGGTTGAATACATATAGTAAATATGATCCGAATGATGAATTTTTAAAGATCTTATTCGGTTAAATATAGATTTCTTAAAGAAATTTTAATTTGTAGGTTTTTACAAAAATATGTATATTGTTGGTG
>AAA.454ESTABI.4
TTTTAATGTAAATTACTACTTATTTTAAAGTTTAGTTTTAAATATTATTATTTTTACTATTTAAATATAATTAACCGACAAAATCTACTCAATTGTTAATAATTTTAATTGAACATAATAGTAATTCATCCACTCTTAAAGTACAATTCATTTTCAGTGAATATTTTCATCTTTTAAGTATATTTGTTGATCAGTGAATAATTCAGACTCCATTTATTTCAAGTATTTCCAATATTTAATTGATATTTCATCTCATCATTGAGAAATTTTACCGTCTAATTTATTATAAGCATTCTCGATTCACTGAATATTTGTTAGCTTCAATTCATATTTTCTCACTTTAATGATTGCTTTCCTCTTTAATGAATATTTTCTCTCTTCAATTAATGCTTTCCTTATTCAATGAATGTTTTTTCCTCTTCAACGAATATTTTTCTCTTCAATGAATATTTTCCCCTTCGATGTATATTTTCTCCATTCAAAGTATATTACCCTTGTAAGTTTTTAATATATCAATTGATATTTCATCTATTTAGTAGATATCTTTAGCTATCCCACTTTTTTCAGTAATTTCAACGATTTTAGTCACTTAATGTACTCTCTCACCAATATTACTTCTTCACTGAAAATTTTCTTTATAGAATACAATCTCTACTAATTAAAATTCCATTTGTTGACTTATTATTGACTTGTCATTTTCAATGAAAATTTAATTAACTTTTAATAAATTTAATTACACTTTCAATAGATTAGGTTGTACTCGACAAAAATAAAATAATTTTAGGCTATGTAAATCAATTAGAGCTTTTAGGGAAATTTTATGATAATTTAAGTAATATCTAGTTTTACGAGGTATTTATTTTAGTAAATTTTAATCATCTTTGTGAATTTTATGGTTTTCTTTTGAATTTTAATGGATTTAGGGTTTGATTATGTTTTTAATGAAATTATTGAAGAAATGAGGGTAAATCTATAATTTTAGACACTTAATTTCTTGATAATTTATTAGATTTAACTTGATTTTAGGATTATTTTAAATAAAAGTTAAATTTAGGATCAAAATGTTTATGAAACATCTATTTAAGATAATTATTTAAGAATTAGAATCAAATTTGACTGATAGATTTAATGATATTTTAATTATAATTTTATGTTCTATTTAAATAGTTGATTAAATCAGTTAATTTTAAAAATATTTTAGTGAAACCTAAAATTTTAATTGATTTTACAGTAAAAAAAAGGATGGTCAATTAATTATTATATTTTCCATTTTATTGATTTCGTGGATATCAATCACAAAAGTAGTATAATTTAGAGATTTTTAAGAGGATGCTCAGTGTGGTTACAATATACATATGAAAATCGTTGAATTATATCTATGGGTTGACTGGTAATTTTTATTGAATTTATACTTGATTTACTGATTAATTTTAATTATTTGAGCAACATGATATATATTTATGATTTTACATTAATTTAGGAAATTAAATTTATGTGGGAAACATAGACTTATTCGATTTTAGTCATTTTTGATGAATTTTTTATTTGATTGAATTTGTTGCCAGAATCAAATTGTGGTGATTTTCGATGGAAAATGTTGGGTATCGATAACAATTTTGTAATACTTTAAAGAAAATTTATTTTTATTGGTAAAATTCAGATTTTTATGATAATTTTAAGGGAATTTGATTGGTTGAATACATATAGTAAATATGATCCGAATGATGAATTTTTAAAGATCTTATTCGGTTAAATATAGATTTCTTAAAGAAATTTTAATTTGTAGGTTTTTACAAAAATATGTATATTGTTGGTG
>AAA.454ESTABI.5
ATTCGCCGGATTTATTGAGTATTGGCCGGATTAGTATACGCGCGCGCGTTTATTGTTTTTAATAACTATTCTTGCGCGCATAAGTATCCATCAAAAAATATATATATCCCTATTTAAATATAATTAACCGACAAAATCTACTCAATTGTTAATAATTTTAATTGAACATAATAGTAATTCATCCACTCTTAAAGTACAATTCATTTTCAGTGAATATTTTCATCTTTTAAGTATATTTGTTGATCAGTGAATAATTCAGACTCCATTTATTTCAAGTATTTCCAATATTTAATTGATATTTCATCTCATCATTGAGAAATTTTACCGTCTAATTTATTATAAGCATTCTCGATTCACTGAATATTTGTTAGCTTCAATTCATATTTTCTCACTTTAATGATTGCTTTCCTCTTTAATGAATATTTTCTCTCTTCAATTAATGCTTTCCTTATTCAATGAATGTTTTTTCCTCTTCAACGAATATTTTTCTCTTCAATGAATATTTTCCCCTTCGATGTATATTTTCTCCATTCAAAGTATATTACCCTTGTAAGTTTTTAATATATCAATTGATATTTCATCTATTTAGTAGATATCTTTAGCTATCCCACTTTTTTCAGTAATTTCAACGATTTTAGTCACTTAATGTACTCTCTCACCAATATTACTTCTTCACTGAAAATTTTCTTTATAGAATACAATCTCTACTAATTAAAATTCCATTTGTTGACTTATTATTGACTTGTCATTTTCAATGAAAATTTAATTAACTTTTAATAAATTTAATTACACTTTCAATAGATTAGGTTGTACTCGACAAAAATAAAATAATTTTAGGCTATGTAAATCAATTAGAGCTTTTAGGGAAATTTTATGATAATTTAAGTAATATCTAGTTTTACGAGGTATTTATTTTAGTAAATTTTAATCATCTTTGTGAATTTTATGGTTTTCTTTTGAATTTTAATGGATTTAGGGTTTGATTATGTTTTTAATGAAATTATTGAAGAAATGAGGGTAAATCTATAATTTTAGACACTTAATTTCTTGATAATTTATTAGATTTAACTTGATTTTAGGATTATTTTAAATAAAAGTTTATTTTAGGAACAAAATGTTTATGAAACATATTTTATGATAATTATTTACCAATTAGATTCCAATTTGACTGATAGATTTTGAATAGTAAATGATATTTTAATTTTAATTTTATGATCTATTTAAAAAGTTAATTTTAAAAATATTTTAGTGAAACCTAAAATTTTAATTGATTTTACAGTAAAAAAAAGGATGGTCAATTAATTATTATATTTTCCATTTTATTGATTTCGTGGATATCAATCACAAAAGTAGTATAATTTAGAGATTTTTAAGAGGATGCTCAGTGTGGTTACAATATACATATGAAAATCGTTGAATTATATCTATGGGTTGACTGGTAATTTTTATTGAATTTATACTTGATTTACTGATTAATTTTAATTATTTGAGCAACATGATATATATTTATGATTTTACATTAATTTAGGAAATTAAATTTATGTGGGAAACATAGACTTATTCGATTTTAGTCATTTTTGATGAATTTTTTATTTGATTGAATTTGTTGCCAGAATCAAATTGTGGTGATTTTCGATGGAAAATGTTGGGTATCGATAACAATTTTGTAATACTTTAAAGAAAATTTATTTTTATTGGTAAAATTCAGATTTTTATGATAATTTTAAGGGAATTTGATTGGTTGAATACATATAGTAAATATGATCCGAATGATGAATTTTTAAAGATCTTATTCGGTTAAATATAGATTTCTTAAAGAAATTTTAATTTGTAGGTTTTTACAAAAATATGTATATTGTTGGTG
>AAA.454ESTABI.6
ATTCGCCGGATTTATTGAGTATTGGCCGGATTAGTATACGCGCGCGCGTTTATTGTTTTTAATAACTATTCTTGCGCGCATAAGTATCCATCAAAAAATATATATATCCCTATTTAAATATAATTAACCGACAAAATCTACTCAATTGTTAATAATTTTAATTGAACATAATAGTAATTCATCCACTCTTAAAGTACAATTCATTTTCAGTGAATATTTTCATCTTTTAAGTATATTTGTTGATCAGTGAATAATTCAGACTCCATTTATTTCAAGTATTTCCAATATTTAATTGATATTTCATCTCATCATTGAGAAATTTTACCGTCTAATTTATTATAAGCATTCTCGATTCACTGAATATTTGTTAGCTTCAATTCATATTTTCTCACTTTAATGATTGCTTTCCTCTTTAATGAATATTTTCTCTCTTCAATTAATGCTTTCCTTATTCAATGAATGTTTTTTCCTCTTCAACGAATATTTTTCTCTTCAATGAATATTTTCCCCTTCGATGTATATTTTCTCCATTCAAAGTATATTACCCTTGTAAGTTTTTAATATATCAATTGATATTTCATCTATTTAGTAGATATCTTTAGCTATCCCACTTTTTTCAGTAATTTCAACGATTTTAGTCACTTAATGTACTCTCTCACCAATATTACTTCTTCACTGAAAATTTTCTTTATAGAATACAATCTCTACTAATTAAAATTCCATTTGTTGACTTATTATTGACTTGTCATTTTCAATGAAAATTTAATTAACTTTTAATAAATTTAATTACACTTTCAATAGATTAGGTTGTACTCGACAAAAATAAAATAATTTTAGGCTATGTAAATCAATTAGAGCTTTTAGGGAAATTTTATGATAATTTAAGTAATATCTAGTTTTACGAGGTATTTATTTTAGTAAATTTTAATCATCTTTGTGAATTTTATGGTTTTCTTTTGAATTTTAATGGATTTAGGGTTTGATTATGTTTTTAATGAAATTATTGAAGAAATGAGGGTAAATCTATAATTTTAGACACTTAATTTCTTGATAATTTATTAGATTTAACTTGATTTTAGGATTATTTTAAATAAAAGTTAAATTTAGGATCAAAATGTTTATGAAACATCTATTTAAGATAATTATTTAAGAATTAGAATCAAATTTGACTGATAGATTTAATGATATTTTAATTATAATTTTATGTTCTATTTAAATAGTTGATTAAATCAGTTAATTTTAAAAATATTTTAGTGAAACCTAAAATTTTAATTGATTTTACAGTAAAAAAAAGGATGGTCAATTAATTATTATATTTTCCATTTTATTGATTTCGTGGATATCAATCACAAAAGTAGTATAATTTAGAGATTTTTAAGAGGATGCTCAGTGTGGTTACAATATACATATGAAAATCGTTGAATTATATCTATGGGTTGACTGGTAATTTTTATTGAATTTATACTTGATTTACTGATTAATTTTAATTATTTGAGCAACATGATATATATTTATGATTTTACATTAATTTAGGAAATTAAATTTATGTGGGAAACATAGACTTATTCGATTTTAGTCATTTTTGATGAATTTTTTATTTGATTGAATTTGTTGCCAGAATCAAATTGTGGTGATTTTCGATGGAAAATGTTGGGTATCGATAACAATTTTGTAATACTTTAAAGAAAATTTATTTTTATTGGTAAAATTCAGATTTTTATGATAATTTTAAGGGAATTTGATTGGTTGAATACATATAGTAAATATGATCCGAATGATGAATTTTTAAAGATCTTATTCGGTTAAATATAGATTTCTTAAAGAAATTTTAATTTGTAGGTTTTTACAAAAATATGTATATTGTTGGTG
>AAA.454ESTABI.7
CCCTCTTCAAAAAATATTTTTTCTCTCCAATGAATAATTTCTCTTAATGAATATTTTCCTCTTCAATGAATAATTTCTCACTTTAATTAATATTTTCTCACTTTAATGAATATTTTTCCTCTTCGATGTATATTTTCTTCATTCAAAGTATATTACCCTTGTAAGGTTTTAATATATCAATTGATATTTCATCTATTTAGTAGATATCTTTAGCTATCCCACTTTTTTCCAGTAATTTCAACGATTTTAGACACTTAATGTACTCTCTCACCAATATTACTTCTTCACTGAAAATTTTCTTTATAGAATATAATCTCTACTAATTAAAATTCCATTTGTTGACTTGTTATTGACTTGTCATTTTCAATGAAAATTTAATTAACTTTTAATAAATTTAATTACACTTTCAATAGATTAGGTTGTACTCGACAAAAATAAAATAATTTTAGGCTATGTAAATCAATTAGAGCTTTTAGGGAAATTTTATGATAATTTAAGTAATATCTAGTTTTACGAGGTATTTATTTTAGTAAATTTTAATCATCTTTGTGAATTTTATGGTTTTCTTTTGAATTTTAATGGATTTAGGGTTTGATTATGTTTTTAATGAAATTATTGAAGAAATGAGGGTAAATCTATAATTTTAGACACTTAATTTCTTGATAATTTATTAGATTTAACTTGATTTTAGGATTATTTTAAATAAAAGTTTATTTTAGGAACAAAATGTTTATGAAACATATTTTATGATAATTATTTACCAATTAGATTCCAATTTGACTGATAGATTTTGAATAGTAAATGATATTTTAATTTTAATTTTATGATCTATTTAAAAAGTTAATTTTAAAAATATTTTAGTGAAACCTAAAATTTTAATTGATTTTACAGTAAAAAAAAGGATGGTCAATTAATTATTATATTTTCCATTTTATTGATTTCGTGGATATCAATCACAAAAGTAGTATAATTTAGAGATTTTTAAGAGGATGCTCAGTGTGGTTACAATATACATATGAAAATCGTTGAATTATATCTATGGGTTGACTGGTAATTTTTATTGAATTTATACTTGATTTACTGATTAATTTTAATTATTTGAGCAACATGATATATATTTATGATTTTACATTAATTTAGGAAATTAAATTTATGTGGGAAACATAGACTTATTCGATTTTAGTCATTTTTGATGAATTTTTTATTTGATTGAATTTGTTGCCAGAATCAAATTGTGGTGATTTTCGATGGAAAATGTTGGGTATCGATAACAATTTTGTAATACTTTAAAGAAAATTTATTTTTATTGGTAAAATTCAGATTTTTATGATAATTTTAAGGGAATTTGATTGGTTGAATACATATAGTAAATATGATCCGAATGATGAATTTTTAAAGATCTTATTCGGTTAAATATAGATTTCTTAAAGAAATTTTAATTTGTAGGTTTTTACAAAAATATGTATATTGTTGGTG
>AAA.454ESTABI.8
CGTCAATATAGTCAGGGGGTATTTTTGACTGTCGATAAAAAGCATAAGATAAAAATTGGGTTGAATAGTCTACAATGGTCACAGAGGGTATTTTTCATCCACAAAATATTTTCAATCACACTATAGTCAGGGGTATTTTTTGATTTTGATAAAAAGCCTAAGATAAAAATTCACTTGAATCGTCTATCAATAAAAAAGCATAGAAATATTTTATCGATTAAAAGCCAAAAAAATATTTCTTTGATTAAAAAGCATAAAAATATTTTCTCACTTTAATGATTACTTTCCTCTTCGATGTATATTTTCTCCATTCAAAGTATATTACCCTTGTAAGTTTTTAATATATCAATTGATATTTCATCTATTTAGTAGATATCTTTAGCTATCCCACTTTTTTCAGTAATTTCAACGATTTTAGTCACTTAATGTACTCTCTCACCAATATTACTTCTTCACTGAAAATTTTCTTTATAGAATACAATCTCTACTAATTAAAATTCCATTTGTTGACTTATTATTGACTTGTCATTTTCAATGAAAATTTAATTAACTTTTAATAAATTTAATTACACTTTCAATAGATTAGGTTGTACTCGACAAAAATAAAATAATTTTAGGCTATGTAAATCAATTAGAGCTTTTAGGGAAATTTTATGATAATTTAAGTAATATCTAGTTTTACGAGGTATTTATTTTAGTAAATTTTAATCATCTTTGTGAATTTTATGGTTTTCTTTTGAATTTTAATGGATTTAGGGTTTGATTATGTTTTTAATGAAATTATTGAAGAAATGAGGGTAAATCTATAATTTTAGACACTTAATTTCTTGATAATTTATTAGATTTAACTTGATTTTAGGATTATTTTAAATAAAAGTTTATTTTAGGAACAAAATGTTTATGAAACATATTTTATGATAATTATTTACCAATTAGATTCCAATTTGACTGATAGATTTTGAATAGTAAATGATATTTTAATTTTAATTTTATGATCTATTTAAAAAGTTAATTTTAAAAATATTTTAGTGAAACCTAAAATTTTAATTGATTTTACAGTAAAAAAAAGGATGGTCAATTAATTATTATATTTTCCATTTTATTGATTTCGTGGATATCAATCACAAAAGTAGTATAATTTAGAGATTTTTAAGAGGATGCTCAGTGTGGTTACAATATACATATGAAAATCGTTGAATTATATCTATGGGTTGACTGGTAATTTTTATTGAATTTATACTTGATTTACTGATTAATTTTAATTATTTGAGCAACATGATATATATTTATGATTTTACATTAATTTAGGAAATTAAATTTATGTGGGAAACATAGACTTATTCGATTTTAGTCATTTTTGATGAATTTTTTATTTGATTGAATTTGTTGCCAGAATCAAATTGTGGTGATTTTCGATGGAAAATGTTGGGTATCGATAACAATTTTGTAATACTTTAAAGAAAATTTATTTTTATTGGTAAAATTCAGATTTTTATGATAATTTTAAGGGAATTTGATTGGTTGAATACATATAGTAAATATGATCCGAATGATGAATTTTTAAAGATCTTATTCGGTTAAATATAGATTTCTTAAAGAAATTTTAATTTGTAGGTTTTTACAAAAATATGTATATTGTTGGTG
>AAA.454ESTABI.9
CCCTCTTCAAAAAATATTTTTTCTCTCCAATGAATAATTTCTCTTAATGAATATTTTCCTCTTCAATGAATAATTTCTCACTTTAATTAATATTTTCTCACTTTAATGAATATTTTTCCTCTTCGATGTATATTTTCTTCATTCAAAGTATATTACCCTTGTAAGGTTTTAATATATCAATTGATATTTCATCTATTTAGTAGATATCTTTAGCTATCCCACTTTTTTCCAGTAATTTCAACGATTTTAGACACTTAATGTACTCTCTCACCAATATTACTTCTTCACTGAAAATTTTCTTTATAGAATATAATCTCTACTAATTAAAATTCCATTTGTTGACTTGTTATTGACTTGTCATTTTCAATGAAAATTTAATTAACTTTTAATAAATTTAATTACACTTTCAATAGATTAGGTTGTACTCGACAAAAATAAAATAATTTTAGGCTATGTAAATCAATTAGAGCTTTTAGGGAAATTTTATGATAATTTAAGTAATATCTAGTTTTACGAGGTATTTATTTTAGTAAATTTTAATCATCTTTGTGAATTTTATGGTTTTCTTTTGAATTTTAATGGATTTAGGGTTTGATTATGTTTTTAATGAAATTATTGAAGAAATGAGGGTAAATCTATAATTTTAGACACTTAATTTCTTGATAATTTATTAGATTTAACTTGATTTTAGGATTATTTTAAATAAAAGTTAAATTTAGGATCAAAATGTTTATGAAACATCTATTTAAGATAATTATTTAAGAATTAGAATCAAATTTGACTGATAGATTTAATGATATTTTAATTATAATTTTATGTTCTATTTAAATAGTTGATTAAATCAGTTAATTTTAAAAATATTTTAGTGAAACCTAAAATTTTAATTGATTTTACAGTAAAAAAAAGGATGGTCAATTAATTATTATATTTTCCATTTTATTGATTTCGTGGATATCAATCACAAAAGTAGTATAATTTAGAGATTTTTAAGAGGATGCTCAGTGTGGTTACAATATACATATGAAAATCGTTGAATTATATCTATGGGTTGACTGGTAATTTTTATTGAATTTATACTTGATTTACTGATTAATTTTAATTATTTGAGCAACATGATATATATTTATGATTTTACATTAATTTAGGAAATTAAATTTATGTGGGAAACATAGACTTATTCGATTTTAGTCATTTTTGATGAATTTTTTATTTGATTGAATTTGTTGCCAGAATCAAATTGTGGTGATTTTCGATGGAAAATGTTGGGTATCGATAACAATTTTGTAATACTTTAAAGAAAATTTATTTTTATTGGTAAAATTCAGATTTTTATGATAATTTTAAGGGAATTTGATTGGTTGAATACATATAGTAAATATGATCCGAATGATGAATTTTTAAAGATCTTATTCGGTTAAATATAGATTTCTTAAAGAAATTTTAATTTGTAGGTTTTTACAAAAATATGTATATTGTTGGTG
>AAA.454ESTABI.10
TTTTAATGTAAATTACTACTTATTTTAAAGTTTAGTTTTAAATATTATTATTTTTACTATTATTATTACAAGTTAATATAATTTACTACTTATTTTTATAAGTAATGTTTTAATATTTATTATTATTATTATTTTCAAGGTTATTGGATGAGTCATAATATTATTTCAAGGTCATTTAAAAGTAGGTCAATGTCATAGTATTTTTAAACATTTTTAATTTTAATATACTACTTATTTTTTATAAGTAGTGTTTTAATGTTCTTTAATTTTTATTCTATTATTATTATTATTATTATTAATATTACAAGTTTTTATTATTATAATTTTCATTATTATTTTATATAAATTTTCAACAAAGTATATAAAATTAATATTGAATAGAAAAAGTTTGTTCAATTGTGTTTCATAGTAGACAGGGATAGAACAATTGTAAATGTTTGTAAAAAGTTAAAGAAAAATTCTATATTTTTAAGAAAATATGTGCAAATAAATATCAAAACTAATTATGGCTCAAATGTGTGTGTTAAACCATCGATATGTTACAGTGTTTATGGAAAAACTTTAATGAAAATATGTGTTATTTTTCAACAATTTATGAAATATTTATTTTATGGCTAATAATGTGTATGTGTTAAATCATAAAAATAGTTCAATATTTATGTAAAGTTTGAGATTGTTAAGAAAATGTATATAATTTATGATACACACGTGTTTTTTGATTGAAATATAGGTGTTTGTTTTACCGATATAAGAAAAACTATGGACATTTTTTAAGAAAATACACGTAATTTATGATTATCATGGGATTAGAATTTGATTAAAGTTGTGAGAAAGTTGTTAAATTTGAAACCTTAAAATAAGACCTTCAGCAAATTGGTAAGAAAATAGTAGTTATTGAGTAATACTTATTAAAATTACCAAAGTTTTATAATTTTTGACAAGTCTTGATAGATCTTTAATAAAATTTGTTAGTACTTTGAATAAAAAAATTTTAAAAAAGTTACAACACAGTAGCAAATCGTAAAGAAACTAGTACTTATCAGTTAATTAAATTAACTAAGTTGTAAAATAATTGAAAAAATTTGTTAGATTTTTTAAAATTTTATAAGATTGTTAGGTAATTGTTCTAGGTACTTGTTGAATAAAAATTAATGTATTTTATCAACAGCTCATAGTTTTTAATCGTACAATTTCTCTTCATTCCTGGAAATAATCGTAAATATTTGGATTATTCAGAGAATTGTCAATAACAACATAAGTAATGGGTAACATAAATTTTTTAAATACTAATCAATTTTAGTTTTTAATTAAATTACAAATATAATAATAAAATCAAATAAATACTTGAATGTGAATCGAAAAATTTCTTAGAACTGAAATCTTATCGATATATTCTGATTAACCTTAAATCAATGAAAAAAGTAACAATTTTCCTAAGTATTTTATAAATTCAACCAACTCAATCCCCTTTAAAAAAAAATACTATAAATTCGACTCTCAACCAATCATTCCTCTTCAAATGTCATTTTTCACTCCATTATACCAACTATATTCATGATTTTTATAAAAGCCTATCAAGTAGATAATATTTACCTTTTGAATACCAATATTCATTCCAGTAAATTTCTTTAGAAATATTATAAATTCTCTCTTGACCAATCATTTTCCATCAAATAACAATATTTCCAGCCATATTCAATATTTTCATAAAAATTATAAAATTACCCATTAAGATAATATTTACCCTTTTAAATAACAATATTTTAACCAACTCACCCCCTTAAAAA
>AAA.454ESTABI.11
CGTCAATATAGTCAGGGGGTATTTTTGACTGTCGATAAAAAGCATAAGATAAAAATTGGGTTGAATAGTCTACAATGGTCACAGAGGGTATTTTTCATCCACAAAATATTTTCAATCACACTATAGTCAGGGGTATTTTTTGATTTTGATAAAAAGCCTAAGATAAAAATTCACTTGAATCGTCTATCAATAAAAAAGCATAGAAATATTTTATCGATTAAAAGCCAAAAAAATATTTCTTTGATTAAAAAGCATAAAAATATTTTCTCACTTTAATGATTACTTTCCTCTTCGATGTATATTTTCTCCATTCAAAGTATATTACCCTTGTAAGTTTTTAATATATCAATTGATATTTCATCTATTTAGTAGATATCTTTAGCTATCCCACTTTTTTCAGTAATTTCAACGATTTTAGTCACTTAATGTACTCTCTCACCAATATTACTTCTTCACTGAAAATTTTCTTTATAGAATACAATCTCTACTAATTAAAATTCCATTTGTTGACTTATTATTGACTTGTCATTTTCAATGAAAATTTAATTAACTTTTAATAAATTTAATTACACTTTCAATAGATTAGGTTGTACTCGACAAAAATAAAATAATTTTAGGCTATGTAAATCAATTAGAGCTTTTAGGGAAATTTTATGATAATTTAAGTAATATCTAGTTTTACGAGGTATTTATTTTAGTAAATTTTAATCATCTTTGTGAATTTTATGGTTTTCTTTTGAATTTTAATGGATTTAGGGTTTGATTATGTTTTTAATGAAATTATTGAAGAAATGAGGGTAAATCTATAATTTTAGACACTTAATTTCTTGATAATTTATTAGATTTAACTTGATTTTAGGATTATTTTAAATAAAAGTTAAATTTAGGATCAAAATGTTTATGAAACATCTATTTAAGATAATTATTTAAGAATTAGAATCAAATTTGACTGATAGATTTAATGATATTTTAATTATAATTTTATGTTCTATTTAAATAGTTGATTAAATCAGTTAATTTTAAAAATATTTTAGTGAAACCTAAAATTTTAATTGATTTTACAGTAAAAAAAAGGATGGTCAATTAATTATTATATTTTCCATTTTATTGATTTCGTGGATATCAATCACAAAAGTAGTATAATTTAGAGATTTTTAAGAGGATGCTCAGTGTGGTTACAATATACATATGAAAATCGTTGAATTATATCTATGGGTTGACTGGTAATTTTTATTGAATTTATACTTGATTTACTGATTAATTTTAATTATTTGAGCAACATGATATATATTTATGATTTTACATTAATTTAGGAAATTAAATTTATGTGGGAAACATAGACTTATTCGATTTTAGTCATTTTTGATGAATTTTTTATTTGATTGAATTTGTTGCCAGAATCAAATTGTGGTGATTTTCGATGGAAAATGTTGGGTATCGATAACAATTTTGTAATACTTTAAAGAAAATTTATTTTTATTGGTAAAATTCAGATTTTTATGATAATTTTAAGGGAATTTGATTGGTTGAATACATATAGTAAATATGATCCGAATGATGAATTTTTAAAGATCTTATTCGGTTAAATATAGATTTCTTAAAGAAATTTTAATTTGTAGGTTTTTACAAAAATATGTATATTGTTGGTG
>AAA.454ESTABI.12
AAGGTCATTTTAAAGTATGTTAAGGTCATTTAAAATTTTCACAAGGTCATAGTATTTTTAAACATTTTTATATAAATTTACTACTTATTTTTATAAGTAATGTTTTAATGTTTTTTAATTTTAATTTTATTATTATTATAATTTTCTCAAAGTCATAATATTATTTCAAGGTCATTTAAAAGTAGGTCAATGTCATAGTATTTTTAAACATTTTTAATTTTAATATACTACTTATTTTTTATAAGTAGTGTTTTAATGTTCTTTAATTTTTATTCTATTATTATTATTATTATTATTAATATTACAAGTTTTTATTATTATAATTTTCATTATTATTTTATATAAATTTTCAACAAAGTATATAAAATTAATATTGAATAGAAAAAGTTTGTTCAATTGTGTTTCATAGTAGACAGGGATAGAACAATTGTAAATGTTTGTAAAAAGTTAAAGAAAAATTCTATATTTTTAAGAAAATATGTGCAAATAAATATCAAAACTAATTATGGCTCAAATGTGTGTGTTAAACCATCGATATGTTACAGTGTTTATGGAAAAACTTTAATGAAAATATGTGTTATTTTTCAACAATTTATGAAATATTTATTTTATGGCTAATAATGTGTATGTGTTAAATCATAAAAATAGTTCAATATTTATGTAAAGTTTGAGATTGTTAAGAAAATGTATATAATTTATGATACACACGTGTTTTTTGATTGAAATATAGGTGTTTGTTTTACCGATATAAGAAAAACTATGGACATTTTTTAAGAAAATACACGTAATTTATGATTATCATGGGATTAGAATTTGATTAAAGTTGTGAGAAAGTTGTTAAATTTGAAATAAAACTGATTAATTTGTAAATAATGTTATTACTTTGAAGAAATTTTAAAATAAGACCTTCAGCAAATTGGTAAGAAAATAGTAGTTATTGAGTAATACTTATTAAAATTACCAAAGTTTTATAATTTTTGACAAGTCTTGATAGATCTTTAATAAAATTTGTTAGTACTTTGAATAAAAAAATTTTAAAAAAGTTACAACACAGTAGCAAATCGTAAAGAAACTAGTACTTATCAGTTAATTAAATTAACTAAGTTGTAAAATAATTGAAAAAATTTGTTAGATTTTTTAAAATTTTATAAGATTGTTAGGTAATTGTTCTAGGTACTTGTTGAATAAAAATTAATGTATTTTATCAACAGCTCATAGTTTTTAATCGTACAATTTCTCTTCATTCCTGGAAATAATCGTAAATATTTGGATTATTCAGAGAATTGTCAATAACAACATAAGTAATGGGTAACATAAATTTTTTAAATACTAATCAATTTTAGTTTTTAATTAAATTACAAATATAATAATAAAATCAAATAAATACTTGAATGTGAATCGAAAAATTTCTTAGAACTGAAATCTTATCGATATATTCTGATTAACCTTAAATCAATGAAAAAAGTAACAATTTTCCTAAGTATTTTATAAATTCAACCAACTCAATCCCCTTTAAAAAAAAATACTATAAATTCGACTCTCAACCAATCATTCCTCTTCAAATGTCATTTTTCACTCCATTATACCAACTATATTCATGATTTTTATAAAAGCCTATCAAGTAGATAATATTTACCTTTTGAATACCAATATTCATTCCAGTAAATTTCTTTAGAAATATTATAAATTCTCTCTTGACCAATCATTTTCCATCAAATAACAATATTTCCAGCCATATTCAATATTTTCATAAAAATTATAAAATTACCCATTAAGATAATATTTACCCTTTTAAATAACAATATTTTAACCAACTCACCCCCTTAAAAA
>AAA.454ESTABI.13
AATTTTTTGGTTGCTTAGTTACCTTGTCGTTATCAGGCGATAATTAATCAAATTCATTGAAACCAAATCCATTGTTATATTTACTTGGTATCAACTTCTGAACACTGATAACCCATACACATGAATAATTCATTAATAACTGAACAACAATCACTAGGTACTGTATACAAATAACTGAGTACTGTACAACTCTCTATATACATACTAGGCATTGAATAATTTACTTATTCATTAAAATGACATATTTAAATAATATTTACTCTTTGAACACCGATATTCAACCAACTTAACCCACTTAAAAATAAAATTTTCTCTCAATCATTTCCCCTTAAAATACTTGGTTATTCACACACTCACAATATGTTATCAATAACTAGTTACTGAACAAATCAATATCAAAAACTAATTACTGAACCAATAAATATTAATGATAGGTTACTGACCAACTAATTTTGAAATAAATCACATAAAAGGTTAACAAAAAGAAATACAAGTTGAAATTTTATTAACTTCTCGACTCTTTTGTCGATCATTGATGTCTCCAAATTGTTTGATTGTTTAGTTACCTGATTGCTATCAAGAAACTATTAATCATTGAAGCTCAATCAATTGTTGTATTTTCTCTGAATAAAAATGTATTTCTTTACAGTCTTGTATGTGATTTATTGAAATTATTTTGTAAAACTTAATAGTTTTGTTAAAAAACTTTGAAATTTTTCTACCATTTTTGTAATATTTTAAATTGCACCCAACAATGAACAATTAATTAAAAGTTATTTTCAAAGATGAATGTCAACCTTTTCATTTAATTTTCACATGCCCCTAAATAAATTAATTGCTAACACTCAACTAATTACTTAAATTTATTTTTACACATTTTCTATTCTTTTCACTTCAACTCTTGTTGTTTACTGAATGATAAATTAATTAGTAAGTACAATAGTGGTTAATCTAATTGCTAGTGAAAAGAAACTTGATTAGAAAAATATTCTTAAATTAATTTCTCAAAACATATATTACTTTCATTGTACTTGGAATAAATTTTCATATATTTATTGAAAATGATTCGACTCTTTAAATTATTAACTCAAAGATGCTAAAGGTTTGAATAAAACTGATAGAAAATAAATAATTAATATCTACAGCATTACTAAAATCAAATGATTATCGACAACACTAAATAAGTTGAATTTCTAACAAAGCTTAAAAGACTACATGGAACAGGTACTTGTGCACTGATAGATACCGATAAAATCTACTAAAAATTTAAATATGTATGTTTAATTGTTGTAAAATATTTGTTTTTGTAAAAATAAGACTTATCCTTAAATTATGATTAGCATGTGAATAGAATTTGATTAAAGTTGTGAGAAATATTTGAAGTTGTTATTTTAAATAAAACTGATTAATTTGTAAATAATGTTATTACTTTGAAGAAATTTTAAAATAAGACCTTCAGCAAATTGGTAAGAAAATAGTAGTTATTGAGTAATACTTATTAAAATTACCAAAGTTTTATAATTTTTGACAAGTCTTGATAGATCTTTAATAAAATTTGTTAGTACTTTGAATAAAAAAATTTTAAAAAAGTTACAACACAGTAGCAAATCGTAAAGAAACTAGTACTTATCAGTTAATTAAATTAACTAAGTTGTAAAATAATTGAAAAAATTTGTTAGATTTTTTAAAATTTTATAAGATTGTTAGGTAATTGTTCTAGGTACTTGTTGAATAAAAATTAATGTATTTTATCAACAGCTCATAGTTTTTAATCGTACAATTTCTCTTCATTCCTGGAAATAATCGTAAATATTTGGATTATTCAGAGAATTGTCAATAACAACATAAGTAATGGGTAACATAAATTTTTTAAATACTAATCAATTTTAGTTTTTAATTAAATTACAAATATAATAATAAAATCAAATAAATACTTGAATGTGAATCGAAAAATTTCTTAGAACTGAAATCTTATCGATATATTCTGATTAACCTTAAATCAATGAAAAAAGTAACAATTTTCCTAAGTATTTTATAAATTCAACCAACTCAATCCCCTTTAAAAAAAAATACTATAAATTCGACTCTCAACCAATCATTCCTCTTCAAATGTCATTTTTCACTCCATTATACCAACTATATTCATGATTTTTATAAAAGCCTATCAAGTAGATAATATTTACCTTTTGAATACCAATATTCATTCCAGTAAATTTCTTTAGAAATATTATAAATTCTCTCTTGACCAATCATTTTCCATCAAATAACAATATTTCCAGCCATATTCAATATTTTCATAAAAATTATAAAATTACCCATTAAGATAATATTTACCCTTTTAAATAACAATATTTTAACCAACTCACCCCCTTAAAAA
>AAA.454ESTABI.14
AAGGTCATTTTAAAGTATGTTAAGGTCATTTAAAATTTTCACAAGGTCATAGTATTTTTAAACATTTTTATATAAATTTACTACTTATTTTTATAAGTAATGTTTTAATGTTTTTTAATTTTAATTTTATTATTATTATAATTTTCTCAAAGTCATAATATTATTTCAAGGTCATTTAAAAGTAGGTCAATGTCATAGTATTTTTAAACATTTTTAATTTTAATATACTACTTATTTTTTATAAGTAGTGTTTTAATGTTCTTTAATTTTTATTCTATTATTATTATTATTATTATTAATATTACAAGTTTTTATTATTATAATTTTCATTATTATTTTATATAAATTTTCAACAAAGTATATAAAATTAATATTGAATAGAAAAAGTTTGTTCAATTGTGTTTCATAGTAGACAGGGATAGAACAATTGTAAATGTTTGTAAAAAGTTAAAGAAAAATTCTATATTTTTAAGAAAATATGTGCAAATAAATATCAAAACTAATTATGGCTCAAATGTGTGTGTTAAACCATCGATATGTTACAGTGTTTATGGAAAAACTTTAATGAAAATATGTGTTATTTTTCAACAATTTATGAAATATTTATTTTATGGCTAATAATGTGTATGTGTTAAATCATAAAAATAGTTCAATATTTATGTAAAGTTTGAGATTGTTAAGAAAATGTATATAATTTATGATACACACGTGTTTTTTGATTGAAATATAGGTGTTTGTTTTACCGATATAAGAAAAACTATGGACATTTTTTAAGAAAATACACGTAATTTATGATTATCATGGGATTAGAATTTGATTAAAGTTGTGAGAAAGTTGTTAAATTTGAAACCTTAAAATAAGACCTTCAGCAAATTGGTAAGAAAATAGTAGTTATTGAGTAATACTTATTAAAATTACCAAAGTTTTATAATTTTTGACAAGTCTTGATAGATCTTTAATAAAATTTGTTAGTACTTTGAATAAAAAAATTTTAAAAAAGTTACAACACAGTAGCAAATCGTAAAGAAACTAGTACTTATCAGTTAATTAAATTAACTAAGTTGTAAAATAATTGAAAAAATTTGTTAGATTTTTTAAAATTTTATAAGATTGTTAGGTAATTGTTCTAGGTACTTGTTGAATAAAAATTAATGTATTTTATCAACAGCTCATAGTTTTTAATCGTACAATTTCTCTTCATTCCTGGAAATAATCGTAAATATTTGGATTATTCAGAGAATTGTCAATAACAACATAAGTAATGGGTAACATAAATTTTTTAAATACTAATCAATTTTAGTTTTTAATTAAATTACAAATATAATAATAAAATCAAATAAATACTTGAATGTGAATCGAAAAATTTCTTAGAACTGAAATCTTATCGATATATTCTGATTAACCTTAAATCAATGAAAAAAGTAACAATTTTCCTAAGTATTTTATAAATTCAACCAACTCAATCCCCTTTAAAAAAAAATACTATAAATTCGACTCTCAACCAATCATTCCTCTTCAAATGTCATTTTTCACTCCATTATACCAACTATATTCATGATTTTTATAAAAGCCTATCAAGTAGATAATATTTACCTTTTGAATACCAATATTCATTCCAGTAAATTTCTTTAGAAATATTATAAATTCTCTCTTGACCAATCATTTTCCATCAAATAACAATATTTCCAGCCATATTCAATATTTTCATAAAAATTATAAAATTACCCATTAAGATAATATTTACCCTTTTAAATAACAATATTTTAACCAACTCACCCCCTTAAAAA
>AAA.454ESTABI.15
CCCTCTTCAAAAAATATTTTTTCTCTCCAATGAATAATTTCTCTTAATGAATATTTTCCTCTTCAATGAATAATTTCTCACTTTAATTAATATTTTCTCACTTTAATGAATATTTTTCCTCTTCGATGTATATTTTCTTCATTCAAAGTATATTACCCTTGTAAGGTTTTAATATATCAATTGATATTTCATCTATTTAGTAGATATCTTTAGCTATCCCACTTTTTTCCAGTAATTTCAACGATTTTAGACACTTAATGTACTCTCTCACCAATATTACTTCTTCACTGAAAATTTTCTTTATAGAATATAATCTCTACTAATTAAAATTCCATTTGTTGACTTGTTATTGACTTGTCATTTTCAATGAAAATTTAATTAACTTTTAATAAATTTAATTACACTTTCAATAGATTAGGTTGTACTCGACAAAAATAAAATAATTTTAGGCTATGTAAATCAATTAGAGCTTTTAGGGAAATTTTATGATAATTTAAGTAATATCTAGTTTTACGAGGTATTTATTTTAGTAAATTTTAATCATCTTTGTGAATTTTATGGTTTTCTTTTGAATTTTAATGGATTTAGGGTTTGATTATGTTTTTAATGAAATTATTGAAGAAATGAGGGTAAATCTATAATTTTAGACACTTAATTTCTTGATAATTTATTAGATTTAACTTGATTTTAGGATTATTTTAAATAAAAGTTTATTTTAGGAACAAAATGTTTATGAAACATATTTTATGATAATTATTTACCAATTAGATTCCAATTTGACTGATAGATTTTGAATAGTAAATGATATTTTAATTTTAATTTTATGATCTATTTAAAAAGTTAATTTTAAAAATACCCCAGTGAAACCCAAGATTTCAATTGACTTCACAGTGTAAAAAAGGAGATCAACAATTACTATCATTTTCCACCCATTGATTTCGCGGATATCAATCACAAAAACAGCATATTG
>AAA.454ESTABI.16
CCCTCTTCAAAAAATATTTTTTCTCTCCAATGAATAATTTCTCTTAATGAATATTTTCCTCTTCAATGAATAATTTCTCACTTTAATTAATATTTTCTCACTTTAATGAATATTTTTCCTCTTCGATGTATATTTTCTTCATTCAAAGTATATTACCCTTGTAAGGTTTTAATATATCAATTGATATTTCATCTATTTAGTAGATATCTTTAGCTATCCCACTTTTTTCCAGTAATTTCAACGATTTTAGACACTTAATGTACTCTCTCACCAATATTACTTCTTCACTGAAAATTTTCTTTATAGAATATAATCTCTACTAATTAAAATTCCATTTGTTGACTTGTTATTGACTTGTCATTTTCAATGAAAATTTAATTAACTTTTAATAAATTTAATTACACTTTCAATAGATTAGGTTGTACTCGACAAAAATAAAATAATTTTAGGCTATGTAAATCAATTAGAGCTTTTAGGGAAATTTTATGATAATTTAAGTAATATCTAGTTTTACGAGGTATTTATTTTAGTAAATTTTAATCATCTTTGTGAATTTTATGGTTTTCTTTTGAATTTTAATGGATTTAGGGTTTGATTATGTTTTTAATGAAATTATTGAAGAAATGAGGGTAAATCTATAATTTTAGACACTTAATTTCTTGATAATTTATTAGATTTAACTTGATTTTAGGATTATTTTAAATAAAAGTTAAATTTAGGATCAAAATGTTTATGAAACATCTATTTAAGATAATTATTTAAGAATTAGAATCAAATTTGACTGATAGATTTAATGATATTTTAATTATAATTTTATGTTCTATTTAAATAGTTGATTAAATCAGTTAATTTTAAAAATACCCCAGTGAAACCCAAGATTTCAATTGACTTCACAGTGTAAAAAAGGAGATCAACAATTACTATCATTTTCCACCCATTGATTTCGCGGATATCAATCACAAAAACAGCATATTG
>AAA.454ESTABI.17
AGATGGGACAAGAATAAGCTAAAGCGCACACAGACCTTCTACCGGTAGTGCGTTGAACCCGCTTTGAGGTCGGGCCAGAGTAGTTCTTTCATAGCGCTCACCTTTGGCGACCTCAAAAACCGATGGTTACATTTCCAACGTTGCTTAGCAACGGGTAGCCATAGGGGGAAGAAAATATTAATTATGTGTTTGTTTTACCGATATAAGAAAAACTATGGACAATTTTTAAGAAAATACACGTAATTTATGATTATCATGGGATTAGAATTTGATTAAAGTTGTGAGAAAGTTGTTAAATTTGAAATAAAACTGATTAATTTGTAAATAATGTTATTACTTTGAAGAAATTTTAAAATAAGACCTTCAGCAAATTGGTAAGAAAATAGTAGTTATTGAGTAATACTTATTAAAATTACCAAAGTTTTATAATTTTTGACAAGTCTTGATAGATCTTTAATAAAATTTGTTAGTACTTTGAATAAAAAAATTTTAAAAAAGTTACAACACAGTAGCAAATCGTAAAGAAACTAGTACTTATCAGTTAATTAAATTAACTAAGTTGTAAAATAATTGAAAAAATTTGTTAGATTTTTTAAAATTTTATAAGATTGTTAGGTAATTGTTCTAGGTACTTGTTGAATAAAAATTAATGTATTTTATCAACAGCTCATAGTTTTTAATCGTACAATTTCTCTTCATTCCTGGAAATAATCGTAAATATTTGGATTATTCAGAGAATTGTCAATAACAACATAAGTAATGGGTAACATAAATTTTTTAAATACTAATCAATTTTAGTTTTTAATTAAATTACAAATATAATAATAAAATCAAATAAATACTTGAATGTGAATCGAAAAATTTCTTAGAACTGAAATCTTATCGATATATTCTGATTAACCTTAAATCAATGAAAAAAGTAACAATTTTCCTAAGTATTTTATAAATTCAACCAACTCAATCCCCTTTAAAAAAAAATACTATAAATTCGACTCTCAACCAATCATTCCTCTTCAAATGTCATTTTTCACTCCATTATACCAACTATATTCATGATTTTTATAAAAGCCTATCAAGTAGATAATATTTACCTTTTGAATACCAATATTCATTCCAGTAAATTTCTTTAGAAATATTATAAATTCTCTCTTGACCAATCATTTTCCATCAAATAACAATATTTCCAGCCATATTCAATATTTTCATAAAAATTATAAAATTACCCATTAAGATAATATTTACCCTTTTAAATAACAATATTTTAACCAACTCACCCCCTTAAAAA
>AAA.454ESTABI.18
AGATGGGACAAGAATAAGCTAAAGCGCACACAGACCTTCTACCGGTAGTGCGTTGAACCCGCTTTGAGGTCGGGCCAGAGTAGTTCTTTCATAGCGCTCACCTTTGGCGACCTCAAAAACCGATGGTTACATTTCCAACGTTGCTTAGCAACGGGTAGCCATAGGGGGAAGAAAATATTAATTATGTGTTTGTTTTACCGATATAAGAAAAACTATGGACAATTTTTAAGAAAATACACGTAATTTATGATTATCATGGGATTAGAATTTGATTAAAGTTGTGAGAAAGTTGTTAAATTTGAAACCTTAAAATAAGACCTTCAGCAAATTGGTAAGAAAATAGTAGTTATTGAGTAATACTTATTAAAATTACCAAAGTTTTATAATTTTTGACAAGTCTTGATAGATCTTTAATAAAATTTGTTAGTACTTTGAATAAAAAAATTTTAAAAAAGTTACAACACAGTAGCAAATCGTAAAGAAACTAGTACTTATCAGTTAATTAAATTAACTAAGTTGTAAAATAATTGAAAAAATTTGTTAGATTTTTTAAAATTTTATAAGATTGTTAGGTAATTGTTCTAGGTACTTGTTGAATAAAAATTAATGTATTTTATCAACAGCTCATAGTTTTTAATCGTACAATTTCTCTTCATTCCTGGAAATAATCGTAAATATTTGGATTATTCAGAGAATTGTCAATAACAACATAAGTAATGGGTAACATAAATTTTTTAAATACTAATCAATTTTAGTTTTTAATTAAATTACAAATATAATAATAAAATCAAATAAATACTTGAATGTGAATCGAAAAATTTCTTAGAACTGAAATCTTATCGATATATTCTGATTAACCTTAAATCAATGAAAAAAGTAACAATTTTCCTAAGTATTTTATAAATTCAACCAACTCAATCCCCTTTAAAAAAAAATACTATAAATTCGACTCTCAACCAATCATTCCTCTTCAAATGTCATTTTTCACTCCATTATACCAACTATATTCATGATTTTTATAAAAGCCTATCAAGTAGATAATATTTACCTTTTGAATACCAATATTCATTCCAGTAAATTTCTTTAGAAATATTATAAATTCTCTCTTGACCAATCATTTTCCATCAAATAACAATATTTCCAGCCATATTCAATATTTTCATAAAAATTATAAAATTACCCATTAAGATAATATTTACCCTTTTAAATAACAATATTTTAACCAACTCACCCCCTTAAAAA
>AAA.454ESTABI.19
TTTTCTTAATCAGTGGTTTGTTTATGCAAAATTATTGATAGAGCTTTTGCCTGATGATTTTTTGTCGTTCGCTAATTTCAAACGATACTTCCAATCATGCGAGAGTGCTGGAGCTAATCTAATAAAATTATTATTCAATAAATCCAGTTCCGCATTGCAGCAGTCAGTTATTGAAAATCTCCTTTACAAGAGCTGTAAATAGCAATGATGTCGAGCTATTTGATCATTTGATACGAACGGAAATATCGGACCGAAATCATTGGGAAACGGTGAAAACTTATTACATTTATATTGCAAGAAAGGAAGATTGAATTCGCATGGAAATTATTGGATTCAGTAAATCGAGGAAATTTGTCAAGTTGCGAAACTAAATAATCAAATTCCGCTCCAAATTGCAATTGAAATGAAGAAATGGATCTTGTGAACGCTTTGATTATTGAAACCAAGGATTGTGATAGTGAGAATGAAGGAGGTACATGTGCACTGACGCAATTATTGGAGAAAATATCGATTTCCAATAATGTGAATTTTAAAAGGAAATTAATCTCAGCTATTAAATCAATAATCTCATTGGGCGGTGACATTTATAAGATGACGTCACGTGGCCAGCATCGGATTATTGATGCGTGCACTGACAGTGTTGCCAAGGAGGAAATCGAGAGATATCACAGAAATAATGCAAAACCATCAACTGAAGAAAATAAACCTGATAATGAAATAGCAATGTGCAAAATATGCCAAGATAAACAGGTAAATATTGTATTCCAATGTGGCCATTTGACATGCGATCTCTGTTCCGATCAGTTATTCGAATGTCCTTTCTGTAAGGCTGACATTGTCACTAGGACTAAAATGTTTTTCAGTTAGGAATTTTCAGCTGACATTTTTATTGGCTTTTACAATTGATTAAACTTTATTGATATTTGTGATCAATAAATTATTGATTTTTTTATTTGTTCTGTTGAAAAATATATATTCCACCAATAATTATTCTGTTTTACTTGCATGAATTGAGTTACCATGGTAACTCAGTATTGATTAGTATTAGTTTTGTGTTGTTTTCTCTAGTTCAATTATCGCACAATAAATTTT
>AAA.454ESTABI.20
CCTAAAACGTGGATTTTAACAATGAAAGGGAATTAAAAGTTCAAAATTTAAATTTGTATTATAAATTATAATTTTTCAAATTTATTCAAGCAGTTCTATACATTTTCTTTATAAAAGCTGTTGATGCAGTTTGAAATAGTTGTTAACATTTTAGCAATATTTCATTTAAATTAAAGAATACTGGTGGGTTACAGGGTTTCCAAATCTTGCTTATCTTTCTGGTTACCCTAGTAACGCCATACAAAATGATGCTGATCGCCACTTGGCACCCGTTGCTAGGCAACGTTGGTAATGTGTTCAAGTGGTGGATTGCCCGCAAAAATTGAGTACCATGTGCTAGTACTATAGTTGCTCGGACAACCCTCGGGTCCACGAGCCGTCGGTAGAAGACCTATGCTCGCTTTGCTCTGTCCCTCATAACTATTCAGGATTAGGTTCTCATTAGACTGTGGAACGAATTGGCGGTGTGATGAAAGATGCTTAGGACAATGTTGGCATATGATTATGTTGAAGTAACAATTCAACTGAAGATAAAACTATTCTATTTGATTCAAATCACACATGATATATCTACTGTTTGTCGTTTTGGAGTTGGGTTGCTCGACGTCGGGCACGCTCCTTGCGTCCCGGTCGACGATTGTTTGTTGGAGTGATAGGTTGTTCTGCTGGCTTGGTGGTTGTCTGCGGCATTTGGGTTGGGGCGAAGATGAGCGGATAAGTTACCGCTTCACCTTCCCGGCATACCGCTAGGGCGACTTCGAGTCCCCGAATCTGAGTACGCAGACTCCGATTGAGCTGACGCTCCTCGGCCCAACCTTTCTGAGCCGCCGTGAGTCGGTGGTATACAGCTCTCATTTTTGTTGGATCAACCCATGTCGCTTTTACTTGTTGAGTCTCTCGAGTTAATTGAATGACCTGGGCGAGTAACTCTGCGTTCGATTGTCTTGCGCGTGCCAGTTCCGCTTGTAGAAGTTGTAGGGATGACATTACTATAATAGAAGAGAGCATTTAAATTCCTCATTGCCTCCATTAAATCAAATTTTATTTAGTTAAACAAATTATATAAAGCAAGTTTATTTATGGGATTG
>AAA.454ESTABI.21
CATAAGAAAGAGAAAGCATGGCGTCTGCACCTAAAATACAGAAAACTGAAAGCAATGGAAAAGTTGACCAAGATCAAGTTTTAAATTCTTTAATTGAAAAAATTGATGAAGTTCAAAGTGATATTGACAAACTGAACGAGCAAGCTAGTGAAGAAATTTTAGAAGTAGAAAAGAAATTCAATCAAAAACGTCAACCATTATTTCAACAAAGAGCCAATTTAATCAAAACCATACCAAATTTTTGGATTAATGCTTTAAGCAATCATCCTCAATTGATGACACTAATCACCGAGCATGATGAAGAACTATTACAATCATTAACAAGTTTAGATGTTGAAGAATTCGACGATATCAAATCAGGATTCAAAATAATAATGACGTTTTCTTCTAATGAATACTTCACAAATACAACTATTACAAAGTCAATCCACGTTGGTGAATCTGAAATTAAGACAACTTGCGATACAGTTGATTGGAAAGATGGCAAAAATTTTGTCAAGTCATTAAATGAATCTTTAAACAAAGCTGCTGCTGGAAGTAAAGGTGGATCTAGTTCACCTATAAGTTTCATGCAATGGTTTACATCTGACATTGCCAATTCAATGGTAGAATTAGGAGAAGTCATTAAAGATGATTTGTGGCCAAATCCCCTACAATATTATTTAGCTGTTGAAGATGATGACGATGATGATGTTGCGGAAGATGAGGATCTAGAAGAGGAACCTGAGGACGGTTGTGATGACGATGAGTAACTGTAAACATTACTGCATTTTCCATTGTGAATGAATGTTGATTTCAAAGAAATCTGTATATTAATGTTTTTGTACGTTGACTTTAGTGAGAAAGTTTTATTAGTTTAAAAATAAATATGTCTGCAAATACTGTAAATTTTTTATTTCAATTTGGTGTTTTGATAATATCAAATTTGAGATAATTTTCAGTATTCTCATTCTGTCGATTTCATTGCTTGTGCATCATCGCTGGGATACATCCTAAAATGTAAATGAATTAAGCAATGAAATATTTATATGAATTTTGTATATAGAGTTTTTTAATATCTATTTTAATTGTAAGTTTTAGAAATTAATGATTGTAGCTTCATTAATGTGAATGTTTTCATTTTAAGTATAATTTATCAATGACTTTGTTTTCTTCGTGTAACTTAATTTATATAAATTTTTAAACAAAGCAAATTGTAATTAAATAAATATTGGATGTTTGTAGCTTTATTTATAAAATGAATTTTTCACAATTTATTATTTACAAATTATGCATAAAACAATGAAATTATAAAAACTTAATTTTATTAATTGAAATAACTTGGAGATGGTTGATAGGGCTACGTAATAATAGTTATTATGTTATGAACAATTGGAATGATCAGAATAATATTCATAATGACATTTTGTGTAGTCATATTTTTTTTTAAATTTAGACTTAGGTATCGTACTAATGGTGGGTTACAGGGTTTCGAATCTTGCTTAACTTTATGGTTGTCCCAGTAACGCCATACAAATGATTCTAGCTGCCACTTGGCACCCGTTGCTAGGCAACGTTGGTAATGTGTTCAAGTGGTGGATTGCCCGCAAAAAGTGAGTGCTATTGCTAATACTATAATTGCTCGGACAATCCTCGGGTTCACGAGCTGTCGATAGAAGACCTGTGCTCGCTTTAACATTATTTGGTCCCCTTGCGTTTTAGTTTCTATGTTTATCTATTTGTTTTGCCGACATTAGTTTACCATGAAATAAGTGTTATTGCTGATCTAACCTTTCTACAGTGCTACTTCAGCCTCAAGATGTTATAAAATAATAAAATGTACATGAAAACCACAATGTATGAATGATGTTTTATTTATCTAAAGATTAGAGGATTGTGATGGATTGGAAGATCGAGCGGCTCGGCGCTTAGCCCGCTCCTTACGCCCAGGTCGTCGACTGGCTGTGGACGGGGTGATTGGAGTAGTTGCGGGTGCCGATGGAGTAGATTTTGCTTCGCGATAGGCCAATTGAGCAGGGGCGAAGACTAGAGGGTAGGTCACCGCTGCTCCCTCCTGACAGGCGGATAACGCTACCTCTAACCCTCTGATTTGTGTCTTTAGGCCCTGCACTAACTGCTTTTCTTCTGCCCATCCCTTCTGGGCCGCAGCTAGCTTTTGGTATAATCGTTTGATTCGCGTGGGCTCGATCCATGTTGCTTTAATTCGCTGCGCTTCCCGTACTAATTGAATAAGTTGTTCGTGCAAGTTCTTATTAGTTTGCCTTGCCTGGGTTAGCTCATTCTGGAGTAACTGCATGAGATCCATCTCTGGAATAACAAGAGTTGAATTTCCCTGACGATTATTAATGATAATTGGGTTTAAACTCAAACAGATTTATGTAAAAATGAAGTAAACTATAATAATAAAAGAAAGAAGTGGCTTATAATACTAATATTCAAATTATTAACACAAGAGTCAATCGTCTGCAGGAATCGCTTGATCCCTTCTTCTGGTGAATAGCCAGGGATCACGAACACTGGCCTTTTGAGGTTCCGAACTGGCCTTGGTGATGGTGGGTATCTACTGGCTAACCGTCCTGCCACCAGATCATCTTGGACGTTGGCCAGGTGTGCTGTGGCCCTTGCCACATCTGCTTCGACTTGACGTTGGAGTTGGAGGAGGTCCTCCAGGAGCTCTTGGGCCTGAGTTAAGATATCCTGGGAAGGGTTAGGCTCGTCAAACGGCTTCCGGAACTGCCGCATGAATTCCTCCGGGGATATGTCTTCAGCCTGGTCATCTTCAGGCATGGAAGGGCATCGCTCTTGATACACCCGATTCCATGCCTGCCTCCATTGTTCCACTACATGGGCAGGGAGTTCGATCATAGCTCCGGTTGG
>AAA.454ESTABI.22
GCTGACAGAAATGAGTGGATGCATTGGGACGTTTTGCTTCAGAATGAGAGTTGTGGGAAAGTGCACCAGATGGAAATGAATGAAGCTGAGGCAATGTTTTGCTTCCTCTGCTAGCGTTTATGACAGCCCAGAAAGGACGTTTAGTCTGCACAACTGCTGCTAATGATTTAGAAGTGAAGGGAAGTGCCAGACTTGCGACAAACATTTATATTTGAAAAGAACGCGTAATTGACTTCATGCGTATCATTCAAACCGGGAATAATCACAATCATTTCAACAAAGCCTTCCGCTCACAAGAACAATTATGTTATCCACTTTCTTTGTCTGGAGTTGTTATATGGAATTTTTGTGCTCATTTTGTGTATTGCTGCAGTTATATACTTTGTGTTGCTCTCTGTAATTGTAAATGTGAATAATTTTACTGCAACAAACTGAAATCAGTAAACAATATTATATCCCAGTTGCGTATTAATCTCAAATGGTTAACGGACCAGAAAATTGATGTGATTTTATCCGGGTGCCAAATAGCCGCTGACTACAGCGCTTCACATTGACGTAAGCCACTGCATAAATGCCTCACATTGACTGTCACAATTCAGGGCGCCAGCGGGGGGATTAATGCGGCTTGCTGCCACCGACAGCAATTATCTGCCTAATTATTTCAATCAATCAATTTACTTGTTGGTTTGTTGATTGAGAATCGATATTATCGATTTGTTGTTTGAACTGTCTATTTTCCCTGCTCAAAACTGTGATTTCATCCCTCAACAATTGAATCTGAGTGCGGCTTACTACCGTATTGTCAGCCTCCTTCAATGCCATGCGGACCATTCTCACTTTTATTTTATCATATTGCTGATTGATTTTATTATTTTCTCCCTTCAATCTCTCAATTTCTTCCCGGTTTTCAGCTCTTTCGCTTCCATGCGGCCCATTCTCTGCCTCAATTCCATATTTTCATTCATCATTGATTCCATCTGACTGTTCAAATTATTGATCATAGCAATCAGCAAGTTGCTATGGCAATAATTACTCTCATTGAGATGGGCATTCATTTCGTCACTTGCCACCTCATTTATTGCACATCCAAACGTATTGAATGGGCAGCTGATTGGCCGCTTGTCGCAGTTATTCATGTGCTCCTCCATCTTGATCAGCTCGGTTTTGGTTTCACAATTTTGCCTTGGGCATTTCACAATAACTTTTGATATCCTTAAATTGGCTGTATGATCTTAGAAACATCCTTAGTGAAATTAATCAATTGAACTTGACAATATTCTGCCTCTCCTGGACAGAATTTATCATTTGTACTCAAATATTGCTCAATGCAATTTGAACAAAACCGACAACCGCAAGGCGCATTGCAAGCTTTTATCATTAAGCATTTGCAAATTCTGCATTTCAATTCACTGCTGATTTCATTATCAGACTCAAATTGATTTTCTCTCATCATTTTCCATAAGTTTGTAAACATTTTGTCTAAAATTTAATAAAAATTAGTTTAAATGGCAAATAATAATTATTAATGTAAAAATAATAAAATATATTCCACAATTGCAAACATCAAATCATTTCAACATTTTACAACTTTCATAAATCACAATTATTATATCAATTATTTCAGCTAACCTTTATAATTTCAAGTTTTGCACAATTT
>AAA.454ESTABI.23
AGAACTATGGGAAATGATGAGTAAAAATAAATTTGAATCTGCTAATGAAATCAGCAGTGAATTGATATGTATCATTTGTAAACGTTTATGAGAAAAGCTTGCCAGACTCCTTGCGGTTGTCACTTTTGTTCCGATTGCATTGAGCAATATTTGGATGAAGATGATAAATTCTGTCCAGGAGATTCAAACTTTTGTCAAGTTCAAATGATTAATTTCACTAAGGAGTTTCTCCACTTCATGCAACTAATATAAGGATATCAAAAGTTGTTGTGAAATGCCCAAGACAAAAATGTGAAATCCAAACCGAGCTGAGGATGATGGAGGACCACATGAGAACATGCAACAAACGTCCAATCAGCTGCCCATTCATTTCAATTGGCTGTGAAATGAATGAAATAGCCAATGATGAAATAAATCTCCATCTCAATGAAACCAATTATTGGCATAGCAAATTGCTGATTGGCGTAATCAACAATTTCAATAATCAGATGGAATCAATGATGAATGAAAATAAGAAATTGAGGGTTTGAGGACTGATTGCAATATTGAATTGATATTTGTAATTGCAGTTGAGAATGTGCAAAATGTCATTGAAGGCGGATGACAATACGCAAGTAAGCAGAAATGAGATTCAATTGTTGAGGGATGAAATGACTGAATTGAGTAAGGAAAACCGCAAATTCAGACAACAAATTGATACTATCGAGTTGCAGTCAGCAGATCTACAGAAAATGAATCAGATGAAAGCAAATGAAATGAAAAACACCCAAAAAATTGAGGATTTGAATGATGTAATTGAAAAAGTAAAGAATGAGAATAAATCATTGAGAGATGAAATGACCAAACTGAGGAAGGAAAACAGCAAATTCAGACAACAAATTGATACGATCGAGTTGCAGTCAGCAAATCTACAGCGCGTTATGGTTGTACTGAAGAACGAGTATCGGTCAATGAGCAGCCAGATGGAGACCAATGCTGAGGCAATCAATCAGATCCGGATGCAGATCGAGAGGATTGAGATCAATTCACAACAGCAAAGTGATGCATTGAAACAAAACTGTGAGCAGCAGCAACTGCAAGCCAATAAAAATCTGGAAATGGAGAAATGCGCCAATGAAATTCCGCAGATTCAATCAATATTTGGAGAAAATATATTGAAATCGGGATTTTTTGAATGGGAAATCGATAAAATATCAGAACAAAGGAGAGATGAAACGATTTACAGCAAGCCATTTTATTCCGGGCCATTCGGGTACAAAATGTGCTTGGCGGTGATTATTGGGATTGATGATTATATTGATGTTTGTTTCCATTTGATGCGCGGCGATTTCGATAACAATTTGGAATGGAGATTCAAATATGAAGTGGCAGTTGATGTGATCGATTCAGCAAATGGAAACATTATTCACAGCAGATCAGTAAAATATTCTGATTGCCCTGATAATGCCGGATGGAGGAAGCCAGCACGTGACAGAAATGATCCAATTTGCATTTATTATCCTATCTCAATCAATTCAGCAGCAAAATCAAATAAATTGCTGCTCAGATGTAAAATCGAAAAAATTGTGACAAATTTGAACAAATATTTGAATAAAAATTGATTTATTTT
>AAA.454ESTABI.24
TAACCATACATTCACCATGACAAATTAACAAAATAGGAACAAAAGTTTTAATAAAAACTGTGATTGTTGAATAATTTGTTTAAATGTTTCATAATTTTTCGATGTTACACTTCAGTAGAAAATTATTATTTCTCACAGCTGCTTTTTTGATTGAGATAAAACCAAAATAATAAAATATGCGAATTGGATTATTTCTGTCATTTGATGGCTTTCTCCATCCAGCGAGATAAGGGTAATCGGAATATTTTATTGATTTGCTGCAAATAAGGTTTCTATTTGCTGAATCTACCGCATCTACTGTCACTGTATATTTAAATGGCCATTCCAATTTATAATCGAATTTACCACGCATCAAATGGAAATCAATATCAATATAATCATCAATATAATAATCCCTAACATTAATCGCCAAACACATTTTGTACCCGGATGACTCAGAATAAAATGGCTTGCTGTATATCCATTCCTTTCTCTTTTGCTGTGAAATTTTATCAATTTGCCATTCAAAAAATCCAAATTTTATAAAAATTTCATTTCCAAATGTTTGAATAAGCCGAATGTCATTGTCACATTTCTCTATTTCCAGTTTTTTATTGACTCGTAACTGCTGCTGATGCTCATATATTTGTTTAAATTCATCACTTTGCTTTTGGAAATTTATCTCAACCTTCTCGATCTGCATCCGGATTTGATTGATTGCTCCAGTATTTGTCTCCATTTCGCTTCTCAATGATCGATACTCATTTTTTAATGCCTTCATTTCTTTATTTGTTTCCTCCATATTCCTGGCGTTTTCCAGTTCTTTCGCTTCCATCTCACACATTTTCTGTTGTTGGTTTGTTGATTGAGAATCGATATTATCGATTTGTTGTTTGAACTGTCTATTTTCCCTGCTCAAAACTGTGATTTCATCCCTCAACAATTGAATCTGAGTGCGGCTTACTACCGTATTGTCAGCCTCCTTCAATGCCATGCGGACCATTCTCACTTTTATTTTATCATATTGCTGATTGATTTTATTATTTTCTCCCTTCAATCTCTCAATTTCTTCCCGGTTTTCAGCTCTTTCGCTTCCATGCGGCCCATTCTCTGCCTCAATTCCATATTTTCATTCATCATTGATTCCATCTGACTGTTCAAATTATTGATCATAGCAATCAGCAAGTTGCTATGGCAATAATTACTCTCATTGAGATGGGCATTCATTTCGTCACTTGCCACCTCATTTATTGCACATCCAAACGTATTGAATGGGCAGCTGATTGGCCGCTTGTCGCAGTTATTCATGTGCTCCTCCATCTTGATCAGCTCGGTTTTGGTTTCACAATTTTGCCTTGGGCATTTCACAATAACTTTTGATATCCTTAAATTGGCTGTATGATCTTAGAAACATCCTTAGTGAAATTAATCAATTGAACTTGACAATATTCTGCCTCTCCTGGACAGAATTTATCATTTGTACTCAAATATTGCTCAATGCAATTTGAACAAAACCGACAACCGCAAGGCGCATTGCAAGCTTTTATCATTAAGCATTTGCAAATTCTGCATTTCAATTCACTGCTGATTTCATTATCAGACTCAAATTGATTTTCTCTCATCATTTTCCATAAGTTTGTAAACATTTTGTCTAAAATTTAATAAAAATTAGTTTAAATGGCAAATAATAATTATTAATGTAAAAATAATAAAATATATTCCACAATTGCAAACATCAAATCATTTCAACATTTTACAACTTTCATAAATCACAATTATTATATCAATTATTTCAGCTAACCTTTATAATTTCAAGTTTTGCACAATTT
>AAA.454ESTABI.25
TGCTATGACAATAATTGCTCTCATTGAGATGGAGATTCATTTCATCATTGGCTATTTCATTCATTTCACAGCCAATTGAATTGAATGGACAGCCGATTGACCGCTTGTCGCATGTTCTGATGTGCTCCTCCATCTTGATCAGCTCGGTTTTGATTTCACAATTTTGCCTTGGGCATTTCACAATAACTTTTGATATCCTTAAATTGGCTGTATGATCTTAGAAACATCCTTAGTGAAATTAATCAATTGAACTTGACAATATTCTGCCTCTCCTGGACAGAATTTATCATTTGTACTCAAATATTGCTCAATGCAATTTGAACAAAACCGACAACCGCAAGGCGCATTGCAAGCTTTTATCATTAAGCATTTGCAAATTCTGCATTTCAATTCACTGCTGATTTCATTATCAGACTCAAATTGATTTTCTCTCATCATTTTCCATAAGTTTGTAAACATTTTGTCTAAAATTTAATAAAAATTAGTTTAAATGGCAAATAATAATTATTAATGTAAAAATAATAAAATATATTCCACAATTGCAAACATCAAATCATTTCAACATTTTACAACTTTCATAAATCACAATTATTATATCAATTATTTCAGCTAACCTTTATAATTTCAAGTTTTGCACAATTT
>AAA.454ESTABI.26
ATTCTCCGACCCTTTGGCAATTTCACAAACTGAGGAGTAATTTAACAAATCATTCAACTTATTTACATACACATCATGGTCAAGAATAACTATCCCATTTCCTTTGTCAAACTTACAGATATTTATATTTTTTTAGCTAAGTTTTTTAAAGTCATAAAATCCCTAATATTCTGCTTTTTGTTTTTATCGATATACTCCATCGTACTTGCACTTAACGAGCTCTTCACATAATTACCATTAATGCCTTTCATCGATCGGGCTATATGAAAATATAAACTTTCAATTTTTGCACACAATTTTGTTTCATCCAAGCGATTCTTAATACAGTGATTTGGACCAAATTTTAAAACACGCTCTTCATCATCATTCAACACTATTTTACTCAAATTTATCACAGTATTCTCCACACTAAATTTAGAAATCCCAAATATTTTTCTCAAATTAATCAATTTTTTAATATGAGCATCTCTTTAGATTTTATTTGCACAATCGAATTTTTGATACACCATTCTACACATACCTGTAAACAAAACTCATTCGTAGCATTATTTAACATTAATCCAATATTTGTTAGTTTTTTATCAATGGAAGTTCTCCTTATTTTCTCTGATTCCAACATTCTTCTTAACGTTCTTCTATGTATTAATTGGACATCTTTACTGGAAAGACAATCACTTAGTTTCATTTTAAAAATGAAAGAAGGAATCATCTTTTCTTCTAAACAAGTCTCAAGAAAACTAATGTCTAGTTCCTTTCTTTTGAGGAGTTATAAACCTTCATAAACCTTTTGAATATTGGAACAGCTGCAACATGATTTATAAATAAATAATTAAATAAATTTGGCAACGATTTAATTAAAAGATAACGCCAATAAAAAACTTTTCGTACGATATATTTCGATAGCATAACTATCATCTTCAGGTACTCAAAACCAACTAAAAATATTAAATTAACATTTAATTTAAACAAATTATTTTTTATTAATTTAATTTTGTAATAAATAAACACTTAAAAAATATTCAAATACTTTTAACTAATTTTAAAATGTTATTTATATAAATATTATAATTTTTTATCTATATTATAATTTTTTAAAAATAATGTAATTTAAAAATTCAATTATTTTAATAATACTTAAAAAAGTTTTTTTAAAAAACAATACATAAACATGATTTAACATACGTAAACTATTTAAAAACATTCAAAACATTCGTAGTCACAGCACTTTGCACATTAATCTTTGGATCCAATGACCTTATCAGCAATGCTTCACATATCACGCGTTCCCAATAATTATTAAAACTTTTCAACAAAATTCTAAAATCAGACATTCCTATTTCACTTTTACAGCCTCTATTGTGCTCACTAATATTGGTCAAACCCTTCAATCGACAATGCTCTAGAACTCGAGTACAGAGATGACGGGAAGTCTCTCCAATGTATGTGGCATTACACCCATTACATGTAAATTGATAAACGAGATCAGAACACAATCCAACCGGAGTTTTTGATTTATTAATAAACATATTGCGTACCTTACACGAATTAGAGACGATCTTATACTCTAAATTTCCCATCTGTTTACTTAACTTCCTCTTATAATTTGTAAAACCTTCAGAGTACGGCAATACTAACACATATTTAGGCTCAATTTTTTTATATCCATTTTTACTATTATTTAGATCAACACTCAATTCACACTCATTTGACAAATTACACTCAGACTTTCCAAAACATGGATCCTTAGGATTTTTAATCAATTTGTCAACAGTCTCTTTTATCATCAACAATAAAAATGATTTAGAATATCCATTCTTTATCAACAACTCAACCAATTTATCAACACTTTTTACCGAATTAGCAAAAGTAGAAGATAAAGACCATGAACGATAAATCAATCCTTTCACCATATTTCTCTTATACTTAAATTCACAAAAGCTTTCTGGAGAAGTATAAAGACCAGTATCAGTTGGTTTTCTATAAATCTCTGTCTCATAATGTTTATCTTTGCGTTGAATTAACAAATCCAAAAACGCAATCGATGACTTTCTCTCCGTTTCACATGTGAATACAATGTTCTTATGTAAACTGTTCATAAAATGCAAAAACGGTTCTACATGTTTCTGGTTTTCAAATACAAGAAAAATATCATCCACATACCTTTTATAAACAAAAGGTTTTTCAAATTGGAAGAAGCAATTTTCTTTTCCAAACTAGCCAAAAATATTGATGCCATCGTTGGTGCTAAAGGGGAACTCATAGCGACTCCATCTATTTGTTGATACCATTCATTATTGAAAAGAAAATTGACATTTGAAGTAGCAAATTCAAGAAGTTTACGAAATGCCCTTCTATTCATAATGTGATGTTCAGAATCATTTTCATCCCACAACGCACAACATAAGTCAATTGTATCAACCAGTGGTACATTCGTAAACAAACTACAAACATCAAACGAAACCATAACATCATTCATACTTCGTTTTGTAGCTTTGCAATACAAGAAGATGATAGTACCTGTGCTATCGAGATGTATCGTGCGAAAGGTTTTGTATTGGCGTTATCTTTTAAACATAATTATGTTGCTGTTATATGATTTCTTTGATGGTTTTAAGGCCACAAATATAACAGAATACATCACGGTGGTTCAAACCACTTCTTGGTGAAGTCGAGAAGCTA
>AAA.454ESTABI.27
CATACACATATTTAATTCCTATATAGAAAAACTCCGGAGAGAAGATTTTAAAAGTGGCGCTAGGTGCATGAACACAATAAACTCAAATTTAAACGTCACTCGTTTTTAAATTGTCTTTATCGTGATTGCTTTCTGAAAATAATCGTTAGCATTATTTTATAATTAAATTAATTTGGCAACGATTTAATTAAAAGATAACGCCAATAAAAAACTTTTCGTACGATATATTTCGATAGCATAACTATCATCTTCAGGTACTCAAAACCAACTAAAAATATTAAATTAACATTTAATTTAAACAAATTATTTTTTATTAATTTAATTTTGTAATAAATAAACACTTAAAAAATATTCAAATACTTTTAACTAATTTTAAAATGTTATTTATATAAATATTATAATTTTTTATCTATATTATAATTTTTTAAAAATAATGTAATTTAAAAATTCAATTATTTTAATAATACTTAAAAAAGTTTTTTTAAAAAACAATACATAAACATGATTTAACATACGTAAACTATTTAAAAACATTCAAAACATTCGTAGTCACAGCACTTTGCACATTAATCTTTGGATCCAATGACCTTATCAGCAATGCTTCACATATCACGCGTTCCCAATAATTATTAAAACTTTTCAACAAAATTCTAAAATCAGACATTCCTATTTCACTTTTACAGCCTCTATTGTGCTCACTAATATTGGTCAAACCCTTCAATCGACAATGCTCTAGAACTCGAGTACAGAGATGACGGGAAGTCTCTCCAATGTATGTGGCATTACACCCATTACATGTAAATTGATAAACGAGATCAGAACACAATCCAACCGGAGTTTTTGATTTATTAATAAACATATTGCGTACCTTACACGAATTAGAGACGATCTTATACTCTAAATTTCCCATCTGTTTACTTAACTTCCTCTTATAATTTGTAAAACCTTCAGAGTACGGCAATACTAACACATATTTAGGCTCAATTTTTTTATATCCATTTTTACTATTATTTAGATCAACACTCAATTCACACTCATTTGACAAATTACACTCAGACTTTCCAAAACATGGATCCTTAGGATTTTTAATCAATTTGTCAACAGTCTCTTTTATCATCAACAATAAAAATGATTTAGAATATCCATTCTTTATCAACAACTCAACCAATTTATCAACACTTTTTACCGAATTAGCAAAAGTAGAAGATAAAGACCATGAACGATAAATCAATCCTTTCACCATATTTCTCTTATACTTAAATTCACAAAAGCTTTCTGGAGAAGTATAAAGACCAGTATCAGTTGGTTTTCTATAAATCTCTGTCTCATAATGTTTATCTTTGCGTTGAATTAACAAATCCAAAAACGCAATCGATGACTTTCTCTCCGTTTCACATGTGAATACAATGTTCTTATGTAAACTGTTCATAAAATGCAAAAACGGTTCTACATGTTTCTGGTTTTCAAATACAAGAAAAATATCATCCACATACCTTTTATAAACAAAAGGTTTTTCAAATTGGAAGAAGCAATTTTCTTTTCCAAACTAGCCAAAAATATTGATGCCATCGTTGGTGCTAAAGGGGAACTCATAGCGACTCCATCTATTTGTTGATACCATTCATTATTGAAAAGAAAATTGACATTTGAAGTAGCAAATTCAAGAAGTTTACGAAATGCCCTTCTATTCATAATGTGATGTTCAGAATCATTTTCATCCCACAACGCACAACATAAGTCAATTGTATCAACCAGTGGTACATTCGTAAACAAACTACAAACATCAAACGAAACCATAACATCATTCATACTTCGTTTTGTAGCTTTGCAATACAAGAAGATGATAGTACCTGTGCTATCGAGATGTATCGTGCGAAAGGTTTTGTATTGGCGTTATCTTTTAAACATAATTATGTTGCTGTTATATGATTTCTTTGATGGTTTTAAGGCCACAAATATAACAGAATACATCACGGTGGTTCAAACCACTTCTTGGTGAAGTCGAGAAGCTA
>AAA.454ESTABI.28
TATTCACCACAGATAACATTCCAAATGTTCAAAAATAATTTAATTTTAATGAAATTAAAAGATTTATTGAATTTGTAACAATTGAACTGCTAATGAGGATTTGTATAATGAATTTGATTGCGGTTTCATCAGCAACTTTCTGCTTGGCATTTCATTTATCCGCAGCGGTGAAATATTTGGCTGTCAACCAATCAAATTGCAGAATCGGCGCCAATTTGACCAATCCGTGCGGGTTTATTATCGATGTTAAAGGTGATATTAATGAGGATATCCGTTGCCAATTGCATTTCAATACATCCGATGCAACTGTGGAATTCTCCAATCAAATCATTTATATCAAAGGTCACAAGCCAATAACAAATGCCCATATTTTAGCTTCCAATTTCTCACCTCATTGCGGACATATCGACTTGCTACAACTTGTGGCGGTCACATTGACCCGGTCAATAAGACAATTAAATCATTTATTAGTGCTGAACTGTTTTATGATCTGCAAGGCTTGATTAGTAGAAATGAATCCCGATTGCAAATGAGTTTGACAATTCTCAATCCAGATCCAAATGCTTGTTCAGATCCAGGTAAATATTTATAAATATTTCAGCAAGAATAATTTCTCCCAGCTCTGACTGGACCTGTTCAACTAATTATTAATTGAAAATTGGAATCGAACTGATAAAAACATTAATAATTTTTCATTCATAATTG
>AAA.454ESTABI.29
TATTCACCACAGATAACATTCCAAATGTTCAAAAATAATTTAATTTTAATGAAATTAAAAGATTTATTGAATTTGTAACAATTGAACTGCTAATGAGGATTTGTATAATGAATTTGATTGCGGTTTCATCAGCAACTTTCTGCTTGGCATTTCATTTATCCGCAGCGGTGAAATATTTGGCTGTCAACCAATCAAATTGCAGAATCGGCGCCAATTTGACCAATCCGTGCGGGTTTATTATCGATGTTAAAGGTGATATTAATGAGGATATCCGTTGCCAATTGCATTTCAATACATCCGATGCAACTGTGGAATTCTCCAATCAAATCATTTATATCAAAGGTCACAAGCCAATAACAAATGCCCATATTTTAGCTTCCAATTTCTCACCTCATTGCGGACATATCGACTTGCTACAACTTGTGGCGGTCACATTGACCCGGTCAATAAGACAATTAAATCATTTATTAGTGCTGAACTGTTTTATGATCTGCAAGGCTTGATTAGTAGAAATGAATCCCGATTGCAAATGAGTTTGACAATTCTCAATCCAGATCCAAATGCTTGTGCAGATCCAGATCAAATTCTAGATGAAGGCAGAGCAGAAGGAAAACTCGATATTTTTTTAGCTGTAACCTTTCCAAAGAATGTCGCTGTGGTCAAGGATAATAATATCCATTCAACTGGCACATCTACATCGATTTGGAATGGGACTTCCAGGTTGATCTGGATCATTGCTGGCATGATATTTATATGGATTGCTTTGGCGGTTGGAATTATTGCGATATATTTATCTCAGAGATGGCGAGAATCTCAGACAGGAGGAGGAGGAGGGAAATGATGGAATAATCTAAAACATCCTACAGAATCATCTGTCAGATGCAAAAATAACAGTAACAGATTATATTTTATTTTTCTTTATCATTTGATCCGATCATGTTTATAAATAAATCTGCTTATTCTGCCTA
>AAA.454ESTABI.30
AAGAAATGTAATACTTATTTGAAAGTTACTTGTGTTTCCATATTTTAATATACATATTTTTGAATTATTAATTAAATATTTATTTTATATACAACTCATTTTAATACATATTTTTATATAATTTTGAAATATTCTTAAATTGTAATAATTTTTATCAATTTTGTGTACAATTTTACGATTGTAAGTAACTGAATTTCTAAAGAATTACTATATTTATCTAGGTGAAAATGGATTCCCTTTTGATGGAAATTGAAATGGCAGATCCAGAGAAATATGACAAATTTATTAATAAACTTGTGAAAGTAGTAACATTTAAAAAGACTATCCATATAGGATATTTTTACTCTATTGATCCAGTTTCAAAATCAGTTATAATCATGACTTATAATTCTTTGAAGTTAAATAAGATTGTAATTATACCAGGGACTTCTATAGATAAAATCGAAGTAACCATTTCATTAATAATATAATATTTTGTAGATTTTAGATGACATAGTTAATGAAGATATTGTTTCAAAACATAACTATTTATTTAGCAAAACTAATGAATGTGATAGCAAAATGATTAAAGAAAATTTGGCGAGGACTATAGAAAAACTAACAATTAATCGAATTGATTATGTTTATGATGAAGAAGAAAACGTTATTAAAGTCGGAAATGCACTGAAAATTGAATCGCCATTTACAATGGAATTTTGTTTCAGTGATAATTCAATTGTTTTGGATAAAATAAAATCTATTCTC
>AAA.454ESTABI.31
AGTAATATTTAAATTGAATTAAAACTATGTATCAGTTACTATGCATTCAATAGTTTTCGTAGGAAATTTCGGTTTTGGTTTGCATATTAAAAATAAATTATAATTTTATTTTTACTAATTTCTTATTTTATGCGATTTTAAATTTAGTTCTAATTGTCAATATTGGTTTTTTTTAGAATCAGTACAGAATTAAATTACATTCCAGCAATCTTAATATCATATGCTTAATCATAATTGCTGTACTTATTATCGTATTTTGTTTGATCAGTTTCGGGTATGATCCAGTGAGTGTTTATAAACGAAATTTGGAGAGACAAATTATTCAATACGTATGAAATAAGTTTTATGTATATTCCATATTTTTATATTCTTTCAACTATGTCGCTCGTAGTAAATGTTTGATATTTCCACCTGCAGCTTCAGAGACCTCATTATAATATTTTTATTTTCGTGATCGATTTTTAAATTTAGATTTTAAATTAAATTTCCAATTTGTT
>AAA.454ESTABI.32
AAGAAATGTAATACTTATTTGAAAGTTACTTGTGTTTCCATATTTTAATATACATATTTTTGAATTATTAATTAAATATTTATTTTATATACAACTCATTTTAATACATATTTTTATATAATTTTGAAATATTCTTAAATTGTAATAATTTTTATCAATTTTGTGTACAATTTTACGATTGTAAGTAACTGAATTTCTAAAGAATTACTATATTTATCTAGGTGAAAATGGATTCCCTTTTGATGGAAATTGAAATGGCAGATCCAGAGAAATATGACAAATTTATTAATAAACTTGTGAAAGTAGTAACATTTAAAAAGACTATCCATATAGGATATTTTTACTCTATTGATCCAGTTTCAAAATCAGTTATAATCATGACTTATAATTCTTTGAAGTTAAATAAGATTGTAATTATACCAGGGACTTCTATAGATAAAATCGAAATTTTAGATGACATAGTTAATGAAGATATTGTTTCAAAACATAACTATTTATTTAGCAAAACTAATGAATGTGATAGCAAAATGATTAAAGAAAATTTGGCGAGGACTATAGAAAAACTAACAATTAATCGAATTGATTATGTTTATGATGAAGAAGAAAACGTTATTAAAGTCGGAAATGCACTGAAAATTGAATCGCCATTTACAATGGAATTTTGTTTCAGTGATAATTCAATTGTTTTGGATAAAATAAAATCTATTCTC
>AAA.454ESTABI.33
AACCACGCTATTGTTTATCGGTTGATGATATAATTACAGTGGTCGAGATAAATTCTAGTTCGTCGCTCCATGTCCATCAGTGATTAGAATGGCTTTTGTGGATTATTTGCATTTGATTTCGGGAATCGGTGGAAAACGTATGGAACTGGTTGGAATTACAACTGGTATATCTAGCTGAGTTGCTGACCTCTCAAATTCGTGCTCTGGATGTCAATGTTACCCAACTTTTAGGTAATATGGGTGTTGAATCTTGAAATAAAAGTTCATTTTTTTTTTTATGTAAAATTTACTTTTAGTTTGTATGTTGTTTATTCGAGTTAGTGTGTATTAGTTTTTTGGCGGAATTGTAAATTTAAAATTGGGTTTGAATTGTGGTCAAGGTTGGAGGATTTGTAGTTTGAATTATTTTAATAAATTAAATTGCTAACAATAAAACGAATTTGTCTTATAAAGAAAACATATATTTAAAAATGTTTCATATGATCGATAATGATTTATCTAGTAGTGATTCGGAATCAGAAGATTTTTCAGCGGAAATTATGAAAATTGATATGTATAGAGAAAATGTTTTAAAAAATCCTCTTGATTATGATTCTCATTGGAAGTTAATTAATGCACTAAAACATTCAGAAAAGATGATTGAAGCAAGAGAATCAAGAGAAACTATGCATATTTATTATCCATTGTCCCCTGAAATGCGGAATGATTGGATCAATGATGAAAAGTCTATTAATTCAGACAAAGATTTCATACGTGCTCTATTCATTCATGCAATTAAAGATTATAGAAGTGTCATATGTATGGTTTGAATATTACCAATTTATGTTAGGATATTTAACTAATAAAAAAGAAATTAGACAATGTTTTG
>AAA.454ESTABI.34
GTAGTTTGAATTATTTTTAATAAATTAAATTGCTAACAATAAAACGAATTTGTCATATAAAGAAAACATATTTTAAAAATGTTTCGTATGATCGATAATGATTTATCTAGTAATGATTCGGAATCAGAAGATTTTTCAGCGGAAATTATGAAAATTGATATTGGAAGTTAATTAATTCACTAAAACATTCAGAAAAGATGATTGAAGCAAGAGAATCAAGAGAAACTATGCATATTTATTATCCATTGTCCCCTGAAATGCGGAATGATTGGATCAATAATGAAAAGTCTATTAATTCAGACAAAGATTTCATACGTGCTCTATTCATTCATGCAATTAAAGATTATAGAAGTGTCATATGTATGGTTTGAATATTACCAATTTATGTTAGGATATTTAACTAATAAAAAAGAAATTAGACAATGTTTTG
>AAA.454ESTABI.35
CTTACACTATCAGATTTTTTGCCGTTGATTTCGGGGATAATAAGTTCCCCACATAATTACATCTATTTCCGAAGAGAATTTATCTTTAATTTTGTTGGACTTGTCAGTGAATTTAAATAGGAATGTATTGTCGATCTGACTCCAAGCGTGCTTTTAAACAACAGTAATGAACTCCAAACGATATAAACTTTATTGATTAATACACTTTATCTCCACTTTAAAATGACACAACGAATTATCTATCAATCACAATTTGGTGCTTATTACGACCCTTCGGGAAGAATAGCACTTTTCGGATCAATTGGATTTCACAATCACTTGACTACCGTGACGGGTTTCTGAGATCGGTAACTCTGATTTAGTTGCTTTGCTTTGACTTCGCTTAATTTCTGTTTCAAATTTCTCTTTTCCTTGATTTCAACTTCTAGTTTTCTCCAAATTTCTCTTTAATACCTTTCTTCAATAATTTTCTGTAATTTTCTCCTTTTAATTCTTAGTCCAATTTTTCTCTCTTGATTCCAGTTGCGCTTCCTTTTTATACTCCGTCACCCAATAATACTTACTGATGTCAAATAGAATTTCCAATATCTTTTACCGCTAATTCCATTTGGGCCTCTATAATCACTGACAGCTGTCCAGATAAATAATTTTTTAGAGATGCCCTTTCCCGGATTCCCAAACAACATTCCTTCCCTTATCTTGAAAGGGCTTTCGAAATAACGTGCACATTTTCCTTTTGTTTTTGTTTTCCTAAATTTGCACTTGTTAATTATAAATGACCTTCTTTTATTTAATTGTCTGTTTTTATTGATTTTCTCTTATTCCCTTCTCGTTATTCGACATTTCTTTTTCATTCCCTTTTTATTAAGCTCCAGAACCACATCTTAATCACTTATGATTGTTTCCCCCAATCATTTTACATGTTTATTAATTATTTTACTCTATTATTTAGGTATCCTCAACACATATCTAGTTGGAGAGATTAATTCAAATTTTCCCTTACATTCTTCATCTCAAAATGAAATGCATGCTGAACATTCAAGTGACAGGCAAGCGGCTGTGACACAACTCCATTGAATCACTCGCTTCCAAATATTCGTGGCAACACCCAGCACAATGACGGCAACAGGGATGACGTTGATAGTCCCTGTCCCTCAATGGAGGCAGGAAACATAAATTAAAGTTCTGGCGACTAATAATAATAATAATAA
>AAA.454ESTABI.36
CTTACACTATCAGATTTTTTGCCGTTGATTTCGGGGATAATAAGTTCCCCACATAATTACATCTATTTCCGAAGAGAATTTATCTTTAATTTTGTTGGACTTGTCAGTGAATTTAAATAGGAATGTATTGTCGATCTGACTCCAAGCGTGCTTTTAAACAACAGTAATGAACTCCAAACGATATAAACTTTATTGATTAATACACTTTATCTCCACTTTAAAATGACACAACGAATTATCTATCAATCACAATTTGGTGCTTATTACGACCCTTCGGGAAGAATAGCACTTTTCGGATCAATTGGATTTCACAATCACTTGACTACCGTGACGGGTTTCTGAGATCGGTAACTCTGATTTAGTTGCTTTGCTTTGACTTCGCTTAATTTCTGTTTCAAATTTCTCTTTTCCTTGATTTCAACTTCTAGTTTTCTCCAAATTTCTCTTTAATACCTTTCTTCAATAATTTTCTGTAATTTTCTCCTTTTAATTCTTAGTCCAATTTTTCTCTCTTGATTCCAGTTGCGCTTCCTTTTTATACTCCGTCACCCAATAATACTTACTGATGTCAAATAGAATTTCCAATATCTTTTACCGCTAATTCCATTTGGGCCTCTATAATCACTGACAGCTGTCCAGATAAATAATTTTTTAGAGATGCCCTTTCCCGGATTCCCAAACAACATTCCTTCCCTTATCTTGAAAGGGCTTTCGAAATAACGTGCACATTTTCCTTTTGTTTTTGTTTTCCTAAATTTGCACTTGTTAATTATAAATGACCTTCTTTTATTTAATTGTCTGTTTTTATTGATTTTCTCTTATTCCCTTCTCGTTATTCGACATTTCTTTTTCATTCCCTTTTTATTAAGCTCCAGAACCACATCTTAATCACTTATGATTGTTTCCCCCAATCATTTTACATGTTTATTAATTATTTTACTCTATTATTTAGGTATCCTCAACAATATCTCCCCTCGAATTAGCTTTTGAGTTAGTATATAATATGTATATTTTAGTTTAAATTTTACTCCGATAATATAAACAACAGTGTCCCTTAACAATCTTACCATTATTTATAATTATTTTATTTTAGTGTTGCATGCCTCTTTTCTTTAAATTATATATATATTTTACGAAATGTGTATTTATCTCAATATCAACCGTTTCAATGTAAAACAGTACGTATTTATGCAACATAAACTGCGAGGCATTATAAGCATCAAAATTGATAGTAC
>AAA.454ESTABI.37
ATTTAGTAAAATAATTAAAATTTTAAAATAATTGTAAATATAGTATATTTATAATTAAACATGGATGACTACAAACAAACTGAAATCAAAACCTTTGAGTGGAAAAGACATTGGTTTAGCTGAAGCTTTATGTGTGTTAAATATAGTCAGTGAAAATATTTAAAACTTTAGAAAATCGTATGAACAAATGAAATTAGAAGCTGAAGAACAAGCCAAAAGTTGGACATTGATGTCACGTTTCAATAAAAAAGACAGCCACGTCGTAAACGACACTTCGATAAGTTAGCCTCAGATTATCGCTTTAACAACATGGAACATTTATTCAGAGTTGAAATATTTTATTTTGTTTTGGACAAAATAAATACTGTTGTGGTTTGTCGGTGAATTTAAATAGGAATGTATTGTCGATCTGACTCCAAGCGTGCTTTTAAACAACAGTAATGAACTCCAAACGATATAAACTTTATTGATTAATACACTTTATCTCCACTTTAAAATGACACAACGAATTATCTATCAATCACAATTTGGTGCTTATTACGACCCTTCGGGAAGAATAGCACTTTTCGGATCAATTGGATTTCACAATCACTTGACTACCGTGACGGGTTTCTGAGATCGGTAACTCTGATTTAGTTGCTTTGCTTTGACTTCGCTTAATTTCTGTTTCAAATTTCTCTTTTCCTTGATTTCAACTTCTAGTTTTCTCCAAATTTCTCTTTAATACCTTTCTTCAATAATTTTCTGTAATTTTCTCCTTTTAATTCTTAGTCCAATTTTTCTCTCTTGATTCCAGTTGCGCTTCCTTTTTATACTCCGTCACCCAATAATACTTACTGATGTCAAATAGAATTTCCAATATCTTTTACCGCTAATTCCATTTGGGCCTCTATAATCACTGACAGCTGTCCAGATAAATAATTTTTTAGAGATGCCCTTTCCCGGATTCCCAAACAACATTCCTTCCCTTATCTTGAAAGGGCTTTCGAAATAACGTGCACATTTTCCTTTTGTTTTTGTTTTCCTAAATTTGCACTTGTTAATTATAAATGACCTTCTTTTATTTAATTGTCTGTTTTTATTGATTTTCTCTTATTCCCTTCTCGTTATTCGACATTTCTTTTTCATTCCCTTTTTATTAAGCTCCAGAACCACATCTTAATCACTTATGATTGTTTCCCCCAATCATTTTACATGTTTATTAATTATTTTACTCTATTATTTAGGTATCCTCAACACATATCTAGTTGGAGAGATTAATTCAAATTTTCCCTTACATTCTTCATCTCAAAATGAAATGCATGCTGAACATTCAAGTGACAGGCAAGCGGCTGTGACACAACTCCATTGAATCACTCGCTTCCAAATATTCGTGGCAACACCCAGCACAATGACGGCAACAGGGATGACGTTGATAGTCCCTGTCCCTCAATGGAGGCAGGAAACATAAATTAAAGTTCTGGCGACTAATAATAATAATAATAA
>AAA.454ESTABI.38
ATTTAGTAAAATAATTAAAATTTTAAAATAATTGTAAATATAGTATATTTATAATTAAACATGGATGACTACAAACAAACTGAAATCAAAACCTTTGAGTGGAAAAGACATTGGTTTAGCTGAAGCTTTATGTGTGTTAAATATAGTCAGTGAAAATATTTAAAACTTTAGAAAATCGTATGAACAAATGAAATTAGAAGCTGAAGAACAAGCCAAAAGTTGGACATTGATGTCACGTTTCAATAAAAAAGACAGCCACGTCGTAAACGACACTTCGATAAGTTAGCCTCAGATTATCGCTTTAACAACATGGAACATTTATTCAGAGTTGAAATATTTTATTTTGTTTTGGACAAAATAAATACTGTTGTGGTTTGTCGGTGAATTTAAATAGGAATGTATTGTCGATCTGACTCCAAGCGTGCTTTTAAACAACAGTAATGAACTCCAAACGATATAAACTTTATTGATTAATACACTTTATCTCCACTTTAAAATGACACAACGAATTATCTATCAATCACAATTTGGTGCTTATTACGACCCTTCGGGAAGAATAGCACTTTTCGGATCAATTGGATTTCACAATCACTTGACTACCGTGACGGGTTTCTGAGATCGGTAACTCTGATTTAGTTGCTTTGCTTTGACTTCGCTTAATTTCTGTTTCAAATTTCTCTTTTCCTTGATTTCAACTTCTAGTTTTCTCCAAATTTCTCTTTAATACCTTTCTTCAATAATTTTCTGTAATTTTCTCCTTTTAATTCTTAGTCCAATTTTTCTCTCTTGATTCCAGTTGCGCTTCCTTTTTATACTCCGTCACCCAATAATACTTACTGATGTCAAATAGAATTTCCAATATCTTTTACCGCTAATTCCATTTGGGCCTCTATAATCACTGACAGCTGTCCAGATAAATAATTTTTTAGAGATGCCCTTTCCCGGATTCCCAAACAACATTCCTTCCCTTATCTTGAAAGGGCTTTCGAAATAACGTGCACATTTTCCTTTTGTTTTTGTTTTCCTAAATTTGCACTTGTTAATTATAAATGACCTTCTTTTATTTAATTGTCTGTTTTTATTGATTTTCTCTTATTCCCTTCTCGTTATTCGACATTTCTTTTTCATTCCCTTTTTATTAAGCTCCAGAACCACATCTTAATCACTTATGATTGTTTCCCCCAATCATTTTACATGTTTATTAATTATTTTACTCTATTATTTAGGTATCCTCAACAATATCTCCCCTCGAATTAGCTTTTGAGTTAGTATATAATATGTATATTTTAGTTTAAATTTTACTCCGATAATATAAACAACAGTGTCCCTTAACAATCTTACCATTATTTATAATTATTTTATTTTAGTGTTGCATGCCTCTTTTCTTTAAATTATATATATATTTTACGAAATGTGTATTTATCTCAATATCAACCGTTTCAATGTAAAACAGTACGTATTTATGCAACATAAACTGCGAGGCATTATAAGCATCAAAATTGATAGTAC
>AAA.454ESTABI.39
CCAATATTTTTAATTAATAAGCGCAAAAATAATACAAAATCAGTCGAAATGTACCAAATTTACGAACCAACTATTAAAACCTTGAAAAACATTCATACTAACAGCATTTTGCTCAATAATATTAGGATACAATGACCTTATAAAGCGCTACCAATAATTATTAAATTAATAGATAACGCCAATAAAAAACTCTTCGTACGATATATTTCGACAGCATAACTGTCATCTTCAGGTACACAAAACCAACTAAAAATATTATGAATTAACTTATAATTGAATTTAAATAAGATGTATTGTCAATCTAACTCCAAGCGTGCTTTTAAAAAACAGTAATGAAATACAAACGATATAAACTTTATTGATTAATACACTTTATCTCCACGTTAAAATGACACAAAGAATTTTCTATTACACTCACGACTTGGTGCTTATTACGACCCTTCGGGAAGAATAGCACTTTTCGGATCAATTGGATTTCACAATCACTTGACTACCGTGACGGGTTTCTGAGATCGGTAACTCTGATTTAGTTGCTTTGCTTTGACTTCGCTTAATTTCTGTTTCAAATTTCTCTTTTCCTTGATTTCAACTTCTAGTTTTCTCCAAATTTCTCTTTAATACCTTTCTTCAATAATTTTCTGTAATTTTCTCCTTTTAATTCTTAGTCCAATTTTTCTCTCTTGATTCCAGTTGCGCTTCCTTTTTATACTCCGTCACCCAATAATACTTACTGATGTCAAATAGAATTTCCAATATCTTTTACCGCTAATTCCATTTGGGCCTCTATAATCACTGACAGCTGTCCAGATAAATAATTTTTTAGAGATGCCCTTTCCCGGATTCCCAAACAACATTCCTTCCCTTATCTTGAAAGGGCTTTCGAAATAACGTGCACATTTTCCTTTTGTTTTTGTTTTCCTAAATTTGCACTTGTTAATTATAAATGACCTTCTTTTATTTAATTGTCTGTTTTTATTGATTTTCTCTTATTCCCTTCTCGTTATTCGACATTTCTTTTTCATTCCCTTTTTATTAAGCTCCAGAACCACATCTTAATCACTTATGATTGTTTCCCCCAATCATTTTACATGTTTATTAATTATTTTACTCTATTATTTAGGTATCCTCAACAATATCTCCCCTCGAATTAGCTTTTGAGTTAGTATATAATATGTATATTTTAGTTTAAATTTTACTCCGATAATATAAACAACAGTGTCCCTTAACAATCTTACCATTATTTATAATTATTTTATTTTAGTGTTGCATGCCTCTTTTCTTTAAATTATATATATATTTTACGAAATGTGTATTTATCTCAATATCAACCGTTTCAATGTAAAACAGTACGTATTTATGCAACATAAACTGCGAGGCATTATAAGCATCAAAATTGATAGTAC
>AAA.454ESTABI.40
ATTTAGTAAAATAATTAAAATTTTAAAATAATTGTAAATATAGTATATTTATAATTAAACATGGATGACTACAAACAAACTGAAATCAAAACCTTTGAGTGGAAAAGACATTGGTTTAGCTGAAGCTTTATGTGTGTTAAATATAGTCAGTGAAAATATTTAAAACTTTAGAAAATCGTATGAACAAATGAAATTAGAAGCTGAAGAACAAGCCAAAAGTTGGACATTGATGTCACGTTTCAATAAAAAAGACAGCCACGTCGTAAACGACACTTCGATAAGTTAGCCTCAGATTATCGCTTTAACAACATGGAACATTTATTCAGAGTTGAAATATTTTATTTTGTTTTGGACAAAATAAATACTGTTGTGGTTTGTCGGTGAATTTAAATAGGAATGTATTGTCGATCTGACTCCAAGCGTGCTTTTAAACAACAGTAATGAACTCCAAACGATATAAACTTTATTGATTAATACACTTTATCTCCACTTTAAAATGACACAACGAATTATCTATCAATCACAATTTGGTGCTTATTACGACCCTTCGGGAAGAATAGCACTTTTCGGATCAATTGGATTTCACAATCACTTGACTACCGTGACGGGTTTCTGAGATCGGTAACTCTGATTTAGTTGCTTTGCTTTGACTTCGCTTAATTTCTGTTTCAAATTTCTCTTTTCCTTGATTTCAACTTCTAGTTTTCTCCAAATTTCTCTTTAATACCTTTCTTCAATAATTTTCTGTAATTTTCTCCTTTCCAATTATTCGTCGAATCTGTCCAATTTCTCTCTAATCTCTTTTTGTCTCCTTAGTCCAATTTCTCTCTAATCTCTTTTTCTCTTTTCTCTCCAACTGCGTTCCCTTTTTATACTCCGTTAATCAATAACACTTTCTGATGTCAAATAGAATTTCCAATATCTTTTACCGCTCATTCC
>AAA.454ESTABI.41
CTTACACTATCAGATTTTTTGCCGTTGATTTCGGGGATAATAAGTTCCCCACATAATTACATCTATTTCCGAAGAGAATTTATCTTTAATTTTGTTGGACTTGTCAGTGAATTTAAATAGGAATGTATTGTCGATCTGACTCCAAGCGTGCTTTTAAACAACAGTAATGAACTCCAAACGATATAAACTTTATTGATTAATACACTTTATCTCCACTTTAAAATGACACAACGAATTATCTATCAATCACAATTTGGTGCTTATTACGACCCTTCGGGAAGAATAGCACTTTTCGGATCAATTGGATTTCACAATCACTTGACTACCGTGACGGGTTTCTGAGATCGGTAACTCTGATTTAGTTGCTTTGCTTTGACTTCGCTTAATTTCTGTTTCAAATTTCTCTTTTCCTTGATTTCAACTTCTAGTTTTCTCCAAATTTCTCTTTAATACCTTTCTTCAATAATTTTCTGTAATTTTCTCCTTTCCAATTATTCGTCGAATCTGTCCAATTTCTCTCTAATCTCTTTTTGTCTCCTTAGTCCAATTTCTCTCTAATCTCTTTTTCTCTTTTCTCTCCAACTGCGTTCCCTTTTTATACTCCGTTAATCAATAACACTTTCTGATGTCAAATAGAATTTCCAATATCTTTTACCGCTCATTCC
>AAA.454ESTABI.42
CCAATATTTTTAATTAATAAGCGCAAAAATAATACAAAATCAGTCGAAATGTACCAAATTTACGAACCAACTATTAAAACCTTGAAAAACATTCATACTAACAGCATTTTGCTCAATAATATTAGGATACAATGACCTTATAAAGCGCTACCAATAATTATTAAATTAATAGATAACGCCAATAAAAAACTCTTCGTACGATATATTTCGACAGCATAACTGTCATCTTCAGGTACACAAAACCAACTAAAAATATTATGAATTAACTTATAATTGAATTTAAATAAGATGTATTGTCAATCTAACTCCAAGCGTGCTTTTAAAAAACAGTAATGAAATACAAACGATATAAACTTTATTGATTAATACACTTTATCTCCACGTTAAAATGACACAAAGAATTTTCTATTACACTCACGACTTGGTGCTTATTACGACCCTTCGGGAAGAATAGCACTTTTCGGATCAATTGGATTTCACAATCACTTGACTACCGTGACGGGTTTCTGAGATCGGTAACTCTGATTTAGTTGCTTTGCTTTGACTTCGCTTAATTTCTGTTTCAAATTTCTCTTTTCCTTGATTTCAACTTCTAGTTTTCTCCAAATTTCTCTTTAATACCTTTCTTCAATAATTTTCTGTAATTTTCTCCTTTTAATTCTTAGTCCAATTTTTCTCTCTTGATTCCAGTTGCGCTTCCTTTTTATACTCCGTCACCCAATAATACTTACTGATGTCAAATAGAATTTCCAATATCTTTTACCGCTAATTCCATTTGGGCCTCTATAATCACTGACAGCTGTCCAGATAAATAATTTTTTAGAGATGCCCTTTCCCGGATTCCCAAACAACATTCCTTCCCTTATCTTGAAAGGGCTTTCGAAATAACGTGCACATTTTCCTTTTGTTTTTGTTTTCCTAAATTTGCACTTGTTAATTATAAATGACCTTCTTTTATTTAATTGTCTGTTTTTATTGATTTTCTCTTATTCCCTTCTCGTTATTCGACATTTCTTTTTCATTCCCTTTTTATTAAGCTCCAGAACCACATCTTAATCACTTATGATTGTTTCCCCCAATCATTTTACATGTTTATTAATTATTTTACTCTATTATTTAGGTATCCTCAACACATATCTAGTTGGAGAGATTAATTCAAATTTTCCCTTACATTCTTCATCTCAAAATGAAATGCATGCTGAACATTCAAGTGACAGGCAAGCGGCTGTGACACAACTCCATTGAATCACTCGCTTCCAAATATTCGTGGCAACACCCAGCACAATGACGGCAACAGGGATGACGTTGATAGTCCCTGTCCCTCAATGGAGGCAGGAAACATAAATTAAAGTTCTGGCGACTAATAATAATAATAATAA
>AAA.454ESTABI.43
ATTTAGTAAAATAATTAAAATTTTAAAATAATTGTAAATATAGTATATTTATAATTAAACATGGATGACTACAAACAAACTGAAATCAAAACCTTTGAGTGGAAAAGACATTGGTTTAGCTGAAGCTTTATGTGTGTTAAATATAGTCAGTGAAAATATTTAAAACTTTAGAAAATCGTATGAACAAATGAAATTAGAAGCTGAAGAACAAGCCAAAAGTTGGACATTGATGTCACGTTTCAATAAAAAAGACAGCCACGTCGTAAACGACACTTCGATAAGTTAGCCTCAGATTATCGCTTTAACAACATGGAACATTTATTCAGAGTTGAAATATTTTATTTTGTTTTGGACAAAATAAATACTGTTGTGGTTTGTCGGTGAATTTAAATAGGAATGTATTGTCGATCTGACTCCAAGCGTGCTTTTAAACAACAGTAATGAACTCCAAACGATATAAACTTTATTGATTAATACACTTTATCTCCACTTTAAAATGACACAACGAATTATCTATCAATCACAATTTGGTGCTTATTACGACCCTTCGGGAAGAATAGCACTTTTCGGATCAATTGGATTTCACAATCACTTGACTACCGTGACGGGTTTCTGAGATCGGTAACTCTGATTTAGTTGCTTTGCTTTGACTTCACTTTATTACCTTTTCACAATTTCGGTTTTGTCTCTTTTCAACTTTCTTTATTATTTTTTCGTCTTAATTTCTGTTTCAAACTTCTCTTTTCCTTTGTAGAGCTTTGAAAGCTTTTTACCTACCCTTAGATTGACTTTTTGTTCTTCTG
>AAA.454ESTABI.44
CTTACACTATCAGATTTTTTGCCGTTGATTTCGGGGATAATAAGTTCCCCACATAATTACATCTATTTCCGAAGAGAATTTATCTTTAATTTTGTTGGACTTGTCAGTGAATTTAAATAGGAATGTATTGTCGATCTGACTCCAAGCGTGCTTTTAAACAACAGTAATGAACTCCAAACGATATAAACTTTATTGATTAATACACTTTATCTCCACTTTAAAATGACACAACGAATTATCTATCAATCACAATTTGGTGCTTATTACGACCCTTCGGGAAGAATAGCACTTTTCGGATCAATTGGATTTCACAATCACTTGACTACCGTGACGGGTTTCTGAGATCGGTAACTCTGATTTAGTTGCTTTGCTTTGACTTCACTTTATTACCTTTTCACAATTTCGGTTTTGTCTCTTTTCAACTTTCTTTATTATTTTTTCGTCTTAATTTCTGTTTCAAACTTCTCTTTTCCTTTGTAGAGCTTTGAAAGCTTTTTACCTACCCTTAGATTGACTTTTTGTTCTTCTG
>AAA.454ESTABI.45
CCAATATTTTTAATTAATAAGCGCAAAAATAATACAAAATCAGTCGAAATGTACCAAATTTACGAACCAACTATTAAAACCTTGAAAAACATTCATACTAACAGCATTTTGCTCAATAATATTAGGATACAATGACCTTATAAAGCGCTACCAATAATTATTAAATTAATAGATAACGCCAATAAAAAACTCTTCGTACGATATATTTCGACAGCATAACTGTCATCTTCAGGTACACAAAACCAACTAAAAATATTATGAATTAACTTATAATTGAATTTAAATAAGATGTATTGTCAATCTAACTCCAAGCGTGCTTTTAAAAAACAGTAATGAAATACAAACGATATAAACTTTATTGATTAATACACTTTATCTCCACGTTAAAATGACACAAAGAATTTTCTATTACACTCACGACTTGGTGCTTATTACGACCCTTCGGGAAGAATAGCACTTTTCGGATCAATTGGATTTCACAATCACTTGACTACCGTGACGGGTTTCTGAGATCGGTAACTCTGATTTAGTTGCTTTGCTTTGACTTCGCTTAATTTCTGTTTCAAATTTCTCTTTTCCTTGATTTCAACTTCTAGTTTTCTCCAAATTTCTCTTTAATACCTTTCTTCAATAATTTTCTGTAATTTTCTCCTTTCCAATTATTCGTCGAATCTGTCCAATTTCTCTCTAATCTCTTTTTGTCTCCTTAGTCCAATTTCTCTCTAATCTCTTTTTCTCTTTTCTCTCCAACTGCGTTCCCTTTTTATACTCCGTTAATCAATAACACTTTCTGATGTCAAATAGAATTTCCAATATCTTTTACCGCTCATTCC
>AAA.454ESTABI.46
CCAATATTTTTAATTAATAAGCGCAAAAATAATACAAAATCAGTCGAAATGTACCAAATTTACGAACCAACTATTAAAACCTTGAAAAACATTCATACTAACAGCATTTTGCTCAATAATATTAGGATACAATGACCTTATAAAGCGCTACCAATAATTATTAAATTAATAGATAACGCCAATAAAAAACTCTTCGTACGATATATTTCGACAGCATAACTGTCATCTTCAGGTACACAAAACCAACTAAAAATATTATGAATTAACTTATAATTGAATTTAAATAAGATGTATTGTCAATCTAACTCCAAGCGTGCTTTTAAAAAACAGTAATGAAATACAAACGATATAAACTTTATTGATTAATACACTTTATCTCCACGTTAAAATGACACAAAGAATTTTCTATTACACTCACGACTTGGTGCTTATTACGACCCTTCGGGAAGAATAGCACTTTTCGGATCAATTGGATTTCACAATCACTTGACTACCGTGACGGGTTTCTGAGATCGGTAACTCTGATTTAGTTGCTTTGCTTTGACTTCACTTTATTACCTTTTCACAATTTCGGTTTTGTCTCTTTTCAACTTTCTTTATTATTTTTTCGTCTTAATTTCTGTTTCAAACTTCTCTTTTCCTTTGTAGAGCTTTGAAAGCTTTTTACCTACCCTTAGATTGACTTTTTGTTCTTCTG
>AAA.454ESTABI.47
AACATTTAAACAACTCTAAAATGATTTCTTATTTAATTCTTGCAATTTCATTGACAATGGTTTCTTGCATCCGTTTGGAAACGTCAAACATATGGTGCACCAGAGGGGTTTCCTACGATAAGTCGAAGACAAGTGCAATTGCTGAAAGGTTTACTAGAAAATGTCGCTTCGAAAGTCACAGAAGAACCGGAAAATCTTTCAATGTATTTAAGAAGCTTTAAAGTGAAGAATATTGTGAACCAATTGAACAGCCCGATTAGAAACAAAGTCAAAAAAATAATCAAACAATTAAAAGAAATAGTTGAAGTAATAAAAGGTTTCCCAATGCATTCTCGCTACTTCATGGGAAATGTTGATGAAAGATATGAACGACGCTTCAAACCCTACATTTACAGCAAATTTTAACCAATTGCCGAAGGATTTACCAGTTAACGATAATATTGTTTAAAATAAAGAAATTTCGCAGTTTT
>AAA.454ESTABI.48
TTACGTCATTACACAGAAAACAAGCAATGAACATCAAGATCACAAGTGTCTATATACACATCCCTGACCGTATGAGAGAGTCCCAATTTTCATTTTAGTCTTCCTCGGCATCAATGTCCGTAGGAAAACGTCTCCTTTTTGCCGGCCGATACGGCGGGGGATTTGCTTCGAAGGTTGCCACCAGCACTCGTGGAGGGTCCCGCGATTGCACATTGGGAGCCATCATTCGGCACTTCGCCCATGAGAATGGCTATTTCGTCAGTATCTAACCCCAGCCGATCGAGAGCTTGTACGACTCGGGGCGATCCAAGATCCTCATCCACTAGATTGGTGGATGGATCTGGGAGGGGAAGAGAAAATGAGCCGAGGAGCGTAGCAAATATCCGGATCGAGCCCCGGGATCTCGAATTCCCGATAAGGGGGCGGCAAGTCATCGATCCGATATGAGTCTTCGGCAGGCTCTGCTTCTCGGAAGAGCTCCTCTTCTCGGCGACGTCGATCCCGGCGTCGCCTATTCCGATTTGGTCGATGGCGAGCCGTAGTGGCGACAGAGTTCGCCGTGATTTCTGTTGGCGGAGGATTTAGAGTGGATGGAGGGATGAGGACTGATGGAGGAAGGAGAACTGAGGAAGTTGGAGGTCTTCGGTGTTGGGGAGATGATGGGCCGGAATGATGTTTTGTTGGCTGGCCCGGACACTCCCTGGGACGTGAGTCCGAAGCTCTACGTCCGTGAATGCTCGACGAAGTGCCGTTGATTGCTCACGTATCAGCAGCCGTTGGCTGCGCGACTCGGCGATTAATTCGTCACGCGCCTGGGTGAGCCGGAAAATCTTCTGTCTCAGCTCCCTTATGGTTTCTGGTGGAGCCCAGGTGCCTTTCATTCTTTCATATTTAACCCGGAGCTCACTATGCTGCTGTTTCAGGTCTTCATATTGGTGCCTAACGGCCACTATGGATGGGGGAAGTCGGGGAATCCTTGGTAGGTTGTTCAACTCTGAATTGCTGTTGCTGCTCATT
>AAA.454ESTABI.49
TTACGTCATTACACAGAAAACAAGCAATGAACATCAAGATCACAAGTGTCTATATACACATCCCTGACCGTATGAGAGAGTCCCAATTTTCATTTTAGTCTTCCTCGGCATCAATGTCCGTAGGAAAACGTCTCCTTTTTGCCGGCCGATACGGCGGGGGATTTGCTTCGAAGGTTGCCACCAGCACTCGTGGAGGGTCCCGCGATTGCACATTGGGAGCCATCATTCGGCACTTCGCCCATGAGAATGGCTATTTCGTCAGTATCTAACCCCAGCCGATCGAGAGCTTGTACGACTCGGGGCGATCCAAGATCCTCATCCACTAGATTGGTGGATGGATCTGGGAGGGGAAGAGAAAATGAGCCGAGGAGCGTAGCAAATATCCGGATCGAGCCCCGGGATCTCGAATTCCCGATAAGGGGGCGGCAAGTCATCGATCCGATATGAGTCTTCGGCAGGCTCTGCTTCTCGGAAGAGCTCCTCTTCTCGGCGACGTCGATCCCGGCGTCGCCTATTCCGATTTGGTCGATGGCGAGCCGTAGTGGCGACAGAGTTCGCCACGACTTCCGCTGGCGGAGGAATGAAAGTTGATGGAGGGATGAGAGCCGATGGAGTTGGAGGATCTTCGGTGATAGGGAGATGATGGGCCGGAATGATGTTTAGCTGGCTGGCCCGGACACTCCCAGGGACGTGAGTCCGAAGCTCTACGTCCGTGAAGGCTCGACGGAGTGCAGTTGATTGCTCACGGATCAACAGCCGTTGACTGCGTGACTCGGCGATTAACTCGTCACGCGCCTGGGTGAGCCTGAAAATCTTCTGTTTCAGCTCCCTTACTGTCTCTGGCGGAGCCCAGGTGCCTTTCACCCGCTCATATTTAACTCGGAGCTCGTCATGTGACCGTTTCAATTCTTCATACTTGTGTCTGACGGCCACTATGGATGGGGGAAGTCGGGGAATCCTTGGTAGGTTGTTCAACTCTGAATTGCTGTTGCTGCTCATT
>AAA.454ESTABI.50
TTACGTCATTACACAGAAAACAAGCAATGAACATCAAGATCACAAGTGTCTATATACACATCCCTGACCGTATGAGAGAGTCCCAATTTTCATTTTAGTCTTCCTCGGCATCCATGTCCGTAGGAAAACGTCTCCTTTTTGCCGGTCGATACGGCGGAAGATCTGCTCGATAATCGTCATTTCTTTGAGTGGATGGTCCTGCGATTTCACCTTGGGAACCGACATTGGATACTTCGCCCGTGAGAAGGCTATTTCGTCGGTACCCAACCCCAGCCGATCGAGGGCCCGTATCACTTGAGGCGGTTCGCAATTTCCTCATCCACTAGATTAATGTGATGGATCCAGGAGGTGACGAGAATATGACTTGCGGGGCGTAACGGATATCTGGATCGAGCCCGAATTCTCGATAAGGGGGCGGCAGGTCGTCGATCCGATATGTATCCTCGGCAGTCCCGTTTCCCGGAAGAGCTCTTCCTCTCGACGGCGTCGATCCCGACGTCGCCTATTCCGGTTTGGCCTATGGCGAGCCGTAGAGACGACAGAGTTCGTCGTGATTTCTGCTGGCGGAGGATTTAGAGAGAATGGAGGGATGACGACTGAAGGAGGGATGTGGACTGCTGAAGCTGGGAGATCTTCGATTTTGGGGAGATGATGGGCCGGGATGATAGTGAGTTGACCAGCCCGGACACTCCCTGGGACGTGAGCCCGAAGCTCTACGTCCGTGAAAGCCTGTCGGAGTGCCATCGACTGTTCGCGTATCAGTAGTCGTTGGCTGCGTGACTCGACGATTAATTCGTCACGCGCCTGGGTGAGCCGGAAGATTTCTGTCTGAGCTCCCTTACGGTTTCTGGTGGAGCCCAGGTACCCTTCATTCTCTCGTATTTGGCCTTGAGATCATTGTGTTGTTGTTTTAAGTCTTCGTATTTGTGCCGGACGGCCACTATGGAGGGGGGCCGGTCGGGGAGTTCTTGACAGATTGTTTGATTCAATATTGTTATGGTTGTCCATGCT
>AAA.454ESTABI.51
ATAGCTGCCGATAGGAGGACTTACGCTCTTCTTTGAACGCACGATAAAACCCTTCGTTCCGCGATATTACATTCCTTTCCGAACGGAAAACCGTAAAAAATTTTGTCCCAGCGCGCCCGTAACCTTCATCCCCGATGCTCCCGCTTTCACTCAATAAGAAGAATCATGAAATCAACAACATTTATTAAGAAGGAAAAATTGAAGCAAGCGAAAAAATGAACAGTTCTCGCGTTTGTCAGCGTACGAGCAATTACCAGTAAACTTAGGACTCTGGCGGTTAGTCTTCTTCCGCGTCCATATCCGTCGGGAGGCATCTCCGTTTAGGCGGTCGGTACGATGGAGGATGGCCTCGAGGATCCTCGTCTCTCCGCGAAGATGGTCCAGCCATCTCACCACCGGGGCCAACGTTGGGAACCTTCCCGTGAGAACAGCGATCTCATCGAAATCCAACTCAAGATCGCTTAACGCCTGCATCAACGGGTGAGCTTCATTATCCTCATCCACCAGGTTGATATGTATGGAAGCTGGGGGAGAGGAGAATAAGATTCGCGGAGCATATCGGATATCCGGGTCCATCCCCGAGTTTTCGAACTCTTGGTAAGGGGGTGGTAAGATCGTCTAATTGGCCCACCCCTTCTATTGACTGAGCTTCCCCGGAGACGGGCTTCTTCTTGTCGGCGACGATCCCGACGTCGCTTATTTCGATTTGGCCGATGACGGGCCGTAGGGGCAGAAGAGTTAGCCCGGGTTTTCCACGGTTCCGGGAGAGGTGGTAACTGTGTGAGACTCACGCTCGGAGTAGGAGTGCTTGTTGTCGGGTTGGATTGATCTTCGTGCTGGGGAGGTGGTGAGCAGGGACGATATCAAGCTGCTCTGCCCGAATATTCCCAGGGACCCGAATTCGGAGCTCGGTATCCGAGTAGGCCTGGTGCAGCGCCACCGACTGTTCGCGGATCAGTAGACGCTGGGCGCGTGACTCGACGATTAATTCGTCACGCGCCTGGGTGAGACGTGAGATCTTTTGCCTGAGCTCCCTGACGACTTCTGGTGGAGCCCAGGTCCCTTTGATCCTTTTGTGTTTACTCTGGAGATCTCTATACTGTATCTTGAGGTCTTCGTATTTGTGGCGGATTGCCACGATTGAAGGGGGCAGGCGAGGAATCCTCA
>AAA.454ESTABI.52
ATAGCTGCCGATAGGAGGACTTACGCTCTTCTTTGAACGCACGATAAAACCCTTCGTTCCGCGATATTACATTCCTTTCCGAACGGAAAACCGTAAAAAATTTTGTCCCAGCGCGCCCGTAACCTTCATCCCCGATGCTCCCGCTTTCACTCAATAAGAAGAATCATGAAATCAACAACATTTATTAAGAAGGAAAAATTGAAGCAAGCGAAAAAATGAACAGTTCTCGCGTTTGTCAGCGTACGAGCAATTACCAGTAAACTTAGGACTCTGGCGGTTAGTCTTCTTCCGCGTCCATATCCGTCGGGAGGCATCTCCGTTTAGGCGGTCGGTACGATGGAGGATGGCCTCGAGGATCCTCGTCTCTCCGCGAAGATGGTCCAGCCATCTCACCACCGGGGCCAACGTTGGGAACCTTCCCGTGAGAACAGCGATCTCATCGAAATCCAACTCAAGATCGCTTAACGCCTGCATCAACGGGTGAGCTTCATTATCCTCATCCACCAGGTTGATATGTATGGAAGCTGGGGGAGAGGAGAATAAGATTCGCGGAGCATATCGGATATCCGGGTCCATCCCCGAGTTTTCGAACTCTTGGTAAGGGGGTGGTAAGATCGTCTAATTGGCCCACCCCTTCTATTGACTGAGCTTCCCCGGAGACGGGCTTCTTCTTGTCGGCGACGATCCCGACGTCGCTTATTTCGATTTGGCCGATGACGGGCCGTAGGGGCAGAAGAGTTAGCCCGGGTTTTCCACGGTTCCGGGAGAGGTGGTAACTGTGTGAGACTCACGCTCGGAGTAGGAGTGCTTGTTGTCGGGTTGGATTGATCTTCGTGCTGGGGAGGTGGTGAGCAGGGACGATATCAAGCTGCTCTGCCCGAATATTCCCAGGGACCCGAATTCGGAGCTCGGTATCCGAGTAGGCCTGGTGCAGCGCCACCGACTGTTCGCGGATCAGTAGACGCTGGGCGCGTGACTCGACGATTAATTCGTCACGCGCCTGGGTGAGACGTGAGATCTTTTGCCTGAGCTCCCTGACGACTTCTGGTGGAGCCCAGGTCCCCTTTACTCTATCGTGTTTCGCCTGGTGCTGGATTTTGAGATCCTCGTATTTGTGGCGGATTGCCACGATTGACAGGGGCAGGCGAGGGATCCTTGCTGAGTTGATCGTGCTGTCACTGGTTGCCATTCTGATAA
>AAA.454ESTABI.53
ATAGCTGCCGATAGGAGGACTTACGCTCTTCTTTGAACGCACGATAAAACCCTTCGTTCCGCGATATTACATTCCTTTCCGAACGGAAAACCGTAAAAAATTTTGTCCCAGCGCGCCCGTAACCTTCATCCCCGATGCTCCCGCTTTCACTCAATAAGAAGAATCATGAAATCAACAACATTTATTAAGAAGGAAAAATTGAAGCAAGCGAAAAAATGAACAGTTCTCGCGTTTGTCAGCGTACGAGCAATTACCAGTAAACTTAGGACTCTGGCGGTTAGTCTTCTTCCGCGTCCATATCCGTCGGGAGGCATCTCCGTTTAGGCGGTCGGTACGATGGAGGATGGCCTCGAGGATCCTCGTCTCTCCGCGAAGATGGTCCAGCCATCTCACCACCGGGGCCAACGTTGGGAACCTTCCCGTGAGAACAGCGATCTCATCGAAATCCAACTCAAGATCGCTTAACGCCTGCATCAACGGGTGAGCTTCATTATCCTCATCCACCAGGTTGATATGTATGGAAGCTGGGGGAGAGGAGAATAAGATTCGCGGAGCATATCGGATATCCGGGTCCATCCCCGAGTTTTCGAACTCTTGGTAAGGGGGTGGTAAGATCGTCTAATTGGCCCACCCCTTCTATTGACTGAGCTTCCCCGGAGACGGGCTTCTTCTTGTCGGCGACGATCCCGACGTCGCTTATTTCGATTTGGCCGATGACGGGCCGTAGGGGCAGAAGAGTTAGCCCGGGTTTTCCACGGTTCCGGGAGAGGTGGTAACTGTGTGAGACTCACGCTCAATGTGGGAGCGTTTGTTATGGGGTTGGATCGTGCTTCATCTTGAGATCCTGGTGCTGAGTCTTGAGGTCCTCGTACTTGTGGCGGATCGCCACGATTGAAGGGGGTAGGCGAGGGATCCTCATCGATGTGCTCGTATTGTCGTTGCTTG
>AAA.454ESTABI.54
ATAGCTGCCGATAGGAGGACTTACGCTCTTCTTTGAACGCACGATAAAACCCTTCGTTCCGCGATATTACATTCCTTTCCGAACGGAAAACCGTAAAAAATTTTGTCCCAGCGCGCCCGTAACCTTCATCCCCGATGCTCCCGCTTTCACTCAATAAGAAGAATCATGAAATCAACAACATTTATTAAGAAGGAAAAATTGAAGCAAGCGAAAAAATGAACAGTTCTCGCGTTTGTCAGCGTACGAGCAATTACCAGTAAACTTAGGACTCTGGCGGTTAGTCTTCTTCCGCGTCCATATCCGTCGGGAGGCATCTCCGTTTAGGCGGTCGGTACGATGGAGGATGGCCTCGAGGATCCTCGTCTCTCCGCGAAGATGGTCCAGCCATCTCACCACCGGGGCCAACGTTGGGAACCTTCCCGTGAGAACAGCGATCTCATCGAAATCCAACTCAAGATCGCTTAACGCCTGCATCAACGGGTGAGCTTCATTATCCTCATCCACCAGGTTGATATGTATGGAAGCTGGGGGAGAGGAGAATAAGATTCGCGGAGCATATCGGATATCCGGGTCCATCCCCGAGTTTTCGAACTCTTGGTAAGGGGGTGGTAAGATCGTCTAATTGGCCCACCCCTTCTATTGACTGAGCTTCCCCGGAGACGGGCTTCTTCTTGTCGGCGACGATCCCGACGTCGCTTATTTCGATTTGGCCGATGACGGGCCGTAGGGGCAGACTCATTAGCCTGGTTCCCCATAGTTCCGGAGGGTGGTAAGCACGCGAGGTTACTGTTCGACGCGGAGACGTTCGCAATCGAGCGAGACTGATTTTCATTGTCGGGTATGTGGTGGGCTGGAACGATGTCGAGCTGTTCCACCCGGATATTGCCAGGAACTCGGATTCGGAGTTCGGACTCTGAGTACGCCTGGTGCAGTGCCACGGACTGCTCTCGGATTAGCAGACGTTGAGCGCGTGATTCGGCGATTAGTTCGTCGCGCGCTTGGGAAAGGCGAGAGATTTTCTGCCGTAGCTCCCGGACGACTTCCGGTGGGGCCCATGTTCCTCTTACTCTGTCGTGCTTTGTCTGGAGGTCCCGATGTTGGATCTTGAGATCCTCGTACTTATGGCGGAGGGCCACAATTGATGGAGGTAAGCGAGGGATTCTCGTCGATGAGCTGGTAGTTTCATTTCCTGTCATTCTGTGAAAAATGAGAAAATTTGCTGAGAATGGGTTGATTAGCATAAATCAAAA
>AAA.454ESTABI.55
GTTTGGAAATTTATGAGAGAAAATGAATTGAGAACAGAGAATGAAGTTAGCAAGAAATTACAATGCAATATATGTAATACATTGATGATAAAAGCTTGCCGTGCACCTTGCGGATGTCGCTTTTGTTCCGATTGTATTGAGCATTATCTGGACGGCAGTGATAAATTCTGTCCAGGAACTGCAAGATATTGTCAAAACCGAATGATAAATTATGCAAATGACATCGCTATCGATTGGCCAATCAACATTCGCATATCAGAAATTGTGGTGAATTGCCCGAGGCAAAATTGTGAATTCAAGGATGAGTTGCAATTGATAGAGAATCACATGATAACGTGCAACAAACAGCCAATTAGCTGCCCATTCAACTCCATCGGATGCGGAATGAATGAAGTGAGGAATGAGGAAATGAAATCACATCTCAATGAGGAGATTTATTGCCATAGCAAATTGCTGATTGAGCTCATCAATAATTTACGCAATGAGATGGAATCAATGAAGAGTGAAAATACTGAAATGAGAAATTATAATATTGAATTGCGAAATGATAATATCGAAATGAGACGAAAAAAGAAAACAAACAGTTCAAGCAACAGATTGATAATATTGAGCGGCAAATAACAAACCAACAGCAGAAAATGTGCGAGATGGAAGCGAAGGAGCAGGAAAACACAGGAGAAATCGAGCAACTCAATGAGGAAATGGTCGTAATCAAAAATGCGAATCGCGCATTGCAAGATGAAATGATCGAATTGCGAAATGATAATATCCAATTGAAAAGAGAAATCAGCCAATCCAGACAACAAAATCAAAATATCGAGCTGCAATTAACCAATCAGCAGCAGAAAATGTGCGAGATGGAAGCGAAGGAGCAGGAAAACCGAGGAGAAATCAATGAGGAAATAGCGGCAGTCAATAATGCGAATCGCGCATTACAAAATGAAATGATCGAATTGAGGAGGGAAATCAGCCAATCCAAACAGCAAATTGATGCATTTAAACAAATCAGTGAACAGCAGCAACTGCAGCAGAATATAAAAATTCAGAATGAAATGGAGAAATGCGCCAATGAAATTCGCCGATTCAAACAAAATTTGGAAATGCAGAATTTATAAATTTCGGAATTTTGGATTGGCAAATCGATAAATTATCGCAATTGGAGAGAAAGAAATGGATTTACAGCGAGCCATTTTATTCCGGGCCGGGCGGATACAAAATGTGCTTGGCGATGAATATTAGGGGTGATTTTGGTGTAATTTGGGTTGGTTTCCATTTGATGCGTGGCGATTGCGATGCCGGATTGGAATGGCCATTCAAATATGCTGTAAAAGTCGATGTGATAAATCCGGCAGGTGGAAAGGTTTACAGCAGCCAATCAGTGAAATGTCCTGACAGCCCTGCTGCTGCTAGATGGGGGAGGCCAGCAAGTGACAGAAATGATCCGATTTATTTTACCTATTTATCAGCCATTAAAAACGACAAATTGCTGCTCAAATGCAGAATAGAAAAATTGTGAAAAACTTTATCAAATATTTCAATAAAAATTTTGATTTATTTTCTCACTTTTCCTCAGCTCAGCTGATAAATTTATGCAAATTGTCAGTTTTGATAGGCGCGCGATATCGGCCAATCAAATCACTGATCAAGCTGCATATGAATGCGGACGGGAGATTTCTGATTTGCTAGACAGCGCAAATATCAAATATCTGATTTATTGAAATTTTATAAATTTACTAATTTTGTCATAAATAATATTAATAAACAAATAAAT
>AAA.454ESTABI.56
GCTCCTTGCGGATGTCGCTTTTGTTCCGATTGTATTCAGCATTATTTGGACGGTAATGATAAATTCTGTCCAGGAACATCAAGGACGGTAGTCAAAAACGAATGATAAGTTATGTAAATGACATCGCTATCGATTGGCCAATAAACATTCGCATATCAGAAATTCCGGTGAATTGTCTGAGACAAAATTGTCAATTCAAAGATGAGTTAGACAGAATAGAAAATCACATGAGAACGTGCGACAAGCGGCCAATTAGCTGCCCATTCAACGCAATCGGATGCGGAATGAATGAGATTAGGAATGAGGAAATGAAATCACATCTCAATGAGGAGATTTATTGCCATAGCAAATTGCTGATTGAGCTCATCAATAATTTACGCAATGAGATGGAATCAATGAAGAGTGAAAATACTGAAATGAGAAATTATAATATTGAATTGCGAAATGATAATATCGAAATTAGACGAAAAAAGAAAACAAACAGTTCAAGCAACAGATTGATAATATTGAGCGGCAAATAACAAACCAACAGCAGAAAATGTGCGAGATGGAAGCGAAGGAGCAGGAAAACACAGGAGAAATCGAGCAACTCAATGAGGAAATGGTCGTAATCAAAAATGCGAATCGCGCATTGCAAGATGAAATGATCGAATTGCGAAATGATAATATCCAATTGAAAAGAGAAATCAGCCAATCCAGACAACAAAATCAAAATATCGAGCTGCAATTAACCAATCAGCAGCAGAAAATGTGCGAGATGGAAGCGAAGGAGCAGGAAAACCGAGGAGAAATCAATGAGGAAATAGCGGCAGTCAATAATGCGAATCGCGCATTACAAAATGAAATGATCGAATTGAGGAGGGAAATCAGCCAATCCAAACAGCAAATTGATGCATTTAAACAAATCAGTGAACAGCAGCAACTGCAGCAGAATATAAAAATTCAGAATGAAATGGAGAAATGCGCCAATGAAATTCGCCGATTCAAACAAAATTTGGAAATGCAGAATTTATAAATTTCGGAATTTTGGATTGGCAAATCGATAAATTATCGCAATTGGAGAGAAAGAAATGGATTTACAGCGAGCCATTTTATTCCGGGCCGGGCGGATACAAAATGTGCTTGGCGATGAATATTAGGGGTGATTTTGGTGTAATTTGGGTTGGTTTCCATTTGATGCGTGGCGATTGCGATGCCGGATTGGAATGGCCATTCAAATATGCTGTAAAAGTCGATGTGATAAATCCGGCAGGTGGAAAGGTTTACAGCAGCCAATCAGTGAAATGTCCTGACAGCCCTGCTGCTGCTAGATGGGGGAGGCCAGCAAGTGACAGAAATGATCCGATTTATTTTACCTATTTATCAGCCATTAAAAACGACAAATTGCTGCTCAAATGCAGAATAGAAAAATTGTGAAAAACTTTATCAAATATTTCAATAAAAATTTTGATTTATTTTCTCACTTTTCCTCAGCTCAGCTGATAAATTTATGCAAATTGTCAGTTTTGATAGGCGCGCGATATCGGCCAATCAAATCACTGATCAAGCTGCATATGAATGCGGACGGGAGATTTCTGATTTGCTAGACAGCGCAAATATCAAATATCTGATTTATTGAAATTTTATAAATTTACTAATTTTGTCATAAATAATATTAATAAACAAATAAAT
>AAA.454ESTABI.57
GCTCCTTGCGGATGTCGCTTTTGTTCCGATTGTATTCAGCATTATTTGGACGGTAATGATAAATTCTGTCCAGGAACATCAAGGACGGTAGTCAAAAACGAATGATAAGTTATGTAAATGACATCGCTATCGATTGGCCAATAAACATTCGCATATCAGAAATTCCGGTGAATTGTCTGAGACAAAATTGTCAATTCAAAGATGAGTTAGACAGAATAGAAAATCACATGAGAACGTGCGACAAGCGGCCAATTAGCTGCCCATTCAACGCAATCGGATGCGGAATGAATGAGATTAGGAATGAGGAAATGAAATCACATCTCAATGAGGAGATTTATTGCCATAGCAAATTGCTGATTGAGCTCATCAATAATTTACGCAATGAGATGGAATCAATGAAGAGTGAAAATACTGAAATGAGAAATTATAATATTGAATTGCGAAATGATAATATCGAAATGAGACGAAAAAAGAAAACAAACAGTTCAAGCAACAGATTGATAATATTGAGCGGCAAATAACAAACCAACAGCAGAAAATGTGCGAGATGGAAGCGAAGGAGCAGGAAAACACAGGAGAAATCGAGCAACTCAATGAGGAAATGGTCGTAATCAAAAATGCGAATCGCGCATTGCAAGATGAAATGATCGAATTGCGAAATGATAATATCCAATTGAAAAGAGAAATCAGCCAATCCAGACAACAAAATCAAAATATCGAGCTGCAATTAACCAATCAGCAGCAGAAAATGTGCGAGATGGAAGCGAAGGAGCAGGAAAACCGAGGAGAAATCAATGAGGAAATAGCGGCAGTCAATAATGCGAATCGCGCATTACAAAATGAAATGATCGAATTGAGGAGGGAAATCAGCCAATCCAAACAGCAAATTGATGCATTTAAACAAATCAGTGAACAGCAGCAACTGCAGCAGAATATAAAAATTCAGAATGAAATGGAGAAATGCGCCAATGAAATTCGCCGATTCAAACAAAATTTGGAAATGCAGAATTTATAAATTTCGGAATTTTGGATTGGCAAATCGATAAATTATCGCAACTGGAGAGAGATAAATATATTTACAGCGAGCCATTTTATTCCGGGCCGGATGGATACAAAATGTGCTTGACGGTGAATATTACCAGTATTACCAGTAATGCCAGTTTGGTTGGTGCAATTTGGGTTGATTTCTATTTGATGCGTGGCGATTGCGATGCCGGATTGGAATGGCCATTCAAATATGCTGTAAAAGTCGATGTGACAAATCCGGCAGATGGAAATGTTTACCGGAGCCGCTCAGTGAAATGTCCTGACAGCCCTGCTGCTGCTGCCAAATGGGGGAGGCCAGCAAGTGACAGAAATAATCGGATTTCTTTTACTTATCATTTTACTAATTTATCAGACATTAAAAACGACAAATTGCTGCTCAAATGCAGAATAGAAAAATTGTGAAGAACTTTATCAAATATTTCAATAAAAATTTTGATTTATTTTCTCACTTTTCCTCAGCTCAGCTGATAAATTTATGCAAATTGTCAGTTTTGATAGGCGCGCGATATCGGCCAATCAAATCACTGATCAAGCTGCATATGAATGCGGACGGGAGATTTCTGATTTGCTAGACAGCGCAAATATCAAATATCTGATTTATTGAAATTTTATAAATTTACTAATTTTGTCATAAATAATATTAATAAACAAATAAAT
>AAA.454ESTABI.58
GTTTGGAAATTTATGAGAGAAAATGAATTGAGAACAGAGAATGAAGTTAGCAAGAAATTACAATGCAATATATGTAATACATTGATGATAAAAGCTTGCCGTGCACCTTGCGGATGTCGCTTTTGTTCCGATTGTATTGAGCATTATCTGGACGGCAGTGATAAATTCTGTCCAGGAACTGCAAGATATTGTCAAAACCGAATGATAAATTATGCAAATGACATCGCTATCGATTGGCCAATCAACATTCGCATATCAGAAATTGTGGTGAATTGCCCGAGGCAAAATTGTGAATTCAAGGATGAGTTGCAATTGATAGAGAATCACATGATAACGTGCAACAAACAGCCAATTAGCTGCCCATTCAACTCCATCGGATGCGGAATGAATGAAGTGAGGAATGAGGAAATGAAATCACATCTCAATGAGGAGATTTATTGCCATAGCAAATTGCTGATTGAGCTCATCAATAATTTACGCAATGAGATGGAATCAATGAAGAGTGAAAATACTGAAATGAGAAATTATAATATTGAATTGCGAAATGATAATATCGAAATGAGACGAAAAAAGAAAACAAACAGTTCAAGCAACAGATTGATAATATTGAGCGGCAAATAACAAACCAACAGCAGAAAATGTGCGAGATGGAAGCGAAGGAGCAGGAAAACACAGGAGAAATCGAGCAACTCAATGAGGAAATGGTCGTAATCAAAAATGCGAATCGCGCATTGCAAGATGAAATGATCGAATTGCGAAATGATAATATCCAATTGAAAAGAGAAATCAGCCAATCCAGACAACAAAATCAAAATATCGAGCTGCAATTAACCAATCAGCAGCAGAAAATGTGCGAGATGGAAGCGAAGGAGCAGGAAAACCGAGGAGAAATCAATGAGGAAATAGCGGCAGTCAATAATGCGAATCGCGCATTACAAAATGAAATGATCGAATTGAGGAGGGAAATCAGCCAATCCAAACAGCAAATTGATGCATTTAAACAAATCAGTGAACAGCAGCAACTGCAGCAGAATATAAAAATTCAGAATGAAATGGAGAAATGCGCCAATGAAATTCGCCGATTCAAACAAAATTTGGAAATGCAGAATTTATAAATTTCGGAATTTTGGATTGGCAAATCGATAAATTATCGCAACTGGAGAGAGATAAATATATTTACAGCGAGCCATTTTATTCCGGGCCGGATGGATACAAAATGTGCTTGACGGTGAATATTACCAGTATTACCAGTAATGCCAGTTTGGTTGGTGCAATTTGGGTTGATTTCTATTTGATGCGTGGCGATTGCGATGCCGGATTGGAATGGCCATTCAAATATGCTGTAAAAGTCGATGTGACAAATCCGGCAGATGGAAATGTTTACCGGAGCCGCTCAGTGAAATGTCCTGACAGCCCTGCTGCTGCTGCCAAATGGGGGAGGCCAGCAAGTGACAGAAATAATCGGATTTCTTTTACTTATCATTTTACTAATTTATCAGACATTAAAAACGACAAATTGCTGCTCAAATGCAGAATAGAAAAATTGTGAAGAACTTTATCAAATATTTCAATAAAAATTTTGATTTATTTTCTCACTTTTCCTCAGCTCAGCTGATAAATTTATGCAAATTGTCAGTTTTGATAGGCGCGCGATATCGGCCAATCAAATCACTGATCAAGCTGCATATGAATGCGGACGGGAGATTTCTGATTTGCTAGACAGCGCAAATATCAAATATCTGATTTATTGAAATTTTATAAATTTACTAATTTTGTCATAAATAATATTAATAAACAAATAAAT
>AAA.454ESTABI.59
GTTTGGAAATTTATGAGAGAAAATGAATTGAGAACAGAGAATGAAGTTAGCAAGAAATTACAATGCAATATATGTAATACATTGATGATAAAAGCTTGCCGTGCACCTTGCGGATGTCGCTTTTGTTCCGATTGTATTGAGCATTATCTGGACGGCAGTGATAAATTCTGTCCAGGAACTGCAAGATATTGTCAAAACCGAATGATAAATTATGCAAATGACATCGCTATCGATTGGCCAATCAACATTCGCATATCAGAAATTGTGGTGAATTGCCCGAGGCAAAATTGTGAATTCAAGGATGAGTTGCAATTGATAGAGAATCACATGATAACGTGCAACAAACAGCCAATTAGCTGCCCATTCAACTCCATCGGATGCGGAATGAATGAAGTGAGGAATGAGGAAATGAAATCACATCTCAATGAGGAGATTTATTGCCATAGCAAATTGCTGATTGAGCTCATCAATAATTTACGCAATGAGATGGAATCAATGAAGAGTGAAAATACTGAAATGAGAAATTATAATATTGAATTGCGAAATGATAATATCGAAATGAGACGAAAAAAGAAAACAAACAGTTCAAGCAACAGATTGATAATATTGAGCGGCAAATAACAAACCAACAGCAGAAAATGTGCGAGATGGAAGCGAAGGAGCAGGAAAACACAGGAGAAATCGAGCAACTCAATGAGGAAATGGTCGTAATCAAAAATGCGAATCGCGCATTGCAAGATGAAATGATCGAATTGCGAAATGATAATATCCAATTGAAAAGAGAAATCAGCCAATCCAGACAACAAAATCAAAATATCGAGCTGCAATTAACCAATCAGCAGCAGAAAATGTGCGAGATGGAAGCGAAGGAGCAGGAAAACCGAGGAGAAATCAATGAGGAAATAGCGGCAGTCGAATTGAGGAGGGAAATCAGCCAATCCAAACAGCAAATTGATGCATTTAAACAAATCAGTGAACAACAGCAACTGCAGCAGAATATAAATATTCAGAATGAAATGGAGATGTGGTACAATGAAAAACCGCTGACTGACTTTTGGAAAGAAGAAAAATTGAAGCAGAATTTATAAATTCCTATAGAAAAACAAGAAAAACAAGAAANAAAAAGAAAAANAAAATAAATAATAATA
>AAA.454ESTABI.60
GCTCCTTGCGGATGTCGCTTTTGTTCCGATTGTATTCAGCATTATTTGGACGGTAATGATAAATTCTGTCCAGGAACATCAAGGACGGTAGTCAAAAACGAATGATAAGTTATGTAAATGACATCGCTATCGATTGGCCAATAAACATTCGCATATCAGAAATTCCGGTGAATTGTCTGAGACAAAATTGTCAATTCAAAGATGAGTTAGACAGAATAGAAAATCACATGAGAACGTGCGACAAGCGGCCAATTAGCTGCCCATTCAACGCAATCGGATGCGGAATGAATGAGATTAGGAATGAGGAAATGAAATCACATCTCAATGAGGAGATTTATTGCCATAGCAAATTGCTGATTGAGCTCATCAATAATTTACGCAATGAGATGGAATCAATGAAGAGTGAAAATACTGAAATGAGAAATTATAATATTGAATTGCGAAATGATAATATCGAAATGAGACGAAAAAAGAAAACAAACAGTTCAAGCAACAGATTGATAATATTGAGCGGCAAATAACAAACCAACAGCAGAAAATGTGCGAGATGGAAGCGAAGGAGCAGGAAAACACAGGAGAAATCGAGCAACTCAATGAGGAAATGGTCGTAATCAAAAATGCGAATCGCGCATTGCAAGATGAAATGATCGAATTGCGAAATGATAATATCCAATTGAAAAGAGAAATCAGCCAATCCAGACAACAAAATCAAAATATCGAGCTGCAATTAACCAATCAGCAGCAGAAAATGTGCGAGATGGAAGCGAAGGAGCAGGAAAACCGAGGAGAAATCAATGAGGAAATAGCGGCAGTCGAATTGAGGAGGGAAATCAGCCAATCCAAACAGCAAATTGATGCATTTAAACAAATCAGTGAACAACAGCAACTGCAGCAGAATATAAATATTCAGAATGAAATGGAGATGTGGTACAATGAAAAACCGCTGACTGACTTTTGGAAAGAAGAAAAATTGAAGCAGAATTTATAAATTCCTATAGAAAAACAAGAAAAACAAGAAANAAAAAGAAAAANAAAATAAATAATAATA
>AAA.454ESTABI.61
GCGTCGGGTTCTGGCCATCGCATAGGTCCTGTTCCGCAGGTCATCATGATGGAAACATCGATCGTAGTAAAATATAGGTAGCTACTAAATTAATTTAGTTCTTTTGCCAATTTGGTGTGATTCTGTTTTATCAACGAGGAAGAAAGGTAGAAATTCAATGAATGAAAAACTGTCAATGAATGAATCAGTTTTGTTTAATTTAAATAGCGAGTTTGTTTTTGGGATTGTATTTTGCATTATAGGATTGTCATCGTGTTTATTGATAGATTTCAAGTCTTACTTAGATGGTATTCAGATCTTGGTTATGAATATTTATGTCATGGGTGTAATGCCACATACATTGGAATGACTACCCGTCATCTCGTTTTCAAGTTCTTGATAACTGTCGACAGAAAGAATTGATTAATGTCAGTGAATACAATTGTTGTCTGAATTTTGTGTTTATAAGTGGATTTCAAGTTCTACTTAGATTTTGTTCGGATCTTGGTTTTCAATTTATATGTCATGGGTGTAATACCACATACATTGGAATGACTGCCCGTCATTTCCGCTCTCAAGGTTTCGATCACAGTCGACTGATGGAATTGATTGATATTAGTAAGCGCAATTTTTTGATGCAGGATGAAACTAAGTGTAAAATAGTTTTGGTAAAATTCTTTTTAAATATTTCGTTGAAGATTTTATTTAAATTTTGTTAGTCTCTGTTTTGTAATATTTGGAAAAATAAAGTTTTTAAATTTTGTAAAATTTGTGATTTAAAAAAAGCAAAATTTTTAATTTTTGATAAAATGTTTTGAGAATTTAAAAGCAGAAATTTGTTTAAATAACAATGATTTACTCTAAATTAGTTTAAAGTTCAAGACTACCTGACGAAGACAGAAATTCAGTCGAAATATATTGTAGCTGAATATATATTTTGGATTGGTGTTGTCATTATTTAATTCATTGCCAATTTTGTGTGATTCTTTTACAATGAATATTTTTTCAATAATAATTTTATTTACTAGGAAAATGTATTTGGTGTATCTATTGTCAACAAATTATGCAAAAGTGATGAAATGGAAGTTATTAGTGTTAGGCCAAATGGAAAATATGGATAAGCGATATTAATGGGA
>AAA.454ESTABI.62
CTCAACAGTCACTTTTATCAATAATAAAAACGATTTAGATTGCCCATTCTTTATCAATAACTCAACCAATTTATCAACACTTTTTACTGAATTAGAGAAAGTAGAAGATAAAGAACATGAACGATAAATCAATATTTCTGTTATACTTAAATACACAAAAGCTATCTGGAGAAGTATAAAGACCAGTATCAGTTGGTTTTCTATAAATCTCTGTCTCATAGTGTTTATTTTTTGCGTTCTCAAGTTCTTGATAACTGTCGACTGAAAGAATTGATTAATATCAGTGAATACAATTGTTGTCTGGAATTTTGTGTTTATTAGTGGATTTCAAGTCCTACTTAGATTGTGTTCGGATCTTGGTTTTGCAATTTATATGTCATGGGTGTAATACCACATACATTGGAATGACTGCCCGTCATTTCCGCTCTCAAGGTTTCGATCACAGTCGACTGATGGAATTGATTGATATTAGTAAGCGCAATTTTTTGATGCAGGATGAAACTAAGTGTAAAATAGTTTTGGTAAAATTCTTTTTAAAATTATTTCGTTGAAGATTTTATTTAAATTTTGTTAGTCTCTGTTTTGTAATATTTGGAAAAATAAAGTTTTTAAATTTTGTAAAATTTGTGATTTAAAAAAAGCAAAATTTTTAATTTTTGATAAAATGTTTTGAGAATTTAAAAGCAGAAATTTGTTTAAATAACAATGATTTACTCTAAATTAGTTTAAAGTTCAAGACTACCTGACGAAGACAGAAATTCAGTCGAAATATATTGTAGCTGAATATATATTTTGGATTGGTGTTGTCATTATTTAATTCATTGCCAATTTTGTGTGATTCTTTTACAATGAATATTTTTTCAATAATAATTTTATTTACTAGGAAAATGTATTTGGTGTATCTATTGTCAACAAATTATGCAAAAGTGATGAAATGGAAGTTATTAGTGTTAGGCCAAATGGAAAATATGGATAAGCGATATTAATGGGA
>AAA.454ESTABI.63
ACTGCCCGTCATCTCCGTTATCAAGTTCTTGATAACTGTCGACTGAAAGAATTGATTAATATCAATTAACACTAATTGTTATCTGAATTTTGTGTTTATAAGTGTATCTCAAGTCTTACTTATATTTTGTTCGGATCTTTGTTATAAATATTTATGTCATGGGTGCAATGCCACATACATTGGAATGACTGCCCGTCATCTCCGTTCTCAAGTTCTTGATAACTGTCGACTGAAAGAATTGATTAATATCAGTGAATACAATTGTTGTCTGGAATTTTGTGTTTATTAGTGGATTTCAAGTCCTACTTAGATTGTGTTCGGATCTTGGTTTTGCAATTTATATGTCATGGGTGTAATACCACATACATTGGAATGACTGCCCGTCATTTCCGCTCTCAAGGTTTCGATCACAGTCGACTGATGGAATTGATTGATATTAGTAAGCGCAATTTTTTGATGCAGGATGAAACTAAGTGTAAAATAGTTTTGGTAAAATTCTTTTTAAAATTATTTCGTTGAAGATTTTATTTAAATTTTGTTAGTCTCTGTTTTGTAATATTTGGAAAAATAAAGTTTTTAAATTTTGTAAAATTTGTGATTTAAAAAAAGCAAAATTTTTAATTTTTGATAAAATGTTTTGAGAATTTAAAAGCAGAAATTTGTTTAAATAACAATGATTTACTCTAAATTAGTTTAAAGTTCAAGACTACCTGACGAAGACAGAAATTCAGTCGAAATATATTGTAGCTGAATATATATTTTGGATTGGTGTTGTCATTATTTAATTCATTGCCAATTTTGTGTGATTCTTTTACAATGAATATTTTTTCAATAATAATTTTATTTACTAGGAAAATGTATTTGGTGTATCTATTGTCAACAAATTATGCAAAAGTGATGAAATGGAAGTTATTAGTGTTAGGCCAAATGGAAAATATGGATAAGCGATATTAATGGGA
>AAA.454ESTABI.64
AAAAACTTTATTTTGTCACACAAATTCATATCAGAAAAATGATAAGGGCTTCCATAATGACTTGAAGGACATCGTTGAATAAACTTTGAACCTTCCGTAATTTTACGCTAGCGTAACGAAGAAAGAGAAAAAGTATTCTGTATCAACTATTTTTCATAGAGATGTAGCTTCAGTGAAATTATGTAATCAAAAGTAATTTTATTTTATAAAAAGTAAAATTTAAAAATACCAAAATGGCGTTGCAATATCAATGAATTTTCAAGATCAGAACTCTAATTAGATTTACGGTTTTATAATCGAGGAAGAATGGTAGAAATTCAATGAATGCAAAACGGTCAATGATTGAATTAGATGTATTTAATTTAAATAGCGAAATTTGTTTTTGGGATTGTATAGATTTCGTGTTTATTGATAGATTTTCAAGTCTTGCTTAGATGGTATTCAGATCTTGGTTTTGAATATTTATGTCATAGGTGTAATACCGCATACATTGGAATGACTGGCCCTCATCTCCATTCTCAAGTTCGTGATAACTGTCCACTGAAAGAATTGATTGGTACCAGTGAATACAATTGTTGTCAGAACTTTGTGTTTATAAATGGATTTCAATTCCTACCTAGATTTTGTTCGGATCTTGGCTTTCAATGTATATGTCATGGGTGTAATACCACATACATTGGAATGACTGCCCGTCATTTCCGCTCTCAAGGTTTCGATCACAGTCGACTGATGGAATTGATTGATATTAGTAAGCGCAATTTTTTGATGCAGGATGAAACTAAGTGTAAAATAGTTTTGGTAAAATTCTTTTTAAAATTATTTCGTTGAAGATTTTATTTAAATTTTGTTAGTCTCTGTTTTGTAATATTTGGAAAAATAAAGTTTTTAAATTTTGTAAAATTTGTGATTTAAAAAAAGCAAAATTTTTAATTTTTGATAAAATGTTTTGAGAATTTAAAAGCAGAAATTTGTTTAAATAACAATGATTTACTCTAAATTAGTTTAAAGTTCAAGACTACCTGACGAAGACAGAAATTCAGTCGAAATATATTGTAGCTGAATATATATTTTGGATTGGTGTTGTCATTATTTAATTCATTGCCAATTTTGTGTGATTCTTTTACAATGAATATTTTTTCAATAATAATTTTATTTACTAGGAAAATGTATTTGGTGTATCTATTGTCAACAAATTATGCAAAAGTGATGAAATGGAAGTTATTAGTGTTAGGCCAAATGGAAAATATGGATAAGCGATATTAATGGGA
>AAA.454ESTABI.65
GCGTCGGGTTCTGGCCATCGCATAGGTCCTGTTCCGCAGGTCATCATGATGGAAACATCGATCGTAGTAAAATATAGGTAGCTACTAAATTAATTTAGTTCTTTTGCCAATTTGGTGTGATTCTGTTTTATCAACGAGGAAGAAAGGTAGAAATTCAATGAATGAAAAACTGTCAATGAATGAATCAGTTTTGTTTAATTTAAATAGCGAGTTTGTTTTTGGGATTGTATAGATTTCGTGTTTATTGATAGATTTTCAAGTCTTGCTTAGATGGTATTCAGATCTTGGTTTTGAATATTTATGTCATAGGTGTAATACCGCATACATTGGAATGACTGGCCCTCATCTCCATTCTCAAGTTCGTGATAACTGTCCACTGAAAGAATTGATTGGTACCAGTGAATACAATTGTTGTCAGAACTTTGTGTTTATAAATGGATTTCAATTCCTACCTAGATTTTGTTCGGATCTTGGCTTTCAATGTATATGTCATGGGTGTAATACCACATACATTGGAATGACTGCCCGTCATTTCCGCTCTCAAGGTTTCGATCACAGTCGACTGATGGAATTGATTGATATTAGTAAGCGCAATTTTTTGATGCAGGATGAAACTAAGTGTAAAATAGTTTTGGTAAAATTCTTTTTAAAATTATTTCGTTGAAGATTTTATTTAAATTTTGTTAGTCTCTGTTTTGTAATATTTGGAAAAATAAAGTTTTTAAATTTTGTAAAATTTGTGATTTAAAAAAAGCAAAATTTTTAATTTTTGATAAAATGTTTTGAGAATTTAAAAGCAGAAATTTGTTTAAATAACAATGATTTACTCTAAATTAGTTTAAAGTTCAAGACTACCTGACGAAGACAGAAATTCAGTCGAAATATATTGTAGCTGAATATATATTTTGGATTGGTGTTGTCATTATTTAATTCATTGCCAATTTTGTGTGATTCTTTTACAATGAATATTTTTTCAATAATAATTTTATTTACTAGGAAAATGTATTTGGTGTATCTATTGTCAACAAATTATGCAAAAGTGATGAAATGGAAGTTATTAGTGTTAGGCCAAATGGAAAATATGGATAAGCGATATTAATGGGA
>AAA.454ESTABI.66
ATGTTGGCGTACAGGGTAGAATTAATTTTGTTTTAATCTAAGCTCATTCATCCAAACTACTTCCTCGACTACTCTTGCATTCCTAGGGTATTTCCTTTCTCACCCCGACGCCCCACAATTTTAATCTAACCACTGTATACCCATGGGCAAGCCCATGTTGGTACTGTATACAGCAGCCGAGAGTCCACAAGCAGGTGAGCCCCGTTTCCAAGACTACTCCTTGTGATAATCTCGCTTTCGGGTTCCTGACGGCCGATAGAAGGACTTACGTCTATGTCATGTATCTATTCTCTCGATATTGGCACACACTTTCCCACCTGTTATCATCGATTACATGTATACGTCCGAATCAGACTTCCATTATGGTCTCATTTAACCCATTGTAAGTATTCGTGCACCTTTACTGCCGGAAATATACTCATTTGCACTCTGGCTACTTATTTATCTTTTATCAGTTAAATTTAGCTAACATTAAATTTAAATGTTTAGTAATTTAATTTTAATTTCTAAAATATAGGACATTTTCCTTAAAAAGAAATTGGAGTAATAACTTTTGAAAATTCAGACCTTTAAGTTGCCTAAGATTTCCGATTTTCTTCCGAATTAGTTATTAAAATTTCGAAACAATGTCAGTAACCTCGAATTTTGTTTTAATTTGGAAAATCTTTTACTCAAATAACCGGCGAAAATTTAAATTTTTATCTAATCAATTGTAATCGCTGTTGAATCAGCTGTTTTTAGGTTTGAGAAAATCTCCTGATCGCTTTTAAAAGAAAATAAAGCCCTCTTAATATCTACAATTTTCTTTTTATTCATATTTATTCTTTCATTTCTCAACATATTCTTTTTAAAGGCTTAAAAATCAATTTTACAATAATCATAATTATTTCCATTTTCAATATTTTAAGTTAAATACAGCTTTCCAGTCATACTATTCGCATACATCAAACTTCATCAATCTTACTTTATACTCAGGCAAGCCTCCATACATCCCTTTCTCATCTGTGCCCAGACATATTGAAATTTATTAAGAAATTTAACAAATAAAAATCTATTTTACGTTTATAAC
>AAA.454ESTABI.67
ACTATAGGATTTTGTTATTTATCCAGGAAATATTTTTATGAAAAAAAATTTGATCTTAAATATTTTATCATTTTTCTTGAAATAATTTTGTTTATTCTATTGTCGAGCCTCCATCACGAGGAATAAACTTCAACAATTGTATTTAAATTTTATTTCTTTTCCTATATATCATAATCTACAAGCACACAAACTAATAAAATGAAATTTTGTTACCCAGGATCCGGTGGTTAGCGGGGAACCCGTGGTGAAGGCAGTAGCTAGAACCACTCAGTATTTATTCTCCCTTCCTAAATCCTATCGCCCAACCCTCGAAAGAGTAGTGTTGAGGTCCTGGGAAAGGTCTAAATATAAAGGTCAACAAATGGCAATGAAAGACAAACGAAGTTAATGTAGGCGAAGTAAACTAACAACAGAGCGTAGGATGACTGACAAAATGAATAGAAAGACTAGTTTACATAAATTACAATTAAAGAGACCCGAATAATTGTGATTTTTCGAAGACATTCTGAATTAATACCTCACAACCGATCATAAACAGCCATATTTGATAAAATCATCTCAAAGTAAGACTTAGGATATATAATTGTCTATAATCATATTCAGATTTTTATATTATTATTATTGTCACTATTATCATTTTTTCTCCTGATACTACGACCATAAGTTATTGAACTTAATGTTAAAGTTGATTAGTTACATAAATTAAACCCACCTTATTTTAGTTTATATTAGCTATTGAACTTTGCCTTAATTTTCATAAGTTATTATTATTATTGTTATTTCTATCATTGCATAATTATTAATATTATTATTACTTTTGTTGGCGTACTGGGTAGAACTAATTTTGTTTTAATCGATGCGCATTTATTAACTCTACATCTCAATCACTCTTGCATCTCTAGGGTTTCTCACCCCGACGCCCCACAATTTTAATCTAACCACTGTATACCCATGGGCAAGCCCATGTTGGTACTGTATACAGCAGCCGAGAGTCCACAAGCAGGTGAGCCCCGTTTCCAAGACTACTCCTTGTGATAATCTCGCTTTCGGGTTCCTGACGGCCGATAGAAGGACTTACGTCTATGTCATGTATCTATTCTCTCGATATTGGCACACACTTTCCCACCTGTTATCATCGATTACATGTATACGTCCGAATCAGACTTCCATTATGGTCTCATTTAACCCATTGTAAGTATTCGTGCACCTTTACTGCCGGAAATATACTCATTTGCACTCTGGCTACTTATTTATCTTTTATCAGTTAAATTTAGCTAACATTAAATTTAAATGTTTAGTAATTTAATTTTAATTTCTAAAATATAGGACATTTTCCTTAAAAAGAAATTGGAGTAATAACTTTTGAAAATTCAGACCTTTAAGTTGCCTAAGATTTCCGATTTTCTTCCGAATTAGTTATTAAAATTTCGAAACAATGTCAGTAACCTCGAATTTTGTTTTAATTTGGAAAATCTTTTACTCAAATAACCGGCGAAAATTTAAATTTTTATCTAATCAATTGTAATCGCTGTTGAATCAGCTGTTTTTAGGTTTGAGAAAATCTCCTGATCGCTTTTAAAAGAAAATAAAGCCCTCTTAATATCTACAATTTTCTTTTTATTCATATTTATTCTTTCATTTCTCAACATATTCTTTTTAAAGGCTTAAAAATCAATTTTACAATAATCATAATTATTTCCATTTTCAATATTTTAAGTTAAATACAGCTTTCCAGTCATACTATTCGCATACATCAAACTTCATCAATCTTACTTTATACTCAGGCAAGCCTCCATACATCCCTTTCTCATCTGTGCCCAGACATATTGAAATTTATTAAGAAATTTAACAAATAAAAATCTATTTTACGTTTATAAC
>AAA.454ESTABI.68
ACTATAGGATTTTGTTATTTATCCAGGAAATATTTTTATGAAAAAAAATTTGATCTTAAATATTTTATCATTTTTCTTGAAATAATTTTGTTTATTCTATTGTCGAGCCTCCATCACGAGGAATAAACTTCAACAATTGTATTTAAATTTTATTTCTTTTCCTATATATCATAATCTACAAGCACACAAACTAATAAAATGAAATTTTGTTACCCAGGATCCGGTGGTTAGCGGGGAACCCGTGGTGAAGGCAGTAGCTAGAACCACTCAGTATTTATTCTCCCTTCCTAAATCCTATCGCCCAACCCTCGAAAGAGTAGTGTTGAGGTCCTGGGAAAGGTCTAAATATAAAGGTCAACAAATGGCAATGAAAGACAAACGAAGTTAATGTAGGCGAAGTAAACTAACAACAGAGCGTAGGATGACTGACAAAATGAATAGAAAGACTAGTTTACATAAATTACAATTAAAGAGACCCGAATAATTGTGATTTTTCGAAGACATTCTGAATTAATACCTCACAACCGATCATAAACAGCCATATTTGATAAAATCATCTCAAAGTAAGACTTAGGATATATAATTGTCTATAATCATATTCAGATTTTTATATTATTATTATTGTCACTATTATCATTTTTTCTCCTGATACTACGACCATAAGTTATTGAACTTAATGTTAAAGTTGATTAGTTACATAAATTAAACCCACCTTATTTTAGTTTATATTAGCTATTGAACTTTGCCTTAATTTTCATAAGTTATTATTATTATTGTTATTTCTATCATTGCATAATTATTAATATTATTATTACTTTTGTTGGCGTACTGGGTAGAACTAATTTTGTTTTAATCGATGCGCATTTATTAACTCTACATCTCAATCACTCTTGCATCTCTAGGGTTTCTCACCCCGACGCCCCACAATTTTAATCTAACCACTGTATACCCATGGGCAAGCCCATGTTGGTACTGTATACAGCAGCCGAGAGTCCACAAGCAGGTGAGCCCCGTTTCCAAGACTACTCCTTGTGATAATCTCGCTTTCGGGTTCCTGACGGCCGATAGAAGGACTTACGTCTATGTCATGTATCTATTCTCTCGATATTGGCACACACTTTCCCACCTGTTATCATCGATTACATGTATACGTCCGAATCAGACTTCCATTATGGTCTCATTTAACCCATTGTAAGTATTCGTGCACCTTTACTGCCGGAAATATACTCATTTGCACTCTGGCTACTTATTTATCTTTTATCAGTTAAATTTAGCTAACATTAAATTTAAATGTTTAGTAATTTAATTTTAATTACTGAAATATAGGATATTTTCCAACGGACAGATTGGATTTGTAACTGTTAAAATTTAGATTCTTAAATTATTTGAAATTTCCGATTTACTTCCGAATTAATTATTAAAAATACGAAACAATGTTGGTAACCTCGAATTTTGTTTTAATTTGAAAATCTTTTCTTTAAATAACTGGCGAAAATTTAAATTCTCATATAATTAATTGTACTCGCTGTTAAATCAGCTGTTTAAGTTCAAGAAAGTTTCCTGGTTGTTTTTAAAGGAAAATAAAATCCTCTTACGGTTTGCATTTACATTTTATTTATAATTATTCTTTCATTACTCAACATACTCTTTATAAAGACTTAAAAATTACTTTTACGATAGTTATAATGGTTTCAATTTTTAATATTTAAGTTAAATCAAGCTTTCCACTCATACCTTTCGCATGCATCAAACTTCACCAATCTTACTTTATACTCAGGTAAGCCTCATACATCCCTTTCTCATTTATTTATAGACATACGAAATTTATTAAGAAATTTAACATAATTAAAAAAATTACTATTTTAC
>AAA.454ESTABI.69
ATGTTGGCGTACAGGGTAGAATTAATTTTGTTTTAATCTAAGCTCATTCATCCAAACTACTTCCTCGACTACTCTTGCATTCCTAGGGTATTTCCTTTCTCACCCCGACGCCCCACAATTTTAATCTAACCACTGTATACCCATGGGCAAGCCCATGTTGGTACTGTATACAGCAGCCGAGAGTCCACAAGCAGGTGAGCCCCGTTTCCAAGACTACTCCTTGTGATAATCTCGCTTTCGGGTTCCTGACGGCCGATAGAAGGACTTACGTCTATGTCATGTATCTATTCTCTCGATATTGGCACACACTTTCCCACCTGTTATCATCGATTACATGTATACGTCCGAATCAGACTTCCATTATGGTCTCATTTAACCCATTGTAAGTATTCGTGCACCTTTACTGCCGGAAATATACTCATTTGCACTCTGGCTACTTATTTATCTTTGGTCCGTTAAATTTGATTAGCATTAAATTTAAATAATTAGTAATTAATTTTACTTCTAAAATATAGAATATTTTCCAAAGGAAAATTGGATTAATAGCTTTTGAAAAATTCTGATCCTTAAATTATCTAAAATTTCCGATTGATTTCTGAATTAATTATTAAAATGCGAAAAACTATTGCTAACCTCGAGTTTTGTTTTAATTTGGAAAATCTTTTCCTTAAGTAATTGGCAAAAATTTAAATTATTAAATAATTAATTGCAATTTGCTGTTAAATCAGCTGTTTTTAAGGTGGAGAAGATCTCCTAAGCGTTTT
>AAA.454ESTABI.70
AGTCGATAGATTTTTCGTTTTTTCCATACGAATTTTGATGATTATAATTTAGACAAGCTATTGGTATGTGTGAATAATATTACGACAAATTGTATATCATGATTTTGCAATATTTATATGATTTTTTTGATTGTAATAATCCCATTCCGACATTTTTCACGAGCACCCCCGTGGGACATCAATCCAAAAATAAGATATCCTTTTGTTGGTGTACTGGGTGAAAATTATTCTGGTTAAATTAACTCTCTCATTCCAGCCGATCCTGATTATAACACTTATCTGCCCTAGGGTCTACACTGACTCACCCAGACGCCCCACAATTTTGATCCTACCACTGTATACCATGAGCAAGCCCATGTTGGTACTGTATACAGCAGCCGAGAGTCCACAAGCAGGTGAGCCCCGTTTCCAAGACTACTCCTTGTGATAATCTCGCTTTCGGGTTCCTGACGGCCGATAGAAGGACTTACGTCTATGTCATGTATCTATTCTCTCGATATTGGCACACACTTTCCCACCTGTTATCATCGATTACATGTATACGTCCGAATCAGACTTCCATTATGGTCTCATTTAACCCATTGTAAGTATTCGTGCACCTTTACTGCCGGAAATATACTCATTTGCACTCTGGCTACTTATTTATCTTTTATCAGTTAAATTTAGCTAACATTAAATTTAAATGTTTAGTAATTTAATTTTAATTTCTAAAATATAGGACATTTTCCTTAAAAAGAAATTGGAGTAATAACTTTTGAAAATTCAGACCTTTAAGTTGCCTAAGATTTCCGATTTTCTTCCGAATTAGTTATTAAAATTTCGAAACAATGTCAGTAACCTCGAATTTTGTTTTAATTTGGAAAATCTTTTACTCAAATAACCGGCGAAAATTTAAATTTTTATCTAATCAATTGTAATCGCTGTTGAATCAGCTGTTTTTAGGTTTGAGAAAATCTCCTGATCGCTTTTAAAAGAAAATAAAGCCCTCTTAATATCTACAATTTTCTTTTTATTCATATTTATTCTTTCATTTCTCAACATATTCTTTTTAAAGGCTTAAAAATCAATTTTACAATAATCATAATTATTTCCATTTTCAATATTTTAAGTTAAATACAGCTTTCCAGTCATACTATTCGCATACATCAAACTTCATCAATCTTACTTTATACTCAGGCAAGCCTCCATACATCCCTTTCTCATCTGTGCCCAGACATATTGAAATTTATTAAGAAATTTAACAAATAAAAATCTATTTTACGTTTATAAC
>AAA.454ESTABI.71
AGTCGATAGATTTTTCGTTTTTTCCATACGAATTTTGATGATTATAATTTAGACAAGCTATTGGTATGTGTGAATAATATTACGACAAATTGTATATCATGATTTTGCAATATTTATATGATTTTTTTGATTGTAATAATCCCATTCCGACATTTTTCACGAGCACCCCCGTGGGACATCAATCCAAAAATAAGATATCCTTTTGTTGGTGTACTGGGTGAAAATTATTCTGGTTAAATTAACTCTCTCATTCCAGCCGATCCTGATTATAACACTTATCTGCCCTAGGGTCTACACTGACTCACCCAGACGCCCCACAATTTTGATCCTACCACTGTATACCATGAGCAAGCCCATGTTGGTACTGTATACAGCAGCCGAGAGTCCACAAGCAGGTGAGCCCCGTTTCCAAGACTACTCCTTGTGATAATCTCGCTTTCGGGTTCCTGACGGCCGATAGAAGGACTTACGTCTATGTCATGTATCTATTCTCTCGATATTGGCACACACTTTCCCACCTGTTATCATCGATTACATGTATACGTCCGAATCAGACTTCCATTATGGTCTCATTTAACCCATTGTAAGTATTCGTGCACCTTTACTGCCGGAAATATACTCATTTGCACTCTGGCTACTTATTTATCTTTTATCAGTTAAATTTAGCTAACATTAAATTTAAATGTTTAGTAATTTAATTTTAATTACTGAAATATAGGATATTTTCCAACGGACAGATTGGATTTGTAACTGTTAAAATTTAGATTCTTAAATTATTTGAAATTTCCGATTTACTTCCGAATTAATTATTAAAAATACGAAACAATGTTGGTAACCTCGAATTTTGTTTTAATTTGAAAATCTTTTCTTTAAATAACTGGCGAAAATTTAAATTCTCATATAATTAATTGTACTCGCTGTTAAATCAGCTGTTTAAGTTCAAGAAAGTTTCCTGGTTGTTTTTAAAGGAAAATAAAATCCTCTTACGGTTTGCATTTACATTTTATTTATAATTATTCTTTCATTACTCAACATACTCTTTATAAAGACTTAAAAATTACTTTTACGATAGTTATAATGGTTTCAATTTTTAATATTTAAGTTAAATCAAGCTTTCCACTCATACCTTTCGCATGCATCAAACTTCACCAATCTTACTTTATACTCAGGTAAGCCTCATACATCCCTTTCTCATTTATTTATAGACATACGAAATTTATTAAGAAATTTAACATAATTAAAAAAATTACTATTTTAC
>AAA.454ESTABI.72
ACTATAGGATTTTGTTATTTATCCAGGAAATATTTTTATGAAAAAAAATTTGATCTTAAATATTTTATCATTTTTCTTGAAATAATTTTGTTTATTCTATTGTCGAGCCTCCATCACGAGGAATAAACTTCAACAATTGTATTTAAATTTTATTTCTTTTCCTATATATCATAATCTACAAGCACACAAACTAATAAAATGAAATTTTGTTACCCAGGATCCGGTGGTTAGCGGGGAACCCGTGGTGAAGGCAGTAGCTAGAACCACTCAGTATTTATTCTCCCTTCCTAAATCCTATCGCCCAACCCTCGAAAGAGTAGTGTTGAGGTCCTGGGAAAGGTCTAAATATAAAGGTCAACAAATGGCAATGAAAGACAAACGAAGTTAATGTAGGCGAAGTAAACTAACAACAGAGCGTAGGATGACTGACAAAATGAATAGAAAGACTAGTTTACATAAATTACAATTAAAGAGACCCGAATAATTGTGATTTTTCGAAGACATTCTGAATTAATACCTCACAACCGATCATAAACAGCCATATTTGATAAAATCATCTCAAAGTAAGACTTAGGATATATAATTGTCTATAATCATATTCAGATTTTTATATTATTATTATTGTCACTATTATCATTTTTTCTCCTGATACTACGACCATAAGTTATTGAACTTAATGTTAAAGTTGATTAGTTACATAAATTAAACCCACCTTATTTTAGTTTATATTAGCTATTGAACTTTGCCTTAATTTTCATAAGTTATTATTATTATTGTTATTTCTATCATTGCATAATTATTAATATTATTATTACTTTTGTTGGCGTACTGGGTAGAACTAATTTTGTTTTAATCGATGCGCATTTATTAACTCTACATCTCAATCACTCTTGCATCTCTAGGGTTTCTCACCCCGACGCCCCACAATTTTAATCTAACCACTGTATACCCATGGGCAAGCCCATGTTGGTACTGTATACAGCAGCCGAGAGTCCACAAGCAGGTGAGCCCCGTTTCCAAGACTACTCCTTGTGATAATCTCGCTTTCGGGTTCCTGACGGCCGATAGAAGGACTTACGTCTATGTCATGTATCTATTCTCTCGATATTGGCACACACTTTCCCACCTGTTATCATCGATTACATGTATACGTCCGAATCAGACTTCCATTATGGTCTCATTTAACCCATTGTAAGTATTCGTGCACCTTTACTGCCGGAAATATACTCATTTGCACTCTGGCTACTTATTTATCTTTGGTCCGTTAAATTTGATTAGCATTAAATTTAAATAATTAGTAATTAATTTTACTTCTAAAATATAGAATATTTTCCAAAGGAAAATTGGATTAATAGCTTTTGAAAAATTCTGATCCTTAAATTATCTAAAATTTCCGATTGATTTCTGAATTAATTATTAAAATGCGAAAAACTATTGCTAACCTCGAGTTTTGTTTTAATTTGGAAAATCTTTTCCTTAAGTAATTGGCAAAAATTTAAATTATTAAATAATTAATTGCAATTTGCTGTTAAATCAGCTGTTTTTAAGGTGGAGAAGATCTCCTAAGCGTTTT
>AAA.454ESTABI.73
AGTCGATAGATTTTTCGTTTTTTCCATACGAATTTTGATGATTATAATTTAGACAAGCTATTGGTATGTGTGAATAATATTACGACAAATTGTATATCATGATTTTGCAATATTTATATGATTTTTTTGATTGTAATAATCCCATTCCGACATTTTTCACGAGCACCCCCGTGGGACATCAATCCAAAAATAAGATATCCTTTTGTTGGTGTACTGGGTGAAAATTATTCTGGTTAAATTAACTCTCTCATTCCAGCCGATCCTGATTATAACACTTATCTGCCCTAGGGTCTACACTGACTCACCCAGACGCCCCACAATTTTGATCCTACCACTGTATACCATGAGCAAGCCCATGTTGGTACTGTATACAGCAGCCGAGAGTCCACAAGCAGGTGAGCCCCGTTTCCAAGACTACTCCTTGTGATAATCTCGCTTTCGGGTTCCTGACGGCCGATAGAAGGACTTACGTCTATGTCATGTATCTATTCTCTCGATATTGGCACACACTTTCCCACCTGTTATCATCGATTACATGTATACGTCCGAATCAGACTTCCATTATGGTCTCATTTAACCCATTGTAAGTATTCGTGCACCTTTACTGCCGGAAATATACTCATTTGCACTCTGGCTACTTATTTATCTTTGGTCCGTTAAATTTGATTAGCATTAAATTTAAATAATTAGTAATTAATTTTACTTCTAAAATATAGAATATTTTCCAAAGGAAAATTGGATTAATAGCTTTTGAAAAATTCTGATCCTTAAATTATCTAAAATTTCCGATTGATTTCTGAATTAATTATTAAAATGCGAAAAACTATTGCTAACCTCGAGTTTTGTTTTAATTTGGAAAATCTTTTCCTTAAGTAATTGGCAAAAATTTAAATTATTAAATAATTAATTGCAATTTGCTGTTAAATCAGCTGTTTTTAAGGTGGAGAAGATCTCCTAAGCGTTTT
>AAA.454ESTABI.74
TAGTTCTAACACTTTATTGTAAGTAATTTTATGCTTTCCAACATTAATTTGCTTAAGGTTTCTTTTTACCTTTGATATTGGCGCAATCTCAAATTCCATTGTTTGTCAAATCGGTCTCGAAATTTCCACATTTAATTGGTGACGCCTTTTCACTGGATATCCAATCACGAACCGAGAATGGCAAGTTGAGTTCTGATCCGTCAGATACGATGGCCATACGTATTGTGGATCTCAATTTTACGGAGATAGAAAGAGCGTATCTTATTTATGGGGTACAAAATTTCATGGATGACGAGTTCAAAGGGAAATTAATGAACATCAAAGTATGGGAAAAGAATCCAACATCAACAGCAATGAATATATCCATAATATTCAAGCAAGAGGCCCATAACAAATATCTAGAAATATTTTACTTTTCAGCTTCCAATGCACTTGAACGAAAAAAATATTTGAAGAATCTCTCCCTTGCCAAGCGGTTATTTCATGAACTGATTGACCTGTTTATCCCATCCACATTGACACTCTCGGTGCTCCCTATCAAGGTTGACAGAAGAGGAAATAATAATAAATGATATGGTAATGGCATCCTGCAAAGCATTCGGTGGGATACCACAAGAAAAACCGAGATTCGAGGATCACGCTCACTTGAATGTGACAGAGATAATATATAATAAAACGGCCAATGAGATCAGAATGAATTTGCGTGCATCTCTCACTGACCACCTCACTAATTTCAGCTGCGTCGCAGGAAATGTCACGGAAACGTTCACAATCCGTATTCATCATCATCCGTCCAAGATTCATATAAAGCCAGATATTAAAGATATATTGCAAGCCAACAGAGCCATTCAATGCTATGCCCAAGATGGATACCCTCAGCCTTCATTGCATTTCCAGCTCATCAAAGGTCCATCAAACGCATCTCACTATTATGAGACTAGGAAAAATGGATCCAAATCTACATCCGTTCAAGTGCCCCAACCGGATCAGCGTGGATGTTCAAATGCTTAATGAAAAGCACAATTGCAGGGGTAGCAATGACCAAGGAAAAGAATATTAACTTTCGAATAGCCAGCCATCCGACATCAATCCTGATCATGCCAGTGCCAGATGGAATAATGGAACCGAATTCAACAATTGCTTGTGGCCCAGCTGACGGATATCCTGTTGCCAGAGCAACATGGGAAGTTATTGCGGGCCCAGAAAGCGCTTCACTATATTATAATTTTATGCGCAATGGAACGCAAATTCATCTGAAAGAAAATTGCCCTACAAAATCTGAATGGGAAATCAAATGCTCTGTTAAAAGTTGCTTGGAAAATGTTTGTGTAATCCTCAATCGGACAATTTCATTTAGAATAGCAAATCACCCGACCGCATTATATATTCAACCAATCATCAAAAAGAGATTCCGATCAAACTCAACAATAAAATGCTTCACAAAAGATGGATATCCAGATCCAGAAATAAATTGGCAATTAATTGAAGGCCCCCCAAATGCTGACCGATTTTACAATATCCCTGGAAAGGGTGACCAAATCCACATCAATAGCAACAGCCCGGTCGGTTCAAAATGGACATTAAAATGCACAATGAAAAGCGTTCTGGTCAATACCAAGAAAAGCCTGAATAAAACTATTTCATTTTCAATTGCTAAGAATCCGATGGAAATTTGCGGGGAGAAATGTTTGAATTCAAGGATTTCTGAAATTGAGGAATCTGTGGACGAGAACGAGAGGCTGCAAGAGGATATCCGGTCGATATTGAATCAGGTGAAGGAGCAGATGATAGCAATGGGAAAGGAGCAGCAGGAAACATCCAGAGGATTGAATACCATCATTAAGCAGAAAGCCATGATTGAACTGACGTTTTTGATGAAACATCTACAGGTCTCAACCCATTCAGACCTTGGCGTGATGAATAAATGTAACTATGAATTATTTTGGGTAAAACATGTATCGATATTTTATTACCTTCGTTCATGAACCATTTCTTTAGTCTATCTCAACCTTACAAATTAAATTATTTGTACTTTCCAATAACTTATATTTTCAAAGTAAATTTTATTAAT
>AAA.454ESTABI.75
TAGTTCTAACACTTTATTGTAAGTAATTTTATGCTTTCCAACATTAATTTGCTTAAGGTTTCTTTTTACCTTTGATATTGGCGCAATCTCAAATTCCATTGTTTGTCAAATCGGTCTCGAAATTTCCACATTTAATTGGTGACGCCTTTTCACTGGATATCCAATCACGAACCGAGAATGGCAAGTTGAGTTCTGATCCGTCAGATACGATGGCCATACGTATTGTGGATCTCAATTTTACGGAGATAGAAAGAGCGTATCTTATTTATGGGGTACAAAATTTCATGGATGACGAGTTCAAAGGGAAATTAATGAACATCAAAGTATGGGAAAAGAATCCAACATCAACAGCAATGAATATATCCATAATATTCAAGCAAGAGGCCCATAACAAATATCTAGAAATATTTTACTTTTCAGCTTCCAATGCACTTGAACGAAAAAAATATTTGAAGAATCTCTCCCTTGCCAAGCGGTTATTTCATGAACTGATTGACCTGTTTATCCCATCCACATTGACACTCTCGGTGCTCCCTATCAAGGTTGACAGAAGAGGAAATAATAATAAATGATATGGTAATGGCATCCTGCAAAGCATTCGGTGGGATACCACAAGAAAAACCGAGATTCGAGGATCACGCTCACTTGAATGTGACAGAGATAATATATAATAAAACGGCCAATGAGATCAGAATGAATTTGCGTGCATCTCTCACTGACCACCTCACTAATTTCAGCTGCGTCGCAGGAAATGTCACGGAAACGTTCACAATCCGTATTCATCATCACCCGACCGCGTTATATATTCAGCCAATCAAAAAAAGATTTCAATCAAACTCAACAATAAAATGCTATACAAATGATGGATACCCAGATCCAGAAATAAATTGGCAATTAATTGAAGGCCCCCCAAATGCTAACTTGTTTTACAATATTCCTCGAAAGGGTGACCAAATCTACATCAATAGCAACAGCCAAACCGGTTCAAAATGGACGTTCAGATGCACAATGAAAAGCTTTCTCGTGAATACCAATAAAATTTTGAATAAAACTATTTCATTTGCTATTACTAGGAATCCGATGGAAATTTGTGGGGAGAAATGTTTAAATTCACGGATTTTTGAAATTGAAGAAGCGGTAAAGGAGAACGTGAGGCTAAATGAGGATATCAAGTTGATATTGAATCAAATGGAAGCCATGAGAAAGGAACACCAAGAAATAAGAAAGGCGTTTCTATATTTTCAATGGAATTTTAATACCACAACTTATAATATACAAAAAACCCAAACTTTTACTTCAGCGTTCCCATTGTCTGTTCGATTCCAAACGGAATTCGTGGAAAAGGACCACAAACTATTCAAATGCGGATTGATAGTTAGGAATGACAATCCACAAATGTCTGTAAACTTGATAGTGACATACGAATGTTGGATATCTGCAAAATCGTCGCCCCTCAAATTGATATTTAATGTTAAAGTCAAACCTCTAGAAGAAAATAAAGAAGAAAAAAATTTCTTCATATTTCCTTCTAGTAAGATATTTGGCCAAAACCTTTATCAAACGAAACTCTCTGTTGGATGTCATTTCATTAAATTTCAATAATAAATTTATCAAAT
>AAA.454ESTABI.76
AACCAATTAAAATTTTTATTCATCCACTACAAATTTTATCAGTATTTACTGAAAGAAATGTAATTATAGTCTGATTAGAGTTCATTCAACTCTATTTTGACAATACAAAAGCTGAAAATATTAAAATTTATTATATAAAAAAATTCAATATAATACTTATTACACAGGAGCATATTACCGATATAAGTGAAGGTGTCTGTCATTTTATTCCGTCTCTCAGCAGCTTGCTACTGCCTAGAATTAATCCAGTTAATCTTCTCGGAACAATATCTGCATTAATTGTTTTCGGTGTAAATCTATTAATGAAATATGAATTTTCTGCCAATGTTGACAACATCGGAGCCTTTGTAATCAGTTTAATGATCATCGCTACGATGACCCCACTTTCAGTTCTCAGGTAAACTTATATTTACGAAAATAACTTTCAACAATAAATAATAAACAATTAATAATAAATAATCAATTAAAAGTATATGACAATAGATATAAATAAAGGATTTTATCTTTTAATAGCTAACCAAATATTATATTACAAGTTTTGTAACTTTAAGCAAAATTGAAATGTTTGTTTTATATTAAATATATGAAATTATAATTATTCGATTAGAATAGGTAACTGGCGTTACATCTTTAATAATAAAGTTGAACCATTTAAATCTCTTGAAGGCTTAACTTATTTCATTTACAAAAAATATAAATGTATTCTTAATCATCACTTGCATTATTTAAAAAATAACGCTTGTTGTGACAAAAAGACAATTTATTATAGGCGACAATCGTGAGTATACTACAGCTTCGATTATTATTTATAAAACACATTTTATTTCTATACAAAATACCGATTCTATAGTCAAATTTTAGTTAGAAGATACAATGTCTTTTATAATATAAAGAAATCAGAGGTG
>AAA.454ESTABI.77
AACCAATTAAAATTTTTATTCATCCACTACAAATTTTATCAGTATTTACTGAAAGAAATGTAATTATAGTCTGATTAGAGTTCATTCAACTCTATTTTGACAATACAAAAGTTATTACACAGGAGCATATTACCGATATAAGTGAAGGTGTCTGTCATTTTATTCCGTCTCTCAGCAGCTTGCTACTGCCTAGAATTAATCCAGTTAATCTTCTCGGAACAATATCTGCATTAATTGTTTTCGGTGTAAATCTATTAATGAAATATGAATTTTCTGCCAATGTTGACAACATCGGAGCCTTTGTAATCAGTTTAATGATCATCGCTACGATGACCCCACTTTCAGTTCTCAGGTAAACTTATATTTACGAAAATAACTTTCAACAATAAATAATAAACAATTAATAATAAATAATCAATTAAAAGTATATGACAATAGATATAAATAAAGGATTTTATCTTTTAATAGCTAACCAAATATTATATTACAAGTTTTGTAACTTTAAGCAAAATTGAAATGTTTGTTTTATATTAAATATATGAAATTATAATTATTCGATTAGAATAGGTAACTGGCGTTACATCTTTAATAATAAAGTTGAACCATTTAAATCTCTTGAAGGCTTAACTTATTTCATTTACAAAAAATATAAATGTATTCTTAATCATCACTTGCATTATTTAAAAAATAACGCTTGTTGTGACAAAAAGACAATTTATTATAGGCGACAATCGTGAGTATACTACAGCTTCGATTATTATTTATAAAACACATTTTATTTCTATACAAAATACCGATTCTATAGTCAAATTTTAGTTAGAAGATACAATGTCTTTTATAATATAAAGAAATCAGAGGTG
>AAA.454ESTABI.78
AACCAATTAAAATTTTTATTCATCCACTACAAATTTTATCAGTATTTACTGAAAGAAATGTAATTATAGTCTGATTAGAGTTCATTCAACTCTATTTTGACAATACAAAAGCTGAAAATATTAAAATTTATTATATAAAAAAATTCAATATAATACTTATTACACAGGAGCATATTACCGATATAAGTGAAGGTGTCTGTCATTTTATTCCGTCTCTCAGCAGCTTGCTACTGCCTAGAATTAATCCAGTTAATCTTCTCGGAACAATATCTGCATTAATTGTTTTCGGTGTAAATCTATTAATGAAATATGAATTTTCTGTCAATGTTGACAACATCGGAGCCTTTGTAATCAGTTTAATGATCATCGCTACGATGACCCCACTTTCAGTTCTCAGTGGCCGAACTCTTTTGCAAACATGTCCAAGTCATTTGGTGTCACAAATAGATAAAGCCCTCCGATCAGCATCTACATTTGAGGGTGTATTGGAAATTCAAAAAGAGCACTTTTGGAATCTTGGTTTCCATGAAGTGGTTGGTTCAGTTCACGTGCGGGTGAGACGTGATGCAAATGAGCAATTGGTATTGGCTCATGTTACAAACAAGCTTCTGCCTCTTGTCCAGAAGTTAACGATCCAAGTAAACATTACTCCAATTGTGTCTTCAAAGATAACTGGACACGAGCGTCTTCGAATGTAATCTACAATTTCTCTAAAGAGCCTCGTTCGAATCCATTTTCATCAGATCTGTCAGACAATCTTCCTGA
>AAA.454ESTABI.79
GGATTAGCAATATGGATAGAAAACAATAAAGATGTTAAAGATAATTATTTTGGATATCAGAGATATGAAGTCTTGGCGATTTTTACCGCTACTGTTTTAAGTCAGATTTCAGCTTTATTTATCATTAAAGAAGCTATCGAAAGATATTTAACCGGATCTACGGTTGATGAATCTGGATTAGGAGTTGTAGCAATATTATCATTAATTATTCATTTATTGATAACTTATAATGTTGAAAATAAGGCCCTTAATAAAGTTATAGAAACGAGTACTTCTAGTTGGCTACAGGAGCATATTACCGATATAAGTGAAGGTGTCTGTCATTTTATTCCGTCTCTCAGCAGCTTGCTACTGCCTAGAATTAATCCAGTTAATCTTCTCGGAACAATATCTGCATTAATTGTTTTCGGTGTAAATCTATTAATGAAATATGAATTTTCTGTCAATGTTGACAACATCGGAGCCTTTGTAATCAGTTTAATGATCATCGCTACGATGACCCCACTTTCAGTTCTCAGTGGCCGAACTCTTTTGCAAACATGTCCAAGTCATTTGGTGTCACAAATAGATAAAGCCCTCCGATCAGCATCTACATTTGAGGGTGTATTGGAAATTCAAAAAGAGCACTTTTGGAATCTTGGTTTCCATGAAGTGGTTGGTTCAGTTCACGTGCGGGTGAGACGTGATGCAAATGAGCAATTGGTATTGGCTCATGTTACAAACAAGCTTCTGCCTCTTGTCCAGAAGTTAACGATCCAAGTAAACATTACTCCAATTGTGTCTTCAAAGATAACTGGACACGAGCGTCTTCGAATGTAATCTACAATTTCTCTAAAGAGCCTCGTTCGAATCCATTTTCATCAGATCTGTCAGACAATCTTCCTGA
>AAA.454ESTABI.80
GGATTAGCAATATGGATAGAAAACAATAAAGATGTTAAAGATAATTATTTTGGATATCAGAGATATGAAGTCTTGGCGATTTTTACCGCTACTGTTTTAAGTCAGATTTCAGCTTTATTTATCATTAAAGAAGCTATCGAAAGATATTTAACCGGATCTACGGTTGATGAATCTGGATTAGGAGTTGTAGCAATATTATCATTAATTATTCATTTATTGATAACTTATAATGTTGAAAATAAGGCCCTTAATAAAGTTATAGAAACGAGTACTTCTAGTTGGCTACAGGAGCATATTACCGATATAAGTGAAGGTGTCTGTCATTTTATTCCGTCTCTCAGCAGCTTGCTACTGCCTAGAATTAATCCAGTTAATCTTCTCGGAACAATATCTGCATTAATTGTTTTCGGTGTAAATCTATTAATGAAATATGAATTTTCTGCCAATGTTGACAACATCGGAGCCTTTGTAATCAGTTTAATGATCATCGCTACGATGACCCCACTTTCAGTTCTCAGGTAAACTTATATTTACGAAAATAACTTTCAACAATAAATAATAAACAATTAATAATAAATAATCAATTAAATGTAAATGACAATAGATATAAATAAAGGATTTTATCTTTTAATAGCTAACCAAATATTATATTACAAGTTTTGTAACTTTAAGCAAAATTGAAATGTTTGTTTTATATTAAATATATGAAATTATAATTATTCGATTAGAATAGGTAACTGGCGTTACATCTTTAATAATAAAGTTGAACCATTTAAATCTCTTGAAGGCTTAACTTATTTCATTTACAAAAAATATAAATGTATTCTTAATCATCACTTGCATTATTTAAAAAATAACGCTTGTTGTGACAAAAAGACAATTTATTATAGGCGACAATCGTGAGTATACTACAGCTTCGATTATTATTTATAAAACACATTTTATTTCTATACAAAATACCGATTCTATAGTCAAATTTTAGTTAGAAGATACAATGTCTTTTATAATATAAAGAAATCAGAGGTG
>AAA.454ESTABI.81
ATAATAATATAATATTGATAATAATAATAAATAATATATTCCAACAATGTACGCAACAGTGATAACAGAGTGTATCCAACCACAAAACAAACCAAATGTACGCACAAAGAATCCAATAACAGAATCGGCACAATAAAAATGGCTAAAAATGGAAAAGTGCTACGAAAAATGTTCAATAATGCAGTCAAGAAAATAAGGATCATAAAAATCAATATAAACAAGACCTAAATAAATAATAATAATAAATTACAATATAAATAAATAATAACAATATAAATAAATAATAATAATATAAATCAATAATAATACACATTTCCGATAATCAATAATAATAGAAATAATAATATGGATAATATAATAATCAATAATAATATAATTATCATCAATATTAATCAATAATGGGGTGATTGCATGTGCTGTGAAGTCATATCTAAGATGACAGGATTCAAAGAAGATAAGGATGGAGGTAGACCGTTTTCAAGATAAAACTAATAGCCTCTAGAGTAGACATTGTTGATCAGAAATTCCATGAATGATGACAGCTTTGATAATAATAATAATAAATAATAATAATAATAATAAATAATAATAATAATAATAATAATAATAATATAATAATAAATAATAATAATAATAAATAATAATAACAATAACAATAATAATAACAATAACAATAATAATAATATAATAATATTATTATAATTAATTATTATTATTATTTAACGAGACTAAATATAGGCTTTCACTATAGTGTGACCATTATGCTGACATGTAAAATAAATTTAAATTTAATGCATTT
>AAA.454ESTABI.82
ATAATAATATAATATTGATAATAATAATAAATAATATATTCCAACAATGTACGCAACAGTGATAACAGAGTGTATCCAACCACAAAACAAACCAAATGTACGCACAAAGAATCCAATAACAGAATCGGCACAATAAAAATGGCTAAAAATGGAAAAGTGCTACGAAAAATGTTCAATAATGCAGTCAAGAAAATAAGGATCATAAAAATCAATATAAACAAGACCTAAATAAATAATAATAATAAATTACAATATAAATAAATAATAACAATATAAATAAATAATAATAATATAAATCAATAATAATACACATTTCCGATAATCAATAATAATAGAAATAATAATATGGATAATATAATAATCAATAATAATATAATTATCATCAATATTAATCAATAATGGGGTGATTGCATGTGCTGTGAAGTCATATCTAAGATGACAGGATTCAAAGAAGATAAGGATGGAGGTAGACCGTTTTCAAGATAAAACTAATAGCCTCTAGAGTAGACATTGTTGATCAGAAATTCCATGAATGATGACAGCTTTGATAATAATAATAATAAATAATAATAATAATAATAAATAATAATAATAATAATAATAATAATAATATAATAATAAATAATAATAATAATAAATAATAATAACAATAACAATAATAATAACAATAACAATAATAATAATATAATAATAATCATAATAATAACAATAATAATAATAATAATAATAATAATAATAATAATTATTATTATTATTACCATTAATTATTATTATTATTATTATCACAATTGTTCAAACCATATTGAAATATTTAATAAATCCTACTGAAACTATCTGTACAAAATTCAAACATAAAATAAGACATTTGTTACTTTCATGGCTACAAAATCTGACGTATTTATAAATTGTATAATAGTAATAATTAATTAATTAATTAATTAATAGCAATTATTGCAAATATTTCAATTGCGATTATTTCCATGATTTCGGTTTTGCTGCTGTCAACAATAAATACGTAATAAAATTTGATCCTAAATAAAGTTTACATCGACAATTTTAAGTGTTTGTGAACAGTAAAAATTTGACAGTTTCTGCCAATCCGTGAAACATGCAAAATATCCGACAAATTTTCAATTGAGGTAGTTTGTCACTTAGTGAGTAGTCAGACCGCATTATATACACATATACATATATGCATATATATATACACAAATATATCACATTTATTCTAGAAAATGCAAATATTTTTGTCTCTCAATCAGTATTTCAATTGGAAAATATTGAAATTGAAAAATTATTATCCCGCCCAATGAAT
>AAA.454ESTABI.83
GAGATTGACTAAAATTCAATATATTTACGCCCAATACAATGTAAACGTAAAATTATATTACATACATGCTAAAAATATATATTGACACATTAAACCACCACATGCCCTTCACACTGCACTATCCCAGAATTATATACACTTTTCGCATAATAATAATAATATAACCTCAGAATAAATCATAAATCACAAGTGTGTCATAAAATCAATTGTTTTATAATTCCAGAGAATTTTCCCATTATCATCGATAATAAATAATAATAAATATTTCACAATAACGATTAGTATAAATATTTTCAAATAATTACAAATTAATAAATATTGATTTTATAATAATAATAATAAATAATAATAATAATAATAATAATAATAATATAATAATAAATAATAATAATAATAAATAATAATAACAATAACAATAATAATAACAATAACAATAATAATAATATAATAATATTATTATAATTAATTATTATTATTATTTAACGAGACTAAATATAGGCTTTCACTATAGTGTGACCATTATGCTGACATGTAAAATAAATTTAAATTTAATGCATTT
>AAA.454ESTABI.84
GAGATTGACTAAAATTCAATATATTTACGCCCAATACAATGTAAACGTAAAATTATATTACATACATGCTAAAAATATATATTGACACATTAAACCACCACATGCCCTTCACACTGCACTATCCCAGAATTATATACACTTTTCGCATAATAATAATAATATAACCTCAGAATAAATCATAAATCACAAGTGTGTCATAAAATCAATTGTTTTATAATTCCAGAGAATTTTCCCATTATCATCGATAATAAATAATAATAAATATTTCACAATAACGATTAGTATAAATATTTTCAAATAATTACAAATTAATAAATATTGATTTTATAATAATAATAATAAATAATAATAATAATAATAATAATAATAATATAATAATAAATAATAATAATAATAAATAATAATAACAATAACAATAATAATAACAATAACAATAATAATAATATAATAATAATCATAATAATAACAATAATAATAATAATAATAATAATAATAATAATAATTATTATTATTATTACCATTAATTATTATTATTATTATTATCACAATTGTTCAAACCATATTGAAATATTTAATAAATCCTACTGAAACTATCTGTACAAAATTCAAACATAAAATAAGACATTTGTTACTTTCATGGCTACAAAATCTGACGTATTTATAAATTGTATAATAGTAATAATTAATTAATTAATTAATTAATAGCAATTATTGCAAATATTTCAATTGCGATTATTTCCATGATTTCGGTTTTGCTGCTGTCAACAATAAATACGTAATAAAATTTGATCCTAAATAAAGTTTACATCGACAATTTTAAGTGTTTGTGAACAGTAAAAATTTGACAGTTTCTGCCAATCCGTGAAACATGCAAAATATCCGACAAATTTTCAATTGAGGTAGTTTGTCACTTAGTGAGTAGTCAGACCGCATTATATACACATATACATATATGCATATATATATACACAAATATATCACATTTATTCTAGAAAATGCAAATATTTTTGTCTCTCAATCAGTATTTCAATTGGAAAATATTGAAATTGAAAAATTATTATCCCGCCCAATGAAT
>AAA.454ESTABI.85
GAGATTGACTAAAATTCAATATATTTACGCCCAATACAATGTAAACGTAAAATTATATTACATACATGCTAAAAATATATATTGACACATTAAACCACCACATGCCCTTCACACTGCACTATCCCAGAATTATATACACTTTTCGCATAATAATAATAATATAACCTCAGAATAAATCATAAATCACAAGTGTGTCATAAAATCAATTGTTTTATAATTCCAGAGAATTTTCCCATTATCATCGATAATAAATAATAATAAATATTTCACAATAACGATTAGTATAAATATTTTCAAATAATTACAAATTAATAAATATTGATTTTATAATAATAATAATAAATAATAATAATAATAATAATAATAATAATATAATAATAAATAATAATAATAATAAATAATAATAACAATAACAATAATAATAACAATAACAATAATAATAATATAATAATAATAACAATAAAAATAACAATAAAATAATTAATGAATTAAATAATGGTCATTAATTAATGAAATATAACCTACTCAATTCATCAATGAAAGAAGAAATAATAAAATAAATCCACGAATTTACCTATTATGAGCTTGTAAAGCTTCTTCATTCAAAGACTTGCTTTTAGGTTTGGTGCTGCATCCTCCCATAGTCGTTCACAAGAGTGCCCTATCAAATGATTCTGTTTTCTTATTTAAAGAGACTATATAAATGCATTTACAGCGATTAGGTGAACTGCATCACGCACACACAGGAAAATGACCGCATAACACCCGATCACCTCATTTGAATTAGATTTCCCGTGTGCTAATGATAAATGGGAAGAATCACATCAGTACAAGCGGTCGCAAGGATTGATTCTCTCTCCAAATATCGTAAAGATCAACACAGAATTAATAACAGATCAATAGTTAAAAATTTTCAAGGATTTAGCACAAACAATTTTTTAAAAGTTTACAAAAACAATTCGAGATTTTTCATGTCTGTTTTTTAATATTTGAAAAATTTAATGCTAAGATAATATTATTAATATTATTTATTATTATTGTTATTATTATTATTAATACATTACTACCATTACCATTATCATTATTATTATTATCACTATTATTATCATTACTATTATTATTATTA
>AAA.454ESTABI.86
GAAAATGATACTACGATTTACAACTGTATTTTTTGTTCTTGCAGGTTGTTTTAATCAAATGGATTGTGGCGTAGTGGGACTTGCTGTGGGTTATGGCGCATGCCAGACTGTCTGCAATGCCGGATATGTCGCATGCTTAGCGTCATTGGGACTAACCGCAGGAGCGCTTACTGTTGGAGCTGGAGCACTTCCGGCAGTTTTGGCTTGTTCCGCTGCCCAAGGAGCGTGTATGGCAGCTTGTGCAACCGCATGTGCAGTAGCTCCTGTATAAACTATAATTTCGAAAACAAGAAACTTTATCTATATTTTACAAAATGAGTTTTTATCATTTTATGATTGCAAAGGTTTTCTTTAAATAAAAGCTGACTTACTCATTTTTGTTACCACTCTGTAATAAGTTTCTCCAGAACTTATTACGGAAATGTAACAGATCCTTTTAGGGTATATCCATAGGCATAATTGCCATTATGCTGTGCATATACCTAATGATTTGAAATTGCAGATGGAGGGGACAGAGGATGTTGAATAGGATTATTCTCTCCCGTCCAACTACACAAATTTCATAACTTTTATTATAGACTTTAGATTGGTATTATTTTAGGCTCGAATGGCACGACCAATGGCACAAAATAAATTTCCCCCTTTTACTTACCTATTAAATTTTTATTGTGGAATAAATTCGGAAACGTTTGACATCTTATATCTGGTCATTTGTTCTTTGTATGTCTTGTTATGTACACTGAGATTTCGCCGGGGATCTTGTGACGGTCTCCCTTTATATGAAATTGAATCTCAAACTGTAATTACATTTAAACAGATTATATTAATTATTTAATTATTTAATTTTTCAATCCAAAACGAGATAGCTCCATAAAAAAGGTCTCACATCATACTTGTAATCAAGAATTAGATATTATAACAAAGAAGAATTTCTCACTTCAATGCTTGCACGCTGTTCTTGTCAACTAAATTTCTTCAACCACTTTGGCAAATTGACTAAAATATATAATTTTTCATAGAGCTCAATCCTCATCTATCATTTAATCTCGACTAAACAGTCTGCCAATTTACCTGTCAAACTTGGAGATTTTGTTTACTAATTGAATTGATTAATTCTTATCAACAAATTTATTATTCTGCATTTCTTAAATAATATGCTTAGGGACTCCCATTTTTTTATAAATAAATATTTATACTCGTTTAAGTTACAAATTCGTAATAAAATTGTCCGTAACTTATTATGGAAATGTAAAATTTCTTATTGAGTAATATTTATTACACTTTGCCTACATTTTTATTGGCGCTAGGAAATGTTTGTTATTTCCGGTTCCCTTTCTACAGGCTTAGCCCGCATTAATTGCCCGTTTATGACAATCTGTATAACGTTTCTCATAACGGCTTAGGTCCGTTTCTTTTAATGAATATATTTATAAATTATTAAATATTTTAACTTAATTTTTTATTAAAATAAAAAATTTATTCCTGAGATTAATATAATGTTTAAATGCTGACTTGAAGACCCCCTTTTCCATTTTACTCGGTTTTTATTTGTATTTTTTAAAGAAAAATCGGCATTAAATTTGCTTGAAACTCAAGCTGTTTTAAAGAAAAAGAATTTGAAGTCTTTTTAAGAACTTCTAATTTCAGGAGATATATTATATTTTATTTGAAATAATTTTATTAAATTAATATTAAATTTTATTTTTATTAATATGAAATAG
>AAA.454ESTABI.87
GAAAATGATACTACGATTTACAACTGTATTTTTTGTTCTTGCAGGTTGTTTTAATCAAATGGATTGTGGCGTAGTGGGACTTGCTGTGGGTTATGGCGCATGCCAGACTGTCTGCAATGCCGGATATGTCGCATGCTTAGCGTCATTGGGACTAACCGCAGGAGCGCTTACTGTTGGAGCTGGAGCACTTCCGGCAGTTTTGGCTTGTTCCGCTGCCCAAGGAGCGTGTATGGCAGCTTGTGCAACCGCATGTGCAGTAGCTCCTGTATAAACTATAATTTCGAAAACAAGAAACTTTATCTATATTTTACAAAATGAGTTTTTATCATTTTATGATTGCAAAGGTTTTCTTTAAATAAAAGCTGACTTACTCATTTTTGTTACCACTCTGTAATAAGTTTCTCCAGAACTTATTACGGAAATGTAACAGATCCTTTTAGGGTATATCCATAGGCATAATTGCCATTATGCTGTGCATATACCTAATGATTTGAAATTGCAGATGGAGGGGACAGAGGATGTTGAATAGGATTATTCTCTCCCGTCCAACTACACAAATTTCATAACTTTTATTATAGACTTTAGATTGGTATTATTTTAGGCTCGAATGGCACGACCAATGGCACAAAATAAATTTCCCCCTTTTACTTACCTATTAAATTTTTATTGTGGAATAAATTCGGAAACGTTTGACATCTTATATCTGGTCATTTGTTCTTTGTATGTCTTGTTATGTACACTGAGATTTCGCCGGGGATCTTGTGACGGTCTCCCTTTATATGAAATTGAATCTCAAACTGTAATTACATTTAAACAGATTATATTAATTATTTAATTATTTAATTTTTCAATCCAAAACGAGATAGCTCCATAAAAAAGGTCTCACATCATACTTGTAATCAAGAATTAGATATTATAACAAAGAAGAATTTCTCACTTCAATGCTTGCACGCTGTTCTTGTCAACTAAATTTCTTCAACCACTTTGGCAAATTGACTAAAATATATAATTTTTCATAGAGCTCAATCCTCATCTATCATTTAATCTCGACTAAACAGTCTGCCAATTTACCTGTCAAACTTGGAGATTTTGTTTACTAATTGAATTGATTAATTCTTATCAACAAATTTATTATTCTGCATTTCTTAAATAATATGCTTAGGGACTCCCATTTTTTTATAAATAAATATTTATACTCGTTTAAGTTACAAATTCGTAATAAAATTGTCCGTAACTTATTATGGAAATGTAAAATTTCTTATTGAGTAATATTTATTACACTTTGCCTACATTTTTATTGGCGCTAGGAAATGTTTGTTATTTCCGGTTCCCTTTCTACAGGCTTAGCCCGCATTAATTGCCCGTTTATGACAATCTGTATAACGTTTCTCATAACGGCTTAGGCCGTTTCTTTTAATGAATATATTTATAAATTATTAAAATAAAAAATTTATTCCTGAGATTAATATAATGTTTAAATGCTGACTTGAAGACCCCCTTTTCCATTTTACTCGGTTTTTATTTGTATTTTTTAAAGAAAAATCGGCATTAAATTTGCTTGAAACTCAAGCTGTTTTAAAGAAAAAGAATTTGAAGTCTTTTTAAGAACTTCTAATTTCAGGAGATATATTATATTTTATTTGAAATAATTTTATTAAATTAATATTAAATTTTATTTTTATTAATATGAAATAG
>AAA.454ESTABI.88
GTGTATATTTTAAAAATTGCTCGTGACTCACCTTTTATCAGTTTCTGACCTCCACTTTGATTACCAATAACAAAAATATATTTAATTTTTTATATTTAAAAAGCTTTATATCTTTCGAAAATATGAAAACGGCACATCGGACTATTAAATAATAAATCTAAAGCCAATATTAAAGTATGGCCGACACTGGTAAAATTGACAATAAACATCAACCAGAGTCGCGCTACCATTAAGGCAAACTAGGCGGTCGCCTAGAGTGCTATCCAGAGAGGGGCGACAAAATTGTAATCGCCATTAATTAAAAATAACTAATAATTAATAACTTTGATTATATTATATAAACTATAGACACAGGGTAATATAATAAGACAATTATTGTATTTAATATAAATCTTTTAATTTCGAACATTGCAGATGGTTATCTAATTTTAATGTTGATTTAGAGATCGCTCCAGCGCATGACGCGGCGTTCTAAAACACGTGCAATTGTTTTGGTCAATTTCATACATTCAGAACAGATTATGAGATTATAGCAAGTGTTTTACTGATAAGTGTAATTTTGTGCATTATTAGAAAAATAATTGAGTCAATGAAGTTACGTGCAGTAAATTTTATTTAGTTATCCTTCATACGACTAAGCATTAACCACTTCTTTGCTGGTAAGTTTAATAGCAAATATTACTTTGTTGTATTAAAATAATTAAATATTATTTATAGTGGTACATTAGTACTTTTAAAATGTCATCAAAAAAGCCATCGGGATTTCAAAATCGTAAGCGCAAAACTCTCAGAGCTCAAGAGCGTAGAAGGAAAGTGGTCGACTGTTAAAGTTTTTCAAATCAAGTCTTGATGTTTCCGCCACCAGCGACTTGGATAGATGTGTAGGACAATCAGATGTACAACAAAATATGTCAGATCACGCGGATGAAGGTATTTCAGGAAAAGAAGAAAATAAAAGAGAAGGTGTTTCAGAGTTTGATATTATGATGCAAAGCGAATGCTCACATGAAATTAAATCCAGATCCAGTGCCACGATTAATTATGTAGATTACAATGACCCAGGAAACTGGCCTGACTATTGTAATGATAATTTTTGTCAGATTTTATTACAAAATCCACCACATCAAATTATTACATAACTTTCCCAAAGATTCCAAAAATCAAGATTTTCTCCAATTCACTATAAGAGAAAACTAGCCAATGGTGAAGAAGTATACCGTTCATGGTTGATATATTCAACTATAAAAGATGCGGTTTTTGTTTTTGCTGCAAGTTATTTAACAAAAACAAGCTTGTCAATCCTAGAAAAATCAGGATCAAAAGACTGGAAAAATATTGGAACAATTCTATCTTCACATGAAAGGAATACTTTCCATTTAGTCTAAATGGAAAGTATTAGACAACTTTCAGACGTAGAAAAAACTTAATGTGCGTAAATTCAAAGAAATAGCAATTGATAATAATAACCAGCAGAATATCAAAAAAGAATAATATTGACGTCAAATTTTGGAACGTTTCGTGGAACAAATGAAAAGTTGTACAATAACAACAACGGTAATTTTTTGAAGTTTGTAGAATATCTAGCCCTTTTTGACCTTTTAATAAACGAACATTTCCGCAGAGTCTAAAAATCAAGACATTATAATACATTTTCTGGGGAAAGATATTCAAAATGAACTTATGCAGATCCTAGCAGGAGCTATTAAAAATAAAATTTTGTCACTTGTGAAATCGGCAAAATATTACTCAATTATTTGACATTGCACACCAGATGTTAGTCATATTGAACAAATGACTATTATTATACGTTTTGTTGATATTATCAAACCGTTAGATAGTGAAATATTAGAGCCTGCAGTAATAATAAGAGAACATTTCCTAGGATTTGTTCCATTAGAAAAAACTACTGGGGCATTCATAACAAAAACTTTGATTGAAAAGCTTGAGTAAATGGAATTGCAAATTGAAAATCTCCGTGAACAAGAGTATGATAATGGAAGTAAT
>AAA.454ESTABI.89
GTGTATATTTTAAAAATTGCTCGTGACTCACCTTTTATCAGTTTCTGACCTCCACTTTGATTACCAATAACAAAAATATATTTAATTTTTTATATTTAAAAAGCTTTATATCTTTCGAAAATATGAAAACGGCACATCGGACTATTAAATAATAAATCTAAAGCCAATATTAAAGTATGGCCGACACTGGTAAAATTGACAATAAACATCAACCAGAGTCGCGCTACCATTAAGGCAAACTAGGCGGTCGCCTAGAGTGCTATCCAGAGAGGGGCGACAAAATTGTAATCGCCATTAATTAAAAATAACTAATAATTAATAACTTTGATTATATTATATAAACTATAGACACAGGGTAATATAATAAGACAATTATTGTATTTAATATAAATCTTTTAATTTCGAACATTGCACTTCTTTGCTGGTAAGTTTAATAGCAAATATTACTTTGTTGTATTAAAATAATTAAATATTATTTATAGTGGTACATTAGTACTTTTAAAATGTCATGAAAAAAGCCATCGGGATTTCAAAATCGTAAGCGCAAAACTCTCAGAGCTCAAGAGCGTAGAAGGAAAGTGGTCGACTGTTAAAGTTTTTCAAATCAAGTCTTGATGTTTCCGCCACCAGCGACTTGGATAGATGTGTAGGACAATCAGATGTACAACAAAATATGTCAGATCACGCGGATGAAGGTATTTCAGGAAAAGAAGAAAATAAAAGAGAAGGTGTTTCAGAGTTTGATATTATGATGCAAAGCGAATGCTCACATGAAATTAAATCCAGATCCAGTGCCACGATTAATTATGTAGATTACAATGACCCAGGAAACTGGCCTGACTATTGTAATGATAATTTTTGTCAGATTTTATTACAAAATCCACCACATCAAATTATTACATAACTTTCCCAAAGATTCCAAAAATCAAGATTTTCTCCAATTCACTATAAGAGAAAACTAGCCAATGGTGAAGAAGTATACCGTTCATGGTTGATATATTCAACTATAAAAGATGCGGTTTTTGTTTTTGCTGCAAGTTATTTAACAAAAACAAGCTTGTCAATCCTAGAAAAATCAGGATCAAAAGACTGGAAAAATATTGGAACAATTCTATCTTCACATGAAAGGAATACTTTCCATTTAGTCTAAATGGAAAGTATTAGACAACTTTCAGACGTAGAAAAAACTTAATGTGCGTAAATTCAAAGAAATAGCAATTGATAATAATAACCAGCAGAATATCAAAAAAGAATAATATTGACGTCAAATTTTGGAACGTTTCGTGGAACAAATGAAAAGTTGTACAATAACAACAACGGTAATTTTTTGAAGTTTGTAGAATATCTAGCCCTTTTTGACCTTTTAATAAACGAACATTTCCGCAGAGTCTAAAAATCAAGACATTATAATACATTTTCTGGGGAAAGATATTCAAAATGAACTTATGCAGATCCTAGCAGGAGCTATTAAAAATAAAATTTTGTCACTTGTGAAATCGGCAAAATATTACTCAATTATTTGACATTGCACACCAGATGTTAGTCATATTGAACAAATGACTATTATTATACGTTTTGTTGATATTATCAAACCGTTAGATAGTGAAATATTAGAGCCTGCAGTAATAATAAGAGAACATTTCCTAGGATTTGTTCCATTAGAAAAAACTACTGGGGCATTCATAACAAAAACTTTGATTGAAAAGCTTGAGTAAATGGAATTGCAAATTGAAAATCTCCGTGAACAAGAGTATGATAATGGAAGTAAT
>AAA.454ESTABI.90
GTGTATATTTTAAAAATTGCTCGTGACTCACCTTTTATCAGTTTCTGACCTCCACTTTGATTACCAATAACAAAAATATATTTAATTTTTTATATTTAAAAAGCTTTATATCTTTCGAAAATATGAAAACGGCACATCGGACTATTAAATAATAAATCTAAAGCCAATATTAAAGTATGGCCGACACTGGTAAAATTGACAATAAACATCAACCAGAGTCGCGCTACCATTAAGGCAAACTAGGCGGTCGCCTAGAGTGCTATCCAGAGAGGGGCGACAAAATTGTAATCGCCATTAATTAAAAATAACTAATAATTAATAACTTTGATTATATTATATAAACTATAGACACAGGGTAATATAATAAGACAATTATTGTATTTAATATAAATCTTTTAATTTCGAACATTGCACTTCTTTGCTGGTAAGTTTAATAGCAAATATTACTTTGTTGTATTAAAATAATTAAATATTATTTATAGTGGTACATTAGTACTTTTAAAATGTCATGAAAAAAGCCATCGGGATTTCAAAATCGTAAGCGCAAAACTCTCAGAGCTCAAGAGCGTAGAAGGAAAGTGGTCGACTGTTAAAGTTTTTCAAATCAAGTCTTGATGTTTCCGCCACCAGCGACTTGGATAGATGTGTAGGACAATCAGATGTACAACAAAATATGTCAGATCACGCGGATGAAGGTATTTCAGGAAAAGAAGAAAATAAAAGAGAAGGTGTTTCAGAGTTTGATATTATGATGCAAAGCGAATGCTCACATGAAATTAAATCCAGATCCAGTGCCACGATTAATTATGTAGATTACAATGACCCAGGAAACTGGCCTGACTATTGTAATGATAATTTTTGTCAGATTTTATTACAAAATCCACCACATCAAATTATTACATAACTTTCCCAAAGATTCCAAAAATCAAGATTTTCTCCAATTCACTATAAGAGAAAACTAGCCAATGGTGAAGAAGTATACCGTTCATGGTTGATATATTCAACTATAAAAGATGCGGTTTTTGTTTTTGCTGCAAGTTATTTAACAAAAACAAGCTTGTCAATCCTAGAAAAATCAGGATCAAAAGACTGGAAAAATATTGGAACAATTCTATCTTCACATGAAAGGAATACTTTCCATTTAGACAACTTTCAGACGTGGAAAGAACTTGATGTGCTTATATCCAAAGAAAAAACAATTGATAATATTAACCAGCAGAATATCAAAGAAGAAGAGCAATATTGGCGGCAAATTTTGGAACGTTTGATTGCTTTGATCATAGTACTTGCCACTCAAAACTTAGCATTTCGTGGAACAAATGAAAAGTTGTACAATAACAACAACGGTAATTTTTTGAAGTTTGTAGAATATCTAGCCCTTTTTGACCTTTTAATAAACGAACATTTCCGCAGAGTCTAAAAATCAAGACATTATAATACATTTTCTGGGGAAAGATATTCAAAATGAACTTATGCAGATCCTAGCAGGAGCTATTAAAAATAAAATTTTGTCACTTGTGAAATCGGCAAAATATTACTCAATTATTTGACATTGCACACCAGATGTTAGTCATATTGAACAAATGACTATTATTATACGTTTTGTTGATATTATCAAACCGTTAGATAGTGAAATATTAGAGCCTGCAGTAATAATAAGAGAACATTTCCTAGGATTTGTTCCATTAGAAAAAACTACTGGGGCATTCATAACAAAAACTTTGATTGAAAAGCTTGAGTAAATGGAATTGCAAATTGAAAATCTCCGTGAACAAGAGTATGATAATGGAAGTAAT
>AAA.454ESTABI.91
CCCCGTGCTTGAGATGACATCCTATTCAATATTGTTTTCGAAATTCATGAAACTTCCAACACGCGTATTTATTGAATATTTTAATAATAATAATACAGTTAAATACCATAATTCTAGGAAAATAACAAAAAAACTCCGTTTTTATTGGGAAAAGTTTTTAATTTTTGATAGTGTAAAAATACATGGATGTTTTAATAATTGGTAATAAACATTTCCTTCAGAGACCATTCTGTTTGATTTAATATTTGATTTTCGATTGACTGTGAAGTCCAAATAACTGTCAATTTTTTGATTTAGTCCTGTGTAGCACGCATGCCACGGATACAACTTAATATTCCATCAGAGCCGGCGCTACCATTAAGGCGAACTAGGCGATCATTTAGGGAGCTATCCAGAGAGGGGTGACAAAATGTGTAATCGCGATTATTAAAAAATAACTAATAATTAATAACTCTGATTATATTATATAAACTATAGACACAGGGTAATATAATAAGATAATTATTGTATTTAATATAAATCTTTTAATTTCGAAAATTGCACTTCTTTGCTGGTAAGTTTAATAGCAAATTTTACTTTGTTGTATTGAAATAATTAAATATTATTTATAGTGGTACTTTTAAAATGTCATCAAAAAAGTTATCGGGATTTCAAAATCGTAAGCGCAAAACTCTCAGAGCTCAAGAGCGTAGAAGGAAAGTGGTCGACTGTTAAAGTTTTTCAAATCAAGTCTTGATGTTTCCGCCACCAGCGACTTGGATAGATGTGTAGGACAATCAGATGTACAACAAAATATGTCAGATCACGCGGATGAAGGTATTTCAGGAAAAGAAGAAAATAAAAGAGAAGGTGTTTCAGAGTTTGATATTATGATGCAAAGCGAATGCTCACATGAAATTAAATCCAGATCCAGTGCCACGATTAATTATGTAGATTACAATGACCCAGGAAACTGGCCTGACTATTGTAATGATAATTTTTGTCAGATTTTATTACAAAATCCACCACATCAAATTATTACATAACTTTCCCAAAGATTCCAAAAATCAAGATTTTCTCCAATTCACTATAAGAGAAAACTAGCCAATGGTGAAGAAGTATACCGTTCATGGTTGATATATTCAACTATAAAAGATGCGGTTTTTGTTTTTGCTGCAAGTTATTTAACAAAAACAAGCTTGTCAATCCTAGAAAAATCAGGATCAAAAGACTGGAAAAATATTGGAACAATTCTATCTTCACATGAAAGGAATACTTTCCATTTAGTCTAAATGGAAAGTATTAGACAACTTTCAGACGTAGAAAAAACTTAATGTGCGTAAATTCAAAGAAATAGCAATTGATAATAATAACCAGCAGAATATCAAAAAAGAATAATATTGACGTCAAATTTTGGAACGTTTCGTGGAACAAATGAAAAGTTGTACAATAACAACAACGGTAATTTTTTGAAGTTTGTAGAATATCTAGCCCTTTTTGACCTTTTAATAAACGAACATTTCCGCAGAGTCTAAAAATCAAGACATTATAATACATTTTCTGGGGAAAGATATTCAAAATGAACTTATGCAGATCCTAGCAGGAGCTATTAAAAATAAAATTTTGTCACTTGTGAAATCGGCAAAATATTACTCAATTATTTGACATTGCACACCAGATGTTAGTCATATTGAACAAATGACTATTATTATACGTTTTGTTGATATTATCAAACCGTTAGATAGTGAAATATTAGAGCCTGCAGTAATAATAAGAGAACATTTCCTAGGATTTGTTCCATTAGAAAAAACTACTGGGGCATTCATAACAAAAACTTTGATTGAAAAGCTTGAGTAAATGGAATTGCAAATTGAAAATCTCCGTGAACAAGAGTATGATAATGGAAGTAAT
>AAA.454ESTABI.92
CCCCGTGCTTGAGATGACATCCTATTCAATATTGTTTTCGAAATTCATGAAACTTCCAACACGCGTATTTATTGAATATTTTAATAATAATAATACAGTTAAATACCATAATTCTAGGAAAATAACAAAAAAACTCCGTTTTTATTGGGAAAAGTTTTTAATTTTTGATAGTGTAAAAATACATGGATGTTTTAATAATTGGTAATAAACATTTCCTTCAGAGACCATTCTGTTTGATTTAATATTTGATTTTCGATTGACTGTGAAGTCCAAATAACTGTCAATTTTTTGATTTAGTCCTGTGTAGCACGCATGCCACGGATACAACTTAATATTCCATCAGAGCCGGCGCTACCATTAAGGCGAACTAGGCGATCATTTAGGGAGCTATCCAGAGAGGGGTGACAAAATGTGTAATCGCGATTATTAAAAAATAACTAATAATTAATAACTCTGATTATATTATATAAACTATAGACACAGGGTAATATAATAAGATAATTATTGTATTTAATATAAATCTTTTAATTTCGAAAATTGCACTTCTTTGCTGGTAAGTTTAATAGCAAATTTTACTTTGTTGTATTGAAATAATTAAATATTATTTATAGTGGTACTTTTAAAATGTCATCAAAAAAGTTATCGGGATTTCAAAATCGTAAGCGCAAAACTCTCAGAGCTCAAGAGCGTAGAAGGAAAGTGGTCGACTGTTAAAGTTTTTCAAATCAAGTCTTGATGTTTCCGCCACCAGCGACTTGGATAGATGTGTAGGACAATCAGATGTACAACAAAATATGTCAGATCACGCGGATGAAGGTATTTCAGGAAAAGAAGAAAATAAAAGAGAAGGTGTTTCAGAGTTTGATATTATGATGCAAAGCGAATGCTCACATGAAATTAAATCCAGATCCAGTGCCACGATTAATTATGTAGATTACAATGACCCAGGAAACTGGCCTGACTATTGTAATGATAATTTTTGTCAGATTTTATTACAAAATCCACCACATCAAATTATTACATAACTTTCCCAAAGATTCCAAAAATCAAGATTTTCTCCAATTCACTATAAGAGAAAACTAGCCAATGGTGAAGAAGTATACCGTTCATGGTTGATATATTCAACTATAAAAGATGCGGTTTTTGTTTTTGCTGCAAGTTATTTAACAAAAACAAGCTTGTCAATCCTAGAAAAATCAGGATCAAAAGACTGGAAAAATATTGGAACAATTCTATCTTCACATGAAAGGAATACTTTCCATTTAGACAACTTTCAGACGTGGAAAGAACTTGATGTGCTTATATCCAAAGAAAAAACAATTGATAATATTAACCAGCAGAATATCAAAGAAGAAGAGCAATATTGGCGGCAAATTTTGGAACGTTTGATTGCTTTGATCATAGTACTTGCCACTCAAAACTTAGCATTTCGTGGAACAAATGAAAAGTTGTACAATAACAACAACGGTAATTTTTTGAAGTTTGTAGAATATCTAGCCCTTTTTGACCTTTTAATAAACGAACATTTCCGCAGAGTCTAAAAATCAAGACATTATAATACATTTTCTGGGGAAAGATATTCAAAATGAACTTATGCAGATCCTAGCAGGAGCTATTAAAAATAAAATTTTGTCACTTGTGAAATCGGCAAAATATTACTCAATTATTTGACATTGCACACCAGATGTTAGTCATATTGAACAAATGACTATTATTATACGTTTTGTTGATATTATCAAACCGTTAGATAGTGAAATATTAGAGCCTGCAGTAATAATAAGAGAACATTTCCTAGGATTTGTTCCATTAGAAAAAACTACTGGGGCATTCATAACAAAAACTTTGATTGAAAAGCTTGAGTAAATGGAATTGCAAATTGAAAATCTCCGTGAACAAGAGTATGATAATGGAAGTAAT
>AAA.454ESTABI.93
CACCACATAAAATACAATTTATTATTATTTGATTTAATCAATTAAAATATAATAAATTTATAACATAAAGATTATTTAAAATATGAAAATAGCAAATGAAATCTAATAAAAATTTCTAAAAGTTAATTATTTAGTGTCTGTTTTGTATTTGTTTTCATGTTCTTTTGAAAATCATTAATATTATGAAACATATCTGAAAATATTTGAAATATATTAATATCAACATTATATAATTAACCCTTTTCACTCGAGTGTTTTTTGTATACATATGAATACGCATCTATGGCGGCACTCGAGGACAAAGGGTTAATATAAATTATAATAGTAATGAAAAATAGTAGTATGATATGACCACTTGCGTACGATTCATTGCTTCATCACTGACCTTGCACTATGACTACATTGATCTTATCAGACGCGAGTCAGATTACAAAATAATGAGTCATACTCTTGGTTATCTTTGTTCTAGCGCAGGCGCCTCAAACACGCGACCCGCGAAGACTTTTTAATAAATTACCAAAATAATTTTATAATTTGAAATTCAAATTAATTAAATAACTAGAACTGCATACCGCATTTAAAAATTAACTTTTTAAATTAACTTTTTTAAAATTAAAAACATGACTTCAATATTATTAATTAATGATTATTAAAAAAACTTTAGAAAATTATAATATTTTTAGTTTAAAATTTGACTCAAACAAAGCATCATCAAAGGTTATAATAAAAAGTTTTGATGATTGTTGTAAATTTTTAACGAATTATCTGTATTCAATAATATTTACTCAATTTTTTTCAACAGTTCCAAACAAAAGAAATAATATACAAAATGCCCCCGAAAAAGAAATTAAAAACGGATGTTGAGTTGGAAAAAGATATGGTGGCATTAAAAAGAAAAATTGAGAGTGAAAACAGAAAGTTTCAAGACAAGTTGGAAGATATGTATTCTTTTTATTGTAACAAAGGACCGAATTCAGTGTCTTATTCGTCAAAAAACAATTGCAGTAGCAAAAGAGTTCAATAGTCGCCACTATAGTACACTTCATTGCAACAAATTCAACAAATCTTCAACAAGAACAAAGTTAAGTGACGAATATTTACAAGGAACACTAAGACCGGCCACATCTCAAAAGATCTTTCCTAATATTGAAGCTTTTGTGTTGGCTAAACGTTGCC
>AAA.454ESTABI.94
CATTCACATTTCCGTAATTCACTGTAGTTCAGTATTTGAAAATAAAACTCAAAAAAATTCCAAAAATCGTACCGGCACTGTCATCTCTACAGGCGCGTTTGTCCCAAAAACTTTAGAAAATTATAATATTTTTAGTTTAAAATTTGACTCAAACAAAGCATCATCAAAGGTTATAATAAAAAGTTTTGATGATTGTTGTAAATTTTTAACGAATTATCTGTATTCAATAATATTTACTCAATTTTTTTCAACAGTTCCAAACAAAAGAAATAATATACAAAATGCCCCCGAAAAAGAAATTAAAAACGGATGTTGAGTTGGAAAAAGATATGGTGGCATTAAAAAGAAAAATTGAGAGTGAAAACAGAAAGTTTCAAGACAAGTTGGAAGATATGTATTCTTTTTATTGTAACAAAGGACCGAATTCAGTGTCTTATTCGTCAAAAAACAATTGCAGTAGCAAAAGAGTTCAATAGTCGCCACTATAGTACACTTCATTGCAACAAATTCAACAAATCTTCAACAAGAACAAAGTTAAGTGACGAATATTTACAAGGAACACTAAGACCGGCCACATCTCAAAAGATCTTTCCTAATATTGAAGCTTTTGTGTTGGCTAAACGTTGCC
>AAA.454ESTABI.95
GTATATTAAAGTAAATTTAGATAAATTAAAGTACATTAGAATACATTTAAGTATATTAGAGTAAATTAAGGTTCCTCAAGTAAATTAAGATACATTAGAGTACATTAAGGTAAATTAAAGTAAATTAAAGGGTCGAAAGTCAATTTAAGTACATTGGGGTACATTTAAGTAAATTAAGGTTCATAAAGTAAATTAAGGTACATCAGAGTAATTTAAAGTACGTTAGAATAAATTTAAGTAAATTAAGGTTCTTAAAGTAATTTAAGGTGCCTAGAGTAAAGTATGGTAAGTTAGGTAAGAATTTTTTAAAATTAAATAGAGAGTCAACAGTTAAGTTACATAAGGGTAATTTTTAAAGCTGAAAATTTTAAAAGCAGTTATAGTAGGCAAATTACATAAGGTAAGAATTTTTAAAAGTAAACAGAGGGTCAAAAGGTAAATTACATAAGGTAAGAATTTTTAAAGTTAAAGAGTCGACAATATTGCATGATAAAATTTATTAAATAAAATTTTTAGTATAGTTTTATCGATCAATTTTTATACATATTTTTAAATGATAAAATTTTTAACATAATTTTACAATGAAATTTTTTATACATGATTTTTAAAGATGAAATTTTTAGGATAATTTTACAATGAAATTTTTTATACATGATTTTTAAATAGAATTTTTAGTATAATTTTATCGATGAATTTTTTATATATAATTTTTAAAGATGAAATTTTTAGGATAATTTTACAATGAAATTTTTACACATGTTTTTAATTGAAAAAATTTTTAATGTAATCTTACAATCAAATTTTTAGTATAATTTTTACTATTACTTTTTTATACATGTTGATAACGATCAAATTTTCAAAGAAATTTTTCAAAAAC
>AAA.454ESTABI.96
GCATAAAATTAAAATCGGCTCAAATCGCCTAAGATAGTCAGAGTGGGTATTTTCATTCACAAAATTTTTTTTAATCACACTATAGTCAGGGGGTATTTTTGAAAAAGACTAAAATAAAATGGCCTGAAATCGCCTAACGATAAAAAAAAGCATAAAATTAAAATTGGCTCAAATCGCCTAAGATGAAAACACTATAGTCAGGGATATTTTTAACTCGTAATAAAAACAATGCAATATTTGGTCTCAATACTTTCTATAGGTAAATATAGGCATAAAATAAAAATGGCTTGAATCGCCTACTGATAAAAAATTGACAGGGGTATTTTATAGGCTTGTTAAAAAACACTTGAATATTTGTTCACACAATTTTCATAGGCAAATTTAGGCTCTAGATAAAAATAATTTAAAATACCTAAAGTAAATTAAGATAAATTAAAGTACATTAGGATACATTAGAGTATATTAAAGTAAATTAAGGTAAATTAAAGGTCTAAAGTAAATTAAGGTTCATAAAGTAAATTAAGGTACATCAGAGTAATTTAAAGTACGTTAGAATAAATTTAAGTAAATTAAGGTTCTTAAAGTAATTTAAGGTGCCTAGAGTAAAGTATGGTAAGTTAGGTAAGAATTTTTTAAAATTAAATAGAGAGTCAACAGTTAAGTTACATAAGGGTAATTTTTAAAGCTGAAAATTTTAAAAGCAGTTATAGTAGGCAAATTACATAAGGTAAGAATTTTTAAAAGTAAACAGTCGACAATATTGCATGATAAAATTTATTAAATAAAATTTTTAGTATAGTTTTATCGATCAATTTTTATACATATTTTTAAATGATAAAATTTTTAACATAATTTTACAATGAAATTTTTTATACATGATTTTTAAAGATGAAATTTTTAGGATAATTTTACAATGAAATTTTTTATACATGATTTTTAAATAGAATTTTTAGTATAATTTTATCGATGAATTTTTTATATATAATTTTTAAAGATGAAATTTTTAGGATAATTTTACAATGAAATTTTTACACATGTTTTTAATTGAAAAAATTTTTAATGTAATCTTACAATCAAATTTTTAGTATAATTTTTACTATTACTTTTTTATACATGTTGATAACGATCAAATTTTCAAAGAAATTTTTCAAAAAC
>AAA.454ESTABI.97
GTATATTAAAGTAAATTTAGATAAATTAAAGTACATTAGAATACATTTAAGTATATTAGAGTAAATTAAGGTTCCTCAAGTAAATTAAGATACATTAGAGTACATTAAGGTAAATTAAAGTAAATTAAAGGGTCGAAAGTCAATTTAAGTACATTGGGGTACATTTAAGTAAATTAAGGTTCATAAAGTAAATTAAGGTACATCAGAGTAATTTAAAGTACGTTAGAATAAATTTAAGTAAATTAAGGTTCTTAAAGTAATTTAAGGTGCCTAGAGTAAAGTATGGTAAGTTAGGTAAGAATTTTTTAAAATTAAATAGAGAGTCAACAGTTAAGTTACATAAGGGTAATTTTTAAAGCTGAAAATTTTAAAAGCAGTTATAGTAGGCAAATTACATAAGGTAAGAATTTTTAAAAGTAAACAGTCGACAATATTGCATGATAAAATTTATTAAATAAAATTTTTAGTATAGTTTTATCGATCAATTTTTATACATATTTTTAAATGATAAAATTTTTAACATAATTTTACAATGAAATTTTTTATACATGATTTTTAAAGATGAAATTTTTAGGATAATTTTACAATGAAATTTTTTATACATGATTTTTAAATAGAATTTTTAGTATAATTTTATCGATGAATTTTTTATATATAATTTTTAAAGATGAAATTTTTAGGATAATTTTACAATGAAATTTTTACACATGTTTTTAATTGAAAAAATTTTTAATGTAATCTTACAATCAAATTTTTAGTATAATTTTTACTATTACTTTTTTATACATGTTGATAACGATCAAATTTTCAAAGAAATTTTTCAAAAAC
>AAA.454ESTABI.98
TGGAACTTTGTTATTGTGTCACTTTTATATTGATTTTTCTATATTTCTTGTATTGGGTTTGTAGGAAACCTCCAATCCCAAAAGGGTTAAAAGAGATTCCAATGGAGTCTGGACTGCCTATCATTGGAGCAATTCACAAAATTGAGCCTCCGATGCATCATTATCTATTGAAACTCGGTAGAAAACTTGGACCAATATTCAGAATAAAATTAGGAATGAGAAAGATTGTCGTTTTGAACAATTATGAAATGATAAAGAAAGCACTGATAGATGATGCAAATAATTTCTCAGGTCGATGGTCACCAAAGATAATTACTGAAGTATCTCACGATTCAGGGATTATGTTCAAAGATGGTCAAGGATTGGCTACTCAAAGATCCTTCATTCTCAAAGTACTTCGAGATTTTGGATTGGGAAAATCAAAATCTTTAGAAATTATTCAAAATGAGTGTTTAAACCTTTTAGATGAACTTGATACTCTTTCTGATCAAATTGTAGATTTCTCCGAATTTTTCCCAATATATACAACAAACATTATTTCTAGATTCATCATGAATAAAAGATTCACCAGAGATGATCCGAATATTCAATTCATTTGGAAAACCATGGATAATTTGGCTAAAAATAAAGATATATTTCATTTAATATTATTAATGTTTCCGTGTCTCGATCAATCATTTATTGTCGCTAGACTCCTTTTCTTATTTGTTTCAGATTGGAAACGTTTTGTCAAGATTCAAGATTATTTTGCGGAGGAAATTAAAGAACATCGGAATGCTCTGGATTTTACTTCTGAAGGAGAAGATCTCATGGACCGATTCCTAATCAAACAGCACGAATTGAAACAATCAACTGGGAATGTTGAAAGCTTTGTTGACTGGCAGTTGATCCGTACTTCTGTTGAATTATTTATCGCTGGCTATGAAACAACATCAACAACCCTCAATTGGTGTTGTCTTTTCATGTCGAAGTATCCTGATATCCAAGAGAAAGTTCATAAAGAAATAAGCGAAATCATAGGAAAAGAACGCTTACCGACGATGAATGATAAGAAAGCACTGAATTATACACAAGCAGTCATGGATGAAGTATTACGACTGAGCTCGGTCGCACCAATGGGTTTGATTCATAGAACGTTTCACGATGCAAATATAAATGGATTTTACATTCCGAAGGATTCTCTGATTTTTCCTAATTTATATGCTTGTCACATGGATCCGGAAATATGGGAATCTCCTACAACGTTTTATCCGGAACATTTCTTAAGTTTAGATAGCAAGGGAATTTCAAAATACCAACCGAGAGAGGAACTGATACCATTTAGTGTTGGGAAACGACAATGCATTGGCGAATCTCTTGCTAGATCAGAATACTTTATTTTCTTTGTAACCATGGTCCAACGATTCCAGATAAGCTTTGCAGAAGAAATTAGTGAAGAGAAATATTCACAAACAATAATTGGCAATGAAGGTCTCATTAGAACCTCCGATATTAAGAATTTCCTCTTCAAAAGACGATAATTATTCGGGTAGACTCTTCTTTCTGAGAGATTTAACACTATCATTTTATTAATTGATTCTTATAATCACAAATAATATAAGAAATAATGTAATCAAATTAATATAATAATTGTCATTGAAATAAAATAATGGTTTTCAAAA
>AAA.454ESTABI.99
TGGAACTTTGTTATTGTGTCACTTTTATATTGATTTTTCTATATTTCTTGTATTGGGTTTGTAGGAAACCTCCAATCCCAAAAGGGTTAAAAGAGATTCCAATGGAGTCTGGACTGCCTATCATTGGAGCAATTCACAAAATTGAGCCTCCGATGCATCATTATCTATTGAAACTCGGTAGAAAACTTGGACCAATATTCAGAATAAAATTAGGAATGAGAAAGATTGTCGTTTTGAACAATTATGAAATGATAAAGAAAGCACTGATAGATGATGCAAATAATTTCTCAGGTCGATGGTCACCAAAGATAATTACTGAAGTATCTCACGATTCAGGGATTATGTTCAAAGATGGTCAAGGATTGGCTACTCAAAGATCCTTCATTCTCAAAGTACTTCGAGATTTTGGATTGGGAAAATCAAAATCTTTAGAAATTATTCAAAATGAGTGTTTAAACCTTTTAGATGAACTTGATACTCTTTCTGATCAAATTGTAGATTTCTCCGAATTTTTCCCAATATATACAACAAACATTATTTCTAGATTCATCATGAATAAAAGATTCACCAGAGATGATCCGAATATTCAATTCATTTGGAAAACCATGGATAATTTGGCTAAAAATAAAGATATATTTCATTTAATATTATTAATGTTTCCGTGTCTCGATCAATCATTTATTGTCGCTAGACTCCTTTTCTTATTTGTTTCAGATTGGAAACGTTTTGTCAAGATTCAAGATTATTTTGCGGAGGAAATTAAAGAACATCGGAATGCTCTGGATTTTACTTCTGAAGGAGAAGATCTCATGGACCGATTCCTAATCAAACAGCACGAATTGAAACAATCAACTGGGAATGTTGAAAGCTTTGTTGACTGGCAGTTGATCCGTACTTCTGTTGAATTATTTATCGCTGGCTATGAAACAACATCAACAACCCTCAATTGGTGTTGTCTTTTCATGTCGAAGTATCCTGATATCCAAGAGAAAGTTCATAAAGAAATAAGCGAAATCATAGGAAAAGAACGCTTACCGACGATGAATGATAAGAAAGCACTGAATTATACACAAGCAGTCATGGATGAAGTATTACGACTGAGCTCGGTCGCACCAATGGGTTTGATTCATAGAACGTTTCACGATGCAAATATAAATGGATTTTACATTCCGAAGGATTCTCTGATTTTTCCTAATTTATATGCTTGTCACATGGATCCGGAAATATGGGAATCTCCTACAACGTTTTATCCGGAACATTTCTTAAGTTTAGATAGCAATGGAATTTCAAAATACCAACCGAGAGAGGAACTGATACCATTTAGTGTTGGGAAACGACAATGCCTTGGCGAGTCTCTTGCTAGATCAGAATACTTTATTTTCTTTGTAAGCATGGTCCAAAGATTCCAGATAAGCTTTGCAGAAGAAATTAGTGAAGATAAATATTCCCAAACAATAATTGGCAATGAAGGTGTCATTAGAACCTCCGATATTAAGAATTTCCTCTTCAAAAGACGATAATTATGTAAGATGCCACTCTTTGTGTCAAGTCTATCAATATAACATTAGATTTGGGTTCTTATAGCCACAAATAATAATAAATATAATTTATTAGTGAAAAATATGTGATAAATTATTTAGTCAGTTAAATATAATTTAGT
>AAA.454ESTABI.100
TGGAACTTTGTTATTGTGTCACTTTTATATTGATTTTTCTATATTTCTTGTATTGGGTTTGTAGGAAACCTCCAATCCCAAAAGGGTTAAAGGAGATTCCAATGGAGTCTGGACTGCCTATCATTGGAGCAATTCACAAAATTGAGCCTCCGATGCATCATTATCTATTGAAACTCGGTAGAAAACTTGGACCAATATTCAGAATAAAATTAGGAATGAGAAAGATTGTCGTTTTGAACAATTATGAAATGATAAAGAAAGCGCTGATAGATGATGCAAATAATTTCTCAGGTCGATGGTCACCAAAGATAATTACTGAAGTATCTCACGATTCAGGGATTATGTTCAAAGATGGTCAAGGATTGGCTACTCAAAGATCCTTCATTCTCAAAGTACTTCGAGATTTTGGATTGGGAAAAGCTAAATCTTTAGAAATTATTCAAAATGAGTGTTTAAACCTTTTAGATGAACTTGATACTCTTTCTGATCAAATTGTAGATTTCTCCGAATTTTTCCCAATATATACAACAAACATTATTTCTAGATTCATCATGAATAAAAGATTCACCAGAGATGATCCGAATATTCAACTTATCGAAGAAACCATAAATAACTCGACTAAAAATAAAGACATAATTCAGTTAATATTATTAATGTTTCCATGCTTCGATAATTCAAGTTTAATTTGCCAGCTTATTTATTTACTAACTTCGAAATGGAAAAGTTTTGTCAAGATTCAAAATTATTTTGGGGAAGAAATTGAAGAACACCGAACTAATCTAGACCTTACTTCTGAAGGAGAGGATCTAATGGATAGATTCTTAATCAAACAGCACGAATTGAAACAATCAACTGGGAATGTTGAAAGCTTTGTTGACTGGCAGTTGATCCGTACTTCTGTTGAATTATTTATCGCTGGCTATGAAACAACATCAACAACCCTCAATTGGTGTTGTCTTTTCATGTCGAAGTATCCTGATATCCAAGAGAAAGTTCATAAAGAAATAAGCGAAATCATAGGAAAAGAACGCTTACCGACGATGAATGATAAGAAAGCACTGAATTATACACAAGCAGTCATGGATGAAGTATTACGACTGAGCTCGGTCGCACCAATGGGTTTGATTCATAGAACGTTTCACGATGCAAATATAAATGGATTTTACATTCCGAAGGATTCTCTGATTTTTCCTAATTTATATGCTTGTCACATGGATCCGGAAATATGGGAATCTCCTACAACGTTTTATCCGGAACATTTCTTAAGTTTAGATAGCAAGGGAATTTCAAAATACCAACCGAGAGAGGAACTGATACCATTTAGTGTTGGGAAACGACAATGCATTGGCGAATCTCTTGCTAGATCAGAATACTTTATTTTCTTTGTAACCATGGTCCAACGATTCCAGATAAGCTTTGCAGAAGAAATTAGTGAAGAGAAATATTCACAAACAATAATTGGCAATGAAGGTCTCATTAGAACCTCCGATATTAAGAATTTCCTCTTCAAAAGACGATAATTATTCGGGTAGACTCTTCTTTCTGAGAGATTTAACACTATCATTTTATTAATTGATTCTTATAATCACAAATAATATAAGAAATAATGTAATCAAATTAATATAATAATTGTCATTGAAATAAAATAATGGTTTTCAAAA
>AAA.454ESTABI.101
TGGAACTTTGTTATTGTGTCACTTTTATATTGATTTTTCTATATTTCTTGTATTGGGTTTGTAGGAAACCTCCAATCCCAAAAGGGTTAAAGGAGATTCCAATGGAGTCTGGACTGCCTATCATTGGAGCAATTCACAAAATTGAGCCTCCGATGCATCATTATCTATTGAAACTCGGTAGAAAACTTGGACCAATATTCAGAATAAAATTAGGAATGAGAAAGATTGTCGTTTTGAACAATTATGAAATGATAAAGAAAGCGCTGATAGATGATGCAAATAATTTCTCAGGTCGATGGTCACCAAAGATAATTACTGAAGTATCTCACGATTCAGGGATTATGTTCAAAGATGGTCAAGGATTGGCTACTCAAAGATCCTTCATTCTCAAAGTACTTCGAGATTTTGGATTGGGAAAAGCTAAATCTTTAGAAATTATTCAAAATGAGTGTTTAAACCTTTTAGATGAACTTGATACTCTTTCTGATCAAATTGTAGATTTCTCCGAATTTTTCCCAATATATACAACAAACATTATTTCTAGATTCATCATGAATAAAAGATTCACCAGAGATGATCCGAATATTCAACTTATCGAAGAAACCATAAATAACTCGACTAAAAATAAAGACATAATTCAGTTAATATTATTAATGTTTCCATGCTTCGATAATTCAAGTTTAATTTGCCAGCTTATTTATTTACTAACTTCGAAATGGAAAAGTTTTGTCAAGATTCAAAATTATTTTGGGGAAGAAATTGAAGAACACCGAACTAATCTAGACCTTACTTCTGAAGGAGAGGATCTAATGGATAGATTCTTAATCAAACAGCACGAATTGAAACAATCAACTGGGAATGTTGAAAGCTTTGTTGACTGGCAGTTGATCCGTACTTCTGTTGAATTATTTATCGCTGGCTATGAAACAACATCAACAACCCTCAATTGGTGTTGTCTTTTCATGTCGAAGTATCCTGATATCCAAGAGAAAGTTCATAAAGAAATAAGCGAAATCATAGGAAAAGAACGCTTACCGACGATGAATGATAAGAAAGCACTGAATTATACACAAGCAGTCATGGATGAAGTATTACGACTGAGCTCGGTCGCACCAATGGGTTTGATTCATAGAACGTTTCACGATGCAAATATAAATGGATTTTACATTCCGAAGGATTCTCTGATTTTTCCTAATTTATATGCTTGTCACATGGATCCGGAAATATGGGAATCTCCTACAACGTTTTATCCGGAACATTTCTTAAGTTTAGATAGCAATGGAATTTCAAAATACCAACCGAGAGAGGAACTGATACCATTTAGTGTTGGGAAACGACAATGCCTTGGCGAGTCTCTTGCTAGATCAGAATACTTTATTTTCTTTGTAAGCATGGTCCAAAGATTCCAGATAAGCTTTGCAGAAGAAATTAGTGAAGATAAATATTCCCAAACAATAATTGGCAATGAAGGTGTCATTAGAACCTCCGATATTAAGAATTTCCTCTTCAAAAGACGATAATTATGTAAGATGCCACTCTTTGTGTCAAGTCTATCAATATAACATTAGATTTGGGTTCTTATAGCCACAAATAATAATAAATATAATTTATTAGTGAAAAATATGTGATAAATTATTTAGTCAGTTAAATATAATTTAGT
>AAA.454ESTABI.102
TCAAAATTGAATGGAACTGGATTTCGTTTATCCACGACAATGCTTCAATTCATGGTGGTGCAATATCTCTAAATAATGTTATTGAACATTTACCACCATATAGTCCTTTTCTGAACCCAATTGAAAGTGTGTTCAGTAAAATCAAATTCAATATTCGGAAATCTATATCAAGAGCAGGTGGATTGAGTTCAATGAATTTCCAATCCAGATTCGATTTTCTGAAGGACGCACTGGATAACGAGCTGGTGAAAGAAGACTACAGAGATTTAACTAATTACTTTTGGCATATTAGGAGATTTTTTCCGAAATGTATAAAAAAAATACATATTTTGGAGATTAGTTATTGTTACTTACTTGATTTCCTAAATATTATTTATAATAATATATATGAAATAGTTGATCAAAGTTATATTTAAGAGCTTGAATTATGATCATATTTCCTTATGAAATCATAATTCAACTCTTAAAATTTAACTTTAAGTTATATAACTATATAAAAAACAACTTACTTAGCAGCCATTTAAAAAATGGCTGAAATCCATTCATTTTTTCAAAAAATAAATTCCGCCAAGTTGATTTATGTATCAACTTGAATTATAGCGGAATTTATCTCAGTGACAGCTGGTGTAGACAGGCACACACAATGATATTGATTGATTAAGAAAGAGAAAAAAACCAACCAATCAGATTCTTGCTACTCATCCTCAAATTTAAAGAAACCAAATCAGTCAGTTCAATTTATCTAATTATTTTGTTTTACCTGGGATTAATTGTGGAAACTTGCTCGCGGCTTGGACAAGGATTCCAATATTCAGTTCCGGAATTTTTAATTAATATTTTTAAAATCGGTTTTCACTATTTGAAATCTGATATAATATT
>AAA.454ESTABI.103
TCAAAATTGAATGGAACTGGATTTCGTTTATCCACGACAATGCTTCAATTCATGGTGGTGCAATATCTCTAAATAATGTTATTGAACATTTACCACCATATAGTCCTTTTCTGAACCCAATTGAAAGTGTGTTCAGTAAAATCAAATTCAATATTCGGAAATCTATATCAAGAGCAGGTGGATTGAGTTCAATGAATTTCCAATCCAGATTCGATTTTCTGAAGGACGCACTGGATAACGAGCTGGTGAAAGAAGACTACAGAGATTTAACTAATTACTTTTGGCATATTAGGAGATTTTTTCCGAAATGTATAAAAAAAATACATATTTTGGAGATTAGTTATTGTTACTTACTTGATTTCCTAAATATTATTTATAATAATATATATGAAATAGTTGATCAAAGTTATATTTAAGAGCTTGAATTATGATCATATTTCCTTATGAAATCATAATTCAACTCTTAAAATTTAACTTTAAGTTATATAACTATATAAAAAACAACTTACTTAGCAGCCATTTAAAAAATGGCTGAAATCCATTCATTTTTTCAAAAAATAAATTCCGCCAAGTTGATTTATGTATCAACTTGAATTATAGCGGAATTTATCTCAGTGACAGCTGGTGTAGACAGGCACACACAATGATATTGATTGATTAAGAAAGAGAAAAAAACCAACCAATCAGATTCTTGCTACTCATCCTCAAATTTAAAGAAACCAAATCAGTCAGTTCAATTTATCTAATTATTTTGTTTTACCTGGGATTAATTGTGATGAAATTTTGGGTTAATTGTGAAAGATGCAATAAACCATTAACAAACGCGGCAAATTTGAGGAAATTGAGGTGTATAGTTTTGGGCTCAGGTATCGGCGGCTTTGCGTTGGGAGCAGCAGCGTTGCCTTTACTCGGTTTTGGCCTGGGAGGCATTGCCGCTGGAAGTATTGCAGCATCAATGCAAGGCCCCGCTGTGGCTGCTGGAAATCTATTTGCCATATTACAATCATTGGGAGCAACTGGCATGGGAATAATATTATTTGGCACAACTTCATCCGCAATTTCAATGTTGGCGTCTTTGGCGGCAAGATTAAATTGGTGTACATGCCCAGAATTGGAAGTTGATATTAAGCAAAAAGATAAATTAATGTTATGTGGTTGATTTTACTTGTTATGTATTATTGATGATTTATCGGTGGATTTTAATCAATATTATGACATTTTTATTTTAATGCTATCTGAAAATAAACTTGATTTTTAACATTATTTATACAGTATCGTTAATATTCTTTTGAAAAATTTAATCTTATGTTAAATTATAAACTTGTGTGTTGTTTTTGGGTGTAGTCCACCACAATATTTGTAATTATAAAATTATATTTTATTGAGTGT
>AAA.454ESTABI.104
TCAAAATTGAATGGAACTGGATTTCGTTTATCCACGACAATGCTTCAATTCATGGTGGTGCAATATCTCTAAATAATGTTATTGAACATTTACCACCATATAGTCCTTTTCTGAACCCAATTGAAAGTGTGTTCAGTAAAATCAAATTTGAGTTCAATGATTGAGTTCAATGAATTTCCAATCCAGATTCGATTTTCTGAAGGACGCACTGGATAACGAGCTGGTGAAAGAAGACTACAGAGATTTAACTAATTACTTTTGGCATATTAGGAGATTTTTTCCGAAATGTATAAAAAAAATACATATTTTGGAGATTAGTTATTGTTACTTACTTGATTTCCTAAATATTATTTATAATAATATATATGAAATAGTTGATCAAAGTTATATTTAAGAGCTTGAATTATGATCATATTTCCTTATGAAATCATAATTCAACTCTTAAAATTTAACTTTAAGTTATATAACTATATAAAAAACAACTTACTTAGCAGCCATTTAAAAAATGGCTGAAATCCATTCATTTTTTCAAAAAATAAATTCCGCCAAGTTGATTTATGTATCAACTTGAATTATAGCGGAATTTATCTCAGTGACAGCTGGTGTAGACAGGCACACACAATGATATTGATTGATTAAGAAAGAGAAAAAAACCAACCAATCAGATTCTTGCTACTCATCCTCAAATTTAAAGAAACCAAATCAGTCAGTTCAATTTATCTAATTATTTTGTTTTACCTGGGATTAATTGTGGAAACTTGCTCGCGGCTTGGACAAGGATTCCAATATTCAGTTCCGGAATTTTTAATTAATATTTTTAAAATCGGTTTTCACTATTTGAAATCTGATATAATATT
>AAA.454ESTABI.105
TCAAAATTGAATGGAACTGGATTTCGTTTATCCACGACAATGCTTCAATTCATGGTGGTGCAATATCTCTAAATAATGTTATTGAACATTTACCACCATATAGTCCTTTTCTGAACCCAATTGAAAGTGTGTTCAGTAAAATCAAATTCAATATTCGGAAATCTATATCAAGAGCAGGTGGATTGAGTTCAATGAATTTCCAATCCAGATTCGATTTTCTGAAGGACGCACTGGATAACGAGCTGGTGAAAGAAGACTACAGAGATTTAACTAATTACTTTTGGCATATTAGGAGATTTTTTCCGAAATGTATAAAAAAAATACATATTTTGGAGATTAGTTATTGTTACTTACTTGATTTCCTAAATATTATTTATAATAATATATATGAAATAGTTGATCAAAGTTATATTTAAGAGCTTGAATTATGATCATATTTCCTTATGAAATCATAATTCAACTCTTAAAATTTAACTTTAAGTTATATAACTATATAAAAAACAACTTACTTAGCAGCCATTTAAAAAATGGCTGAAATCCATTCATTTTTTCAAAAAATAAATTCCGCCAAGTTGATTTATGTATCAACTTGAATTATAGCGGAATTTATCTCAGTGACAGCTGGTGTATCAGATGGTGGACACTTAGATCCTGCAGTGTGAACACTGAAGCGTTTCAGGCAAAATCGTAGCAAAATATTTGGTGCTCTGTTAAGTAAAAACACTAATGAGCAAAATCGAAATTAACGTTTGATATTCTGTTAAGCGAAAGCATTGGTAATTAAAATCACTTTTTTTGTGTGTAGTAAATTTTTTGAAATACTTTTACAAGCGAGTGTAAGTGAATTGTGAACTTATCAAAAGATTTTACTATTTCAAATTTAGTCATAAAAATGGAATCAATGAACGAAACTTGTAGCATCGAAGATGAGTTTAATTTGATGATGTTTAGATTGATTGATAACATTCTAAATGAACATAAAGAAGATAGTTATCAAGACAATAGAAGTTAAGAGAGTGATGAAGTATTTAGTACAAGAAGAAAAAAATTTAAGAATAATAGAAAG
>AAA.454ESTABI.106
TCAAAATTGAATGGAACTGGATTTCGTTTATCCACGACAATGCTTCAATTCATGGTGGTGCAATATCTCTAAATAATGTTATTGAACATTTACCACCATATAGTCCTTTTCTGAACCCAATTGAAAGTGTGTTCAGTAAAATCAAATTTGAGTTCAATGATTGAGTTCAATGAATTTCCAATCCAGATTCGATTTTCTGAAGGACGCACTGGATAACGAGCTGGTGAAAGAAGACTACAGAGATTTAACTAATTACTTTTGGCATATTAGGAGATTTTTTCCGAAATGTATAAAAAAAATACATATTTTGGAGATTAGTTATTGTTACTTACTTGATTTCCTAAATATTATTTATAATAATATATATGAAATAGTTGATCAAAGTTATATTTAAGAGCTTGAATTATGATCATATTTCCTTATGAAATCATAATTCAACTCTTAAAATTTAACTTTAAGTTATATAACTATATAAAAAACAACTTACTTAGCAGCCATTTAAAAAATGGCTGAAATCCATTCATTTTTTCAAAAAATAAATTCCGCCAAGTTGATTTATGTATCAACTTGAATTATAGCGGAATTTATCTCAGTGACAGCTGGTGTATCAGATGGTGGACACTTAGATCCTGCAGTGTGAACACTGAAGCGTTTCAGGCAAAATCGTAGCAAAATATTTGGTGCTCTGTTAAGTAAAAACACTAATGAGCAAAATCGAAATTAACGTTTGATATTCTGTTAAGCGAAAGCATTGGTAATTAAAATCACTTTTTTTGTGTGTAGTAAATTTTTTGAAATACTTTTACAAGCGAGTGTAAGTGAATTGTGAACTTATCAAAAGATTTTACTATTTCAAATTTAGTCATAAAAATGGAATCAATGAACGAAACTTGTAGCATCGAAGATGAGTTTAATTTGATGATGTTTAGATTGATTGATAACATTCTAAATGAACATAAAGAAGATAGTTATCAAGACAATAGAAGTTAAGAGAGTGATGAAGTATTTAGTACAAGAAGAAAAAAATTTAAGAATAATAGAAAG
>AAA.454ESTABI.107
AACACAACCCATAATAAAACATGAATGCAAACTTTTAACATGTAGCAATCAGAAGTTGAAAAAACCAATATAATAAATTAATTTTATAGACATTTTTGAGATAATTTTAGAAAGAAAAATGGCCGAAAAAATTTTTAATTTAAATTTTGAGGTTTTTGCTAGGAAATTTCGAGTAAATGAGGATGTATCTTCATAAGATTTATCCTTAAAACTAAAATTAATTTAATATTTCAGACATTTCTGTCGAAAAAAAAGCAAAACCTGAAATCCAAAAAAAGCATAAATTGTAAATTATTTTAAGTTTTAAAAAATAATCATAAACAAAATTATTTGTGTACATAATCGATTATTTTTTCAAAATATGTATAAAAATACAATTATTTAATGCAAATAATAATTTTTATAACTTCAAAAATAATTTAACTCACATTTTTTGAATAATATCCGAAAAAAATACATATTTTTGGAGATTAGTTATTGTTACTTAAAATTTCCTAAATATTATTTATAATAATATATATGAAATAGTTGATCAAAGTTATATTTAAGAGCTTGAATTATGATCATATTTCCTTATGAAATCATAATTCAACTCTTAAAATTTAACTTTAAGTTATATAACTATATAAAAAACAACTTACTTAGCAGCCATTTAAAAAATGGCTGAAATCCATTCATTTTTTCAAAAAATAAATTCCGCCAAGTTGATTTATGTATCAACTTGAATTATAGCGGAATTTATCTCAGTGACAGCTGGTGTAGACAGGCACACACAATGATATTGATTGATTAAGAAAGAGAAAAAAACCAACCAATCAGATTCTTGCTACTCATCCTCAAATTTAAAGAAACCAAATCAGTCAGTTCAATTTATCTAATTATTTTGTTTTACCTGGGATTAATTGTGGAAACTTGCTCGCGGCTTGGACAAGGATTCCAATATTCAGTTCCGGAATTTTTAATTAATATTTTTAAAATCGGTTTTCACTATTTGAAATCTGATATAATATT
>AAA.454ESTABI.108
AACACAACCCATAATAAAACATGAATGCAAACTTTTAACATGTAGCAATCAGAAGTTGAAAAAACCAATATAATAAATTAATTTTATAGACATTTTTGAGATAATTTTAGAAAGAAAAATGGCCGAAAAAATTTTTAATTTAAATTTTGAGGTTTTTGCTAGGAAATTTCGAGTAAATGAGGATGTATCTTCATAAGATTTATCCTTAAAACTAAAATTAATTTAATATTTCAGACATTTCTGTCGAAAAAAAAGCAAAACCTGAAATCCAAAAAAAGCATAAATTGTAAATTATTTTAAGTTTTAAAAAATAATCATAAACAAAATTATTTGTGTACATAATCGATTATTTTTTCAAAATATGTATAAAAATACAATTATTTAATGCAAATAATAATTTTTATAACTTCAAAAATAATTTAACTCACATTTTTTGAATAATATCCGAAAAAAATACATATTTTTGGAGATTAGTTATTGTTACTTAAAATTTCCTAAATATTATTTATAATAATATATATGAAATAGTTGATCAAAGTTATATTTAAGAGCTTGAATTATGATCATATTTCCTTATGAAATCATAATTCAACTCTTAAAATTTAACTTTAAGTTATATAACTATATAAAAAACAACTTACTTAGCAGCCATTTAAAAAATGGCTGAAATCCATTCATTTTTTCAAAAAATAAATTCCGCCAAGTTGATTTATGTATCAACTTGAATTATAGCGGAATTTATCTCAGTGACAGCTGGTGTAGACAGGCACACACAATGATATTGATTGATTAAGAAAGAGAAAAAAACCAACCAATCAGATTCTTGCTACTCATCCTCAAATTTAAAGAAACCAAATCAGTCAGTTCAATTTATCTAATTATTTTGTTTTACCTGGGATTAATTGTGATGAAATTTTGGGTTAATTGTGAAAGATGCAATAAACCATTAACAAACGCGGCAAATTTGAGGAAATTGAGGTGTATAGTTTTGGGCTCAGGTATCGGCGGCTTTGCGTTGGGAGCAGCAGCGTTGCCTTTACTCGGTTTTGGCCTGGGAGGCATTGCCGCTGGAAGTATTGCAGCATCAATGCAAGGCCCCGCTGTGGCTGCTGGAAATCTATTTGCCATATTACAATCATTGGGAGCAACTGGCATGGGAATAATATTATTTGGCACAACTTCATCCGCAATTTCAATGTTGGCGTCTTTGGCGGCAAGATTAAATTGGTGTACATGCCCAGAATTGGAAGTTGATATTAAGCAAAAAGATAAATTAATGTTATGTGGTTGATTTTACTTGTTATGTATTATTGATGATTTATCGGTGGATTTTAATCAATATTATGACATTTTTATTTTAATGCTATCTGAAAATAAACTTGATTTTTAACATTATTTATACAGTATCGTTAATATTCTTTTGAAAAATTTAATCTTATGTTAAATTATAAACTTGTGTGTTGTTTTTGGGTGTAGTCCACCACAATATTTGTAATTATAAAATTATATTTTATTGAGTGT
>AAA.454ESTABI.109
AACACAACCCATAATAAAACATGAATGCAAACTTTTAACATGTAGCAATCAGAAGTTGAAAAAACCAATATAATAAATTAATTTTATAGACATTTTTGAGATAATTTTAGAAAGAAAAATGGCCGAAAAAATTTTTAATTTAAATTTTGAGGTTTTTGCTAGGAAATTTCGAGTAAATGAGGATGTATCTTCATAAGATTTATCCTTAAAACTAAAATTAATTTAATATTTCAGACATTTCTGTCGAAAAAAAAGCAAAACCTGAAATCCAAAAAAAGCATAAATTGTAAATTATTTTAAGTTTTAAAAAATAATCATAAACAAAATTATTTGTGTACATAATCGATTATTTTTTCAAAATATGTATAAAAATACAATTATTTAATGCAAATAATAATTTTTATAACTTCAAAAATAATTTAACTCACATTTTTTGAATAATATCCGAAAAAAATACATATTTTTGGAGATTAGTTATTGTTACTTAAAATTTCCTAAATATTATTTATAATAATATATATGAAATAGTTGATCAAAGTTATATTTAAGAGCTTGAATTATGATCATATTTCCTTATGAAATCATAATTCAACTCTTAAAATTTAACTTTAAGTTATATAACTATATAAAAAACAACTTACTTAGCAGCCATTTAAAAAATGGCTGAAATCCATTCATTTTTTCAAAAAATAAATTCCGCCAAGTTGATTTATGTATCAACTTGAATTATAGCGGAATTTATCTCAGTGACAGCTGGTGTATCAGATGGTGGACACTTAGATCCTGCAGTGTGAACACTGAAGCGTTTCAGGCAAAATCGTAGCAAAATATTTGGTGCTCTGTTAAGTAAAAACACTAATGAGCAAAATCGAAATTAACGTTTGATATTCTGTTAAGCGAAAGCATTGGTAATTAAAATCACTTTTTTTGTGTGTAGTAAATTTTTTGAAATACTTTTACAAGCGAGTGTAAGTGAATTGTGAACTTATCAAAAGATTTTACTATTTCAAATTTAGTCATAAAAATGGAATCAATGAACGAAACTTGTAGCATCGAAGATGAGTTTAATTTGATGATGTTTAGATTGATTGATAACATTCTAAATGAACATAAAGAAGATAGTTATCAAGACAATAGAAGTTAAGAGAGTGATGAAGTATTTAGTACAAGAAGAAAAAAATTTAAGAATAATAGAAAG
>AAA.454ESTABI.110
ACAAATTCTTAGGTTATATATGAATAGGCAAGTAATAAATAAATATGCATTGTCATTGCCATATCATATAGTGTCGGCATAATCAAAAATTGTATCAAAAATAATGTTCTCATAATGAAATATTTTAATTTCTAATAGATATTTTTAATAGATATGAAATTATTTCTAGGTTAATTTCATATGATTTATGTATAATTATAGTTTGGGTGAAATATACTGCAAAATGACTTCAATAAAAATATAAATAAACTTTCAAACTAATTAAAAATTCAGCATTTTTTTTTTTTTTCGAATTATTGATTTTATATTTCAACATTCAATTGGACGCGTATAATTTCACGGTTCTGTCAACGCTGCTGCTAATAATGGTGTTTGCGTTCTCACCGAATCTAACACCCGTAGCCAAGCCACTGTGGTCACTGAAACTGACAACTCGTTCCCATTGCTTGCTGAGATAGACACGGACGTCTGTCCCGGCCACCCCCAGGTAACTGCCGGAATTATCGAACTCTAAATCATTGATTTGGTAGGTTGCTCTGTCATCTCCTGGGCTCAAAGTCTTAAAATCTCGAACCTTTCTCAAATCCCACAGCTTGATGAGGCCGTCACTGCCCCCGGTAGCTAAATAAAATCCATTTTCCGAGAACGCAAGCGTGCGCACAGATCCATTTGTTGTATGGGGCAGAAATGCGACTTTTTTCACTTCCTTCAAATTCCAAATAGACACCTCACCGTCCTCGGTACCGGTCGCACAAATCAATCCGTCCGGGTGAGATTTCATACATGTTAAACTCTGAATGGCTTCAGTTTTATTATGGAGACTTTGGTGACGCATAATGACTTTTCCGGTATAGATATCAGAAAACGCCCAATAGCCGTCATTGCTACTGGAGAGAACGTAATTACCAGTCGCATGGAGACTCAAACCAGTAACATTGCCAGTGTGAGCACGAATTACATGTTCACAGCTGGCATCATCAATTTTCCACACTCGAATAGTACTATCAGGCGATGCAGTTACGGCAATTTCATCAGAATTATGATAAACCACACAAGAAACTTTTTTCGTATGACCTTTCAATGTACAAACAATCTGATTATTTGATGTATTAAAGACAACTGCATTTTTATCATTACCCCCAGTAATTATTTTACTCGAATCTTTTTTAGACACATCCAATGCCACAATACCGGGAATACTGGCAGAATGCAAACCAGTTTGTGTGTTTTTCACAACAAAACTTTCCATTGAACTAGGTCTAGCTAAGTCTTCTGGCATTTGTTTGCCTCGTTTTTTTCTTTCAGACGTGAGCATTTGAGATTTTTCTTGAAGTTGTATTTCGATTTCTTGACTCATTCCTACAGCTTCTTGAACATTATGATTATAAGAAACTTCGACTTCCATTTCGTGTTCGCTTTGTGAAGCTTGAGGAGGAACAATATGAGATGTAATTCTAGCTTGTGGTTTAAGAGTAGATAAAGCTTCTCGAGCTGTGTAGCCTCTTTAGTTAGACGAGTCACAACTCTACAAGAAACATCGTATTGATAAAAGAGCGTGAGACAATTCACGTTTAAGAGCCTGGTTCTCTTGCTTCATCGTAAATTGTTGAAGCATCAAAGCATCCCATTCATCCTGAAAAGATTTCAATCAAATCATCTCCAGAAAACTGTACCCCAGTGACTGGATTTAGATCACTGGTTGTTAAGTATTTATCAATTAACCTTTTTTCATAAACATGCCCTGATAATCTACTAAGAACTGGAATTTCATTAGAAATCGAACACATTAACGACATTTTTTAG
>AAA.454ESTABI.111
TACTATTTGTTCTAATTGAAGAAATATTTTCGTAATCGATGGATGAGGAATTCGAATTATTTATCAACGCAATCAGATCTGGATCCGCAGAATTATTCCGCAGATATTTTAAGGAGGAATTTTTGGAGCGAAAGGATTCCAATTTGAGGCGTCCGATTCATCGCGCATGCTTTGCAGGACATGCTGAAATTGTAAAGCTGCTGATTGAGCACAATTGTGATATTGAGGCGCTTGATAAGCAGAAACGGTAAATCTGAATGAGGCTAGATTGGAGCGGCAGCGGCAACAGCAATTGCAACAGCAATTGGAGCGCCAGATCTCAAAGATGGGGCTGACATGCGAATCCGGCTGCGATCACAAACTGTGCCCGACATCACTTAGGGACAAATCGTTTGATAAAGGATCCATGATTGGACGAGGAGCATTTGGAAAGGTTTATAAATTGCAAGGATCAGGAATAAGTTCCGTATTTGCTATCAAGCGGATGAACTCGGAAGGTGTTGATGAGAAATACATCGAAGGAAATATTTATAAATTCTTGCCAAAACTGGATCATCAAAGAATTGTTAAATATTTCGGCGCAATTCAAACAGAGAAACATTTATGCCTTTTCATGGAATACTTTCCAAGGGGGTCCCTCAATACGGAAATATCGAACAAAGGCTCCATAGAAACGGATAATGTCATTCGGTACAGCAAGCAGATCCTCGAAGGCCTGAAATTCTTGCACGGGAACAAAATTATTCATCGAGATATAAAGCCTGACAACATATTGTTGGACGAGGAGAATAATATTAAATTGGCAGATTTTGGACTCGGCCGATCACTAATGAGGACTTGTGGCAAATCAACCAGAATTGACACTACTGTTGGAACTGCCAATTTTACAGCTCCTGAAGTCTTAGAAGCTACGGATGATGCTCCTTACCATGAGTCGGCTGATATCTGGTCTGTGGGGGCCACTGTGATCAATATGATCTCTGGGAGGCCCCCATATGACAATTATCCATCATGTGCGGTTATCTACAAAGTAATGACATTGAAAAAGCTGGACCTGCCGGAACCTCAACTGATGACAGCCCAAATCAAAAGTTTCATTAAAGAAATGTTGAATCCGAATCCCAAAAAAAGATCATCCGCAGCGCAATTATTGAAATTGAAATTATTTTCTAATTAAATTAATTGATTATTTAATTGATTAATTGTGTAAATAGAGATCCGAATGTGATTTATATTGAATATATTTTTGATATTT
>AAA.454ESTABI.112
ATCGTGACTTTTTGATGCATTTAAATAATATCAGAAAAGTGAGTCAAATTCTGCTATCAATAAAATAAATAGAAAATTTATTAGAAACCAAAAAGAAAAGCTTTGTATGGAATATAGTTCAATTTATCAATGACAGGTAAATTAAAAGACAACAAAAACTTTACCTGACAAAGTCATTCAGAACTAATTCAGAATAAACCTCTTATTAAATTATGTCGGTTGAAAAGAAATACCCGCTTTAATGAATAATAGTGCAGAATCAAATATTATAGACCAAAGGTCGGCAACCTATGGCACGCGGTGGAGTTGTCAATGCACTCTATACACACTATAAAGTGGTCTTGGTAATAGCGACTCTTATACTGCTGAAGGCGGTTTCACATATATTCTCTAATATTATGATATAAAAATAGATATTTGTATTGGTATTGAAATGATATTTTTTGATTTATTAAACACCAATTTTCCATACAACGTCAAATAATATCACAAGCATCTCTTGTGTTGACACGTGGCATTAAAAAGCTGTAGATCACACATGTGTTACGTGGGAACTTTCAACGAGAGGGTAAATTTAACCCTGTAACTTTCTTCGGACTCTCGTCGTGGAATTGAGCGGTCTTTTTAAAATGCGTTTCGTTCTGTTGTGATACCAGTTGAAACGTGTACTTTTTTAGTGTTGGTTTTTACCATTGATATATAAAACAAACCAGATAGCCATTACTTATTTGTAAAACAAATAAGATGGCACCCTGAATTAATTGGCAGTGTTGCTTGGAACACCACAGCTAAAAGGTTGAAGACCCTGCTCTTCACTAGTTAGGTAGGTTGAGAACAGTTATGGAAAGAAATGGATAATATAATTATCTATTTAAGTTAAAAATATCCTTCCTTTTCAGATCCTACTTG
>AAA.454ESTABI.113
AAGGATTGCCAGAACTACATTTGAGATGTCACATCATTACTGTTCACTGCTTGAGAGTTCTTGTTGTCACAAGACAGGAAAATAGACACACAGACACATGCATGTTCGGTTTGATAATATACATCAGGGATGTCAGCATGTCAGATTTGGCACGTGGTGGAGTTGTCAATGGCACTTTATACACCACAATAAAGTGGTCTGGGTAATAGCGACTCTTATTCTGCTAATGATGGTTTCACATATATTCTCTTATATTATTTAAAAATAGATATTTGTATTGGTATTGAAATGATATTTTTTGATTTATTAAACACCAATTTTCCATACAACATCAAATAATATCACAACCATCTCTTGTGTTGACACGTGGCATTAAAAAGCTGTAGATCACACATGTGTTACGTGGGAACTTTCAACGAGAGGGTAAATTTAACCCTGTAACTTTCTTCGGACTCTCGTCGTGGAATTGAGCGGTCTTTTTAAAATGCGTTTCGTTCTGTTGTGATACCAGTTGAAACGTGTACTTTTTTAGTGTTGGTTTTTACCATTGATATATAAAACAAACCAGATAGCCATTACTTATTTGTAAAACAAATAAGATGGCACCCTGAATTAATTGGCAGTGTTGCTTGGAACACCACAGCTAAAAGGTTGAAGACCCTGCTCTTCACTAGTTAGGTAGGTTGAGAACAGTTATGGAAAGAAATGGATAATATAATTATCTATTTAAGTTAAAAATATCCTTCCTTTTCAGATCCTACTTG
>AAA.454ESTABI.114
TTAACTTTCTAATTCTAAGAATGTATTTAGACAAAAGAGGAATGGATCAAAAAAATAGATTTCATTGACGAAATGAGATCAAAATTTTCAGTCGAAGAAAATGAAACGCTAAAGCTTCCGCAAATAATTGTCGTAGGAGACCAAAGCTCGGGCAAAAGCTCAATCTTGCAAGCGATCTCCGGGATAAAGTTACCGAGAGGAGTAAATACCGTCACAAGGTGCCCAGTCGTAATGCAAATGCGCAAATCAACTGAAACAAGAATCCAAATCAAATACAGATCGGAGCCATTTAAAGATATTTCTGACACTGAAAGCGAAATAAAGGAAATACAAACGACTGCTTTCAATAATGAAATAACAAAGGACCCGATTACAATCAGCATTCAGTCCCCTGAATCTGTGACATTGACAATCATTGACTTGCCTGGCTTGGTCAAGGCAGATGTTCGAGGACAAGCAACAGACATGATAGAGAAAACACATGAAATAGCAAGGGACTTCATGGAGCAAGAGAACTCATTAATAATTTGCGTGCTGCCAGCAAATCAGGACATCTGTACAACGACAACTATTAAGGAGGCAACTGAATGCAATCCGGACAAATCAAGAATAATCGGAGTGCTTACAAAACTGGACAAACTCGACGAGAAGGAAGTGACACTCATCCCAGAGATCATCAGGAATCAAAAGTTGCCAATAGAGAAAGGATATTACGGTTTAATTGTCAATGATGACATTTTGAACTTACTAATAAAGATGAAATAAAAAAAACGGAAAAGAAAATTTTAAAAGAAAAAAAGTTATGGAGTCTTGAGGACATCAAACGTTTTGGACTCTCGAATTTCACTGATGCACTTGTTGACGAGTTGGGCTGGTTGATAGATAAAACTCTGCCGATTCTAAGAGAAAATGTTGATAAGTTACTAGCGAAAACTAATGGGAAATTGGAAACATTTTCAAAATATCACGGAAGTGAGGAAATTCAAAAAAAATACATGAGCGAAAAAATTAAAGAGATTGAAAATAAAACAAAATATTTACTTGTTAATGGAAAGCATGAAATTCAAAAGTATGCCGAAATCAAAAATTATTTGGAAAAAAAGAGAATCTTAAGTTCTATCCAAGAACATGAAACCTTTATTTACTTATGGGACACAGTGTTCAGTAATCTCTTTAAGGAATTCTTCAGTATATATCAAGAATTATTCGCTGATTACGGTGGAAAATATCATAGTGACAAACATCTTGAAGACATAAACAAGAAAAACAGAACCGAAAACATTCCAGTCTTTATCAGTAGTACGCTATTTAAAAAGATTGTTAACGAAGCTTTGCTAAATTTTAAAAAAAAAGTTGACGAATGCGTCAAGGTTTGTTGTCATATCATTTCTTTTATCATCGAGGAAATTCTGATAATGGACATTGAAGATAAACTCTCTCCCCTCAAAATGGATATTCAAAAAATAAGTCGCAGAGTTCTCAGTGAAAAGAAATTGGAAATTGAAAAGTATTTAACTTTTCTTTTTCAGAGTGAGCATACTTATTTCACGCAGGCGATCGTCATCGATGCAGGCGTTGTACCTCAGTTGCAACCGGCACTTGTGACTGGACAAAATGCTCCTCAACCAACTGAAAACCTTCAAACAAGAAATGGGAGAATATTAAAGGATTGTTTGAAAAATTATTTAATTAATGCCGTCCGGAAATTAGGAGACGTAATTCCAAGTTTTATCAAGCAAAGTTTATTTATCGATTTCAGCAAGTCCTTGATAGAAGCTCTGGAAGCGGAAATTTTATACTCGAAAATGTCTATGTCATACTTTTCTTTAACTGATCAAGAAAAGGTGGAAATAGAGCGATTGCGAAAGACCAAACTGATGCTGGAAGAATATAGCAGCAAGCTGAATGATTATCACTGTTAATTTTTACTCTTACTTGTTTTTCACTTATGATTTTTGTATTTTGCGCTAGCCCATCAGCATATTTAGAAAATATGCTACGCTATTTGGTCTATACATTGATATAGTAAATATTATTTACTAAAGTAATGTATAGACAAAATGCAACATATCATGAGGAAATACTTACAAAATTATTTGTATATCTTTACTGATTTACAGTCAAAACAAATGTTCTTAATAAATATATTT
>AAA.454ESTABI.115
CAAATGTCCAAGGACAATCAAGACACATAATACAGAAAACACATGAAATAGCAAGGGACTTCATGAAACAAGAGAACTCATTAATAATTTGCGTGCTGCCAGCAAATCAGGACATCTGTACAACGACAACGATTAAGGAGGCAACTAAATGCAATCCGGACAAATCAAGAATAATCGGAGTGCTTACAAAACTGGACAAACTCGACAAGAAGGAAGCGACACTTATTCCAGAGATCATCAGGAATCAAAAGTTGCCAATAAAGAAAGGATATTACGGTTTAATTGTCAGTGATGAAATTCTGGAACTCACTAATAAAGATGAAATTGCAAAAGTTGAAAAAAACATTTTAAAAAGAAAAAAGTTATGGACTCTTGATAACATCAAACGTTTGGGGCTCTCGAATTTCACTGATGCACTTGTTGAGGAGTTGGGCTCGTTGATAAATAAAACTCTGCCGATTCTAAGAGAAAATGTTGATAAGTTACTAACGAAAACTAATGGGAAATTGGAAAAATTTTCAAAATATCACGGAGGTGAGGAAATTCAAAAAAAATACATGAGCGAAAAAATTAAAGAGATTGAAAATAAAACAAAATATTTACTTGTTAATGGAAAGCATGAAATTCAAAATTATACCAAAATCAAAAATTATTTGGAAAAAAAGAGAATTTTAAGTTCTATCCAAGAACATGAAACCTTTATTTACTTATGGGACACAGTGTTCAGTAATCTCTTTAAGGAATTCTTCAGTATATATCAAGAATTATTCGCTGATTACAGTGGAAAATATTATAGTGACAAACATCTTGAAGACATAAACAAGAAAAACAGAACCGAAAACATTCCAGTCTTTATCAGTAGTACGCTATTTAAAAAGATTGTTAACGAAGCTTTGCTAAATTTTAAAAAAAAAGTTGACGAATGCGTCAAGGTTTGTTGTCATATCATTTCTTTTATCATCGAGGAAATTCTGATAATGGACATTGAAGATAAACTCTCTCCCCTCAAAATGGATATTCAAAAAATAAGTCGCAGAGTTCTCAGTGAAAAGAAATTGGAAATTGAAAAGTATTTAACTTTTCTTTTTCAGAGTGAGCATACTTATTTCACGCAGGCGATCGTCATCGATGCAGGCGTTGTACCTCAGTTGCAACCGGCACTTGTGACTGGACAAAATGCTCCTCAACCAACTGAAAACCTTCAAACAAGAAATGGGAGAATATTAAAGGATTGTTTGAAAAATTATTTAATTAATGCCGTCCGGAAATTAGGAGACGTAATTCCAAGTTTTATCAAGCAAAGTTTATTTATCGATTTCAGCAAGTCCTTGATAGAAGCTCTGGAAGCGGAAATTTTATACTCGAAAATGTCTATGTCATACTTTTCTTTAACTGATCAAGAAAAGGTGGAAATAGAGCGATTGCGAAAGACCAAACTGATGCTGGAAGAATATAGCAGCAAGCTGAATGATTATCACTGTTAATTTTTACTCTTACTTGTTTTTCACTTATGATTTTTGTATTTTGCGCTAGCCCATCAGCATATTTAGAAAATATGCTACGCTATTTGGTCTATACATTGATATAGTAAATATTATTTACTAAAGTAATGTATAGACAAAATGCAACATATCATGAGGAAATACTTACAAAATTATTTGTATATCTTTACTGATTTACAGTCAAAACAAATGTTCTTAATAAATATATTT
>AAA.454ESTABI.116
TTAACTTTCTAATTCTAAGAATGTATTTAGACAAAAGAGGAATGGATCAAAAAAATAGATTTCATTGACGAAATGAGATCAAAATTTTCAGTCGAAGAAAATGAAACGCTAAAGCTTCCGCAAATAATTGTCGTAGGAGACCAAAGCTCGGGCAAAAGCTCAATCTTGCAAGCGATCTCCGGGATAAAGTTACCGAGAGGAGTAAATACCGTCACAAGGTGCCCAGTCGTAATGCAAATGCGCAAATCAACTGAAACAAGAATCCAAATCAAATACAGATCGGAGCCATTTAAAGATATTTCTGACACTGAAAGCGAAATAAAGGAAATACAAACGACTGCTTTCAATAATGAAATAACAAAGGACCCGATTACAATCAGCATTCAGTCCCCTGAATCTGTGACATTGACAATCATTGACTTGCCTGGCTTGGTCAAGGCAGATGTTCGAGGACAAGCAACAGACATGATAGAGAAAACACATGAAATAGCAAGGGACTTCATGGAGCAAGAGAACTCATTAATAATTTGCGTGCTGCCAGCAAATCAGGACATCTGTACAACGACAACTATTAAGGAGGCAACTGAATGCAATCCGGACAAATCAAGAATAATCGGAGTGCTTACAAAACTGGACAAACTCGACGAGAAGGAAGTGACACTCATCCCAGAGATCATCAGGAATCAAAAGTTGCCAATAGAGAAAGGATATTACGGTTTAATTGTCAATGATGACATTTTGAACTTACTAATAAAGATGAAATAAAAAAAACGGAAAAGAAAATTTTAAAAGAAAAAAAGTTATGGAGTCTTGAGGACATCAAACGTTTTGGACTCTCGAATTTCACTGATGCACTTGTTGACGAGTTGGGCTGGTTGATAGATAAAACTCTGCCGATTCTAAGAGAAAATGTTGATAAGTTACTAGCGAAAACTAATGGGAAATTGGAAACATTTTCAAAATATCACGGAAGTGAGGAAATTCAAAAAAAATACATGAGCGAAAAAATTAAAGAGATTGAAAATAAAACAAAATATTTACTTGTTAATGGAAAGCATGAAATTCAAAAGTATGCCGAAATCAAAAATTATTTGGAAAAAAAGAGAATCTTAAGTTCTATCCAAGAACATGAAACCTTTATTTACTTATGGGACACAGTGTTCAGTAATCTCTTTAAGGAATTCTTCAGTATATATCAAGAATTATTCGCTGATTACGGTGGAAAATATCATAGTGACAAACATCTTGAAGACATAAACAAGAAAAACAGAACCGAAAACATTCCAGTCTTTATCAGTAGTACGCTATTTAAAAAGATTGTTAACGAAGCTTTGCTAAATTTTAAAAAAAAAGTTGACGAATGCGTCAAGGTTTGTTGTCATATCATTTCTTTTATCATCGAGGAAATTCTGATAATGGACATTGAAGATAAACTCTCTCCCCTCAAAATGGATATTCAAAAAATAAGTCGCAGAGTTCTCAGTGAAAAGAAATTGGAAATTGAAAAGTATTTAACTTTTCTTTTTCAGAGTGAGCATACTTATTTCACGCAGGCGATCGTCATCGATGCAGGCGTTGTACCTCAGTTGCAACCGGCACTTGTGACTGGACAAAATGCTCCTCAACCAACTGAAAACCTTCAAACAAGAAATGGGAGAATATTAAAGGATTGTTTGAAAAATTATTTAATTAATACAATCCATAAATTAGGGAACTTAATTCCAAGTTCTATGATACAAAGTTTATTTATCGATTTCAGCAAGTCCTTGATAGAAGCTCTGGAAACGGAAATTTTATATTCGAAAAAGTCTCTGTCATACATTTCTTTAACTGATCAGGAAAAAGAGGAAATAGAGGAATTGCGAAAAACGAAAATATTGTTGGAAGAATATAGCAGCAAAATTCGTTATTTTTATTTTTAATTTAAATAATATTTAATGATTTTTTCTATTATTTGTGCACCCCAGTTAATTATTTGTTTAAATAGTTATTGAAATATAGTTTTATTGCTTAA
>AAA.454ESTABI.117
CAAATGTCCAAGGACAATCAAGACACATAATACAGAAAACACATGAAATAGCAAGGGACTTCATGAAACAAGAGAACTCATTAATAATTTGCGTGCTGCCAGCAAATCAGGACATCTGTACAACGACAACGATTAAGGAGGCAACTAAATGCAATCCGGACAAATCAAGAATAATCGGAGTGCTTACAAAACTGGACAAACTCGACAAGAAGGAAGCGACACTTATTCCAGAGATCATCAGGAATCAAAAGTTGCCAATAAAGAAAGGATATTACGGTTTAATTGTCAGTGATGAAATTCTGGAACTCACTAATAAAGATGAAATTGCAAAAGTTGAAAAAAACATTTTAAAAAGAAAAAAGTTATGGACTCTTGATAACATCAAACGTTTGGGGCTCTCGAATTTCACTGATGCACTTGTTGAGGAGTTGGGCTCGTTGATAAATAAAACTCTGCCGATTCTAAGAGAAAATGTTGATAAGTTACTAACGAAAACTAATGGGAAATTGGAAAAATTTTCAAAATATCACGGAGGTGAGGAAATTCAAAAAAAATACATGAGCGAAAAAATTAAAGAGATTGAAAATAAAACAAAATATTTACTTGTTAATGGAAAGCATGAAATTCAAAATTATACCAAAATCAAAAATTATTTGGAAAAAAAGAGAATTTTAAGTTCTATCCAAGAACATGAAACCTTTATTTACTTATGGGACACAGTGTTCAGTAATCTCTTTAAGGAATTCTTCAGTATATATCAAGAATTATTCGCTGATTACAGTGGAAAATATTATAGTGACAAACATCTTGAAGACATAAACAAGAAAAACAGAACCGAAAACATTCCAGTCTTTATCAGTAGTACGCTATTTAAAAAGATTGTTAACGAAGCTTTGCTAAATTTTAAAAAAAAAGTTGACGAATGCGTCAAGGTTTGTTGTCATATCATTTCTTTTATCATCGAGGAAATTCTGATAATGGACATTGAAGATAAACTCTCTCCCCTCAAAATGGATATTCAAAAAATAAGTCGCAGAGTTCTCAGTGAAAAGAAATTGGAAATTGAAAAGTATTTAACTTTTCTTTTTCAGAGTGAGCATACTTATTTCACGCAGGCGATCGTCATCGATGCAGGCGTTGTACCTCAGTTGCAACCGGCACTTGTGACTGGACAAAATGCTCCTCAACCAACTGAAAACCTTCAAACAAGAAATGGGAGAATATTAAAGGATTGTTTGAAAAATTATTTAATTAATACAATCCATAAATTAGGGAACTTAATTCCAAGTTCTATGATACAAAGTTTATTTATCGATTTCAGCAAGTCCTTGATAGAAGCTCTGGAAACGGAAATTTTATATTCGAAAAAGTCTCTGTCATACATTTCTTTAACTGATCAGGAAAAAGAGGAAATAGAGGAATTGCGAAAAACGAAAATATTGTTGGAAGAATATAGCAGCAAAATTCGTTATTTTTATTTTTAATTTAAATAATATTTAATGATTTTTTCTATTATTTGTGCACCCCAGTTAATTATTTGTTTAAATAGTTATTGAAATATAGTTTTATTGCTTAA
>AAA.454ESTABI.118
ACAATAATCAAATACAAAATTTTATTCAAAAAAGATAATGTTTCTTGCTAACTACCCAGTAACTAAACAACCAAGTGATTTACTGATAGAGGCATTAATGGCGTGAAAAGAGTGAAGAAGATTTTATTAATAAATTTGTATTATTACTTGTATTTATTGTTATTGCTTAACTTTTATTTAAAGTTTGTTGGTAAGTAACCAAATATTTATTTGTTCAGTAACTAGTTATCGGTTACCTAATATGTATACAAGTAGATCGGAATGAAGTTCCCAACCGGAAAACCTCAACATGTAGTGGATAGAAGTGGAAAATATCCAATCTTATTCTTCAAGAGCGGAAAATGCAGATAATGGGTTGCAAGAGACCATTACAGGAAGGAGATCTCAAATATCAGATTCAAGATTTACAAATTCAATCATTATCTTTGAATATTGACATGGGTTGTCGAATCAACTTGTATGATTTGTCTACCAAAAACAGAAAACATTTACGAACCGGAACTGTTTCCTGCATTAAGACTTGTCAAGTATAATCCACTTTGTGTGAATGTATTTGCAAGCGGAAAAGTCGTTGTCATGGGGATAAAAACACTGGAATACAACAGTCTAGTACAAGAAATATTTAATTTTATAAAACTTTTAATTAATAATCTTAATACCGACGAAGAAATACTAGATTATTTATTAAGCACTGATTGTGTTTAAAAAGATACAATTCTGACGATTGTAAAAATTAAAAATGATCGACGAGCAAGAAGCATACGTATTCGAAACAATTCTGATGAAGATGGAAGAACTTTTTCCGAATATGAAAAACAAACTTTCCTATTGTGCTCCTGAATATTTGGCTACACGGATCTATCAAATGACAGGAATCAACATCGAAGAAATTGTACGGATGCACTACGAATCAGTTCAAGGATCTGGTTTGAAATGTTTAGATGACTGATTGTTTGTGCAGATCCCTCAATGTTGACTTGTCCATTTAGATGCAGATGCTGCAGGGACTACAAGAAAGAAGTTCTACATATTTTGTTGGCTGAACTAAGAAGAGCTTATTATAAGATGATTTGTGACGATGTAAATTAAATAAATTTTTAATTTGATCTTTTTACGATGTTTATTTTTATGTGTTTATTTGTTGAGAATCAATTTTTATTAAGTATTTACTATGTTGTATTAATGTTGATATTATACAT
>AAA.454ESTABI.119
ACAATAATCAAATACAAAATTTTATTCAAAAAAGATAATGTTTCTTGCTAACTACCCAGTAACTAAACAACCAAGTGATTTACTGATAGAGGCATTAATGGCGTGAAAAGAGTGAAGAAGATTTTATTAATAAATTTGTATTATTACTTGTATTTATTGTTATTGCTTAACTTTTATTTAAAGTTTGTTGGTAAGTAACCAAATATTTATTTGTTCAGTAACTAGTTATCGGTTACCTAATATGTATACAAGTAGATCGGAATGAAGTTCCCAACCGGAAAACCTCAACATGTAGTGGATAGAAGTGGAAAATATCCAATCTTATTCTTCAAGAGCGGAAAATGCAGATAATGGGTTGCAAGAGACCATTACAGGAAGGAGATCTCAAATATCAGATTCAAGATTTACAAATTCAATCATTATCTTTGAATATTGACATGGGTTGTCGAATCAACTTGTATGATTTGTCTACCAAAAACAGAAAACATTTACGAACCGGAACTGTTTCCTGCATTAAGACTTGTCAAGTATAATCCACTTTGTGTGAATGTATTTGCAAGCGGAAAAGTCGTTGTCATGGGGATAAAAACACTGCAATACAACAGTCTAGTACAAGAAATATTTAATTTTATAAAACCAAAAATTAATAATCTTAATACCGACGAAGAAATACTAGATTATTTATTAAGCACTGATTGTGTTTAAAAAGATTCAATTCTGACGATTGTAAAAATTAAAAATGATCGACGAGCAAGAAGCATACGTATTCGAAACAATTCTGATGAAGATGGAAGAACTTTTTCCGAATATGAAAAACAAACTTTCCTATTGTGCTCCTGAATATTTGGCTACACGGATCTATCAAATGACAGGAATCAACATCGAAGAAATTGTACGGATGCACTACGAATCAGTTCAAGGATCTGGTTTGAAATGTTTAGATGACTGATTGTTTGTGCAGATCCCTCAATGTTGACTTGTCCATTTAGATGCAGATGCTGCAGGGACTACAAGAAAGAAGTTCTACATATTTTGTTGGCTGAACTAAGAAGAGCTTATTATAAGCAGATTTGTGATGATTTAAATTAAATAAATTTTGATCTTTTTACGTGTTTATTTAATGTGTTGAGAATTAGTTATTTATAAAGATTTTAATTGATTGAATTATTATTATTATTAATATGTTAACACTAAATTTCTTTGAAAATTTTGATCGTTATCAACATGTATAAAAAACTCATTGTAAAATTATAATAAAAATTTGTCTTAGAAATCATGTTAAAAATTTCATCTTTAAAAAATCATATATAAGAATTTCTTTGAAAAATTACATTATAAAATTTACTTTATAATTTTACTTTAAAAATTATATTTTAAATTATTTATTTAAAATTATACTAAAAATTTCATCTTTAAAAATCATATATGTAAAAGTATAGTTTAAACTCTATTTTAAAATTTATATTGAAAAAAATTTAACTGAAAATAATAATTACGTATAAAATTAAAAAAGTTTAACAGTAAAATAATAAG
>AAA.454ESTABI.120
CTTCTTTACTTTGGATTTGGTTTTACGAATTAACTTTTTTGGGTTGAATTTTATTTTTGACAAGTACTTTTTTAAATGACATGATTGATAATCATTTATTTGTTTTCAATTTTGTTTATAAATCGTAACCCCTTTTTCATTAAAAATATCTGTTCGGATACGTAAATCGTCACTACATTGTTGTGTAAAGTCAAAGAATAAATATCCATGGGGAACGCTTGTAGCATCTTGGAATGATTCAATTAAAAATTTTCTATTGTTTGGATAAGCTTGCCTGGCTAAGAAATCGATAATCGTTTGATCGCGAGGATTTTTGAAAATAACTAGGTATTGAACATTTAAATTACGAGTTCGATGACTTCCTCCTTGATGAAATAAATTTTGAGTTATGAAAATAACAGTAACTCCACAATGTCTACTGATTTTTGTGAACAAGTTATTGAAATCTTTTTCCTTATTTGCTTCTTGATACAAATCATCTATAATTATTACATCGCCTCGACGTAACCTAGACGACCAGTTTTTATCAAATCCCTTAACTATTGTCATTTTCAATTTACAAAACTGATTTTGTGTCAATCCATGTTCTTCGTCTGCACCCCTATGCCAATATATTTTATTGAATTTTGATTTGAACATGTTTGACTGCAATAAATTACATACAAATAAAGTTTTTCCGCTCCCACTAGGTCCTACAATTTGATATACTGCATCATTTCTTAATTCCATTTAATTTAATTTAATTTGTTTATAATTTGATAGATAGCTGAAAATGATTAGTAATATTAATTATAGAGGAAGATGTGAAGTAACCGGAATGAAGTTCCCAACCGGAAAACCTCAACATGTAGTGGATAGAAGTGGAAAATATCCAATCTTATTCTTCAAGAGCGGAAAATGCAGATAATGGGTTGCAAGAGACCATTACAGGAAGGAGATCTCAAATATCAGATTCAAGATTTACAAATTCAATCATTATCTTTGAATATTGACATGGGTTGTCGAATCAACTTGTATGATTTGTCTACCAAAAACAGAAAACATTTACGAACCGGAACTGTTTCCTGCATTAAGACTTGTCAAGTATAATCCACTTTGTGTGAATGTATTTGCAAGCGGAAAAGTCGTTGTCATGGGGATAAAAACACTGGAATACAACAGTCTAGTACAAGAAATATTTAATTTTATAAAACTTTTAATTAATAATCTTAATACCGACGAAGAAATACTAGATTATTTATTAAGCACTGATTGTGTTTAAAAAGATACAATTCTGACGATTGTAAAAATTAAAAATGATCGACGAGCAAGAAGCATACGTATTCGAAACAATTCTGATGAAGATGGAAGAACTTTTTCCGAATATGAAAAACAAACTTTCCTATTGTGCTCCTGAATATTTGGCTACACGGATCTATCAAATGACAGGAATCAACATCGAAGAAATTGTACGGATGCACTACGAATCAGTTCAAGGATCTGGTTTGAAATGTTTAGATGACTGATTGTTTGTGCAGATCCCTCAATGTTGACTTGTCCATTTAGATGCAGATGCTGCAGGGACTACAAGAAAGAAGTTCTACATATTTTGTTGGCTGAACTAAGAAGAGCTTATTATAAGATGATTTGTGACGATGTAAATTAAATAAATTTTTAATTTGATCTTTTTACGATGTTTATTTTTATGTGTTTATTTGTTGAGAATCAATTTTTATTAAGTATTTACTATGTTGTATTAATGTTGATATTATACAT
>AAA.454ESTABI.121
CTTCTTTACTTTGGATTTGGTTTTACGAATTAACTTTTTTGGGTTGAATTTTATTTTTGACAAGTACTTTTTTAAATGACATGATTGATAATCATTTATTTGTTTTCAATTTTGTTTATAAATCGTAACCCCTTTTTCATTAAAAATATCTGTTCGGATACGTAAATCGTCACTACATTGTTGTGTAAAGTCAAAGAATAAATATCCATGGGGAACGCTTGTAGCATCTTGGAATGATTCAATTAAAAATTTTCTATTGTTTGGATAAGCTTGCCTGGCTAAGAAATCGATAATCGTTTGATCGCGAGGATTTTTGAAAATAACTAGGTATTGAACATTTAAATTACGAGTTCGATGACTTCCTCCTTGATGAAATAAATTTTGAGTTATGAAAATAACAGTAACTCCACAATGTCTACTGATTTTTGTGAACAAGTTATTGAAATCTTTTTCCTTATTTGCTTCTTGATACAAATCATCTATAATTATTACATCGCCTCGACGTAACCTAGACGACCAGTTTTTATCAAATCCCTTAACTATTGTCATTTTCAATTTACAAAACTGATTTTGTGTCAATCCATGTTCTTCGTCTGCACCCCTATGCCAATATATTTTATTGAATTTTGATTTGAACATGTTTGACTGCAATAAATTACATACAAATAAAGTTTTTCCGCTCCCACTAGGTCCTACAATTTGATATACTGCATCATTTCTTAATTCCATTTAATTTAATTTAATTTGTTTATAATTTGATAGATAGCTGAAAATGATTAGTAATATTAATTATAGAGGAAGATGTGAAGTAACCGGAATGAAGTTCCCAACCGGAAAACCTCAACATGTAGTGGATAGAAGTGGAAAATATCCAATCTTATTCTTCAAGAGCGGAAAATGCAGATAATGGGTTGCAAGAGACCATTACAGGAAGGAGATCTCAAATATCAGATTCAAGATTTACAAATTCAATCATTATCTTTGAATATTGACATGGGTTGTCGAATCAACTTGTATGATTTGTCTACCAAAAACAGAAAACATTTACGAACCGGAACTGTTTCCTGCATTAAGACTTGTCAAGTATAATCCACTTTGTGTGAATGTATTTGCAAGCGGAAAAGTCGTTGTCATGGGGATAAAAACACTGCAATACAACAGTCTAGTACAAGAAATATTTAATTTTATAAAACCAAAAATTAATAATCTTAATACCGACGAAGAAATACTAGATTATTTATTAAGCACTGATTGTGTTTAAAAAGATTCAATTCTGACGATTGTAAAAATTAAAAATGATCGACGAGCAAGAAGCATACGTATTCGAAACAATTCTGATGAAGATGGAAGAACTTTTTCCGAATATGAAAAACAAACTTTCCTATTGTGCTCCTGAATATTTGGCTACACGGATCTATCAAATGACAGGAATCAACATCGAAGAAATTGTACGGATGCACTACGAATCAGTTCAAGGATCTGGTTTGAAATGTTTAGATGACTGATTGTTTGTGCAGATCCCTCAATGTTGACTTGTCCATTTAGATGCAGATGCTGCAGGGACTACAAGAAAGAAGTTCTACATATTTTGTTGGCTGAACTAAGAAGAGCTTATTATAAGCAGATTTGTGATGATTTAAATTAAATAAATTTTGATCTTTTTACGTGTTTATTTAATGTGTTGAGAATTAGTTATTTATAAAGATTTTAATTGATTGAATTATTATTATTATTAATATGTTAACACTAAATTTCTTTGAAAATTTTGATCGTTATCAACATGTATAAAAAACTCATTGTAAAATTATAATAAAAATTTGTCTTAGAAATCATGTTAAAAATTTCATCTTTAAAAAATCATATATAAGAATTTCTTTGAAAAATTACATTATAAAATTTACTTTATAATTTTACTTTAAAAATTATATTTTAAATTATTTATTTAAAATTATACTAAAAATTTCATCTTTAAAAATCATATATGTAAAAGTATAGTTTAAACTCTATTTTAAAATTTATATTGAAAAAAATTTAACTGAAAATAATAATTACGTATAAAATTAAAAAAGTTTAACAGTAAAATAATAAG
>AAA.454ESTABI.122
CAAAACACGACAGAATCAAGGGAACCTGGGCTCCACCGGAAGTCGTCCGGGGGCTCCGACAAAAAATCATTCGCCTAACGCAAGCGCGCGACGAACTAATCGCCGAATCGCGCGCCCAGCGTCTTCTGATTAGGGAGCAGTCCGTGGCACTGCACAGGGCATATTCGGATGCGGAACTCCGAACCCAAGTCCCCGGCAACCTTCGGGCGGAACAACTCGACGTTGTTCCAGCTCACCACCTACCGACAATTGAAGACCAACATCAATCAATCGCAACCGTCCCCGTGCCGGACGGAAATCTCGTTTGCTTGCAACCTCCCAGGGCTGCAGAAAACCAGGAAAATCCATCCGCCACTACGGCCCGTCACCGGCCGAATCGCAATAAACGACGTAGGGATCGTCGTCGACAGGAAGAGGCCCGTCTACGGGGCACTCAACCAACGAAAGGGGGAATCCATTAGAGGATTTGCCACCCCCCTATCGAGAATTCGACATCTCCGAGTTCGATCCGGAGATACGCTATGCTCCGCGGATCGTATTCTCCTCCCCTCCGGCCTCTATCCACATAAACCTAGTGGAGGAGGAGAATGAACAATCTACACCGATCCGAGTCTTGAGTGACCTCGATCTAGATCTCGAGGAAATTGCCATCCTCACCGGGGAGGTTCCCAACGTCGGCCCCCGAGGCGAGATTGCCGGTCCATCTTCCCGGAAGGGATGAGGACTCTCGAGGCGACCCTCCACCATACAGGCCACCCAAGAGAAGGCGCTTCTCGAAACCGACATCGATGCGGAAGAGAACTAAACCTAGATCAATTGACGGTTTTTTCTACATTTGCTTTGGGATCGTCTTTTATGTACGGAATTCTATTGCTTCTTTATCAACAAATTGAAACATATGATTACTTTTATTATATGATCTACCCATCTCAGTTTTGGCAGAATGGAATTATGGTGATAATACCGGGACTGATTGTCAAGCGATTTGGGCAAAAGTATTTTGCTATAAATTATGGAATTACATGGACTGCCTATACATTTGCTGGAATCTTGACAAGCCAACTTACAAAATTTATCAACAATGTGGTTGTATCCCTTTCTGTCTTTTCAGTTCTGTCTTTTATAAGTTTTCTTCTGGTATTATTTTATGCTGGTAACACAAAACGAATTGACAATATTTTTTGGAAGTATCCTAATATGTTACTTAAATGTATTATATTTTGATTTCAACAGATATCATGCAAATTTCAGTTTTAATTACAATAAATTTTTGAGTATGAAATTT
>AAA.454ESTABI.123
ATACGATTCTATATTTGATCAATATAACAATGAAACAATAAAGACACGTTCATTTGAAAAGTACGAATTAGACATTTTTAGTCTTGGCCTGTTTGGTCTGAGTGCGTCAATGGGTTTAGGAGGTTTCATGTCCACAATATATGGACATCGGAAAACCATATTTCTAGGAAGTGTTATTATGAATTTTGGAATAATTATTACTACATTTGTTGCCAAAAGTAGATGGCGCTTATTTACTTATGGATTTATCTGTGGTTCTGGTGCTGGACTCATGTTCTCGGTTTCCTTAGCAACAGCTTGTCAATGGTTTAAATTTTACAAAAGTTTTGGATTGAGTATTGTTTTATCTTTTGGTAAACTTCTTGTTCAGTTTACTATACGCTTTATGAATCCTTCTTGGTCTATATTTTCTATTATTGGTATTGAATTTTTATTATTCAAATTATTGGTTTAATACTTATGCAAACACCAAAAAAGGATAGTTCTGAAATTGAAAAATTACTTCTGTCAATTAATGATTCTGATCAAGATTTAGATATTCAACCCCATATAATGATTATGGAGTTTGATTTTTGGATAATATGGCTTATTTTTTATTTGAATGCCTTTGGAAGTCTTTTTATACGTTTACAATATCAGATTTATAGTTCAATTTCAAATGAACAGAATGGTCTCTCTATTTATATAATAAGTTTATTTATTGTCATTGGACAAGGGATTTGGGGCATTTCAAGTGATCGCCTGTCAATGAAAAGACGGTTTTTTCTACATTTGCTTTGGGATCGTCTTTTATGTACGGAATTCTATTGCTTCTTTATCAACAAATTGAAACATATGATTACTTTTATTATATGATCTACCCATCTCAGTTTTGGCAGAATGGAATTATGGTGATAATACCGGGACTGATTGTCAAGCGATTTGGGCAAAAGTATTTTGCTATAAATTATGGAATTACATGGACTGCCTATACATTTGCTGGAATCTTGACAAGCCAACTTACAAAATTTATCAACAATGTGGTTGTATCCCTTTCTGTCTTTTCAGTTCTGTCTTTTATAAGTTTTCTTCTGGTATTATTTTATGCTGGTAACACAAAACGAATTGACAATATTTTTTGGAAGTATCCTAATATGTTACTTAAATGTATTATATTTTGATTTCAACAGATATCATGCAAATTTCAGTTTTAATTACAATAAATTTTTGAGTATGAAATTT
>AAA.454ESTABI.124
ATTTTTAGTTATCATTCTAAAATCAAATTGGATATATTTAAGCCTAAAATATAAAAATTCTGGTTATTGTCGCCACAATTTGCGATTCATTAAACAATCAATTATGAGTGATATTTCATTTATTGAGAACCAATTGAAGTGTCTTAAAAAATTTTCACAAAAAAATGAAAATATGAATTGTATTGTAAAAGCTTTTGAAAATAATGTTGTTAATATGAAAGTAATTATTGGCTAATAATTTGTTTGGAATAACTTAAATCGTTACAAGAAAACCGTTGATAATGATGAAGAAAATTCATTAGAAGAATTTAAAGATGCAATTAAAATGTTTCAAGATCTGTTTTATTTATTTGCCTCATCAATACTCAAACAGGCTTGTTTGAAATTTAATCCGCTGCGTCGAGTTGTCGCTATACATAGCATCGGTGTGCCATTTACAGATGCGAGGGAAGATGTGCACATCGGCCTGCAACGAGCGTGTGCCGTAAAAGGTCACTATTACGGACATTTCCTAGTGCATTTTCTAGCTAATCTGGGTGTGTGTCCTCGGAATAATATGTATCTATCCGATTTATTCTTAACAGGCCAAGTCTGCAATATTATCGATCCGGCAAATGAAGGTCAAAATCGACATATGTGCGTATTTGTATTTCACTCTGGATAGATTACTATAATTACAAGAAGCGTTTACTAAATCTTAATGTCCATACTTTATATTACGCGGAATCTTGTAGACCCATAACTGTGGATACGGAGGAATTTAATTTAATTTTTTCCCTTTTCCTCCTGGAAGATACTGATATTAATTGGTAGCATATTACCTTCAATGTGGACTCAATCAAATGGAGGGTTCACATGAACGTAATTGGTCATGGCTGTGTGATTAGGAAAAGAACTCTACAGTTATTTCTCACTTAATCGATTTTTTAGGTCAATTAACGTTTATTGTATGAGAAACTAGATACGGTGCGAGCCGATGCAGTTCCGAATTCGTCTAACGCTTGGCAAGGCAGGGATACTATTGGCTCGTGTTCTCAAGCGGTTACCCCCTATCATGTATCATGTTGGATTATCTCGAGTTTCTGCGATTATTATTTTTTTTCCATGGGAGTTTTTTTTTTGTTTTGTATTTTGATTGTATTTTAATATGTTTTTTAAGATTATTAAAATCGATGTTTACTGATTATGGAATCGAATGTTTATTCCAGTTGAAGTACATCATCATACAGAGTTATTTTAACTGCGGGAT
>AAA.454ESTABI.125
ATTTTTAGTTATCATTCTAAAATCAAATTGGATATATTTAAGCCTAAAATATAAAAATTCTGGTTATTGTCGCCACAATTTGCGATTCATTAAACAATCAATTATGAGTGATATTTCATTTATTGAGAACCAATTGAAGTGTCTTAAAAAATTTTCACAAAAAAATGAAAATATGAATTGTATTGTAAAAGCTTTTGAAAATAATGTTGTTAATATGAAAAAAACCGTTGATAATGATGAAGAAAATTCATTAGAAGAATTTAAAGATGCAATTAAAATGTTTCAAGATCTGTTTTATTTATTTGCCTCATCAATACTCAAACAGGCTTGTTTGAAATTTAATCCGCTGCGTCGAGTTGTCGCTATACATAGCATCGGTGTGCCATTTACAGATGCGAGGGAAGATGTGCACATCGGCCTGCAACGAGCGTGTGCCGTAAAAGGTCACTATTACGGACATTTCCTAGTGCATTTTCTAGCTAATCTGGGTGTGTGTCCTCGGAATAATATGTATCTATCCGATTTATTCTTAACAGGCCAAGTCTGCAATATTATCGATCCGGCAAATGAAGGTCAAAATCGACATATGTGCGTATTTGTATTTCACTCTGGATAGATTACTATAATTACAAGAAGCGTTTACTAAATCTTAATGTCCATACTTTATATTACGCGGAATCTTGTAGACCCATAACTGTGGATACGGAGGAATTTAATTTAATTTTTTCCCTTTTCCTCCTGGAAGATACTGATATTAATTGGTAGCATATTACCTTCAATGTGGACTCAATCAAATGGAGGGTTCACATGAACGTAATTGGTCATGGCTGTGTGATTAGGAAAAGAACTCTACAGTTATTTCTCACTTAATCGATTTTTTAGGTCAATTAACGTTTATTGTATGAGAAACTAGATACGGTGCGAGCCGATGCAGTTCCGAATTCGTCTAACGCTTGGCAAGGCAGGGATACTATTGGCTCGTGTTCTCAAGCGGTTACCCCCTATCATGTATCATGTTGGATTATCTCGAGTTTCTGCGATTATTATTTTTTTTCCATGGGAGTTTTTTTTTTGTTTTGTATTTTGATTGTATTTTAATATGTTTTTTAAGATTATTAAAATCGATGTTTACTGATTATGGAATCGAATGTTTATTCCAGTTGAAGTACATCATCATACAGAGTTATTTTAACTGCGGGAT
>AAA.454ESTABI.126
TCAAACCCATGATTTTGGAAATAAGAGTCCTACGATCACTACGCCGGGCGGGGACGCAACAAGGGAATCGAGCCCAACGACTCATGCAATACTTAGTTCGAGGAACCACATCCCAACTCACCTTGCGGATCGATGGAGATGGGCGTGGGGGCGCTTCCGGCAGGAGAGATGCCCGGAGTTTCCCCCGCCGAGACTTCAACTCACTGGCACCACAGAGGACGATTGTGATCAAGAGCTGGCCGAAGAGTGGAGCCCGACCGAGGAAATCCACATGCAAGCCCAGCATCTCCTCAAACAACTGGAGGCCCACCAACGACAGGTGGACGTACAAGTGGTCCGGGCACGCCAGTACCTGGCGAATGTCGAGGAGGACATACTGGCGGGTCGGATCGCCAGCAACTATCAACACCCGCAACGAGGCACTGCCGCACGAACCACCCGACCAACAACTACCCGAATCCGAGATGTCAGACAGCCAGTAATGACCATCTCTGATTATTCGCCGGAAGAGTGGGTGGAAAAGGGTTTTCCCTCCTCCTAATCCACCTCCTCATAATAAACTATTTTAGGACTTAAATATTAGTAAATGTTTATGATAAATAAATTGGGTGTCCTCTTGGTAACTGTTTTATTTTTATTGTAATGTAAAAATCTTCTTATTGGTTTAAATATAA
>AAA.454ESTABI.127
AAAATATATACAGCGTTGCTAATGACTTTTGCATTCAGAAAAACCTAGTTCGAGGAGTTACGTTCCAACTCACCTTACGGATCGGTGGAGATGGGCGTGAGGACGCTTGCGGCAGGAGATGCCCGGAGTTTCCCCCGCCGAGGCTTCAATTAACTATCACAACAGAAGAAGATCGCGACCAATGGATGGCCGAAGAGTGGAGCCCGACCGAGGAAATCCACATGCAAGCCCAGCATCTCCTCAAACAACTGGAGGCCCACCAACGACAGGTGGACGTACAAGTGGTCCGGGCACGCCAGTACCTGGCGAATGTCGAGGAGGACATACTGGCGGGTCGGATCGCCAGCAACTATCAACACCCGCAACGAGGCACTGCCGCACGAACCACCCGACCAACAACTACCCGAATCCGAGATGTCAGACAGCCAGTAATGACCATCTCTGATTATTCGCCGGAAGAGTGGGTGGAAAAGGGTTTTCCCTCCTCCTAATCCACCTCCTCATAATAAACTATTTTAGGACTTAAATATTAGTAAATGTTTATGATAAATAAATTGGGTGTCCTCTTGGTAACTGTTTTATTTTTATTGTAATGTAAAAATCTTCTTATTGGTTTAAATATAA
>AAA.454ESTABI.128
ACATCCAACTATGACTTTTGGAGTTGCAATCAACAAGAATTACATTGCTGGTGAGAATTACATAATTATGATGACGTTTAATGGTGAAAATGTTATTGTAAAATATAAACATAATAATAATGCTTGGAAAACTTGGGATATTTTTGTCGGCTTAAGGTTAGATCAAGTCGAATTTCATAATTCTACTTTCGGTGTTTGTGAAGCTGGGTGTCCCAATTGTACAGGAGATGCTGTTTATAAGTTTGCAGAGGACGAGATTAATTGGCTTCCTATGAAACTGGAAAAGATTTTACGAGGAAATGCGGTTGAGAGTGCTCCAAAGAAATGTAAAATGAAGATTCCAACAAATAATTCTCCAAAAGGACCTGCAAAGATATCAAATTCTAATTATAAAAAAAATCCAACACAAGTTCTGATTTATATATTTGGCGGTATTATTGGCTTTCAGCTAGTAATCATTTTATCATTGCTCATATCGAGATATAAAAAATTGATCAAGAAGAAATGTTGCAAGTTTAATTTACACAATGAAACGAAATTTGAACAACGTGATACAGTGCTGAAATGTAGCGAGTTTAATTTACACAATGAAACGAAATTTGAACGTGATACAGAGCTGATAAATGAAATTGAACCTTCAAATCCGTTAAATAGTTCGAAACAATATGTAACTATAAAAAAGTGTTAAAAGTCCATTCTAAAGACAGAGTTGAATGTGATCTTATTTATATTATTTTAGACAATCAATATATATATGGTAGATAAATGGCAGAATTCTGTATAAATTTTACATGTATTTGAATTATTTCTTTATAATTATACTGTCATAAGCGGTCGGCAACCGGTTGCTCATTATAAATTGTCCATATTTTCATCTATGTAATCATCGGTATCAAATTTTCATTTGATAAGGTAGTTCTTCTCACACTTTAAGGCTAATAAAATACTCGAGTAATAGTGGGCAGAGGTTAGATATGCTACTTCGTTTGATGACACTCGGAAATCATACGAGGCAAATGCTCTCATTCCTCAACGCAATAAGTAAACATATCCTTCATCGCTTTTGCTTGTTGGAAATATTTCTGTAATTTTTACATTTCAATTAATAAAGTCTAATATCGGA
>AAA.454ESTABI.129
ACATCCAACTATGACTTTTGGAGTTGCAATCAACAAGAATTACATTGCTGGTGAGAATTACATAATTATGATGACGTTTAATGGTGAAAATGTTATTGTAAAATATAAACATAATAATAATGCTTGGAAAACTTGGGATATTTTTGTCGGCTTAAGGTTAGATCAAGTCGAATTTCATAATTCTACTTTCGGTGTTTGTGAAGCTGGGTGTCCCAATTGTACAGGAGATGCTGTTTATAAGTTTGCAGAGGACGAGATTAATTGGCTTCCTATGAAACTGGAAAAGATTTTACGAGGAAATGCGGTTGAGAGTGCTCCAAAGAAATGTAAAATGAAGATTCCAACAAATAATTCTCCAAAAGGACCTGCAAAGATATCAAATTCTAATTATAAAAAAAATCCAACACAAGTTCTGATTTATATATTTGGCGGTATTATTGGCTTTCAGCTAGTAATCATTTTATCATTGCTCATATCGAGATATAAAAAATTGATCAAGAAGAAATGTTGCAAGTTTAATTTACACAATGAAACGAAATTTGAACAACGTGATACAGTGCTGAAATGTAGCGAGTTTAATTTACACAATGAAACGAAATTTGAACGTGATACAGAGCTGATAAATGAAATTGAACCTTCAAATCCGTTAAATAGTTCGAAACAATATGTAACTATAAAAAAGTGTTAAAAGTCCATTCTAAAGACAGAGTTGAATGTGATCTTATTTATATTATTTTAGACAATCAATATATATATGGTAGATAAATGGCAGAATTCTGTATAAATTTTACATGTATTTGAATTATTTCTTTATAATTATACTGTCATAAGCGGTCGGCAACCGGTTGCTCATTATAAATTGTCCATATTTTCATCTATGTAATCATCGGTATCAAATTTTCATTTGATAAGTGGGCAGAGGTTAGATATGCTACTTCGTTTGATGACACTCGGAAATCATACGAGGCAAATGCTCTCATTCCTCAACGCAATAAGTAAACATATCCTTCATCGCTTTTGCTTGTTGGAAATATTTCTGTAATTTTTACATTTCAATTAATAAAGTCTAATATACGGA
>AAA.454ESTABI.130
ACATCCAACTATGACTTTTGGAGTTGCAATCAACAAGAATTACATTGCTGGTGAGAATTACATAATTATGATGACGTTTAATGGTGAAAATGTTATTGTAAAATATAAACATAATAATAATGCTTGGAAAACTTGGGATATTTTTGTCGGCTTAAGGTTAGATCAAGTCGAATTTCATAATTCTACTTTCGGTGTTTGTGAAGCTGGGTGTCCCAATTGTACAGGAGATGCTGTTTATAAGTTTGCAGAGGACGAGATTAATTGGCTTCCTATGAAACTGGAAAAGATTTTACGAGGAAATGCGGTTGAGAGTGCTCCAAAGAAATGTAAAATGAAGATTCCAACAAATAATTCTCCAAAAGGACCTGCAAAGATATCAAATTCTAATTATAAAAAAAATCCAACACAAGTTCTGATTTATATATTTGGCGGTATTATTGGCTTTCAGCTAGTAATCATTTTATCATTGCTCATATCGAGATATAAAAAATTGATCAAGAAGAAATGTTGCAAGTTTAATTTACACAATGAAACGAAATTTGAACAACGTGATACAGTGCTGAAATGTAGCGAGTTTAATTTACACAATGAAACGAAATTTGAACGTGATACAGAGCTGATAAATGAAATTGAACCTTCAAATCCGTTAAATAGTTCGAAACAATATGTAACTATAAAAAAGTGTTAAAAGTCCATTCTAAAGACAGAGTTGAATGTGATCTTATTTATGATAAATGAAACTGAACCTTCAAATCCGTCAAATAGTTCGCAACTCTATGTAACTCTAAAATATTTCAGTTATCACCAAAACTCAAGTGTTGCTTATGTTGATCATTTTAATTTTTCAATCATTTTTTGATTTTGATCGTACAGATTTATATCTTATAACTCACATATAGCTTTTTATTATTAAATATATACTTTTTAA
>AAA.454ESTABI.131
ACATCCAACTATGACTTTTGGAGTTGCAATCAACAAGAATTACATTGCTGGTGAGAATTACATAATTATGATGACGTTTAATGGTGAAAATGTTATTGTAAAATATAAACATAATAATAATGCTTGGAAAACTTGGGATATTTTTGTCGGCTTAAGGTTAGATCAAGTCGAATTTCATAATTCTACTTTCGGTGTTTGTGAAGCTGGGTGTCCCAATTGTACAGGAGATGCTGTTTATAAGTTTGCAGAGGACGAGATTAATTGGCTTCCTATGAAACTGGAAAAGATTTTACGAGGAAATGCGGTTGAGAGTGCTCCAAAGAAATGTAAAATGAAGATTCCAACAAATAATTCTCCAAAAGGACCTGCAAAGATATCAAATTCTAATTATAAAAAAAATCCAACACAAGTTCTGATTTATATATTTGGCGGTATTATTGGCTTTCAGCTAGTAATCATTTTATCATTGCTCATATCGAGATATAAAAAATTGATCAAGAAGAAATGTTGCAAGTTTAATTTACACAATGAAACGAAATTTGAACAACGTGATACAGTGCTGAAATGTAGCGAGTTTAATTTACACAATGAAACGAAATTTGAACGTGATACAGAGCTGATAAATGAAATTGAACCTTCAAATCCGTTAAATAGTTCGAAACAATATGTAACTATAAAAAAGTGTTAAAAGTCCATTCTAAACACAGAAGCTAAATGTGACCTTATTTATATATTTCAATTGTCTTAGAACTCATCACCAAACTCAAGTGTTGTCATGACAAGTTTTGAGACGATTATCCTATGTATTTTTGAGACGTTCATCCTATGTATTTTTGAGACGTTCATCCTTTGTATTTTTGAGACGATCATCCGGTGTATTTTTAAGATGATCATCCGGTGTATTTTAAGATGATCATCCCGTGTATTTTTGAGACGATCATCCTGTGTATTTTTGAGACGATCATCCGGTGTATTTTAAAAAATTTCTATGAGTTTTCAATACTTTCAATTATTAGGTCCCCTTTATATCGTGTGTTTATCGTTGAGTTCATCAGGGAGTAATAAAAATTCGATAATGATATAGAACGAGCGACTACAAATGGTAATGGTGCATCTTAGCGTGTTGATTGCGGGTTTCTCAGATACTTGTCAGGGAGATCATTTT
>AAA.454ESTABI.132
AATTAAAGTCGGATTTGTTTTAGTTGTTCTAGAATTTTGTTCTGGAGATCTTTCTAATGACGATAAAGACGCACTCTTGAGATTCCACAACAATTACCGAAGAGATGTGGTCTATGGAAGCGTTACAGGGCAACCCACAGCAACGAACATGAAACACATGGTATGGAGTAAAGAATCCGCGTCGAAAGCGCAGATCTACGCGGATAAATGCATATTTGCTCACGACACAATAGATGACCGTAAATACGGAGATTTTGAATGGGTTGGACAGAATGTTGCTAAGTTCGCTGGACAAAAAATTGCCAGAGGCGTCGAATTGTGGTTTAATCAGGTTTCCGGATTCTCATTTGAAAATAATACCTGTTCATTAAAAACCTGCGGCCATTATACACAAGTACCGTTTTCTACACTTCATATTAGAAATTACTATAATAAAATACTTTTAAAATATTTAATTGGACTTTAAAAAACTGAGCCTGACCAGTTGTTGCTGAAACTTTTGCTTCTTATATTTGATAATATTTTTACAGATTCTTAGGTTATCTATGAATGTGAGGAATGCGAGAAAAATAATAAAAATAATGTGTCTGAAGAATTTTATATATAAATTGCCGTTTCATCATTTAAAGGACATTAAAGGTTGATCTGGGTTAGATTTAATTGAAAAAATAAAATTTTAAAAAATTTTTATTCTAACCTATTATTTCAAAAATCTGAGTAATTATTAGGAACAATTAGCTTATGAGGCGTTGATGTTCTCTAAACCCATTTAACGTCATTTTAACATATATTTATATAATATTTATACAATATCTGTAAGACCTCTATCTTATATGCCAGCTTGTATGGGCCAACTCTACTGAGGTTGGATGTGGACTTGCGGAATGTTCAATTGACGGAATTGAATTGAATTTGTTAGTTTGCAATTACGCTCCCGGAGGCAATTATGTCGGTGAGAAACCCTATAAACCTGGCACGGCATGTTCTGAATGCGAATCCGGCCAAGACTGCAGTAAATATAGACTTTGTAGTCCATAAAAATTAATAAATTTTCATCCAATTGTTTTTATTTTATTATTACAAATAATTGCAAAATCTTTGGATTTA
>AAA.454ESTABI.133
TCGGATTTGTTTTAGTTGTTCTAGAATTTTGTTCTGGAGATCTTTCTAATGACGATAAAGACATAATCTTGACTCTCCACAACATGTACCGACAATATGTGGTCTATGAAGTATTTTCAGATATACCCGTCGCATCGAACATGCAGCAAATGGTATGGAGTGAAGAATCCGCGTCAAAAGCGCAGATCTACGCGGATAAATGCATATTTGCTCACGACACAATAGATGACCGTAAATACGGAGATTTTGAATGGGTTGGACAGAATGTTGCTAAGAACGCTGGACAAACATTTGCCAGAGGCGTCGAATTGTGGTTTAATCAGGTTTCCGGATTCTCATTTGAAAATAATACCTGTTCATTAAAAACCTGCGGCCATTATACACAACTTGTATGGGCCAACTCTAATGAGCTTGGATGTGGAATGGCGGAATGTTCAATTGACGGAATTGAATTGAATTTGTTAGTTTGCAATTACGCTCCCGGAGGCAATTATGTCGCTGAGAAACCCTATAAACCTGGCACGGCATGTTCTGAATGCGAATCCGGCCAAGACTGCAGTAAATATAGACTTTGTAGTCCATAAAAATTAATAAATTTTCATCCAATTGTTTTTATTTTATTATTACAAATAATTGCAAAATCTTTGGATTTA
>AAA.454ESTABI.134
ATTTGCAGCTTTGGCGTCCTTGGGCAATCCGTATTAAATCTCCCTAAAATTCCAGCTTTATAAAAATATTAAAAAAAACTAATTATAATTATAAAAAAATCGATTACCAAAAAATCAATAATATTATTAAATTTTAATTTCATTATTGATTGTTTTTTATTTATTTAATTTTGATTATATAATTTAATAATAATTGTTGCTGGAATCTAAATACGTAGTTTGTGATCAGGCTTGCCAGACCTCCCGATTTCGGCGGAGTCTCCCGATATGGAACGCATATTCCCGTCTCCCGATATTGAACAGTTTTAGATTTTGAATAGGTTGTACCCATCTTGAAAGGATTTTTTTTTAAAAAAACCATAAAATTAAACGAAACTAAGAAAAATAGAGAAATTATATTTCTATCTTACTTATTTTTTTGTTATTTTTTCAATTATATTTTATTTATAAATGCATATAATAAATATGAATGAATTTATATTTTTTCAACAAAATATAATTGATTTTTTTTGTTTTTTATTCCCGACAGGATTGCCAGAAAACCCGACATCCTCCGAATTTCCCGATATGATTTTTCGAAAATCTGGCATCCCTATTCCTGATATCGTATATAATCAATCAATAACATTTTGTTATTCAATTTATGAACTTAGATTAGTTTTGCTAGCGAGATCCCTAACAGAGAAGTAGCAGCTTTTCATTTTAAAATTCATAAATATTAATTGAAGAGAATAACAATAATAATATTATAGATCAGAGGACATTAAACGGATTGTACTTTAATAATAAATTATAAAGCTAATTAAATGAGCGT
>AAA.454ESTABI.135
ACGCTCATTTAATTAGCTTTATAATTTATTATTAAAGTACAATCCGTTTAATGTCCTCTGATCTATAATATTATTATTGTTATTCTCTTCAATTAATATTTATGAATTTTAAAATGAAAAGCTGCTACTTCTCTGTTAGGGATCTCGCTAGCAAAACTAATCTAAGTTCATAAATTGAATAACAAAATGTTATTGATTGATTATATACGATATCAGGAATAGGGATGCCAGATTTTCGAAAAATCATATCGGGAAATTCCCGACGAAACCAGAAGGTCGAAAAAGCATATCGGGAATAAAAAACAAAAAAAATCAATCATATTTTGTTGAAAAAATATAAATTCATTCATATTTATTATATGCATTTATAAATAAAATATAATTGAAAAAATAACAAAAAAATAAGTAAGATAGAAATATAATTTCTCTATTTTTCTTAGTTTCGTTTAATTTTATGGTTTTTTTAAAAAAAAATCCTTTCAAGATGGGTACAACCTATTCAAAATCTAAAACTGTTCAATATCGGGAGTTACGGTTCATATATCGGGAGACGGGAATATGCGTTCCATATCGGGAGACTCCCGACGAAATCGGGAGGTCTGGCAAGCCTGATCTGGAATGAATTAAAATATTAGTTCTAAAATGTGATTCTAAAGCTG
>AAA.454ESTABI.136
ACGCTCATTTAATTAGCTTTATAATTTATTATTAAAGTACAATCCGTTTAATGTCCTCTGATCTATAATATTATTATTGTTATTCTCTTCAATTAATATTTATGAATTTTAAAATGAAAAGCTGCTACTTCTCTGTTAGGGATCTCGCTAGCAAAACTAATCTAAGTTCATAAATTGAATAACAAAATGTTATTGATTGATTATATACGATATCAGGAATAGGGATGCCAGATTTTCGAAAAATCATATCGGGAAATTCGGACGAAACCAGAAGGTCGAAAAAGCATATCGGGAATAAAAAACAAAAAAAATCAATCATATTTTGTTGAAAAAATATAAATTCATTCATATTTATTATATGCATTTATAAATAAAATATATTATTCACAGAGTATTCATTTAGACGCATAATATAAGTGATTTGAAAAATATATGAAATAAAAATACTGGATCAGTTTGTAATTTTTCCGCATTGATATTTCCAAACTTTTGTAAAGCAAATCTAAGTCGTCGCTGATTCCAAGCACCAACTTCATCGTAATTAGGTTCAGCTATTCCAAAAAATGATAATG
>AAA.454ESTABI.137
TGCGATTTTCCAATAATTTTGATGCTAGTGATTTGCTGATAAAAGAATGATCAGTAGCTACATTTCTTCCAGCGCCGGTAAACGGTTCAATTAATTGTAGGACAACAAACCCGATCAAACAAATTGACGACTGTCTTGTTTAGTCCTTTCCCAAATACGGGAATCAATTTCTAATAAATTTACTTTTGAGATCAGATGCTTACCAAAATATTATTCCGAACTTATTGGGTTTGTTCGGCAGGTACTGAGTGAATCGGCATCTCACTTTGTTTGGGAATAATTCTTTGTCAATTTTTATGTTTTGTCCCGGTACGTATCAATTCTGGCTATTTTCAATGAATGAATTACAAACATCTGAGATCATTGCGAATTTATCCGTTTGTAATCGTACACTTCGTTCATTTTTTTTATCGAAGCGGATAAATTGTAAAATATACGTTAATTCTTTCCTACTCAGATTTTCCAAAAAAACCCGGTACCCACTTTTTAGAACAGTGTCGGGCAACTGGTGCGCCGCGAAGACTTTTCTAAATATCTTAAATTGCTAGCGTTTTTGAACGTTCAATAGTTTAATATAAAATTGAATGAAAATATTGTTTCATGAATTTTAAAAATATTCCATATTGACATGAAAACAGTGAAAAAATAATAATAAATTTCTTTTTCATCAACAATTATCGGAATATAAATATTACTTAAAATA
>AAA.454ESTABI.138
TGCGATTTTCCAATAATTTTGATGCTAGTGATTTGCTGATAAAAGAATGATCAGTAGCTACATTTCTTCCAGCGCCGGTAAACGGTTCAATTAATTGTAGGACAACAAACCCGATCAAACAAATTGACGACTGTCTTGTTTAGTCCTTTCCCAAATACGGGAATCAATTTCTAATAAATTTACTTTTGAGATCAGATGCTTACCAAAATATTATTCCGAACTTATTGGGTTTGTTCGGCAGGTACTGAGTGAATCGGCATCTCACTTTGTTTGGGAATAATTCTTTGTCAATTTTTATGTTTTGTCCCGGTACGTATCAATTCTGGCTATTTTCAATGAATGAATTACAAACATCTGAGATCATTGCGAATTTATCCGTTTGTAATCGTACTCTTCGGTCATTTTTTTATCGAAGCGGTCCCCACTTTTTAGACCATAAATAAGATAATTTGATGTTCTTAGCGTCATAAGTACTACTCACATAAAATTGCATGAAAAGCGTAAAATCTTTCTTGAGGTACGTC
>AAA.454ESTABI.139
TGCGATTTTCCAATAATTTTGATGCTAGTGATTTGCTGATAAAAGAATGATCAGTAGCTACATTTCTTCCAGCGCCGGTAAACGGTTCAATTAATTGTAGGACAACAAACCCGATCAAACAAATTGACGACTGTCTTGTTTAGTCCTTTCCCAAATACGGGAATCAATTTCTAATAAATTTACTTTTGAGATCAGATGCTTACCAAAATATTATTCCGAACTTATTGGGTTTGTTCGGCATGTACTAAGTGAATCAGAATCTCGTTTTGGTTGGGAATAATGTTTTGTTCCGGTACGTAGCCATTCTGGCTATTTTCAATGAATGAATTCCAAACATCTGAGATCATTGCGAATTTATCAGTTTGTAATGTTCATTGTTTTATCGAAGCGGATAAATTGTAAAATATCCGTAAATTCTTTTCTACTCATGGTTTT
>AAA.454ESTABI.140
TTCAATTAAAAACGTTAAGATTATAGTACAACTTTAAATGATAAATAATAATTTGTATTTTAAAAAAGTTTAATGTTAAAAATTTAAAAATACTAAATTTTAATACGCAAAATGTGATATCCGTGTAAATAATCAAAATTTTAAAACGAGATGAAAAAAACGAGTAATAAATGTTTGGTAATAAATAAAAAATTGTTTCTTTTATCAAAACACAAAAGATATACACTAATAGTCTAACACGCAAACCTACATAAATTTTCAAGTTGTCACCCCCCAAAAAAATCCTGGATCTGTCCCTGAGTAAAATGCCCATTTATGGTGATAATTTTTCAAAACTTGAACAATTTTTTGTCTTAATCTTTATATTTGTGGTTAATTGTACTGATGTCTTCCATATTTCTGAATAGTTAATTGATAGTGGAGCTCAATGATTCATTTGACGTCCTACCAATAATAAATCTGACATGTGATCAATTAGTAAATTTATGTCTAAAGTAATTTATCCGTAACAAACTGCAAAATCATTCAAATATTCATACTAAATGATTTATTAAGCTTTTGAAGGAATAGAAACAGTATAATACATGATAGGTCATATTGCAGGTGCTGTTTGGTACCCTCCTCCCCAACAAGGAAGGATTATTAGCATTAAATCCAAAAAAGTTGAATATCATTTTGTCACATAGAAAAGCGTGGCAATCATTAATGAAAGCTTTATAGTTTCAACAAGTTTTATGAATTATTTAATTGTAGGAAATAAAATCCGTTTCACTTGTTTCGGATCTAATTGAAAATGAAATCTGGAAATAAAATATTCTTACTAAGAGGTTTGAATGGAGGTTTTGCAATCATTTATTTAGTTGACTTGAATTGCGTGATTATTACCTGTAAACAGCAACATTTATTATGAGTATTTATCATTTGGATGGACTTTTCTATTTTATGCTTCTCACTTTATTAAAACAATTAAAAATGACAAATATTTATGTAATATTGTTGCTAATCAAGAGTCAGCAGGAACTGGCAAGGATAAACCGGATGCGAGTGATTGGTCAATCGGTTATTATATCGGTATTCTAATAGCAATTCTAATATTAATTGTTACAATAATATATGTAATCTTGAATATTGTGAGAAAACGCAACAGGCCAAATAATGAATTTCAACTGACAGCCGATGAACCAACGCATCATACGATGGACTTGCTTAACGAAAAAAAGAGATCAAATGTATATTAAAGATCGGCCTTCCGAAATTTCTGATTCATATTCAGATCAAGTTTGAGATCCGGATGCCAGGTCAAGCATGATGCCGAATGAAGCTGTATAAATTTAAAGAAATTTATCGTTTTTTATATTTTTTTAAGATTATAAATCTCCTGAAATCTAAAAAATAAAATCGACAATTATTTCTGCTGCATAAAATTATTGATAAATTATTGATATAAAACACATTTTTTTGAATATTTTGTGTATATCTTGAATAAAATATTGTTCATT
>AAA.454ESTABI.141
TTCAATTAAAAACGTTAAGATTATAGTACAACTTTAAATGATAAATAATAATTTGTATTTTAAAAAAGTTTAATGTTAAAAATTTAAAAATACTAAATTTTAATACGCAAAATGTGATATCCGTGTAAATAATCAAAATTTTAAAACGAGATGAAAAAAACGAGTAATAAATGTTTGGTAATAAATAAAAAATTGTTTCTTTTATCAAAACACAAAAGATATACACTAATAGTCTAACACGCAAACCTACATAAATTTTCAAGTTGTCACCCCCCAAAAAAATCCTGGATCTGTCCCTGAGTAAAATGCCCATTTATGGTGATAATTTTTCAAAACTTGAACAATTTTTTGTCTTAATCTTTATATTTGTGGTTAATTGTACTGATGTCTTCCATATTTCTGAATAGTTAATTGATAGTGGAGCTCAATGATTCATTTGACGTCCTACCAATAATAAATCTGACATGTGATCAATTAGTAAATTTATGTCTAAAGTAATTTATCCGTAACAAACTGCAAAATCATTCAAATATTCATACTAAATGATTTATTAAGCTTTTGAAGGAATAGAAACAGTATAATACATGATAGGTCATATTGCAGGTGCTGTTTGGTACCCTCCTCCCCAACAAGGAAGGATTATTAGCATTAAATCCAAAAAAGTTGAATATCATTTTGTCACATAGAAAAGCGTGGCAATCATTAATGAAAGCTTTATAGTTTCAACAAGTTTTATGAATTATTTAATTGTAGGAAATAAAATCCGTTTCACTTGTTTCGGATCTAATTGAAAATGAAATCTGGAAATAAAATATTCTTACTAAGAGGTTTGAATGGAGGTTTTGCAATCATTTATTTAGTTGACTTGAATTGCGTGATTATTACCTGTAAACAGCAACATTTATTATGAGTATTTATCATTTGGATGGACTTTTCTATTTTATGCTTCTCACTTTATTAAAACAATTAAAAATGACAAATATTTATGTAATATTGTTGCTAATCAAGAGTCAGCAGGAACTGGCAAGGATAAACCGGATGCGAGTGATTGGTCAATCGGTTATTATATCGGTATTCTAATAGCAATTCTAATATTAATTGTTACAATAATATATGTAATCTTGAATATTGTGAGAAAACGCAACAGGCCAAATAATGAATTTCAACTGACAGCCGATGAACCAACGCATCATACGATGGACTTGCTTAACGAAAAAAAGAGATCAAATGTATATTAAAGATCGGATCCGGATGCCAGGTCAAGCATGATGCCGAATGAAGCTGTATAAATTTAAAGAAATTTATCGTTTTTTATATTTTTTTAAGATTATAAATCTCCTGAAATCTAAAAAATAAAATCGACAATTATTTCTGCTGCATAAAATTATTGATAAATTATTGATATAAAACACATTTTTTTGAATATTTTGTGTATATCTTGAATAAAATATTGTTCATT
>AAA.454ESTABI.142
TAGAAAATATTAAGAAAATAATTAATAAAATTAATTACTAATGGGAAAGCCCGAAGCAATGGGAAACCCGAGAGATGTGGAAAATCCGAGAGCTGATGAAAAACCCGAGAGCTGAGGAAAACCCGAGAGATGAGGAAAACCCGGCGCTTAGACGAAATAATATAGCAGGATCAATTAGCCTAAACAACATTAAATGGGCGCCACTGAGTTACGGAGAGGTAATTATTTCGTAATTAGTAATTTAGTAATGGACCAAACGTTGTTGACAAATGTCGGTCTGGAAAGTAATTATTAATAATTTAATAATGTAGAAAATGTTGTTGACAATCGTCGGAAAACAGTCTGAGAGGAGTATAAAAGAAAGAGGGAAAAACACGAAAGGACAGTCATTATTGACCAGACACGAAGAGCAGATAATTTTAACTAGAGTGAATCGTCGTGAACGAGCAGTAACTAGGTTAGTAGAGGAATCCAAAGTCAAAGTTATCTATCAGAAAGGGTGGTTCTCCCTTGGACAACCTACCCTAAGATAATCAGAGTCATACGGTGGTTAAAAGGTGCAAATCAAATTAGTGAAATTGTGATTACAAACATTGAAATAAAAGGATTGATCTGTCATTGTGATAAAGTCAAATAAAATTATTCTGTGTTGAGTTTGCTTATTTAATTCAAAAAGGACACGAGGAGTCAGAGGGAACCGACTTTCAATAACAATAACCCAACATATTTATTTATTTATTTATATGTGTAGTTTTGAACGGCGAGTTCGAATATTTGTTTACTGGTCTATCAATATGAATATTTGTTAGAATAAACTCATTTTGGGAAAAATAATAAAATGTTTTTTCAATTCGTAAATTTATCAATTTGACTGAAGCGATGTAGGAGGCGGAAGCAGGAGAAACAGAGAGGCGTTGTTGAGTAATATGTGGGATGATATATATAAATTCTGAAAGTTGTAAGTTCGCTCAAAATATCTTGATTTTTCGATAAATCTAGAAATATAATCAATAATTAATTGAATATATAAATATTATCATTATATTGTGAATTTTTTTCAAAATTTTGTTTTTAATTATATTTAAGCCTTCCGAAATTTCTGATTCATATTCAGATCAAGTTTGAGGTCCCAATTATGTTTCGTAAATTCTATATTTAGCCATAAAAAAATTTTTCGATGATTTTAATTATCAATTTATTGCAGATCCGGATGCCAGGTCAAGCATGATGCCGAATGAAGCTGTATAAATTTAAAGAAATTTATCGTTTTTTATATTTTTTTAAGATTATAAATCTCCTGAAATCTAAAAAATAAAATCGACAATTATTTCTGCTGCATAAAATTATTGATAAATTATTGATATAAAACACATTTTTTTGAATATTTTGTGTATATCTTGAATAAAATATTGTTCATT
>AAA.454ESTABI.143
TGCTTCCAAGAAATAATAATAACAATAATAATAATAATGAATTCTTGATTAAACTAGATATTGATATTGCTTACTCACAACGTTTAAAGTTCATTATTAAGACTTTGTCAAAAATTATATAGTTAAAATTTATTTTCTAAAAAGGAAAAAAATGGAATATAGACAATCAAAGCTGAAGATATGGTTATTTAACTGTTATTAAAGAATTATTAACATTCACAAATAAAAATTTGCAATTCTTTTTATGAATTTACTGACAATCACTTAAACTGAATATTTATTAAAACACAATATCTATTATCGCAAATATACAATTATATTAAAACAAAGATTGGCAAAAACGCCATTCACCGAAAACTAATAATATATTTAGTTTAACCCTCAAGTACAAGTTTAATGTTTATTAAAAACAGATGAGAATGTTCTACTGCAGGGCTTCTTAAACCATGGGTCGCGACCCCATTTGGGGTCGCGTAGCAAAATTCTGGGGTCGCGAGAGATAAAAATACAATTTAACAGAAAATGTTTTTTAACTTGTAAAATTATTGTTATAAAGATAAAATAACAATTATCGTAGATAAATATATCATAAAATCTTCTAGTTCGGAAAGATTGTTTGTACCTGCATTTCTATTAAGAGTATTGTAATAACTTGAATAACATTTACTATGAATTAGAATTAGAAGATGTTATAGGAATTTTAAAAAAATATAAATTTATTTTTCTTTTATATTTGTATGGGGTCGTCAAGAAACTCGCAATCATAAATGGGGTCGTGAATTACAAAAGTTTAAGAAGCTCTGTTTAAACCAAATTTCGCAAGTCTTTTGAGTTGGTGCATGGTCACCATACGTTTCTTGAATAACACGAAAAATTTCTGAAACTTTTTTCTTTTGATTAAAGCAAAATGTAATGCTTCCCGCAAATGCTGTTTTGTTGGTACGTAATTCGACATGTTTAAACGGGATTAAAAAATATGTTTACGCTTTCATGAATAATGACATGCTAAATTTTAATTCAGAATTTTAACACTAAAGCGCCGTAAGTGTCATTGTAAAATAATGTTTAATACAAAAGTTATGTCATATCTCTTAGAAAATCCAAAGAACTAAGTATACATTCAATATATCACTAAGTTATTTTTTGTAATAAGGACCTAACGGTTTAAAACGTCATATTTGTGTTCTGGTTATTAGTTTAGCCAAGAAAAGGGAGAGGGTGAATGCTGTCCAAACGCAAAACTACAATAACTAGTTCTGGAC
>AAA.454ESTABI.144
ACCTCCGAAACACACATACTCTTTACCCAATTTTTTAGCGCGACCTTTTGAAGAAAACAGTGCTATTGTACTGTGTTTGTCTGTTATCGTTTTTGTCTGTTGTTTACAAGATATCTATTGAACCAAATGTCTAATTACCATGTGGATAGAAAGTGACAAACTACGCAGTTTATTTATTATATGCTTCTTAATTATATTTCTATTCAACCCTCTATGGCAAGGCTTCTTAAACCATGGGTCGCGACCCCATTTGGGGTCGCGTAGCAAAATTCTGGGGTCGCGAGAGATAAAAATACAATTTAACAGAAAATGTTTTTTAACTTGTAAAATTATTGTTATAAAGATAAAATAACAATTATCGTAGATAAATATATCATAAAATCTTCTAGTTCGGAAAGATTGTTTGTACCTGCATTTCTATTAAGAGTATTGTAATAACTTGAATAACATTTACTATGAATTAGAATTAGAAGATGTTATAGGAATTTTAAAAAAATATAAATTTATTTTTCTTTTATATTTGTATGGGGTCGTCAAGAAACTCGCAATCATAAATGGGGTCGTGAATTACAAAAGTTTAAGAAGCTCTGTTTAAACCAAATTTCGCAAGTCTTTTGAGTTGGTGCATGGTCACCATACGTTTCTTGAATAACACGAAAAATTTCTGAAACTTTTTTCTTTTGATTAAAGCAAAATGTAATGCTTCCCGCAAATGCTGTTTTGTTGGTACGTAATTCGACATGTTTAAACGGGATTAAAAAATATGTTTACGCTTTCATGAATAATGACATGCTAAATTTTAATTCAGAATTTTAACACTAAAGCGCCGTAAGTGTCATTGTAAAATAATGTTTAATACAAAAGTTATGTCATATCTCTTAGAAAATCCAAAGAACTAAGTATACATTCAATATATCACTAAGTTATTTTTTGTAATAAGGACCTAACGGTTTAAAACGTCATATTTGTGTTCTGGTTATTAGTTTAGCCAAGAAAAGGGAGAGGGTGAATGCTGTCCAAACGCAAAACTACAATAACTAGTTCTGGAC
>AAA.454ESTABI.145
GTTTTCTCTCAATGTGTCCAAAAACCTAATAATTTCAGGCAAAAGATTTAGAAATGTTTCTTAAAAGCTTCCTCGGCTGAGTCACCTAACATGGCAAAAAGAAGTAAATCTTCATATTCCGAGTCATTGTCTTCAATTGACTATGTACAATAGCATACAAAGAAAAAACATATACAAAAAGAAAGTAACTTTGCTCTGATTAGTGGCATGATCTAAATACACCTTAGCACTGATAACGTTCCAGAATTTGAGCATATGCTAGATCTGCGAAATCATAAGAAGAGTTTGAAATTGATATTCGGTTTTGCATGCGAAACGACCGATGAAATTTCTGTTGTTGATTTGAAACTAAAGCCTCGTCTAGACCAGGGCTTCTTAAACCATGGGTCGCGACCCCATTTGGGGTCGCGTAGCAAAATTCTGGGGTCGCGAGAGATAAAAATACAATTTAACAGAAAATGTTTTTTAACTTGTAAAATTATTGTTATAAAGATAAAATAACAATTATCGTAGATAAATATATCATAAAATCTTCTAGTTCGGAAAGATTGTTTGTACCTGCATTTCTATTAAGAGTATTGTAATAACTTGAATAACATTTACTATGAATTAGAATTAGAAGATGTTATAGGAATTTTAAAAAAATATAAATTTATTTTTCTTTTATATTTGTATGGGGTCGTCAAGAAACTCGCAATCATAAATGGGGTCGTGAATTACAAAAGTTTAAGAAGCTCTGTTTAAACCAAATTTCGCAAGTCTTTTGAGTTGGTGCATGGTCACCATACGTTTCTTGAATAACACGAAAAATTTCTGAAACTTTTTTCTTTTGATTAAAGCAAAATGTAATGCTTCCCGCAAATGCTGTTTTGTTGGTACGTAATTCGACATGTTTAAACGGGATTAAAAAATATGTTTACGCTTTCATGAATAATGACATGCTAAATTTTAATTCAGAATTTTAACACTAAAGCGCCGTAAGTGTCATTGTAAAATAATGTTTAATACAAAAGTTATGTCATATCTCTTAGAAAATCCAAAGAACTAAGTATACATTCAATATATCACTAAGTTATTTTTTGTAATAAGGACCTAACGGTTTAAAACGTCATATTTGTGTTCTGGTTATTAGTTTAGCCAAGAAAAGGGAGAGGGTGAATGCTGTCCAAACGCAAAACTACAATAACTAGTTCTGGAC
>AAA.454ESTABI.146
TGCTTCCAAGAAATAATAATAACAATAATAATAATAATGAATTCTTGATTAAACTAGATATTGATATTGCTTACTCACAACGTTTAAAGTTCATTATTAAGACTTTGTCAAAAATTATATAGTTAAAATTTATTTTCTAAAAAGGAAAAAAATGGAATATAGACAATCAAAGCTGAAGATATGGTTATTTAACTGTTATTAAAGAATTATTAACATTCACAAATAAAAATTTGCAATTCTTTTTATGAATTTACTGACAATCACTTAAACTGAATATTTATTAAAACACAATATCTATTATCGCAAATATACAATTATATTAAAACAAAGATTGGCAAAAACGCCATTCACCGAAAACTAATAATATATTTAGTTTAACCCTCAAGTACAAGTTTAATGTTTATTAAAAACAGATGAGAATGTTCTACTGCAGGGCTTCTTAAACCATGGGTCGCGACCCCATTTGGGGTCGCGTAGCAAAATTCTGGGGTCGCGAGAGATAAAAATACAATTTAACAGAAAATGTTTTTTAACTTGTAAAATTATTGTTATAAAGATAAAATAACAATTATCGTAGATAAATATATCATAAAATCTTCTAGTTCGGAAAGATTGTTTGTACCTGCATTTCTATTAAGAGTATTGTAATAACTTGAATAACATTTACTATGAATTAGAATTAGAAGATGTTATAGGAATTTTAAAAAAATATAAATTTATTTTTCTTTTATATTTGTATGGGGTCGTCAAGAAACTCGCAATCATAAATGGGGTCGTGAATTACAAAAGTTTAAGAAGCTCTGCTCTAGGGGATCAAAACTAAGTTAAAATTAGAAAAATTAAAACAATCTAAATTCAATTCATAAACAATGATAAAAATATATTCTTAAATTTTTGAATAATAATGTAATTTTATACAAAGACATATTTCATGAAAATAGAAAAATGTAGGATTAATATTATGTAAGCACATTTTCTCAACTATGGATTACACCAGATATTATAGATGACCAGCAGTTTATAAAATTAAAGTCTTATATGAAATAA
>AAA.454ESTABI.147
GTTTTCTCTCAATGTGTCCAAAAACCTAATAATTTCAGGCAAAAGATTTAGAAATGTTTCTTAAAAGCTTCCTCGGCTGAGTCACCTAACATGGCAAAAAGAAGTAAATCTTCATATTCCGAGTCATTGTCTTCAATTGACTATGTACAATAGCATACAAAGAAAAAACATATACAAAAAGAAAGTAACTTTGCTCTGATTAGTGGCATGATCTAAATACACCTTAGCACTGATAACGTTCCAGAATTTGAGCATATGCTAGATCTGCGAAATCATAAGAAGAGTTTGAAATTGATATTCGGTTTTGCATGCGAAACGACCGATGAAATTTCTGTTGTTGATTTGAAACTAAAGCCTCGTCTAGACCAGGGCTTCTTAAACCATGGGTCGCGACCCCATTTGGGGTCGCGTAGCAAAATTCTGGGGTCGCGAGAGATAAAAATACAATTTAACAGAAAATGTTTTTTAACTTGTAAAATTATTGTTATAAAGATAAAATAACAATTATCGTAGATAAATATATCATAAAATCTTCTAGTTCGGAAAGATTGTTTGTACCTGCATTTCTATTAAGAGTATTGTAATAACTTGAATAACATTTACTATGAATTAGAATTAGAAGATGTTATAGGAATTTTAAAAAAATATAAATTTATTTTTCTTTTATATTTGTATGGGGTCGTCAAGAAACTCGCAATCATAAATGGGGTCGTGAATTACAAAAGTTTAAGAAGCTCTGCTCTAGGGGATCAAAACTAAGTTAAAATTAGAAAAATTAAAACAATCTAAATTCAATTCATAAACAATGATAAAAATATATTCTTAAATTTTTGAATAATAATGTAATTTTATACAAAGACATATTTCATGAAAATAGAAAAATGTAGGATTAATATTATGTAAGCACATTTTCTCAACTATGGATTACACCAGATATTATAGATGACCAGCAGTTTATAAAATTAAAGTCTTATATGAAATAA
>AAA.454ESTABI.148
CAAAGTTTAGAACAACTTTTAGACCACTAATTTGGTTCACTTTAATAATTATTTAATTTTGTTATTCAAGTATCCTTAACAATGTTAATTACAATGCTTTTAGTGTTAATTAAATCCATAATTGAGGAGCTAGATCAGTAATTCATAACCATGAGCATCGGGAAATTTTGAAGGGTGATAGAGCAAAAAACACGCCTTTCAGGATCATGGTCAACTCTAGGGCAGGGCTTCTTAAACCATGGGTCGCGACCCCATTTGGGGTCAAGTAGCAAAATTCTGGGGTCGCGAGAGATAAAAATACAATTTAATAGAAAATGTTTTTTAACTTGTAAAATTATTGTTATAAAGATAAAATAACAATTATCGTAGATAAATATATCATAAAATCTTCTAGTTCGGAAAGATTGTTTGTACCTGCATTTCTATTAAGAGTATTGTAATAACTTGAATAACATTTACTATGAATTAGAATTAGAAGATGTTATAGGAATTTTAAAAAAATATAAATTTATTTTTCTTTTATATTTGTATGGGGTCGTCAAGAAACTCGCAATCATAAATGGGGTCGTGAATTACAAAAGTTTAAGAAGCTCTGCTCTAGGGGATCAAAACTAAGTTAAAATTAGAAAAATTAAAACAATCTAAATTCAATTCATAAACAATGATAAAAATATATTCTTAAATTTTTGAATAATAATGTAATTTTATACAAAGACATATTTCATGAAAATAGAAAAATGTAGGATTAATATTATGTAAGCACATTTTCTCAACTATGGATTACACCAGATATTATAGATGACCAGCAGTTTATAAAATTAAAGTCTTATATGAAATAA
>AAA.454ESTABI.149
CAAGCACTTGTAAACAACACGAAAAGAGAAAATATGCTTCAGAAAAAACATCTACTAAATCACGTGCAATGCATGCAAAGAAATATAAATTAAAAGTACACGCAGGAACGTACACCAAAGAATTAAAGAACACCTAGACCCTGCGGAAAATCCTCGGTATACAGGCATCTCCAACAATGCCAACCAAAGAAGGAAAGAAAAAGTATTTCTTTTAAAATCTTGACCGGAGACAATCTCAAAAAAAATCTCAGATTCAAAGAAGTAATTCTTATCATAGATAAGCATCCATAAATTAACACTACAGAAGAAATCAGTGAAATCGCCAGTTTGATTTGTTGTTAACTCTGATGCTTTAACTTAAAGATTAAAACAATTTTATAACAAAAAGGAAAACTTTCTAGGAATAGTATTTAGGTCTTGAAGTTGTTTATGAAGGATTGTTTAT
>AAA.454ESTABI.150
TCTGTCTTTATTGTACTTTTTTGTTAGTTCTCAAATCTCTTGACATAAGTCAATAGAATCACGAGAAATTAATTTTCTCTGATGGTCTACGGTAATAAATTAGCCTAAAGTTTCAACAACTCATTTGTTGATCAATCCTATATTAGCTTCTATTTAAGTCACAAAAATTTGCTTGGTTTTTCCCTCGACTAGTTGGAGATTGAGATTTGAGATATGTGTGATTCTTTCTGCTTCGTCACGACTTGAAAATGAGACGAATACGAGTCCTTTGGATTGACCATAAGGAAATCTAACGACTTTCGCATCGATCAATTGCCCAAATTGACTAAATCCTTCTTTCAGCATCGGTTCATCTACATCAAGGCCAATGTCACCAACAAATGTTTGTACTGAATCACTATAGTCAATTTTAACAGATGTTACAGCTGCAGGTCCTGGTATCGTACTAGATCCACTTGCCCGGTTAACTTTAATTTGATCGTTGCATATATAAATTCCATCCATTGTAGATAAAGATAAACTTACAGAAGCTTGGTAAGTACATTCTATAAACGCATATTGGTTTGTTATTAAAATCTCTTATAATATGACAACTAATACATTGACCAATAGTTTCCAAATATTATGTTTAATAGCTGATCATTAACTACGTTAATTTCATAATAAATCCTGATTTTGACAAATTCACAATCTTGCGTTGATAAGTAATGCATTAGGAATATTGATGAACAAAAATTCAAATTATTATAAAATTTGTTCCAAAATTAAATTTCAAGTCA
>AAA.454ESTABI.151
TCTGTCTTTATTGTACTTTTTTGTTAGTTCTCAAATCTCTTGACATAAGTCAATAGAATCACGAGAAATTAATTTTCTCTGATGGTCTACGGTAATAAATTAGCCTAAAGTTTCAACAACTCATTTGTTGATCAATCCTATATTAGCTTCTATTTAAGTCACAAAAATTTGCTTGGTTTTTCCCTCGACTAGTTGGAGATTGAGATTTGAGATATGTGTGATTCTTTCTGCTTCGTCACGACTTGAAAATGAGACGAATACGAGTCCTTTGGATTGACCATAAGGAAATCTAACGACTTTCGCATCGATCAATTGCCCAAATTGACTAAATCCTTCTTTCAGCATCGGTTCATCTACATCAAAGCCAATGTCACCAACAAATGTTTGTACTGAATCACTATAGTCAATTTTGACAGATGTTACAGCTGCAGGTCCTGGTATCGTACTAGATCCACTTGCCCAGTTAACTTTAATTTGATCGTTGCACATATAAATTCCATTCATTGTCGATGAGGATAAACTCGCAGAAGGTTTGTTTGACAACGAAAATCCCTTATAATATGACGACTGATGCATTGACCAATATTTCCAAATATTATTTTTAATAGTCATTAATTTCATTAACTTCATTATAAATCCTGATTTTGATTAAATTTACGATCTCGCGTTGATAAGTAATT
>AAA.454ESTABI.152
GTAGTTGTACGCGTCACAGATATATAGATTGTATATATATATTTATTTTGTTAGTAAATAATATGCAATAATGCTCGCTGAGTGTGCATGTCTCATTGACGGTATAATTGTGTTAAATTCCTTTAAAATGATATTATATATTTCTGAGAAATATTTATCATTAGGAAAGATATAAATCAGAATCCCAATTCTTGAATGAGATTTACAAACGAAGTGGAAAGAAATTCGACAATTTTAAAGAGTGCATTGATTATATTAAAAATCCAATCGACTCTTCGAGTCAAATTAGGGGAGATCTCAATAGAGAGTGGTGTTTTGCAAGAAGTGGTAATAATGAAATGGTTAAAGAACTTAGAAAAGAAATTGAAATTTTGGAGGATGAAAAATATGCGGCAGAAACGAAAGCAAAAAGCGAAACGAAGAAACTAAAGAAAGAATTGAAAGATAAGAATGAAGAAAATCTGGAGTTGATTGAAGAAGTTTCAGAATTGCGAAAGAAATCAAAAGATACCAAGACTAAGGCTCAAGTAAAAGAATTGCGAAATATAATAGAAGATTTAAAAGGCGAGGTAGAGGCCAAATGCGATGAAATAGAATCCAAAAACAATAAATTGAAAGAAATGGAGATGGAAAGTAAAAAGCAGCTCAAGAAAATTGAAGAATTACAAAAGGAAAAAAATAATTTAAGAGTAAAAAATGAAATAATTGAAGAAACTGTAAAAAATCAAGCGAAAGAAGCTGAGAAAATTGTTCAAGAGAAAAAAAAAGAATTAAATAGAAAACAGGAGGCCATGGAAACTATGAAAACTAAGATAAATGAAAAAAATGTGAAAATAAAGGAATATGAAAATGAAATCCAAGACCATAAAGAGAAGTACCAAGAACTAGAGACAAGAGCGAACAATCAAAATAGACATCATGAGGGAAAGATTAAGACATTGGAAGATCAAATACATGAATTGCAAGTAAAGAAATATAGAAATAACGAAAATCAACCAAAACCAGTAGATGAAAGATCAGTAAAAGCTGACATGAATACGAACAACGAATTCCCTAGTTGGTGGGATCGGCACAAAGGACCAATTGAACCGGAAAAAAAAAATAAGTATTCTCAACAACAAAACCGAAGTTGCCTGTCCTAATTGTCATACATTATATCCACAAGCGGAAATTGAGACCCACATTGAACTCTGTATTGAAAATGAACACTAGTCTAATATGTCTGTTTACGCGTGCGCGCACTTGAGAAATTTGTTTAATTGAGTAATAAATAATACGGAAAGTTCC
>AAA.454ESTABI.153
ATACGATAACATTTTGTTTTAAATTTCGGCTTTTAAATTATTCAAATTATTTTTTAAGACCAAATATTTTTAATTATTAATTTAAGCATTTTAAATATTCATCATGTAATTTTTTCTTAATTAATAATAATTTGTCGCTTATTTTGTTTTTATAATTTTATTTAAAGTTATTAATTAATAGAAAAATGGAAATAGATTTGGTAGATGATGACTCTGTGATATTAGTTACAGGTGAAGAACATAGACGTAATGGAAATAAATACTACAGTCAAGGAAATTATAAAGCTGCCCTTGAATCTTATACAGCAGCCATAGACACCGAACCTAATGTAGCTTCATTTTATAACAATCGATCAGCAGTTAATCTTATGCTGTATAGATATTTAGATGCTTTTAATGATGCTAAAAAATCATGCGAATTAGAGCCCGACAATATAAAATGTTTAGTCAGACTTGGAAAATGTCAACTTAATTTAGGATATTGGAATGAAGCTGAAATTACTTTTCAAAAATCTACATGTTATGATAGTAATAATTCAGAAATTCAATCTAATTTGGAAAAATTAGTCGTAGTAAAAAATGGAATCGATCAATTTCGTGCTCAAAAAGAAAAAAAAGATTATAGACATGCACTATTTTGTGTCGAGAGATGCCTGGAAATTTCTCCTGGATCGGACGAATTGAAATTATACAAAATCGAGTTATTGATCTCATTAAAGAGATATCCTGAAGCAAATGTCCATGATTAATCCACTTCAGCTTCTTATGTTTGGAGCCAAAAAAGTTACTTATATCAATAAAATGATTATTATCGATGAATGGTTGTCATTGGATATGGAATTTGAATTGGCTGCAGAAATTCTAGCTCTCAGACCAGCCTTAGAGGGATTAATGGTGAAAGTTTGTATGAATCCAGATATAGTTATGAATCCCGATGATAACGATAGTCAAATCATGAACATAGTTACAAAACTCAGTGATCCTGCTGTTTGCGGGCACGGAAAAGCCGCATCATCTAATAATCTTCCATTTAACAGGAAAAGACAATTTAATTGGCAACCTAATAGGCCATTTACTCAAAACCGAGGTGTCCCAAACAAATATAGAGGATTTGAATCCAATTATACTCGAGGTCCAGTTCGTTTTCCATCAGCTTCTCAAAATTCTTTTGAAAATAGAAATATTAGAAGTGAGCCCAGAGGAAATTTCACTCCTAATAGAAATTTTGCTTATTCACGTCCTCTAAATAGCAATATTCCGTTTGTTGAGAGGCCAAACTCCAGTTTCATAAGAAATCAATTTACTGGTAATGATAACAGCTTTCATTCTGAAAATTACTCAAATGAAGATTTTAATCCCCCGTCAAACAGTTCGGGTTATTCAAAAAATAGTTCATTTGACACTTGCTAACATGGAAATTCATTTGATTCTAATCATGACGATATGCCACAATATGGATCTGGTATGATGTATGGTAATACGAATTTTCAATCTCAAAAATCAGCTCCTTTTAATAATGATCGCGCACTCCTAACCGGTAGAAATCCATCATTTGATGCAATATCTCAATACAACAGGCCACAGACAAGTCATCCACGAGACCCCAAGCTCATAGAAAACTATCGGGGAAATTTGTCTGATTTTAATCCTGTTGCTATGCCGCAAAATTCTAGTTTCAATAGAAATCAATTTATTGGCGGTGATAATAATGATTTTAATGGTGGGCAAACTGATTTATAAATTCTGTGTACTCAGAAGCAAAATTAGTTTTAATTGTTATTTTGTTATTAATTACATATTATTCACAAACTTAATGTTACAATTTATATCATTGTTTTAATTTTTGATTATCATTGATTTTAATTTTTACTTGTACTTCTGTTTCCATTATTATATTTCTCGTATTAT
>AAA.454ESTABI.154
ATTGCACATTTTTCTTTGTTTTTATTATGGAATTTTTAAACGCTGCTGATAAATTTTTACATCGCGTGGAATTTGCTACACGGGCTTGGGCGAAAATAAATCATTTCTTTATCGCAAACTGATTATTGCTACCTTTGTTGTCAATGATCTGTCGAAAACTTTTCTCAAGAGTGATTATTGATTGTTAGAAATATTTTAATATTTAGATCAGAGCTCGAGAAATATATTGCAAGCAAATGTCCATGATTAATCCACTTCAGCTTCTTATGTTTGGAGCCAAAAAAGTTACTTATATCAATAAAATGATTATTATCGATGAATGGTTGTCATTGGATATGGAATTTGAATTGGCTGCAGAAATTCTAGCTCTCAGACCAGCCTTAGAGGGATTAATGGTGAAAGTTTGTATGAATCCAGATATAGTTATGAATCCCGATGATAACGATAGTCAAATCATGAACATAGTTACAAAACTCAGTGATCCTGCTGTTTGCGGGCACGGAAAAGCCGCATCATCTAATAATCTTCCATTTAACAGGAAAAGACAATTTAATTGGCAACCTAATAGGCCATTTACTCAAAACCGAGGTGTCCCAAACAAATATAGAGGATTTGAATCCAATTATACTCGAGGTCCAGTTCGTTTTCCATCAGCTTCTCAAAATTCTTTTGAAAATAGAAATATTAGAAGTGAGCCCAGAGGAAATTTCACTCCTAATAGAAATTTTGCTTATTCACGTCCTCTAAATAGCAATATTCCGTTTGTTGAGAGGCCAAACTCCAGTTTCATAAGAAATCAATTTACTGGTAATGATAACAGCTTTCATTCTGAAAATTACTCAAATGAAGATTTTAATCCCCCGTCAAACAGTTCGGGTTATTCAAAAAATAGTTCATTTGACACTTGCTAACATGGAAATTCATTTGATTCTAATCATGACGATATGCCACAATATGGATCTGGTATGATGTATGGTAATACGAATTTTCAATCTCAAAAATCAGCTCCTTTTAATAATGATCGCGCACTCCTAACCGGTAGAAATCCATCATTTGATGCAATATCTCAATACAACAGGCCACAGACAAGTCATCCACGAGACCCCAAGCTCATAGAAAACTATCGGGGAAATTTGTCTGATTTTAATCCTGTTGCTATGCCGCAAAATTCTAGTTTCAATAGAAATCAATTTATTGGCGGTGATAATAATGATTTTAATGGTGGGCAAACTGATTTATAAATTCTGTGTACTCAGAAGCAAAATTAGTTTTAATTGTTATTTTGTTATTAATTACATATTATTCACAAACTTAATGTTACAATTTATATCATTGTTTTAATTTTTGATTATCATTGATTTTAATTTTTACTTGTACTTCTGTTTCCATTATTATATTTCTCGTATTAT
>AAA.454ESTABI.155
TTGTCGTTTTTCATTAATCACTGACCAGTTTTTTAAAGCTAGTAAAAGCAATGGCACGGCCAAATGAAGGTTTTACGACAGATGAATATGCAACAGTTAGTGAACCCGTTCCACCTTATCCGCAAACATTTCAGCCTCCTAATCCTCCAAATTATAACGATATTATAAAGATTCCAACGGACGTCAATGTAATGTATCTTCCACCTCCGCGATATGATGGGCTAGTAATGAATAATCAAGTGATTGTAGTTTCACAACCTGCTCCTGAACCACCTCAAAATGTAGTATTAAGATTCAAAAAGGCTCATCTTAAATTGGGAATTCTGTTGACAATACTAGGAGGCATTCAGATGATACTTGATCCGTTATTACCAGCATTATTTATGTACCCTTATTCTTTATTTCCCGGAGGATTGTTTATGTTAATCAGTGGGATTTGCTCCATTCATGGGAGTCGAAGAGAAGATAGGTGTAGCTTGAGAGCGTCATTAACATTCGATATTCTAGCTTTGCCACTTGTATTTATAGCCATTATAATGGCAATTGTTGTCATGACTGCGGGTACCTCCATATTATACTGCAAAGACTCAAGTTATTTATGTTACCCTAACATGAATTTCTACGCCTCTGGACTTAAAGGCTTTAGTATTTTCAATCTGATTTATGGGATAATTTTGTTTGTTCTTCTTTGCTGGGATTCCGGCATAAAGTGCGGAGATGTTTGCTGTTGTAAACGACGACAACCAAGAGTGACTTACAATCCGAATGGGCCTAATTAGATTTATTAAAACATATTTATGTACCAGAAAGAAAATAACTAATTATTCCACAAAATGCTTTCGCTGTGAATAAATTTTATTAACAGAATTAATTGATAATAAATATATGGAAATTTATTTTAAA
>AAA.454ESTABI.156
GGTTTAGAACTAGATGATAGGATAAATATTGGTACTGATGGGACGTTTGGAGGACAGCGGTTATTTACATGTCAGAATGGCCATGGGGTATTGGCACCATTGAATACTGTTGCTAGTGATACCCGATTTACAGCAAAAGTTGTTTCACCAGAAAATGTCAAAAAGAGTGAAACTAGTGATCAAATTGTTTGCGGATTAAATTCTAGTGTAATTGCGGGGATAATAAAGGCATTCAGGGCAATGCAAACTCTTGCTATTTTGATTCAGCATTATTTGCATTATTTGTCAAATCAGATGTCCTCGATTATTTAATTTCACCAATCATTAATGAGCATGAAGCGGATCCAATCACGAAAGAATTTAGAGAGATTATAGCTTGGAAGATAGTTTATCCATTAAGGAAAAATGGATTTGTCAGCTTTCATCACACTCAAGAAATGAGAAATGTCCATTCAGAAATATGGAGCTAAGTTTGCTGAAATGATGAAGCAAGAGACTGATATGGAAAATGTGTCTACCTTGCTGTCTAAATTATGTCCAAAAGAACAATTATTAAGCATAATTCCACATAATGGTTGCCAAACAAATTCTATGTTTATGCAATTATTTCTGACAGTTGACAAAAAAGTGCCCTTCATGACCAGTGAGGAAATGCTCAAGATATCAATGGTACAGAATGATATCATGTTCAATGAGTTGCCGACATGTTTAATAATGCAAGCTCCAAGAGATGCCAAAGGAACGAATTCCTATGAATATGCTTTGCCTTTGAATGAAATTGAAATTTCTCAAATTTGCTCCAACTATTTTAAAAATTGCTCCAAATGTAATGGCGAAGCCAAATTTCAATGCAAAAGTGCTTGAATAATGAATTAGATATAACTTGCACCTTCCTATGTTCACAACATAAATGCCAACATCCTGCATGCACCGAACTTCGTCCAGACATGGTGAAATCCAAATCAAAAGTTTTCATGGAATTGCAGGCTATAATTTGCATTGAAAAATGTCATTTTGTATCCTTTGTAAAGCAAGTTGAAAGGTTAACGAATGAGCAGGTTGAAAAGCTAAGAGCAAAGCAAATGGATATAAAAAATGAAATTAACTGGTTTTTCTTTGATAGTATGAGTTCTCAGTCAATATCCAACAGTTATGCCATTCCAAGAGTTTCAAAAGCTATAAAAGAATCAGATTTCTTAAACAGCTCTAAAGAGAGAATGAAAGAAATCATCGAATTGTATGATTCAGGAGATATAAAGCGGATCATAAAAGATTCCTACATTTTCATCTACCACAACAAATCTAAAACTTGTTATTAATTTCCCTACAAACTGAAAAGCTTTTTTGACTTTTGTTCTTTTTATCAAACTTTAAATTAAATTATAAAACTTT
>AAA.454ESTABI.157
TATATGGATTTTGCGGCAATAATAGTATGGTACTAATAATATTTATAATAATGATAATAACATTAATAATCGTTTAGTGTCAATATTAATAATGTTAGATGGTAACAATAGGAGTACTAGGGTGAAATTAATGGAAACTTTGTAATACTACTCAAAATAATTAACGAAAATTCACAATATGAATATTGATAACAATAATAACATCAGAAAAATAATAATTTTAACAGTAATAACATGTCTAATAAAAATGATAAAATTAATAATGAAATGTTTAGTAATAATAATAAATTTACGAGTATAATAGTCACGTCAATAGTTGTTTTAGGGGTTATGGAGTCGTGGATTTAATTCTATAACTGAACGAAAAGTTGAAATCTAAGTACTAAGATAACGTAAAGTCTTTGGGTAACATTCAAAAATCGATTTAGCATGTAGATTTGATACGAAAATGCGAGCTATGGCCGATTTAACTTCTAGTGTGATTAGTCGCGAATTTTAGTGAGCTGTGTCATACATTTATGCTAGAATAACATTTGTTGATCACAAAAAAAAAAATTCTTTCTGATTCTTCTATATGCTAGTCGGTGTATCTTTCATTTGCTGTGTTGTAAACTTTATATTTAACCTTTCCCAGGACCTCGACACTACTCTTTCGAGGGTCGGGCGATAGGATTTAGGAAGGGGAGAATACTGGGCAGGCCTGGTTACTACCGGCACCGCGGCTTCCCCCACTAACGACCGGTTCGATCCGGGGTAACGAAAATAAACACCTTCATTTTATTGACTTGAATGCATGTAATTCTATTTTTGTAAGTTGTAGATCGATCATTGTCGAAAAAATTTAAGCATTATACTACAAGAACAAATACCTTTCATGATGGAGGTTCAACAATACGGAGTCGAATTCCTCGATCACAAAAGAACG
>AAA.454ESTABI.158
AGGGTCAATATTAAAAATGTTAAAAATAATGAAAAACTTGAAATAATAATCAAAATAAATAACGAAAAATTCACAATATGAATAACGATAATAATCATAATATCAGCAAGAAAATAATAATTTTAACAGTAATAACATGTCTAATAAAAATGATAAAATTAATAATGAAATGTTTAGTAATAATAATAAATTTACGAGTATAATAGTCACGTCAATAGTTGTTTTAGGGGTTATGGAGTCGTGGATTTAATTCTATAACTGAACGAAAAGTTGAAATCTAAGTACTAAGATAACGTAAAGTCTTTGGGTAACATTCAAAAATCGATTTAGCATGTAGATTTGATACGAAAATCCGAGCTATGGCCGATTTAACCTTCTAGTGTGATTAATCGCGAATTTTAGTGAGCTGTGTCATACATTTATGCTAGAATAACATTTGTTGATCACAAAAAAAAAAATTCTTTCTGATTCTTCTATATGCTAGTCGGTGTATCTTTCATTTGCTGTGTTGTAAACTTTATATTTAACCTTTCCCAGGACCTCGACACTACTCTTTCGAGGGTCGGGCGATAGGATTTAGGAAGGGGAGAATACTGGGCAGGCCTGGTTACTACCGGCACCGCGGCTTCCCCCACTAACGACCGGTTCGATCCGGGGTAACGTAAAAAATAATTTCATTTTATTGACTTGTATGCTTGTGGTCTATCATGTCGATTAAATTTGGTTCCGATATGCTTTTTAAGATTTAATTCCTTTATGATGGAAGTTCAACAATTACGTCGAATTCTTCGATCAAAAAAAAGTTTTTCCTTTAAAGCTTAGATGAAATAAATAAAGAATAAAAATCATAATAATCATTTCGTATTGCCATATCATA
>AAA.454ESTABI.159
GCCAATTAATACTTTACCCATCATAGGGGCCTGAGCATAATCAATTAAACAACAACAGAAGGTCTAGTCGTATCAAAGGTCCGATGAGCCTATTTTCCACTTCATAGAGGAAATTTCCGACAGCCTAATTCCCATCAATGGACTAACTCGGGAAATCCTCCTCAGACAACATCAGCGAGCAGATAACCATCGAATAGGTAGAGACACATGTCCCCCAACATGACGAGACCCCATAGCGATAAACGCAACTCCATAATCCCCGATTGTACACTCGGCTAAGCGGCAATTGTCAAACAATAGTCTCTCGTATAGAATAAACAATCTATCCACCCGGTATTTCCCCAGCTGACACATAACCAAAATATTTAACCAATCACCAAATAAAACCATTTATTAAGGAATTAAGCTCGTTGCTCCTACAAAATTCTACTCCGACCCATCAACGTCCACCACGAGTCAACCCTGTGATCATTGTGCGTTTTCTTCTCCAGGAAAATCCACCGAGCCAACTAAACGAGTAGTCGCGTTAACCATTCATCAATGTTGATATAACAAGCTTCCCACGAATCTAATCCAAAGAATAATTTCTTTCACTGACATTTACCCTAGAATTGAATTCCCAGTTAAATCGAATTACATACGAACCCGATGACATGCCAGATATATCTGTCTGCACGGATCGATAATCTCTCATACTTGATATTTACACGAGGATTAATCGATAGTGATATTTATTCTTCGTGCACCAACCACAGCACAGTACGCGATATGCACACATCATTCAGTGGATACGCGCAGACACTGTGCAGAAAACTCCTTTGATAATATCAGTCGGCATGACCTCACCAACACAAACTTCAATATAACAT
>AAA.454ESTABI.160
GCCAATTAATACTTTACCCATCATAGGGGCCTGAGCATAATCAATTAAACAACAACAGAAGGTCTAGTCGTATCAAAGGTCCGATGAGCCTATTTTCCACTTCATAGAGGAAATTTCCGACAGCCTAATTCCCATCAATGGACTAACTCGGGAAATCCTCCTCAGACAACATCAGCGAGCAGATAACCATCGAATAGGTAGAGACACATGTCCCCCAACATGACGAGACCCCATAGCGATAAACGCAACTCCATAATCCCCGATTGTACACTCGGCTAAGCGGCAATTGTCAAACAATAGTCTCTCGTATAGAATAAACAATCTATCCACCCGGTATTTCCCCAGCTGACACATAACCAAAATATTTAACCAATCACCAAATAAAACCATTTATTAAGGAATTAAGCTCGTTGCTCCTACAAAATTCTACTCCGACCCATCAACGTCCACCACGAGTCAACCCTGTGATCATTGTGCGTTTTCTTCTCCAGGAAAATCCACCGAGCCAACTAAACGAGTAGTCGCGTTAACCATTCATCAATGTTGATATAACAAGCTTCCCACGAATCTAATCCAAAGAATAATTTCTTTCACTGACATTTACCCTAGAATTGAATTCCTGAAAAGATAAAAGTGAAAAAATTGTAGAATACAATTTTCAGACAACATTTGCGGCAATACCAACCCAGTTAAATCGAATTACATACGAACCTGCGATTATAG
>AAA.454ESTABI.161
GCCAATTAATACTTTACCCATCATAGGGGCCTGAGCATAATCAATTAAACAACAACAGAAGGTCTAGTCGTATCAAAGGTCCGATGAGCCTATTTTCCGCTTCATAGAGGAAATTTCCGACAGCCTAATTCTCATCAATGGATTAACTCGGGAAATCCTCCTCAGACAATATCGGCTAGCAGATGACCATCGAATAGGTAGGGACACATGTCCCCCAGCATGGCGAGACCCCATAGCGATAAACGCAACTCCATAATCCCCGATTGTACACTCGGCTAAGCGGCAATTGTCAAACAATAGTCTCTCGTATAGAATAAACAATCTATCCACCCGGTATTTCCCCAGCTGACACATAACCAAAATATTTAACCAATCACCAAATAAAACCATTTATTAAGGAATTAAGCTCGTTGCTCCTACAAAATTCTACTCCGACCCATCAACGTCCACCACGAGTCAACCCTGTGATCATTGTGCGTTTTCTTCTCCAGGAAAATCCACCGAGCCAAGCTAAACGAGTGTTCGCGCTAACCATTCATTAATGTCTAAAATCAATAACCAACGATAACCCTGCTTCACCATTTGGCCCGAACACAAATGACAAATACTTTTGAAAATACTTACTGATATGACAAGTTCCCCGAGAATTTAATTCAAAGAATAATTTCTTTCACTGACATTTGT
>AAA.454ESTABI.162
ATGAGTCTATTTTCCACTTCATAGAGGAAATTTCTGACAGCCTAATTCCCATTAATGGACTAACTCGGGAAATCCTCCTCAGACAACATCAGCGAGCAGATAGCCATCGAATAGGTAGAGACACATGTCCCCCAACATGACGAGACCCCATAGCGATAAACGCAACTCCATAATCCCCGATTGTACACTCGGCTAAGCGGCAATTGTCAAACAATAGTCTCTCGTATAGAATAAACAATCTATCCACCCGGTATTTCCCCAGCTGACACATAACCAAAATATTTAACCAATCACCAAATAAAACCATTTATTAAGGAATTAAGCTCGTTGCTCCTACAAAATTCTACTCCGACCCATCAACGTCCACCACGAGTCAACCCTGTGATCATTGTGCGTTTTCTTCTCCAGGAAAATCCACCGAGCCAAGCTAAACGAGTGTTCGCGCTAACCATTCATTAATGTCTAAAATCAATAACCAACGATAACCCTGCTTCACCATTTGGCCCGAACACAAATGACAAATACTTTTGAAAATACTTACTGATATGACAAGTTCCCCGAGAATTTAATTCAAAGAATAATTTCTTTCACTGACATTTGT
>AAA.454ESTABI.163
AGGCAGTGATGAGTTATAGCCGGTTCGCACCGGTTCGATAGAACCGGTTGTTAAATTTTTTAATAGTTAATCGAACCGGTTGTTATTTCGGAATAAATTAAATTTTAAATTAATAAAATCTATTATTTATTACAAAAACTATTTATAATTTCGATTAAATAGGTTTATAATATCTATCTATAGAAATACGATTTCCAGTTATAATTATATTGTGAGTACACTTATGTTTTCCAGTTTATATCTAAATATTTTGTAGCCCTTTCATTTAGAAAATAATATTTGATGAAACGCAATAGTAATATTTGTGATTATTTTAATAAAAAAGTAAAAACAATGAAAAGAAGAGGAAAATATTTCAAATTCTGTATGCCAGGAATCACCAACAGAATCTTGCTCTACAATTCTATCAGCCAATCCCGAAAAAGATAAATCCGCTGTGAATATTTTTCCAGATTGCTGGAATGGTGATCAATTAAAGCTATTTCAGGATAAATACGATGGTTTGAACGTCAAAATATAAAAAACTTGGATGTATAAAATGCTCCTCATTCGATAATTTGGGTATTTGTACAGAACAGAACATTCACATTTCGCAAGTATGGCGAAATTTTGAAGTTCAACCATCGGGAACAACGAAATCTATTCAGCAGGCTTCATTAAGGAAAAAATGTCTGAACATTTCCAATCAAAAACACATTTATTGGTTTTAAAAATGCTTGAACTAAAAAAGAAATGAACTAACCAAAGTCATCGATTCAATGAATGACAAAAATATGACTAATACCAATAAAAGTTTCAATATTAGTTTACAGCTTAATAAAAAGAAATAGACGCTTTCAGATATGGAAGCAGAAGTTGAACTTCAGTTGAAAAATGGCTAGATATTGGAATTTCGCTACATTCTAGATTTACTGCAGTTAGAATTGCAGAACATATAGCAAAGCAAATGAAAAAAATAATTGTTGAAAAAAAATTACATCTAATTCAAAAGTCTGCATAATCATTGATGAAACCTCAACTATATCAAGTAAATCTGTCCTAGTCATTTTTTTAAAGTTTGAAATGGAGCTAGAAAACCCAACCTTTTTTCTGGATTTAGTTCATTTAGAATTTCAAACCGCTGAGCATATTTTTAATATCCTGCTGCAATTTTAATAATAAATGGCTTTTCCATGAAATTTTTGAAAGAAAATTTGATTGGTTTTTGTTCTGACGGTGCAAGTACAATGCTTGGTCAAAAGTCAGGTGTTGCTACAAGATTAGTAAAAGAATTCCCTTATATAATAGTCTGGCATTGCTTAAACCACAGCCTTCAGCTTATTTTGGATGATGCAATATATGAAATAAAGCAAGTGAATCATTTTAAATCATTTATCGATAAAATTTATGTTATTTTTCATCAATCAAATAAAAATCAATTACTTTTACAAAATATATCAAGCGATTTGGGAATTGAAATAATCAAAATAGGCCGTGTTTTAGGTCCAAGATTGGCAGCATGTAGCTTGAGATCTGCTTTGGCTGTTTGCGTGCTTATGTACCACTTTATAAATTTTTTACCGAAGATTCAAAATATCTTGGTATGGCAAACCGACTTGCAAATCAATATTTTTTAAAGGATTTAGTCGCTTATGATCGATATTCTTCAGAAATTTCTTATTTATCAATAGGGTTGCAAGCCAGGTTGTTTCTCTTCAAAAGGCAACCAAACTAGTAAATAGAACTGTAAATGTTATGATACAAATGAAAGAAAATTTAGGAATATTTGAAAAAAAAGTTAAGAAATGTTATCATCACCTGCATTAGCAGATATTCCTTTTATAGAAAATTAAAAATTTGAAGTCTCCCACGAAAAAAACTTATTGAAACAATAATTGACAAAATGAATTCTCGAATGTTAAATTGTGGAACATATAGAATGAACAAAAATGAGGGAAAAAAACGATGTAGCTGAATTATTTAATTTACTAGAAGGAAGTGATTGGAATTTGGAAGAAGTTACATGCCCGTGGATTTATGAGAAGAAAAATTGAGAAATTTGAATGAAATAATTAGGTACGAAATTCCCATAAACGATTTCAGAGATTATGTACAAAACATAATTGAAGGAAAAAACTCCGTAATACATACAATTCAAAAAGCTAAAAATAAAATTAATACTATTGCTATAAGTTCAGCAGAGGCCGAACGAGTGTTTTCATTAATGAATATCATTTGTGAAAAGAAAAGACTAATCTTTCGGTAGAACATATTTCTAGTTTAATGACTGTTAATATGGTTGGACCACCACTTGACAGATGGAATGCTGAAGAATATGTTAAACTTGGTTAAGGAATCATAATTCAGCTGATGATACCAGGATTCG
>AAA.454ESTABI.164
ATTGTTTGTAAGTATTACCTTACAAATTACCTTAGTCAATAAAGATTTCAATAATTTATTCAAATTAACATTAATCAAATAACTAACATGGTCATATCGAAAATTAAAGGTTATTTTTTATAAGATAAAAGTATTTAACTAAAAATAATTCTAGAAAATATGTATACAGTAATCCCTCGCTGTGCGCGGTATTTACGTTCCAAAAATAAAGCGCGCACATCGAAACCGCGCATTGCGAACCCACTTTGGCATTGAATTTGGGAAATACGTTCCAAATCCTAGATATCTCAAAAAAATAAAATTAATTTTAAGTAAATACATGCAAATAAATACAAATAAATGACAATGTTTGAACTAATTGCTATTCTTTTTTTGATTTAGGTCCTCTATCCACAAGTTCAACAGTTTTTCAGTTTTCTCAATTACAAAATTTCTATATTTTTGTGGTTTTTGAAGATAATGATGTTGAACAGGCAACTTAACTTTTAATTTTCTCAGCAGTTAACTTTATTCTTCTTATGCTAGATTCATTTATATTATGTGCCCTAGCTAACACATATTTTCGCCTCTTTCTAGTGCTTTAACAAATGCTAATTTTACCTTCAATGTTAAAAATTTTCTTTTCTAGCCAGGTTC
>AAA.454ESTABI.165
ATTGTTTGTAAGTATTACCTTACAAATTACCTTAGTCAATAAAGATTTCAATAATTTATTCAAATTAACATTAATCAAATAACTAACATGGTCATATCGAAAATTAAAGGTTATTTTTTATAAGATAAAAGTATTTAACTAAAAATAATTCTAGAAAATATGTATACAGTAATCCCTCGCTGTGCGCGGTATTTACGTTCCAAAAATAAAGCGCGCACATCGAAACCGCGCATTGCGAACCCACTTTGGCATTGAATTTGGGAAATACGTTCCAAATCCTAGATATCTCAAAAAAATAAAATTAATTTTAAGTAAATACATGCAAATAAATACAAATAAAGTCTTTTATTTCTGACTGTTTAACATAAACAAAAAATTCATTTGAATTTAAAAACCAAAAACTCTTTAAATTATTTCATCTTCACTGCTGGTTCCTGATAAATTTGTTAATTCTGTTGCGGGTTTTTTAAAAAACTAGTTAGTAATGATTGATACTTGTCTCTTGAATCATAAATTTCCTTGTAAGGCATTAAAACTTCGTTCACACGTCTTGGAAATATTAAGGCCCGCTCAAAATCAGCGTCTAACTGAATCGATTCTTCACAAAGTTGATTTCAAATTTTCAAAAATTCGACCAGTGCTTTTCTACTTAATTTAACACCCACTTGAATATAAATATACCCTAAAATGATAATAAAAACTGTTATTACCTTTAATATTAACTAATTTTATTTAAATTTAAACTGTTTCAATTGTTACATACCTTTACACGAAGACTTTCGAAAACAAACCGCGAATAATGTGTACATATATTATACAGAAGTCATATACAACATATTAAGGGGATTCCCTAAATTCTATGTGTATCTCCCGCGAAAAAAATAATATTCCGCAAAAAATAACATCAAAAAGAAAAAGTGGGAAATATTTCCGCTCAGTGCGAAATTTTGGTGTCAGAGACAAAATCGCGCAGCTGTGAAACCGCATTTTTTACCACATTTTTCAGTTAT
>AAA.454ESTABI.166
AAATCTATCGGAAACAACTAAAATGATAAGTAGAAAATGTTTTTTCTTGTACTTTTTTTTCTGTAATACTTTGTTTTTTTCTCAATATGATTTTTCTGCTTTAATAATTACTTCTGAATAAGTTTTCTTTAATAATTTTATCGCTCCTTTAATGTGAAATTTAAACAAATAATCATCTTCGGATTAGTTCCAGTTGATTGCTTTGAAAATGATTAACTGCGGCTTTTACAGTAATCCCTCGCTGTGCGCGGTATTTACGTTCCAAAAATAAAGCGCGCACATCGAAACCGCGCATTGCGAACCCACTTTGGCATTGAATTTGGGAAATACGTTCCAAATCCTAGATATCTCAAAAAAATAAAATTAATTTTAAGTAAATACATGCAAATAAATACAAATAAATGACAATGTTTGAACTAATTGCTATTCTTTTTTTGATTTAGGTCCTCTATCCACAAGTTCAACAGTTTTTCAGTTTTCTCAATTACAAAATTTCTATATTTTTGTGGTTTTTGAAGATAATGATGTTGAACAGGCAACTTAACTTTTAATTTTCTCAGCAGTTAACTTTATTCTTCTTATGCTAGATTCATTTATATTATGTGCCCTAGCTAACACATATTTTCGCCTCTTTCTAGTGCTTTAACAAATGCTAATTTTACCTTCAATGTTAAAAATTTTCTTTTCTAGCCAGGTTC
>AAA.454ESTABI.167
AAATCTATCGGAAACAACTAAAATGATAAGTAGAAAATGTTTTTTCTTGTACTTTTTTTTCTGTAATACTTTGTTTTTTTCTCAATATGATTTTTCTGCTTTAATAATTACTTCTGAATAAGTTTTCTTTAATAATTTTATCGCTCCTTTAATGTGAAATTTAAACAAATAATCATCTTCGGATTAGTTCCAGTTGATTGCTTTGAAAATGATTAACTGCGGCTTTTACAGTAATCCCTCGCTGTGCGCGGTATTTACGTTCCAAAAATAAAGCGCGCACATCGAAACCGCGCATTGCGAACCCACTTTGGCATTGAATTTGGGAAATACGTTCCAAATCCTAGATATCTCAAAAAAATAAAATTAATTTTAAGTAAATACATGCAAATAAATACAAATAAAGTCTTTTATTTCTGACTGTTTAACATAAACAAAAAATTCATTTGAATTTAAAAACCAAAAACTCTTTAAATTATTTCATCTTCACTGCTGGTTCCTGATAAATTTGTTAATTCTGTTGCGGGTTTTTTAAAAAACTAGTTAGTAATGATTGATACTTGTCTCTTGAATCATAAATTTCCTTGTAAGGCATTAAAACTTCGTTCACACGTCTTGGAAATATTAAGGCCCGCTCAAAATCAGCGTCTAACTGAATCGATTCTTCACAAAGTTGATTTCAAATTTTCAAAAATTCGACCAGTGCTTTTCTACTTAATTTAACACCCACTTGAATATAAATATACCCTAAAATGATAATAAAAACTGTTATTACCTTTAATATTAACTAATTTTATTTAAATTTAAACTGTTTCAATTGTTACATACCTTTACACGAAGACTTTCGAAAACAAACCGCGAATAATGTGTACATATATTATACAGAAGTCATATACAACATATTAAGGGGATTCCCTAAATTCTATGTGTATCTCCCGCGAAAAAAATAATATTCCGCAAAAAATAACATCAAAAAGAAAAAGTGGGAAATATTTCCGCTCAGTGCGAAATTTTGGTGTCAGAGACAAAATCGCGCAGCTGTGAAACCGCATTTTTTACCACATTTTTCAGTTAT
>AAA.454ESTABI.168
ATATTTCTCATATATTTATAAATGAAGCGACATATTTTTGGATTTTTATTCAATACTATCGACATAATTTTTCAATTTACATTTTATTTTTAATTAATAGTTTAAAATGAGATCCACAATATTATAATTTCAATATAAGTTACAGTAATCCCTCGCTGTGCGCGGTATTTACGTTCCAAAAATGAAGCGCGCACATCGAAACCGCGCATTGCGAACCCACTTTGGCATTGAATTTGGGAAATACGTTCCAAATCCTAGATATCTCAAAAAAATAAAATTAATTTTAAGTAAATACATGCAAATAAATACAAATAAATGACAATGTTTGAACTAATTGCTATTCTTTTTTTGATTTAGGTCCTCTATCCACAAGTTCAACAGTTTTTCAGTTTTCTCAATTACAAAATTTCTATATTTTTGTGGTTTTTGAAGATAATGATGTTGAACAGGCAACTTAACTTTTAATTTTCTCAGCAGTTAACTTTATTCTTCTTATGCTAGATTCATTTATATTATGTGCCCTAGCTAACACATATTTTCGCCTCTTTCTAGTGCTTTAACAAATGCTAATTTTACCTTCAATGTTAAAAATTTTCTTTTCTAGCCAGGTTC
>AAA.454ESTABI.169
ATATTTCTCATATATTTATAAATGAAGCGACATATTTTTGGATTTTTATTCAATACTATCGACATAATTTTTCAATTTACATTTTATTTTTAATTAATAGTTTAAAATGAGATCCACAATATTATAATTTCAATATAAGTTACAGTAATCCCTCGCTGTGCGCGGTATTTACGTTCCAAAAATGAAGCGCGCACATCGAAACCGCGCATTGCGAACCCACTTTGGCATTGAATTTGGGAAATACGTTCCAAATCCTAGATATCTCAAAAAAATAAAATTAATTTTAAGTAAATACATGCAAATAAATACAAATAAAGTCTTTTATTTCTGACTGTTTAACATAAACAAAAAATTCATTTGAATTTAAAAACCAAAAACTCTTTAAATTATTTCATCTTCACTGCTGGTTCCTGATAAATTTGTTAATTCTGTTGCGGGTTTTTTAAAAAACTAGTTAGTAATGATTGATACTTGTCTCTTGAATCATAAATTTCCTTGTAAGGCATTAAAACTTCGTTCACACGTCTTGGAAATATTAAGGCCCGCTCAAAATCAGCGTCTAACTGAATCGATTCTTCACAAAGTTGATTTCAAATTTTCAAAAATTCGACCAGTGCTTTTCTACTTAATTTAACACCCACTTGAATATAAATATACCCTAAAATGATAATAAAAACTGTTATTACCTTTAATATTAACTAATTTTATTTAAATTTAAACTGTTTCAATTGTTACATACCTTTACACGAAGACTTTCGAAAACAAACCGCGAATAATGTGTACATATATTATACAGAAGTCATATACAACATATTAAGGGGATTCCCTAAATTCTATGTGTATCTCCCGCGAAAAAAATAATATTCCGCAAAAAATAACATCAAAAAGAAAAAGTGGGAAATATTTCCGCTCAGTGCGAAATTTTGGTGTCAGAGACAAAATCGCGCAGCTGTGAAACCGCATTTTTTACCACATTTTTCAGTTAT
>AAA.454ESTABI.170
CGATAAATTATCGCAACTGAAGAGAAATAAATTGATTTACAGCGGGCCATTTTATTCCGGGCCGGGCGGATACAAAATGTGCTTGGCGTTGGATATTAGTGATGATGGTGCAATTTGGGTTCGTTTCTGTTTGATGCGTGGCGATTGCGATGCCGAATTGGAATGGCCATTCAAATATTCAGTCACAATCCATATGATAAATCCGGCAAATGGAAATGTTTACTTCAGACAATCATTGAAATGTCCTAAAAGCTTTGCTGCTGTCAGATGGGTCAGGCCAGCAAGTGACAGAATTGATCCGGTTAATAATGTTTTTAATGATTATATCAATTTATCAGACATTAAAAACGACAAATTGCTGCTGAAATGCAGAATCAAAAAATTGTGAAAAACTTTATCAAATATTTCAATAAAAATTTTG
>AAA.454ESTABI.171
GTTAGTAGTGGCTAATATAGAACGTAAACTGAGCCACTGATGATTTTTGTAATTTCGCGTGTTATTTGGCAAAACTTGTTGAATCAGTTCGTCAACTTTCAAAAGTTTGCTGACAGTGTGATATATTGTGTAGATCTGTCGATTACCATCTTCCCACTCCCAATATCCAGCAATTGTTTTGCGAAACGTTTAATCAATTTCTTCTAATATATTATGTTGGTGTACGGAAAAACTTTACCAGCGAAAATTGGCATCCCTCATTAATAACCTACCGTAGTACCTAGCTCTAGGTTGAATATCCGGGCACGCCCCACGATTTGGATTCACTGTCACGCACCCATGATCGAAATCATGTTGGTACTGTACGTAACAGCCGAATGCCATTCGAGCAGGTGAGCACTATTTCCAATACTACTCCTCGAACGACATTCGTTCCCAGTTCATTGCGGCCGTTGGAAGGTCTTACGATTTCCGTCCTACCCTCGTGATCTTTATGGTGAACCTGATTTACCGTGTTTATTAATTCGAAAGAATTGTGAGAATATTGATTACAGAATTCTAATCATTTCGAGTTGTGGCAACACAAATTGTCGTTATTACATTTCCTGAGTACCAATGAAGTTATCTCCTATCATCACTTTAATTCTACACTGCTCTGTTATCCACTCTTGACTTAAATGTTAATTATTAAATTATTAATATAATTATACCATAATTGATTTACTCTTACACG
>AAA.454ESTABI.172
AAATTAATTTGAAAATTTGAAAACGCAAACTTTTATTTTAATTGGTTATTTTTATTTATTGAAACTTGCTTACTTTTTAAATAAAATTATTATTAAATTAAATATGGTTGTTGAAAATACTGGTGGTACGGGAAAACTTACCTGATGACTAACTCGCGTCCCTGGTCGATAATCGTTCTGGGTATAATCTAGGGTTGATTTTTCCGCGTACTACCACGATTTGGATTCACTGTCACGCACCCATGATCGAAATCATGTTGGTACTGTACGTAACAGCCGAATGCCATTCGAGCAGGTGAGCACTATTTCCAATACTACTCCTCGAACGACATTCGTTCCCAGTTCATTGCGGCCGTTGGAAGGTCTTACGATTTCCGTCCTACCCTCGTGATCTTTATGGTGAACCTGATTTACCGTGTTTATTAATTCGAAAGAATTGTGAGAATATTGATTACAGAATTCTAATCATTTCGAGTTGTGGCAACACAAATTGTCGTTATTACATTTCCTGAGTACCAATGAAGTTATCTCCTATCATCACTTTAATTCTACACTGCTCTGTTATCCACTCTTGACTTAAATGTTAATTATTAAATTATTAATATAATTATACCATAATTGATTTACTCTTACACG
>AAA.454ESTABI.173
GAATACGAATTAATGATCAGTTTTCGCTCAAAAAGCAAAAGCATCAGTATAATCATCAGTTTTCGTTGAACTAATTACGTGTTAAGAATCTCTCGAAATCAGTATTATTGTAAAACGAAGCTCTAGTGTTGGTGTACGGGGAAACTTTCCTAAATGAAGATGGACACTACTCATCGCTAACGTTTCTCTATTCTAGGGTTCACTTTCCGCGCGCACCCCATGACTTAGTTCACTGATACGCACCCATGGCCGAAACCATGTTGGTACTGTGCGTAACAGCCGAAAGCTATTCGAGCAGGTGAGCACTATTTCCAATACTACTCCTCGAACGACATTCGTTCCCAGTTCATTGCGGCCGTTGGAAGGTCTTACGATTTCCGTCCTACCCTCGTGATCTTTATGGTGAACCTGATTTACCGTGTTTATTAATTCGAAAGAATTGTGAGAATATTGATTACAGAATTCTAATCATTTCGAGTTGTGGCAACACAAATTGTCGTTATTACATTTCCTGAGTACCAATGAAGTTATCTCCTATCATCACTTTAATTCTACACTGCTCTGTTATCCACTCTTGACTTAAATGTTAATTATTAAATTATTAATATAATTATACCATAATTGATTTACTCTTACACG
>AAA.454ESTABI.174
GCCGTTATTAATCAATGGATTGTTCAGTGTGTATGGGTTATCAGTATTCAGAAGTTGATACCAAGTAAGTTAACTTTTTCTTTGATTGTTGAGGAATTTATTTTTATTATTATTATTATTATTTTAAAAATTTATATTAATTTATTTTTTCACATCTTTGAAAAATTTTTATCGTTATTAACATGTATAAAAGAAAATTCAGGAACTTTATCCAAGAATTAAAAATACGTTGGATTATTGCGCACCAGAGTTTCTCGCAACAAAAATTTATCATTTCACAGGGATTAACATTGAAGAACTTCTCGAGATTCACTATGACAACGTTCAGGGATCTGGTGACCGATGTGTTGCAAATTGCATTGTTTGTAAAGATAGTATGAGAGTAACATGTTCAAATGGATGTCCATGTTGCCACGATTTCAAACGTGACCAAACAATCCATATATTGTTGGCCGAAATGCGTAAAGCATATTACTCGGATATTTTTGATTTGAAATAAAAATTAATCTTTTTTATTTAATCTTGTCAATAAAAATATTTGTATGGATTGAAAGTTTGTTATTTTTACAATTCAAAATTTATCGATGATTTATTTTTTACATTGAAAAATTATTCTTAGACTTGGAATTAAATTTTAAAATAAAAATAAAAAATGATAATAATAATAAAATAATAATAATGTAAAATAAATAATTAAATGAAAATAAAAATAATTATTTAATTCACTTCATTAAAACAAACAATTTAAAAATAATATAATTTAAAAAATAAATAATTGACTTGATTAAAACAAACAATTAAATTTAATAATAATATAATTAAAATATAAATAAATAATATTATTGACTTAAACAAATAATTAAA
>AAA.454ESTABI.175
AAAGTAGTAATACTCGGAATAAAATCCTTGGATTATAATGATTATGTGGACAATATTAAACCAGAAATAACTATGTTAATAAATTAAACAATATTTTGTTTGAATTTGTTTAATTTATTAAGTATTAAAAAATGTCGAAGGGTAAATCATGTGTGTTTGAATGTGTATTTTATTTTATTATTTGGTTTGTCTCTTTGAGGTGATTTTGGGGGAGGGTTCAGGAACTTTATCCAAGAATTAAAAATACGTTGGATTATTGCGCACCAGAGTTTCTCGCAACAAAAATTTATCATTTCACAGGGATTAACATTGAAGAACTTCTCGAGATTCACTATGACAACGTTCAGGGATCTGGTGACCGATGTGTTGCAAATTGCATTGTTTGTAAAGATAGTATGAGAGTAACATGTTCAAATGGATGTCCATGTTGCCACGATTTCAAACGTGACCAAACAATCCATATATTGTTGGCCGAAATGCGTAAAGCATATTACTCGGATATTTTTGATTTGAAATAAAAATTAATCTTTTTTATTTAATCTTGTCAATAAAAATATTTGTATGGATTGAAAGTTTGTTATTTTTACAATTCAAAATTTATCGATGATTTATTTTTTACATTGAAAAATTATTCTTAGACTTGGAATTAAATTTTAAAATAAAAATAAAAAATGATAATAATAATAAAATAATAATAATGTAAAATAAATAATTAAATGAAAATAAAAATAATTATTTAATTCACTTCATTAAAACAAACAATTTAAAAATAATATAATTTAAAAAATAAATAATTGACTTGATTAAAACAAACAATTAAATTTAATAATAATATAATTAAAATATAAATAAATAATATTATTGACTTAAACAAATAATTAAA
>AAA.454ESTABI.176
TAAGAGTAATTCAGTTAATTATGCTTGCTGAACCTTGATCCAGAAAACATACCATTTAATTTTCGTTAATCGGGTGCAGCCCACAAAGCTCAGCGGATGTCCAAACTTTTGTACTCCATTAAAATGGTTCTTCTTGAAGAGCAGATTCATCTGTTGCCAGCAGGAACAGTTACCACTGTTTTGTGTGCCTGATGGAAAACTTGTAGATCGGCAGTTGATGGTTCATGGAATGATCTCTGTCTTTATCAGAACATTTTCAGCCTTCTAGAGATGGACATGAATTTTCTTTACGACGACGTTGAAAACTGGCGAGGTCACCCACCGGTTCTGCCATAAAAGATGAAAACGATTTCTGTTAATGTTGTCAATGATAGTGCAGAACATAGTGTGAAATTGAATGCACATTTTCTGGATGCAGCCAAAACCGAGGAGAATTATCAGAACATTCTGCAAGTTGTTGAGGCTGACAGAAAGAAATCTCCAAGTCTGCGCAGCCGCAAGAGGAAACGAACAGTAGAAGATCACGAACAGTCTCTAGGCTAACCTAACTAAAAACTATCTATTGTATTGTGTGACATTAATGATTCTGTAAATCTTGTCGAACTGTATTTTACAATCTTGGTAGTAATTCATAAACTATAAATAATGATTTTTTTGAAAATTAATTGTTTAAATGTTTCAATTACGAAAAGAAACTATATTCATGGGCGTTGTGGACCCAGTAAACTGCCAAAGAAAATTCTCAAATTTTTACAGGAGTCATAATTTATGAAGTGGAACACAAGAAATCATAAGGCC
>AAA.454ESTABI.177
TAAGAGTAATTCAGTTAATTATGCTTGCTGAACCTTGATCCAGAAAACATACCATTTAATTTTCGTTAATCGGGTGCAGCCCACAAAGCTCAGCGGATGTCCAAACTTTTGTACTCCATTAAAATGGTTCTTCTTGAAGAGCAGATTCATCTGTTGCCAGCAGGAACAGTTACCACTGTTTTGTGTGCCTGATGGAAAACTTGTAGATCGGCAGTTGATGGTTCATGGAATGATCTCTGTCTTTATCAGAACATTTTCAGCCTTCTAGAGATGGACATGAATTTTCTTTACGACGACGTTGAAAACTGGCGAGGTCACCCACTGGTTCTGCCATAAAAGATGAAAACGATTTCTGTTAATGTTGTCAATGATAGTGCAGAACGTAGTGTGAAATTGAATGCACATTTTCTGGATACATCCAAAACCGAGGAGAATTATTAAAACATTCTGCAAGCAGTAAGAGGAAACGAACAGTAGAAGATCACGAACAGTCTCTAGGCTAACCTAACTAAAAACTATCTATTGTATTGTGTGACATTAATGATTCTGTAAATCTTGTCGAACTGTATTTTACAATCTTGGTAGTAATTCATAAACTATAAATAATGATTTTTTTGAAAATTAATTGTTTAAATGTTTCAATTACGAAAAGAAACTATATTCATGGGCGTTGTGGACCCAGTAAACTGCCAAAGAAAATTCTCAAATTTTTACAGGAGTCATAATTTATGAAGTGGAACACAAGAAATCATAAGGCC
>AAA.454ESTABI.178
TAATTTTAAAGAATTTATTTTAATAACTATTAAAAACTAAACACAACACATTAATGATTCGAAGATATAACAGGTGTTGTAGCAATTCCCCCTTTTCTTCTTTTGCATTTTTCAACGATTAATGAATCCTGGGATGCAATAGCAAAATTAAGGTTGTTTTCATTAATGGACATATTATCCGTAAATTTTGATAAGTTTACGTCATCAATTTTTCGCTTTCTTTTTGCTGGTGAATTATTTTCAACGACAGAATTAAAATATTTATTTAATACAAGGGATTCTAAAGCAACTTTGTCAACAACTTTTGAAAGTCCTTTATTTTTTGTTTTTCTTTTAGGATTAACTAAAGCTCCTTCTTTAAGCAATGTGTGAAAAACTCCTTTACCAACATTTATTTCAACACCTAATACATCAGCTAATTGTCCAGGTTCAATAACATCAGATGACTTGCAATAAATCAACGCTCTGCGTATTAAGCAAATCTCTTGTCGGTCTTCATTGAACTCTTTCAATTTAATATCCGTGGCTTTCAAATTCGGGTTGGCGTCTGCGCATATATCACACACATGAACTTCAGGAACACGATCTTCCTCTATAATTCCAAAACAGATAGAGTGTTGCCAATTTTTACAATTTTCACACATTATCATAATTCCATCATCCTTGTTTCCCCCACAAGGACATCTGACAAAAAACTCCTCTTCAGAGCAAGTCCTGCTACAGTTTGGCGTGATTTTTCTTGTTTCATTTAAAACAGGCGTTTCATTTTCTTTTTCAAATTCAGGCTTATTGCAGTTACTACTTTTAGAACTTTTTACGTAATTATTAGTAAATGATACTTTATCCGTTTTTAATATCATTCGGAAACTATTAAATAAAATATAAAATAAATAAGCAAAACAAATAACACAACTATATATTCAAAAGTAATACCTGTGAAAATCCTTTAAACTTATTAATTATTATTATTAAATTATTTTTCTTACAGTTTCAACATGACCTAATTTAGCATTAATAGTTTCAGTTTCGTGTCTAAAACCGGCATAGTCACACGTTCGAAACCCATTGGGCTCATAATCGTCAGGAGTAACTTTTCAAAAATATGAAATAAATATGTCAATATAACTTACTTTCGTCATAATAAAGCAATTTCATTGTAACAAAAACCTTTTCTGGCAAAATGTCTTGAGTATTTCCAGCTAAAATCAAAGTTCAGAGCGAACTTAAGGTAGATTTTTTTATTGTCTCTGGCGCATCATCATTTTTAATGACAGCTTCTAATCCGGAATCGGTCTTGGAAGTATTATCAAGTTTTACAGATACAGAATCTTGACCATAAGTGAATTTAAATGAATACGATTCGATTACTGTATCTGGATCTTTAATGTCTGTATAAAATCCAATAACAACTGCTTTCAAATAATGTCGATCTAAAGCATCAAAACAGCCTCTAACCCAATTTATCACTTTAGACGCTCCAGGACATTTGCTATCTTCCCTAAGAATTTTTAGCTTTATACCCTCCAAATGCTTATCAAAAAAAGCATATTCAGGAAAAATCGATCTGATGTACACTATATTAGAAATGGCAACTGCAAACAATTTTTTCATAAATACTAAGCTTTGCTGTTCTGTTGTGAATATAGTAGGAAACATTTTGGACCATGTCTTTTCTTTTGTTAGTAGAGCAACAGGCATTTTGTTTCAGATTATTTGAAAAATTTCAGTTAAA
>AAA.454ESTABI.179
ACACAACACATTAATGATTCGAAGATATAACAGGTGTTGTAGCAATTCCCCCTTTTCTTCTTTTGCATTTTTCAACGATTAATGAATCCTGGGATGCAATAGCAAAATTAAGGTTGTTTTCCTAAAGAAAATCAAAATACACAATATTTATTGCTTACATTAATGGACATATTATCCGTAAATTTTGATAAGTTTACGTCATCAATTTTTCGCTTTCTTTTTGCTGGTGAATTATTTTCAACGACAGAATTAAAATATTTATTTAATACAAGGGATTCTAAAGCAACTTTGTCAACAACTTTTGAAAGTCCTTTATTTTTTGTTTTTCTTTTAGGATTAACTAAAGCTCCTTCTTTAAGCAATGTGTGAAAAACTCCTTTACCAACATTTATTTCAACACCTAATACATCAGCTAATTGTCCAGGTTCAATAACATCAGATGACTTGCAATAAATCAACGCTCTGCGTATTAAGCAAATCTCTTGTCGGTCTTCATTGAACTCTTTCAATTTAATATCCGTGGCTTTCAAATTCGGGTTGGCGTCTGCGCATATATCACACACATGAACTTCAGGAACACGATCTTCCTCTATAATTCCAAAACAGATAGAGTGTTGCCAATTTTTACAATTTTCACACATTATCATAATTCCATCATCCTTGTTTCCCCCACAAGGACATCTGACAAAAAACTCCTCTTCAGAGCAAGTCCTGCTACAGTTTGGCGTGATTTTTCTTGTTTCATTTAAAACAGGCGTTTCATTTTCTTTTTCAAATTCAGGCTTATTGCAGTTACTACTTTTAGAACTTTTTACGTAATTATTAGTAAATGATACTTTATCCGTTTTTAATATCATTCGGAAACTGTGAAAATCAGTTTCAACATGACCTAATTTAGCATTAATAGTTTCAGTTTCGTGTCTAAAACCGGCATAGTCACACGTTCGAAACCCATTGGGCTCATAATCGTCAGGAGTAACTTTTCAAAAATATGAAATAAATATGTCAATATAACTTACTTTCGTCATAATAAAGCAATTTCATTGTAACAAAAACCTTTTCTGGCAAAATGTCTTGAGTATTTCCAGCTAAAATCAAAGTTCAGAGCGAACTTAAGGTAGATTTTTTTATTGTCTCTGGCGCATCATCATTTTTAATGACAGCTTCTAATCCGGAATCGGTCTTGGAAGTATTATCAAGTTTTACAGATACAGAATCTTGACCATAAGTGAATTTAAATGAATACGATTCGATTACTGTATCTGGATCTTTAATGTCTGTATAAAATCCAATAACAACTGCTTTCAAATAATGTCGATCTAAAGCATCAAAACAGCCTCTAACCCAATTTATCACTTTAGACGCTCCAGGACATTTGCTATCTTCCCTAAGAATTTTTAGCTTTATACCCTCCAAATGCTTATCAAAAAAAGCATATTCAGGAAAAATCGATCTGATGTACACTATATTAGAAATGGCAACTGCAAACAATTTTTTCATAAATACTAAGCTTTGCTGTTCTGTTGTGAATATAGTAGGAAACATTTTGGACCATGTCTTTTCTTTTGTTAGTAGAGCAACAGGCATTTTGTTTCAGATTATTTGAAAAATTTCAGTTAAA
>AAA.454ESTABI.180
ACACAACACATTAATGATTCGAAGATATAACAGGTGTTGTAGCAATTCCCCCTTTTCTTCTTTTGCATTTTTCAACGATTAATGAATCCTGGGATGCAATAGCAAAATTAAGGTTGTTTTCCTAAAGAAAATCAAAATACACAATATTTATTGCTTACATTAATGGACATATTATCCGTAAATTTTGATAAGTTTACGTCATCAATTTTTCGCTTTCTTTTTGCTGGTGAATTATTTTCAACGACAGAATTAAAATATTTATTTAATACAAGGGATTCTAAAGCAACTTTGTCAACAACTTTTGAAAGTCCTTTATTTTTTGTTTTTCTTTTAGGATTAACTAAAGCTCCTTCTTTAAGCAATGTGTGAAAAACTCCTTTACCAACATTTATTTCAACACCTAATACATCAGCTAATTGTCCAGGTTCAATAACATCAGATGACTTGCAATAAATCAACGCTCTGCGTATTAAGCAAATCTCTTGTCGGTCTTCATTGAACTCTTTCAATTTAATATCCGTGGCTTTCAAATTCGGGTTGGCGTCTGCGCATATATCACACACATGAACTTCAGGAACACGATCTTCCTCTATAATTCCAAAACAGATAGAGTGTTGCCAATTTTTACAATTTTCACACATTATCATAATTCCATCATCCTTGTTTCCCCCACAAGGACATCTGACAAAAAACTCCTCTTCAGAGCAAGTCCTGCTACAGTTTGGCGTGATTTTTCTTGTTTCATTTAAAACAGGCGTTTCATTTTCTTTTTCAAATTCAGGCTTATTGCAGTTACTACTTTTAGAACTTTTTACGTAATTATTAGTAAATGATACTTTATCCGTTTTTAATATCATTCGGAAACTATTAAATAAAATATAAAATAAATAAGCAAAACAAATAACACAACTATATATTCAAAAGTAATACCTGTGAAAATCCTTTAAACTTATTAATTATTATTATTAAATTATTTTTCTTACAGTTTCAACATGACCTAATTTAGCATTAATAGTTTCAGTTTCGTGTCTAAAACCGGCATAGTCACACGTTCGAAACCCATTGGGCTCATAATCGTCAGGAGTAACTTTTCAAAAATATGAAATAAATATGTCAATATAACTTACTTTCGTCATAATAAAGCAATTTCATTGTAACAAAAACCTTTTCTGGCAAAATGTCTTGAGTATTTCCAGCTAAAATCAAAGTTCAGAGCGAACTTAAGGTAGATTTTTTTATTGTCTCTGGCGCATCATCATTTTTAATGACAGCTTCTAATCCGGAATCGGTCTTGGAAGTATTATCAAGTTTTACAGATACAGAATCTTGACCATAAGTGAATTTAAATGAATACGATTCGATTACTGTATCTGGATCTTTAATGTCTGTATAAAATCCAATAACAACTGCTTTCAAATAATGTCGATCTAAAGCATCAAAACAGCCTCTAACCCAATTTATCACTTTAGACGCTCCAGGACATTTGCTATCTTCCCTAAGAATTTTTAGCTTTATACCCTCCAAATGCTTATCAAAAAAAGCATATTCAGGAAAAATCGATCTGATGTACACTATATTAGAAATGGCAACTGCAAACAATTTTTTCATAAATACTAAGCTTTGCTGTTCTGTTGTGAATATAGTAGGAAACATTTTGGACCATGTCTTTTCTTTTGTTAGTAGAGCAACAGGCATTTTGTTTCAGATTATTTGAAAAATTTCAGTTAAA
>AAA.454ESTABI.181
GGATTGATTTCATATAGAAATTACAAATAGTTTTTACTAAACAAGTATACAATTTTGATACATTTTATTTGTTACAGTGAAAAATTCGTAAATATTTTGTAGTGAGGATAATTAAATAGAAGAATTAATTCTCGTGTTAAAAATATATGTAACAAACTTTAACAAAATTATAAAAATAAATTTAAATAAGTTTAAAGTTAAATTATGGAATGATGAAATTGTTGTATTGTAAAATTAATATTTAGGAATGCTTGTAATTTAAATATATTAACTATTTATTGAATGTTTGTGTATTAATATTCCCTATTCAATTGTTAATTCATGCTTACTAAATATCCTCAAAAGAAATACTAAAAATATTTATGATTAAAAATAACTTTAGATCGTTGTTTTAATATTGGATTATTGTTGATTTTTTTGAAATAAAGTTTGGAATTTATTATTAATTAGTTTTTATGGATGTAATCAATTTGAGAAGCCAAAACTGCTAATAAATATAAATCAAAATTTATCAACCTGATTCACAAACAGTG
>AAA.454ESTABI.182
AGATAATAATATATAATTAATAATAATAAATATATTGCATATAACACGGTCGTACATGTTGGTTACATAATCAAGCGAGTTATGTAAAACAAGACAATACATGAATAAATCACCATTAGTTATCACCTATGATTATATAATGTACATGTGGGTTGGTTCTAACAGAACATAATCAGAAAATTAACACATTTATTATTTGCAATCATATATTGAGTTGAAACTGACTATTCATATTTCCTTAAAAAACTCGTATCCGTCGTCTTTGTTGGCAAAATTAATTGTTTTCTGTTGTGGCTTATTTAATTTTTTTGGTACAATATATGAATTGAGTGAAAATGTTGAATGAATGGAAGTTTTATTATATTGCTATTGTATAACATTCGGTCACTGAACCATGGTGTATTTTATTAATGTAAATATTACGGACTGATCCACCTTTTGTATTTGGAACTTTAAAAAAATTCGGTTTTATAGGGATTGCGAAGATAATTAAATAAAATAATTAATTTTCGTGTTAAAAATATGTAATGTTAATATAATTATAATGATAAATTTTAATAAGTTTAAAAGTTAAAGTATGGAATGATGAAATTGTTGTATTGTAAAATTAATATTTAGGAATGCTTGTAATTTAAATATATTAACTATTTATTGAATGTTTGTGTATTAATATTCCCTATTCAATTGTTAATTCATGCTTACTAAATATCCTCAAAAGAAATACTAAAAATATTTATGATTAAAAATAACTTTAGATCGTTGTTTTAATATTGGATTATTGTTGATTTTTTTGAAATAAAGTTTGGAATTTATTATTAATTAGTTTTTATGGATGTAATCAATTTGAGAAGCCAAAACTGCTAATAAATATAAATCAAAATTTATCAACCTGATTCACAAACAGTG
>AAA.454ESTABI.183
GGATTGATTTCATATAGAAATTACAAATAGTTTTTACTAAACAAGTATACAATTTTGATACATTTTATTTGTTACAGTGAAAAATTCGTAAATATTTTGTAGTGAGGATAATTAAATAGAAGAATTAATTCTCGTGTTAAAAATATATGTAACAAACTTTAACAAAATTATAAAAATAAATTTAAATAAGTTTAAAGTTAAATTATGGAATGATGAAATTGTTGTATTGTAAAATTAATATTTAGGAATGCTTGTAATTTAAATATATTAACTATTTATTGAATGTTTGTGTATTAATATTCCCTATTCAATTGTTAATTCATGCTTACTAAATATCCTCAAAAGAAATACTAAAAATACATTTATGATTAAAAACAACTTTAGATCGTTGTTTTAATATTGTTTTGTTTGTAGTTCTTTTAATAAAGTTTGGCATTTATTATAATTTAGTTTTTAATGGACGTATTAAATTTACGGAATCAAACTGCTAATAGGGAACCATTTAAGATATATCAAAGCGTAGAAACGTTAAAGCATTGGATAACAATCGGGATAAAAGTGTAGAGATTCAAAATTGTGATTTAAAATTATTCATAGTCAAATTTTGTAGAAAATAAAAGAAGATTTATCAAGTGAGAAAAAATCGAAAATATTATAGCTACATGATAATAATTATGGGCAGAAGGGGTCAAAAAAAACAACATAACTTATTAAAAATTAATTTCACT
>AAA.454ESTABI.184
GGGTTATTGTAGACATTGGCAGAATTCTTAGAAACTGGCGTTTTGATATTTAGACTTGTTTATAGGGTGCAAGTGTGCGGTGGAAAATCACTCCCTATCGTGTTTTCTACCCCGATATTCTCGTTTAATGGTTGAAATATCAGATCGATAAATCGGTGTGGAACAGGCACACTCTTGTTGTGTTTCTATATGGAATCAATTGTGTTCGTGCAGGCAAGTGACCATTTCGTCGATTAATGGTTGTGTCAAGAGTGGATATCGATTGGGTAGGCGGTTTTATTCAGCAGGTTAGCAAATTAAAATTTTTCTCATTTATTTCTATTTTAATATTAGTTCGATATCTAATTCATTGGATTTGGTAGTTTTGTTGGATTTATGGATCAGTCGAGTATTTGGTGTTCATCGACAGTTATAATATTTTACTAGATTTAGATTCAATTTACACAGATGTTTGTAGGTCGAAGCTACGTTAACCTTCCTGAACTTTGGTCGTCGGTCAATAGTCTACCGGAAATAAAAGTTTATCCCGGGGAATATCTCATTTCTGTGCGGTATGGTGATAATTCAAATGCTGGTAAGAGTTTCAGGCGTATGTGGTCAATTTTCTTTACTTCTCTTAGGCAGATATTGGATCTAACTGGCACAGGAAATAGATTTAAAGACCTGATTTGCCTCAGATGAATATGGAAAATGCCACTGGATGTCACCTCATCCCTTGTATGGAAACAAATTTCGACAATTTTGATTTTATGGCTCTAACCATTGTTATAATGATCGATATTTCCTGTGAGCACAGGGTCTTTATATGCT
>AAA.454ESTABI.185
ACTTGTGTTTACTATTCTTGCTGTAATGTCTAGGAGAAAAAATTCATGTTTGTTCGTTAGGAATTTATCAGATCGAGTTCGATATGAAGACTTGGAAAAATTATTTGGTAAATATGGAAGAATATATAATATTAAGATTCCTCTTGATTATTACTCGGGACGAATGAAAGGCTTTGGCTTTGTTGAATATCCTTTTATTAATATTAAATATGTTTTATATTTACATTTAACACCTTAACTATCAGCTAAACACTAGTCAATCAACAACATTAAACTAATCTGCCCCAAAATCTAATCAAGCTTGTCAAACAACTTTCAATCATCTCTAGCATTCAATGGATTATCAAAATATATCTAACAAATTTTCAATTTCAATCAAAAATCTAAATTTCAAATTTGACAATGAATTTAAATAACGTTTTTTTCAATCAAACCCAAAATAAATGACCAAAACCCATATATTTAATTTGTCAATTCCAATCATGTTCTACAATTTTGACCAATACAACTGTTCAAGACAACAATATCAAATCAAACGCTTAAAGGATAATTTTTCTTAACTTTCAGTGTACGTTTGAAGATTTTAGAGACGCAGAAGATGCTAAGACACGATTAGATGTTGCACAGCTTTTAGGTAGCGAGATTGGTGTTGAGTTTACAACTGGATGATTAGCATGTGAATTAAGCCCCAGCTGAAATGAGAGACAAAGGAAAAACCACCAAACGTAGCAGAGGACGAAGTCGTTCCATGTCAAGATCTCGTAACAACCGCCCAAGGTCTTATTCTCCCCGCCGCAGTAGTCCTGTCCGCCGTAGACGTGACTCTCCCAGAAGGAATTCCCGTAACAGCAGAAGTGATTATTCTCGTTCTCCTTCTCAATAATATTTCTAGTTATTTGCTCATTTGTTATTAATAAATATTAAAGCATTTATGATTTTGAGTGCAGTCAAAAGTGAAATATTCAATTTAGCCGATTTTAGCCGTGTTTTGCGTTGTAATTTTCACTTGTTTCTTGAGTTTTGCTAGAATGAAATTTATTCAATTATGAATGCCATTTACCTATATTGATGATGAGTTGTTGTTATTTTATATTGAGGTTGTCAATGGTTATTGTTGTCAGCTAGACAGTGAATTGACCTTTCCGCTGATGTTGCGATAATGAGTGAGATTTGGTTGGCTATTTAGTGCGTGTTGAGCTGTATTAGTCTACTGGTTGCTTAGCAACGGATCAAACAATACCATTCTGAATTGCAATAGCATTAAGTCAAAATCGAATGCGTTGCTTTCATAAATTTGCCTCTCTGTTGCCAGGAATTAATTGCTTGTCAAACGTGACTGCTGCTGATACTGCGTGTTCCATTATGTTTTGATAAAATATAATTGACCCCACGCGAAATATTCATGTGAAATCGAGTTCATCATTTCTCCATATAAAAAGGCTAGAAACAGAGTAAATGTAAAAGGTGATAATTTAAAGTAAAATGGATAAAACAGCAACTAGAGTAAAGATAATT
>AAA.454ESTABI.186
ACTTGTGCTTACTATTCTTGCTGTAATGTCTAGGAGAAAAAATTCATGTTTGTTCGTTAGGAATTTATCAGATCGAGTTCGATATGAAGACTTGGAAAAATTATTTGGTAAATATGGAAGAATATATAATATTAAGATTCCTCTTGATTATTACTCGGGACGAATGAAAGGCTTTGGCTTTGTTGAGTTTGAAGATTTTAGAGACGCAGAAGATGCTAAGACACGATTGGATGGAGCGCAGCTTTTAGGTAGAGAGATTGGTGTTGAGTTTACAAATGGATATAAAAAAACCCCAGCTGAAATGAGAGACAAAGAAAAAACCACCAAACGTGGCCGATCACGTAGCAGAGGACGAAGTCGTTCCAGGTCAAGATCTCGTAACAACCGCCCAAGGTCTTATTCTCCCCGCCGCAGTAGTCCTGTCCGCCGTAGACGTGACTCTCCCAGAAGGAATTCCCGTAACAGCAGAAGTGATTATTCTCGTTCTCCTTCTCAATAATATTTCTAGTTATTTGCTCATTTGTTATTAATAAATATTAAAGCATTTATGATTTTGAGTGCAGTCAAAAGTGAAATATTCAATTTAGCCGATTTTAGCCGTGTTTTGCGTTGTAATTTTCACTTGTTTCTTGAGTTTTGCTAGAATGAAATTTATTCAATTATGAATGCCATTTACCTATATTGATGATGAGTTGTTGTTATTTTATATTGAGGTTGTCAATGGTTATTGTTGTCAGCTAGACAGTGAATTGACCTTTCCGCTGATGTTGCGATAATGAGTGAGATTTGGTTGGCTATTTAGTGCGTGTTGAGCTGTATTAGTCTACTGGTTGCTTAGCAACGGATCAAACAATACCATTCTGAATTGCAATAGCATTAAGTCAAAATCGAATGCGTTGCTTTCATAAATTTGCCTCTCTGTTGCCAGGAATTAATTGCTTGTCAAACGTGACTGCTGCTGATACTGCGTGTTCCATTATGTTTTGATAAAATATAATTGACCCCACGCGAAATATTCATGTGAAATCGAGTTCATCATTTCTCCATATAAAAAGGCTAGAAACAGAGTAAATGTAAAAGGTGATAATTTAAAGTAAAATGGATAAAACAGCAACTAGAGTAAAGATAATT
>AAA.454ESTABI.187
ACTTGTGCTTACTATTCTTGCTGTAATGTCTAGGAGAAAAAATTCATGTTTGTTCGTTAGGAATTTATCAGATCGAGTTCGATATGAAGACTTGGAAAAATTATTTGGTAAATATGGAAGAATATATAATATTAAGATTCCTCTTGATTATTACTCGGGACGAATGAAAGGCTTTGGCTTTGTTGAGTTTGAAGATTTTAGAGACGCAGAAGATGCTAAGACACGATTAGATGTTGCACAGCTTTTAGGTAGCGAGATTGGTGTTGAGTTTACAACTGGATGATTAGCATGTGAATTAAGCCCCAGCTGAAATGAGAGACAAAGGAAAAACCACCAAACGTAGCAGAGGACGAAGTCGTTCCATGTCAAGATCTCGTAACAACCGCCCAAGGTCTTATTCTCCCCGCCGCAGTAGTCCTGTCCGCCGTAGACGTGACTCTCCCAGAAGGAATTCCCGTAACAGCAGAAGTGATTATTCTCGTTCTCCTTCTCAATAATATTTCTAGTTATTTGCTCATTTGTTATTAATAAATATTAAAGCATTTATGATTTTGAGTGCAGTCAAAAGTGAAATATTCAATTTAGCCGATTTTAGCCGTGTTTTGCGTTGTAATTTTCACTTGTTTCTTGAGTTTTGCTAGAATGAAATTTATTCAATTATGAATGCCATTTACCTATATTGATGATGAGTTGTTGTTATTTTATATTGAGGTTGTCAATGGTTATTGTTGTCAGCTAGACAGTGAATTGACCTTTCCGCTGATGTTGCGATAATGAGTGAGATTTGGTTGGCTATTTAGTGCGTGTTGAGCTGTATTAGTCTACTGGTTGCTTAGCAACGGATCAAACAATACCATTCTGAATTGCAATAGCATTAAGTCAAAATCGAATGCGTTGCTTTCATAAATTTGCCTCTCTGTTGCCAGGAATTAATTGCTTGTCAAACGTGACTGCTGCTGATACTGCGTGTTCCATTATGTTTTGATAAAATATAATTGACCCCACGCGAAATATTCATGTGAAATCGAGTTCATCATTTCTCCATATAAAAAGGCTAGAAACAGAGTAAATGTAAAAGGTGATAATTTAAAGTAAAATGGATAAAACAGCAACTAGAGTAAAGATAATT
>AAA.454ESTABI.188
ATTGATTAATAAATATTTTAAATTAATAAATATATATATTAATACTTAATTTTATTATTTCACACATATTTATGTAAATTTAGATAAACATTAAATTAATAAATTGCGATTGATCACAGTTTGTCAATTCCAATCATGTTCTACAATTTTGACCAATACAACTGTTCAAGACAACAATATCAAATCAAACGCTTAAAGGATAATTTTTCTTAACTTTCAGTGTACGTTTGAAGATTTTAGAGACGCAGAAGATGCTAAGACACGATTGGATGGAGCGCAGCTTTTAGGTAGAGAGATTGGTGTTGAGTTTACAAATGGATATAAAAAAACCCCAGCTGAAATGAGAGACAAAGAAAAAACCACCAAACGTGGCCGATCACGTAGCAGAGGACGAAGTCGTTCCAGGTCAAGATCTCGTAACAACCGCCCAAGGTCTTATTCTCCCCGCCGCAGTAGTCCTGTCCGCCGTAGACGTGACTCTCCCAGAAGGAATTCCCGTAACAGCAGAAGTGATTATTCTCGTTCTCCTTCTCAATAATATTTCTAGTTATTTGCTCATTTGTTATTAATAAATATTAAAGCATTTATGATTTTGAGTGCAGTCAAAAGTGAAATATTCAATTTAGCCGATTTTAGCCGTGTTTTGCGTTGTAATTTTCACTTGTTTCTTGAGTTTTGCTAGAATGAAATTTATTCAATTATGAATGCCATTTACCTATATTGATGATGAGTTGTTGTTATTTTATATTGAGGTTGTCAATGGTTATTGTTGTCAGCTAGACAGTGAATTGACCTTTCCGCTGATGTTGCGATAATGAGTGAGATTTGGTTGGCTATTTAGTGCGTGTTGAGCTGTATTAGTCTACTGGTTGCTTAGCAACGGATCAAACAATACCATTCTGAATTGCAATAGCATTAAGTCAAAATCGAATGCGTTGCTTTCATAAATTTGCCTCTCTGTTGCCAGGAATTAATTGCTTGTCAAACGTGACTGCTGCTGATACTGCGTGTTCCATTATGTTTTGATAAAATATAATTGACCCCACGCGAAATATTCATGTGAAATCGAGTTCATCATTTCTCCATATAAAAAGGCTAGAAACAGAGTAAATGTAAAAGGTGATAATTTAAAGTAAAATGGATAAAACAGCAACTAGAGTAAAGATAATT
>AAA.454ESTABI.189
ATTGATTAATAAATATTTTAAATTAATAAATATATATATTAATACTTAATTTTATTATTTCACACATATTTATGTAAATTTAGATAAACATTAAATTAATAAATTGCGATTGATCACAGTTTGTCAATTCCAATCATGTTCTACAATTTTGACCAATACAACTGTTCAAGACAACAATATCAAATCAAACGCTTAAAGGATAATTTTTCTTAACTTTCAGTGTACGTTTGAAGATTTTAGAGACGCAGAAGATGCTAAGACACGATTAGATGTTGCACAGCTTTTAGGTAGCGAGATTGGTGTTGAGTTTACAACTGGATGATTAGCATGTGAATTAAGCCCCAGCTGAAATGAGAGACAAAGGAAAAACCACCAAACGTAGCAGAGGACGAAGTCGTTCCATGTCAAGATCTCGTAACAACCGCCCAAGGTCTTATTCTCCCCGCCGCAGTAGTCCTGTCCGCCGTAGACGTGACTCTCCCAGAAGGAATTCCCGTAACAGCAGAAGTGATTATTCTCGTTCTCCTTCTCAATAATATTTCTAGTTATTTGCTCATTTGTTATTAATAAATATTAAAGCATTTATGATTTTGAGTGCAGTCAAAAGTGAAATATTCAATTTAGCCGATTTTAGCCGTGTTTTGCGTTGTAATTTTCACTTGTTTCTTGAGTTTTGCTAGAATGAAATTTATTCAATTATGAATGCCATTTACCTATATTGATGATGAGTTGTTGTTATTTTATATTGAGGTTGTCAATGGTTATTGTTGTCAGCTAGACAGTGAATTGACCTTTCCGCTGATGTTGCGATAATGAGTGAGATTTGGTTGGCTATTTAGTGCGTGTTGAGCTGTATTAGTCTACTGGTTGCTTAGCAACGGATCAAACAATACCATTCTGAATTGCAATAGCATTAAGTCAAAATCGAATGCGTTGCTTTCATAAATTTGCCTCTCTGTTGCCAGGAATTAATTGCTTGTCAAACGTGACTGCTGCTGATACTGCGTGTTCCATTATGTTTTGATAAAATATAATTGACCCCACGCGAAATATTCATGTGAAATCGAGTTCATCATTTCTCCATATAAAAAGGCTAGAAACAGAGTAAATGTAAAAGGTGATAATTTAAAGTAAAATGGATAAAACAGCAACTAGAGTAAAGATAATT
>AAA.454ESTABI.190
AAAATTATTATTCAAAATTTATTAATTACATTTGTTGATCTCTTCCCGGAAATGATTATGTGAAAATGCAGAAAATTTTCCCTTTCCAATAACCGAAATATCAATTCAAAAGCCCGATTATCTGACGTTCAGTTAATTAGAAAACTCAATTTACCGGAATTTTAGCTTTTAGAAATTTTTTTCTTTTACAAGAATAATTATTATTTTATTTAGGGATTCACAAAAAATGTATTTTGCTTTAATTTTTTTTCTTTTTACGTATTATTCTATTGGAGTTGAATGTATGAAGTCGTTTGTGTAATAATTACAATATTTAGTGTATGTAATATTAAATCTGTGACGATGTTTACCAAACTCTATTTGTGCTCATATTATATGCATTTATTACTTGCTATCAGGAATGGAAACCGGTTTCCAAAACCGGTTAACCGTTATTTTTCTAAATATTTCACTAACCGTAAACTGAAACCGAAATAAATATTCATAAATAAACCGATTACCGTTAACCGAAATTCTAAAAAACAGATTAAAATTACATAATTTTCCAATTTAAAATAGGTTATACTCAACTTATTTTTATTCCTTTCATCATACGAATTAATATTTCCTAAAACTTATGTCATACTCTTCATAATTATGGTTATCCCAATAAACAATTTCAATAAAAAATCTGCTAATAAAAAGGCTGAGATATGACAATTTTGTGGTTATTTATAAAAAAACACAACTGCCAAATCATGAGAAAAAACATAAAATATAAAAGATGTATATGTATAAGTATACCAAGATTAGTATATTATATGGTTGGATAATTACACAGTGCATGCATCAAGATTATTACTCCAAATTTCAAAAACAAAAGCTTCAAACAGTTATGG
>AAA.454ESTABI.191
AAATGAAGTATACATAGAACTGAATGGGTGCGTTTTCGACCGCAAACGTAACCGCATTTGGCTACGATGAGAGTTAAATTTAAATTAAGGTTTGTTTGGATGAAAATTTTAATTTTAATCAAGAATGGAAACCGGCTTAAAAAACCGGTTAACCGTTATTTTTCTAAATATTTCATTAACCGAAACCGAAAAATATTCATAAATAAACCGGTTACCTTTAACCGAAATTCTAAAAAACAGATTAAAATTACATAATTTTCCAATTTAAAATAGGTTATACTCAACTTATTTTTCTTCCTTTCATCATACGAATTAATATTTCCTAAAACTTATGTCATACTCTTCATAATTATGGTTATCCCAATAAACAATTTCAATAAAAAATCTGCTAATAAAAAGGCTGAGATATGACAATTTTGTGGTTATTTATAAAAAAACACAACTGCCAAATCATGAGAAAAAACATAAAATATAAAAGATGTATATGTATAAGTATACCAAGATTAGTATATTATATGGTTGGATAATTACACAGTGCATGCATCAAGATTATTACTCCAAATTTCAAAAACAAAAGCTTCAAACAGTTATGG
>AAA.454ESTABI.192
TAACTTTAGAATTTTTGCAATGTGTGATTGGTATATTCAACTGAACGTTTGCGGGCTTCTTAACTATAATAGACTATCAACTGAAGTCCAATTATTCAAAACGCAATCTAATAACACATACAAAGATTTTAAATGTTTAGGTCTAAAGTGAGAATATAAACTGAAATGAAATTTAACAAAATGAATGAAGTACAAACTAATAAAACGTTTATTTATAGTTGCGTTTATATATACTTTTTATACCTCGAAGATAGTCCATCATTGAATCATTAGCATAGGTTGAAACAATCGCTTCCAATTTTCGGTTCGGCTGAACATATTTGTTCTTTGAAGCTTCAGGTTGATTAACTCCAGCTAGATGACGTTCCAGTTCGATTTCGATGTGATCTTGTTCCAGGCGAAACTGGTTGATCAATTTATAAACGGAAGGATGATTGTAATCTACAGTTTGTTGGAATGCGCAATGCCATGCCTCGATTGAGTTGTTTGTACAGGGTAGATTTTCAGCGACACGATTATAAACATTCCAAATAGAAAGAGCAAAGCCGATTTCTCTTTTGCCTCCCTATGTAAGTATTCTCCCAATAATCTACCAGTGGAATAATTTCTGCAGGAATAGATTCTACCAAATGCTAGTATATAGGTTGCTTCGGTCTTATCCTGGATGAGGCAATAAAACAACGGCACTGCCTTGTTATCGATCAAACCATAAAAGGTTTATCCAAATACCAATGTTCATTTTCCTGTAGACGATTGATATTATCAAATTTTCCGAACATCATCATTCTGCAAATGTCTGTCCGGAATCCGCAAAACGAAATTTTGCGATCTTGTTGTCGTTTGAAGCGGTGCATGAATTGTTATCTCTATAACGTTCTGCGAAGTTGGGTAT
>AAA.454ESTABI.193
ATTTAGTTGACGATATGTTCGCTAATAATCTCACATTTCATGCTTAACTAAATGTTTCCATATCACTGTTTGCGCCTTGTAATGGATGAATGTCATCTAAATTCCTCTATCCTTAAGTTTTGGAGCGTCCTAGCAGCAATAATCCTATTCTCGCCTCTGCCCAGCACCTCTGATTGCATTTATCACGAATTAAATGGCAACCTAACATATTCAAAATGGAATCTTTCTTTATTCACCACAAATTTCGAAGGAATACTTTTATACGCCACCAATGCGAATGAAAGTCTTATAATTAAATTACATTCAGGTAATCAAAATGGAACAATTGCTTTATATTACACGGCCTCTAGAACCAGGTACACTACCCACTGCACTATTGAACCGATCAATCATTTGACGGTTTTGATCAGTCTCGGATCCGGAGAAATTATCCTCAATTGCAAAAACGCAATGAACTTGATTTCTTCTGTCATTGATGAAAGAGATCTCAATATATTCCCGGTACCGAAAGATTATTACAAAGCCCCGAACAAAACATTCATCTGGATGGGAAATATTGGACCGTATCTCGGTTACAATAATAAATCATTTTATCCATTAAAACAACAATTGATTGGTTGTGTTGAATATTTCTATTTCAATAATCAACCAATCGCATTGAAGAATCAAGGAAATCACATTTTCCCATCATGCACCAGTCAGACCGTGACGGAAGAAACCGAAAATCGGACAGCGCGATCATCCAGATCAATAAATGTGCAAATGTATGATTGTTCCTTGCCAGGAATCAATGCCAACCGTTGCGATCAAATCGAATTGCCCGTCTATAAACAATCCAACCAATCATATCACAGATATGGCAATTATAATTATAATAAAACAATAAGGATATCTTTAGTTTGGAAGCAACTTTATTCGAAAGACTTTTGTTTGATGGAGATCAAATTGAGAAATGGCACCATCACATTTACTGTCAATAATATTAATGCTATTTGCATGGTCATGTACAGTACTGATGCCAGTACTAGTCCGCGTTTCCAATTATTGGATAGAATTTCATTGGATAAAATAAATAAATTATCCATTGCATTCGGAATCTCAGAATTTATGGTCAAGGTATTTAACGGAATCCGGATTTATAAATTTATTACGGATTCAGTTGGCGCACCAATCAAAATCGATGTCGGAAAATCCCGTAATGAAAAAGTTTGCAGAACCTTTGAAGGAATTCTAGGTTTCCAATACGATTCCTCAGATTTCACGAGATCCCGGAACCGGAATATGAACGCTGCCGGTCCCAGTTATGTTCCAGAATCTTTTATGTCTCAACCAAATTGGATTCTGATCGGAGGTTTCTCAACGGTCATGGCAGCATTATTCGTCTTATATGGCATTTTTAAAAAGAAAATGAAAAGAGCATTCAAAGAATTGGGTAAAAACCGGACTCAACCAAGGAATTACGAACTTGTAGAAAATATATGCACGATTTCGTCGCCAATTAGAGAAAGCTGCGACTATGGAAAGATTGAAGACTCGGAATATGCGTTTATTAAATGATCCAAATTCAAATATATTTATTTAGTT
>AAA.454ESTABI.194
CGAGATCCGTCGGAGGTAGATCTTGATACCGCTAAAAATCAAATCAAATTTGTGACCACCAAACTAATAGATATTAAATTAAATCCAGATGTACGTTTCAATAATGATTTTTTTTAATGTGAATATTTTTTTATTATTTAATTTTTTAAAATATCATAATTTTTTTTAATTAATTCCTTTTCTAAAAATTAAATTGATTAAATTTGTTTGACAATTTTCTTAATTTAGTCGACTTGTTCATTTTGTGAACCAGTGCTTGTGGTAGATGGTTTAGGTAATGGCAGAACTAAATCTGCTATCAATAATAATAATAATAATAATAAGACTTTTAAAATTGATGTTGATCCTTATCAAGTAATTTTTTATTCTGGTGCTTCTAAATTTTATGAATTATCCTCTAAATTATCACAATGTCTAATGTTATTTGTCTGATTTAACACATGCTTCGCCTATTATACTATTTTATGAACTTTGATTTTATATTTTTAATAGTATGTGAAATTATATTATGTAAATTGTTTATAAATTTATTAGAAACTAATTTAAAAGTTTAATATTAAAGAACGGGCTGAAAAATTAAAGCATTTTAAGATAGAAATAAATGGTAATGGAAAAAAAATTTATTACTAAATTGAGTGTTTTTTCTGAAAGAAACCCGAGAAAGAGACTTAATTCTCAACGATGCTTGATGATGAGCGCTCATTTACTAATTAACTTATTAGTAGGAGCTTGTGAATTTGTCAGTCAACTTCACATTTGGTAGAAATAAAACTATACTTTGTTAGATCTTGTTGATTCAAATAATATTTGAGGAGTAAAAAGTGATGGTTATTTAACGAATTACATTTAAAATTTAACTTTTTCAAAATATTTTTCTATTTGATTAATTGTTATTCATTGATGCTATCCTAATTTTTCGTAATTTTTCTTTAAATCTATTAAAGGGTTGTTTACTTATATATTTAAATTCAAAAGTTTTTCCAAAACATGTGAAATGAAATCATTAAGTTGTGTTTGAATTGATCTGTGACTATCCTACAGAAGAATTCGATGACTAGTTGACTTAAATTGGATCTGATTAAGAAGTGCTTGAAAACTTGAATTTATCTAATTTAATAGATGATTTCAATACTGAATCTGATGAAGACTTCAACGGTTTTAATTAAAATTATTTTGCAAATTCATTTGTATTTTGAATATTGAAATAAAATTTAATTTCTATAGATAAACCGCACTTCATGTATAAGCCGCTGCAGCTATTTTTCCAAACTTTTCACTTTTTTTTCTATAGATAGTCCGAGGACTTATTATTTGTGGTGAGTATAATAAAAAAGTATTTGATATTTTGCAAAATAAAAATATCAAAAATAGAT
>AAA.454ESTABI.195
AGATTCTAATTTTGAAGTTAAAGCTAAATTGGAACCACCCTAATTTTTCATAGATAATCCGCACCATTAAAATCTTAAACGAAAAGTGTTTTCATAGATAGTCCGCACAAATGAAACTTGTAATTTTTCTTTAAATCTATTAAAGGGTTGTTTACTTATATATTTAAGTTCAAAAGTTTTTCCAAAACACGTGAAATCATTAAATTGTGTTTGAATTGATCTGTGACTATCCTACAGAAGAATTCGATGACTAGTTGACTTAAATTGGATCTGATTAAGAAGTGCTTGAAAACTTGAATTTATCTAATTTAATAGATGATTTCAATACTGAATCTGATGAAGACTTCAACGGTTTTAATTAAAATTATTTTGCAAATTCATTTGTATTTTGAATATTGAAATAAAATTTAATTTCTATAGATAAACCGCACTTCATGTATAAGCCGCTGCAGCTATTTTTCCAAACTTTTCACTTTTTTTTCTATAGATAGTCCGAGGACTTATTATTTGTGGTGAGTATAATAAAAAAGTATTTGATATTTTGCAAAATAAAAATATCAAAAATAGAT
>AAA.454ESTABI.196
AAATTTATAGTTGTACACAAAATGTTTAGACATGAAATAGCTAGTATGAGTAAATTCTAAAATAAGGAAACCAGAGCGAAAAGGAAACCGGCAAAGTAATATGTGAAAAGGTATTCACTGTCATTAAGGATTTGCAATATTTCTCGAAAGGAAAACTCGTAAAAAATATTACTAACTAAATGCGAGTAAAATTTCTAACTAAAAAAATCTAAATATCATGTCAGCCTCTCTCGTATCCAATAATCTCATTTATTGTCAATATTATTAAAATAACAAGTGACGACTTTCTTAACAATACTGTCTTAAATAATTGAAAACTCATAAAAAATGTCCATCATTATTCATCTGGTTCCGTACGACTTGTCGCAGCCTCATCTGTGTCGTTTGTGGGGCCTCCTGATTCCGGATTGTCTTCGTGAGTCGGATTCGTTTCAACTTGATTGGACTCCTCCTGCTCATTAATTGTGTCTTCGAGATCATTATTTTCAATGGTTCGTTCGGTATCAACTGCTTCAGCAGCAGTTTCATTTATTGATTCTTCGTGTTCTTCGTGTTCTTCATGTTCTTCATGTTCTTCATGTTCTTCGTGTTCTTCATGTTCTTCGTGTTCTTCGTGTTCTTCATGTTCTTCGTGTTCTTCGTGTTCTTCGTGTTCTTCGTGTTCTTCGGGAAAAATTTCATCTCCCAGAGGAATCGTACTTTCTTCCAATTTCTCACTGTTTTCTTCCAAGACCTTGCTAATATCATCATTTTCTTCTGTATGATCTTCCATGTTTGTTTCCATTCGCTCTGTGTTTTCTTCTCTGTGTGATTCAATTTCTTCAATTTCTTCTTGTTCCTGATGTTTTTCAGTTTGCTCAACATTTTCCTCTATTTCCTTATTAGAAGTTTCCACCGATTCCTCTTCGATTTCGATCTTTTGCTCTTCGTCTATTGGAACTTCTTCAGTTTGCTCAAAATTTATTTCAACGTCCTCTTCAATGTTTGCTTCACTTCTTTCCGTTATTCTATCTGTATTGATAGGATCATCATTAATTTCTGAAATGTCACCAATGATGTCTTTTTCTTTTTCACCATCAGTTTCAGTGAAATCTAAAGATTGTTGAATTTCTTCAACCTCGTTATTTACTTCTTCATCTTTAATTTCAGTCACATCAACTGAATGCTGTAAATCGTCAAAGTGCAATTTGTCCATTGAATCAATTGATGATTTTGCGATTTCTTCGTCAGCAATCTGTTCTGCTTCATTTATCATGTTATCTGTAACATTGGTAATCTCATCTGTTGGAACTTCTTGATTTTCGTGATCGAATTCTAAATCTTCATTAACTTTTTCGTGCGTTTCAACATAATCTCCATGGCCGCCAGCTACTGGTCCTTCAAGATTTTCCTCGACTATTTCAAGATGTTGAGATTCATCTCCAGTTTGCATTTCCTCAGGATTTTCTTCATCGTTAGTTACCGGAGCTATTGGAGTATCCATGTCGTTTTCTTTGAGATTTGATTTAGATTCGTCGAGCATAGTTTGAGAGTCTTCTATATCATATTCTTGATAATTTTGATTTTCACCATGTGCCGGAGGAAGATCTTCAGATTCATGTTTATCCATAATTTCTGGCTCATCAATGTTTGAATGTACCAATGTATTTTCTTCTATATCTGTATTATTGTGCTGATTAGTTTGAGCATCGGAAGGAATTCTCTCTGTCGTTTTACGGCTTCGAAAACCTTTATAAACGGACTGGATTTTAACAGCGGCTTTCTCGACTTCCGGATCATTGAGGTCGATGTCAATTTCCTCATCTTCTTGATTAATTTGGGAATTATTTAAATCAATTTCTTCATTTGAATTTGGTTTTTGGTTCTGCCTTTCAAAATGCCCTCTGAATGAAGCTTGTATAACGATTGCAGCCTCTTCTTCTTTCTTCGTATCGACTTCTTTTTTCGCGGCAAATCGACGGTATTCCGATTGAATTTTAACAGCAGCCGATTGTTGTTCTTCATTATTTGTATTTGTATTAGGATTTTTAAAACTATGATTATTATAAAATCTGTCTTCTAATTTCGCTCCTAACAGTGCTATATCGTCATAACCAGTTTCTTGACGCATTCTTAATAACTCTTCAAAATAATCAGCAGCAAAACTATAAATATTTTCTGGTTGGCATCTTAAGACTTCACGTGCAAGACCTTCTAACACATTTTGAAAACCTTTTGGCACTCTTAATCTTGTGTTTGAATATGGAACTGCCATATTTAATTATAAAAATCTTTTAATAAGTAATCAACAAATTTTTCGATATTAATTTACGTTACTATTT
>AAA.454ESTABI.197
AAATTTATAGTTGTACACAAAATGTTTAGACATGAAATAGCTAGTATGAGTAAATTCTAAAATAAGGAAACCAGAGCGAAAAGGAAACCGGCAAAGTAATATGTGAAAAGGTATTCACTGTCATTAAGGATTTGCAATATTTCTCGAAAGGAAAACTCGTAAAAAATATTACTAACTAAATGCGAGTAAAATTTCTAACTAAAAAAATCTAAATATCATGTCAGCCTCTCTCGTATCCAATAATCTCATTTATTGTCAATATTATTAAAATAACAAGTGACGACTTTCTTAACAATACTGTCTTAAATAATTGAAAACTCATAAAAAATGTCCATCATTATTCATCTGGTTCCGTACGACTTGTCGCAGCCTCATCTGTGTCGTTTGTGGGGCCTCCTGATTCCGGATTGTCTTCGTGAGTCGGATTCGTTTCAACTTGATTGGACTCCTCCTGCTCATTAATTGTGTCTTCGAGATCATTATTTTCAATGGTTCGTTCGGTATCAACTGCTTCAGCAGCAGTTTCATTTATTGATTCTTCGTGTTCTTCGTGTTCTTCATGTTCTTCATGTTCTTCATGTTCTTCGTGTTCTTCATGTTCTTCGTGTTCTTCGTGTTCTTCATGTTCTTCGTGTTCTTCGTGTTCTTCGTGTTCTTCGTGTTCTTCGGGAAAAATTTCATCTCCCAGAGGAATCGTACTTTCTTCCAATTTCTCACTGTTTTCTTCCAAGACCTTGCTAATATCATCATTTTCTTCTGTATGATCTTCCATGTTTGTTTCCATTCGCTCTGTGTTTTCTTCTCTGTGTGATTCAATTTCTTCAATTTCTTCTTGTTCCTGATGTTTTTCAGTTTGCTCAACATTTTCCTCTATTTCCTTATTAGAAGTTTCCACCGATTCCTCTTCGATTTCGATCTTTTGCTCTTCGTCTATTGGAACTTCTTCAGTTTGCTCAAAATTTATTTCAACGTCCTCTTCAATGTTTGCTTCACTTCTTTCCGTTATTCTATCTGTATTGATAGGATCATCATTAATTTCTGAAATGTCACCAATGATGTCTTTTTCTTTTTCACCATCAGTTTCAGTGAAATCTAAAGATTGTTGAATTTCTTCAACCTCGTTATTTACTTCTTCATCTTTAATTTCAGTCACATCAACTGAATGCTGTAAATCGTCAAAGTGCAATTTGTCCATTGAATCAATTGATGATTTTGCGATTTCTTCGTCAGCAATCTGTTCTGCTTCATTTATCATGTTATCTGTAACATTGGTAATCTCATCTGTTGGAACTTCTTGATTTTCGTGATCGAATTCTAAATCTTCATTAACTTTTTCGTGCGTTTCAACATAATCTCCATGGCCGCCAGCTACTGGTCCTTCAAGATTTTCCTCGACTATTTCAAGATGTTGAGATTCATCTCCAGTTTGCATTTCCTCAGGATTTTCTTCATCGTTAGTTACCGGAGCTATTGGAGTATCCTCATTTGCTTTGCGAGTTTTGAATCCTTTGAAGGCAGATTGGATTTTTACCGCAGCTTTTTCAACATCGGGATCAGTAAGATCTATGTCAATAATTTCTTCAGAATTTTGAAGCTCCTCAGGCTTCATGTCGTTTTCTTTGAGATTTGATTTAGATTCGTCGAGCATAGTTTGAGAGTCTTCTATATCATATTCTTGATAATTTTGATTTTCACCATGTGCCGGAGGAAGATCTTCAGATTCATGTTTATCCATAATTTCTGGCTCATCAATGTTTGAATGTACCAATGTATTTTCTTCTATATCTGTATTATTGTGCTGATTAGTTTGAGCATCGGAAGGAATTCTATCAATTTCTTCATTTGAATTTGGTTTTTGGTTCTGCCTTTCAAAATGCCCTCTGAATGAAGCTTGTATAACGATTGCAGCCTCTTCTTCTTTCTTCGTATCGACTTCTTTTTTCGCGGCAAATCGACGGTATTCCGATTGAATTTTAACAGCAGCCGATTGTTGTTCTTCATTATTTGTATTTGTATTAGGATTTTTAAAACTATGATTATTATAAAATCTGTCTTCTAATTTCGCTCCTAACAGTGCTATATCGTCATAACCAGTTTCTTGACGCATTCTTAATAACTCTTCAAAATAATCAGCAGCAAAACTATAAATATTTTCTGGTTGGCATCTTAAGACTTCACGTGCAAGACCTTCTAACACATTTTGAAAACCTTTTGGCACTCTTAATCTTGTGTTTGAATATGGAACTGCCATATTTAATTATAAAAATCTTTTAATAAGTAATCAACAAATTTTTCGATATTAATTTACGTTACTATTT
>AAA.454ESTABI.198
AAATTTATAGTTGTACACAAAATGTTTAGACATGAAATAGCTAGTATGAGTAAATTCTAAAATAAGGAAACCAGAGCGAAAAGGAAACCGGCAAAGTAATATGTGAAAAGGTATTCACTGTCATTAAGGATTTGCAATATTTCTCGAAAGGAAAACTCGTAAAAAATATTACTAACTAAATGCGAGTAAAATTTCTAACTAAAAAAATCTAAATATCATGTCAGCCTCTCTCGTATCCAATAATCTCATTTATTGTCAATATTATTAAAATAACAAGTGACGACTTTCTTAACAATACTGTCTTAAATAATTGAAAACTCATAAAAAATGTCCATCATTATTCATCTGGTTCCGTACGACTTGTCGCAGCCTCATCTGTGTCGTTTGTGGGGCCTCCTGATTCCGGATTGTCTTCGTGAGTCGGATTCGTTTCAACTTGATTGGACTCCTCCTGCTCATTAATTGTGTCTTCGAGATCATTATTTTCAATGGTTCGTTCGGTATCAACTGCTTCAGCAGCAGTTTCATTTATTGATTCTTCGTGTTCTTCGTGTTCTTCATGTTCTTCATGTTCTTCATGTTCTTCGTGTTCTTCATGTTCTTCGTGTTCTTCGTGTTCTTCATGTTCTTCGTGTTCTTCGTGTTCTTCGTGTTCTTCGTGTTCTTCGGGAAAAATTTCATCTCCCAGAGGAATCGTACTTTCTTCCAATTTCTCACTGTTTTCTTCCAAGACCTTGCTAATATCATCATTTTCTTCTGTATGATCTTCCATGTTTGTTTCCATTCGCTCTGTGTTTTCTTCTCTGTGTGATTCAATTTCTTCAATTTCTTCTTGTTCCTGATGTTTTTCAGTTTGCTCAACATTTTCCTCTATTTCCTTATTAGAAGTTTCCACCGATTCCTCTTCGATTTCGATCTTTTGCTCTTCGTCTATTGGAACTTCTTCAGTTTGCTCAAAATTTATTTCAACGTCCTCTTCAATGTTTGCTTCACTTCTTTCCGTTATTCTATCTGTATTGATAGGATCATCATTAATTTCTGAAATGTCACCAATGATGTCTTTTTCTTTTTCACCATCAGTTTCAGTGAAATCTAAAGATTGTTGAATTTCTTCAACCTCGTTATTTACTTCTTCATCTTTAATTTCAGTCACATCAACTGAATGCTGTAAATCGTCAAAGTGCAATTTGTCCATTGAATCAATTGATGATTTTGCGATTTCTTCGTCAGCAATCTGTTCTGCTTCATTTATCATGTTATCTGTAACATTGGTAATCTCATCTGTTGGAACTTCTTGATTTTCGTGATCGAATTCTAAATCTTCATTAACTTTTTCGTGCGTTTCAACATAATCTCCATGGCCGCCAGCTACTGGTCCTTCAAGATTTTCCTCGACTATTTCAAGATGTTGAGATTCATCTCCAGTTTGCATTTCCTCAGGATTTTCTTCATCGTTAGTTACCGGAGCTATTGGAGTATCCATGTCGTTTTCTTTGAGATTTGATTTAGATTCGTCGAGCATAGTTTGAGAGTCTTCTATATCATATTCTTGATAATTTTGATTTTCACCATGTGCCGGAGGAAGATCTTCAGATTCATGTTTATCCATAATTTCTGGCTCATCAATGTTTGAATGTACCAATGTATTTTCTTCTATATCTGTATTATTGTGCTGATTAGTTTGAGCATCGGAAGGAATTCTATCAATTTCTTCATTTGAATTTGGTTTTTGGTTCTGCCTTTCAAAATGCCCTCTGAATGAAGCTTGTATAACGATTGCAGCCTCTTCTTCTTTCTTCGTATCGACTTCTTTTTTCGCGGCAAATCGACGGTATTCCGATTGAATTTTAACAGCAGCCGATTGTTGTTCTTCATTATTTGTATTTGTATTAGGATTTTTAAAACTATGATTATTATAAAATCTGTCTTCTAATTTCGCTCCTAACAGTGCTATATCGTCATAACCAGTTTCTTGACGCATTCTTAATAACTCTTCAAAATAATCAGCAGCAAAACTATAAATATTTTCTGGTTGGCATCTTAAGACTTCACGTGCAAGACCTTCTAACACATTTTGAAAACCTTTTGGCACTCTTAATCTTGTGTTTGAATATGGAACTGCCATATTTAATTATAAAAATCTTTTAATAAGTAATCAACAAATTTTTCGATATTAATTTACGTTACTATTT
>AAA.454ESTABI.199
CATATAAAATTAAATATAATAATTATGAATAATATGTATGATAATGTTTCAAGTTACTGTTGTGTAGCTTGCAATATTTATTTCAATAATTTTGATGAACAAAAACAACATTGTTTCTTAAACCATTCTGGAAGTTATGATCATGAATCATTAAAATCAGCTCTTTATTCTCAATATAGATCACCATATGTGACTAACAAAAAAACTATTCCGGTGCAGTGCGATGTCTGCAATATAACCTGTTCATCCCAAACTACTTATGACTTTCATCATCAAAGGTAAAAGGCACACAAAAACTTTAACTAAAAAAGCTTTATCTGAAATTGACAAAGCCACAAATTATACCAATTTTGAAGAAAATAGAATCTCCACGGATTCAGTTCAAATTCCAGCTATTATACAACAAAGTCAAATATTATACAAACCTAAATTAATGTGTGAAATTTGTACTGTTAATTGTCCAAACCCGGAACAATATGAAAAACATTTGGAAGGGTTACGACATCAAAAAAGATTGAAGTTGAATCGATACATTGAACTAAAGAATAATAAAGATCCATCCGTTTATTGTGATATATGTGACTTATTAATGAATGAAGATTCAATGACTTTGCATCGAGCAAGTGGTAAGCATAAACGCAAAAGTACTGTCGAAGTCAAAGATGAACCGGCTGAAAAAAAGACGAAGAGCGCTGATATTCACACGACTGTTGAGCACTGCGGATATTGTAACGTGTCGCTGAAGAGTGCAAACGATGCGATAGCTCACTACCAGACACAGAAACACGCATTGAACATGACAAACCGCTCTAGAAACTATGAATTATGGTGCGGTATCTGTCAGATATCATTCACTAATCAGAGTTTTCTCGATTTACATTTGGCAGGATTCAAGCATTTTGTGCGCTTGAACCGTGGCAACCAAGCTCCTGAAGGAGCGTTCGGTGAGAGATTGATAAAGATGCGGGCAAAGCTTCAAAATTTGAAACAGAGTAGGAAAGCAAAAAAGTCGAGTAATCTGGAGAACTGCCAAATTCTGTCCAATGAGCAGTCGCAAAATTAGCGGAATCTCCAATGGTTGCGATTCATCATGATCTTATTATTATTATTATTATTATTATTATTAATCACCACTGGCATTAAATGTTGTTTATATTTTCATTTATTTATCTATTGTAATGTTTTATTATCAACTAAATGTTATGATGTCGTATTTAGATGCGTTTTCTGCTGCTAATGTTCCTTCAGTTTCCTTAGTGGTTGATTGACATCGATTATCGTATTTTCTAAAATGGAATAAAACGTATTGATTTTTGATGTGCAATTCAATTAATAGTTTCCAGAGCAGAATTGATTTTTAATGTAAAAATATATTATGCGATTTT
>AAA.454ESTABI.200
CATATAAAATTAAATATAATAATTATGAATAATATGTATGATAATGTTTCAAGTTACTGTTGTGTAGCTTGCAATATTTATTTCAATAATTTTGATGAACAAAAACAACATTGTTTCTTAAACCATTCTGGAAGTTATGATCATGAATCATTAAAATCAGCTCTTTATTCTCAATATAGATCACCATATGTGACTAACAAAAAAACTATTCCGGTGCAGTGCGATGTCTGCAATATAACCTGTTCATCCCAAACTACTTATGACTTTCATCATCAAAGGTAAAAGGCACACAAAAACTTTAACTAAAAAAGCTTTATCTGAAATTGACAAAGCCACAAATTATACCAATTTTGAAGAAAATAGAATCTCCACGGATTCAGTTCAAATTCCAGCTATTATACAACAAAGTCAAATATTATACAAACCTAAATTAATGTGTGAAATTTGTACTGTTAATTGTCCAAACCCGGAACAATATGAAAAACATTTGGAAGGGTTACGACATCAAAAAAGATTGAAGTTGAATCGATACATTGAACTAAAGAATAATAAAGATCCATCCGTTTATTGTGATATATGTGACTTATTAATGAATGAAGATTCAATGACTTTGCATCGAGCAAACGAAGAGCGCTGATATTCACACGACTGTTGAGCACTGCGGATATTGTAACGTGTCGCTGAAGAGTGCAAACGATGCGATAGCTCACTACCAGACACAGAAACACGCATTGAACATGACAAACCGCTCTAGAAACTATGAATTATGGTGCGGTATCTGTCAGATATCATTCACTAATCAGAGTTTTCTCGATTTACATTTGGCAGGATTCAAGCATTTTGTGCGCTTGAACCGTGGCAACCAAGCTCCTGAAGGAGCGTTCGGTGAGAGATTGATAAAGATGCGGGCAAAGCTTCAAAATTTGAAACAGAGTAGGAAAGCAAAAAAGTCGAGTAATCTGGAGAACTGCCAAATTCTGTCCAATGAGCAGTCGCAAAATTAGCGGAATCTCCAATGGTTGCGATTCATCATGATCTTATTATTATTATTATTATTATTATTATTAATCACCACTGGCATTAAATGTTGTTTATATTTTCATTTATTTATCTATTGTAATGTTTTATTATCAACTAAATGTTATGATGTCGTATTTAGATGCGTTTTCTGCTGCTAATGTTCCTTCAGTTTCCTTAGTGGTTGATTGACATCGATTATCGTATTTTCTAAAATGGAATAAAACGTATTGATTTTTGATGTGCAATTCAATTAATAGTTTCCAGAGCAGAATTGATTTTTAATGTAAAAATATATTATGCGATTTT
>AAA.454ESTABI.201
CAGAAACAACATTATTTTACTTACCATTCTAGGAGTTTTGATCACGAATCATTAACATCGTCATTATATTCTCAATATAGACCTTTATCTGCCACTAACAAAAAAGTTATTCCCGTACAATGCGATGCCTGCAATATAAGTTGTTCATCTCAAACTACTTATGACTTTCATCATCAAAGGTAAAAGGCACACAAAAACTTTAACTAAAAAAGCTTTATCTGAAATTGACAAAGCCACAAATTATACCAATTTTGAAGAAAATAGAATCTCCACGGATTCAGTTCAAATTCCAGCTATTATACAACAAAGTCAAATATTATACAAACCTAAATTAATGTGTGAAATTTGTACTGTTAATTGTCCAAACCCGGAACAATATGAAAAACATTTGGAAGGGTTACGACATCAAAAAAGATTGAAGTTGAATCGATACATTGAACTAAAGAATAATAAAGATCCATCCGTTTATTGTGATATATGTGACTTATTAATGAATGAAGATTCAATGACTTTGCATCGAGCAAACGAAGAGCGCTGATATTCACACGACTGTTGAGCACTGCGGATATTGTAACGTGTCGCTGAAGAGTGCAAACGATGCGATAGCTCACTACCAGACACAGAAACACGCATTGAACATGACAAACCGCTCTAGAAACTATGAATTATGGTGCGGTATCTGTCAGATATCATTCACTAATCAGAGTTTTCTCGATTTACATTTGGCAGGATTCAAGCATTTTGTGCGCTTGAACCGTGGCAACCAAGCTCCTGAAGGAGCGTTCGGTGAGAGATTGATAAAGATGCGGGCAAAGCTTCAAAATTTGAAACAGAGTAGGAAAGCAAAAAAGTCGAGTAATCTGGAGAACTGCCAAATTCTGTCCAATGAGCAGTCGCAAAATTAGCGGAATCTCCAATGGTTGCGATTCATCATGATCTTATTATTATTATTATTATTATTATTATTAATCACCACTGGCATTAAATGTTGTTTATATTTTCATTTATTTATCTATTGTAATGTTTTATTATCAACTAAATGTTATGATGTCGTATTTAGATGCGTTTTCTGCTGCTAATGTTCCTTCAGTTTCCTTAGTGGTTGATTGACATCGATTATCGTATTTTCTAAAATGGAATAAAACGTATTGATTTTTGATGTGCAATTCAATTAATAGTTTCCAGAGCAGAATTGATTTTTAATGTAAAAATATATTATGCGATTTT
>AAA.454ESTABI.202
TGTCCATTGTCATCTTAAAAACACAAACCAATTTGTTTCGGAAATCTCAAACCTATCTCTTTCTACAAAATCAAAACAACAATACTTCTGCGGATCTCTTGACGTTTCAAATCTCTATGGATCCATACTTCTCACTGGAGAAAACAATGTCGTCACTGTCGCAGCATTCTTTTTTGATACTCCATAAGCGGAAACAGATTTCGCAGACTTACCTGAAAAGATTTCATCGAAATCAGCAAACTAGCCATTAACTCTGACAGTCTTAATAAAGGGAAAACCGTTCAAACAAATTCAGGGTTTAGCTATGGGTAATAACCTTTCATCGATTTTAGCCATCTATATGAATCTATATAGAACCCAAGATTCGCGCGTTGTGGATGTAATCCTATTCTGGAAAAGATACATTGACGACATCTTCATAGTCTCCACGATACCTTCTCAACCTCATCTTATCTCATGCAAACTCCACTAACACAAATATACAATTCACTCTTGAACTTCCTAACTCTGAAGACAAAATACCTCTTTTAGACACCTTGAGAAATTCCTCTCAAGTTTCTGACACACTCACTTTCAAAACAGATCTATTAACTAAAAATCTAAACAGTGAACACATTCTACCTTGGGAAAGCCACGTTCCACTCCAGCGAAAAATATCATTATTAATAGGAGAGAGAAAAAGAGCAATGAGAAACTGTTTTGACATAACAATAAAACAAGAAACCATCGAGAATTTCAAAACACGTTTTTGCAAAATAGGATATCCAAAAATTCGTAGAAAAATATTTTTTAAATGAATACAGCTCCAAAAAAATTAAAAAAAGCCACAGCACACAAAAGAAACACGAAAAACCAATAATATACCTACGCTCCCTTTCTTGAACAATAAGACATGTAATGTAATCAGATCTTTCATTCACAACACAGATTTACCTGTACATATTCATCCAACCTTCACCACAGGCGCACCTTTGAAATCACAACTTCGAAAATCTCAAAAAG
>AAA.454ESTABI.203
ACGGTTAGAATTGTGAAGATGATTGTATTTTTCAGCAATGTTTGAAGATTCTAGATGCAAAAACGCAAAACGATTTCATTGAAATCATCAAACTAGCCATAAACTCGGACACTGTTATAATAAGGGGAAAACCGTTCAAACAAATTCATGGTTTAGCATGGGTAACAACCTTTCACCGATTTTAGTAATTATCTATATGAATCATATAGAATCCAGGATTCGGCTCTTTTTTTGGGGTTAAAATCCTATTCTGGAAAAGATACATTGACGACATCTTCATAGTCTCCACGATACCTTCTCAACCTCATCTTATCTCATGCAAACTCCACTAACACAAATATACAATTCACTCTTGAACTTCCTAACTCTGAAGACAAAATACCTCTTTTAGACACCTTGAGAAATTCCTCTCAAGTTTCTGACACACTCACTTTCAAAACAGATCTATTAACTAAAAATCTAAACAGTGAACACATTCTACCTTGGGAAAGCCACGTTCCACTCCAGCGAAAAATATCATTATTAATAGGAGAGAGAAAAAGAGCAATGAGAAACTGTTTTGACATAACAATAAAACAAGAAACCATCGAGAATTTCAAAACACGTTTTTGCAAAATAGGATATCCAAAAATTCGTAGAAAAATATTTTTTAAATGAATACAGCTCCAAAAAAATTAAAAAAAGCCACAGCACACAAAAGAAACACGAAAAACCAATAATATACCTACGCTCCCTTTCTTGAACAATAAGACATGTAATGTAATCAGATCTTTCATTCACAACACAGATTTACCTGTACATATTCATCCAACCTTCACCACAGGCGCACCTTTGAAATCACAACTTCGAAAATCTCAAAAAG
>AAA.454ESTABI.204
AAACAACAAATAATTTATTTTATAAAATGAATGAATGAAAGTTATTGCGCACGATTAGAATCATTTAAAATAATTATTATAATTATTTATAAAGCAAAATAATAATATTACTAATAATAATAATAATAATAATAATAATAATAATAATAATAATAATAATAATAATAATAATAATAATAATAATAATAATAATGATAATAATAATAATAATAATGATAATAATAATAATAATAATAATAATGATAATAATAATGATAATAATAATAATAATGATAATAATAATAATAATAATAATAATAATAATAATAATAATAATAATAATAATAATACTAGAATTTAAATCTATATTACTGATGCCGATATTTTTGTGTTCTCTGTCTGCTTGATGAGTGTGATTATATATATATATATATATTATGAAATATATATCATCAGAATTATTGTTTCACTAGACCTGATCGATCAGTTGACTGTATAGTTTCACACGAGTATGTCAATATACGCGCGTTGGTCCGCGCGCCATATTTATTTTAGAGTAGTGACAATAATTTGCAATTTATTACTTGGCTTGTCGGATTGATATTCTCGTATTACTATTTGTCATAGAAATGTGGATTCTCGCTCTCTTTCTTTATATCTCTCTCTCACTCGCTATTAATATAGACACCACCAGCAGTTGGTCGGCCAATCGACGCGCATAATTGGAAATATTATAATCAATTATACGAAGTGCATATCGATGCTTGTGGGGCACTCTGGAGCAGTGATATTTTTGTTGAATCGATCTGAGTGAAGCTTAACGATTTAACATTAGGTTTGCCTACACCTGCTATGACTTCTTTTACTGATGTTATTGTGATAAAGCTTTGAGTTTGCATTTTACCTCCGATCTTGGTTCAATAACACTTCATTTTCCAAAGTTGTAAATTATCGATTTTAAACACTGTAATATTGACTTGGAATTATTTCGTTATAATAAATATTTGTTTTTT
>AAA.454ESTABI.205
AAACAACAAATAATTTATTTTATAAAATGAATGAATGAAAGTTATTGCGCACGATTAGAATCATTTAAAATAATTATTATAATTATTTATAAAGCAAAATAATAATATTACTAATAATAATAATAATAATAATAATAATAATAATAATAATAATAATAATAATAATAATAATAATAATAATAATAATAATAATGATAATAATAATAATAATAATGATAATAATAATAATAATAATAATAATGATAATAATAATGATAATAATAATAATAATGATAATAATAATAATAATAATAATAATAATAATAATAATAATAATAATAATAATAATAATAATAATAATAACAATAATAATACAAAACATTTGAAACTCTTCTTAACCGTTTAAAAGGTCAGTAAATAAATGATGTCACATGAGAACAGAAATTTAGCGATGCATTTATCTACAAGTGAGGTGGTTCCTGGGGGGGTCACACAAATGAACTGAGGCATAAATCACAGTGAATACACTATTTGACATTCTCTAGTTTTCCCTTCTGGCTTTTCAGCTTACGAACGTCGACAATTCCGAATTTTTGCCTGTTTTACACAATAGGAATTTGTCGCCATCCATGAAATCCTGATCTTGGTACTTATCTTGATACTTCTCGAACAGCTTCGACACGATATTTCCCGTCGCCAAGTCCCCGGAATTCAGATTGATCATGTAGAGAAGGAAGATTCCGTCTAATCTAAGGAATTCTGAGCAGAATTTCTCGACTTCACAAGATTTGCTGACATTATGACTGTGAAGAAATAAATGTTTCTTGACTTCATTGTAATGCCTGGAAGGAACAAAGAGCCGGAACATCCAAGTAAGTAATGAAAAAGAAGTGAATATGGCCACTAGGACAATCCAGAACCAGAGGAAAATATAAATTTTCTCTATGAAAAGATTGGCTGTCAGAACGCATTGGGCAGTAAGTAAGTTCACACCGCCCACGTGCCTAAACCGAGCCGTGCAATATGCGACTCTGGGGAATATATTGGTGACTTCCCAGTTTTGGCCCTTGATGATGTTTTTTGCTATTTCCAAGCCAAAATTTGAGCTGTACTCCTCGTGATTATTTAGTTGGAGAAAATGCTGCATGAGATATATCTGGCCGATGCTATTCACCAGGTAAAGGCACTTCATCACCAGGTAGCCACAACTGAGCCAAGTCGCAAAACGTTTGCTGATAACGAAGCATTTCATTATCCGGTAGAGCCTGACTTTCATGTTGTGAACGAATCCCTTCCGGTACTCTCTGTGCTGGACCAACCAATGCTCAATCATTGAAGCTATTTTCTCGGGTTCTGTTGTCTCTGAAATCTTGACCAGATTTTTGACATTCAAGCCTGTTACGTTGAGACATATCACAGTCCAGAGGATTTTCGGCAGATGGAAGAGGGCGGCCTGAAACAGCAGCATGAAAGGCACCCATTGATAATACACAATTCTAGATCTTTCAAACTCATGCCAATCTTGACTTTTCTGAGGGATTTTTGATTCATCGAGGCTCATCGTTCCCCGGACCCAACAATAGTGCTCCAGATATTTAAGAATATTCTCTCCTCCTGGTGTATGGGACATGTAGCATGTGATCGGGTCCATTACGTACTCCCGCATCGTGACGATGAGGCTGCACGCAATCAGCAATATGCAACTGGCTATGAAACTCATCTTGTCCACGAAGTCCTCC
>AAA.454ESTABI.206
CACAAATTGAGCGATTGAAATCAGGATTCAGGGAATCAGAAAGAACAAATAAAAGATTACAGCTAAATATTGATCAATATAAAACGAAATTGGAACGTTCACAAGAAAGAAATTTAAAATTGGAATCAGCAAATTGCTTGAAATCACAAATGGAAAGAAATCGATGCGCAAATTGTGCAGAATTGATAAATCAATTACAAAATGAAAAGGGGAAAACTAATCGAATTGCAAAAGATTGCGAATATCAGCTGGATAATTTAAACCGTTCTGTTAAAAATCTGAAATCGCAATTGAATAAAATGGGAAACAAATGCAAAGACTTGCAGGATGAAAATGATCACATTAAATCCCAATTGGAATCACGGAAAAATTGCGATTCGCCTACAAAAAATGCGAATGTTGAGCAAATTATTTTTAAAATGAAAAATTTGAACTTGAATGAAGAAATGGATGAGAGGAATCAAATTTTACTACATAATTATGATGAAAGATATTTAAGAGAAAATAAAAAATTGGAATCGACAATAAAAGAAATTGAAAAAAAAATAAAATTCTGCAAAATAAATATGAAGAATACAAATTGAAATTCAACCAATCAAATCATGAGAAACAAAATTTGACTTCTGAATACCAGAAATTGCAGTCGGAAAGGGATAATTTGAAATTTCTAGTAAAAGAAATTGATAAGGAAAATAAAATTCTTCAAAATAATTATAATAAATCAGGAGAAGAAAATGAAAATTTAAAATTTCAATGTGATAAATATTTGGCAGAGATTAATAAATTGGAATCAGTGTTGAAGGAATCGGACAGAACAAATAGGAGATTACAGCAAGAATTTGATGCAAAATCAAAACATTCAGAGAGGAATTCACAATTGGAATCAGCAAATCTCTTCAAATCACAAATGGACAGAAATCGATTTGAAAACAATGCAGAATTGATAAAACATATGGAAAATGAAAAAGAGACAGATAAAAGAAAAGTTGAAGAAATTATAAAAGATTTCCAATTTAAAATGGAGGATTTAAACCGCTCTATTGAGAAGCTGAAATTACAATTAAGTCAATCGGAAAACAAATGCAAAAGCTTGCAGAATGAAAATAATATCAAATCCGGATTTGCTGCACAAATTGAGCAATTGCAATCAGCATTGAAGGAATCTGACAGAACAATGGGAAGTTTGCAGCAAGATTTTGAAGATTGTAAAGAGAAATTGAAACATTCACAGAAGAGAAATATACAATTGGAAAACGAAATGGCGGTAAAGAAACGAACAATTGAAGAAATTACAAAAGATTTCCAATTGAAAATGGAGGATTCAAACAATACTATTGAGAGGCTGAAATCGGAATTGAATCATTCGGAAAACAAATGCAAAAGATTTCAGAATGAAAATAACATATTTTTGACAAAAATTGAGCACTTAAAATCGATAAT
>AAA.454ESTABI.207
ATATAGTCAAAATGAAAGCCATTCTTTTCGTTCTCGTTGTTGTACTTATCGCTCAGGTGTACGGTAAAACTCTTTATGACAAGGATGACGAAGCTACTCTAAAAGAAATTGATAATCTAGAACAAAAAGCAGTAAAGAAAATAACTTGGAAAGAATGTGGAGTAGTCAGACCACAATTGAATACCAAGTTCGGAGTCTTCTTTTGCAAAATAACTTTCTGGAAGATAAACAATGGAAAATGCAAACCCAGAGGATTTAGATGTTAAAAACTCACCAGTTTTATCATCTGCTTAGTTGCTATTAATATATTTTTAATTCAATAATTGTTTATTGTTCTATTTAATATTAAAATCTGAAACTTCTTTT
>AAA.454ESTABI.208
TAATTTTAATCGTAAAATTTTAGTAACCAAAAATTTGAGTGTAATTCAGTTGATTAGCTGTTAAGGACCTCAGGGCGTTGACGATTACAATAGGAGATTACACTATTAAGGCCACATTGGAATTTCCTGGACTGACGGTACTTCGGGCTAGGAAGAATGGGAGAAGTATTTCAGGAAGGACCTTTAATGCCATTGACAATTTAAGATTTTTCTACAATTATCGGCCGGATGGATGGTTATATCGTTGGGATCTCGCAATCGGGTAACCGGAAAATGCTCAGATATGATTATTATTAGTTAGACAGTTGGAATATTTGGTCTGAGTGGCAAATGACTGTACTTGGCAAGGATTGGGGTGTCCTACCTATTGGACGAACTGGATATGTTGGGCTCATCCGTTGATCTATTGAGGAATATTGATTGGTTATGCTTTCTTATGTGTTGTGGTTGAAATAGATGTTGTGGTTATTAGT
>AAA.454ESTABI.209
CTTATCTCTCTACTGATGTAAGCGGCTATATTCTGGTCGCACCTATGTAAGCACATTTGGAATTATTAAGGCAGCTGTATCTCTGAAACGCATTATTGGACACTCTATATTGCTTAGTCCAGTCGTGGATATTAATTTTCTCGGTTTTCCTACTTCACTTAGTTAGCTTCTACAGCTACCATTCGTTAACGAACTTCTTCAAAATGACTCCATTGTCTATACTATAGTTTGATGCTCCAGAGTCTCCATGGCCTCGCCGGCTTGGGAGAATTTTATATTTTATTTAACCGATTTGTAATTTAATTTTTCAGACTTCTCCTAACTCACTCCTTATTTGGATTACTGCTATTCTATTCGTCGGATGTTTCTTGGGAAGTTCTACCTCGAATGGTGTTTCATTACTCAGTCATGCGGATGATATACTCTTACAATTTCATGGTAGGACTCGATTATTAGTGATTTGAGTCGTCGATTCCCCTCCAAGTCGGTCAAGAGTAACTTGGGGTTTAGGTATTTGGAATTGTTATTAAGGTCCAAAAGAAACTTAATTTTTGCCCGGAGACATGACTCTATAGCCACCTGTTGATATTGACGATTACTCTTAGAATTTGGGTTTTATTTATGGCAATTTAACTTTTATCTCATATTGCATGCTAGTGTTTCATTTATTTAATCTTATACTCTCCTAATTTATAAATAGTACGCAATTGTTTACTGTAATGCTTA
>AAA.454ESTABI.210
AATGAAATTTGCTTTTGGTTTCACAATATTCTCTTTAGCATCATGTTTTTACGTTGATGCTTTGCTTGGAGGTATTCTAGGTGGAGGAGGAGGAGGAAGGAGGTCTTCTTGGAGGATTAGGAGGAGGTCTTCTGGGTGGAGGTGGAGAAGCTAGTGTAAGTGCTGGAGGCGCTGATGTTACTGCAAAATTGGGATTCGATCTTTCAAGGTTCTGTGCTGGTGGAGCTGGTGTCATTTTAGGTTTAGCAAGACGAGGAAGTGGAGGACTCTTGGATATCGATAGCCTTTTTTCTGGATTACCATTAAACGGTCTACTTGGTGGAATATTGAACACTCTTGATGGAGTCATACCGCTGCATCTTGTGAAAACTGTTAAGCACGTTTTGAATACTGTAATCAACACGGTACAAAAGATACTGAGATGCGAAAGCAATCCTGACAAGTTACGAAGAATGGCGAAATTGATGTATCAGTTACAACGAAAAGGTTACCGATTTACCAGACTTCAACGAAGATATTTCAAAGATGTAAATTTTAAAGCGAACGTCGAAGCTTCTGATTAAATGAATAAATTTGTTTAAATTTTCAATAAATATTATTCAGTT
>AAA.454ESTABI.211
ATAAAATTCTCGCCCCAAATTGCCGCCAAATATTGCTTGTCCACGATCGGTGAAGCAGATTGGCCTATCCGGACGAATTCCCAAGATGACGACATCGAAATTTCTAGCCTCGCCATTAAACGCGAAACTGAACGGAATCCGGCTCACGAAGCCCGTCAACGTGCAGAATTTTCCTTATATGAATGTGAAGTGCAGAAGAGAAAAGCGCATTGGAAAGTTATCATGGCTTGAAGAAGACTGAAGAGAGTAAATGCAGCCATTGCCGCCGGAGAGATACCAAGTACCGACGGGTATGCGCCTGAGTATGGTATATCTTTTGAATTGGATTACCCGGTGCTAAAACGAATGCGTGCACCCACAGTGTCGTTGCTAGCCGGCAAGGATGTTCCGAGAATCAGTTCGGAATCGGATTGAAAATTCACGAAGAGAAGGGATCATGCTACAACAGCCGCCATCCACCAACGAACAGGCGAATGCATCAACTCCAAACTAGTGACAGGAAAGATTCACCTAACGAACAAGTAAACTGGATATTGAGGAACGTAGTGTCATTTGTACTGGAAATAAACATTTAGATAGT
>AAA.454ESTABI.212
AATAACGGTTGGAGCGATATTGATCTTGTCATTATGAAGTTCTCGCAACAAATGGCCGTCAAATATCGCCAGACCCTCTGGGATGCCTGCTACAACTTTTTCACGATAGGTGGAGCAAATTGGCCTATCCGGACAAATTCCCGAGAAGACGATGTCGAAATTCCTGGCCTTGCGATTAAACTCAAACCTGGACGGAATCCGGCTTGCAAGCGCGCCAGTGTGCAGAATTTTCCTTATATGAATGTGAAGTGCAGAAGAGAAAAGCGCATTGGAAAGTTATCATGGCTTGAAGAAGACTGAAGAGAGTAAATGCAGCCATTGCCGCCGGAGAGATACCAAGTACCGACGGGTATGCGCCTGAGTATGGTATATCTTTTGAATTGGATTACCCGGTGCTAAAACGAATGCGTGCACCCACAGTGTCGTTGCTAGCCGGCAAGGATGTTCCGAGAATCAGTTCGGAATCGGATTGAAAATTCACGAAGAGAAGGGATCATGCTACAACAGCCGCCATCCACCAACGAACAGGCGAATGCATCAACTCCAAACTAGTGACAGGAAAGATTCACCTAACGAACAAGTAAACTGGATATTGAGGAACGTAGTGTCATTTGTACTGGAAATAAACATTTAGATAGT
>AAA.454ESTABI.213
TTCCTAGCCTTATCATTAAACGCGAACCTGGACGGAATCCGGCTCGCGAGGCGCGTCAATGCACAGAAATTTCCTTATATTGATGTGAAGAGCAAGAGAGAAAAACACATTGGAAAGTGACCATAGCTCGAAGAAGACTGAAACATTGCCGCAGTCATTGCCGCCGGAGAGATACCAAGTACCGACGGGTATGCGCCTGAGTATGGTATATCTTTTGAATTGGATTACCCGGTGCTAAAACGAATGCGTGCACCCACAGTGTCGTTGCTAGCCGGCAAGGATGTTCCGAGAATCAGTTCGGAATCGGATTGAAAATTCACGAAGAGAAGGGATCATGCTACAACAGCCGCCATCCACCAACGAACAGGCGAATGCATCAACTCCAAACTAGTGACAGGAAAGATTCACCTAACGAACAAGTAAACTGGATATTGAGGAACGTAGTGTCATTTGTACTGGAAATAAACATTTAGATAGT
>AAA.454ESTABI.214
ATGTAATTCAGAAATAATGTTTTGAAAGGTAATTTTTTCTGCTTATATTTTATTGTGCAAAAACATTTATGATGATAGATGACGAGTGCGATTTTGTGAGCGTATTTATTATTATCTGAAATGTTTTATTTGGTTTATTTACTATTTTCCTTTCAAATTTACCTAAATTTATTTTAGATTTAATTTAACCTACGATATGAAATGTGAAACTTAGTAAAGATATTTTAAAAGGTAATTGTTAACTTGTGTAAATGTCCTAGTAAAAGATGTTTATGATGATAGATGACGAGTGCGATTTTGTGAGCGTATTTATTATTATCTGAAATGTTTTATTTGGATTTATTTATTAATTTCCTTTCAAATTTACGAAAATTTTATTTTAGATTACTAGAAAGTTACGAATAAAATGTGAAATTTATTGAAATGATTAGAGATGACGAGTCCGATTTAATGAGCGTATTCCTATTTCTCAACGACAAGAAACTATTTTAACTTCGGAGCTATTTAATTTTTAATAAAATGTTTTATATGTTGTGTGCCACAATGCTGTTTTATTTAGTTTTCATTTCTGAATATAGCAAATGTTCCTGCAGCAACTGCGCAACTTATTTGATTGACTAATATTATTTTGTTAACATTTTCCATATTTAAATTTTATGTTTAAAAATGTACCTGATATCGACATTATATTATTGAGTGAAAGGTGTTATTGTTTAATTTTTTATTAAGCTCACTTATCTGCTGAACTTTATTCTGTTTGTAGGGATTATTGTTCTCAATTTGTTAATGTCAAACCTTATTATAAATGTGTAGAGTAGATTTATATATATTCATTTTGTAGG
>AAA.454ESTABI.215
ATGTAATTCAGAAATAATGTTTTGAAAGGTAATTTTTTCTGCTTATATTTTATTGTGCAAAAACATTTATGATGATAGATGACGAGTGCGATTTTGTGAGCGTATTTATTATTATCTGAAATGTTTTATTTGGTTTATTTACTATTTTCCTTTCAAATTTACCTAAATTTATTTTAGATTTAATTTAACCTACGATATGAAATGTGAAACTTAGTAAAGATATTTTAAAAGATTACTAGAAAGTTACGAATAAAATGTGAAATTTATTGAAATGATTAGAGATGACGAGTCCGATTTAATGAGCGTATTCCTATTTCTCAACGACAAGAAACTATTTTAACTTCGGAGCTATTTAATTTTTAATAAAATGTTTTATATGTTGTGTGCCACAATGCTGTTTTATTTAGTTTTCATTTCTGAATATAGCAAATGTTCCTGCAGCAACTGCGCAACTTATTTGATTGACTAATATTATTTTGTTAACATTTTCCATATTTAAATTTTATGTTTAAAAATGTACCTGATATCGACATTATATTATTGAGTGAAAGGTGTTATTGTTTAATTTTTTATTAAGCTCACTTATCTGCTGAACTTTATTCTGTTTGTAGGGATTATTGTTCTCAATTTGTTAATGTCAAACCTTATTATAAATGTGTAGAGTAGATTTATATATATTCATTTTGTAGG
>AAA.454ESTABI.216
TTGTTTGCACACCCTAGTTGCTTGTTATAATCATATGAAATTAGGCTCTATCAACCGTTCATGAATATAATCTGAAATGACGTGGCAGTTGGTGTAATTTGATTCATCTGACGATTTTCAGTATTCACACTTTCCTCATGGGTTTTCTATGCGTTTAGTGTTATTAACTATTAGTGTAATAATTTAAAGTTTTTGGAGGTCCTTCAGTTGGATTATTTGGTCAGACATCTATTACGAGGAATATCATTAAGATGGACAGCCGTGGTTGATTCAGATTTAGAAGTCTCGTGCGGCGTTATGCCATGTCTGACGTAGTTGGCTTCTCTATGATAATTTTACAGGCGTCTTCTTCCGCCAGGTTTCTACCGTGTCGTTCCTTTCGTTATATTGACGGCCTCTCATGGATACCAGTTCATCTCCATTTATCGAACATATTTAGTAACTCCATGTTTGGGTGGATATGCATTGAAATTACCCAAGTTGTTGGAGATTTTTATTATCAGGCGTTTCTAATTAATGTGAATCTTGACATTCGACATCGACTAAGCGACTCCGTGGAGATCTCTTATCATACTCTCAGTTGTTATGGGAAGCTGAATTAACAACATTCCTATTCTATCACATTGGGTTCTTAGGTTGTCTATGACCTTAGTCATTATGTTATACTCGTGCTGGTTTTCATACTGCTGATTTTTATTGGTTTGCCTATATTTAATTAAACTATTCTTTTAATTAATGTTTGTTCTTTGAA
>AAA.454ESTABI.217
TTGTTTGCACACCCTAGTTGCTTGTTATAATCATATGAAATTAGGCTCTATCAACCGTTCATGAATATAATCTGAAATGACGTGGCAGTTGGTGTAATTTGATTCATCTGACGATTTTCAGTATTCACACTTTCCTCATGGGTTTTCTATGCGTTTAGTGTTATTAACTATTAGTGTAATAATTTAAAGTTTTTGGAGGTCCTTCAGTTGGATTATTTGGTCAGACATCTATTACGAGGAATATCATTAAGATGGACAGCCGTGGTTGATTCAGATTTAGAAGTCTCGTGCGGCGTTATGCCATGTCTGACGTAGTTGGCTTCTCTATGATAATTTTACAGGCGTCTTCTTCCGCCAGGTTTCTACCGTGTCGTTCCTTTCGTTATATTGACGGCCTCTCATGGATACCAGTTCATCTCCATTTATCGAACATGTTATTATTCTCATTGTATGATTTTTATTTATCTTTAAAAGATTTAGTAACTCCATGTTTGGGTGGATATGCATTGAAATTACCCAAGTTGTTGGAGATTTTTATTATCAGGCGTTTCTAATTAATGTGAATCTTGACATTCGACATCGACTAAGCGACTCCGTGGAGATCTCTTATCATACTCTCAGTTGTTATGGGAAGCTGAATTAACAACATTCCTATTCTATCACATTGGGTTCTTAGGTTGTCTATGACCTTAGTCATTATGTTATACTCGTGCTGGTTTTCATACTGCTGATTTTTATTGGTTTGCCTATATTTAATTAAACTATTCTTTTAATTAATGTTTGTTCTTTGAA
>AAA.454ESTABI.218
ACTATTCTAAACTTTTCTCATGGGCTTCCATAGTATTTAGTGTTATAAGCTATTAGTGTAATAGTGTAGAGTTTTTGGAGGTTCTTCAGTTGGATTATTTGGTTAGACATCCATTACGTGAAACATCATCAAGATAGACAGCCGTGGTTGATTCAGATTTAGAAGACTCGTGTGGTATTATGCGATGTCTGATTGGCTTCGCTATGATAATTTTACAGGCGACTTCTTCCGCCAGGTTCCTGCCGTATTGCTCCTTTCGTTATATTGACGGCCTCTCACGGATCTCGATTCATCTCCATTTATCGACAAGATTAAGTAACTCTATGTTTTGGTGAATGCGTATTGAAATTACCGAAGTTGTTGGAGATTTTTATCCTCTGGCGTTCCTAATTAAAGCAAATCTTGACATTCGACATCGTCTAACCGACTCCATGGAGATCTCTTATCATAATCCCAGTTGGTATGGAAAACTGAATTAACAATCTTCCTATTCTATCACGTTGGGTCCATAGGCTTTCTATGGCATTAGTCATTATGTTCTACTCGTGCTGGTTTCATACTGTTGATTTTTATTGGTTTGCCTATATTTAATTAAACTATTCTTTTAATTAATGTTTGTTCTTTGAA
>AAA.454ESTABI.219
CGAATATCAAGTTATTTTTCTAAAGTTTATTTTAGTTTAACATATTTCTATTATATTTTTCTTACGCTCATTTTAGTTAAACAAATTTCTCACGAAATGCCTACAATCGGTAAAATTTAAGACCTATTTGTAATTATATTTAAAATATTTCTCTAGACGATCGAGAAGGCCGGTAAGTTAATTTATTTATGTTTGATGATCACATTGATAAAAATATGTTAATTTAAAATTAATTTATTTTGTTTATTTTCAATAATTTTACAAATTAACTAGATGATTATTTTGAATATAAATACTTGTTCAAAATGTTTAAAAGATAATTTGATTGAAAATTTTATTTATATTTAGAAGAAACGAGGATCAAAAGACCAAAGAAGGAGGTGGTTGTCAAATATTATAAATAAATACGATTTAGGAGAAAAGGAAAACATTACAAATTTACATGTTGTTGTTAGAATATATAATTTAGTGT
>AAA.454ESTABI.220
ACAAAGCAATTATATTAATGAATGAGGCGAGGACATGAATCCCAGGTACAAAATCTATAAGAAAGAAAAAGTCAATTGCAGTTAGAAATCATTAATTCAAACAAAATATAAATATAATTAAAATCTAAATTTGCCAACAAATCTATTGAATGGCGCTCAAATTGGAAACTCGATGATTGCTCCATGAGAGCTAGGGAATATTTGATTGTTTCTGAACAAATTAATTAATTAATAAGTAATGTTCGATTCAGAGGCACGTGACCTTCACGATTATCATGCATGAGGTGGCCGGTATCGTTTAATCAACAATTATATGGATCCCATTGGTCAATCAACAATCATAGTTACTCATTCCCCCATCATTCGTGCGCCCGGGTCCAGACACAAAAATCCAGGGAACCCCGCAACAAGGGAAATAATACCAATACCAATTACAATGTATAACTTGATGACAGCGCGAGAGGGAAACCCAGGCAGCTGATTGAGCACAGCAATTCTCTATATTCATATTTACCTGTTCCTTCAGTTTCAGTTGACAATAACGCGTAATCCTTTCTCGTTCCTGCGGATCGCTCGCCAGTTCCATCAGGATTTCACTGTTGCGCATTTTCAGCTGCTGGCAATCCAAATTTAGGTACACGTATCGTTCAAGCAGCTTTACGTGTTGTTGATATATCCTTTCCGATTCTCTGCAATCTTTCAGTGGTTGCCTAGGCTTTAGACCTTTAGATTCCCGTCTATTAGTTCTAGTAGCACCTCTGCAATGTCATACGATGTCAGATATAATGTTATAGTTGTTCATGCGTGCCTTGCGCAATCTGAGGATGGGTAACGGCGGTGACGGCAGGCCAGCGGGCGGATGGGAGGGGTACCAAGTCCTATGAACAACTGCCATTCTAGACATGTCATTCACCGTGGGGTCTCGGCCAAATTGCACCGGCAAATAGCCAAAGGGCGAATAAAATGATTAAGAGAAAGAAAAAAATTGATGAAACTGTGGTTAGGGGCATGGTGGTGGAGAGTGCAACTGGGTAATCAATGTCTATCAGAGCCATGCTATCCCTGGTCTCTATTCTACTATTTTATATAAGCATTTAAGGCATAAGAAAGGTACTAGTAATTATTCCATCGGTGCAGATTGCGCTGTCCGCTATAGAATTATTGATTAAGGAGAATCTATTGTGGCATCCCTAAATATTAACATTTTTATCCTACCCTTTCCTCAGAATATGTAATTTACGGATGATACTACTGCAAGGTACGCACGAATAGGCAAATGGTTACAATATAATCATTATAATTATGATTATTGATCAAATTAATATTATTTACCATAATTCTCTGTGCTGTGAGTAAT
>AAA.454ESTABI.221
ACAAAGCAATTATATTAATGAATGAGGCGAGGACATGAATCCCAGGTACAAAATCTATAAGAAAGAAAAAGTCAATTGCAGTTAGAAATCATTAATTCAAACAAAATATAAATATAATTAAAATCTAAATTTGCCAACAAATCTATTGAATGGCGCTCAAATTGGAAACTCGATGATTGCTCCATGAGAGCTAGGGAATATTTGATTGTTTCTGTTCCTTCAGTTTCAGTTGACAATAACGCGTAATCCTTTCTCGTTCCTGCGGATCGCTCGCCAGTTCCATCAGGATTTCACTGTTGCGCATTTTCAGCTGCTGGCAATCCAAATTTAGGTACACGTATCGTTCAAGCAGCTTTACGTGTTGTTGATATATCCTTTCCGATTCTCTGCAATCTTTCAGTGGTTGCCTAGGCTTTAGACCTTTAGATTCCCGTCTATTAGTTCTAGTAGCACCTCTGCAATGTCATACGATGTCAGATATAATGTTATAGTTGTTCATGCGTGCCTTGCGCAATCTGAGGATGGGTAACGGCGGTGACGGCAGGCCAGCGGGCGGATGGGAGGGGTACCAAGTCCTATGAACAACTGCCATTCTAGACATGTCATTCACCGTGGGGTCTCGGCCAAATTGCACCGGCAAATAGCCAAAGGGCGAATAAAATGATTAAGAGAAAGAAAAAAATTGATGAAACTGTGGTTAGGGGCATGGTGGTGGAGAGTGCAACTGGGTAATCAATGTCTATCAGAGCCATGCTATCCCTGGTCTCTATTCTACTATTTTATATAAGCATTTAAGGCATAAGAAAGGTACTAGTAATTATTCCATCGGTGCAGATTGCGCTGTCCGCTATAGAATTATTGATTAAGGAGAATCTATTGTGGCATCCCTAAATATTAACATTTTTATCCTACCCTTTCCTCAGAATATGTAATTTACGGATGATACTACTGCAAGGTACGCACGAATAGGCAAATGGTTACAATATAATCATTATAATTATGATTATTGATCAAATTAATATTATTTACCATAATTCTCTGTGCTGTGAGTAAT
>AAA.454ESTABI.222
ACAAAGCAATTATATTAATGAATGAGGCGAGGACATGAATCCCAGGTACAAAATCTATAAGAAAGAAAAAGTCAATTGCAGTTAGAAATCATTAATTCAAACAAAATATAAATATAATTAAAATCTAAATTTGCCAACAAATCTATTGAATGGCGCTCAAATTGGAAACTCGATGATTGCTCCATGAGAGCTAGGGAATATTTGATTGTTTCTGTTCCTTCAGTTTCAGTTGACAATAACGCGTAATCCTTTCTCGTTCCTGCGGATCGCTCGCCAGTTCCATCAGGATTTCACTGTTGCGCATTTTCAGCTGCTGGCAATCCAAATTTAGGTACACGTATCGTTCAAGCAGCTTTACGTGTTGTTGATATATCCTTTCCGATTCTCTGCAATCTTTCAGTGGTTGCCTAGGCTTTAGACCTTTAGATTCCCGTCTATTAGTTCTAGTAGCACCTCATAATTCTCTGTGCTGTGAGTAATATTGTTTTCATCGTTGCTCATCGAGGCGCTCGAATGATTGTGACTGGGCAGCTTGGGATACTCCTTCAACTCCAACGGCTCCTTGGCGCAGTCCATGTGCCTGAGGATAATGCTGAGACCTTCACACACATCGGAAATGTCCGGTCGCTCCTTGTATTGATGTTTCCAGCAGCATTTTATCAACCGCTGCAATTTCTCAGGACACCCAGGAATATCATCGAGCCGCTCCTTCTTGATGACGACTGTGGACATGATTGAGAAGGCGTTGGGAGCATTCTTGAACGGTTTTTGTCGCACAAGTATTTCCCATAGGATAATGGCAATGCTGTACACGTCGCATTTCTCATTGTAATATGCCTTCCTGTCTTTCACGGAATTCATCACCTCCGGTGCCATGTAGACATATGTGCCGCTATCTGCGGTATTTTCCGTTTGCTGAACCGATTTGACGGTGCCGAAATCGCACAATTTCACAACAGTTCCAAAATTGAACAGCAGCAGATTTG
>AAA.454ESTABI.223
TGACGATATTTAAATTTCTGAAGCAGTTTTTAATTCTGGAAATCATATGGAGATTTATTGTAGGGAAGCAACTAATATATACCGAATACCACATCAGTAGCAAGGAGAGTCCCAGCTATTTGACCAGAGGTATTCCAGAAAGATATGAAAAACATAACCAAATTGAATTTAAAATGACTCTAAATAGGATGGAAGGAACTTTATTATATATGTATGATAAATATGACAATCAATTGATAATTTCCCTTTCTGATGATCTGGAAGAGAGAATGAAAATAGAATTCAGGGGTAAAGAACACCATTTAACTCTATATGAATTGTGTGGATGCATCAGATGTAGATATCGATTGATCGAGCTGACCGTGTCCATCACTGATCGGATCAATATCCAATGCAATAATCAGCCATATAAAATATTCAGCTATTCCAATCAGAAATTGATTAATAATGCTTATCCGATCGTGATGACATTTGAAAATTCCCAAGCGAGATTATGGCTTGTAAACACTCCTGCTCATGGTTACTTTTATCCGAACCCTTCACAGTTGGCGGCTGCATTCATGATGTAATAATAAATGGAGTTCCTTCGGAAATGGAGAGATGTGGCATTGAGATATCCACTGAATGTCCAAAGGCGTGCGTCAATGACGTTTGCAATGCTGGCGTGTGCCATGAAACATATGATAGAGATCCATTCTGTGATTGCACTGATTCATTCCTGAACGGCCCATTCTGTAATTCAAGCAGCATCACCCAAATGGATTCCAATAGGAAATATCATTCAAATACTTTCCGGTCGAAATTAATCAAAATATCATGGCGGGCTCATTCTGATGATATTTTGGGCATTTGGAAAGAAAAGATTTCACTAAAGATTCAAGTTAAAAGAAATCATCTTTACTTACTATATGAAGAAAAAATTTTATTTATAAAAAAAACGATAACTAATAAATATCAACCAAATCAGAATGACTGCGTTTATTTATCATTTGATGCAAACTTTATCGAAATAAAATTCGTACAAAACGATTCTACAATAATTACGAAACTACCTGTTCCCAAAGATTTATCTAAAGAGGATTTCACATCAATCTCATTGCTAAGCAGTCCAGGTTTCATTGACATCGTCCACAAATTGCGGCCTTCTCAATACCAATGGCTGCCCTTCCCTAGCAAATTCTTTGTCAACCAAACTGATCGATCCGCCATTCCCAAAAAAACCAGCATAGTTCTTCAAACACCGCAAGATTCTAAGAGAAAGAAGTCTGGATCAAGTAGCAGAGAAATCGCCATTGGAATTTTATCTTTTCTTTTGTTGATATTTATTATTTTGGCTGCCGTTTTCGCTGTGAAATACTTTAGGAATAAGAATGAGATGAAACATGATAAGCCTGATCTGTCGACAAGTAATTTACTGGAGAACCTTAAAGATAAAGAAAGCATTTCCAAGAGATCTTTCTCCAAAAGTTGCAATTTTGATTCTTTGCAATCTTATGCCGCAGTGATATTATCATAATTATTTTTATTGCTTTTATATATGAGATTTTGATGGAAATTATTTGTGTTTTATACTTGTTTCTTATTATTATGATCATACAGATTGTTATTATTTATTATTATTTTTACTGTTAATTAATTTTGAAATGAAAGAATAAATATCTGCTTGACCTTC
>AAA.454ESTABI.224
AATGACATTTCGCGTGTTAGACGGAATGAGAATCTTGAGTCGAGTATTGATAGTCAAATTAACATGTTAATTGAATCAATGGCTCAGTTAAGAAATGAGGTGAAGGATTTAAAGTTAAATAATGTGAGAAAAGATAATGTAATTGAATCATTAAGGAATGAAATCAATGCGATAAAAGTAAATCAAATATCTGATTGATTTATTGATGGCTGTCATAATTCAGCATGAAAATCAAGAACTAAAAACTCTGATGAGGAATAGTGATAATAATTTGTGGGACAAGTTGAACCAGGTGGATATTGAGATGAATGACAAGTGCAGAAATGATACGGTCAAATCTATAATTGATGATGTCGAAGCGATGAAAATTGATAAATTGGAATTGGAAAAGCAAATGAAAATTATTGACAGAAAATGCCAAGAATTGAATGGAAACGTGAAGGCTGAAACGGATAAACTGGTTAAGGAAATGCGGGAAATGAGAAATTATGGAATGACAAAGAAAGTAGAAATATTGTGTCAACCGCTGGATGAAAATGAAACAGAAGAAATCACTGAATTCCTTGAAAAGCTGCATAATGGTGAAATAAAGTGGACAATCGGTAAAATCAACGAGATAAAATATATGGTTAAGTGATTATTTCTTTGACTTTCTGAATCCGTATAAAATGCAATTGCGCGTGGAAAATGTAAAAAATCGATTGGAATTTCAACTATGGATTTATCGAAAAGAATTTGATGATGACAATCTCAGCTGGCCAATGAAAGCTAATGTGAAAATTGAAATTGGTTTGTGTAGCAACATGAATGTCTACAAGTCAATGACAATGCCGTGCACTGTTGATAAACCCAAAAACAATAACTGGAAAAGCTCCGATGTCATCTATTTTCATCACTCGCTTTTAAGAGAAAACAAACTTTTTTATGAAAATTGCGTCGTTCTTTGCTATGTGACATTTTGCTAAATAACGACTCAATAATTATCATATGACTCAGTGAAATTTTATTCGGGAATTAGGTTTTCATTTACACGCCTTGCTGCCAATGTTGGTGATTATTTTAGCATTATATTGTTACAGGTGTATTATGAGCCCACCAGAGGAGGACAGCTCTATTCTCCCCTTGTGGGATAAATTGGTTTTTGGAATTAAACATTATTTCGCAACTTTTCAAAAATATTTTAAAATTCAAATTTTGTAGAATTTATTTATTGTAAGATGAAAAGTTTCATGTCGAGTGGAGGTTACACACACTTGCTTTTTTTTACACATTTTACAATTTTAAGAAAAAATTTATTTGAATAAATATATAAAATTTTTGTTTCT
>AAA.454ESTABI.225
AATGACATTTCGCGTGTTAGACGGAATGAGAATCTTGAGTCGAGTATTGATAGTCAAATTAACATGTTAATTGAATCAATGGCTCAGTTAAGAAATGAGGTGAAGGATTTAAAGTTAAATAATGTGAGAAAAGATAATGTAATTGAATCATTAAGGAATGAAATCAATGCGATAAAAGTAAATCAAATATCTGATTGATTTATTGATGGCTGTCATAATTCAGCATGAAAATCAAGAACTAAAAACTCTGATGAGGAATAGTGATAATAATTTGTGGGACAAGTTGAACCAGGTGGATATTGAGATGAATGACAAGTGCAGAAATGATACGGTCAAATCTATAATTGATGATGTCGAAGCGATGAAAGTGAAATAATTAACATGAATTGATCTGATCAATTGATTTATAAATATTCAGATTGATAAATTGGAATTGGAAAAGCAAATGAAAATTTTGACAGAAAATGCCAAGTGAGAATTGGCAGCATTTGATTACTGGTGATGATAAATTGATTTCAGGAATTGAATGGAAACGTGAAGGCTGAAACGGATAAACTGGTTAAGGAAATGCGGGAAATGAGAAATTATGGAATGACAAAGAAAGTAGAAATATTGTGTCAACCGCTGGATGAAAATGAAACAGAAGAAATCACTGAATTCCTTGAAAAGCTGCATAATGGTGAAATAAAGTGGACAATCGGTAAAATCAACGAGATAAAATATATGGAAAGTGATTATTTCTTTGACTTTCTGAATCCGTATAAAATGCAATTGCGCGTGGAAAATGTAAAAAATCGATTGGAATTTCAACTATGGATTTATCGAAAAGAATTTGATGATGACAATCTCAGCTGGCCAATGAAAGCTAATGTGAAAATTGAAATTGGTTTGTGTAGCAACATGAATGTCTACAAGTCAATGACAATGCCGTGCACTGTTGATAAACCCAAAAACAATAACTGGAAAAGCTCCGATGTCATCTATTTTCATCACTCGCTTTTAAGAGAAAACAAACTTTTTTATGAAAATTGCGTCGTTCTTTGCTATGTGACATTTTGCTAAATAACGACTCAATAATTATCATATGACTCAGTGAAATTTTATTCGGGAATTAGGTTTTCATTTACACGCCTTGCTGCCAATGTTGGTGATTATTTTAGCATTATATTGTTACAGGTGTATTATGAGCCCACCAGAGGAGGACAGCTCTATTCTCCCCTTGTGGGATAAATTGGTTTTTGGAATTAAACATTATTTCGCAACTTTTCAAAAATATTTTAAAATTCAAATTTTGTAGAATTTATTTATTGTAAGATGAAAAGTTTCATGTCGAGTGGAGGTTACACACACTTGCTTTTTTTTACACATTTTACAATTTTAAGAAAAAATTTATTTGAATAAATATATAAAATTTTTGTTTCT
>AAA.454ESTABI.226
AATGACATTTCGCGTGTTAGACGGAATGAGAATCTTGAGTCGAGTATTGATAGTCAAATTAACATGTTAATTGAATCAATGGCTCAGTTAAGAAATGAGGTGAAGGATTTAAAGTTAAATAATGTGAGAAAAGATAATGTAATTGAATCATTAAGGAATGAAATCAATGCGATAAAACATGAAAATCAAGAACTAAAAACTCTGATGAGGAATAGTGATAATAATTTGTGGGACAAGTTGAACCAGGTGGATATTGAGATGAATGACAAGTGCAGAAATGATACGGTCAAATCTATAATTGATGATGTCGAAGCGATGAAAATTGATAAATTGGAATTGGAAAAGCAAATGAAAATTATTGACAGAAAATGCCAAGAATTGAATGGAAACGTGAAGGCTGAAACGGATAAACTGGTTAAGGAAATGCGGGAAATGAGAAATTATGGAATGACAAAGAAAGTAGAAATATTGTGTCAACCGCTGGATGAAAATGAAACAGAAGAAATCACTGAATTCCTTGAAAAGCTGCATAATGGTGAAATAAAGTGGACAATCGGTAAAATCAACGAGATAAAATATATGGTTAAGTGATTATTTCTTTGACTTTCTGAATCCGTATAAAATGCAATTGCGCGTGGAAAATGTAAAAAATCGATTGGAATTTCAACTATGGATTTATCGAAAAGAATTTGATGATGACAATCTCAGCTGGCCAATGAAAGCTAATGTGAAAATTGAAATTGGTTTGTGTAGCAACATGAATGTCTACAAGTCAATGACAATGCCGTGCACTGTTGATAAACCCAAAAACAATAACTGGAAAAGCTCCGATGTCATCTATTTTCATCACTCGCTTTTAAGAGAAAACAAACTTTTTTATGAAAATTGCGTCGTTCTTTGCTATGTGACATTTTGCTAAATAACGACTCAATAATTATCATATGACTCAGTGAAATTTTATTCGGGAATTAGGTTTTCATTTACACGCCTTGCTGCCAATGTTGGTGATTATTTTAGCATTATATTGTTACAGGTGTATTATGAGCCCACCAGAGGAGGACAGCTCTATTCTCCCCTTGTGGGATAAATTGGTTTTTGGAATTAAACATTATTTCGCAACTTTTCAAAAATATTTTAAAATTCAAATTTTGTAGAATTTATTTATTGTAAGATGAAAAGTTTCATGTCGAGTGGAGGTTACACACACTTGCTTTTTTTTACACATTTTACAATTTTAAGAAAAAATTTATTTGAATAAATATATAAAATTTTTGTTTCT
>AAA.454ESTABI.227
AATGACATTTCGCGTGTTAGACGGAATGAGAATCTTGAGTCGAGTATTGATAGTCAAATTAACATGTTAATTGAATCAATGGCTCAGTTAAGAAATGAGGTGAAGGATTTAAAGTTAAATAATGTGAGAAAAGATAATGTAATTGAATCATTAAGGAATGAAATCAATGCGATAAAACATGAAAATCAAGAACTAAAAACTCTGATGAGGAATAGTGATAATAATTTGTGGGACAAGTTGAACCAGGTGGATATTGAGATGAATGACAAGTGCAGAAATGATACGGTCAAATCTATAATTGATGATGTCGAAGCGATGAAAGTGAAATAATTAACATGAATTGATCTGATCAATTGATTTATAAATATTCAGATTGATAAATTGGAATTGGAAAAGCAAATGAAAATTTTGACAGAAAATGCCAAGTGAGAATTGGCAGCATTTGATTACTGGTGATGATAAATTGATTTCAGGAATTGAATGGAAACGTGAAGGCTGAAACGGATAAACTGGTTAAGGAAATGCGGGAAATGAGAAATTATGGAATGACAAAGAAAGTAGAAATATTGTGTCAACCGCTGGATGAAAATGAAACAGAAGAAATCACTGAATTCCTTGAAAAGCTGCATAATGGTGAAATAAAGTGGACAATCGGTAAAATCAACGAGATAAAATATATGGAAAGTGATTATTTCTTTGACTTTCTGAATCCGTATAAAATGCAATTGCGCGTGGAAAATGTAAAAAATCGATTGGAATTTCAACTATGGATTTATCGAAAAGAATTTGATGATGACAATCTCAGCTGGCCAATGAAAGCTAATGTGAAAATTGAAATTGGTTTGTGTAGCAACATGAATGTCTACAAGTCAATGACAATGCCGTGCACTGTTGATAAACCCAAAAACAATAACTGGAAAAGCTCCGATGTCATCTATTTTCATCACTCGCTTTTAAGAGAAAACAAACTTTTTTATGAAAATTGCGTCGTTCTTTGCTATGTGACATTTTGCTAAATAACGACTCAATAATTATCATATGACTCAGTGAAATTTTATTCGGGAATTAGGTTTTCATTTACACGCCTTGCTGCCAATGTTGGTGATTATTTTAGCATTATATTGTTACAGGTGTATTATGAGCCCACCAGAGGAGGACAGCTCTATTCTCCCCTTGTGGGATAAATTGGTTTTTGGAATTAAACATTATTTCGCAACTTTTCAAAAATATTTTAAAATTCAAATTTTGTAGAATTTATTTATTGTAAGATGAAAAGTTTCATGTCGAGTGGAGGTTACACACACTTGCTTTTTTTTACACATTTTACAATTTTAAGAAAAAATTTATTTGAATAAATATATAAAATTTTTGTTTCT
>AAA.454ESTABI.228
ATGGTTCATTAAAAGAATTATCAAAGCTTCGAAAATACAGTGGTACCTCGGTTTACAAACGTCTGTGTTTACGAACAATTCGGTTTACGAACAAAAATTTTTAAAAATCTTAACCAATTCTGTCTCGATTTACGAACATGCTTCGGTTTACGAACATCAAAATATAAAATGACAAAGCGTAGATATTTAAAATTTTTAGTGTTTAAATAAACAATTTTAATATGAAATATTTTAAAACATATTACATAACTTTAAATAAATACATGTTGTGATATTTATTGTAATTAATAGTTAATCTTAATAATTTAATACATGGTTTTCCTTCATTGCATAAATTTTATTGATAAATTGGTGTTACTTGTCGTACCTTGAACAAGGCGTGGGAAAAACTTTTGCCGGATTGTTTGATAAAAATATGTGTTGGTCCTTATGAAGTCATGTCCAAAGTTGATGCAGTAAAAGATATCGTGTCAATGGCCCAAAACATGGGTTTAGAAGTAAACAATGTTGATGTAGAGGAGATAGTATTAGACTCAGACGAAAATTATACCACAGAAGACCTTCAAATGCTTTTGTGTGAGAAGCAGGGTGTGTTTAAAAGGATATGTTATTTGAGGCTGAACAAGAAGAATATATCACAAGTGCTACCATCAAAGACATTTGCAATACGTGGACCGAAGTACTTAAATTCGTTGAAAAGTATCATCCAAACAAATTTGATGTAAACCGAGCAATTAATATTATGAATGATAATGCAATATCATATTTTCAAGAG
>AAA.454ESTABI.229
TATAAATACAGTGATGAATTTCATTATTTTAATCTTATGCTTTTAAAACCAAAATGTTGAAACTTTTGCGGCTGAATAATAATTCTGAGAGTAAGGAATTATTTTTGTTTTTATGAAATTTTTGTATTATGTCAATGTAAAATCACTTTAATTAAATTCTATGTTATGTAATGTCTCATTTCATTGCTTTAAATATATATATATATATATATCCATAGTCCGAACCCCTTAAATTATATATATAGTATGGCAATAGATGGTCCATGGGACCGACCGCGGGCCGGCTAGTGGGTGAAAACCCTTAGTTGAGCTCGTGGGTCATGCCTCGTGGAACCCCTCGGCAGTCCGCAGTCGGGTCCGGCGATAATGCACAGGACCGCTACGCAGGGCGCCGTTGTATACTCGAGGCGGCTGCTGAAAATGTGGCCGGAGCGAGTCGAATTAAAATCAAGGGAAGTGCGGATGACTCTAGTTAGGGGTAAATTAAGCCGGATCACGTGATGATCAGAGAGAATTTTTCTTGTGTTCGAACAGAATTTTCAGAAGTAGATAACGGGTAGCAGGGGTAAGGATTAAGTTGAATT
>AAA.454ESTABI.230
TAAATTCCAAATACTTGATTTATAAAAAAGAAATTTTCGGAGCAGGCTTTTACAAACACTTGAAATAAAAGTTTTTCTGTTTAAATTGAATAGAATAGATTTAAATTAAAAGTCATCACATTTTAACCAATATTTTGTTTAGTGGCCGTCCATAAATGACGTCACGCACCTATGGGAGAGGGGGTCACACATTTGTGACAAGGGGGAGTGGGGGTATTTTAGCACTGTGACGTCACATCTTAAATTTTGATATTTTTTCTAACAAATTTTATACTAATTTCAGCTTTCCAGGGCCTCCTTTTTAATACATGTTTTCTCATACGATATTAGAGTGCAGCATTACACTAAATACATACTAAAATGTCAATAAAGTGATTTGAAACATGTTCATTTTCAAATATGAAATACGGCTTTTTAGGGGTACCATAGATTTGATATGTAATATTTCGAAATCTTAGTGGAACTAAGACGCAACTATTTCATGGATTATGTCTCAACAAATTATGTCGCGTTCTCAAATTTCCCAAAAAGGTTCCTTAAAAACACAAAATTAGTAAG
>AAA.454ESTABI.231
AATTATGTAAATTAATTTAACTTATTAATTAATTTTAATTTAATTAATGAAAAAAGAAAAGAAAAAAGACAAAATAAGGATGAGATTCTATGTTAGCTGAATGCTGGTGGAAGGATTATGGTTTTTGTATGAAATATATTTTAGAAGCTAAATTGTATAAGAGGCCGTCCATAAATAACGTCACGCACCTAAGGGAGAGTGGTCACACATTTGTGACGATGTGTGACGAGGTGATTGGGGGGTTTTAACACTGGTGCGTCACATCTTAAATTTTGATATTTTTTCTAACAAATTTTATACTAATTTCAGCTTTCCAGGGCCTCCTTTTTAATACATGTTTTCTCATACGATATTAGAGTGCAGCATTACACTAAATACATACTAAAATGTCAATAAAGTGATTTGAAACATGTTCATTTTCAAATATGAAATACGGCTTTTTAGGGGTACCATAGATTTGATATGTAATATTTCGAAATCTTAGTGGAACTAAGACGCAACTATTTCATGGATTATGTCTCAACAAATTATGTCGCGTTCTCAAATTTCCCAAAAAGGTTCCTTAAAAACACAAAATTAGTAAG
>AAA.454ESTABI.232
CGTACTGACGTGGCTAAACTTCTCGCATTCTCTCTGCAACGTGGTAATTTCATTCCCTTTCAATCTCGCGGTGTGTTGGTCGTGTGTGTCTCCACTGTATCAATAATTCATTACTCTCTGATTTCATCGATCGTGGAATATTATAATAAATTGTTTGTTCCATGAACTGATGTCATTCCGATTTCCAGTAGATTTTATTTATAACTCTCTTACGGATATCGTTGGCTATCCTACCATTCTCCCGTCTTCGTGAGCGGTAGATCATATTCAGAATTCGCTACATTCGACTTCCACTTATCTGGTACTATGATTGTTCTTGAAAATCGTTTATGTATTTTATGTAGGATCTGTGGTTGGAATATATTCGAGCTGCAAGCCCATCCAGGAGTACAAGTATTGTTTCTGCAAGAATCATGATCTCAGGTTCAACTGGCGATCCCATTTATTCTCTGGGTCAATTCATTCTGTGTTCTTGTATTTTCCATGTATTTTCGATTTTTCCTCAATGATTACGAATTTCCCT
>AAA.454ESTABI.233
CGTACTGACGTGGCTAAACTTCTCGCATTCTCTCTGCAACGTGGTAATTTCATTCCCTTTCAATCTCGCGGTGTGTTGGTCGTGTGTGTCTCCACTGTATCAATAATTCATTACTCTCTGATTTCATCGATCGTGGAATATTATAATAAATTGTTTGTTCCATGAACTGATGTCATTCCGATTTCCAGTAGATTTTATTTATAACTCTCTTACGGATATCGTTGGCTATCCTACCATTCTCCCGTCTTCGTGAGCGGTAGATCATATTCAGAATTCGCTACATTCGACTTCCACTTATCTGGTACTATGATTGTTCTTGAAAATCGTTTATGTATTTTATGTAGGATCTGTGGTTGGAATATATTCGAGCTGCAAGCCCATATATGGGTACAAGTATCGTTCCACAAGAATCATGATCTCAGGTTCATCCTGCGATCCCACTTATTCTCTGGATCAATGCATTCTGTGTCCTGATAGTCATCTTTTCCATGTATTCTCGATTATTCCTCAATATTACG
>AAA.454ESTABI.234
GATACTAGGTCCTCGTCAGAAGTTTCGGTCATCGTCTCCTCGGTTATTGGGTTTGATTTGCAGTATTTTTAGTAAATTCCAAAAATTATTGATCCCTTTTGGTCGACCGACACCTATTATATAAGTCGGGTACAGAATGAGGGCGTGTGTGTATGGGCAAAAATGTGGAATCATCATACACGAGGAGTGTGCATTGATTACCGCTGCTGAACTTTCAGATTTAGGGAATCGCTATCACTCTGTGTGTGTGTCACCTACACCTGGGGTGTGTTTGTAATTGCACTCGATTTACACCGTGTGAGGGATAGATTGTATTGATTTATTTCTACGAGTCATGGCTTACAATCGGATAGATTCGTACCCGCTTAGCTAGAGTCAGTTGCTCGTTCTGGAGGAAAAATATTATCATCATATAGTAGACTCGTAGTGGACATCGACTAGTCAGAAAGGTATGCTGGAAATTACTCTTCTATTTACAGATTTATTTGCCCATAAGCGGTTATATGTTGTTGGGGTAGTTCGTTGGTCTTTTTGAGATTGGTACTAGTCGGGGCATGTTGGGTGGTGCGATTCTGATGTTTGGAGCAGTGTTGATTATCATGGGGTCTCGTCATCTCTGGGGAAGTATGGGTTGCTATTTATTTAAGGGAACTGGGATTAGATTCTTGATGGCTTTTCGGATCTCCGGTGATACCAATGGGAAAAAGAAGATAGAACTGACTCGGATTTGTGTACTATCTCCTGGATTCGGTGATGGAATTCTCCTCGGTAGAAATCCCTCATCTATTTTGGTGTCATTTTTCTTTTAATAAAACTTGTTAGTTT
>AAA.454ESTABI.235
TATATATAAAATAATTATAATGATAATTATTTATAGTCAGTTCCAAGGATTCACAGAGGGATATACCGATGGGAACTGCGTCTCGTCTTGCAATAATGCGCTTCTTTCCTGTGAATTCGGTCATGGGAAATTCTTTGAAATGATTGAAGAATTTGAGGGATACCCAATAAAGAAAAATTCTTTTTTCACAAACACATGGCATTGTTTATTAAAAGAAGCAGAATGTTTACTCAAATGTCACTAGCAAATCTAAATATGGACCATTGAACAGATTTTTTGTATATTTTTAATGGCTGCTTTTTTGTACCAGTTCAGTCTCTTTTGGACATTTTTTTCTTGCATAATTTTTGTTATTTGTTTTATCATTGAAATGATAAATGCAACTGAAATATCATCATACAGAAATTTTGTTATAATTATTATTCTTATCATTATTTCTATTAATAAATCATTTGGAGTTTT
>AAA.454ESTABI.236
ATATTTTCAAACTTTTAATTTTTGTTAAAAACTTTTCTGAAATTTATCTTTTATGTTATTGCGATTTCATGTTGAAAAATGTCAGTTTCAAATAATGAAAAAAGATTAGTTAATCCAAAATTAGAATTATTAGATTTAGTAAAGCAGAGAAAACTTTTGACAGATTCTCTTAATTCATTAGAAAAGCAAATTTACCTTTTTGAAGGAAGCTATCTTGAAGAAACTGCACCATATGGTAACATTATTAAAGGCTGGGATAAATATTTGATCACATCGGGGGGTATGAATTCTCAAAATTGTCTTAATAGTCGAATGTCCGGTCGAAAATTTCGAGAATCTGATCGTTTGTTTTCAAAATCTTCTGTCACTGCAGGGCAGTTTACTAGTGGCACAGATACCAATGAAAAATTAAATGAATTTGTCAATGGATCCGGTGCAGACGACAGCAATACCGGTGAAAATGAATTCACCGGTGATGTTACAAATAATTCTCAGAGTGATCCAAGCAATGTAACAGTTCCGTCTAAAAAGAAAAAATATAAGCAAAAAAATTGAATTTGTCTACTGTAACTATTTGCTCAGTAAGCATCGTTGATAGGCCCAAGAGGATTTTGTTCCTCGTTGATTTTATTCCACACATATATATATATATATATCAACTAATTGAAATTACAATAAATAAATCGCTCGTAGTTTTTGTTTTATTGAATGTCTGTAACGATATAAATGATATTTTGTACCTGCATTTTCCGAGGTGACCATGTTGTAGTTGATGTGTTAATGACAATAAATTTGATTTCTG
>AAA.454ESTABI.237
AAAATATTTAAATCATCATACAATTTTTATATATTACAGTTAAAAATGCACTCGTCAAACTCAGTTTTAGATTCAAATGCATATTATATCAGCGAAGTTCCTGGAAGTAGTCGGGAAACTTACGATATGTTTCAAAAACTCTCAAAGACATTTGTGGATAATTCTTTTGATTTTTCACAATCTTGGGATTTGCAAAAAGCTTTAGTTATCACAAATCCATTATTTGAACGCGAATTTAAAGAGAAAAGCAAAGAATTGGAAGAGAAATCCTCGTATTCCGAACATTGGGACGTTAGATATGGTTTTCTTGCAACAATTAAAGAAAAAATGATTGACAAAGTTGCTCACGACGGCTTAGAAGTTAAAATGTGTCCTTATAATTATTTGGGATACAATGTTGCGGGTGTGCATATTAGTCAAAATGCAGACGTGTGTTTAACAGAAGCACGAGGTAAAATTGTGGCAGGCGATGAATTAGTACTTATTTTATTCAAGGTAATTACTTAATAATTAATAAACTTGAATTTTAATTTATTATTACATTTTATGATATAACATGAACATTTTGCTTAAGTTATTATATCTCTGTAAAAATTTTCTTAAAATATTTATTTTAACGAAAGTTTTAAAAGTTTATATGGATTTATTTTCAGTTTCTTATAATATATATATAAACAAGGAAAACATTTATTAATCGAGTTATTCAAATAAGTCAATGATATAGACTTATTAATATCAAAACGGATTAAATAGATTTATATATGACCAACAAGATCAGTCTAACACTGATTAATTATGGATTCGATATAAATCAAGTTTATCGAAAAGAAAATAGTTATTTATTGCTTGAAATCGTGAATGAAAGATTCCTCTTTTATTATTGAGACTGAATAAGTCGAATTCACATAACTCACTTTAATAGAAATCAACTGTTTAAGATGAATTATGGGAAAATATTTTCGATGTTTATTCAATATATAATTAATATTACCAAAAGAAAGAAAAATAATCGCTTTTGAGTTTATACTGATCAAATTTGTTGATTTGTGGTGAAATATAATTCAAA
>AAA.454ESTABI.238
GCATTTATAAATACTCCAATATTTTCATTATTCTCGGAATCAACCACAAAAGTGCTAACAAGAATCGAGAACAAATACTGCATGGCATCGGAATTGCTACATGCCGAGTTTACGCTGAAGAGGATTTTGAAAAATACTGACTCGAGCTTTGTCATTCCTGGCAATCCGAACCTTTTATGCACCCAGTTGCCGTCTCATTGGAGAATCAACAAGGCGTTGGTGAAAACGTTTAAAGTCTTTTCGTTGTTGCCGGTTGCCGATGGGACCCAGGTAATTCTATCTGCTGGAAACAATGAGAATGTCTGTGCTGAATTACGCGGCAATCATTCACAGATGAAGAATCAATCTGCGATCTTTCAGGATTTGCGATTTCTCGGGAAAAGTGGACGAGGAAAGCGGTTCAATATCACAATCACAATGGAATCCTATCCGCCGCAGGTGTCAGTGTATGCTAACGCGATCAAGGTGACAGTTGATGGGCCGCGGGAACCCAGATCAAATAATGGTATATCATGGCAACAGTGTTCCATTTTGATTGAGCGCATTGTCAGGAAGTTCATTGAAAGTTAATAAGCCTATTCGTCAATCTCCGTGTAAATTTCCCACATATAGTTCTCCTGTTATTGAAAAGCAGCTCCTTTTGGACGTCATTCAGCAGACCGCCGACATACGGAGGCTCAATTTAAAACGACTTCATCCGTTATCAGACACAGATATTGAAAAATTTATTAATGATGTGTACAAACGTCGAAAGAAATGTCTTTCTTTATCTCTGATGACCTCGATAGACGAGAGGGAATGATTAAGAATTGAGAATTGCAATGAGCATATAATAGATATATTTGCAGCCCCTTATTAGCTCATTCAAATGAATCACATTACCAAAGAGCTTTCAAAAAGAACTGCATAAAGATGTCAATGGTGATGCCAATGCTGTAGATAAGATAGAGCAGTTTCTATGCCAAAGGTGTTGAGGCTCAAATAACTATTGATATTTTCATATTACCGATCCTTTATTATTATTATTATTATTATTATTATTAATATTATTATTATTATTAATATTATTAATATTATTATTATTAATATTATTATTATTATGATTATTATTAATATTATTATTATTACCATTATATTATCCGTTATAATAATAATTATCAATTATTGCTATGTAAATTCCAGATGTAAAATCCCTTATTCAATCCAAGATTGGATATTGCTCACAATGATTTAGTTATAGCGATTATCTTGTATTTTATTTTATTTAGTTTTAAGATAAATTTGCAAAACGGTG
>AAA.454ESTABI.239
GATATAAAATTTTATATTTAAATCGAATATTTCACAACATCCAATTCCAATTTGATTTTTAATTAAAATGAAATTCAAATTTTTTTAATAAAAAGGCAAATAATTACACAAATATAAATAATTTCTTCTTTGAACCAAAGAATTTCTAAGAACTGAACTCTTTCACATGTTTTCGCTATTCGATTCAGGTCAAAATTAATTACTTCACAGGCTCCTCATTTCTTCCCTTTTTGATTTGATATGCTGAGGTTGTGTAATTTTACAAAATGTTAAATAATAGGAAAATTATTAAAATAAAATAATTAATTAAAGATAAACAAAAAATCAATATCAATATTTTCTGGGGGAATGGGTATGTGCTGACGTCGATTGACGAGACGGGTACAAAAATAATAATATAAAATTAATTTGGGATCACTAGAAAAAGTTATTAAGAAAATACAAATTAATTAATTAAAATGACTAAAACAAATAAATTAAATTAAGGATGAATTCGCCGATTTTAATAAAGTTAATTATCTAAGGGAACTAATTTTTCCCTAATATCATTTGCTCTGAAGTTTACTCCTGATAAACGGACGAAGCGGTTAAAAGATAAAAGAAAATTATTCCACTAGTTCCCCGGGAGTCCAATCAAAATTCTACAAAAACTAATTAGTTATTGAGAGGAGATTTCTATATAAAGGAGTCGGTAATCAGATAACTAAAACACAATTTTCCAAACAAAAATATTGAGCAAGCAGAAATATAAAAATTTATTGTGAATTTTTGAAAATCGAAAAAGATAGAAATTAATGTCGGATCAGACTTGAGTCAAGAAGATTTTGGGATCTAGAATTTTATAGATTAAATGGCAGCTTCCCATTGGGATTCCTGTTGGAAATTGAAAATCGTGGTGTAATTGTTAGTATCAAATAAAATTTTCAGTGTTATCTAAAGCAGAGCTTCCCAACCAGTGTGCCGCGGCCCACTGGTGTGCCGTGAAACATTTGCGATGCGCCGTAGGATAATTGTGGATTTTTTAAAATTTTCTTACAAATTATCTATGAAGTGATAAATATTGTTCGACTAATATTATTACTAATATTAAATAATTAACATATTATTATTTTTTTCAATTAAGTATAATAAGTTGAAAATTCAGTAAAGTAAAAAGAAAGTAGGCTCTGCAAGAAATATAACGAGTGAATGAATAGTCACATGTCGATATTCTTTTATTTAGTATTCAGTTTAGTTTCAAGTATAGAACCTAATATAAGCAAGCTTTGTTCTCAACATCAATGTCAGATATCACATTAAGCTGCTTTATAAATGTAATACACAATGT
>AAA.454ESTABI.240
GATATAAAATTTTATATTTAAATCGAATATTTCACAACATCCAATTCCAATTTGATTTTTAATTAAAATGAAATTCAAATTTTTTTAATAAAAAGGCAAATAATTACACAAATATAAATAATTTCTTCTTTGAACCAAAGAATTTCTAAGAACTGAACTCTTTCACATGTTTTCGCTATTCGATTCAGGTCAAAATTAATTACTTCACAGGCTCCTCATTTCTTCCCTTTTTGATTTGATATGCTGAGGTTGTGTAATTTTACAAAATGTTAAATAATAGGAAAATTATTAAAATAAAATAATTAATTAAAGATAAACAAAAAATCAATATCAATATTTTCTGGGGGAATGGGTATGTGCTGACGTCGATTGACGAGACGGGTACAAAAATAATAATATAAAATTAATTTGGGATCACTAGAAAAAGTTATTAAGAAAATACAAATTAATTAATTAAAATGACTAAAACAAATAAATTAAATTAAGGATGAATTCGCCGATTTTAATAAAGTTAATTATCTAAGGGAACTAATTTTTCCCTAATATCATTTGCTCTGAAGTTTACTCCTGATAAACGGACGAAGCGGTTAAAAGATAAAAGAAAATTATTCCACTAGTTCCCCGGGAGTCCAATCAAAATTCTACAAAAACTAATTAGTTATTGAGAGGAGATTTCTATATAAAGGAGTCGGTAATCAGATAACTAAAACACAATTTTCCAAACAAAAATATTGAGCAAGCAGAAATATAAAAATTTATTGTGAATTTTTGAAAATCGAAAAAGATAGAAATTAATGTCGGATCAGACTTGAGTCAAGAAGATTTTGGGATCTAGAATTTTATAGATTAAATGGCAGCTTCCCATTGGGATTCCTGTTGGAAATTGAAAATCGTGGTGTAATTGTTAGTATCAAATAAAATTTTCAGTGTTATCTAAAGCAGAGCTTCCCAACCAGTGTGCCGCGGCCCACTGGTGTGCCGTGAAACATTTGCGATGCGCCGTAGGATAATTGTGGATTTTTTAAAATTTTCTTACAAATTATCTATGAAGTGATAAATATTGTTCGACTAATATTATTACTAATATTAAATAATTAACATATTATTATTTTTTTCAATTAAGTATAATAAGTTGAAAATTCAGTAAAGTAAAAAGAAAGTAGGCTCTGCAAGAAATATAACGAGTGAATGAATAGTCACATGTCGATATACATAATGTATGTCCAAAAAAATTATTAAAAATATTTTTGTTTTCAAAACTTAACAGAGATTTTTTTCTATAAATTTGTAGTATATTTTTTTAGTGTGCCACTATATTTTTACAAAATAGTTACCGTGCCGTAGACTGAAAAACGTTGGGAAGCACTG
>AAA.454ESTABI.241
TAAGATAATCATAGAGGGAATATATAAAATAAAAGAAAAAGACGATCGTATCATGTTGTGGATATTTATGGGTCAAATTAACATCACATTTATTGCAAATATAAAAATAATGAATTTGGGATTAAAATGAAAATTATATCCCATTTCCACATACAACTTGTGTAAAGATGAATTCACATTTATCTGGTTGTGTAGAACAGAGCTTCCCAACCAGTGTGCCGCGGCCCACTGGTGTGCCGTGAAACATTTGCGATGCGCCGTAGGATAATTGTGGATTTTTTAAAATTTTCTTACAAATTATCTATGAAGTGATAAATATTGTTCGACTAATATTATTACTAATATTAAATAATTAACATATTATTATTTTTTTCAATTAAGTATAATAAGTTGAAAATTCAGTAAAGTAAAAAGAAAGTAGGCTCTGCAAGAAATATAACGAGTGAATGAATAGTCACATGTCGATATTCTTTTATTTAGTATTCAGTTTAGTTTCAAGTATAGAACCTAATATAAGCAAGCTTTGTTCTCAACATCAATGTCAGATATCACATTAAGCTGCTTTATAAATGTAATACACAATGT
>AAA.454ESTABI.242
TTATATTGGATGTGTGTGTGCTCGTGGTAGAGAAGATTTGTAGTTTACACACGCCCGATCTATGACCGTCGCCTGTCAGATGTTTTTCGATCGCAAGTAAGTGTGCAAAATACACACTGATTTCGGCTTGAACTTTTACCGTTGGTATTTTTGGAAAAGTCAAATCAATTTCTTCGTGAACCTAGTTATGATAATCGATTCTCACCGTCGCAGCATTTCAATCAGTAGTTATAGGGGAATTTATTTGCGAAAAATATTCAGTTATCCGATTTCTCCAAATAACATCAGTTGTAATTGAATCTCCTCCGAGGACTATTATCGGGATCGATTCGCTGGAAATATGTGAGTAAATTATATTTGGTGGGAATCTCAATTATGAAGGAGTTAATTTTAGATTGATTCTAGTTGTGTTTACTCACACATGCCTTTGTCAGTCATATACGCTGCGGAGCTTCTCTCTTCACAAGTTTTAGATATTCCGATGGGTCAATGGAGTTGGATTATCCATTGCCTGCGTAAATGGAGATCGTTCCTATGTGATCATGAAATTCCGGTTCCACTTATTTTATGTGGATTTTATTTAACTTGCTTCTTCCTTTTAATATGCATGATTTTGATTATTGTGTAAGTTCTAATAAA
>AAA.454ESTABI.243
TTATATTGGATGTGTGTGTGCTCGTGGTAGAGAAGATTTGTAGTTTACACACGCCCGATCTATGACCGTCGCCTGTCAGATGTTTTTCGATCGCAAGTAAGTGTGCAAAATACACACTGATTTCGGCTTGAACTTTTACCGTTGGTATTTTTGGAAAAGTCAAATCAATTTCTTCGTGAACCTAGTTATGATAATCGATTCTCACCGTCGCAGCATTTCAATCAGTAGTTATAGGGGAATTTATTTGCGAAAAATATTCAGTTATCCGATTTCTCCAAATAACATCAGTTGTAATTGAATCTCCTCCGAGGACTATTATCGGGATCGATTCGCTGGAAATATATTGATTCTAGTTGTGTTTACTCACACATGCCTTTGTCAGTCATATACGCTGCGGAGCTTCTCTCTTCACAAGTTTTAGATATTCCGATGGGTCAATGGAGTTGGATTATCCATTGCCTGCGTAAATGGAGATCGTTCCTATGTGATCATGAAATTCCGGTTCCACTTATTTTATGTGGATTTTATTTAACTTGCTTCTTCCTTTTAATATGCATGATTTTGATTATTGTGTAAGTTCTAATAAA
>AAA.454ESTABI.244
TTATATTGGATGTGTGTGTGCTCGTGGTAGAGAAGATTTGTAGTTTACACACGCCCGATCTATGACCGTCGCCTGTCAGATGTTTTTCGATCGCAAGTAAGTGTGCAAAATACACACTGATTTCGGCTTGAACTTTTACCGTTGGTATTTTTGGAAAAGTCAAATCAATTTCTTCGTGAACCTAGTTATGATAATCGATTCTCACCGTCGCAGCATTTCAATCAGTAGTTATAGGGGAATTTATTTGCGAAAAATATTCAGTTATCCGATTTCCCCAGATAACATCAGTTGTAACTGAATCTCCTCCGAGGATTATTATCGGGATCGACTCACTGGGACTAAATTGACTCTAGTTGTGTTTACCTGCATATGCCTTCATCAGCCATATTGCTTCGGAGTTTCTCTCATCACGATTTCTAGAGATTCTCGATCGGTCAATGGAGTTGGAGTATTTAATGCCTGCGTAAATGGAGATCGTGTCTATGTGACCATGGAATTTCAGGGACACAAATTCGCGTGGATTTATTTAATTTTTTCTACTTTTTAACATGCATGATTGTGGTTATTGTGTAAGATCTAATAAATTTGTGTAATCGTTTT
>AAA.454ESTABI.245
ATAGCAAAACTTTCAGATCACATAAACTTTACAAAAGAATTTAATTATTTTTTAAATCTTTTTTTAAATAAACATTTTTAATCACATTTAATCGATCAATATTTTGTTAAGTTTTTAATTTCCTATCAGATTCTGAATTAGATAAAAGCATGTGTGTCGGTTGTGATTTCGATTGACTTGAACTGATTTGATTCATTTTGATCTTTGAGGCCAATAATTCAGTTGGATAATACACTGGAACAAAATGCACTTTTTTACATTATTTATATCTTTATAACTATTTCTTAAATCAATAATGATGTATTTTTTAGTGATGATGTTAATAAATGCTTCATGAATTTACTCTCGACCATCAATGATGTCATAAAAAATCCAAAATCAGGAACAAATGATAAAAGTGATGCCGAAAAAACTTATCAAACATATAAAAATATGAATTATGGATTTCTTTTTGATTGTTTTTATGGATTGTTGTCATTCGCGTTGACGTGCGAAAAATGTAAATTTATTGTCAGTAACAGATTCCAATTGTTGAAATCTTTATGTCTTCCAGTTCCAAAAACCAGTGACATTATCAAATTGGAAAATTGTTTAGAATTACTCTTTGAAAAATCTAAAGTTGAAATTGAAGATGCTATGAAATGCAATTGTGTCGGTGGAACAAAAGATGTTTCATTAATTAATGAAATAGCAATCGGTCCAAAATATTTATTCGTCTATTTAGACCGAGGATCTCTTATGATTGATGGTGAAAAAAAAACTACCTTTGTGACATGTTCTGATGTCATTGAGATTCAAACTACAAGTAAAATACTTCAATACAAATTAATATCTGTAATAGATCATATCGGGACAAGTGTCAACGGACATTATTTTTGTAAATGTAATTATGAAACAGAGAATTGGTATATACTAAATGACACTGATTGTAGATTTTTGGGTCCATGTTCAACTGATAAAATTGTTACGAAAAATGCGATTGTTTTTATGTTGAAAAAACTTAAATAAGAGTTTATGACAAAATCAGAATGTTTTCTGTAATGCCTTTTATGCCTGTTTCCAGATTTTACGCTTTATTATTTCGCTTTAGGTTTAGATTCCCTATGGGAAAGATTTGGAAATTTTTACACTTATTTTATAATAAACAAAGATGTTTACTTTTATTT
>AAA.454ESTABI.246
AACAAATATACAAGAGAAATGCGAGGGATAAATATGGCGTATCGAATGTAAAAATATTAGAAAATGAAATCATGAATATATAATTATTTACCAGATTCCAGTTCGTTGAATAAGTGGGAAATTATTTAGAAAACTAATTAATAAAAAATCTCATTTTTGAAGCCAGTTATAATTAATACTATCTCCGTTCCACAAAAGTTGTCACATCTGGATATTTTTGGTCCGATTATTGAAAATGTATGCTATTTGACTAATTTTGTTAAAAATTTGCTAAATTTCTACTGTTTTAATTATTTTCTAAAAGTGCAAATTTAAGAAAAAATTAGTAGTATTTAGTTAAAAAATTAAAGAAATAAAGTACTAATAGTATTATTCACAACACAATACTAGTAGTATTACAGTGTGAATGTGCCTTGTTAAAATTTGTAAAATTACCAAAGTGAAAAATCACGTACTGTTTACATACAGCAAGACAATGCCAAGCCTCATTTAACAAATAATGATTCTGCTTTACAAGAAGAACTTGTAAAAGAAGGTTGGAGTCTGCAATTGAAATCTCAACCTCCGAATAGTCAGACCTAAATGTTTTGGATCTTGGGTAACCCTTTTCAACAAGCTATTACTTTTGAAAATCGGTCTAACACAAGCGAAGCTATAGCTATAAAAGTTTTATCAAATGGAACAACATTTATGCATCAAATGTGACAACTATTGTGGAACAGAGGTAGTATAATAATTCCAATATGCCTCCACTATACATTTTGATTTGATTGAAATTAATTTGAATTGATAATTATCAAAGATCGCATAATTTATTAAATGTTTATTGTTTTATGAAACAGATAATTTCTCCTTTGACCAAGACCGTTATGAGGTCATCGTAGGCCCTAGGCTTTATTGCATTCATAGGCCCGCGTCCACCCTTTGTCAATTCTGCATTAAAACAAAACAAACATTCAATCTGAAATAATGTTTTGTAATGCTGATTACCATGATGCAAAAAATGGTAATTGGTTTATAATATTTTACGTGAATGTTTTAAAAGTTTAAATTAATTAATTTAATAAAATTAATTTAACTTGGGTCTATTTGGAAGCAATGGAAAAAACCTTTTTTCGTATTGAATTTATGTAAAATATTTGGT
>AAA.454ESTABI.247
TTTAAATTATTGATTTAGGAACCAATAAACGTGATATTTATCGAGATGGGAGATTTTCAAAGTTTCAAGAAGCACTTGATGAAGGGCAATGCGGAGGGAGTGATGAATAATTTGAGGGGGGAATTTGTGGATAAAATTGTTGATAATGATAATGGATATTTTCCAATTCATATCGCATGTTGTGATAGATTTGTTGCGGTTGCCAAGTTGTTACTTGACCGCAACTGCAATATCGAATGTGAGAGCAAGTCAGGAAACAGACCGATTCATCATGCAAGCTGTTATGGTCATTCAGAAATAGTGAAATTATTGCTTGACCGCAACTGCAATATCGAATGATGGAAAGAGTCCACTGGATTTGGCAAAGCAATGTAATCGTGTTGACTGCATGAAATTATTGACTCATATGGAGAAATTATTCGCTATCATTGAACGGGATGATCCAATCGAAATTGAAAAATTGTTCATATCCTGCGAATTCATTAGAGAGAATATTTATACTGGATTGAATGTGCTGGAGATGGCAATGACGAGTAATGCTGATAAAATCATTAAATGGATTCTTGATAAATCCATTGATAATAAAGAAATTGATGAGGTAATAAAAGAGCTGACAGCAAAAGACAAAGAAAATGCAAATTTATTGAAAGAACGCATTCTTTATCTTTGCATCACTCGTCATCACATGAGAGGATTTAAAAGATTCCATTCAGCTGAGGTCATCAATGGGCAGCGCAGAATTGTCGGACCAACATTTCTTGAACTGGCAGTTGAGCACGGATGTGATTTGCTAATCGATTTGATTATGCGGAAAACAATTTATGATAAATCGTGAAGAAATAGTTTATTGATTTATATTTGAATAATAAATAATTAT
>AAA.454ESTABI.248
TTTAAATTATTGATTTAGGAACCAATAAACGTGATATTTATCGAGATGGGAGATTTTCAAAGTTTCAAGAAGCACTTGATGAAGGGCAATGCGGAGGGAGTGATGAATAATTTGAGGGGGGAATTTGTGGATAAAATTGTTGATAATGATAATGGATATTTTCCAATTCATATCGCATGTTGTGATAGATTTGTTGCGGTTGCCAAGTTGTTACTTGACCGCAACTGCAATATCGAATGTGAGAGCAAGTCAGGAAACAGACCGATTCATCATGCAAGCTGTTATGGTCATTCAGAAATAGTGAAATTATTGCTTGACCGCAACTGCAATATCGAATGTGAGACCAAATCAAAATGGAGACCGATTGGAAAAATGTCGAATCTATTGACAAAACCAAAGATGGAAAGAGTCCGCTGGATATTGCAAAGGAATATAATCGTGTTGACTGTGTGGAATTATTGACTCATATGGAGAAATTATTCTGTATCATTGAACGGGATGATCCAATCGAAATTGAAAAATTGTTCATATCCTGCCAATTCATTAGAGAGAATATTTATACTGGATTGAATGTGCTGGAGATGGCAATGACGAGTAATGCTGATAAAATCATTAAATGGATTCTTGATAAATCCATTGATAATAAAGAAATTGATGAGGTAATAAAAGAGCTGACAGCAAAAGACAAAGAAAATGCAAATTTATTGAAAGAACGCATTCTTTATCTTTGCATCACTCGTCATCACATGAGAGGATTTAAAAGATTCCATTCAGCTGAGGTCATAAATGGGCAGCGCAGAATCGTCGCACCAACATTTCTTGAACTGGCAGTTGAGAACGGATGTGATTTGCTAATCGATTTGATTATGCGGAAAACAATTTATGATAAATCGTGAAGAAATAGTTTATTGATTTATATTTGAATAATAAATAATTAT
>AAA.454ESTABI.249
AAGTATTTGATTTTTATTCAAAATGAAAATAAATGAAATATCAGAATAAACAGATCAAAAGTGATCAAAATTATAAACGATTTGAAATTGTAATTTTATTTCTTCAAAACTAACTTTAAAACAAGAACTTGTCATTTGTGTAAAACTGATCCATATGGGCATTTTAATCTACATGTATAATTAGGAATGTTATTTGTGTAATAATGTTTAACTAAATCCGTCAAATTGTAAAATTCATTCCCAAATCCTTGAATAGAGACTCGCTCTGTCAATGGATTTTTGTATAATTTATATTTCACAATTCCCCGTTCGGTTTGAACTGAAAGGACTTGTCTATCACCTTGGACGCGGATTAAATACCCACCAATTTGTTGAACTTTCGACAATACAGCAGCAGCTTCTTCTCTTGTTCCATTGAATATAAAATCACGCATACAAATTTCTTCTGAATGACTCTCGCTCGGAATCGGGGGCAAATCATCTCTGCGATCTAAAGTAAGAGCATTAATATTCGGATACGGTGGAGCACACACAGAATTTCTGTTATCAAATTTCAAAATCTTTTCATTGTTTGTTTCTATGCAATTTTCCATTAACCTTTCATTTGGATGAATTCCCTTTGGAATCGGAGGTAAATTACTTTGAAAATTTAAATTAGCGTTATTAATAATCGGATATGGTGGATAAATTTCTGGATTTGTGAAATTTACATTTGGTGCCGAAAGCTGACTTTGAGAATGCATCATGCCCTCCTTGAATTTTCCAATGACATACAACATTTCCTGTTCCGATGGAGCGGCAAATGACAATTGAGAATTCGCATTATCAATTGGTTGTAAAATAAAAACCCAAAGAGGAGACTTTTTTCTGTTTTTGAGAACATGAAATTCATTGAATTTTGAAAGGACATTTGTTGATTTCGGGCTTTCAGACAAACAATTTTCATAAATATAAATATTTCCCTCGAATACGATTACGTAACATTTCACCCATTTATGTAATGACATTTTTGAAGTTTTAGAAGTTTCTAGAATTCCTGAAAACGTTATGTTTGGTTTTCTTAATAAACTCTGAGCAGGTTCCTTTAACATGACGCTCATTATTTAAACAAAATTGTAGT
>AAA.454ESTABI.250
CACTAAACTGAACCGAAAACGAGATACATGTTGCCTCTTGCAAACATATCATTGCGCAATCAAGATTTGACAGGACCGGAAATGTTCCGATATTTCCTAGGCTATCGTAGATTGACAGAGCCCTTAAATATTTGAATGTCATGGGCATTGTTTTAATGAACGGATAGCCAAACACCTCTAGTTCACAGAGGTTGAAAGGTTGCTCCGCAAAAGGTTTGGATATAGCTAGAGTTCTTGCATACTAAAATAATAAATCATTTTATTTCTTTTAAATAACTAAACTAATCTCGTAAAATTCAGAGTGGTAATGAACTCACCTCGGGGCGGAGGCCCCGCATAATATGAAACATTGACAAAATCATTGTTATTATTAGAGAGGGACGTTGAACTTTTATAGCTAACATAGAACGACAGGAGACTTGTTCTCTGTGTACAGCAGTCAGTCCGACTGTAAATGACAACCTTTGTAACAACGGATAAAGAATCAAGAATGACGAGCCACCATTTATCGTAAATAAATGTTTCGCTATGATAACAAGATCCCTTAGACATACTCCCATTGTAATTTCCGTCCACCGCCTTATCACTTGTCCACTGAGAAAAAGCGTTATTCGCAAAGGTCGGGCGGCCTATTGATAAAAGAGAATTTTCAGCTACGATTATTTCGACAATAATAACTAATAAATAAATGTTATTTTGAATATTTTCTCATTTTTACC
>AAA.454ESTABI.251
AATAAATAAATTATATTTAATTATCACTAAGTTATGAAGAAAAATCGCCGCCGGTGTGAAAGTAGATAAAGCATTTGACTCCGAACTGAACCGAAAACGAGAGACATTTAGCTTCTAGCAAGCATATCATTGCGCAGTCAAGATTTGACTGGACCGGAAATGTTCCAAAATTTCCTAGGCTATCATAGATTGATAGAGCTCCGAAATATTTGAAGGTCATGGACATTGTTTTAGTGAAAGGATAGCCATATACCTCTAGTTCACAAAGATTGATGGCGTCCTCTAAAGATGGCTTGGATATAGCAAGAGTTCTAGCATACTAAAATAATAAATCATTTTATTTCTTTTAAATAACTAAACTAATCTCGTAAAATTCAGAGTGGTAATGAACTCACCTCGGGGCGGAGGCCCCGCATAATATGAAACATTGACAAAATCATTGTTATTATTAGAGAGGGACGTTGAACTTTTATAGCTAACATAGAACGACAGGAGACTTGTTCTCTGTGTACAGCAGTCAGTCCGACTGTAAATGACAACCTTTGTAACAACGGATAAAGAATCAAGAATGACGAGCCACCATTTATCGTAAATAAATGTTTCGCTATGATAACAAGATCCCTTAGACATACTCCCATTGTAATTTCCGTCCACCGCCTTATCACTTGTCCACTGAGAAAAAGCGTTATTCGCAAAGGTCGGGCGGCCTATTGATAAAAGAGAATTTTCAGCTACGATTATTTCGACAATAATAACTAATAAATAAATGTTATTTTGAATATTTTCTCATTTTTACC
>AAA.454ESTABI.252
TTGAATCTATGGCTTTATTAAGAACTACTAACGCGATTAATATATTACGTAAAAATATATGCAATACTGCTATATTGTCTGAATTTCAATATAAAAAGTTAGACTTACAAGAACTTAGAAAATTTGCATTTTCAGATCCCAATTGTGGAAAGGAAGTTAGTGAACATATTGTTTTACCCGACGGGCTGGGAGAAGCAATTGGCAAGCGTAGATATGAATTATTAGCAGAACTTTATGGAGAAAAAGCTTGGGGCGAAGATGGTGTAAAACTTCGACCTAATTCTACTATAGAAAATCCAAATTATATTGCAAGCCATAATTGGCGAAGGTCGATGGTCTGCACATGTTTCGAGCACAGGAATAGCACCTTCCATCACATGATCTACAAAGACATACCAATGCGTTGCCTATGTGGCCATTGGTTTAAGTTAGTATCATATGAGGAACACTATAACATCATTAATACGGCGAGAGAAAAGCGATATAATGAACTTAAGGATTCAGCTGAATTGAAAGAGCTTGAAATGGAATTGAAACAACATCAGGATAATTTCAATGAGTTATCATTCAGTGGTAAGGCTGTTAGTGAAGCATCACCAGAGGCACGTGAAATAATGGGTAAAATGAAAGCGGCATGGAAAGGCATAATTAAGTCGAGGAAACAAATTGAGCATATTCTGGATAACTAGCATCGTGCGCTATTGAAAATTAATTGAACTTGAGTGCAAAGTCCGGGAATCGATTTAGCGTGTCAAATATTAGAATTATTTGTGTAAAATTTATTGATTTTCTTTTAAATAGGTTTAATAAATTTCCAACGAGGAGAGGTTGTGAATAATTATACAAATGGAGATTTTGATAATATCAATGTTGAGTATTGGTCAGATTTTATATTCCACCTTTATCGATTTTCACTTTATACTATATTTCATTTCTATAGGTTT
>AAA.454ESTABI.253
ATATTGAGATGTCCAAACTTTAGAATACTATTCATCTTAATGACAGATGCGAGTAATTTTGAGTTGGGCGCAGTATTAGGGCAACAAGTTGAAGGTGAGAAAGATCACGTAATTGCATATGCCAGCAGAACATTAAAGCCATATGAAAAGAATTATTCTACAATTGAGAAAGAAACATTAGCATTGGTTTACGGTATAGCAACGTTTAGACAGTATTTAGTTGGCAGAAAATTTGTTGTATTTACTGATCATAATCCATTACAATGGTTGATGAAACATCAAGATTTGGCCACCAAATTGATCCGATGGTCAATAGCCCTACAAGAATATGATTTTCGAAATTGAAATATCGAACCGGTAAATCAAATGGAAATGCGGATACGCTATCATGAATCCATGTAAATAATGAGAGTAAGAATAATGAAACGAATTATAATAATGCAATATTTATGGCAATCAAAACCGCTAATAATTTGCAGGAACTGCAAAAAGATCAGGAAAACGAGATGAATTAAATCAATTGCGGAAACATGCAGTCACGATCAAAAAGAAGAGTGACTGGAAACATGTAGTTGACGAAAAACATAAATATATCATTCATGATAGTTTATTAAAATGTGTTAAAAATGAAAATTTATTAATTGTAGTTCCAACAAAACATCGAACAACATTAATGTTGATATACCATGATGGAGCACTAGGTGGACAATTATCCGCTCGGAAACGTTATCAAGATTGAAACTAAAGTATTATTGGGACACTATTGAATCAGATGTCAGACAATGGTGTCATACTTGTGAATTGTGCTTAACCAGACG
>AAA.454ESTABI.254
AGAAGAAAAAGCTTTGTATATTAATCAAATAAAAGAATTGATAGTTTACAAAGAACCAAGCTTATTAGATAATTTTTACGAGGTTTACTTAAACTTCGTTTTGTTAACTCTATTTGATTTTAATTAGATTTTATTAGGATATTCTTGGACTATTAATTGAAAGAAATGCCAATGTCCGCGTAACTGTTATTGATTTTATTGAGAATGCATGTAAAGTCGATTCTGATTTAGTGAATAAATCTGTTGAAAGATTGAGATTTTTAATTGAAGATGAAAGCTTCAATGTCATGAAGCGACTTGCTACTGCAATGATGACAATTTATCCTTTAAGTTTATCTCAAGCAATTAAATTAAAATCAAGTAGTGCAGATGATATTGAAGCTTTCCAATATTGTCTAGTAATTGTTGAAGCGTTAATATCGAAAGTTGATTCACCAAACGGTGGAATGCTTTTAATGTTAATAAAGTTGATGGAGTGCATAGTGATTTTGCAATCTCAGCGCTTTCCAGATTCAGAAATACCGAAAGGCAAGGAAAATGATCTTAGTCTAGATAAGATACCGGCAGATTTGACAATACCTTGTCTGCAAATTGAGATTTTAGAGAAATCGGGATTACGCTTATTCAATGTCCTGATAAAACTTCTTAATCGCGAGCACTCCTCATCCTCTCATATTCACACTTTACTCGCATCGTTAACTAATATCGCTAAGCAACGTCCACAGTTTATGAGTCGAGTTATTGAGAGTTTTGAATTAACCCATGTAAATATGCCTGATAAATTAGGTGAAATTCAAGTAAACTCTATTCGAAAGGCCCTGAAAGGCAGTCTTCTGTCTTTATTAAAACATCCCTCTTGCTTAGAGTTCCATAGTCAAGTAACCACTCTGTTAATTGATCTTGGAATGACTCAATCTGAGATTGTTCGGGCTTTACCAAAAGCTGACGAAGTATCACAAATGAAACGAAAAAGAAAAGAAGAAAATAATTTGTCAAGTAAACGTGCAAGAACAAGTGTGAATGCTCATTCCGATTATTCTGATCTCACATACAATGACAGTATTATCAAAAAGTTTGCTGCTCCATCTTTAGAGCAAAAATCTCCGTCACTAAGGAAACCAAATTACGTGGAACAGTTATCCAAAGAACTATTACCAAAATTAAATACAGTTATCAACGTAACAGATCTTGTGTTGTTG
>AAA.454ESTABI.255
CAAAGGATATAAATACTGGAATATATTTTCACACGTCTTCAAATCAAAAATGCCGTTGAAAGTATCGAATTTGACTGTGAAGACTTATACTGCAAAAATAGCATTGAGATACTTAATTTTATTGAAAAGCTTTACCATGCTGTTCCAGCTAAATTAAAAACAGTTTTTGGTAATAATTTAGCGCTTACAACATTTCCAAATTTTGCATTTTTAACATTGAAAGATTATGTCAAGTGTTCATATCCTTTGTCGAGCAAGGAAGCAGAAATAACATTATGCTTACTATCAGTTGTTTGGAATATCAGTGATTGTAGTGAAAATTTTGTTAAGCAATTAGTAGATTTTCCCAATTTTAAAGAATACATATCAGTCATAATAAGAAAATTTGATCCTGCAAAAGAAGACGAATATAAATTTATTATGGCCGCAATTAGTATAGTAAACAATATTGTCAGAAGAGAGAAATATCGATATACTTTCGAGGCTATGATTTAAGTGATAAAATATTCACTATTTTGAATATGGACCAGACTAATGAAAGTTATCGGCTATCCTTAATCTTTTTGGTTTGTTTTTATTTTCCATTATCAAATCAAAACGAATTTCAAAAACTTATTGAAAGATTGAAAAAAAATCTTTTAATTTTTCTTGATGGCGTTTCTAATTCTGATAATTTTCGATATGAAGGTTTATCATCGATTGAGCTATTGGAAATGGTGAAATTTAGCGCGACCAATCAAAATGTCAGAGCGTTTTATTCCACAAATTTGACCTTGAAAACGACTTTGATAAGATTTTTGTGTAGAAACCATCAAATCGATTTAGTAATTTCGATTATTGATTTGTTGTATTCTAAAATTACAATTTTGGAACTCGAGAATTTATATGTGAGTAAAGCTGAAAAATTAAACACAAAAGTTGTCGAACAGTTTAAGAAACTGCAAAATCAAGTGAAAACTCATTTGGCGGGATTAAGAACTGAAACTAACCAGCTTATTTAAACAAAACTGTTTGTTAATTCGGTTATGTAATTTTGTGTGGGTTTTTGTCCAAGTTTCTATTAGGTTTTTGATCTGATCGGGTGTTAGAGACTTCTCGGTGCAATTATTGATTGCTGAGGTAAACATGAATTCCTTGGGGCCGCAATACCGTCTCAGTGATCTTCTATCAAATGTGACAAACTGATTTATGTTCCCCCCGTAAACGCACCACTGGTTCGATCTTGCAAATGGAGTTTCCGCGTGGTTTGTTGACAAGTTATCGTGCTTATGGTAGATTTGTTGGGCAATATTATTTTTCGTGTG
>AAA.454ESTABI.256
CAAAGGATATAAATACTGGAATATATTTTCACACGTCTTCAAATCAAAAATGCCGTTGAAAGTATCGAATTTGACTGTGAAGACTTATACTGCAAAAATAGCATTGAGATACTTAATTTTATTGAAAAGCTTTACCATGCTGTTCCAGCTAAATTAAAAACAGTTTTTGGTAATAATTTAGCGCTTACAACATTTCCAAATTTTGCATTTTTAACATTGAAAGATTATGTCAAGTGTTCATATCCTTTGTCGAGCAAGGAAGCAGAAATAACATTATGCTTACTATCAGTTGTTTGGAATATCAGTGATTGTAGTGAAAATTTTGTTAAGCAATTAGTAGATTTTCCCAATTTTAAAGAATACATATCAGTCATAATAAGAAAATTTGATCCTGCAAAAGAAGACGAATATAAATTTATTATGGCCGCAATTAGTATAGTAAACAATATTGTCAGAAGAGAGAAATATCGATATACTTTCGAGGCTATGATTTAAGTGATAAAATATTCACTATTTTGAATATGGACCAGACTAATGAAAGTTATCGGCTATCCTTAATCTTTTTGGTTTGTTTTTATTTTCCATTATCAAATCAAAACGAATTTCAAAAACTTATTGAAAGATTGAAAAAAAATCTTTTAATTTTTCTTGATGGCGTTTCTAATTCTGATAATTTTCGATATGAAGGTTTATCATCGATTGAGCTATTGGAAATGGTGAAATTTAGCGCGACCAATCAAAATGTCAGAGCGTTTTATTCCACAAATTTGACCTTGAAAACGACTTTGATAAGATTTTTGTGTAGAAACCATCAAATCGATTTAGTAATTTCGATTATCGATTTGTTGTATTCTAAAATTACAATTTTGGAACTCGAGAATTTATATGTGAGTAAAGCTGAAAAATTAAACACAAAAGTTGTCGAACAGTTTAAGAAACTGAAAATCAAGTGAAAACTCATTTGGCGGGATTAAGAACTGAAACTAACCAGCTTATTTAAACAATTTTTCTAATATTTTATTTAAAATTTTTATCAGAATATTTTATCTGTGGGAACGTTATTTGAAATTACTGTAGCAAGAGGGAAATCTATTTAGTAAATTTATAAGTTATCATTAGTCCGTTGCGCAAGTCATTCATTGGCTCATTTGATTGGTATGGTTTAGTAAGCTATTGATCATATAATGGGGAATTTAGTGGATGTTATCAAGTTGTAATTATTTTTTGACATGATTAAGTCGTATTTTTTACGACAAATCATATTTAAATTTACATCGATACAAATGAGTGATGATAATCCAGACTACCTTTTGTAAATCGACTCAAGCAAAAAAATAACAAATTTGATTAAAATCCAATTGAAAGTATTCACATTTTGGGTTGCTTGTTTAGAATTGCCCCGCATTTT
>AAA.454ESTABI.257
TAAAACAAAAAATATAAAGGTACATTTAACAAAATAAAGGTTTAAATTCATATTTAAATTATGTATTTTTTAAAAACTTGTCTAAGGTTCCTTGCTTAAATAGTTTTATTTTTCTTTTAAAATTTCCATGTAGGGTGATAAAGTGTTCATTACTCCTCGTTTTATAGCAGGACCTTTCAAAATTCGGATCATTTTCACTTAAATCTTCTAAGGCATTTTGGATTATCCCTAGATTATGTTCCAAACATTTTTCGTTAAAATATTTTCTGTTATATCTTCCGTTTATAATGTATTGTCCGCAATTTCTGGTTGAATTTGTGATAAACTAGCAATAAGATCCTCATTGGAGATACCATGGTCATCACTTTCAATTAGTTCTTGGATGTTTCCCTCATCAACCTCCGCAAATCCAATATAATTTGCTATTTCCGAAATTTCAGTAATAACTTGTGGTAGTTCATAAATTATCTTCAATCGTTTTAATAAACAAGCATTCCAAACATCCTTTGAGACAATTTTGTTGTACTTCTTGCCATGATGAACCAATATTTTCTATGGCATTGATGATATTAAAATTCTTCCAAAATTCTTTGACGGAACATCGATTG
>AAA.454ESTABI.258
ATTAACCACTTGCGCTATGATTTAATTTTCGGTAGCTGGGCCGCGCTCTACTATATATGTAAAGTATCGTAACTGCAAACCACAAGCATTTCTTGTAAAAAATCAGTACGACATACTTTATCGATTCAGAAATATTACTTATATCGATAACTCTACGCGATGTGAAGCTAACTTTATAATTGCAGTCTGTCAGCCGACGTTGCACACACGTCGTTTTTGTTTTTGCGACAAATGCTACCGACGTGGTATACACGTCACTTGCGGTTTTGAAAAAAATCATCAAGGCGTGCCTGGCACGTCAATATAGCGCAAGTGGTTAACAAATAAAAAGAAAATTATTAGATATACTTACTGCTGTTAATATGTTGAGTTAAAAAACTAATTTTTCGAGCCTTTATAGTTGCAAACATGTCAATCAATTGATCTTCATTTAAATCCTTGGCAACACTTACGGTTTTGTTGAAGTTACGAATGCAGCCAACTACGCTGATAATTAATTTGCTTTTTGTTTGAAATAAAT
>AAA.454ESTABI.259
ACTGCATTTTAATAATTTTGTATTTTTAGAGATACAATTCTGTTATTAATATTAATTTTCAGTTATTCTTGAATTGAATAACGAATGGAACAAACAGAGGATGGGTTTACAACAGAAGAACATGCTATATTCTTAACTCTGATCGTCGTTATTTGCAAAGGTTTCAACCTCTTAGTCCATCAAATTATAATGATATTGTAAAAGTCCACTAAACGATCCTACATTGTCCATTCCACCTCCACGATATGAAGGTATTACAGTTCCTCCTCAGATAACTGAAGAATCGCAAAATTCAATGTTACGATACAAGCGAATGCATCTTATTTATGGTACAATATCTGTCGTACTAGGAGGGATTCAGGTGGCAATAGATCCAATCTTACCATCTATATTTCAATATCCTTATTCAATGTATCCGGGAGGGCTATTTATGATAATTAGTGGGCTGTGCTCCATTTATGGGAGTAGAAAAAATAATAAATGCAGCTTGATTGCCTCATTGATATTTAATATTTTAGCGCTGATTGTCATCTTTACGAACTACATAATCGGCATTTTGGCTTCGAACCAGTCTGGATTCTTCTTCACACCTTGTAATCAATATAATGCTATATGTTACCCAAGTGTAAGTTTCTACACGGAAGGTGTCAAAGGTTTTGCCATTTTCAATGTTGTTTTTGGAATTATTTTGTTTGTTTTAATGATATGGGATTCCAGTTTAAAATGTGGCGATGTTTGTTTCAAAAACCAGAAACAAACCATTACTTACATTTCAAATGCTATTCCCATTGTACCGGTTGGACATATTTGAAAAAGTTTCACATACATCTATAACAAAATTTTGTTTTATTCAGTAAACATTTTCTTAGACTGCGACATTTTTTTAAAAGAGATAAATTGATTTTTACTTTCTTTTTCCTAAATACTGAAGTAAACATA
>AAA.454ESTABI.260
AAAAAGAGAAAATTCAAATAAACGAATATAACAACCGATACATAATGATCACATCAAGAATATAGAAGTTAATCATAAATTAACAATAAACTGCATCACAACGAATTAGAGGAAAAATATACGAGGGATTCTGTAACATCAGTGGATTTTGAGGCTTGACATAAATCACAAAGGGATCTCGCTTCTGTGAGATGCGAAACTGAAGGAGTTCAGACTTATAATAAGTTTACAAATTCCGATGAATAGAACGGAAATCAACCTGGTAAAAATGCACTTTGAATAAATGATAGACGTGGCAGATCTGCTCGATTGCGATCAATAAGTGGATAGAAAATTCCACGTCAACAGAAATTCTCTGGTAGGAATAGAACGCACACATTATATGCCCTGACCTGAACACGATTCCAGACACACCTGCGGGGCAGAAGTGATAATATAAATAAGATAGTCAGAATCGGAAATTCAAAAATCACAAAGAGATATTGAAATGAATTCTAACAGGCGAATTGCTTCTCGAGTCAGGAACCATGTCTCTCCGGTTAGAGAAAATGAAGAGATCACGATGGAGCGTCGGACCGACGCCCAAGAAAGTGAGGATCTTGCTAATAGATGCTCCACAGGAGAGCAGCACGTTCCACCACTCCGACTTGCTTCTGAAAGTAAATCCAAGAAAATTCCGTGAACACCAATGTCGTTTTGATACGAGAGCTGCCCTAACATTGTATCGCTGAGGTATCCGCTGCGAATACAGGCACGCGACGCGGGAAATGAGTTAGGACGATCCATACCCGGTAGGCGGGTAACCACGAATCGCGATGTAGAATTCCCTAAGAGCTACATTTCTCATAGAGTATACAAATGCATAAATCCGTCACGGCCTATTAGATCTCCACTAT
>AAA.454ESTABI.261
TACATAACAGAAATACAAGATCAGTTAGATCGTGAAAATGATGTTATAATTATCGACGATGATGGTAAATTTTAATTTTATATATGTTTTATTTATAAATTATTTTAGAAGTTATTTTAATCGAAGATACAATTGTTATCAGCGATAGAGAAGACGATATTATCGAAGATGGTAAATTTTAATTTAATTTTATTATATATATTTAAAAACATTTTAGTTGATTTGGATGCAGATGATCATCATAATGCCACCGTTTTTGGAGATGCCCCCATTTCTGGGGATGATATGGAGGACCTCTCTTCTATAGAGGATGATGATTCGTCGGAATCAGGAGATAAATGTTAGTTTTTTATTTATTTTTATTTATCGAAATTAAGTTAATGATATTTGAAGTATTATTAAAATATTACATCAAATATCAATAATTTATAATAATTTATAATAAATTTATAATAAGGATCTATTTATTTCAAAAGTTTTATGATAAATATATTTTTAAATTGATGAAATTTAAAGTATTATTTTAATAATACTTCAAATATCATTAATTTATAATATATTTAAAAAAAGTATTATTACTGAAACATATATTAACATAATAAATTATAAACAAATATAGTTGAACAAATAGTTTTTGAATTATATAGGCATTTTTATTATAGATCTTACGTAATTGAATTATATATGAATTATATAGGAATTATTTTAATAGATATTTTATACATATTTAATAGTTTGCAGTGAGCATGCAAATATTATTGTATTTAAGGTTTTATTTATTAGAATTATTAGAATTATTTAATAGTTTGCAGTGAGCATGCAAATATTATTGTATTTAAGGTTTTATTTATTAGAATTATTAGAATTTTATTAAATAGTTTGCAGTGAGCATGCAAATATTATTAGTTACTTTATTACTTTATTTGTTAGAATTATTAGATATTTTATATCATAGTTAGAATTATTAGTTACTTTATATAGGTTTTTAATTTAATATTTTTATTAGGCACTTTTTATCCGAGATATTGCATCTCATCATTGCAACATAATGAAAGTTGCCATGAAGAAATGAAAAAATATTACCGCCATAGATTTAATGGCATCAACTTTTTATCTGCGCCATATGCAAAACATCCCAGAACATTAAATATAAAGAATTTTATAGGGAACATGCGGTTCATTTAAATTCTTTCAAGTCGAGTAAAATAAATATGTTTAAGAAAATTAATAAAAATAACATACGATATTTTGAATATA
>AAA.454ESTABI.262
GTCGAAATATTAACGTTTAAAATGTCACAAATTATTCAATTTTTAATTTAAAAATATTTATCATAAATATGTTTTATTATAATACTCAAGCACCCAATTGTGAGTGAAAGGACAAGGCCGCTTCTAATAACAGATTTCAACATCATACCTCTAACGGTCCGTTGAAAATCCTTTGTCGTATTGACAAATGGATATGGCTCATTGGGAACTGGTAGATTCAAAAAGCGACACAATGGTTCCCATCCTTCTTTTGCGTTGAACTCCAAAAGTCTTTCTCTGGGAACATATTTACGAACTTCCTCATTAAATTCTTCATAGCATTGCTTCAATAACTCGTCGTCAGTTCTTAGTGCATCAAATGGTTCCTTATAAGCTTTAAGATACATTTTGTCTAACATTACTGGAAATTCAGTTCCGAGATTGAAATAAAATAAAATCTTATGGACGAAACTAGTTTTCATGTTATTCCTCAAAGTAGTACTTTTGACACTCTTCACCCAATCATCGGAATTTCGAGTTGTTAGTACAACTTTGGCATTGGGATAAATCTCCATCAGATCCTTATAGACTGCGGCAGATGGGAAATCTACAGTCGCAGAATAATCGGAAAATATTTTTCCAGCGGTTTTTTCGTTCATTTTTCCAGAATCAAAAACGGAAATCCACAGTTTTGACATGGTCTTTATGGTGATTCAGAATTTCCGCCATGTGATAACAAGGACGATTATAAAGCTTTTCCAAAGCAAATTTCAAAGAAAAGGTGCCGGTTCTCATCTGTCCAGCTCCAATAACCAAAATCTCGTTTTTTCTATGATTCATTGTAAAAATGAATTTAAACAAAAT
>AAA.454ESTABI.263
CAATTATTTTTCTAAAGATAATGATAAACTTCTCTGATCACAATCTTATTCAGAAAAATCAGGACCCTTTACCTCTGTTCCCACACATGTCGCCGACCAGTGGAGACACGCCTGGCGCCAAATCGGGCGAGCGAGAGGCGATGAGGAGCCCCAACAAAGAGGGCCTAAACAGACCATCGGACAAATGCTAGGGATAAACGGGAGGCTGCCAGTGCGAAATGGACAACATGGCGAGCAGTACCCGGCCCGGGAGATTCGGGAGCACGCCAGCGACCTCCTCGCACGTCTAGAAGCCCATCAGCGGCAGGTCGATCTCCACGTGGTCAGGATCAGACAATACCTGGCCAACGTGGAGGACTACATCGCGGCCGGGCGAATCTCGGACGTCTACCCGTGCAGGCCGCCGCCCAGCCCAAGACCTGCCCGTAATACGAAACGGCCAGTATTCGTAATTCTAGGCTACTCAGCGGAGGAAAGAACAAAGAAATTTTTCGAGGATCCCTGACCTCGCTGATCTGTAGATTACATTTTGCATGTTTTTGTTTTGTTTTTTTATACAATAAATACTTGTTATTTGCCATTTGTTCTAGTTTCTTTTGTTTTCCTAATATAATCTCATCACTTATGTTTAAATTAACTGTACGATTGGGAATTTCAGATTTATAGTAATGTTCGTTATTATAGAAATGGAACCTCTCAAAATCCTACAGAAAGAACTGGAGACGCCAGGGCAATCAATAGAAACCCTCATGGCCAAATCACTCAGTTATCCCTGGAAGCACAGCAGATCAAAGCCACATGGATAGAACCCAGGAAGGTAAAATCGCTTTACCAGCGACTTAGAGCAGCCCAAAAAGGATGGGCAGAAGAAAAACAGTTAACGCAAGGTCTGCGAACACAAATAAAAGGGCTGGAGATTGCACTGTCCGCCTGTCAAGAAGGGGCAGCTGTAACCTATCCCCTCGTATTTGCTCCCGCTCAATTAGCCTACCGGGAGGCGATAACAACCCCAACAACGACACCAACAACAACCCCAACTCCGAACAGTTACTGGCCTGGACGAAAGGAGCGGGCTAAACGTCGAGCCCCTCGATTACTTAATAAGC
>AAA.454ESTABI.264
CAATTATTTTTCTAAAGATAATGATAAACTTCTCTGATCACAATCTTATTCAGAAAAATCAGGACCCTTTACCTCTGTTCCCACACATGTCGCCGACCAGTGGAGACACGCCTGGCGCCAAATCGGGCGAGCGAGAGGCGATGAGGAGCCCCAACAAAGAGGGCCTAAACAGACCATCGGACAAATGCTAGGGATAAACGGGAGGCTGCCAGTGCGAAATGGACAACATGGCGAGCAGTACCCGGCCCGGGAGATTCGGGAGCACGCCAGCGACCTCCTCGCACGTCTAGAAGCCCATCAGCGGCAGGTCGATCTCCACGTGGTCAGGATCAGACAATACCTGGCCAACGTGGAGGACTACATCGCGGCCGGGCGAATCTCGGACGTCTACCCGTGCAGGCCGCCGCCCAGCCCAAGACCTGCCCGTAATACGAAACGGCCAGTATTCGTAATTCTAGGCTACTCAGCGGAGGAAAGAACAAAGAAATTTTTCGAGGATCCCTGACCTCGCTGATCTGTAGATTACATTTTGCATGTTTTTGTTTTGTTTTTTTATACAATAAATACTTGTTATTTGCCATTTGTTCTAGTTTCTTTTGTTTTCCTAATATAATCTCATCACTTATGTTTAAATTAACTGTACGATTGGGAATTTCAGATTTATAGTAATGTTCGTTATTATAGAAATGGAACCTCTCAAAATCCTACAGAAAGAACTGGAGACGCCAGGGCAATCAATAGAAACCCTCATGGCCAAATCACTCAGTTATCCCTGGAAGCACAGCAGATCAAAGCCACATGGATAGAACCCAGGAAGGTAAAATCGCTTTAACAACGCCTCACCGCAGCCCAAAAGGGATGGGCAGATGAAAGACAACTGAATCAAAGTCTGAGGATTCAGGTGAAGGGGTTAGAAGTAGCATTAGCACCCTACCCTCTCGTCTTTGCTCCCACCCAATTAGCCCATCGAGAGACGGTAGTAACTCCAACAACAACCCCAACCACGAATAGCTACCGGCCTGGACGCAAGGAGCGGGCT
>AAA.454ESTABI.265
AGAGGAATTTTAGGGAAATAAATTATTGTTGTCAACGGGAAAATTCAGTAAATTAAGTAAGCTTTATAATTGATAAAAATATCTATTGATTTAATTATTTTATAATTATGCTTGTTCTAATGCTACGGTTACTTAATTGTCATCTCGAATACTCAAAAAAAAATGTTTATTCTGTTTATTATCTTTTGGTATTCGAAATCAAGTCTATTTTTAAAAAGTCGTAACCAAGAAAATGAAAAGAGCAAGAAATTCTACAGATGTAATATTATTTTAATTCTTAATTAATTTCACCTTACATTCTGATGGATTAATCAACCATTTATGCACTCAATCTAAATCCTAAATGGAGATATAATAGGGATACGCAAACTTAAATAAGTAAATTTTAGTGAAATAAATTATTGTTGTCAGGAAATTAGGTAAGCTTATAATATTGATGTAATTTATTATTAAATATAATCAATTAAATTTTCGTTTATCATTATTTAGGTTTCGATTATAATTATTAAATAAAATCCAAACTGTAAATGACAAAAAGAAATTAAACAAAAAATAAATGCTTCTATTGATTATTGAATTGATTGATTTTATTGGAAAATTTGATGATTCATTAAAAGATTTTAAATGTTATTTAAATATCAATAGTAAAATATTTACCCGGAT
>AAA.454ESTABI.266
AATGTACCAGTTCGTCCAACTGGATCACATGCCGGAGACGCTGTTCCAGAAGGTAGAGGGGGTGCATCTGTCGGCCCAAGCCAAGACTACAATAACGTGAAAAATAGCTTGCGTGGAAAACTATACGAAGATCCCGATTTTCCTGCAGTTAATGAAAGTCTTTATTTCAGTCAACGTCCTCCCAGAAAAATTGATTGGAAACGACCTCACGAAATTTGCCAAAATCCGGAATTTATTTCTGAAGGTGCAAGCAGATTTGATGTAAGACAAGGAGAATTAGGGGACTGTTGGCTGCTTGCAGCAGTTGCTTGTCTCAGTTTGCATTCTGAACTTTTTAATCAAGTCGTTCCTAGTGATCAGAATTTCTCCAAGCCCAGTTATTGCGGAATGTTTAGATTTAGGTTCTGGAGATTTGGTGCATGGAAAGAAGTCTTGGTGGATGACAGGCTGCCAACATATAATAACAAATTGGTTTACATGCATTCAACAGATAGCAATGAATTTTGGTCTGCTTTATTGGAAAAAGCATACGCAAAAATATCAGGATCCTATGAATCATTAAAAGGTGGATCAACAAGTGAAGCATTGGAAGACTTTACCGGGGGAGTTACAGAATTTTTCGATATGAAAAAAGAAGTTCCAAAAAATCTATTTGATATAATGTTTAAAGCATTCAGTCGATGTTCTTTAATGGGTTGTTCTATTGAAGCCGATCCCAGAAAGACCGAGGCGCAACTTCCAAATGGTTTGATTATGGGACATGCATATTCAATAACTGACGTGAAAATGGTCAATATAAATATACCTGGAAAATCCGGTAAAATCCAGTTGATTCGAATTAGAAATCCTTGGGGAAATGAAACTGAATGGAAAGGTTCTTGGAGTGATAAAAGTCCTGAATGGAACTATATTTCTCAAGCTGATCGAAACACTATGGGGCTGACCTTCGATGATGATGGAGAATTCTGGATGTCTTATCAGGATTTCATTAAAAACTTTGAGAAAATGGAAATATGCCATCTGGGTCCACAATCTCTTGAGGCTGATCAATTAGGCGGGAAAAAGAAATCTCGCTGGGAAATGTGTATTGAAAATGGAGAATGGAAAAAACGATTAAATGCCGGAGGCTGTAGAAACTTTTTAGATACATTTTGGACAAATCCACAATTCCGAGTTAAAGTGGTTGATCCAGATGAAGATGACGACGAGAATCTCGGAACAATTATTATTGGATTAATGCAGAAGGATATGCGCAAACGTCGTAAGGAAGGAGTTGAATTTTATACAATTGGTTATGCAATTTATCAATTAAAAGATGAAAATCAGGGACCTTTAGATATTAACTATTTTAAATATAACGGCTCAGTTGCAAAGGCACCGTCTTTTATAAACCTTCGAGAAGTTTGTGGTCGACACAAATTACCACCTGGAACATATGTTATTGTTCCTTCAACATTTGAACCTAATCAGGAAGCATCATTCCTTATGAGAATTTTTTCTGAGAAACCAAATGAATCTGGTGAACTTGATGAACAAACAGCTATGATTCCTACAGAGCCAGAGAAAGTCGTCAGTCCAGCTGATGATGCACAAATTATGGCGCTGCGACAGTCATTCAACCAAATCGCTGGGCAAGATCTGGAAATCGATGCATATGAATTGCAGGATATTTTGAATACCGCATTCAAGAAAGGATCTGATAGCAAATATTTCAAATTTGATGGATTTAGTATTGAAACTTCAAAAAGCATGGTTGCCATGATGGATTATGATCAATCTGGAAAATTGGGATTCGATGAATTTAAAGTTCTCTGGACTGATTTACGTTTATGGAAGGAAGCTTTTAAAAAGTTCGATCAGGATAAAAGCGGAAACTTTAATTCATACGAATTGAGACTTTGTCTTAATTCCGTAGGTTTCGGTTGAGTAACAAGATTCTAAACAGTCTCGTTATGCGCTTTGCCAACAAGGAAGGCTTGGTTTTATTTGATGATTATATTCTGTGCTGTGTTCGACTGAAGACTATTTTCGAGACATACAAGAGTCAGCCTCATGATTCTAAAGATCGAGCAATGTTTGATCAAGATACGTTTATTCAATGCATCATGTACGTCTGAGAAATTCTAAATGAACTAATCGAAAATGGAATTATTTAAAAATTTAGTTATCTTACCATTTCATGTGCTTGCTGATTTTTCACTGCATGTTATATGATGTGATTATAGAATTTGTTTAAGTTCTTTAATTGATTTTTTTATCATTTAAAAGTGTTATTTCTTTTAGTTAATTAAATCTATTTTTATTTG
>AAA.454ESTABI.267
AAAGGAGCATTATAATTGGCGGGTTGGATATATTTCTGGATTATCTAAACAGCGGTCAGGATAATTGGATATATCTGATGAAATTGTTCCTTGACCGAATTCTTATTGGTGACTTAGATCTTGATAGAATTAAGCTGGCATTTGAATCAAGGCTATTATTGATATAATTGAAATAATCTAACGGTTAATTGTGTAGGATGGAGGAACCGACACTGATCAAGGTTAAAGCGCAAGGCCAGTGCCACATGATCGACATTTCTACCAGATCAATGAACATAGGGCATATCAAAAAGGCTCTATCGGAGCAAATCCGGGAACCAATGGAACATTTATATTTTATACACCTCGATAGGCCGCAGCAGCCGACTAATGAGGATGACATTGAGGAAGGTCAACTCGCTAATTGCCTAATTGAAATAATTTGCAGCATGGAAAATCTAGAGGTAGTACAAGAGGGAGGGGAAGTGAAAGTGCTAGGGGAAGGTGGTTACAGCAGACTTTTGCTGTGCAGACGCAAATTCCGAGATGAATCATTGGCTGTAAAAGTTCCTCGACCTAATGAAAATCTGTACAATGAAATTGCAACTCAATGCCGATTGGAAGAAACACAATTTCTAAAAATCTATTTGGAATTGGTCGATTATGAAGGTTTGGTCTGTATGGCTATGCAATACGTGCTGGAAAGTAATTTGATTACTTATGTGGAGACGAAAGGCGGTCTCCATCCAGATACAATTGCTAGACTATCCTGTGAGATCTTACCACAGATAAAGGCTGTTCACGACAAGGAGGTCATTCATGGGGATATCAATGGAAAAAATATTCTTTTTGATAAGGAAGGTCACCCAAGACTAATTGATTTCGGACAAGCAATCCACCCAAAGTCCTTCACCAAAGAAGATTTGATCAAGCATTTGCGAACACATAATGTCGCTACAGTAGGGTACGCTGCGCCAGAATTAAAGAAATCAGAATGCTCTACAAAGATTGATATTTGGTCATTTGGAATCCTGGTTGCGGAAATGTTAAATGGTAAACCAGTGAATTTTAATTACATATTGGTATGTAACCGTAAAAAACAGGTCGTGAAATTACAAAAACCAATTAACGACAGTTTCTTAGAATTTTATCACAAATGTTTAGCTTGGAACCCCAGTGACCGAGCGAGCGCTCAAGATCTCTTAAAATCAAAATTTATACGAAAGTTTAAACGTGATTTCATTATTTGAATTAGAATTAACTTTTCAATATCAAATGAATTTATTTCAATAAATTCGAAACGTATCAAAAA
>AAA.454ESTABI.268
ATTGTTTATATTATCAATTAATATAAATGGCACCTAAAAGAAAGTCAGAAAAAGCTGAGCATGAGTCTTCTGATCTCAGTAGTCTAGAAGATGAAGTTTAATAAATAAATATTTATTTATTTATTTTATTTTTTTGTATTAGCCTGTTAGTAAAAAAAAGCCTCAACTAGAAGATAGTGAGTTGGGATTTTTTATAGGCGATAAGAAATATGCTAAAGTTCGTAAGTTTAAGAACAAAACATTCGTGGATATTAGAGAATACTATTCCAATGATCATGGTGAGCTGAAACCATCGAAAAAAGGTATAAATTTGAGCACTTTTATTCCATAAATTTCTTTTAGGTGTTTGTTTGAAACCTGAACAATGGTCTCTTCTAAAATCACACATTGATGATATTGATAAGCAAATTAGAATTCTTTGAAAGATTGATAATAAAATTTTGTCATTGTCTA
>AAA.454ESTABI.269
CGAATTCTACCTGTCGCTATCTCACGGTCGATCTTGTTCAGCTCCATTTGGGTCATTCGTAGTCGATATTGCAAATTTATATCTTTCTCATTCAGGCGGAGTAATAAGGACTCTAGTCTCTGGATGGCTGAGTTGCGGCCAGGCTCCCTTTTGATGGCAATGCCAAGGAGACCCATGCCTACGATTGTATCGAGTCGGCCACGTGGCAGTTTCCGGTATGTAGATGGTGTATCCATAGTCCCACAAGATTTGGCAACCTTGTGCTGCCGCCATTTCGTTGAACTGAATTATTTGTCGACCCTGCGCTGGTCTTCCTGAAGAAGATGATCCTGGAAATTCTTGGAGATTAGTATATATAGCATACTTCGATAGATTTTCAGAATATGATGAAAAAATAATTCATGGTTCCTCACTTTTATTGATGGATGATTGGGGAATTAATTCGGGCTTGGCTCTCGGTCCCTTTCTCCGGGTCCCTTGGGTCTGTTCGCAGAATCTCTTCTCCGGTTTTCAACTCGGATATGGAGCGTTCGATTGGGAGTTCATGATATGACAGTGCTCCTTGGCATGGTTTATACAGTGTCATCCACCACGTCACTGGTCACGTCGTTCTTACTGTTAATTTTTATTGCACTGGTATACGTATCTATTCTTATTTTTACCATTCTTATCTTCGTCATTATGTACTTTTTATGTATTATGTTCGTTGATAATAAATTTTATCTTACTTTTTGCCGGTATTATTCCGGTCATCGTGGTATGTATCCTCATTATTATGGCTCGTCTTTGTCCTGATTATTATCATTACTACTGTTATTATTGCTACCATTATTATTGCTCATATTATCACTATTAATTTTATTGTTGCTATTACTATAGTCATTTATTATCATCGGTGCGGGAATTGGATGTTATTAGTACTCATATTCTTATGATTATATGCCATACCAAGAGTCGTGATGATACGAGTATTGTTTAGACGAGGATGTGACTTGAATCTATATTTAACCGATTTATCTTCAATGAAAATAGGTCCGATTGTCTCTTATATAACAGTATTTCTCTCTCAGAGACAATACTCATACTCGCAATGTCCTGACAGTGAACTTCCATTAAAAGGAAATAAAAAACCACCAGTGTTTTGTCTAGTCACCAGTAATCACAATTTGTTGAAGAGGACGCCCTTAAGACTCGTATCCCGATTGGATGTCAGTGTCTGTGCTTGTGGATGATGGCTTATGGATTATATGCTCTCAGTTATGGTAGATTCCCTGCCCAAAACGGGGGTATACATGTCTTAGTGATTGTGAGATTAAGAGTAAATAATCTT
>AAA.454ESTABI.270
CGAATTCTACCTGTCGCTATCTCACGGTCGATCTTGTTCAGCTCCATTTGGGTCATTCGTAGTCGATATTGCAAATTTATATCTTTCTCATTCAGGCGGAGTAATAAGGACTCTAGTCTCTGGATGGCTGAGTTGCGGCCAGGCTCCCTTTTGATGGCAATGCCAAGGAGACCCATGCCTACGATTGTATCGAGTCGGCCACGTGGCAGTTTCCGGTATGTAGATGGTGTATCCATAGTCCCACAAGATTTGGCAACCTTGTGCTGCCGCCATTTCGTTGAACTGAATTATTTGTCGACCCTGCGCTGGTCTTCCTGAAGAAGATGATCCTGGAAATTCTTGGAGATTAGTATATATAGCATACTTCGATAGATTTTCAGAATATGATGAAAAAATAATTCATGGTTCCTCACTTTTATTGATGGATGATTGGGGAATTAATTCGGGCTTGGCTCTCGGTCCCTTTCTCCGGGTCCCTTGGGTCTGTTCGCAGAATCTCTTCTCCGGTTTTCAACTCGGATATGGAGCGTTCGATTGGGAGTTCATGATATGACAGTGCTCCTTGGCATGGTTTATACAGTGTCATCCACCACGTCACTGGTCACGTCGTTCTTACTGTTAATTTTTATTGCACTGGTATACGTATCTATTCTTATTTTTACCATTCTTATCTTCGTCATTATGTACTTTTTATGTATTATGTTCGTTGATAATAAATTTTATCTTACTTTTTGCCGGTATTATTCCGGTCATCGTGGTATGTATCCTCATTATTATGGCTCGTCTTTGTCCTGATTATTATCATTACTACTGTTATTATTGCTACCATTATTATTGCTCATATTATCACTATTAATTTTATTGTTGCTATTACTATAGTCATTTATTATCATCGGTGCGGGAATTGGATGTTATTAGTACTCGAATGATTATATGCCGTCACCAAGGTTCGTGATACGAGTGTAGTTTAGACGAGGGTAAGTTAAATTATTTTATTTAAACATTATTTATGTTAGATGTGCCATTTGGATTCATATTTAACCGATTTATCTTCAATGAAAATAGGTCCGATTGTCTCTTATATAACAGTATTTCTCTCTCAGAGACAATACTCATACTCGCAATGTCCTGACAGTGAACTTCCATTAAAAGGAAATAAAAAACCACCAGTGTTTTGTCTAGTCACCAGTAATCACAATTTGTTGAAGAGGACGCCCTTAAGACTCGTATCCCGATTGGATGTCAGTGTCTGTGCTTGTGGATGATGGCTTATGGATTATATGCTCTCAGTTATGGTAGATTCCCTGCCCAAAACGGGGGTATACATGTCTTAGTGATTGTGAGATTAAGAGTAAATAATCTT
>AAA.454ESTABI.271
AATGGATTGTCTTTTATGAGCTTCACGGAGTATAAAGTAAATGAAAACAAAGTTCCAACCTGTCATGAAGATGTGATTAAATTAACAAAAGGATATAGCGCTCTCGGATCAAACGGTTTAGCCCTTTTAGGAACTGGAAACATTTATTGTTTTCCAGAAAATTTAAATCAGCTATCAACTTCTTTAATCAATTGTTGTAAAGTCGATCGGGCATTACTAATGGATGACAGTGCTTTTCGTGGATTTTATTGGAGTAATTTCAGTACAGCTTTAGGCACTATACTTCATGAGTTGTGTCACTGTTTTGGAATGGGTCATAGCAACATCGGGATTATGAACAGGGGCGGGGATGATATTAACATCGTGTTGTCCTTTTCAGTCGGAGATAAAGATTGTCAATTATGTTTACCAAAGTTGCGAAAAAAGTCAAGCTTAGAAAGAAGAGATTTGTATAATTTAGAAAAAGAAAAGAAGTTTGTATATTCTCGGTGTAAAAGTCTCGGACATGTTGGTCAGTGCTTTTGGACAGACAACAACATAATAATGCTAAATTATCACAAATGGTTAACTCAATCACCAGCTAATATTGTTCATACAAAATCGGCCTTTCGTATTTACAATAATCAAGTTGAGAGTGTCAATGGATTCTTGCTGATAGAAATACGAACGGTATATCCGGAAAATCTGTGCGTCGGTTCATGCAAATTCCTCTCTGAAAAAATTTACAATCAGAAATTTTCAGCTCGAAAAATCTCTCAGTTAATAAAAATCAAATCAGCGCTTCGAATGAATTTCAAATTCAGTCTGGTGTTAATGGACATTATTGGAAATATTGTGTCTGTTGATTTTACTGTAAATATGAACATTTTGTCGTTTCGATTTTGTGATAATTCATTGAAAATTATTGATTAAAAAATTTCGTTTT
>AAA.454ESTABI.272
ACCATAATGCCTTTAGAAGGTTAAAGGTTTCCATAAATAGGTATATTACACGTATCAACAATTGCATGAACACACAAAATGACACAATATTTATCAATCAGTGATCAAAATGTGATGCTTTGATCATAGATTGGTACATATTATTTATATTATATAAATCAAATTTCAAATATTGTTCAAATTGAATCGGTTGAAAATATCAAATGCTTAAGAAGTTTTTAAAGTTTGTAAATAATGGAAAATGTAAGGTTTTTTTGTTGAATATTTATGTGGATTATGAATTGTAGAACTGGTTTTTTATGGAACCTAGTTTAGAAATTCCAGATCCAATAAATGGAATAGCCCGATTAAAACAAAGTCATTCTAAAATCGAAGAAAATGTAAAGAATGTTGGCTGGGAATTTCCAACAAATCATCCGAGCATTGGAATCAGTCTTTTGGTTTTGGGTAGCGTTGCCTTCATATCAGATCTTGTTATAAGCATTTTAAACAAATATTTTTTCATAATATTTATTAGTGGGATATTTATGATTCTTGGAGGTAGCTTGTCAGTTAAAGAAAATTCAAAAGCTGTGACAATTTTTGGGAAACTATCTTTGGTTTTTTATGTTTTTTCATGGGTCTTAGATCTTATAGCGATTTTTATGGGCTCTATGTCTCTATATGAATCCCGGGTAAGTTGTTTATTTGATTTAATTTTTTTAAAAGAATAATGTCTAGAATTATGTATCATTTTTTAACATAATATTTGGATTTATTCTTTTCTCTTGCGTTAATCTGCCGATTTAGTTTGCTGTTGACGAGATTTATATGAAATGGAAAGAAGAAAATAAAAATAAATTATCCAATACTAACTGAAATATGACAATTTCATTGAAAATATTATATACATCTACAATTCATTTTGTTTTGATTATCCTGTATATAAAATTCTAAATATGGTTGTAAATGGTTGCAAATCGATCGTCGGACATGAGTATAGGGGCGAAAGACTAATCAAACAATCTAGTAGCTGGTTCCCTCCGAAGTTTCCCTCAGGATAGCTGGCATTTGTGATTGTAGTTTTACCTGGTAAAGCGAATGATTAGAAGTATTGGGGACGAAATGTTCTCAACTTATTCTCAAACTTTAAATGGGTTCGAAGTATGTCTCTCTTTATTGGAGATGTACATCGAATACGAATGCCTAGTGGGCCATTTTTGGTAAGCAGAACTGGCGATGTGGGATGAACCAAACATCTGGTTAAGGTGCCTAACATCACGCTCATGAGAAACCACAAAAGGTGTTGGTTGATAAAGACAGCAGGACGGTGGACATGGAAGTCGTCATCCGCTAAGGAGTGTGTAACAACTCACCTGCCGAATCAACCAGCCCTGAAAATGGATGGCGCTGTAGCGTGGGACCTATACCGGATCGATGTCGTAAGTTGGTGTTTACACCGAACGAGTATGCGATATCGTGTAGGAGGGTGCCGTGGTTGCTAAGAAGCTACTGGCGTGAGTCAGAGTGGAGCGGTCACGGGTACAGATCTTGGTAGTAGTAGCAATTATTCAAGTGAGATCCTTGAAGACTGAAGTGGAGAAATGTCAAACCATATGTTTAATAGATAAAGATTATTGTATTCAAGTCTGTGGATGGTACAGCGAACGATGCCAAACTCGCTGCTGGAATGCCTGCTATGAATGCCAGGATTACTGCTTAAACAAAATTAGTGGAAAATAAAAGAAAAGAAATTTTT
>AAA.454ESTABI.273
ACCATAATGCCTTTAGAAGGTTAAAGGTTTCCATAAATAGGTATATTACACGTATCAACAATTGCATGAACACACAAAATGACACAATATTTATCAATCAGTGATCAAAATGTGATGCTTTGATCATAGATTGGTACATATTATTTATATTATATAAATCAAATTTCAAATATTGTTCAAATTGAATCGGTTGAAAATATCAAATGCTTAAGAAGTTTTTAAAGTTTGTAAATAATGGAAAATGTAAGGTTTTTTTGTTGAATATTTATGTGGATTATGAATTGTAGAACTGGTTTTTTATGGAACCTAGTTTAGAAATTCCAGATCCAATAAATGGAATAGCCCGATTAAAACAAAGTCATTCTAAAATCGAAGAAAATGTAAAGAATGTTGGCTGGGAATTTCCAACAAATCATCCGAGCATTGGAATCAGTCTTTTGGTTTTGGGTAGCGTTGCCTTCATATCAGATCTTGTTATAAGCATTTTAAACAAATATTTTTTCATAATATTTATTAGTGGGATATTTATGATTCTTGGAGGTAGCTTGTCAGTTAAAGAAAATTCAAAAGCTGTGACAATTTTTGGGAAACTATCTTTGGTTTTTTATGTTTTTTCATGGGTCTTAGATCTTATAGCGATTTTTATGGGCTCTATGTCTCTATATGAATCCCGGAATTATGTATCATTTTTTAACATAATATTTGGATTTATTCTTTTCTCTTGCGTTAATCTGCCGATTTAGTTTGCTGTTGACGAGATTTATATGAAATGGAAAGAAGAAAATAAAAATAAATTATCCAATACTAACTGAAATATGACAATTTCATTGAAAATATTATATACATCTACAATTCATTTTGTTTTGATTATCCTGTATATAAAATTCTAAATATGGTTGTAAATGGTTGCAAATCGATCGTCGGACATGAGTATAGGGGCGAAAGACTAATCAAACAATCTAGTAGCTGGTTCCCTCCGAAGTTTCCCTCAGGATAGCTGGCATTTGTGATTGTAGTTTTACCTGGTAAAGCGAATGATTAGAAGTATTGGGGACGAAATGTTCTCAACTTATTCTCAAACTTTAAATGGGTTCGAAGTATGTCTCTCTTTATTGGAGATGTACATCGAATACGAATGCCTAGTGGGCCATTTTTGGTAAGCAGAACTGGCGATGTGGGATGAACCAAACATCTGGTTAAGGTGCCTAACATCACGCTCATGAGAAACCACAAAAGGTGTTGGTTGATAAAGACAGCAGGACGGTGGACATGGAAGTCGTCATCCGCTAAGGAGTGTGTAACAACTCACCTGCCGAATCAACCAGCCCTGAAAATGGATGGCGCTGTAGCGTGGGACCTATACCGGATCGATGTCGTAAGTTGGTGTTTACACCGAACGAGTATGCGATATCGTGTAGGAGGGTGCCGTGGTTGCTAAGAAGCTACTGGCGTGAGTCAGAGTGGAGCGGTCACGGGTACAGATCTTGGTAGTAGTAGCAATTATTCAAGTGAGATCCTTGAAGACTGAAGTGGAGAAATGTCAAACCATATGTTTAATAGATAAAGATTATTGTATTCAAGTCTGTGGATGGTACAGCGAACGATGCCAAACTCGCTGCTGGAATGCCTGCTATGAATGCCAGGATTACTGCTTAAACAAAATTAGTGGAAAATAAAAGAAAAGAAATTTTT
>AAA.454ESTABI.274
TAATGAGTCAGCAACAACTTTTTCAACCTTAGATCCCTCAGGTTTCATTTTCTCAGCAGCAATAGGAAAGTCGTCTAACTTATCGTGAAGATCAGAAGGAATTTCAAGATCTACTTCAAGAGTATACCCATACGACAAAGATTCAAGATTTAAAGAAAAACAATCTGACAATATTGAATCAAAACCATCAAGTATCCAACTGAAATGCCACAAGGTAAAGGTTGACTTAAAGCCCAACCAGTATAAATTATTAATATCAATATAAAGCAACTCAGTGGTTTCATCAGTTTTAACAAAGTGTTTATTAACAAAAGTAAGACCTCCACGAATACCACCCTCATAAAAGCTAAACATTTCATTTTCAGTAATTAATTCAATAGGATCATCCAACGACATTAAAGCAGAAGACCAAGACATTCCAGGAATACCCAAAATAATTCAAAGGCTCTAACCTATTGTGTGCTATAGATTTAGCCCGAAATTGCTGGATAAAGACAGCCAAAAGAAACAATCAAGTTTCAAATACACTTTCATGTAATCAAGCTAATTCCTACAATTTGTTTCATCCTAAATCACTTGAGCTTTCTCATATTCAGCTTCAGTAATTCCTTTCTATATTGTTGGTAACTCGTAAGTTTCACGAAGAACATTTAAAGAGGTCACAAAGTTGTAAGGAAAGATACCCTTTCG
>AAA.454ESTABI.275
TAATGAGTCAGCAACAACTTTTTCAACCTTAGATCCCTCAGGTTTCATTTTCTCAGCAGCAATAGGAAAGTCGTCTAACTTATCGTGAAGATCAGAAGGAATTTCAAGATCTACTTCAAGAGTATACCCATACGACAAAGATTCAAGATTTAAAGAAAAACAATCTGACAATATTGAATCAAAACCATCAAGTATCCAACTGAAATGCCACAAGGTAAAGGTTGACTTAAAGCCCAACCAGTATAAATTATTAATATCAATATAAAGCAACTCAGTGGTTTCATCAGTTTTAACAAAGTGTTTATTAACAAAAGTAAGACCTCCACGAATACCACCCTCATAAAAATTATAAATTTCCATGTCTTCAATAGTTCAATGGTTTATCTAAAGTTATTAACGCAGAACTCCAAGACATTCCGGAATACCAAAATAATTCAAAGGCTCTAATCTATTATGAGCTATAGATTTCGACCGAAATTGTTGGAAAAAGTCAGCCAAAAGAAAGCAATTGAGTTTCAA
>AAA.454ESTABI.276
AATTTAATTTTTTATCGATTGGCATTTTAACGAAATGTCAGGTCGATTCTCCATCGGCCGGGTTGTATTTGTCGGACTTTAGCCTAACAAATTTTAATAAATTCAGTACTGACCAAACTTTCCAAAATTCCATGAGTCTAGTTTGCTGTAACAACATCGTTCACGATATAGATCCTACATGTGGACTGTTGATGGGATCCGGTACAGGTTACTTCGTGAGATACTACATGTGGACTAGTGATGAGAACAGGTACACGGAAATCCGTCAACTACTAGTTCCAAGTTGGGCGGATTTCTCTTTCGATTTCAATTTAAAAGGATCGCCGTGCCTATTCCCCATGAATCTCGTCTGTCGTAACTCCGGTGTATCGTAAACGTCTAATACAAGGACAAATCTTTGGAATATTATTTGTTGTGATATTTGGTCGGCTGTATGATTTTCCTTATTATATCCAACCTATTGTTGTATGAATTTTATCTCGTGTGTTGTTTGTCTCATTTTATTTTACTGCCTGTTAGGTTCGAGTGGCTTTCGCAAGATAGTTTAGTTCTTAATCGGAAGCTTGTGTTTTTATCAATATATTCGTCTGCAAACCTTTTAAGGTCATTCTATTCTATCAATAAAAT
>AAA.454ESTABI.277
AACATATTCCGATAATGAAATGAAGCAGCCTGAACCTGAAATTATCCCAATAATTCCAGAAATAGATAATTGCAATGGAAAAATATTCGAACTTTTGGGATTCAAAATCGTTGATTTTACTTTTCCAGAAGAAAAATATTTTTTTTTCAACGGAAAAACATTATTTGCAAATTAAGAAATGCCCGAAGACTGAAAAAAGCCAATTTATACCGAAATATTTGTTTCTTTGTTTTAGTGTGAATGAAAATCATGCTGAAATTAACCAAGGAAGTATCAGTCAAGCTCAATTTGAAGAACGGGTTTATTCATTGCTTTCTATTGTAAATTATGATCAATCAAATGGGCGAAATAAATATTATGTGAAATGTGTTGAAAAATCGGCACAATTATCTGGAGATTTTGAATCTATTTCTAAATCTGATATTAAAACGAATACTCTCGTAGCTGCTCTAATGGAACTGAAAGAACCGCCGAAAAATGAAGAGAAAAAATGAAAAGAAAATAGAGGAGAAAAATAATGACCAAAATAAAGAGAAAAATAATGACAGAAATGAGGAGCGAAATGAGGATAAAAATGAGAAAATAGAGGATAAATATGATAACCAAAACGAAGTGAAAAGAGAGGAGAAAGTT
>AAA.454ESTABI.278
GTGATAAAGGCGATCAGAAATTTGCAGACGTGAAAGGAATATCTAACATGATTCGCTACAGAACGCAATCATTTATCGATTCTTGTAGAGATTCCCTATATTTAACACCGTGCATAATTGACACGGTTCAGATTCATAAAACAGAAAATATAGTATTCGGTATCAACGTGAAAACTATATTTGGAAATTTGCATATTATTGAATCGATAGATATAAATTCTCCAGCTTACAGTATTGGCAAACTTGAAGAAGGTGATGAAATTTTAGAAATCAACAATCAAATTATTATTGGTTGGTGTCATCAAAGTGTCATTGAAGAAATAAGATCCCATCCCCGTAAATTGTCCTTGAGACTGAGAAAGAAACCGATGCATGTTAATGAGTCAATTAATTCTGGAGGGCGGCGAAATAGAAATATGCCACAAAATGCCGGAAATTCAGGCCAATTGAGAGGAGGAGTTCTGACAAGACCATCGAAACGAATCAATCAAGCTGGGTTATTGGGAAGTGTCAGTACGCCAGCTACCCCGGTTTTATTATCGAAAAATGTGCATATTAATGCTGGTAATAGTGAGTTACTAAAGCAGGCTAATCATGAAATAGTAAATGAAATGCTCCGAAAACTTACCTTAGAACATCATAATTTAGATATTAATAAAAACGAGGAACTCGGCAGCGAAAGTGAATATTCAGCGGCAGATGCATCACCTTATGTAATCAGGCATAAAATCAAACCAGTAAAAGAAACTAAACTTCAAGATTACGACAATATTGGGAATCCCTTTCACAAACCTATAGCCGACACGTTTACTGTACTCTCTGAAGAAGATGATGCCAAATCTGATTTTGGCAGCGGAGAAATTTATCCACGAAGATCGCTGACAAATGAAAACGATTCCATGGATGAATTGCTTGGGCCAAAGTCAGAAAAACGACAAACTGACGAAACATTCACTTCGGCTGTTAGTCCTTAACAAGAAACACTTTTATGACTTTTTCTGTTCTCTTATGGTAGACCACTATGTGCTGTGATCAATTATGAATCTGATCTGATAAGGTCATTGTATATGTATGTGTGTGATTGTATTTATGAACTTATCGACTTGATCATTTTCACAATCTACCATTGATACTGATTTATTTTGTTCTGTTTATTTATGGCGAAGAAAAGTTCTGGTCCAAGGAAACCGAATTCAACCGACAATTTGATTCCAATGTTGTTGGTCAAGGCTGTGATGGTTTGATCTACATGAAGCGACTTCATCACTTGAGAAATTCCTATGTGAAGACCTGGTGTTCATTCCAAAATAAGATTCTCAGTGTTTTTGAAAATAAAAATGGAAAGCACTTTGAAGATATCAACATTGAAATATGTCATGTAACTCCGTTAATAAAGTCAGGAAACAATAGCTTTTATTTTGAAGTTCGGCATGAATGGTCGACCTATCATTTCGGAACGAAAGATGACAAGGAATACAACAAATGGATTAATACCTTGCAAAGCGAATCATTAAAGAGCAAACCTGAGAGTGATATCTTACACAGGAATGCTCTTTTCAAATCTTACAGTCGAGAAGAAAGCATTTCTCAGTTTGAAAGTACAAGTTCCGTATTTATATCAGATTCAAATTTATCAAAGCCTCTTGAAAATGGAGACATTTATGACGAGGTGACATCCCCCGAGATGGGAAACTTTTCCCGTAATTCTCCTAAAGGCAGTATACATTCCGATAACGTTTTTGACAACGAGAAAAGAGGCGAGAATGACAACGGAAGGAATGATAAATCAAAACAAAACTCTGAATCGACAAAACCCTGTTTGTAACGCAAATTAATGAAGTTCTGAGAATGTCTCATTTTGCAGATCACATTGATTTATTTTTCTATGAACATTACGATCAGCTGATGGATTTAGTAGAATAATTTCTGATAAATGATTCGAATTTTATGCAGATTTATCTCTTATTCAGAGTCCTTTTATTACAATTAAACAATTTAAGTCTTTTATTTTTTAATTTTCGATTAAGGTTTTTTCTAATTAATTGTATTTGTTCTTCCAGTAAATTAAATTAAAGTCAAATCCAAGAGAATGTC
>AAA.454ESTABI.279
AAATACATTTTGTTATTATTTATATATATAATATATAATATCCACATAAAGTTTAATTCTTATTAATATTAAAAATAAAATTAAATGGATACAACATATTTTCATAGAACTAAGCAATCCTCTAAAGGTTTTAGACATGCTTCTAAATATGGAAGAAAAATTGTTAAGGAAATAAAAAATTTTCCTAAAGGTCATCGAAAAAGTGATTATGAAAAAGTTAAGTTAGTTAACATTTGTTCATATAAATTTATTTATTTAAATTTGTTAATTAATAACTAAACTTTAGAATTATGAGGATTTTACTGATGAAAGCGACACTGACTGTGAAGGATTTACAGAAGAAGAAAAATTTATAAATGATTTAAACGATGAAAGATTAGAAAACAGACAAGGTGGACATTTAAACTATTCTTATTTCGATAATGAAATTGCGCTTAGCAAAATATCATTTACTGAAAAACATAAAGCAAAGAATGTCGATTATTCTACATTACCCTTTAAAATTTTGAAAAAATTAAGAAGTTATTTAGGGTTAACTACAACTAAAAAAACTCAATTAATTGAAGCTATATCAATCAAAATATGCGAAAAACCTTCAAATGATGTTGACATTTTGAAACAGTTTTTGTTAAGCATTAGTTAATTTATTAAAATGTCAAATATTTATGAATTAGCATTAACGGCGTCAGTTCGAATTGTCGGGAACCTTTGTATTGCAAAGAGCTAAATATTAAATTTGGATCCAGTTAAAAATTAAAGAGGTGTATGACAAAAATAGATTCCTGGTTTATTACACAATAAGTAATACGATTTTGTATTTAACAAAGTTCAGGTAAATGTGACATTAAAATAAGACAAAGAAATTTAATGAGATATTTGCTGTTGGATTTCCTTACAAAGTTTGGTTAATTAAGTTGGTTTAAGTAGCCACGCGTTGAAGTTCAATAATACTCTGAAAATCATTATAACAAATGCATGAGTGATATTTGTAACAACTCAGTTTAAAAATCATGTATCCTTAAATAAAGTTATT
>AAA.454ESTABI.280
CACTCTTGTCGACGTAATCCCCTTGGTGATATATTTTTTAAAAAAAATCGTTTAAAACTGAACTGGCGATCTGAATCGCCGGGGCTTCATATGTAATCAAACGGCAATGTGTGCCTACTGGTGTGATTACCTCAACCGGGTCGACGTTGCTTCGAGTGGATTTGCTGACTGGGTGGGTGTGTCTGCCGTGTAGCCCTTGATGAGGAACACACTCTTCGCTGATATTATCACTCAATCGTCGATGCGTCGTGTGTGGATAAATTCGAGAATTATTGATCGTGACATTCTCGTAAAATGTCATGTTCCATATTTATTTCGGAAATTCAGCATTTTCATTTGCAACCGACTATTCTATATTGGTGGGTGTAAAATTGGTAATACTAATTTATATATTTATTTCCGTGTTGTCACGTTGGTGGCCAAACAATTAAAATGATTTCTGGAGATCGTCTTAATATGATGGCGGAGTGCGTTCGGGGGTCGTGGTTATTCGGATCTGGCAATTTGGGTTACTTCGAACTTCTTGTCAAATGGGCCTGAGAATCATTCCGGCCTCAAATCAAATCGAAGTTGATCCGCTAGGTATTCTCGCGCTCAGAAAAATGTGTTGGAATTTGACTCGTCTATTGGAAATATTCTGTTGTTGTATTGTTTAATTGATTGTTCATATGATGGGT
>AAA.454ESTABI.281
CACTCTTGTCGACGTAATCCCCTTGGTGATATATTTTTTAAAAAAAATCGTTTAAAACTGAACTGGCGATCTGAATCGCCGGGGCTTCATATGTAATCAAACGGCAATGTGTGCCTACTGGTGTGATTACCTCAACCGGGTCGACGTTGCTTCGAGTGGATTTGCTGACTGGGTGGGTGTGTCTGCCGTGTAGCCCTTGATGAGGAACACACTCTTCGCTGATATTATCACTCAATCGTCGATGCGTCGTGTGTGGATAAATTCGAGAATTATTGATCGTGACATTCTCGTAAAATGTCATGTTCCATATTTATTTCGGAAATTCAGCATTTTCATTTGCAACCGACTATTCTATATTGGTGGGTGTGTTGTGCAATTATATCATTATATCATGTATGCGACGTATGGATTACATTTATTGCTGTCGGGATCGTAGTAAGGTGTGCGAGGGGGAAAGTGGGCTGTATTGATTTTTGTGGGATTTATGTCGCTTGGCTTTGATCGGTGACCTATTCTGGTGGATAAACATTACAGTT
>AAA.454ESTABI.282
TTTTAGGGTGATTACTAAATTAATTTAATTTAACTATAACTGTGTTCATATTTTTTAATGAGTTCTATTAAATCTTCATTTAATTATGACGAATTAGATTATGAGCCAACGATTGATAGCAAGTTTGTGGATAATTTATATAAGTTAATTTTAAGTGGAGATACTAACAAAGTAATGAAGCATATGAAAACTATTCTAAATGAAACACCAGAAACTAATTTTAATGATAATGGTACTTTTGTTGCATCATTAATGGATCCTTCATTTAGTGGAGATGATTATGATGTTGATGGTTTTTACGAAGAAGAGTATGAAGGGATTGCAGAAGCATACGAAAATAAATATACCGCATTAACTTTTTCAAACGACTTTACTCCACTGATGCTTGCTTCTCAAAAAGGACTGCATGAGTTGGTCGAATTTTTCATTGAATCGAATTTCCCCGTGAATAAGACTATTAAAAAGACGGGTTTAACTGCACTGTTGGCTGCTTGTAGTAGTCAATTGGAAAATGAATATTCAGAATTACACTTTGAAAATATTACGAAATGTGTTAAAATTCTAATTGCAAATGGTGCAGAAATAGCCGATGCATTGTACAAAACTAACCAATCAGCGTTACATCTGGCGGTGGCAGCAAATAATGTTTCAACGTGCAAATACCTACTAGATATTATTGATATTAATTGCCGGAATAGTAAAGGTTGCACACCATTAATGATTGCAGCATCAAGAGGATATATTGAAATTGTAAAAGTGTTAATAAGTGCTGGTGTCGATGTAACGTTGCGTAATTCCAAAGGTTTAACAGCTGGTGATATAGCCATAATAAACAATCGGGAGGATGTTGTAAAATTATTGGCCCTCCCAACAAACGTCACAGATTTCTATCATGCTTGGTCTCTTGTAAATCAGAATATTGTAGAATGCGAAAAAATCCAAAATATCCAAGAATCACTAGTGAAAAAGTTTTATTCGAGTAAATATTTCTCTGATCCTGTAGCTTGCATGTGTGCCAGCTTGTATTTGACGCATTTACAGCCGATTTTCGAAAGGCATGGAATTACTTTTGCCAGATTGAGATCAATGAGTGATGATGACATGAAAAAGATTGGGATATCCAAATTCTCAGATCGAAAATGCATATTAAATCTAATGCAAGAAGTTCACAAAGTTATTTGGAATCATCGAACCAGCCTTTATACTCCAAACTACAAATTATCTATTACGCCGCTCGATATGCTTGATGTTGTGAGAAATGCAAATGATCACCTGGAGTTCCTGGAATCGACGATTGGATACATTGCCAACCATTTGCAAGTCAATCCAACATATTATTTGGAATTCTCTCAAAATGTGCGGTTTCAATATTTCTCTTCCTCGTCTCCATTTCTTTCTTTTATGTTTTTGTTTTGTGTAGAAAAGCTTTTTCGAGAAATGCGCCAGCCATTGCCAATTCACAATTTGCAAATCTAAAAATATTCATGAAAATATTATCAAGATAGATTCGATATTCGGCAAAATGTATGAATACGCATTGGATGAGGACTTGCCGTGCCAGCTGGATGATGAGGCGGAACATCGGCAACAGCTGCAACTGGCTAAAAGGTATCGGAGTAGAATCAAAAGAGGAATTATTATATCTGGGATCTCGATCGTTGCCATTTTGGTGATCCGATCAAGAATTATTAATGCGTGAGAAGGGTTGCCGTATTCCCTTTGTTCTATATTCGATAGTATATATATATAATATATATATAATGAAAT
>AAA.454ESTABI.283
TTTTAGGGTGATTACTAAATTAATTTAATTTAACTATAACTGTGTTCATATTTTTTAATGAGTTCTATTAAATCTTCATTTAATTATGACGAATTAGATTATGAGCCAACGATTGATAGCAAGTTTGTGGATAATTTATATAAGTTAATTTTAAGTGGAGATACTAACAAAGTAATGAAGCATATGAAAACTATTCTAAATGAAACACCAGAAACTAATTTTAATGATAATGGTACTTTTGTTGCATCATTAATGGATCCTTCATTTAGTGGAGATGATTATGATGTTGATGGTTTTTACGAAGAAGAGTATGAAGGGATTGCAGAAGCATACGAAAATAAATATACCGCATTAACTTTTTCAAACGACTTTACTCCACTGATGCTTGCTTCTCAAAAAGGACTGCATGAGTTGGTCGAATTTTTCATTGAATCGAATTTCCCCGTGAATAAGACTATTAAAAAGACGGGTTTAACTGCACTGTTGGCTGCTTGTAGTAGTCAATTGGAAAATGAATATTCAGAATTACACTTTGAAAATATTACGAAATGTGTTAAAATTCTAATTGCAAATGGTGCAGAAATAGCCGATGCATTGTACAAAACTAACCAATCAGCGTTACATCTGGCGGTGGCAGCAAATAATGTTTCAACGTGCAAATACCTACTAGATATTATTGATATTAATTGCCGGAATAGTAAAGGTTGCACACCATTAATGATTGCAGCATCAAGAGGATATATTGAAATTGTAAAAGTGTTAATAAGTGCTGGTGTCGATGTAACGTTGCGTAATTCCAAAGGTTTAACAGCTGGTGATATAGCCATAATAAACAATCGGGAGGATGTTGTAAAATTATTGGCCCTCCCAACAAACGTCACAGATTTCTATCATGCTTGGTCTCTTGTAAATCAGAATATTGTAGAATGCGAAAAAATCCAAAATATCCAAGAATCACTAGTGAAAAAGTTTTATTCGAGTAAATATTTCTCTGATCCTGTAGCTTGCATGTGTGCCAGCTTGTATTTGACGCATTTACAGCCGATTTTCGAAAGGCATGGAATTACTTTTGCCAGATTGAGATCAATGAGTGATGATGACATGAAAAAGATTGGGATATCCAAATTCTCAGATCGAAAATGCATATTAAATCTAATGCAAGAAGTTCACAAAGTTATTTGGAATCATCGAACCAGCCTTTATACTCCAAACTACAAATTATCTATTACGCCGCTCGATATGCTTGATGTTGTGAGAAATGCAAATGATCACCTGGAGTTCCTGGAATCGACGATTGGATACATTGCCAACCATTTGCAAGTCAATCCAACATATTATTTGGAATTCTCTCAAAATAAAAGCTTTTTCGAGAAATGCGCCAGCCATTGCCAATTCACAATTTGCAAATCTAAAAATATTCATGAAAATATTATCAAGATAGATTCGATATTCGGCAAAGTTTTTATCATTTTTATCGGCTGTCAGCTCATGGATATTGATGGATTTATTTTGGTTTAGATGTATGAATACGCATTGGATGAGGACTTGCCGTGCCAGCTGGATGATGAGGCGGAACATCGGCAACAGCTGCAACTGGCTAAAAGGTATCGGAGTAGAATCAAAAGAGGAATTATTATATCTGGGATCTCGATCGTTGCCATTTTGGTGATCCGATCAAGAATTATTAATGCGTGAGAAGGGTTGCCGTATTCCCTTTGTTCTATATTCGATAGTATATATATATAATATATATATAATGAAAT
>AAA.454ESTABI.284
TTTTAGGGTGATTACTAAATTAATTTAATTTAACTATAACTGTGTTCATATTTTTTAATGAGTTCTATTAAATCTTCATTTAATTATGACGAATTAGATTATGAGCCAACGATTGATAGCAAGTTTGTGGATAATTTATATAAGTTAATTTTAAGTGGAGATACTAACAAAGTAATGAAGCATATGAAAACTATTCTAAATGAAACACCAGAAACTAATTTTAATGATAATGGTACTTTTGTTGCATCATTAATGGATCCTTCATTTAGTGGAGATGATTATGATGTTGATGGTTTTTACGAAGAAGAGTATGAAGGGATTGCAGAAGCATACGAAAATAAATATACCGCATTAACTTTTTCAAACGACTTTACTCCACTGATGCTTGCTTCTCAAAAAGGACTGCATGAGTTGGTCGAATTTTTCATTGAATCGAATTTCCCCGTGAATAAGACTATTAAAAAGACGGGTTTAACTGCACTGTTGGCTGCTTGTAGTAGTCAATTGGAAAATGAATATTCAGAATTACACTTTGAAAATATTACGAAATGTGTTAAAATTCTAATTGCAAATGGTGCAGAAATAGCCGATGCATTGTACAAAACTAACCAATCAGCGTTACATCTGGCGGTGGCAGCAAATAATGTTTCAACGTGCAAATACCTACTAGATATTATTGATATTAATTGCCGGAATAGTAAAGGTTGCACACCATTAATGATTGCAGCATCAAGAGGATATATTGAAATTGTAAAAGTGTTAATAAGTGCTGGTGTCGATGTAACGTTGCGTAATTCCAAAGGTTTAACAGCTGGTGATATAGCCATAATAAACAATCGGGAGGATGTTGTAAAATTATTGGCCCTCCCAACAAACGTCACAGATTTCTATCATGCTTGGTCTCTTGTAAATCAGAATATTGTAGAATGCGAAAAAATCCAAAATATCCAAGAATCACTAGTGAAAAAGTTTTATTCGAGTAAATATTTCTCTGATCCTGTAGCTTGCATGTGTGCCAGCTTGTATTTGACGCATTTACAGCCGATTTTCGAAAGGCATGGAATTACTTTTGCCAGATTGAGATCAATGAGTGATGATGACATGAAAAAGATTGGGATATCCAAATTCTCAGATCGAAAATGCATATTAAATCTAATGCAAGAAGTTCACAAAGTTATTTGGAATCATCGAACCAGCCTTTATACTCCAAACTACAAATTATCTATTACGCCGCTCGATATGCTTGATGTTGTGAGAAATGCAAATGATCACCTGGAGTTCCTGGAATCGACGATTGGATACATTGCCAACCATTTGCAAGTCAATCCAACATATTATTTGGAATTCTCTCAAAATAAAAGCTTTTTCGAGAAATGCGCCAGCCATTGCCAATTCACAATTTGCAAATCTAAAAATATTCATGAAAATATTATCAAGATAGATTCGATATTCGGCAAAATGTATGAATACGCATTGGATGAGGACTTGCCGTGCCAGCTGGATGATGAGGCGGAACATCGGCAACAGCTGCAACTGGCTAAAAGGTATCGGAGTAGAATCAAAAGAGGAATTATTATATCTGGGATCTCGATCGTTGCCATTTTGGTGATCCGATCAAGAATTATTAATGCGTGAGAAGGGTTGCCGTATTCCCTTTGTTCTATATTCGATAGTATATATATATAATATATATATAATGAAAT
>AAA.454ESTABI.285
TAGTGGGGATACATCAGAAAATAAACCTGACACTAAACCTTTCAACCAATTACCTGTAAATACACCAGAAAAAAAGTCATCGATTTTAGTTCCTAGAAATACTTCTACTCCTTCACTTGTGAAAGTTGTGATCCAATCGTCAACTGAATCAAATATAAATACAGATGATGAAGATATGGTCTCAAGATTGCCAAATATTGTACCTGAAAAGCCTATAATTACCTCATCTTCAAAACCGAATATTATACCAGAGGGTAGCGGCTCAGATCCCGATTCCGCTGCAAATAAACCACAAATACCGGCTGTTGAATCTATAACTACGATTACGACAACAGCTAGCTTGCCAGATAAACCAGTCGAAGGTTCAGGATCAGAAGTCGATCCACCACAAGAAGTTCCCCGTCCTGTTCTTCCAATGATACCAGAAATTCAAGGAAGTACAATTAAACCGCCTTCATCGAAAGACTCCAAGTTCAATCCGGACGAAGAGAAATCGATTGAAGGTAGCGGTAGAGCAGGAGGAGGAGGGGGAGGGGGAGGAGAAGGAGGAGCTGCAGTTCAGCGGATATCTCCCAAACCAGAAACTATTACTGATTATCATCATCGTCAGTCAACATTAAGCCCGACAAAATCTCTCCAACCCGATCAATATCCCGGCACAATTCCATCAGAGGTTTGGATTCCCGGCATTGTCGATGTGAAAAACTCTAACAAAGACAAAGACGACACTCAGAAACCGCTGACGACTCCAGGTGGCAATGCAATTTCCAGTCACAAATCAACCCTTGCTACAATTACCGTCACAACGCTCAGTCTTTTATTTGTATTATTATTAAACTGCCTAAAATAAATCCCATCAAACTAACTGATAATAATTGTATTATTTGCAATATTTTATTGTCATACTTTCCATTGACCAATAATATATATATATATATATATATATATATTGAGAGTATTAATCAATAACAACTTTTATTGATTGATTGTTATTAATATTATTGACTATTTGCTTTAGCATGGATTTTGAACTAATGTGATTGGTTGATAATATTTTCTGATAGATCCCGGTATTTACCGCGAGAGATTGATTTTTCATAATAATAATTATTATTATTAATTATTATTATTGATTATTATTATTAATGATTATTGTTAATCATTATTATTAATTATTATTATTGACTATTATTATTATTATCATTATTTTTATTATTATTATTATTATTATTATTAATTGAAAAGCTCCAACTCTATATTCTGTATAACATTTCACTATATATTTCGACCGTTTACCAGTCTTCTTCAGACTAGAAATCACATTAACAAAATCTAAATGAAAATAGAAAAATCTAAAACAAATTAATCAAAAATAATCGTATTCAACTCGTATTACAAAATTTAATTTTAATAATTTAAAAAAATAATAAAAACCAAACATTCAATTAAATTAAAATAAAAATTAATTAAATTTTAAATCGCTAAATAAAAGTTTAAATTAAAAATTATTTTTATTATACATATACCCTGATCAATCCGGTATAATGTTGCTGTGAAATTTTATAATATATTTG
>AAA.454ESTABI.286
TAGTGGGGATACATCAGAAAATAAACCTGACACTAAACCTTTCAACCAATTACCTGTAAATACACCAGAAAAAAAGTCATCGATTTTAGTTCCTAGAAATACTTCTACTCCTTCACTTGTGAAAGTTGTGATCCAATCGTCAACTGAATCAAATATAAATACAGATGATGAAGATATGGTCTCAAGATTGCCAAATATTGTACCTGAAAAGCCTATAATTACCTCATCTTCAAAACCGAATATTATACCAGAGGGTAGCGGCTCAGATCCCGATTCCGCTGCAAATAAACCACAAATACCGGCTGTTGAATCTATAACTACGATTACGACAACAGCTAGCTTGCCAGATAAACCAGTCGAAGGTTCAGGATCAGAAGTCGATCCACCACAAGAAGTTCCCCGTCCTGTTCTTCCAATGATACCAGAAATTCAAGGAAGTACAATTAAACCGCCTTCATCGAAAGACTCCAAGTTCAATCCGGACGAAGAGAAATCGATTGAAGGTAGCGGTAGAGCAGGAGGAGGAGGGGGAGGGGGAGGAGAAGGAGGAGCTGCAGTTCAGCGGATATCTCCCAAACCAGAAACTATTACTGATTATCATCATCGTCAGTCAACATTAAGCCCGACAAAATCTCTCCAACCCGATCAATATCCCGGCACAATTCCATCAGAGGTTTGGATTCCCGGCATTGTCGATGTGAAAAACTCTAACAAAGACAAAGACGACACTCAGAAACCGCTGACGACTCCAGGTGGCAATGCAATTTCCAGTCACAAATCAACCCTTGCTACAATTACCGTCACAACGCTCAGTCTTTTATTTGTATTATTATTAAACTGCCTAAAATAAATCCCATCAAACTAACTGATAATAATTGTATTATTTGCAATATTTTATTGTCATACTTTCCATTGACCAATAATATATATATATATATATATATATATATTGAGAGTATTAATCAATAACAACTTTTATTGATTGATTGTTATTAATATTATTGACTATTTGCTTTAGCATGGATTTTGAACTAATGTGATTGGTTGATAATATTTTCTGATAGATCCCGGTATTTACCGCGAGAGATTGATTTTTCATAATAATAATTATTATTATTAATTATTATTATTGATTATTATTATTAATGATTATTGTTAATCATTATTATTAATTATTATTATTGACTATTATTATTATTATCATTATTTTTATTATTATTATTATTATTATTATTAATTGAAAAGCTCCAACTCTATATTCTGTATAACATTTCACTATATATTTCGACCGTTTACCAGTCTTCTTCAGACTAGAAATCACATTAACAAAATCTAAATGAAAATAGAAAAATCTAAAACAAATTAATCAAAAATAATCGTATTCAACTCGTATTACAAAATTTAATTTTAATAATTTAAAAAAATAATAAAAACCAAACATTCAATTAAATTAAAATATTTAATAAAATTTAAATAAAAAATTAATTAAATTTAAAATCGCAAAATAAAAGATTAAATTTAAAAATTATTTTTTCAAAACATCAAAAACCATATACACAATATTTACATTCAATTACTTAAATACATTCAAAACACATGTTGACTGAAATTTTGAACATTAATTATAGTATTTAAAGATTTAAAGA
>AAA.454ESTABI.287
CAGTTTCGTTCTAAAAAAAATTAAAAGTTACATATTTTTATTGTTAAATTTTATGCTTCAATTTTCTGAAACCCCCAGAATAAGGCAATACTAAAATATATTTCTGCTCCATGTGATTAGATGAATTTTTCAGCATATGATCCTTAAACGTGTAAACGAGACTCGGCTTAGGATTGGTTCATCTCTGCACTCGAGTTTTGAGCATTGCCAACTGAATGGATTGGCTCATTATTGATAATTTTTAGAAAATATAACACTAGAAAAATTTATTTCTGAATTTTAGATAATTGCAAAATTTTTCAGTAATGTTGAGAATTTGGTTAGTTTGTTCCCTTAGCCCCATGTAGTTTAGTAACTTGGAGAATGGATTCAAAATTTGAGTCTTTTCTCCAAGTAACAACAATAATTAAAATTAATGATAAAAAAAATAAAAACAGAATTTACGATAAAGTGAATTAAAAAGAATCAACATTTTTATTCATTTTAATTTGAAATTTGTGAATTTTTGCATTTTTTGGTAAAGTGGTCAATAAAAGATTTGTTTAAATTTGTATTGTAAATTATAAAAAATTGAAATTTTGTAGGTTTTGTAATTTGTGAGTGTAATTTAAGAAT
>AAA.454ESTABI.288
CAATTTAATAATTTAAAAAATATTTTTTGATATTAAAAAAATTGTATTCCGAGAATGTATATTTAATAACAAAACTAGAGTAATGATGGGACATTTATTTTCGTCCTTTGTTGTTAGATATTGTTTTAATCGTGCAAATTAAATGTAATTTAGATTTTATTTCTAGGTTTTATTCAGTTATTAACTATAACACAAAAATAGATTTTAAGATGTCTTTAAATATTCGTAAAGTCAAATTAGAAATTACATAAACCAAATCCAATTATGTTGAGAATTTGGTTAGTTTGTTCCCTTAGCCCCATGTAGTTTAGTAACTTGGAGAATGGATTCAAAATTTGAGTCTTTTCTCCAAGTAACAACAATAATTAAAATTAATGATAAAAAAAATAAAAACAGAATTTACGATAAAGTGAATTAAAAAGAATCAACATTTTTATTCATTTTAATTTGAAATTTGTGAATTTTTGCATTTTTTGGTAAAGTGGTCAATAAAAGATTTGTTTAAATTTGTATTGTAAATTATAAAAAATTGAAATTTTGTAGGTTTTGTAATTTGTGAGTGTAATTTAAGAAT
>AAA.454ESTABI.289
CTGTATAAAATTCAACAGTGTAAGTCAACTCGATCAGTAATAACCGGTAAGGGGTTTAACAAAATGTATTTATATCGCTATATTTGATGAGTATAACATTTCAGGTGCAATAATATTTGTTGAGAATTTGGTTAGTCTGTTCCCTTAGCCCCATGTAGTTTAGTAACTTGGAGAATGGATTCAAAATTTGAGTCTTTTCTCCAAGTAACAACAATAATTAAAATTAATGATAAAAAAAATAAAAACAGAATTTACGATAAAGTGAATTAAAAAGAATCAACATTTTTATTCATTTTAATTTGAAATTTGTGAATTTTTGCATTTTTTGGTAAAGTGGTCAATAAAAGATTTGTTTAAATTTGTATTGTAAATTATAAAAAATTGAAATTTTGTAGGTTTTGTAATTTGTGAGTGTAATTTAAGAAT
>AAA.454ESTABI.290
AGTGCAAATGTGTAAATGCTACACATTTGCACATTTATCTTTTTTGTTTAATCAATATTGAAGAGTAACCAATGTGCTGAATTTTCATTTAATTTTTATTACGTATATTTTATTGCCATGAGCACTCTAATCAACAGTTTTACCAAATCAAAACCTAAAACAGGTTCCTTAAACAAGTCTACAGGATCTGTGAAATCTTTGGAAAATGAAAAAACAGACGACATTTTTGAAAATCAAAGTTCTCCATCATTCGTCAATCAGAAACAACCATGGGAAGCTTTCTATTTCCAAAGTTGTCCACATCCAAAAATATCTAAATTTAAACAGACAGTTTATGAAACCAAATATTTCATTCTCCTACCATACGAAGAAAGAAATTCCAAAAGTGAAAATGTAAATGAAAATAATTTGTAAAACTTCGAAATAAAAAGTTTTCGTCATTCACTTTATTAGAAAATGTGAAATTTTAATCCGAAAATGTAAAATTATTATTTTCTTATTATCGTGACTTTCTCGTTTGTTTTACTGCATTATTATTTCTATTTATTTGACAAGTATTTTATTAAATAATTTA
>AAA.454ESTABI.291
CATAATATGTGCAGTTAGGTTTTCATGCAAACCTCTTATAGAAGTTATTAATGAACTGAAAAAGAAATAATCAAAGGATCGAAAAATATCAATGAGTAAAAGAGAAACAATAACAATAAAAGACGCAAGACTAATTATAAACATGAGTCCACATTCTAAGACATTTATAGTCAACAATAACTTAAAGTTACAGCAGTAATTAAATTAAAAAATGAAACCAACCTCAATAGATCAAATTAAGTTAATAAAGAATGTTCATAAAACACTGATAATGTTCCAATATAAATCGGGATTGGATACAAATAAAAAACATTCTATTGAGGCCAGGGCTTCAAAACAAATTGACTGATGTATATTTTAACATGCATTGAAATCCCAAAATGAAAATTTAATAATTAGCCTAATTCTTGAAAAACCAAATGTAGACTGTACAAAAATGTATCTGAAGGAATCTTCATGATTTTAAAATTTAGAATTTAAAAGCACCGCTTTTTACAGTTTGTAAGAAATAATAGAGTGAATTTAAGAAATCTAATATAAAAATTTGATAATATTTTTAAAGATTTTGTAGAATTTTAAGAAATTTAATATAAAAAATAATTTTAATTTCAGTCTTGAAAAAAATGGATATAAATTTAGATAAAATAATATAAATTGCATTGTCAATTTTTTTAAAATTTTACATTGATATTAAAACAACCTTTGATAATAATTTTCTGTTAAAATATAATAATTTGATTGATATTTAAAATTAATATATAATAAATATTTATATGGATTTTATGATAAATTATATGAATTTTATGATGGATTATATTGATTTAATGGAATTTATGATTAAATATATGGGGTTTATGATAAATTATATGGATATTATGATTAATATAGATTATACATGAATATGTTAAATTGGATTTTTGTTTAATAAAATATAATGTTAAATTTGTAATTTTAAAAATGCTTTCATTAGAAGCGTATGTTGTTAGTTGGTAAGAATGGAAAACAACATGTAGCATATACATTGGTTTCCATTCGCAATTTATTTTTACGAGGTTCGCGTACAGTTACATTTGCATTTTACAGAATTTAAACTAATAACGTTAAATTTCAAAATGGTTGATTTCAATGTTGTATTATTTACTTATTCATTATTTGTCATGTATTTACATTTCTAGTGAATTATTCATAATACATTTTAAAAAATATTA
>AAA.454ESTABI.292
AGGATGAGCCAAACAAAAGAAACATATTGTTAGAAAAATGGATACTCTAATTTTCCTCGGCATCCATATCGGTTGGGAGACATCTCCTCTTGGGTGGGCGATATGGAGGAGGGTCGCCCCGAGAATCCTCGTCCCTCTGCGAAGATGGCCCGGCAATTTCGCCTCGGGGGCCGACATTGGGAACCTCCCCCGTGAGGATGGCGATTTCCTCAATCCAATTCTAAATGATTCAGAGCCCGAATCACCTTGAGGCGGTTCGTTCTCCTCGTCCACTAAGTTAATGTGGATCGATTCGGAGGTGAGGAGAACATGATCCGCGGGGCATAACAGATGTCCGGGTCGAGTCCCGGGATCTCAAATTCTTGGTACGGGGGTGGTAGATCATCTATTTGGAACACACCCCTCCGCTGGCCGGGCTTCTCGGAGCCGTGCTTCTTGTCGGCGCTTGTTTCGATTCGGCCGATGGCGGGCCGTAGGGGCGGCAGAGTTCGCCTGGATTTCCCCTGGCACTGAAGATAGAGAGTGCGTCGGATTTGTACTCGATGTAGGAATACGGGTCGTTGAATCGGAGAGATCCTCAACATTGGGGAAGGTGATGGGCCGGAATGATGTCGAGTTGCCCTGCTCGAATGTTTCCGGGAACACGAACTCGGAGTTCAGTATCTGAAAAGGCTTGTCGAAGCGCCACCGATTGCTCGCGAATCAGTAGACGCTGAGCGCGTGACTCGACGATTAGTTCGTCACGCGCCTGGGTAAGTCGGGAGATTTTCTGCCTGAGCTCCCTGACGACTTCTGGTGGAGCCCAGGTCTCTTTCACCCTTTCATGTTTCATCTGAAGGTCTCTATGTTGGATTTTCAGATCCTCGTACTTGTGGCGGATTGCCACGATTGAAGGAGGCAGGCGAGGAATTCTCGTTGAACTGGTAGGAATCATCGTTATTCTTCATACTAGTA
>AAA.454ESTABI.293
AGGATGAGCCAAACAAAAGAAACATATTGTTAGAAAAATGGATACTCTAATTTTCCTCGGCATCCATATCGGTTGGGAGACATCTCCTCTTGGGTGGGCGATATGGAGGAGGGTCGCCCCGAGAATCCTCGTCCCTCTGCGAAGATGGCCCGGCAATTTCGCCTCGGGGGCCGACATTGGGGAACTCCCCCGTGAGGATGGCGATTTCCTCCAAGTTTAGTTCGAGGTCAGCTTAGAGACCGAATCAGCTGAGGCGGTTCGTTCTCCTCATCCACTAAGTTGATGTGGATGGATGCTGGGGGAGAGGAGAACAAAATCCGCGGAGCGTAACATATGTCCGGGTCAAATTCTGAGATCTCGAACTCTCGGTAGGGGGGTGGCAAGTCGTCTATTGGCACACCCCTTCCATTGGCCGAGTTTCCCTGAGACGGGCTTCTTCTTGTCGGCGTCGATCCCGACGCCGCTTGTTTCGATTTGGCCGGTGACGGGCCGTAGGGGCAGAAGAGTTAGCCCGGGTTTCCACTGTCACGGAAGGTGGTAAGTGCGTGAGATTCGCGCTCGACGTGGGAACGTTTGTTATCGGGTTAGGTCGATCTCAACATTGGGGAGGTGGTGAGCCGGGACGATATCGAGTTGCTCTGCACGAATATTCCCGGGGACCCGGATTCGGAGTTCGGTGTCCGAGAAGGCTTGTCGCAGCGCCACCGACTGCTCGCGAATCAGCAGACGCTGGGCGCGTGACTCGACGATTAGTTCGTCACGCGCCTGGGTAAGTCGAGAGATTTTTTGCCGGAGCTCCCTGACGACTTCCGGTGGAGCCCAGGTCCCTTTTACCCTTTCGTGCTTCATCTGGAGATCCCGGTGCTGAATCTTGAGGTCCTCGTACTTGTGGCGGATTGCCACGATTGAAGGGGGTAAGCGAGGGATCCTCGTCGATGTGCTTGTATTGTCGTTGCTTGTCATGCTGTTAGAAAGGAAGGAAATTTATTTAAAACAAAATAATTAATGCAAACAAAAAATTGAAAATGGAGTTGAAGTGACGCCGAAAACTGGAGTATCGGGGGTGACTCGGGAGTGAATCCGCCCATTTATTTTAGTAGTAGGTAGACAAAACCCTGATACTGTTGGTGGTTTACCTTCCAGAGACGAATTATTAGGCAATATAGTCATCGCGAATTTCCACAATATCGTT
>AAA.454ESTABI.294
GACATGCTTGATGACAGTCCACAAGTTACTCAACTGCAATTATAAGAGGAGGAGTTTCTAATAAAAGAGAAATATGGACGCTCGAGTCGATTTAAGCAAACTTGAAACTGATATGAATAATATCCAGCCACCATTACCTCCAAGAAATGGGCGTAAAAATGTTCGGCCCGTCAAAACACGTCAGGAGCATAGCAATCCGATATCAATGGCTTCCTCATCCGGATCGTCTTACAATACGAATAGCATTGGAGATTCTTCAGTCGCCTCAGCTGGAGCATCTTGCTGCCTACTTAATCCAGATTCGGAATTTGAGGATGCATCAAGTGATGCTATTTTGCGCAAAATTTCACAACAACAAACACAATATAATTTAGGCCACTCAACTCTGGATGAATCGAAGAAATCGGTTCGCACTGACAACAGCAGTAAGCAATCAACAATCACCGCCGGTTCCAGCAATCACATTTGTTCATTATCTGGCCAATACGTGCAAGCCGTGCCTGCCGCACCAATAGATGACAACGTCAATCACCATGAACGGCTCATTGAACCGTATGCTTCAACAAAAATAAGCGATGGATTTAACGAGACCTATTCCAGAAAATTATCAAATGAAATAGAATACGTAATGCTTCAACGGCCCCTTGAAATCAAGGATTGGCTAAATGAACTTGATATCCCCCAGAAATATGTACAGAAATTACTCACGAGCTTCAACAATATCGAATCTATTTCTCGAGCAAAAGACGACGATTTGAAGTCAGCAGGAATTTCAGAAATAAATTATCGCCGGCGCATCCTAGAAGGAATTACGTCTCTTCGGAATGAGGTAGCTCAATAAGAAGGATTTCACTCGTGTTGCCACTTTGATCAGATAGATCTGAGCCATTGATATTTATTGTGTTTCAAACAGGATTATTATGATTATTATTATAATGACTATCATGATTATTATTATTATTATTATTATTATTACTATTAACTTTTTGAACTAATCAATTTTCTAAGTTCTATTATTGATTTATTTTACATTCGGTGCACTTAAAGATTAATATTTAAGAATTTCGACGTCAATTTTTGTTTTCATTTCTTTCAAACACTGATATTGATATTAATGATTTCTATGACGCTCGTAGAGTTATTTCGATGTGAAATATTGATTAATGATGTTATTATTATTATTATTATTATTTTAATTATTATGATTATTATTATTATTATAATTATTATTATTATTATAATTATTATGATTATTATTATTATTATTATTACTATTATTATTATATTTATCATCGATATTTGAATAATGTTGATTGAAAATTATTTTATTGTTTATATATTTCGGTGTTATGTGATTTGATTGGTTGATTTTCCGTGAAATCATCTGAACCGAAAAGATAATCTTTTTTCCCTTGATCTATCATTTATTTGTATATTGCATCGTCTGTTTGTGCTAGATTTTTTTCATCGTCGATCTTTTGTTGTAAATAGATCAAATATGTATTTTTTCTTAATAAACAGCTGTCTTATGC
>AAA.454ESTABI.295
GCCTATTCTATCTCTAGATGCTTCATGTACGATTGGAAAGTTTGCAGAAGATTTAATTAATTTATTGACAATTTATGATCCTGCTGAATTTTTCAAATATCCATTGATTGATTATTTTGCCCCGTCATCTTCTCAGCTCGGAAAACAAATTTATATGAAAACTATTCATAAAAGATTGAAAGAGGGAAAATATTGTGAGAGGTTGGAAAATCTCGAAAACGATCTTTTGTTGATGTACGGAAATGGGTTTCAAAGTTTTGTTGAGAAATCCCAAGGCTGGTGTGAAGCAGGAAAACTTTATCAAACGGCTTTGGTAAATATTCAAAATGCCAAAAAAAAATTTCCGCCTCAAAACCCACCAATGAAACGAGTTTAACGTTGGAATCGGTGAAAAGTTCCGATTTGAAGTCCAGCAGCGCCAGTACGATTCTCAATTTGATGAATCCATACAATAGGGGGAAAATCAATGATTACGAACGGATCATACCGATCGGGGATCAAGTTGGCACTCTGAAATCCGGAACACAGAATTTAGCTGGCTACAAAGAAGATAGAAGAAATAAAGTCACAGTTTTATCGTACTTGGATTACGGCACGAATTTCTCATTTGGACCTTCCTATGATTCCGGCAATTCGTATTGCTCGAAAGAAACCAGTGATTCCTTGCTCAGAAATTACAGTGAGTCGAGTTGCGGTGACGATTACCAATGCGATGAGTCCAGTGAGCTGGCAACAACGCCTGAGATTACGATAGGAGACGATTTCAGTCTTTATTTGATGAATGTTTTCACCAGGGATTTCATTAAATCCAGCCCACCTTCCGATTGGAGGAAGGCTGACGACCAATCGCAATCAACAACACCGCCACCGAATAAAGAAACTGACTCATCGACTGAGGATAATAATGATGCCGCCAATTCTAGCCTTCAGACGCTATTGGATGAGAGTTGGAAAGATTTGGCGCGATTAAAATCATCCAATTATCAACGGTTATCAAAACTCCAATTGCAGCCGTCGAATGAAGAACAAATGAAAACTAATCCGCAATCCATTACTAATTTGAACATGATTCGTAAAGCTCTCAATTGTAAATGATTTATACACACACACACGTGTGTGTATGTGTAATTGTAATTTTATCAATAAATTTTTTATTGTGTTTT
>AAA.454ESTABI.296
GCCTATTCTATCTCTAGATGCTTCATGTACGATTGGAAAGTTTGCAGAAGATTTAATTAATTTATTGACAATTTATGATCCTGCTGAATTTTTCAAATATCCATTGATTGATTATTTTGCCCCGTCATCTTCTCAGCTCGGAAAACAAATTTATATGAAAACTATTCATAAAAGATTGAAAGAGGGAAAATATTGTGAGAGGTTGGAAAATCTCGAAAACGATCTTTTGTTGATGTACGGAAATGGGTTTCAAAGTTTTGTTGAGAAATCCCAAGGCTGGTGTGAAGCAGGAAAACTTTATCAAACGGCTTTGGTAAATATTCAAAATGCCAAAAAAAAATTTCCGCCTCAAAACCCACCAATGAAACGAGTTTAACGTTGGAATCGGTGAAAAGTTCCGATTTGAAGTCCAGCAGCGCCAGTACGATTCTCAATTTGATGAATCCATACAATAGGGGGAAAATCAATGATTACGAACGGATCATACCGATCGGGGATCAAGTTGGCACTCTGAAATCCGGAACACAGAATTTAGCTGGCTACAAAGAAGATAGAAGAAATAAAGTCACAGTTTTATCGTACTTGGATTACGGCACGAATTTCTCATTTGGACCTTCCTATGATTCCGGCAATTCGTATTGCTCGAAAGAAACCAGTGATTCCTTGCTCAGAAATTACAGTGAGTCGAGTTGCGGTGACGATTACCAATGCGATGAGTCCAGTGAGCTGGCAACAACGCCTGAGATTACGATAGGAGACGATTTCAGTCTTTATTTGATGAATGTTTTCACCAGGGATTTCATTAAATCCAGCCCACCTTCCGATTGGAGGAAGGCTGACGACCAATCGCAATCAAAAACTGACTCATCGACTGAGGATAATAATGATGCCGCCAATTCTAGCCTTCAGACGCTATTGGATGAGAGTTGGAAAGATTTGGCGCGATTAAAATCATCCAATTATCAACGGTTATCAAAACTCCAATTGCAGCCGTCGAATGAAGAACAAAGTATATCTGAAAAAGTCACTAAAAATTTAATTAATTTAATAGTGAAAACTAATCCGCAATCCATTACTAATTTGAACATGATTCGTAAAGCTCTCAATTGTAAATGATTTATACACACACACACGTGTGTGTATGTGTAATTGTAATTTTATCAATAAATTTTTTATTGTGTTTT
>AAA.454ESTABI.297
GCCTATTCTATCTCTAGATGCTTCATGTACGATTGGAAAGTTTGCAGAAGATTTAATTAATTTATTGACAATTTATGATCCTGCTGAATTTTTCAAATATCCATTGATTGATTATTTTGCCCCGTCATCTTCTCAGCTCGGAAAACAAATTTATATGAAAACTATTCATAAAAGATTGAAAGAGGGAAAATATTGTGAGAGGTTGGAAAATCTCGAAAACGATCTTTTGTTGATGTACGGAAATGGGTTTCAAAGTTTTGTTGAGAAATCCCAAGGCTGGTGTGAAGCAGGAAAACTTTATCAAACGGCTTTGGTAAATATTCAAAATGCCAAAAAAAAATTTCCGCCTCAAAACCCACCAATGAAACGAGTTTAACGTTGGAATCGGTGAAAAGTTCCGATTTGAAGTCCAGCAGCGCCAGTACGATTCTCAATTTGATGAATCCATACAATAGGGGGAAAATCAATGATTACGAACGGATCATACCGATCGGGGATCAAGTTGGCACTCTGAAATCCGGAACACAGAATTTAGCTGGCTACAAAGAAGATAGAAGAAATAAAGTCACAGTTTTATCGTACTTGGATTACGGCACGAATTTCTCATTTGGACCTTCCTATGATTCCGGCAATTCGTATTGCTCGAAAGAAACCAGTGATTCCTTGCTCAGAAATTACAGTGAGTCGAGTTGCGGTGACGATTACCAATGCGATGAGTCCAGTGAGCTGGCAACAACGCCTGAGATTACGATAGGAGACGATTTCAGTCTTTATTTGATGAATGTTTTCACCAGGGATTTCATTAAATCCAGCCCACCTTCCGATTGGAGGAAGGCTGACGACCAATCGCAATCAAAAACTGACTCATCGACTGAGGATAATAATGATGCCGCCAATTCTAGCCTTCAGACGCTATTGGATGAGAGTTGGAAAGATTTGGCGCGATTAAAATCATCCAATTATCAACGGTTATCAAAACTCCAATTGCAGCCGTCGAATGAAGAACAAATGAAAACTAATCCGCAATCCATTACTAATTTGAACATGATTCGTAAAGCTCTCAATTGTAAATGATTTATACACACACACACGTGTGTGTATGTGTAATTGTAATTTTATCAATAAATTTTTTATTGTGTTTT
>AAA.454ESTABI.298
ATCTAGGTAAAGAAAATTTCTCTATTCTTGAAAAACAATTGAGTGAACTTGAAAATATCGAAGGGAGCATATTAATAGATTTTCCGTCACGAGTTATTCTTTCCAAAAAATTCAATTCAACATGGCGGAAAACAATGATAACACTGGATTTCACAATGTAAATGATGGATCAGGAGAAGTTAAAGAAAGCTGGGAGCAATCAAATACGGGTAGGAATTATCGTTTGATATATTAAAAAAATTATTTATAAATTAAAATGAGTGATTTTTGTTTCGTTTTATGATGCTTATTTACAGCGAGAACGCCCCTTGAAAAGGTTAGCGATTCGTTTAGTGCAGCTATTGACTGGGCGAAAGAAAGCGCACAAAAAGTGGCAGACACGGCGAAAAATGCTGTCGGGTTAGAATAGAATTCAATAATTGAATTTATGATTATTTATTTGTTTTTTCTTTAATTGTTTTCCAGAAAAGTAGTCAGCCACAAAAACTGACAACAATAGACAATTTGCTTTATATTCAATTACTCATGTTAGATTCAGAAAAAAAGTGACGTGTGAAACTAAAAAAAATTGTGTACCAAAACCAGCTTAACAATATTTTATATAAATATGCATGTTTTCGAATAGATTCTAGTGTGACATGGTGAAGAATATTCTCTATATAATTTAGCGAACTTTTTAAGCGATTACTACCGTAATTTTTATTTGTAACAATAATTGATATATTTGTCAGATTTTATATTTGTAAGTGACAGAGAAAAAATACATTTTTAGAATTTGAAAAAAAAAAAAAAAANAAAAAAAAAAAANAAAAAA
>AAA.454ESTABI.299
ATCTAGGTAAAGAAAATTTCTCTATTCTTGAAAAACAATTGAGTGAACTTGAAAATATCGAAGGGAGCATATTAATAGATTTTCCGTCACGAGTTATTCTTTCCAAAAAATTCAATTCAACATGGCGGAAAACAATGATAACACTGGATTTCACAATGTAAATGATGGATCAGGAGAAGTTAAAGAAAGCTGGGAGCAATCAAATACGGCGAGAACGCCCCTTGAAAAGGTTAGCGATTCGTTTAGTGCAGCTATTGACTGGGCGAAAGAAAGCGCACAAAAAGTGGCAGACACGGCGAAAAATGCTGTCGGGTTAGAATAGAATTCAATAATTGAATTTATGATTATTTATTTGTTTTTTCTTTAATTGTTTTCCAGAAAAGTAGTCAGCCACAAAAACTGACAACAATAGACAATTTGCTTTATATTCAATTACTCATGTTAGATTCAGAAAAAAAGTGACGTGTGAAACTAAAAAAAATTGTGTACCAAAACCAGCTTAACAATATTTTATATAAATATGCATGTTTTCGAATAGATTCTAGTGTGACATGGTGAAGAATATTCTCTATATAATTTAGCGAACTTTTTAAGCGATTACTACCGTAATTTTTATTTGTAACAATAATTGATATATTTGTCAGATTTTATATTTGTAAGTGACAGAGAAAAAATACATTTTTAGAATTTGAAAAAAAAAAAAAAAANAAAAAAAAAAAANAAAAAA
>AAA.454ESTABI.300
ATCTAGGTAAAGAAAATTTCTCTATTCTTGAAAAACAATTGAGTGAACTTGAAAATATCGAAGGGAGCATATTAATAGATTTTCCGTCACGAGTTATTCTTTCCAAAAAATTCAATTCAACATGGCGGAAAACAATGATAACACTGGATTTCACAATGTAAATGATGGATCAGGAGAAGTTAAAGAAAGCTGGGAGCAATCAAATACGGCGAGAACGCCCCTTGAAAAGGTTAGCGATTCGTTTAGTGCAGCTATTGACTGGGCGAAAGAAAGCGCACAAAAAGTGGCAGACACGGCGAAAAATGCTGTCGGAAAAGTAGTCAGCCACAAAAACTGACAACAATAGACAATTTGCTTTATATTCAATTACTCATGTTAGATTCAGAAAAAAAGTGACGTGTGAAACTAAAAAAAATTGTGTACCAAAACCAGCTTAACAATATTTTATATAAATATGCATGTTTTCGAATAGATTCTAGTGTGACATGGTGAAGAATATTCTCTATATAATTTAGCGAACTTTTTAAGCGATTACTACCGTAATTTTTATTTGTAACAATAATTGATATATTTGTCAGATTTTATATTTGTAAGTGACAGAGAAAAAATACATTTTTAGAATTTGAAAAAAAAAAAAAAAANAAAAAAAAAAAANAAAAAA
>AAA.454ESTABI.301
ATGCCATGTTTATATTAAGGGCCTGCAGGTGCTCATTAGAAAGATATTTGTTCGTATTTATGTTAATTACTTCGACGGTCGCGCCTACTCAGCTAATCCGATCGTCTCGGAATTTCTACTTATCGCATTTCAAAATTAGTACAATTATAAACATGATTGCTATTTGTTCTTGTCGCAATATTGGGGCTACCTCTGTCTTGGATTTTATCAACATTCCTCGAATGGACCTTTTCTAATATCATTGAACTTTGGGAAGCGATAGTGTTGTTAATAAAACGACTTTTCGTGGTGAACATGGATTTTTGTTATTTTCAAATTTGGATCTTATGCTACGTCGGATTAACTTTGATTTTATGGAAATCCCGTCTACTTTCGTAAGTAATTGGTCTAAACATGATTCGGATTTATTGGTCAATCTCAAATCTTTGTGCAACTACAACATAATCCTAACCTGCCGGATAATATCTAAAATGTTCCAATTGTATTGTTAATCTTAAATTTTTCGAATTTATTGGTCTTCATTTATTCCGCTGTACAATTGGATTTTGATTTATTATGGATCGCAATCTTTGCTTACTTCACTGAGATGATCTCGGTTTGAGGTTAATCTTATATCCTAGTAAGTACGATTTTTTTCTTATGATTGTCAATTGTAGTAGAGTTAACAAATAAAATTTTAATTTCGT
>AAA.454ESTABI.302
TTCGGGTGAGGTGATGGGAATTCTCGCTCTCTCGATGTGCGGTGAAGAACTTATGGATTTTCCAATTATGGAACTATGTTATTAAAATCGATATTGACGGATAAATTTTCAGACGAGAAAGTGCGTTGGAGGGCTCCGTGTCTACGTTCCAGATGAATTACGCGGGATAATTTCATACATTCAATTCCTACTACTGGGATTTGTCAATTATTCTTGCTTCGTCACGATATATTGGAATTAAGACCCGTTCTCAATCTCGTCTTTAGGCAAGCAAATAAATCACTTGGAAGTACTATCCTACATCATCTATCCCGCAATTTGTGATAATTGATCTTGTACTACTGACGTCGGAATTATATTACGCGGTGTTTGGACGTATTAGCGATTTCAACTCCTGATGATGGTTCCTTACTTTATGTGTAAATATCAATAGACGTCGTGTTATGTGTTAGATACTCTCTTGAGTTCCTATATTCTCATTTAAATGGAATTTTCTATCCTCGTCATGTGATATTCGAGTGAGTGTAAATGTGCAGTTGATTTATGGTAATTAACAGAAAAC
>AAA.454ESTABI.303
CAATGAATATCTATATGGATTTCTTGACTTTAACTTTATTCATTTGGAATTTTGGCGTTGTCGGATTCTTGATGATCCATTGGAAAGGACCGCTGATTCTCCAGCAAGCCTACCTGATCATTATTTCAGCAAAAGTTGCTCTAATCTTGCTGAAATTTATGCCATTATGGACTACATGGGTCGTTCTGGGAGCATTAGCAATTTGGGATCTGGTTGCTGTGCTTTGCCCATTTGGGCCATTACGAATCCTTGTCGAGATTGCGTCTGAAAGAAATGAACCAATTTTCCCTGCCTTGATCTACTCAACGACAGCGACAATGATGGTGAAAATCCCAGATTCTCAAGGGGTTAACACGAGTCACGGTGACACTCCTTCATCTGCCAATGATGACAACAATTCTCACTTGCTTGCAAATTGTCTAATTGGCGATCACAGTGCAGAAGGTAATGAATCCTTATTGGTCGCCAATCAGCAGCCTCAATCTCAAGAACCATTTCTCGCCAAATCTACAGACCCAATCAGAAATCATCCTAAAGTTGCCGTCCATAAAAACAAAATACAGAATGACAGATCAAATGAGGCTGAGAACTCAAATCCCAATCCTCAGCGGACTCATATTCAGAACACCGATAGTAGAGATCGTGTTCAAATCAAGGATGATCGGTCGAGAATCAGGCGAAACATTCGAGATATCCATGAGGACGTAATGGATCGCGGTGATCGTGGGGTCAAGCTTGGTCTCGGAGACTTCGTGTTCTACAGCCTGTTGATGGGCAGAGCTACTCTGGACAGTGATTTCAACACGATAATGGCCTGCTATGTCGCGATCCTGGTAGGGATGTTCCTCACCATTCTCCTCCTGACCATGGCGGGTCGCGCATTGCCCGCTCTGCCTATCTCAATGGCCTGTGGCATTTTGTTCTATTTTCTTACATCTCTGATAATCTCTCCATTCACTAAGGTGCTCTGGATGAAGCGGGCGTTTATTTGATATCCGCTACGCATTCATTGCTCGAGATTTTTCCAATTTAATTTCTATTGGTTTTTGTTCAATATCAGCCCTGAGAATTGATGGGTTCTCATTTACATTATATTTATTCAATACAATTTTTTTATCTTTTAGTTAAAAAAAAAAAAAAAAAAAAAAAAAAAAAAAAAAAAAA
>AAA.454ESTABI.304
AGAAAATATACTACTTAATAGTTAATTATGCTTTGGAAATTTTTAGTGAAACATATATTTGAAATCTTTATATATTTTTTTCAATATCACATTTATAAATGGAGAATATTTTGTTAACACAGATGACCCCAGTCATGTTTATTATAAATTTAAGGAAATGAAGGTCAAAATTTTTCCAAAAGATATAGAAATAAATGTAATATTATTAAGTTTATCCGGAACATTATTCTATTCGATTGACAAAAATGGCAATCAGTTTATTTTGACTTTGTTTAATGAAATTAATGAAAGAATGAAGATAGAATTCGGCGAATTGAAAGAGTTTGTTAATCTTGAATCATTATGTAAATGGGAACTATCTAAATATCGTATGATAAAATTGAATATCCAAATTTCTGATAAAATTTCAGTAAAATGCAATGATGGAGATAAATTATCATTTAATTACGGAAAATTGTCCACTATTAATAACGATTACCCAATTCTAAAGAAAGCTGACAATGAAACAGCAATGATATATTTGATGAATACTCCACAACACGAAGGAGGATATCCCAATAATGACCAGTTACGGGGCTGTATTTACGATGTGAAATACAATGGCAAATCATTAAATATGACTGCCAGTAGCAAAGAAATTGGAAATAAATGCAAAAAGGTTTGTTTAAACGATATCTGCAACAACGGGGAATGTTTCGAAACATTTTCTGACAAGCCGATATGTGATTGCAAATTGACAATGAATAACGGGCAGTATTGCAATACAAGTTTTGTTCAATTAAATGATAGAAAACTACATGGAAACAAGGAAATTATCCGAATGGAATATATAAAATTGGTGTTGTTCAATAGCTCTGATAAAGATTTGTTTCATATAAAATACGGCCATTTCAAATTCCTCATAAAACGCGAAAATTCATCACTTTTGGCAAAATATGAAGATTCAGAAAATGGATTGGTTGAAACTGCTTTATCCAAAGGAGCATACGGAGCCAATCCATCAATTGTACTTATGAGATTTTATGCGAAAAACATTTATTTTCAGATGTTCAACGGGAACCTCAATACTTCAATTACGATGCCAATTACTAGAGATATATTTTATGAGTCTTTGGATTCGGTATTCGTTTCCCATGAAGCTGACATGATGTATAAAACGAAACATTTGCAATATGGCTGGTGCAGTTCTAGCTTAGACGGATCTGGAAACACTGCCAGTAAGTGTTTAAAATTTGAAAAGCATCTTATCGAGAAAAAGTCAAAAAAAAAGTTACCAATTTCAGCAATGTTCTTGAAGTCAGTAACTGAACTAAATAACGGAATTAGTCAATCTGCTTTTATTAGTATTTTGGTAATAGAAATCGTCTTCGTCATTGTATTTTCTGTTCTGATTGTCATTTTGATTAAATCCAGGAGTAAATTGAAGGACAGAAAAGGAAATAACATAGCAGATAAAATGCCATCGAGTGCACAACCTCTCATTCATAACGTATAATGATAAAATTTATAAAAACTTATATATTCTATTAGCCTATTTCCATGTTTCAATAAGTTCGATATAATGATAAAACTTTATAAAAACTTGTGCATTTTTCTATCATTATGATTTTTATTGTTATTAGATATATTGTTTAATACATTTTTTCAT
>AAA.454ESTABI.305
AATTTAAATAAAGGAAATTCGTTTAAATAGTTCGAAATATTTAAATATTTCTTAAAAAATTTAATATATTATGTCTAATTTAGCTGATAAATTTAATGTAGATTTAACTGACTTACAAAATCTTTTAGAAGGTAAATTATTCAATAATCTTTTTATATTATAAATTTATAATAATACGTTTAAATAATATGTTATAATCTAGGTGTCGTAGCTTTTGTTGAAGTTCGTGTTGGTAATGATGACATTAGTAATGAAATTGCCAGGGAAATGAAAGAAATTGGTGCAGTTATATCTGAAAATAAAAATAATAAAGTAACACATGTTATATTTCGTAATGGTACATTAAGAACATCTAATTGGGCTAAAAAACATGATGTTCCTTTAGTTGATATAGGGTGGTTAGCTACATGCACTAAAAACAAAGTGAAATTTCATCATAATTTTAGTTAATTTAAAGTCCAATTTAGGCAAATTTATTATCTAGGCCATGGCATGTTAGGTATTTAGAAGAACCTGTCGACATGTTTGGCTCTAAAAAAAAAAAAAAAAAA
>AAA.454ESTABI.306
AATTTAAATAAAGGAAATTCGTTTAAATAGTTCGAAATATTTAAATATTTCTTAAAAAATTTAATATATTATGTCTAATTTAGCTGATAAATTTAATGTAGATTTAACTGACTTACAAAATCTTTTAGAAGGTGTCGTAGCTTTTGTTGAAGTTCGTGTTGGTAATGATGACATTAGTAATGAAATTGCCAGGGAAATGAAAGAAATTGGTGCAGTTATATCTGAAAATAAAAATAATAAAGTAACACATGTTATATTTCGTAATGGTACATTAAGAACATCTAATTGGGCTAAAAAACATGATGTTCCTTTAGTTGATATAGGGTGGTTAGCTACATGCACTAAAAACAAAGTGAAATTTCATCATAATTTTAGTTAATTTAAAGTCCAATTTAGGCAAATTTATTATCTAGGCCATGGCATGTTAGGTATTTAGAAGAACCTGTCGACATGTTTGGCTCTAAAAAAAAAAAAAAAAAA
>AAA.454ESTABI.307
GTATACATTTATTAATTCAATGAACAGTTGGCTGAGCTGTTGGATGATCTGTTTGATAGGCTGTTGGATGTACTGTTGGATGTGCTGTTGGATAATCATGTGGAAAATTATTATCTTTATTCATTGTCAGTCTCAATCATATAATGACCATATGCCATCCATCAATATCCATCAAATCCTTGCTGTCACTCGCTATCAGCATATTGCAATCTCGATTATCACTATCAGGCCAGTCCATTAAATCCGAGGAATTTATCACCGTAAACGGTTTTCCAAGGGTTTGCTCGATCGTCGCCTTCATTTGACTGGACGGGGGCAGCCTGGCGCTCAACACGCACTTCTTTCCGATAGAATTCATTCTGACAAATGGATTCCCATTAAGTTGTGATGAGCAATTGTGACAAATATCAAACCAAAACTGCCGATAGAATTCAACCAGAAACAATGGGAAATAAAATGGCGTCCCCCCCAAAATTAAAATATGAAACCTTTACAAATTTCAATCATTTTATCATTAGCTGGAATGGGAAACAATATTTAAGTTAAAGGTAAGAAATAATTAAATTTATTTATTAAAAACTGATATTAATATTTAATTACCTAATCAAATATAATTAAAATAAAAAATGTGATTTTATCA
>AAA.454ESTABI.308
AGTTTCAAGTATATCATCATATAGTCAAGTAAATTTACACATTTAGTTTCAGAAAGAAATTTTACACAGAATAAATTTAAAATTAAAAGAATAAATTCTAGCTATCAAAAGTTTGTCAAATGTAAAAATTAATTTAAATACATCTTTTAGGATAAAATTTTCAGTAGAATAATTTTCAAAAATGAAATAAATTTTTAAACTAAAGTAATTCTATTTGAAATAAGAATTTTAGATAAAATTTTAAGTAAAATAATTTTAATAGATAAAACTGAAATAAGATTTTTAAGAAAGAATTTTACACTGAATAAATTTAAAATTAAATTTTATAAACTCTAGCAAACAAAAGTCGGTCAAATGCGAAATTTTAATTAATTTAAGCAATACATTTTAAAATTTGAATAATCTAACTAAAAACTCAACGTATATATTAGTATTAGGGCTTGACATAATTCGAAATGAAAACAATAAAAGAAACAGTAAAACTAGTAAAATCAATGAAAAACAAAACAAAAAAAAAACATAATAAAATTGTAAAATTAATGAAACTTAATCAAAATATAAAATTATTTCCAGGGAAAACATATAAGATTGAACAATAAATCTTGAAACTAACACCGATATAATAATAAAATTTTAGCGAAGGACCCTAGAGAAAGTTAAAATTGAAAAAACTCTCTAATTAAAATTAATTTATTTGGATGAATGTGAAATCTGAGGCATGTAGACAATCGAGTTGTATGGGAAGCCCAGGAAAATATTAAAATGAATTTATTTAAATTTTCGAAAAGT
>AAA.454ESTABI.309
ATTTTTATGTGTTGTTTTTAACTTAAAATTTTTTAATTGATTTTTTTTGTGTGTGGGCGCAGAGTGCCCCTAACTACCTACTCATCAGTTTATTTTATATCTATACATTTATTTTCTTTGAAATTTAAATGTAATTTTTTTTTAAACTAAATTATGAAAAGATAAAACTGAAATAAGATTTTTAAGAAAGAATTTTACACTGAATAAATTTAAAATTAAATTTTATAAACTCTAGCAAACAAAAGTCGGTCAAATGCGAAATTTTAATTAATTTAAGCAATACATTTTAAAATTTGAATAATCTAACTAAAAACTCAACGTATATATTAGTATTAGGGCTTGACATAATTCGAAATGAAATCAATAAAAGAAACAGTAAAACTAGTAAAATCAATGAAAAACAAAACAAAAAAAAAACATAATAAAATTGTAAAATTAATGAAACTTAATCAAAATATAAAATTATTTCCAGGGAAAACATATAAGATTGAACAATAAATCTTGAAACTAACACCGATATAATAATAAAATTTTAGCGAAGGACCCTAGAGAAAGTTAAAATTGAAAAAACTCTCTAATTAAAATTAATTTATTTGGATGAATGTGAAATCTGAGGCATGTAGACAATCGAGTTGTATGGGAAGCCCAGGAAAATATTAAAATGAATTTATTTAAATTTTCGAAAAGT
>AAA.454ESTABI.310
GTATTGATTTTATTTATAGTTTTTAGACTGGATTTTCTTTTTGGTTGTTATTTTGCACTGAAAATAAATTCAACGTTTATTTAGCCCATTTCTTTCGTTGGATTCCGACTGACGCTTGGTTGGATTTTGATAGAGTACCTAACTCATCATGAACTCATTCCAATCGCTTCTCTGTCGACTTCTATTTGTTTCCAATTCCTAATGTAATCGCCAGCCGGAGCTCAAATTCCCGGTACCTATTCTCACTATCCTCCGATGGGATATGCTAGTAAAAAAAAATCAAATTTTTATTTATAAAAGTCCAGTTGCCACACAGGGCATAAGCCGAGATTTCTCTGTCCTTCACTTTGATAAGTTTAAAACTCGTTGTTCCACAATAAGGCGAGAAGAAATATTCTCAGTCCTTAGAACGACCCAGCAATATTCGAAGGTTTGGGCTGCGGTAGTCATCATATATGTCATCATGGAGCATTCGGCAACAGTAACTCGGAATAGGTAATCTTGTGGGGTTCAGCATTATCGGTGCATATTCGGGATTGTCTGGATTATTGTAATCATTGGCATAGACAAACTTGTCTGAAGCAATAAGCAATATTCCACAGCATTCCAACATCATTCCAGCAGCATCCTAACAGTGTTCAGCAATATTCCATCAGCATTCAATCAATATTCACGTAGATATAATTTACAAAATGTAATTAGGTTAAGCTGCTATAATAAAATAGATGTATTTTGGTTTTAATTGATTTTCATTTTAAGT
>AAA.454ESTABI.311
CGCTTCATTGGGAAGAGTTTGTTGAGCAAAATTACAAAACATTTCAACTTGAAAGTAAGTTAGGTTGGTGTAAGATCTGGGTCGGTTTAATTTTCACGTGAGTTTGCCTGCATGCCAATTATGTGTATGTTTGTATGCATTTAGTTCACTTTTTCTTTGCTTTTAACAAGCTGAATTCATAAATGATGTACACCAAAGCGCATTAAATTGGAGCTAATGAGACAGCATTATGGATTTTATATAATCAATCAAAAATCTAACCAATAATAAATGTGTGTGTCATGGGTAAATTAGAATGTTGATAAGAGCTGGGTCATTCGGTAGGAGCTTATATTAAAGGAGGGCAGAGAAATTTCATAAGAGAAGAAAAAAATACTTGCACACAATCTTGGTTCACAAAATTTCTATAGTAAACATACTAGTAAATTAGTCAATAAATTACACATTGGACAATAAATTGTAACTATTTTTATACTTTATTTTAAAAATAACGATTTTTTCCGAAGATATTTCCAATGCTTCAACGGCCTCAACAATTGCGTACATCAACAGAACCAAAATATGTTATTATATCTATCAATTTTTTTTATTTTTATAAAATTTATTACATAATATCTACTGATACTTCCACGACATTAACTATCTAGCACATAGAAATTCATCGAAATATGTAAGTTTATATTTAAAATTTAATTAAATTATAAAAATCATCACAGAATATCAAATACCGATAAAAATAATTATAGAAGTTATAAACGATGGACTGATTTTTATGAATAAAATCCAAATTATTACCATTGCATTAAGAAATTTTTTCCAAAATGTCTAAAAAACGAAGTGAATTTGGGTAAACTGAAAATTTTTGGTAAATAATTTAATAAATAAATGACTTACTTTTTTGAATAATCACAAATATATTTTTGAATAATCACAATAAATTTTGATTAAATTAAAAATTTAACTAAGATAAAC
>AAA.454ESTABI.312
ATTTTCTTTTCTTCTCAGCATTTATAAGGAGTAAACTTCAGAAACATCTTCCTAAATCATTTGAATTTAATTTAAAATACCCGTAATAAATGACTGCTGTCCATAATTTTCATCCATGTGTATATACACCAAAGCGCATTAAATTGGAGCTAATGAGACAGCATTATGGATTTTATATAATCAATCAAAAATCTAACCAATAATAAATGTGTGTGTCATGGGTAAATTAGAATGTTGATAAGAGCTGGGTCATTCGGTAGGAGCTTATATTAAAGGAGGGCAGAGAAATTTCATAAGAGAAGAAAAAAATACTTGCACACAATCTTGGTTCACAAAATTTCTATAGTAAACATACTAGTAAATTAGTCAATAAATTACACATTGGACAATAAATTGTAACTATTTTTATACTTTATTTTAAAAATAACGATTTTTTCCGAAGATATTTCCAATGCTTCAACGGCCTCAACAATTGCGTACATCAACAGAACCAAAATATGTTATTATATCTATCAATTTTTTTTATTTTTATAAAATTTATTACATAATATCTACTGATACTTCCACGACATTAACTATCTAGCACATAGAAATTCATCGAAATATGTAAGTTTATATTTAAAATTTAATTAAATTATAAAAATCATCACAGAATATCAAATACCGATAAAAATAATTATAGAAGTTATAAACGATGGACTGATTTTTATGAATAAAATCCAAATTATTACCATTGCATTAAGAAATTTTTTCCAAAATGTCTAAAAAACGAAGTGAATTTGGGTAAACTGAAAATTTTTGGTAAATAATTTAATAAATAAATGACTTACTTTTTTGAATAATCACAAATATATTTTTGAATAATCACAATAAATTTTGATTAAATTAAAAATTTAACTAAGATAAAC
>AAA.454ESTABI.313
ATAAGAATTTTAATTTTTTGACCTTTTACGCCTTCAATAACTATCCTAACATTTAGATTGTCAGCGTGAGTATGTATTTAAAAATAAAATAATAATTGTATATTAATTATGTAAAATATTAAAATAGTATTTTAAAATTAACGCATTAAATGTATAATGTAAAATGTTGAATGTTTTATAAATTTAAAATAATAAATTTAGTATGTTAATGTGAATGAATGTAAAGAAGGAAATCTGTTCTTCTGAAAATATTGTGTTTTAATAATATTGAAAAACATTAGTTTTTGGAATTTTCGTAAAATAAATTATTTTCGTAGTGTTATTAATGGATGTTATAAATACAAAAGCTACCGTAATTAATAAGTAATATAAAATATTAAT
>AAA.454ESTABI.314
ACGTGTATACTCGTCATACTACTGGGTTCTGTTTGGACAAGACGGCAATAGCACGTCAAAATGTGCATCATCATTTTATGATTAAATTATTATAATTACTGCATTTCTTTCATTTTGCTGTTTTCAGAATTTCATTATCTTTAAAAATGTGAAGATATAGCAAGTGACGTTCTGGGAACAGCAACTTAAAAAGTGCGTGCCGCGAAAGGGTTAAATAGTATTTTAAAATTAAGACGTATAATGTAAAATGTTTTATAAATTTAAAATAATAAATTTAGTATGTTAATGTGAATGAATGTAAAGAAGGAAATCTGTTCTTCTGAAAATATTGTGTTTTAATAATATTGAAAAACATTAGTTTTTGGAATTTTCGTAAAATAAATTATTTTCGTAGTGTTATTAATGGATGTTATAAATACAAAAGCTACCGTAATTAATAAGTAATATAAAATATTAAT
>AAA.454ESTABI.315
AACAAATTTATTTAAATTTAGTTGAACATATTTTAGAAATTAAATGCCATGAAAATTAATTAAGGAAAATTTAATTGAAAAATATTTTCAAAGGATTCATTATAAAATTATAAAACATATGATACACATAGTAAAAACCTTGAGGAAAATTATCAAAATAATTTAGCAACCAAATCAAAACACAAATAGTTTTTATTCGGCCTTTACAGAATTGAATCTTCATTAATCTTTTCAAAACTTTGACTTTGAAAAATTATCCGGTCCATTGAGTTTTGAGGAGTGCCAACAATGAATTTCTGCTTATCAAACGCCAATTTGAATTTATGCTGATTTGAATACAAACTCTGGCTTGTGTTACGGTCGAGAGTTTTCAGATATTTATCAGTAAGTATTTCGCTTTTATTTTCGTTGATATTATGAAGACTTTGGCATTTGTCGGCAGCTAAATTAGTTTGAGTCAGACGCTGAATTTCTAGATTCTTTCTTTCATCTATGAGAGGGGAAGCTTTGTCGGATAGTGAGGAGGGTCGAAGAAGATAAATAATGTCTCCAGGTTGAAGAGGTAAATCATGATTGGGATTTGTGATAACGTAGGATAATGAGTAAAACTTTTCGTCTTCCTCATTTGGAGTAATTTGATTATAATCATCTAGACGAAGCCCAAGTGTCAGTAACCTACACCTGATCATTTGGAAAATTTCTGCTTTTTCTAT
>AAA.454ESTABI.316
AGGTTCTATATTATAAGTATCTAAAAAGGCTCAATGTGAATCTGAGTTTTTGATTGGTATTTCATCAGTGTTGAAATATCAAGATTAAAAAGTTAATTACAAAAGATGACATAAATAGAATTTCAATTACAAAAACTTGCCTGGAAAAATCAGTTATCAAGTTCATAGAGCATAATATATGGATTGCATGACATGATTTCATATTTATTAACAGAAGTTTTAGAAAACTTTGTAATTTTAGACCAATTTCCAAAGACGTTATTGTAACAAAAATATTCAATAGGATCAGAAGATTCACGAAAGGATATAACAGACTGAAGCGTGTAATATAGATCTTTATCTGTGTTGCTTACATCAGACGGGATATAAAAATATTTCTTTTTAAGTTGAATACATTCCGGAAAGCCAATTATAAGATTGAAAACTTTGTTCTTTTCTCCATCCCAAACCACTCTTTCAACTTGAATACAAATTACTGTTGGAAAAGGTTTGCACAATTTAGACAACATTTTGCTTGTTTTCCCCATGCATTCTCCTCTGGGACACTCAAAATAATTTAAAGTTTGAATCTGAAAATCTTTATCGACAAAATCTTGAATGTTTACATGATCCAAAGAACTGGTAATCGGAATATTGAATGACATTTGAGATTCCAAAAATCTAGATTGTAAAATTCCGCAATGATAACATTCAATGGTTTTATCCCTTGAAATGAGAAATGGATTGTGATTCCATTCTTTCGACAGGTTTGATAGTAACAGTATCAACAAATGATACATGTTGGTTTCAAAGGATTCTGGGAACGTTTCCATCACATCGATTGCTAAATCTGATTGGTTATCCAGCGATTTGAGCACTTTTAACAATGAAATTGATTTTTCCATTTTATTGTCAGCACATTTTAAATATTTATTATTAATAACACTTTTACAGCTTGATAAAGCATGAAAACACATTTTTAGGTTAAAATTTTCTGGATTAAATTTAGATCGATC
>AAA.454ESTABI.317
AAATTGTATATTTTATGCAGACATTTTCAGAATTATCTATTGCTACTGATAACCAAGCATAAACATCAATTGACAAGACATATTTCATGCCTAAAAATGTTGTATTACTTCATATATCTTTCAGGTCCTGGAAAAATCAGTTATCAAGTTCATAGAGCATAATATATGGATTGCATGACATGATTTCATATTTATTAACAGAAGTTTTAGAAAACTTTGTAATTTTAGACCAATTTCCAAAGACGTTATTGTAACAAAAATATTCAATAGGATCAGAAGATTCACGAAAGGATATAACAGACTGAAGCGTGTAATATAGATCTTTATCTGTGTTGCTTACATCAGACGGGATATAAAAATATTTCTTTTTAAGTTGAATACATTCCGGAAAGCCAATTATAAGATTGAAAACTTTGTTCTTTTCTCCATCCCAAACCACTCTTTCAACTTGAATACAAATTACTGTTGGAAAAGGTTTGCACAATTTAGACAACATTTTGCTTGTTTTCCCCATGCATTCTCCTCTGGGACACTCAAAATAATTTAAAGTTTGAATCTGAAAATCTTTATCGACAAAATCTTGAATGTTTACATGATCCAAAGAACTGGTAATCGGAATATTGAATGACATTTGAGATTCCAAAAATCTAGATTGTAAAATTCCGCAATGATAACATTCAATGGTTTTATCCCTTGAAATGAGAAATGGATTGTGATTCCATTCTTTCGACAGGTTTGATAGTAACAGTATCAACAAATGATACATGTTGGTTTCAAAGGATTCTGGGAACGTTTCCATCACATCGATTGCTAAATCTGATTGGTTATCCAGCGATTTGAGCACTTTTAACAATGAAATTGATTTTTCCATTTTATTGTCAGCACATTTTAAATATTTATTATTAATAACACTTTTACAGCTTGATAAAGCATGAAAACACATTTTTAGGTTAAAATTTTCTGGATTAAATTTAGATCGATC
>AAA.454ESTABI.318
TATTTGTTTAAATATGAAGTTTTAAATACAATTACTAATTTTAAAATTATTGCTGATTTTAGCAAATCTGATTTTAGCAAATGTTTTTGTGTTTTTAATATGTAAGTTTCTTTTTTCTTTATTTTTTGTTTATGAATATGTTATGATGAATTGTTATCCCTGTCTGCTCACCTGATGAGTTTACTTTTCTGAATGATGTATTTTAAAATTTGTTATATTATTTTTTTTATATCTTTTAATTTATAACTTTAGGTGCACATAAGTGTTAATGATTTAATTTCTAATATTTGACATTGAAATCTTTCAACCTATACCGTGGAATTAAGAATAATGTAAGTGACACTTGATTATTTAATAGTTAATTAATTATGATGAATTGTTATCCCTGTCTGCTCACCTGATGAGTTTACTTTTCTGATTCATTAAATTGTTTAATTTAATACTAAAATATTCACCAGTATTTAATAGTTATATTTTAGTAATCAGAAATATTCAACATTAAGAATATTAAGGTAAGTTTTTATTATTGTTTATGAACTGTATTTATAAATGAAGATAATTTTTGTGCTTGATAATGATAGTCACAGAGCTTTTTAACACTGAATACCTTATCATTACAATTTCACATATATTTAATAAATATATTTAATATAAAATATTTAGATTCAAGAATCGTGAATGTTAGTTTCGCATGAAGGATGCACTATACTGAAAAAATAAAATTTTTTTGAATAAATTATAATCGACTTCTT
>AAA.454ESTABI.319
TATTTGTTTAAATATGAAGTTTTAAATACAATTACTAATTTTAAAATTATTGCTGATTTTAGCAAATCTGATTTTAGCAAATGTTTTTGTGTTTTTAATATGTGCACATAAGTGTTAATGATTTAATTTCTAATATTTGACATTGAAATCTTTCAACCTATACCGTGGAATTAAGAATAATGTAAGTGACACTTGATTATTTAATAGTTAATTAATTATGATGAATTGTTATCCCTGTCTGCTCACCTGATGAGTTTACTTTTCTGATTCATTAAATTGTTTAATTTAATACTAAAATATTCACCAGTATTTAATAGTTATATTTTAGTAATCAGAAATATTCAACATTAAGAATATTAAGGTAAGTTTTTATTATTGTTTATGAACTGTATTTATAAATGAAGATAATTTTTGTGCTTGATAATGATAGTCACAGAGCTTTTTAACACTGAATACCTTATCATTACAATTTCACATATATTTAATAAATATATTTAATATAAAATATTTAGATTCAAGAATCGTGAATGTTAGTTTCGCATGAAGGATGCACTATACTGAAAAAATAAAATTTTTTTGAATAAATTATAATCGACTTCTT
>AAA.454ESTABI.320
ATTAATTTAAAGTTCACGTAATAATTTTAATGTGTTCGAAAATCCAAATTCAAAAATTAATTGAAAATGACGAATTGGATTTGAGTTTGCAGGCATTGAATGAAATACCTATTAAAGATATCATCAAATTTCCAACAATCAAGTCAATAGATTTATCTTGTAACTCATTAGAAATTATTACTGTATTTATATTTATTAAGAATTTTATCCATGTAATTATTGATTAAAGCCTAACATAGGATTACTTACATCTATAACAAAACTTGATTTAAGTAAAAATAAAATTCAATTTTTACCGGATGAAATTGGCAAACTGGTAAACTTACAATACCTTGATCTCCGATCGAATAAACTAACAAGTTTGCCAGAAACAATGTGCAACTTAAAGAAACTGAAATGGCTCGATTTGAAAGACAATCCATTGAATACAAATTTAAGTAAAGCGGCTGGAGATTGTTTAAATAAAGAACAGTGCGGAAAATGTGCCCTCAATGTATTAGACTTTTTAAATCAAGCAATGTCGAAAAAACTGAAAAAAACAGATAAAAAGAAACGAAGAGAAGAAGAAATAATGCGACAGAGAGTACTTGAAGAAGAAAAACAAAGAGAGATAAAAAAGCTAGAGAAAGCAGAGCTTCGTCTTAAAAGAAAAGCGGAAATTGATGAACGAAAAACGCAGTTACTTGAAAGCCGTTCATCAAACGAAAACATGTCATCATTTATCCAAAATAATTCAAGTTTTTCGGATGAAACAAATGTAAATTCAATAACTGGGAAATTATTGTCATTTTTTCGTCATATCATTGCGTTTTTCTTTGGTTTTCTTTGTTTAGTAATTGTTGTATTAATATTGCTTGGTTTTTGTAATCGCAATCCACACAAGTTCTCTTCTGGTACAGTTCAATGGTGTCAAAAAGCAAATCAAAATATACCAACCTCACTGATTTATTTTCGAAATTTATTGTGGCAGTACGCAAATGAAGCTTTTTGATGATGAGATTTTGTTGTGATTTAATATATAGATTTTGGAACTTTTT
>AAA.454ESTABI.321
ATTAATTTAAAGTTCACGTAATAATTTTAATGTGTTCGAAAATCCAAATTCAAAAATTAATTGAAAATGACGAATTGGATTTGAGTTTGCAGGCATTGAATGAAATACCTATTAAAGATATCGTTTATTACTTTTCATTTAATGAAATATATAGCTTAATTATTTTATCTAGATCAAATTTCCAACAATCAAGTCAATAGATTTATCTTGTAACTCATTAGAAATTATTACTCCTAACATAGGATTACTTACATCTATAACAAAACTTGATTTAAGTAAAAATAAAATTCAATTTTTACCGGATGAAATTGGCAAACTGGTAAACTTACAATACCTTGATCTCCGATCGAATAAACTAACAAGTTTGCCAGAAACAATGTGCAACTTAAAGAAACTGAAATGGCTCGATTTGAAAGACAATCCATTGAATACAAATTTAAGTAAAGCGGCTGGAGATTGTTTAAATAAAGAACAGTGCGGAAAATGTGCCCTCAATGTATTAGACTTTTTAAATCAAGCAATGTCGAAAAAACTGAAAAAAACAGATAAAAAGAAACGAAGAGAAGAAGAAATAATGCGACAGAGAGTACTTGAAGAAGAAAAACAAAGAGAGATAAAAAAGCTAGAGAAAGCAGAGCTTCGTCTTAAAAGAAAAGCGGAAATTGATGAACGAAAAACGCAGTTACTTGAAAGCCGTTCATCAAACGAAAACATGTCATCATTTATCCAAAATAATTCAAGTTTTTCGGATGAAACAAATGTAAATTCAATAACTGGGAAATTATTGTCATTTTTTCGTCATATCATTGCGTTTTTCTTTGGTTTTCTTTGTTTAGTAATTGTTGTATTAATATTGCTTGGTTTTTGTAATCGCAATCCACACAAGTTCTCTTCTGGTACAGTTCAATGGTGTCAAAAAGCAAATCAAAATATACCAACCTCACTGATTTATTTTCGAAATTTATTGTGGCAGTACGCAAATGAAGCTTTTTGATGATGAGATTTTGTTGTGATTTAATATATAGATTTTGGAACTTTTT
>AAA.454ESTABI.322
AATCTTTCCTAATTTTTAATTTATATTATGTTAAAGGACTTAGAAAACTTTATTAACCTTTGAATTTCTTTGCGAAGTTTTTTTATTTTTTATGATAATTTCAACTGAAATGTAGAATTAAATGTGTAAGACTGTATGAAAGTTTTCAAACAGCAGTTATGCATGGTGGATGTTTTCTCATTTTTGTTTTGCCACAAACGGAAAAATTTAATGTTGTTTGTGAGAATATGATAGTTATTAATATATGAATGATCCCTAAAAAGGTAACTGCTCCACCTCGGTTTGGATATTTTTAATATATTTATTTATATATGTATTAAAGCAATACGAATTTTAATAGAGATTGGGAACGAGAATTTTATTTTGAGATAAAAAATTAAATTTCTCAACAGTTTTATATTACAAAGTCAGTGAATTGTAATTTAGCACGTTTTTCAATAAAATAGATTAAGCAACAAGTAGCACTATTTGAATTAGACATTAATTTTTCGACCAAGAGATTTAAACTGTCTATAAACGGACTCGCCTATTGGACAAGGCAATCTGAAATATAATTTATTAACCTCGTAATGCTAGAGTTTTTTTCATAAAAAGTATTTTAAAAAAATCAGGTATTTTTTAATGTTGTATTCAAAATTTATACATTTTTCAATTAAAATATAACAATTTAAACATATTTAATATATATCTTCATATTCACTATCACTCTCCATTTTGGATCTTATTTGAAAAAAAAATTTAATTCAAATTGATACGATATGATAAATATTAATTTTTAAATAAAACGATACATTCATACATGCACGAAAATGTGAAAAAAATATAATAAAAATGAAATAAACAGCTCAAAAACACGACCGATCTCAACTGCAGGCAAGTTGAAACCTGCGAGGTCACTCGGGCTAGCCGAAATTGGAACGCATTCAGCGCGCAAGCGTGGATCGTTCAAAAGCATAAAGCGGTTAAAAAATTGAAATTCCAAAAAATAAAATGAAAAATCGTCAGTTAGAGATAATTGATTTTAATAAAATAAACAAAATTCACAAACATTAATACATTTACTATATTAAAAAAAGAAATCAGAATCTTTTAAAAATAATGGTCATCGAAAATTTATGAAAAAATCATAAATAATCACAAAAGATTCAGTATTAACAAAAAAAGATCAATTTTAAAAAAATTTCAGGGAATTCTTGAGATTCTCGAGAAATTAAATTTGGAATTTCTTATAAGGCTTAGAAATAAAATTCTCGAATTCTAGCTTAAAAAAATTAAAAGGGAAATTTTTATGTTTCTAAATTTTTCGGCCAAGGTTTCATATAACGCTGAGGCTTCATCAATAAAGTCTTTCAAGAAAGATATTCCATGGAGCTTCTCTATTTTTGAAGCAATTTTGATGAACTCTTTCTTTGTTGACAATTTTAAGTATATTATGGTTTTCAGAAAAAGGTCCATTCAATGACGTAACAAAAGAATCTAAGTAAGGAATGGATATTGATTTTCTAAAATATTCTGCCACAGAATATGGTGCTCGATTTAACTTGTGTTTCATTCGCCTCACCAGTGGGCAGTATGGGCGAGTGCTTCTCGTGTGGACAGTTGTATGTGAGAATGTCAAGATCGAAGGATCTCCCAACATGGTTTGTCAGAATGAATGATAAACAATGAAATAAAAACATTGTATAAAGACAAGCATTAAAATAATTGCATAACATTTTTTGATTTTTATGTTTTCAAATGAATACAAATGTATAAATGTGTCCGTAATTACTAAAGTTGTCTT
>AAA.454ESTABI.323
CCTGAAAACAATCGATGAAACATTTTTCCCGACTTTTCCACCAAAGCTGAAAGTAATTGATGGCAAAGTTTTGTAATAAATCCATTGGCTATTTTCCTCTTTAATAAATTGGCATTTCAATTCATCCTCAGTCCAATTACAGGAAAAAATCAATAAATATCCATTTGATTTAGTCATCTTGTATAAATTATCTCGATATTTTTCCAACTTATCAACAGCGTTTTCTGGAGAAAGACTAATTGCGTCATAAGTACCCTTATCTATTGCAACGTAGGCTAAATCAATCCATTTAGTAGAAACATCATTGCATATGTCTAATAGATAAAAAGTAATAGAATAAATCACACCCACAAATTCAAACAAACACCTTGAAAGCTCTAAAGCTTTTTCTGAATAATCAAAAGCATATATACTTAGTGGATGGATTTCTAAATTTTGAATCTTATCAAAATAAACAATTAGTAATCTATAAAATTAACCAAAACCAAAGAAAGATGACCATTACCACATCCTATATCCATTATTGATGAATTATTTTCATTTAATATTTCTTTGCAAAATTTCAAAGCCTGTTTTTCTTTTGCTTCTCCGAACCATATTTCTCCTACGTCACCAATAGTATTAAAATTATTTATTTCCGTTTCATAAAATTTATCCCAGTATTCTTTAGTACCAAGCTCTGATGGGTT
>AAA.454ESTABI.324
CCTGAAAACAATCGATGAAACATTTTTCCCGACTTTTCCACCAAAGCTGAAAGTAATTGATGGCAAAGTTTTGTAATAAATCCATTGGCTATTTTCCTCTTTAATAAATTGGCATTTCAATTCATCCTCAGTCCAATTACAGGAAAAAATCAATAAATATCCATTTGATTTAGTCATCTTGTATAAATTATCTCGATATTTTTCCAACTTATCAACAGCGTTTTCTGGAGAAAGACTAATTGCGTCATAAGTACCCTTATCTATTGCAACGTAGGCTAAATCAATCCATTTAGTAGAAACATCATTGCATATGTCTAATAGATAAAAAGTAATAGAATAAATCACACCCACAAATTCAAACAAACACCTTGAAAGCTCTAAAGCTTTTTCTGAATAATCAAAAGCATATATACTTAGTGGATGGATTTCTAAATTTTGAATCAAAACCAAAGAAAGATGACCATTACCACATCCTATATCCATTATTGATGAATTATTTTCATTTAATATTTCTTTGCAAAATTTCAAAGCCTGTTTTTCTTTTGCTTCTCCGAACCATATTTCTCCTACGTCACCAATAGTATTAAAATTATTTATTTCCGTTTCATAAAATTTATCCCAGTATTCTTTAGTACCAAGCTCTGATGGGTT
>AAA.454ESTABI.325
TATATAAATACATTGTTTATAGGCAGTGATCCCTTATCGTTAAATTGAGAGTTCAGTGAATAGTAGCAGCAGCGGCGGCAGCAGTGGCAGCACGTGACGACGACGACGACGACATCGGCAGTGGAACACATTCCCAGTGATAATGATAGAAAATGATTGGTGAAAATAAATACACGCTGCAGAATATTTCCTACCTAAATATGGCTGTGATATTTGAAAATAAATACAAGCTGCAGAATATTTCCTACCTAAATATGGCTGTGATATTTGAAAATAAATACAAGCTGCAGAATATTTCCTACCTAAATATGGCTGTGATATTTTCCATTCTCATCTCTGTTCGATTAATTACCAGACTTTGGGGTAATAATAAAATGTAAATATTGAAAGCGGGATAGAAAAATCATTTTATTAAATCTTACATCCAAATTTAGAAATTATTTTGTGGCAAGTAAACACTATATAAGTAAGTGTACTGAATCGAAATATTATTTCATTAACAAATTTGATCGAATTTTAAATCATGCCTCACAAGAGTAAAATTAATATTAATTTTTCTTTAGCTATATTTTTAAAACATTTATTTAATTTAGAAATAGATGAAGCCAAATCGAAACTAAAGTCAGCCAAAGTCATTTTCGTTTTGGTTTCAAATTTAAATTGTTAATATGGTCCGGGAAGTGGAAAAGGAAGGTGTGCGGTTGCTATGTGCTGCTATGTGTTGCTATAGTCGTGTTGTAAAGACGATCAATTAATTAATTTTTAAAAATAAATCTCGTTAATATTAATCAAATCTAGGTGGTCCGGGAAGTGGAAAAGGAACCCAATGTGAAAAAATAGTTAATAAATATGGTTTTAATCATTTGTCCAGCGGTGACTTATTACGAGAAGAAGTAGAATCAGGCTCAGAAAGAGGAAATAAACTTAAAGAAATAATGGAAAAAGGAGAACTTGTTTCATTAGTAAGATATTTAATTTAATTTATGATTCTTAATGGAAAAAGGAGAACTTGTTTCATTAGTGAGATATTTAATTTAATTTATGATTCTTAATGGAAAAAGGAGAACTTGTTTCATTAGTAAGATATTTAATTTAATTTATGATTCTAACTTATTGTATTAATTCTAATAAATTACAATTTAAGTCTTGTGT
>AAA.454ESTABI.326
ATGCCAGGATTTTCGAAGGGGAATTCGGACAATTTAATGAAAGGGTTGCAATAAACCGATATAGAATTGAAGAAAGAAGGGTTGAGGATGCCAAGATTCTAAAATACGAAATAGTTACCCGGATAATGTTAAGCAAGTCAAATGTCGCAAGATTTGCTGAATTGATAGCTATGTGCGATGACTCGAAATATTTCTACATAGTTACGGATTTTATGGAGCAAGGCTCATTGAAAGATCTTTATACAGCCAGACAACTAAATGATCAGGAAATCATCAGATATTCCATTCAAATTTCCGAGGCCTTGGACTACATGCATTCTAATAGATTTATTCATCGTAATCTCTCGTGCAGCAGCGTACTTGTTGGCAGTGATAACAATATCAAATTGTCCAATTTTCACTTGTCTAAATATCTATTCACAAGCACAACTGCTCAGATATTGGAAGGGATCCCTGGATCGCAAATCGAGAATAAAAAACTCTGGCTAGCCCCTGAAGTGTTGCATGAAAAGCCGTATGGTATCAAATCGGATATTTGGTCATTTGGGGTGACAGTAATGGAAATGCTGACTCGTGATCGTCCTTATCCTAAAATAAACATCCAACGAGCTTCACAAAAAATCTACAAAAACAAATGCATTGAATACGACAAGAATATTTCTCCAAAAATAAGCGAGTTCATTGATAAATGCCTCCATGAATGCCAGTGTGAGCGGCCCACGGCTAAGCAGTGCAAGCAGATATTGGAGGAATTCACTCGACCGTAACAAATATCTACATTTGATATGCAGATGCAATTTTGATTATTTTTTTTTAAAAATTCATATAGATATTTATAGGATCTATTTTTATAAATAAAAAA
>AAA.454ESTABI.327
TAAAGTACCTTAGTTCATAGTAAAACGATATAAAATCGAGAAGAGAGAAAATAAGGATTTTAAAATTATACAATATGAAATAGTTACACGTTTAATGTTGGCGAAATCACCTATTCCAATATCTGTGGAGTTAATGTCAATGTTTGAAGAGTCCAATTATTTCTACATCGTCATGAATTATATGGAAAAGGGCTCATTGAAAGATCTTTATACAGCCAGACAACTAAATGATCAGGAAATCATCAGATATTCCATTCAAATTTCCGAGGCCTTGGACTACATGCATTCTAATAGATTTATTCATCGTAATCTCTCGTGCAGCAGCGTACTTGTTGGCAGTGATAACAATATCAAATTGTCCAATTTTCACTTGTCTAAATATCTATTCACAAGCACAACTGCTCAGATATTGGAAGGGATCCCTGGATCGCAAATCGAGAATAAAAAACTCTGGCTAGCCCCTGAAGTGTTGCATGAAAAGCCGTATGGTATCAAATCGGATATTTGGTCATTTGGGGTGACAGTAATGGAAATGCTGACTCGTGATCGTCCTTATCCTAAAATAAACATCCAACGAGCTTCACAAAAAATCTACAAAAACAAATGCATTGAATACGACAAGAATATTTCTCCAAAAATAAGCGAGTTCATTGATAAATGCCTCCATGAATGCCAGTGTGAGCGGCCCACGGCTAAGCAGTGCAAGCAGATATTGGAGGAATTCACTCGACCGTAACAAATATCTACATTTGATATGCAGATGCAATTTTGATTATTTTTTTTTAAAAATTCATATAGATATTTATAGGATCTATTTTTATAAATAAAAAA
>AAA.454ESTABI.328
AATTGAAAACCATTTGAATTTTTATAAATTTTATTAAATACTAAATTATAAATGTCAGAAATAACCATTCGAAAACAAGTTTCTGCTTGTGAAAATATTGTTGGAAGTGTTGTCAATGATTTCATTACTCACGGTTATGATGAAGAAAATGACACTAACGAAGAATTCATAAATCAATCTATCAATGATGAATATCCACGAATACTTTTAATGGGGTTAAGAAGGAGTGGAAAATCGTCAATACAAAAAGTTGTTTTTCACAAAATGTCTCCAACAGAAACATTATTTCTAGAAAGTACTAATAAAATAGAAAAAAGTGATGTTTCTGATTGTTCATTTATCAAATTCCACATTTGGGATTGTCCTGGCCAATTTGATTTTATGGATCCAATTATAAATTCAGAAAATATGTTTGCTTCATCACGCGCAGTGATTTTTGTAATTGATGCTCAGGATGATTATACAGACGCCCTAGCTCGTTTAAATAGCACTATTGTCAATGCTTTTCGTGTTAATAAAAATATAAAGTTTGAGGTATTTATTCATAAAGTTGATTCACTAAACGATGACCAAAAAATTGATATTCAACGAGATGTCGCTCAGAAATCCAATGATGATCTTATAGACAGTGGCTTCGAAAATGTCAGCATTGGATATCATTTGACAACAATATATGATCACTCCATATTTGAAGCGTTCAGTAAAGTCGTGCAGAAACTGATTCCGTACCTTGAAGTGTTTGAAAATATTCTTAATTTGTTTATATTGAATTCTAATTTGGAAAAGGCATTTTTATTCGATGTCGCTAGTAAGATTTATTTGGCTACAGATTCCATGGCTATGATTGATATGCAGACCTATGAATTATGCTGTGACATGATTGACGTAGTCGTTGATATTGCGTCAATATACAATCCTAAACACCAACATAATGACGCAGTTTTCTCTGAATCCACATCATCTACGATCAAATTGAACAACGAGAGTGTTTTATATTTAAGAGGAGTTAATAAATATCTAGCCCTCGTGTGCTTAATGCGAGAAGAAGCTTTGGAAAAACTTGGAATTATTGAATATAACTTTGAAGTGCTGAAAAACGGAATTCAGAACATTTTGAAATTAAAACAAATTGAAGGAGAAAATTATAATGACGATCATAAAAAATCCTCAAACACTTCATTGTTAGAAAATAGTCTTATTCAATAGTCAGAAATTGAAATGAAACATTTCCTTTGATTGACAGACAATGTAAATAAAATATTTCGGTAGTTGAAAAATTTTGTGGGTTAAGCTTGCAAATCGGTATGTCGTATGATGATTATTGCAGTAAAAATTCTTTTACCGACTGCTTCTACAATTGCAATTTGATATCTATTGAAATCTATTATGATAATATTTTGTTTAATATTTTTACAAATCAACTTTTATTGTCTAATTTTAATAT
>AAA.454ESTABI.329
CGGCCGGTGGCGGGCCGTAGTGGCGGCAGGGTTCGCCGGGGTTTCCACTGGCATATAGGATAGAGAGGACGGAGGATTTGTGATCGATGTAGGGATGCTGGTTGTCGAAATGGGGGGATCCTCGACGTTGGGGAGATGATGGGCCGGAATGATGCCGAGTTGTCCGGCTCGGACGTTCCCTGGGACGTGAGCTCGAAGCTCCACGTCCGTAAATGCTCGTCTGAGCGCCACTGACTGTTCGTGGATCAGCAGCGCTGGCTGCGTGACTCGACGATTAGTTCGTCACGCGCCTGGGTGAGCCTGAGGATCCTTTGCCTGAGCTCTCTGACGGTTTCCGGTGGAGCCCAGGTTCCCTTTATTCGCTCATACTTAGCTTGAATATCGCCATGCTGAAGCTTCAGGTCCTCGTATTTATGCCGGATCGCCACGATTGATGGGGGTAGACGGGGAATTCTTGATGGACTTGTTGTTCGTCGTTATTCTTCATGCTAAAATAAGAGGAAAGAAAACCGAATTAAAATTGGGGTTTATCGAGAAATGGAGAGTATAGACGGCGAGTCGAGAAGGACTTTCAATGTTTAATGTTTCACGGGGTTAATTAGGTTCTTACCGGGCCCTTACTTGGCTAAACCTCACACAGGGGTAAAATTTTATTAGCATCATCCAAAAGTCTCGCGTCCTAAGGCTGTCATTGGTCGACATTACCAAAGTTTAAATATTTACATGTTTAGGGTTCGGTTTTGGCTTC
>AAA.454ESTABI.330
ATATTTGGTTGCTTAGTAACCTTAAATGGCGACGGTCAAATCTTCAACGTAACGTTCTTTAATTATGGAATGAAGGAGAAGAAAACTAAATAAAAAAATGAGATGTCGTAAGTAAATTATTGTTTTAATTTCAAATGATTTAATATACGATATGGTTACAAAAGTCAATTATAAATATCACTATAAGATTTAAGAAATAGCTAAATATTTCACAATGCCTTTTAATTTCAAACCAACATTTTTATGTTTTGCGACTTTCATATATGATTTCCCGATCCATTTTCACGCCGCTTAATTTTTGTGGGTCGTGGCACTCTAGTTATTCAAAGATGACTTTTATACAATCCTGCGTTGTCTGAACTTAGCTAGAGCAAATTGAAGTATTTCCCGTCGTAAATCGAGATGCCTTCTACTTCTTTAAAATCAACTTCTAAGAATTTAAACTAACAAAAATTTCCTTTAAAATAGTTATCCTAATAAGTGTGGACGAGCGAAGTTCATCAAAAAATTAATTGTCCAAAATTGTAACTCTAGAAAAATCGAAATTATAGAAATCAATCGTTATATTTTTAATCCTGTATAAGATTATTTGAAATTATTATTCGGGAATTAAGAGTTAAAAATCTTAAATAAATTTTACCCTCGATCCGTGGATGGAGATTCCGCGTCATTCCCTCAATAAATGTCCTGGTCGAGGCGTCCTCATTATTGCAGCATTGTTGTGGATTCATTATTTGAAAATTTTCTTAATTCTTATAATCGATCGGAAGCGTCGACATTATTTTATGGAATCTAGCTGTCGGTGGGTGTAGCCTGCGCATGTGTGTGTTGTATAATTCACACTCATTGCTCTTACCCGATACAGTACTGGGGTCGTGTGCGGGGAACGACTTATTGATTTGTTTCCGAAATGTCATGGTTGCACTATGCTTAGGTGCGGGAAAAAAACGGCATGCTAGCTGCGGTCGGCTCGTTGGGTTTCCGCCCTGTGTGTTGAGAAATCAATATTGATTATTCTGTATAGACGCATTTCAGATTTGCCATGGATTCCACATCCAGATATAAGTAGGTGTTTAAGGTCAGGTTTTCCGGGAAATGTGCTTAGAAAAATCAATTATTCGTCTATCAGAGGCGTAATGCTTCCCATGCTAGCTCGACCATCAGATTTAACCGGATGATGCCGTTGCTTCCTGACTGGAATTATTAATGACTTTCACCAATCTACTTTATGGATTTTCGTTCATACCAATGGGAAGGTTTTAGTGTATTTCTTGTGATGACTTCTCTATGTAGTACTCGTCGGTTGTGATTATGATAAA
>AAA.454ESTABI.331
AGCTTTGTTTAAATAATACTGCACAAAGACGACATATTTATTTTTAAAATGAGTCGAAGAAATCGAAATAGAACTCCACCTAATATTGAAACTATGGTATCTTTAAAAGTTGACAACTTGTCATATAGAACAACTGTCGAGGATTTAAAAAAATATTTTTCCCGATATGGAGAAGTTGGTGACATATATATACCAAGAAACCCTTTTACAATGGCTAGTAGGGGTTTCGCATTTGTACGATATTATAATGAAAGAGAAGCTGAAAAAGCTATTGATAGTCTTAATGGTAAAACAATTGATGGTAGAGAAATACGAATTTGTCATGCTAAGTATAATCGACCGGGTTCGGCAGAAAGGAAAAACCGCTATAGATCTCCCAGGCGAAGGCGTTATAGTTCATCAAGATCAAGGAGTCGTTCACGCTCTAGACATAGATCTGGACGTCGATCTAAAAAATCATACAGTCCGTCTAGATCCCGGAGTGAATCTAAAAATTCTAGATCAAGAAGTCGATCTAGAAAATCATATTCAAAGTCAGCCTCACCAAGGTCACGTTCACGAAGATCTAGATCTAGGCGCTCAAGATCAAGAGTTTCATCAAGATCAAGAAGTAGGCTGTCATCGCGAAACTCAAAACGGCGATCAAGGAGTAGATCATGATAAATTGTTAGTTTTATGTAATATATTAGTAAATTTATTTCAACAATATTTAATTGTAATATTACTGTGACAAAAATTTTTTTGAGAGATTGTAATTTAAGCACATAATTTTTAATTAGATGTATCCTGAGACGGTGTTTCGTTTCGGTGATAAATGAATCGAGATTTAGGATGCTGAACTTCGAAAATAGGTGGGCAGTTTGCTCGGGGTTCGAGATTGATTAGGCAAGCTTATAAGATTTTTGCAAATAAGTCTTTATCTTTTCGGGTTTGGATTTGATATATATGAATGAGTATGAATATTCGGATTTTAATATTTATCTTTACTTTGGTTTATTTGATAATATAAAATAACCTTTTGATTTTACGAATTTCATTAGAATCACAAAACGCATATATATATTTGTTATACTAAATTTAATTTTATCATTTATGAGTGATTGATTATTAATATGAGAATTGAATGGATTTTGATGACGTCTA
>AAA.454ESTABI.332
AGCTTTGTTTAAATAATACTGCACAAAGACGACATATTTATTTTTAAAATGAGTCGAAGAAATCGAAATAGAACTCCACCTAATATTGAAACTATGGTATCTTTAAAAGTTGACAACTTGTCATATAGAACAACTGTCGAGGATTTAAAAAAATATTTTTCCCGATATGGAGAAGTTGGTGACATATATATACCAAGAAACCCTTTTACAATGGCTAGTAGGGGTTTCGCATTTGTACGATATTATAATGAAAGAGAAGCTGAAAAAGCTATTGATAGTCTTAATGGTAAAACAATTGATGGTAGAGAAATACGAATTTGTCATGCTAAGTATAATCGACCGGGTTCGGCAGAAAGGAAAAACCGCTATAGATCTCCCAGGCGAAGGCGTTATAGTTCATCAAGATCAAGGAGTCGTTCACGCTCTAGACATAGATCTGGACGTCGATCTAAAAAATCATACAGTCCGTCTAGATCCCGGAGTGAATCTAAAAATTCTAGATCAAGAAGTCGATCTAGAAAATCATATTCAAAGTCAGCCTCACCAAGGTCACGTTCACGAAGATCTAGATCTAGGCGCTCAAGATCAAGAGTTTCATCAAGATCAAGAAGTAGGCTGTCATCGCGAAACTCAAAACGGCGATCAAGGAGTAGATCATGATAAATTACCAATAAAATTCATGGAATGTAAAATAGATGTGAAAGATGTGAAATTAATAAATGTTATTTGTTAATAAAGTTTGTCTTAAATAAAATTTTGCATTCTG
>AAA.454ESTABI.333
ATTGTCAAATTATGATACGAATTGCAATTGTGTTTATAATTCTTGCAAGTTCTTTTAATCAAATTAACTGCGGAATATTAGGCATTCTCGGTTACGGAGCATGCCAATCTGTGTGTAATGCGGGATATGTCGCGTGCTTAGGGTCGTTGGGACTAACAGCGGGGGCGCTTACCGCTGGAGCTGGAGCACTTCCGGCAGTTGCGGCTTGCTCAGCTGCTCAAGGAGCTTGCATGGCAGCTTGTGCTGTAGCTGCTCTAAATCCTGTCATCTAGATTATTGTGAAGAAAATATTCGGTGAAATATTATTGTCTCAAAGCAGAAGCTTTCAATCATTTCTCCATATCTGACATTTACCCGTTTTCCTCATTTCTATATTAGTCAGTTTGCAAATCCTTTGCAAATGGATGCTATTTTGTAAATAAATATTTTTTACTTGTTTCTGTTACAATTTCGTAATAACGTTTTCTGTACCTTATTATGGAAATGTAACAGTTCTTTGTGGAGTATATGCATAATTGTAATATTTATTATACTTTGCATATACTCTTTTATATAGCGCTAGAGTTAGGAATATTTATTGTTTACGATTTACACTTGCTAATTACTGCAAAACAATTTTATTTTCTCATCAATAATAAATAAATTTATCCTTTTCTCAAAGGAAATGCAAAATATTTAGTAAAATTGCAAACTTATTTATATCACAAAGCACCTTACGTCAAAATATTAATATTGTTTACTACTGTCTAATACTTTTGACTAGTATTAAAATTTACCAACACAGCAACTGAAAAGCATGTTGTAATTTTCAGAAAATAAAACAAAAAAATTAGTGGACGTTGGAAATAAAGTTTTAAACCAAAATGTGGTTTTTTAAAAAATTTATAATAAAATTAAAAAACTTTATTTAATGTTTATACTAATTTCAAAAATTAATTAAAATAATTGTTATTTTCTGAATGACGCTGGCTCATTTCTTGGAAAACCTCGGTTTAATTTTTTTAAAATTGCATGTCAATTTTTTGAGTTTTATTTAAAATAGTATTAATTTCTCCATTAAAATTCTAAACATAAATGAACTGTAGCGCCTTAATGTCTGAAAAAAT
>AAA.454ESTABI.334
TTTATTAAAAAACAATCGATAGTCATCCGCATTTTTTTAAATTGTTCCGACTTGATAGTAAACCTCAAAGAGAAGAAACAAATCGCTCAACAGAAATCACCATCGATGGAAAAAAAGATATCATAGACCTCAATTTTTTCGGAATAAGAAAATGTATTAAAGAGCAAGCCATAAAATTTATAAAAGAATCAGTTTTGGATATTGAAAATCATGAAAAAATATTCAAAGAAAATTCATCAGTATTAATATTGGAAATTAATTTGCTCGATTCATATAATCGAAAACTTTCCCAGCTGTTACATGAGATCCATATTGGAAAGCCCGTTCCTGAAGAAATAGAGGTGTTAAATTACACACCAAAGACAATTTATGACGGTGAAATAACTATTTTTATAAAGGAAAGAATAAAGAAGAAAGTTGTATTGGCTTGGAAATAATACCGTTAAATAAAAAATATAAAAGCACATCACAACCTGCTAAAAATGTGATTGTATTTAACATACTGCTTAGTGAAATTGATTCCAATATTACTGAATTTACAGCTCGGTTATTTTACGAGGATAATTACAGTAATTATATGGTTTTCAAACTGAGAAGATCAGATCCTGAAAATTTGAAGAGAAAATCTAGTTTCAACAATGGTAGAGACGATTATTCTGATAATAAAATATGTCGAAGTTTGTCTGATTCAAATGGTGAATTAAAAACAGTCGATATTTGCGCTGATAGAAAGCGTCAACTTAATGAACATCTGATATCAAAGTTTTATCGTGAAATCGCAAGAGTTGGTCATGATTTTGCCTTTGGAAAAGAAGAAACTGACCGAATGAAAGAAATAATGACAGGGTTGCCAGTCGTTTGCATCCTGCAAGATGATGTCGGCGATACGCCGTTAAATAATGCGATTCTGAAAGGGAATGAGGATAGAGCAAACCGTTTGGTTGAAATTATTTCTAGTAATTTCCCCGAAAACATAAATTTGAAAAACTCGAGTGGTCACACAGCGCTGATTCTTGCTGCTGCTTGTAATGTTTCTCCGGATTTCGTTAGGAAATTGATAACTTGCGGTGCTGATTTGATGGCTGTTGATTGCGATGGCAATACTGCATTCAATATTGCTATTCAGTATCAAAATAGTGATGTGCTGCAGTTATTGTTAACCGAAGCGATTTCTCAAAATTTATTGAACAACGACAATGATATTGTAAATGCATTATTAAAACTACAATAGACACATTTTATCCTGGTCTTGAAATTCTCCTCTATTACTTCGAACAGATACGTGATGAATTGTATAGTGAAACTATTCTCGATTATGATCAGTTAAATATATACAAGAACTTTATGAAAAATTATATCGACATTAATAACGATGAGCTAACTCCAATTATGGAAAATCTGTTACAGAATGAAAATTTACCGGAAATCGATCTTTTGGAATTTGAGTAAAATTATAACATTTTTGTTATTTTTTTGATTTGGACAACTTCATTAAACTTTATATTTTTAATATTTTGACTTTACAAATTTGTACAATTTTGTAAATGAAGGGGTATTATTTGCTGAGT
>AAA.454ESTABI.335
TTTATTAAAAAACAATCGATAGTCATCCGCATTTTTTTAAATTGTTCCGACTTGATAGTAAACCTCAAAGAGAAGAAACAAATCGCTCAACAGAAATCACCATCGATGGAAAAAAAGATATCATAGACCTCAATTTTTTCGGAATAAGAAAATGTATTAAAGAGCAAGCCATAAAATTTATAAAAGAATCAGTTTTGGATATTGAAAATCATGAAAAAATATTCAAAGAAAATTCATCAGTATTAATATTGGAAATTAATTTGCTCGATTCATATAATCGAAAACTTTCCCAGCTGTTACATGAGATCCATATTGGAAAGCCCGTTCCTGAAGAAATAGAGGTGTTAAATTACACACCAAAGACAATTTATGACGGTGAAATAACTATTTTTATAAAGGAAAGAATAAAGAAAATTTGAAGAGAAAATCTAGTTTCAACAATGGTAGAGACGATTATTCTGATAATAAAATATGTCGAAGTTTGTCTGATTCAAATGGTGAATTAAAAACAGTCGATATTTGCGCTGATAGAAAGCGTCAACTTAATGAACATCTGATATCAAAGTTTTATCGTGAAATCGCAAGAGTTGGTCATGATTTTGCCTTTGGAAAAGAAGAAACTGACCGAATGAAAGAAATAATGACAGGGTTGCCAGTCGTTTGCATCCTGCAAGATGATGTCGGCGATACGCCGTTAAATAATGCGATTCTGAAAGGGAATGAGGATAGAGCAAACCGTTTGGTTGAAATTATTTCTAGTAATTTCCCCGAAAACATAAATTTGAAAAACTCGAGTGGTCACACAGCGCTGATTCTTGCTGCTGCTTGTAATGTTTCTCCGGATTTCGTTAGGAAATTGATAACTTGCGGTGCTGATTTGATGGCTGTTGATTGCGATGGCAATACTGCATTCAATATTGCTATTCAGTATCAAAATAGTGATGTGCTGCAGTTATTGTTAACCGAAGCGATTTCTCAAAATTTATTGAACAACGACAATGATATTGTAAATGCATTATTAAAACTACAATAGACACATTTTATCCTGGTCTTGAAATTCTCCTCTATTACTTCGAACAGATACGTGATGAATTGTATAGTGAAACTATTCTCGATTATGATCAGTTAAATATATACAAGAACTTTATGAAAAATTATATCGACATTAATAACGATGAGCTAACTCCAATTATGGAAAATCTGTTACAGAATGAAAATTTACCGGAAATCGATCTTTTGGAATTTGAGTAAAATTATAACATTTTTGTTATTTTTTTGATTTGGACAACTTCATTAAACTTTATATTTTTAATATTTTGACTTTACAAATTTGTACAATTTTGTAAATGAAGGGGTATTATTTGCTGAGT
>AAA.454ESTABI.336
TAATTATAATTTATTCTAAAAGGTTTAATACTGAGCATAAAATATCTTTTTCATCGTGTTATTTATCTCTAATATTTAAGACTCAATAATCACAATAACAACTTTTTTTTCAATCCATTGCAATCAGTCCGTTGCAAACTTTTTTTCAGTTAATGCAAACACATAGAAACGCAAATACCAATAGTTTTTCAAAATCAATACAATTAATTTTTCAATCAAAATCAGTTTTAAGCAATTCAAATTCAGCAGAGGTGGAATTGATGATATAAGAATGTCTTTGTTAGATAACAAATAACTATATTAAAATGACAGGCGGGATGAATTAAAACGTATATTTGGACGATATGGAAACATCGTTGCTGCTACATTACCAGTTGATTACTACAGTGGAATTCCAAAAGGATTTGCATTTGTTCAATTCGAAGATATTAGAGATGCTGAAGAGTCTTTCGATAGATTGCAAGGATACCGTATCGGAAAGCGTTCCTTAAGACTAGAGTTTGCTACGGGCACTAAAAAAACTCCTGAGGAAATGCGCACTGTTACTAGACGTGGTAGGTCAATGTCTCCTGACAAGCGCAGATCTAGGTCAGGGGCTGATAGACGGCGATCGCGGTCTAGAGATTACAAACGTCGTTCTAGATCCGGAGATTATAGGCGCAGATCACGATCAGGCGACTATAGACGTAGAACACGTTCACCTATTCCTCGAAGACGAACACCAGAAAAAAGATCAAGATCTAATCCCAGAAGAAGATCTAGGTCAATTGATGTAAGAAGGTCACGCTCCTTTAGACGACCCTCCGGAAGTCCTGTTATATCTAGGAGAAATCGGTCAAGAAGTCTCAGTGGATCTAGATCATAAATGTGAAATATAAATTTGTTTTTAATTATAAATGTCTATTGATATGATATACACAAGTTTTAATAATACATGTTTTTATCAATTCTTTTTAAAAAGACAGTTATATATTTTTGTGGTAACATTAAAGTGAATTGTCTTTAATTATGTGTATTTATTAAAAACAGTTTTCTTTGAAAGTTAATGTGATAGAGTAAATCA
>AAA.454ESTABI.337
GTTAATTTTTATTAGAAATTCAATAACCTAATTATGGGCGGAGATGGAGGAAGTATACCTGGTAGAGACGTTTTAGTAAAAACTAAAAAAGCAACTCAGCAAGCAACTAAAAACGAGCGTAATTTAGCTATATGGAATCATTGTGCTCTTAGCCAAGTGCCTTTAAAACCTCCCATTGTTGTATGTGGACATGGGAAATTTTATAATAAAGAAACAGTAATTGAAAAATTATTGGATATCGATAAATTTTCTGGCGAAGGGTTTAGTCATATAAAACGACTGACTGATGTAAAAGATGTCAATTTAAAATCCTGTACAGATTTCATTAATTATGTATGCCCTGTTTCTGGATTAGAAATGAGTGGAAGATTTACGTTTATATTTATCTGGTCTTGTGGATGTATTATTTCTAAGAAGGTAATGGATGAAATTCCTAGTGATTTTGTTTGTCTTAATTGTGAAAAAAAATTCTTATCCTCTGATATTGTCTTTTTGAATCCAACCGATCCAGCGCGAATTGAACAAAATCTAAATAATTTAGAAATCAGAAAAAAATTACGGAGTAATAAACGAAAACGTGATGACAGTGAAAATCTGGTACAGAAGAAAAAAAGAAAATCAATAAAAGATTAAAAAACTTGAATCATTTTCATAATTAATTAAATTTAGTTTGTTGTG
>AAA.454ESTABI.338
TCACAAACAGCTCATATATAACCCTATTAACGTGTGGCCATACATTTGAGATGAATTTCCTGGATAAGCACATGCGTTCCAATGACGAGGGAATTCAATTGAAACGTTGTCCAACCTGCAACAAGATCATCAACAATCGCAGTTGTTTCCGATATTCAAACCTTGTAAAAATTATTTCTCTTGACATTAAACGGATCCAGAAACTATTCACAGATTTCACTAGAGGAAATATTTTCAATAAACCTCCTGATGACTTCTTGGACAGGGAGTCACAGATCTCTCGAATGATTGAGAGATTAAACGTAAAGACTGGTCAGATAAAGGATCAAAGGTTATTTGATTTGCAAATTAGGAAATGGAACATCTATCTGAATTTGGCCATTTCTATCAAGGAGAATTTATTTTCTTATTGCGAAGAAAATCCTGATATTTTCGAAAAGTCACATTTGTTTGAATGCATCAAAAAACTGCTGAATTGGATAAATCCGAATCGGCGCGTGTTTGATAAATTTGAGTTAGAGAAATTTTATCAAGAATTTTCCCGAATACGATTCCTATTGGAACTAACAAAGGAAAAATTCTCAGAATTCATTTCTTCCCCCGACGGATCAAAATTCTTGGACGAAATAAAATCCACTAAATGTTTTTCAAATTATGGAGACTTGAGTACAGATTTATTAAAAGAATTGAATCCAGAAAAGGGAATTGAATACTATAAAGGAAATTGGTATAAATGCAAAAAGGGCCACTATTATTTGTTAGAGAAATATGAACAGAATTCTGGATGCTCGAAATGCAAACTTTAACATTTGAACTATTCCTTGGACAGCAACTTCGAAACGTCTATTCGATAACTCCATTTAACAATATTTCGAAAACGTTTGTTAATTCTATTTGTTCAATTCCGATAAGTTTATTTTATGACAATCATAAATGATTGCGTAAATTACGCAACGTAATATGTGGAAACAATCACGACGACTTCTTACATATGACGTAATAGATTTGCCCTCCCGCATGCATCTTCAAATATTCAGAATATCGTTTCGCAACATTACACGCCCTCGTGATCTTTGGATCAGTTTCGAAATCCTTCAGCCACTCGGGGTTTTGTGAACTCGGCTCTTGTGACCGGTAGAGTACTGCATCCTGGAGAGGGAAGATTCAAACTCGAAATGCAAACTTTAACATTTGAACTATTCCATGGACAGTAACTTAAAAATGTCTATTCGATAACTCCTTTTAAAAATGTATCAAAACCTTTGTTGATTCTATTTGATTAATTCTAATATACCAATGGTATAATATATAAGATAATAGACGAATTTATTTATTTATAAACATTTTTAAAACAATATAAATATTAATTTTTATAGTGATGTCCAATAAGGAATATTAAAACTTTGTTTTAATATTCAGAATTAATTAGACATTTTTTGAATTAAATTAATTGTAATTATGACTTTTGAAGAGATTGTAACTGGTGACCACGCCGAAAAAATCGAACCGATTCATGCGGTAACAAGAATTCAGAATCGGAAGCTGATTATGGAATCTGCCTAAACATGCAAAAGACATTTTAAATTTTAATGTCAGAAGATTCGATGGCCGAAGCATGACGGAAGCAGAGCAATGGCTCAAGGACATTGAAGATTGGATGCTACTTAATGATTTGAATTTAGTAAGTATTTTTGACTTACTTTTATCTGAAGAGGCGTCTATCCTTTGGAAAGAATTTAAAGACATCTCCACACTAGTGAAAATGCTCGTGAATGGTTTAACGACACATTTACAAAAAAGAAGTCTATTATGGATAAAATTTGTGAATTATCATCAGTGAGACAAAATCACGATGAAAGATTCGTACATTTGAAATTCGAGTAAAGAAACTCGTTGACGAAGTTTATGACTGTGGAATTTCAAAAGAAAACATCGTCAAACTGATTTTATGCCACAGAGTTCGGAACGACCGTTTGAAAGAAAATATATCGACGAAGGCCAATATTACAAGAGAAGAAATTAGAAATTTAGCAAAGGTATATGAAGCACGAGAAGGTTATGATACGAAAGAACGATCTAAAGAAGTTCAAGCAGTAGTTAAATCGACTTATGCAAACGTTGCTCAAGATAAACAGAAGCAATGGATTCAAAAATCTTTTAATAACAGAATATACCCAAATCGTCAAACAGAAATAACTTAAAAAATAA
>AAA.454ESTABI.339
AGTTTCTAGTTCAAATAATTAAATTAAACTTCATTTGACTTTGTTTCGATTGTAATTTTATTAATTAAAATTATTTAAAAAAATTCATTATTTTAAAATTCATAAAGAAATTTGAAATAAAAAAATTCAAGAATATTTTTAATGTTTCTTAGTTATCGATTAATTCAAGAATGAATAAAAATTGTTGTATAATACGATTATCTCAAATTGAGTTGTTTTAATGGGATGATTTATTGTTTTATAAAGTTAGATAAATTAATTCTGGTAACTATATTAGAATTTCTGAAAATAAAAACTATAATTTTAACACAACTCGCTTCTACTTCATAATTAATAAAGAGAATTTTGTTTAATTAAATTCTTTTATAAAGTTTGCATCCATATAAATGTTTGGATTTTCAAAAGTTTGACTTTAGATGATATTATTACGCTTTTAGCTACTGAATATCTGCACGGATTATTTTACACAAATACTTTCATTGGTCTGCTGTGCCGCTAGGTCAGTGAAGATAAAAGAAATTTTTAAAAGAGAACTTATGTGTTTTAATTCATGAAAAGATACAAACATATTCAATTAAAATTATTTCAAATATTGCGAAAATATAAATTATTTTTAAGATTACAATGCTCCAAATACGATGTTTTAAATGAATGTCGTATCCGCACGTTCTTCGTATTTAAATCGAATTTAAGAACGTATTGATACGACTTTCGGTGTCAAAAATTTGGTGTTATGTAATAGCATCAATAAAATATATACGTTCTTCGTTCACTGACCAATATAAACAAAAAGTATGAATACGTTTCTAGTAACAAAAGTGTTAACAACTTTAAACAATATAGAAGCTTTTCTGGCACCAAATTCAAATAACTTTACGATGTCTTCAAACACTCTGCGTTCCGACACTTTGGAGTAAGATCAATACCC
>AAA.454ESTABI.340
ATTAAAAATAAGAGAAACCATACTTGGTCCTCATCACCCAGATGTCGCCAAACAGTTAAATAATCTTGCTCTATTATGTCACAATCAAGGAAAATTTGATGAGGTTGAGAAATATTACCAACGTGCTCTCAATATTTATCTAACATCATTTCCATCTACGGACTCGAATGTTATCAAGACAAAAAATAGTTTGGCATCTTCGTATATTAAACAAGGAAAGTATCAGGATGCCGAAACACTTCTTAAAGGAATTCTCAATGAAGCAATGGATAAGCAGTGGAATGGAAGGGAGAGAGATGCTAAGAGTAAACCTATTTGGGTAATTGCTGAAGAAAGAGAAAAATTGAAAAACCGATCTATGTCAATGGAGATCTTACCATCAAATTCACTACCAGAAAAACGTCATATTACTTCAAATGGCCTAAATGACCCAAATGCGACTAACGATGAAAATTTTATGAATAATCCACCATATGGATTTGAAATGAAACAGAAAAATAAAGAAGACAAACTAGTTCTCTTGAATGCTTTAAAATTATTGGCATCTCTTTATTTCCGTGAAAATAAAGAAACTGCGGGGAACATCATTGAAGAATGGCTTATCTGGGCTGGTCGAGCTCTTAGTAAATATGAAAAGGATATAAAATGGATATCATATGAAAGTTCACTTACACAAAGTGATCTGTATACATCTAGTCAAAATGATAAATCACAAACGTTTTGGTATCGAACACCAAGTCCGAGTAAACGGTCGACATCTAACCTGTCTAGCCAGAGAGCTCTACACAAATCTCCGTTTTTATTATTAGATTCCTCATCCTCTACTAATTCAAATATAGATAGTTCATCAAGTTTACTCAGGCTTCCAGAATATTCAAGGCAATCCAATTTGCCGATTAAATCCAAGTTACCGATGCATTTATCTCCATATTTATATAAAACTCCTATTACAATCATTGAATCAAAGTTTCCTAAGAAATATGGTGTCCAAAATTCTCTTCGGCGAAATATGAATCTGAAAAAGGCAACGTCTATGACAACATTGACAGATGTTAAAACAAAATATAGATAAACCCTTGTGCAAACGTATTGTATGATACGTCGATTTTCTTCAAAAATTTACGTAACAATAAATTTTAAGTTG
>AAA.454ESTABI.341
AATGATAACTTAAGACTTTTATTTAAAAGAGCATTAATTTACATCAAAAGAGAATTATTAAAGATTAGCATTATTTATAGTGAACAATTAATTATACAGCAACAATGACACAATCACTAACTGTTAAAATGTCAGATAGAGATGTCAGCTGAATTCTGCTAACATTAAATTGTGTTTAGAATAAATATATTTTTAGAACCTTTCATTTAGTCTTATATAATAAATAATAATAAAATATTTATTAAAATAAATAATTTTCTCTTTAAAATTATATATTCAAAAACATCGTAGAAGCACTAATAAATAACTATAATTCAATTTATAAATAGACAATCCAATACTTTGTAATGAACTGAACTGTTGCATGTGAAGTTATCACTGTTGAAAATAATTCACATTTGTAAAGCGATTCTTCAACTTGGCGGAATAATTTGATGATTGTCTCTCGTTCAGCTTAGCTCTAAATAAACTGAAACATAATGTTACTGACTTATTATTATAAAAATTTAGAAAATATAACATTTGATGAGTTAATGGATCATTTAAATCTAATTGCCTTCTTTGAATATCTTGTTGAGCCTCATATGTATTCATGGGATTAAAACTATATAAATTTTCATTCAATTTTTTATTAGTCAAAGTAAAAGAGTATGCCCTAGATTGATGCAAACGTTCTTTTCTTAAAGCTTCATAAAATATTTGAATTCCGTTCGA
>AAA.454ESTABI.342
GATAAAATGTGTGAAAGTGTTTATAAAATAATGAAAGAAAATAAATTTGAAATCGAAAAAGAAATCAGCAAGAAATTGAAATGCAATATTTGTAAAGAGTTGATGATAAAAGCTTGCAGTGTTCCTTGTGGATGTCGTTTTTGTTCCGATTGCATTGAACATTATTTGGATGGAAATTATAAATTCTGTCCAGGGACAACCAAATTCTAGTAAAAATAAAATTATTTGTTTCGCAAATGATATTTCTATTGACAATTCAATCAACATTAGAATATTAGAAATTGTGGTGAAGTGTCCAAATCAAAATTGTGAATTCAAAAACGAGTTGAACATGATAGAGAGCCACATGAGAACGTGCGGCAAACCTCCAATCAGCTGTCCATTCAACGCAATTGGATGTGAAATTAATGAAGTGATGAATGACGAAATGAAAGCCCATCTCAATGAGGACAATTATTGCAACAGCAAATTGTTGATCGATCTGATCAATAATTTACGCAATGAAATGGAATCAATGAAAAAGGAAAAAATCGAATTGAGAAATGAAAATATCGAATTAAAGATAGACAACAGAAAATTCAATAAACAATTTGATAATATCTGGTTGCGATCAACAAATCACGAAG
>AAA.454ESTABI.343
AATGATTTGATATGTGGAATTTGTAAAGGTTTTATGATCAAAGCGTGCAATACTCCTTGTGGATGTATCTTTTGTTCCGAATGCATTGAGCATTATTTGAATGGGAACGATAAATTCTGTCCAGGAACGACAAAAAATTGCCGAAAGAAATTGATAAACTTTGTAAATGATATCAAATTTGATTGGTCAATTGACATTCGAATATCAGAGACTGTGGTGAATTGTCCAAGGCAAAATTGTGAATTCAAAGAGAGGTTGGGTATGATAGAGAACCACATAAGAACATGCTACAAGCAGTCGATCGTCTGCCCAGTCAATGTCATTGGATGTGAAATTAATGAAGTGATGAATGACGAAATGAAAGCCCATCTCAATGAGGACAATTATTGCAACAGCAAATTGTTGATCGATCTGATCAATAATTTACGCAATGAAATGGAATCAATGAAAAAGGAAAAAATCGAATTGAGAAATGAAAATATCGAATTAAAGATAGACAACAGAAAATTCAATAAACAATTTGATAATATCTGGTTGCGATCAACAAATCACGAAG
>AAA.454ESTABI.344
TAGCGGTTTATTTCGACAATTTCCATGATTTTCTCTCCGATTTACATTATTCCCATTCCTTTTATTAATGTAGTTTTTATTCTAATCTCGGCTATGGTTTTATTTATACTTTCTTTATTCTAATTTCCCTGGGTTTTTGTCTTTCCAATTGCGAGAGGTCTTAATTAAATCGAATCCCGGCTGAGCCCCCAAAAATCATGTTGGTCGTAGGGGAGCCTTAAAAATCCGATCTTCTGGTCATCTTTAACTTCATTTTGATTGTCGTTCCTAACTAGGGGTAACTCCTCCATACGCCACATAATTTTAATTACTATCATGCACCCGTGATTGGAGATCACGTTGGAATTGTCCATGATAGCCGAATGCCATTCGAGCAGGTGAGCGCCATCACTAGCACTACTCCCCGAAGGACCTTCGTTTTTTCCCGGTTCGCAGCTGCCGATAGAAGGACTTACGCTCTCCTTCAAAACACAGTAAAAACCCTCATCTCCTTTTCATTACGTTCAGTTCTGGAGTGGGAATCAGGGAAAACATTGTTCTCGCAACCCCGTGCGTCCGTAATTCTCATCTCCGATGGTCCCGCTTTCGACTGATAAGGAGAAACATGAATTCAACAATATTTATTAAAAACCAAAGCAACATTTAATTAAAAGTAAA
>AAA.454ESTABI.345
GCTACTTCCATACACGTGCGATTAAAGTGTTGGACGTTGCGAGAGGTCTTAATTAAAATGATCCCGGCTGAGCCCCCAAAAATCATGTTGGACGTAGGGGAGTATTGGATATCCGATCCTTGAGTCAATTCAACCCGGTAATGTCGGTTTACGTCACTAGGGGTAACTCCTCCATACGCCACATAATTTTAATTACTATCATGCACCCGTGATTGGAGATCACGTTGGAATTGTGCATGATAGCCGAATGCCATTCGAGCAGGTGAGCGCCATCACTAGCACTACTCCCCGAAGGACCTTCGTTTTTTCCCGGTTCGCAGCTGCCGATAGAAGGACTTACGCTCTCCTTCAAAACACAGTAAAAACCCTCATCTCCTTTTCATTACGTTCAGTTCTGGAGTGGGAATCAGGGAAAACATTGTTCTCGCAACCCCGTGCGTCCGTAATTCTCATCTCCGATGGTCCCGCTTTCGACTGATAAGGAGAAACATGAATTCAACAATATTTATTAAAAACCAAAGCAACATTTAATTAAAAGTAAA
>AAA.454ESTABI.346
ATAGGATCTGATCAAGAAATTTTATCCAGAGATAAACGTGTTCGATCCAGTGAAAATCTATCGGTTCGTAAATATGTGCCTATATCAATTGTATCAGAAACGACATCAGATTGTGCGCATTCCTTGTCTACTACTGCACCAATTGTAAACAATTATTCAAAGAAAATCATACCTAATAACAATGGTCACAATAAAAGAAAGCACCTACTTCAATTTATAATTGATTTACTAAAAGAAGGTCATACCTGCGTGAATTGGAGTAATAAAAAGGATAATGAATTTTTTATTGCACAACCCGAAAAACTGGCACTACTTTGGGCAACTTATAAAAATAATAATAAAATGACATTTGATTCTTTAGCGCGTAGCCTCAGATTATATTACGCACCTAAGAAACTGGAAAGAATATCTGGAAAAAGAACCATTATCGTATTTTGAATTTATCTCACGAAATCTCTTTTAATTTATAATAACAATCGCTTTTCTGATACAAGATACTTATTTGCCATTGCTAATTTTTCGGATAACAAATAATAATAATAATAATAACGCTTGCGTTTAGAATATCGTTCTAAAATGACAAAGTCAATGAAATATTTTTTACCATGCTTTCGGTTTCATAAATTGATCGTGCTCTCTATTGGTGGCATGAATAACGAGAAAACAAATTTGCCTTTATTTTTTTATGCTTGATCTATAATATAATGTATTGATTTGTTTTATTTTGTGTTATCAATTTGATTTAACTGATTTTCAATAAAGTTATCAGT
>AAA.454ESTABI.347
ATTACGAATTTTTTCTGATTTGATTACGTATTTAATGATAATAATAATAATAATAATGAAATTATATGTGCAAATTATTCTATGAGATTCGTAATTTTATTCAATTATTCTCCTTAGAACCAAATCCTTCTAGAGTATTTCAAAATCACCTGAAAAACCTATTGAAAGAAAACAATTCTGTGGCCACCTCCTTCATTGATTTGTTACTGACAAAAATAAATTGGAGTTTTTCAGAAGTTGTTAGTAATATGCAAGAGCTTAATCAATACAAAAGCAATAGAATAGACCGGTTGACTGACATCCGATTCATTCGAACATGCTCATTATGTTTTGATATAACAGTTTCGTTGCTAAGGATTCTTGAAATGATAGTTTCTCTGGTGCCTGAACTTTTTGTCGATTTCTCAAAATCACATTCAGAAATGTTTCTAGATCGATTATATTCATCCATCAGTCAGATTTTCAATAGATGTTTAAACAAAGGTTTATTTCACAATGTTATAAACTTTAAAATCAACGGTCTTGATCAATTGCATTATTTCCCTATAACTATAGCGGCTCTCGGAGTAATTGTCGCTTTAGTTTTAGATAGTCCTCAAAAATTTAAACAAATCAGCTCGACAAGGTTAGTCGAAATAATGATCAAAGAATCAAATTTTATGCAGTTATCCCTTGAGAATATAGTAACTCGGAAACCTGATAATACTCTTTCAGAACAGTCTTCTCTTGATAATCATCAAAAGCAATCGGATTTAATATTTGATTTAAATGAATACTCCGCTTATATCACCGAAGAAGAACGGAAGAAAGTTGAATTCATTATGGATATGGTTCAGAAGGAATGCACGAAAACCTCCGATTTTATTAATAAAGAGGATGATCTGTGCACGATTTGCTATGCTCATCAAAAGTCTGTAATATTCAAACCTTGTGACCATTCTTCGTGCAAAAATTGTATAACTTATCAAATGATGAGCAGTCCTCATTGTTTTTTCTGTAAAGCAAAAATTAACAAAGTCGAGGATTTTTCAGGTAAAGATCTTCATATTAAGCCAAATAAAGCATCAACCGACTGAAGCTGGCCAGTGAATTGAATATATATTGAATTGATGATTATTATTATTTAATTAGATTCTTTTGTACTGAATTGTGAAAAGTTACTTGGCTGTACCAGACTTGAAAATTTTGTTTATTGAAGTATGGTTGTTGTTTAACATGATGCACCTCATG
>AAA.454ESTABI.348
TATAAGAGCCCAATGTCCGAACATAAAATGCTCTCATTGCTAGAAGACATGCCATTTTAAATTCCAATGCTTCGATCTAAGAGGAACTCAGAGCTACAGATATCAACAGAATATGGCAGCAATTACAGATCAAGGAGATGATGAAAACATGATGTCCGACAGCGAATACCCAAAATGGCAACGCTCCAACACAGGAGGAAGTGATTGGAAGCGATAAACTAAATGTAAGTAAGATCTTGAGCAATGATGTATGTATGATAATGTTGGTAATTGTTTGCATGAAATTGAATTTTTTGATAATATTTGGTATAATGATGTTGTTATGCTTGATGTTCTATGGTAGATGCAGTATGTAAAATAGATAAAAGGATGAACAATAAATTAGCCACTTTAAATAATGGTTATGATAGTGTAATAAAATGGGCGTCTAGTATTAATGTCTTTAATCAATAATAAGAAATTTAATTGCCTTTTGAATAACGGAGGCTAAAATAAGTGTCATAAGTAAAAAAAAAATAAACGCGCTCGAAAATGTAAAAGTCGAAAATACTAATTTATTGGTAAAGTGTGTAAATGAGAGCTCCTTAGAAATATTAGGAAAAGTTTCGTAAAAATAAAAATTATAAATCAAGAAAATAATGTTGATTTCTTCATTGCAAATGAAATTTCACCAAGTCTAATAGGAGGAATTAATTTGTTAGATAAATTTAATATTAAACTTGTATTGAACCCGTGAAAAGAAAATATTTTAATGTTAGATGAAAGCAAAACCAATCAATTTTAAAAATGATCAAATTAATCGAAATCTGACTTTGAATAAAATAATAAGACTATGAAACATATTTATGAAACATAAATGGGATGTAGGCAAAACCAATTTAGTAAAACATGAGATATGAACGAAAAATAGAACCTATTGTTATTAATCCTAGGCGTCATACATTTCATTTAATTGAGAAAATTGAAAAAATTATTAAGAATATGGAAGAAAGCGGAATAATAAGTCAATGTGAGTCTACCTAGAACTCACCTTTA
>AAA.454ESTABI.349
CGGTAATCCGAATGGATTTATTATAAATATAACAAATACAAAAACCATCATAAAAATTATTGACACAATTACTAAATAACGAATCTAAACTCTGAAAAATTAAAATATCAAATATAAAGCCTTACATGTGAAATTGGCGGGAAACTGCACAACTGAATATATTTAGCTGAGCTCAAATCCGAACTTAGTCACATTGGATTTAATCCTCTTTGGAAGCTCTTGGTCCCCTGATTTGATGGTACTGGAATAGTAGTGTTGCCATAGCAATTTACAGTTTGGAAATTGACTGAGTGCCATTTCACAGGCATCGATTAACTCATAGACCGGAGTATTGCCGGTCCTCAATAGCAACCGGATGAAATTCAGCCAGACCTCGACACGCCGGACAGGGTAACACATAACAATGTGATTCAGCACTCGGGAAGGATGATCATGATCATGATAACTGTTAAGGTGAATTCGACAGCTATCCAGCAATTTCAGGGAAACCATGACGAGAAATTGATCGAAATTGTGTCGAGGAAACTTTATTGTGCAGAAATCAATCAGAAAAAGCCAGAGATCCAATTGGCAACCGAGCATCTTGTCGACATTAATAGACTGGACCAGATCGATAAAATTCTCAAATTCCATGGAATCTTTGGCAAGTAGCACAACGGACCGGAAATCAGTATAGTAATCGAGTCCATCGCCGGTGGACCGTTTCCCCAATTGGATAGCAATGAATTGAACGACACGATTCAAATGATTCGACGGCATCGGCATTAATCGATTGGATCTCAGAACGGTTTTGAAATCGATTGGATGATCGGTTACCAATGCCAACAGACTAATATAACAGAGCCAAATCGCTGAACAATTGTTCCTAATTGATTTCATTTCATTCTCAGTGAGTTTGGGAATAAAATCCATAAATTGATCATCGAAAATCGATCCAAATCCGAGGAAATAGCTCATAAAATTTCAAAGACTCATTTGCTGTTGTTGTTGGAATCGATTTATGATTGGCTCGATAGAGTATTTGCGGAACCGA
>AAA.454ESTABI.350
CGGTAATCCGAATGGATTTATTATAAATATAACAAATACAAAAACCATCATAAAAATTATTGACACAATTACTAAATAACGAATCTAAACTCTGAAAAATTAAAATATCAAATATAAAGCCTTACATGTGAAATTGGCGGGAAACTGCACAACTGAATATATTTAGCTAAACGTGTAAATATTAATAATAGGTAAGACTGGGCGCGTAAGAAAGACAGGAATGCAATGATTTATATTTCTCAATTGTTTACTTATTGATGTGGCTTGAATATAATAAAATGTGAGCTGCAACTGGTGGTTGCCAATATCAGTAATACAAGCTAGATTGGTAAATTTAAATTCTGAATTCTTTATTTATCAAATTAAAAAAAGTATAATATTTCATTTTATTGAACCTTTATTTCATAATATTATACCGATTAATTATTATAAAATATAGATCAATATATTTTATAGCTTAATACATTTCTATCTTGATTAATTTAAATATTATCATTATCGATTTCCTTAATTACTACAGAATAATAATTTGATTTAATATTACTTATTTTACTAATTAAATATCAAGTTAATTTCGTATTTCAGCTTCATCAATTGTAATTTTATATATATCCAGAGTCAGTTTTAAGAAGTTTAAGCTATAATAATTTTATTGGGCTAAAACGATTTGTTTTAATTCATCAAAAATTCATGCTTTAATTGTCAAATTGGATGCAACTGGTGTTGCAATAACCGTTATCAGAGATATTAGATAAATCACGAGAACACATACATGGTAAGATAGAAGCCGAAATGTGTGT
>AAA.454ESTABI.351
AGATTTGATATGCCAAATTTTGCCACCTAGAAATCTTCTATGCACCGATCCGAGTCCGACGCAATAAATACGATAACAACGGCTGGAGTTTCGATCCGAGGAACCACTGACACACGAGAAAAGCTACCGATTCACCGAGCTAAGGAAAACCCGATGCAGGAGGAATATCCAACAGGTACGACCAACCTTGACTCAATTTTGGATGTGTAATAAACAATATTGGCTTCCGGTATTCTCATTTTCGAAAATAAAAATGTAGTTATTGAGACGGAGATTTTGATTTCGGTGAAGAGCAGTCACCCCTAAAAATTGAAATAGGGTATTATGATTAACATCTATGAATGGCTTACCAAATTCTTTGATTTCTATGCAACCTCCATGGTAAATTTCCC
>AAA.454ESTABI.352
[truncated: 23,952,882 more chars]
