# Supplementary material for: A Dual Platform Approach to Transcript Discovery for the Planarian Schmidtea Mediterranea to Establish RNAseq for Stem Cell and Regeneration Biology
Source: PLoS One. 2010 Dec 14;5(12):e15617. doi: 10.1371/journal.pone.0015617 (PMC3001875; doi:10.1371/journal.pone.0015617)
Supplement: Dataset S6 — The data file detailing the cross species BLAST results top hits. (TXT) [file pone.0015617.s006.txt]

AAA.454ESTABI.100	Ciona intestinalis	3.62647e-66	PREDICTED similar to cytochrome P450 family 2 subfamily U polypeptide 1
AAA.454ESTABI.10000	Hydra magnipapillata	6.41915e-29	PREDICTED similar to predicted protein
AAA.454ESTABI.10001	Acyrthosiphon pisum	1.76684e-08	PREDICTED similar to phosphatidate phosphatase
AAA.454ESTABI.10005	Homo sapiens	0	chaperonin containing TCP1 subunit 7 isoform a
AAA.454ESTABI.10006	Saccharomyces cerevisiae	9.08906e-07	Glucose-repressible protein kinase involved in signal transduction during cell proliferation in response to nutrients specifically the establishment of stationary phase
AAA.454ESTABI.10010	Mus musculus	1.5842e-25	cytidine deaminase
AAA.454ESTABI.10011	Ciona intestinalis	1.47491e-119	PREDICTED similar to serine/threonine protein phosphatase putative
AAA.454ESTABI.10012	Arabidopsis thaliana	1.09145e-25	zinc knuckle (CCHC-type) family protein
AAA.454ESTABI.10013	Schistosoma mansoni	2.10925e-18	factor for adipocyte differentiation
AAA.454ESTABI.10014	Schistosoma mansoni	1.28932e-07	hypothetical protein
AAA.454ESTABI.10017	Branchiostoma floridae	8.97927e-37	hypothetical protein BRAFLDRAFT_126923
AAA.454ESTABI.10024	Schistosoma mansoni	8.786e-92	tyrosine kinase
AAA.454ESTABI.10027	Schistosoma mansoni	9.15413e-20	hypothetical protein
AAA.454ESTABI.10035	Schistosoma mansoni	1.37874e-26	hypothetical protein
AAA.454ESTABI.10039	Arabidopsis thaliana	8.34514e-31	MK (MEVALONATE KINASE)
AAA.454ESTABI.10042	Strongylocentrotus purpuratus	2.28205e-14	PREDICTED similar to novel armadillo repeat containg protein
AAA.454ESTABI.10043	Anopheles gambiae	2.51368e-41	AGAP011650-PA
AAA.454ESTABI.10045	Apis mellifera	3.42548e-06	PREDICTED similar to CG7236-PA
AAA.454ESTABI.10046	Schistosoma mansoni	3.23119e-11	hypothetical protein
AAA.454ESTABI.10047	Branchiostoma floridae	1.31177e-87	hypothetical protein BRAFLDRAFT_215361
AAA.454ESTABI.10048	Acyrthosiphon pisum	4.55273e-09	PREDICTED similar to beclin-1
AAA.454ESTABI.10049	Strongylocentrotus purpuratus	3.01538e-07	PREDICTED hypothetical protein
AAA.454ESTABI.1005	Strongylocentrotus purpuratus	9.3364e-15	PREDICTED hypothetical protein
AAA.454ESTABI.10051	Strongylocentrotus purpuratus	7.47605e-40	PREDICTED similar to OSJNBa0059D20.6
AAA.454ESTABI.10054	Schistosoma mansoni	9.80941e-60	ubiquitin-specific peptidase 22 (C19 family)
AAA.454ESTABI.10056	Schistosoma mansoni	6.2298e-08	hypothetical protein
AAA.454ESTABI.10058	Schistosoma mansoni	5.80528e-07	hypothetical protein
AAA.454ESTABI.1006	Strongylocentrotus purpuratus	1.13931e-14	PREDICTED hypothetical protein
AAA.454ESTABI.10061	Homo sapiens	2.47716e-22	glutamate receptor ionotrophic AMPA 4 isoform 2 precursor
AAA.454ESTABI.10065	Strongylocentrotus purpuratus	5.71797e-27	PREDICTED hypothetical protein
AAA.454ESTABI.10068	Mus musculus	1.57957e-22	SH3-domain GRB2-like B1
AAA.454ESTABI.10072	Ciona intestinalis	1.24933e-10	PREDICTED similar to HrDoublecortin
AAA.454ESTABI.10073	Branchiostoma floridae	1.2863e-34	hypothetical protein BRAFLDRAFT_123432
AAA.454ESTABI.10089	Strongylocentrotus purpuratus	1.68946e-19	PREDICTED similar to zinc finger protein
AAA.454ESTABI.10092	Tribolium castaneum	4.49864e-09	PREDICTED similar to CG3625 CG3625-PB isoform 1
AAA.454ESTABI.10099	Nasonia vitripennis	4.19363e-22	PREDICTED similar to neuroendocrine convertase
AAA.454ESTABI.101	Ciona intestinalis	2.1211e-66	PREDICTED similar to cytochrome P450 family 2 subfamily U polypeptide 1
AAA.454ESTABI.10103	Drosophila melanogaster	7.32567e-60	CG5549
AAA.454ESTABI.10106	Branchiostoma floridae	4.10245e-22	hypothetical protein BRAFLDRAFT_118210
AAA.454ESTABI.10113	Schistosoma mansoni	8.44987e-23	amine GPCR
AAA.454ESTABI.10115	Schistosoma mansoni	4.8518e-18	Universal stress protein G
AAA.454ESTABI.10117	Ciona intestinalis	9.42876e-24	PREDICTED sirtuin 3-like
AAA.454ESTABI.10118	Acyrthosiphon pisum	2.13191e-11	PREDICTED similar to jerky homolog-like
AAA.454ESTABI.10119	Schistosoma mansoni	5.09422e-15	hypothetical protein
AAA.454ESTABI.10123	Schistosoma mansoni	7.32101e-22	glycosyltransferase 14 family member
AAA.454ESTABI.10125	Schistosoma mansoni	3.90167e-06	serine/threonine protein kinase
AAA.454ESTABI.10126	Acyrthosiphon pisum	1.51892e-10	PREDICTED similar to carbohydrate kinase-like
AAA.454ESTABI.10136	Schistosoma mansoni	1.15707e-45	ribonuclease p/mrp subunit
AAA.454ESTABI.10140	Drosophila melanogaster	2.2287e-17	CG5645
AAA.454ESTABI.10142	Schistosoma mansoni	2.11455e-45	fer-1-related
AAA.454ESTABI.10144	Ciona intestinalis	7.489e-20	PREDICTED similar to Y26D4A.9 partial
AAA.454ESTABI.10145	Acyrthosiphon pisum	3.36495e-50	PREDICTED similar to alpha actinin CG4376-PC isoform 2
AAA.454ESTABI.10146	Apis mellifera	1.49386e-07	PREDICTED similar to SET domain and mariner transposase fusion
AAA.454ESTABI.10149	Strongylocentrotus purpuratus	1.79528e-22	PREDICTED hypothetical protein
AAA.454ESTABI.10151	Schistosoma mansoni	6.31112e-113	malate dehydrogenase
AAA.454ESTABI.10153	Strongylocentrotus purpuratus	1.49105e-76	PREDICTED hypothetical protein
AAA.454ESTABI.10154	Drosophila melanogaster	4.22353e-13	nicotinic acetylcholine receptor beta 96A isoform A
AAA.454ESTABI.10156	Caenorhabditis elegans	3.94256e-12	hypothetical protein Y52E8A.3
AAA.454ESTABI.10160	Schistosoma mansoni	7.16476e-14	hypothetical protein
AAA.454ESTABI.10163	Strongylocentrotus purpuratus	4.92698e-41	PREDICTED hypothetical protein
AAA.454ESTABI.10164	Nasonia vitripennis	1.27059e-06	PREDICTED similar to conserved hypothetical protein
AAA.454ESTABI.10166	Mus musculus	3.73121e-19	hypothetical protein LOC234740
AAA.454ESTABI.10168	Schistosoma mansoni	3.36647e-14	hypothetical protein
AAA.454ESTABI.10170	Apis mellifera	1.30391e-11	PREDICTED similar to Pantothenate kinase 4 (Pantothenic acid kinase 4) (hPanK4) isoform 1
AAA.454ESTABI.10174	Caenorhabditis elegans	8.84156e-10	FerriTiN family member (ftn-2)
AAA.454ESTABI.10180	Schistosoma mansoni	7.96523e-12	t-box transcription factor tbx20
AAA.454ESTABI.10181	Nasonia vitripennis	1.00246e-36	PREDICTED similar to fad oxidoreductase
AAA.454ESTABI.10184	Anopheles gambiae	2.04475e-105	AGAP009835-PA
AAA.454ESTABI.10185	Nasonia vitripennis	1.3597e-12	PREDICTED similar to conserved hypothetical protein
AAA.454ESTABI.10192	Anopheles gambiae	2.34334e-36	AGAP005773-PA
AAA.454ESTABI.10196	Drosophila melanogaster	2.58052e-24	RunxA
AAA.454ESTABI.10197	Mus musculus	8.66297e-79	Niemann Pick type C1
AAA.454ESTABI.10200	Schistosoma mansoni	2.28309e-26	hypothetical protein
AAA.454ESTABI.10203	Nasonia vitripennis	2.34419e-36	PREDICTED similar to ENDOCHITINASE
AAA.454ESTABI.10209	Acyrthosiphon pisum	1.35812e-26	PREDICTED similar to putative gag-pol protein
AAA.454ESTABI.10211	Mus musculus	4.31027e-58	PREDICTED hypothetical protein
AAA.454ESTABI.10214	Homo sapiens	3.00668e-09	PREDICTED leucine rich repeat containing 63
AAA.454ESTABI.10215	Schistosoma mansoni	6.10525e-21	bcl7a
AAA.454ESTABI.10216	Branchiostoma floridae	2.03697e-41	hypothetical protein BRAFLDRAFT_277179
AAA.454ESTABI.10217	Branchiostoma floridae	9.62374e-11	hypothetical protein BRAFLDRAFT_237984
AAA.454ESTABI.10219	Hydra magnipapillata	6.96492e-26	PREDICTED similar to predicted protein
AAA.454ESTABI.10220	Branchiostoma floridae	1.5186e-12	hypothetical protein BRAFLDRAFT_278921
AAA.454ESTABI.10221	Homo sapiens	0	glutamate dehydrogenase 1
AAA.454ESTABI.10223	Schistosoma mansoni	5.57472e-52	pumilio
AAA.454ESTABI.10225	Schistosoma mansoni	1.20089e-28	SpAN g.p. (M12 family)
AAA.454ESTABI.10226	Strongylocentrotus purpuratus	6.2534e-14	PREDICTED similar to 2210010N04Rik protein
AAA.454ESTABI.10228	Anopheles gambiae	7.61062e-09	AGAP005076-PD
AAA.454ESTABI.10231	Branchiostoma floridae	2.82129e-45	hypothetical protein BRAFLDRAFT_230191
AAA.454ESTABI.10233	Tribolium castaneum	4.10293e-82	PREDICTED similar to Vacuolar protein sorting-associated protein 28 homolog
AAA.454ESTABI.10234	Hydra magnipapillata	3.32184e-13	PREDICTED hypothetical protein partial
AAA.454ESTABI.10236	Branchiostoma floridae	1.02064e-70	hypothetical protein BRAFLDRAFT_232687
AAA.454ESTABI.10238	Branchiostoma floridae	7.46961e-28	hypothetical protein BRAFLDRAFT_85200
AAA.454ESTABI.10239	Schistosoma mansoni	3.51218e-36	hypothetical protein
AAA.454ESTABI.10240	Branchiostoma floridae	3.1431e-14	hypothetical protein BRAFLDRAFT_68857
AAA.454ESTABI.10243	Branchiostoma floridae	6.46189e-76	hypothetical protein BRAFLDRAFT_118602
AAA.454ESTABI.10245	Schistosoma mansoni	4.89309e-52	hypothetical protein
AAA.454ESTABI.10246	Ciona intestinalis	3.9345e-07	PREDICTED hypothetical protein
AAA.454ESTABI.10257	Branchiostoma floridae	4.58312e-75	hypothetical protein BRAFLDRAFT_128752
AAA.454ESTABI.10258	Homo sapiens	1.60607e-13	calpain 5
AAA.454ESTABI.10259	Homo sapiens	6.36701e-19	RAS-like family 12 protein
AAA.454ESTABI.10260	Anopheles gambiae	2.87837e-06	AGAP012018-PA
AAA.454ESTABI.10263	Strongylocentrotus purpuratus	4.19349e-45	PREDICTED similar to TRAFamn
AAA.454ESTABI.10267	Schistosoma mansoni	2.5664e-44	voltage-gated potassium channel
AAA.454ESTABI.10268	Homo sapiens	5.0682e-117	propionyl Coenzyme A carboxylase beta polypeptide
AAA.454ESTABI.10269	Ciona intestinalis	2.73667e-15	PREDICTED similar to hAT family dimerisation domain containing protein
AAA.454ESTABI.10271	Strongylocentrotus purpuratus	1.18922e-10	PREDICTED similar to mKIAA0297 protein
AAA.454ESTABI.10272	Anopheles gambiae	1.13054e-78	AGAP004596-PA
AAA.454ESTABI.10273	Drosophila melanogaster	2.92713e-15	enhancer of bithorax isoform E
AAA.454ESTABI.10275	Schistosoma mansoni	2.2373e-26	hypothetical protein
AAA.454ESTABI.10276	Tribolium castaneum	7.02535e-12	PREDICTED similar to CG32418 CG32418-PA
AAA.454ESTABI.10277	Schistosoma mansoni	6.09179e-10	hypothetical protein
AAA.454ESTABI.10278	Anopheles gambiae	6.45026e-31	AGAP002357-PA
AAA.454ESTABI.10279	Schistosoma mansoni	1.01461e-58	bestrophin-related
AAA.454ESTABI.10280	Mus musculus	2.23414e-13	syntaxin 5
AAA.454ESTABI.10283	Tribolium castaneum	1.35062e-07	PREDICTED similar to zinc finger protein 91
AAA.454ESTABI.10286	Strongylocentrotus purpuratus	4.0465e-08	PREDICTED similar to gamma tubulin ring protein
AAA.454ESTABI.10290	Hydra magnipapillata	5.0677e-11	PREDICTED similar to predicted protein partial
AAA.454ESTABI.10291	Strongylocentrotus purpuratus	9.70564e-29	PREDICTED similar to ENSANGP00000011796
AAA.454ESTABI.10292	Nasonia vitripennis	1.59199e-14	PREDICTED similar to conserved hypothetical protein
AAA.454ESTABI.10294	Schistosoma mansoni	4.46448e-20	hypothetical protein
AAA.454ESTABI.10297	Homo sapiens	8.644e-66	solute carrier family 35 member F2
AAA.454ESTABI.10298	Acyrthosiphon pisum	6.05974e-37	PREDICTED similar to AGAP011455-PA
AAA.454ESTABI.10299	Hydra magnipapillata	2.527e-47	PREDICTED similar to ankyrin 23/unc44 partial
AAA.454ESTABI.10302	Strongylocentrotus purpuratus	6.00069e-16	PREDICTED similar to Ttll10 protein
AAA.454ESTABI.10303	Branchiostoma floridae	1.01376e-22	hypothetical protein BRAFLDRAFT_120194
AAA.454ESTABI.10305	Homo sapiens	3.01063e-19	SAM pointed domain containing ets transcription factor
AAA.454ESTABI.10306	Hydra magnipapillata	6.92895e-12	PREDICTED similar to ferritin
AAA.454ESTABI.1031	Homo sapiens	7.96619e-12	hypothetical protein LOC200765
AAA.454ESTABI.10312	Strongylocentrotus purpuratus	2.85024e-56	PREDICTED similar to cytochrome P450
AAA.454ESTABI.10314	Apis mellifera	1.02787e-89	PREDICTED similar to Shaker cognate b CG1066-PA isoform A
AAA.454ESTABI.10318	Ciona intestinalis	8.41793e-14	PREDICTED similar to calcium activated chloride channel 4
AAA.454ESTABI.10320	Branchiostoma floridae	4.95085e-18	hypothetical protein BRAFLDRAFT_77103
AAA.454ESTABI.10325	Schistosoma mansoni	6.85791e-06	hypothetical protein
AAA.454ESTABI.10326	Schistosoma mansoni	3.29688e-12	hypothetical protein
AAA.454ESTABI.10327	Hydra magnipapillata	3.68518e-07	PREDICTED similar to piggyBac transposable element derived 4
AAA.454ESTABI.10328	Schistosoma mansoni	1.43604e-19	carbonic anhydrase-related
AAA.454ESTABI.10330	Homo sapiens	1.91742e-41	CCR4-NOT transcription complex subunit 10
AAA.454ESTABI.10333	Schistosoma mansoni	2.52603e-51	hypothetical protein
AAA.454ESTABI.10335	Apis mellifera	5.41653e-06	PREDICTED similar to Fmrf Receptor CG2114-PA partial
AAA.454ESTABI.10338	Schistosoma mansoni	2.26969e-61	hypothetical protein
AAA.454ESTABI.10340	Strongylocentrotus purpuratus	1.69524e-37	PREDICTED similar to C-terminal kinesin KIFC1
AAA.454ESTABI.10342	Branchiostoma floridae	9.64519e-45	hypothetical protein BRAFLDRAFT_284774
AAA.454ESTABI.10346	Hydra magnipapillata	1.85312e-16	PREDICTED similar to zinc finger MYM domain containing 1
AAA.454ESTABI.10347	Ciona intestinalis	4.69322e-11	PREDICTED similar to Pleckstrin homology domain-containing family A member 8 (Phosphoinositol 4-phosphate adapter protein 2) (Phosphatidylinositol-four-phosphate adapter protein 2)
AAA.454ESTABI.10348	Hydra magnipapillata	7.04185e-31	PREDICTED similar to ankyrin 23/unc44 partial
AAA.454ESTABI.10349	Schistosoma mansoni	2.32383e-18	variable lymphocyte receptor
AAA.454ESTABI.10351	Mus musculus	1.94373e-130	acyl-Coenzyme A dehydrogenase short/branched chain
AAA.454ESTABI.10352	Mus musculus	2.63735e-09	ferritin light chain 2
AAA.454ESTABI.10355	Homo sapiens	3.2457e-68	tigger transposable element derived 7
AAA.454ESTABI.10356	Schistosoma mansoni	1.39855e-12	wnt inhibitor frzb2
AAA.454ESTABI.10360	Mus musculus	8.99969e-80	solute carrier family 35 member B2
AAA.454ESTABI.10363	Schistosoma mansoni	7.68325e-21	NAD dependent epimerase/dehydratase
AAA.454ESTABI.10364	Schistosoma mansoni	2.70003e-17	heat shock transcription factor
AAA.454ESTABI.10366	Schistosoma mansoni	4.72745e-29	rna recognition motif protein split ends
AAA.454ESTABI.10367	Drosophila melanogaster	5.82722e-29	female lethal d isoform A
AAA.454ESTABI.10369	Nasonia vitripennis	2.56159e-06	PREDICTED similar to gem (nuclear organelle) associated protein 5
AAA.454ESTABI.10372	Saccharomyces cerevisiae	4.61392e-33	TATA-binding protein general transcription factor that interacts with other factors to form the preinitiation complex at promoters essential for viability
AAA.454ESTABI.10374	Homo sapiens	3.13944e-20	phospholipase C-like 1 isoform a
AAA.454ESTABI.10375	Tribolium castaneum	1.07863e-73	PREDICTED similar to glycyl-tRNA synthetase
AAA.454ESTABI.10381	Strongylocentrotus purpuratus	7.88627e-57	PREDICTED similar to actin-related protein 6
AAA.454ESTABI.10385	Tribolium castaneum	1.2647e-10	PREDICTED similar to Parn-A protein
AAA.454ESTABI.10389	Strongylocentrotus purpuratus	6.55558e-27	PREDICTED hypothetical protein
AAA.454ESTABI.10392	Schistosoma mansoni	1.73983e-19	FMRFamide-gated Na+ channel
AAA.454ESTABI.10395	Branchiostoma floridae	3.56238e-12	hypothetical protein BRAFLDRAFT_118654
AAA.454ESTABI.10396	Apis mellifera	2.21925e-11	PREDICTED similar to T12B5.6
AAA.454ESTABI.10397	Ciona intestinalis	2.33935e-52	PREDICTED similar to potassium voltage-gated channel KQT-like subfamily member 1
AAA.454ESTABI.10398	Schistosoma mansoni	4.50642e-07	hypothetical protein
AAA.454ESTABI.1040	Drosophila melanogaster	1.21266e-06	CG6833
AAA.454ESTABI.10401	Strongylocentrotus purpuratus	3.46826e-13	PREDICTED similar to contactin associated protein
AAA.454ESTABI.10403	Acyrthosiphon pisum	1.5473e-11	PREDICTED similar to p20-CGGBP
AAA.454ESTABI.10404	Schistosoma mansoni	4.67025e-29	hypothetical protein
AAA.454ESTABI.10409	Apis mellifera	2.0369e-29	PREDICTED similar to Phosphomevalonate kinase (PMKase)
AAA.454ESTABI.10411	Mus musculus	8.45337e-27	vesicle-associated membrane protein 1 isoform a
AAA.454ESTABI.10416	Schistosoma mansoni	6.59036e-45	hypothetical protein
AAA.454ESTABI.10418	Schistosoma mansoni	1.34166e-06	hypothetical protein
AAA.454ESTABI.10419	Tribolium castaneum	1.70579e-40	PREDICTED similar to AGAP003854-PA
AAA.454ESTABI.10421	Strongylocentrotus purpuratus	1.41228e-20	PREDICTED similar to coiled-coil domain containing 100
AAA.454ESTABI.10423	Homo sapiens	4.25316e-102	pantothenate kinase 2 isoform 1 preproprotein
AAA.454ESTABI.10428	Strongylocentrotus purpuratus	2.66165e-21	PREDICTED similar to MBD2-interacting zinc finger partial
AAA.454ESTABI.10431	Schistosoma mansoni	1.0943e-28	synaptosomal associated protein
AAA.454ESTABI.10432	Schistosoma mansoni	1.09762e-15	SET domain protein
AAA.454ESTABI.10433	Branchiostoma floridae	1.99732e-81	hypothetical protein BRAFLDRAFT_127072
AAA.454ESTABI.10435	Schistosoma mansoni	8.02943e-37	hypothetical protein
AAA.454ESTABI.10436	Hydra magnipapillata	1.49236e-15	PREDICTED similar to protein-(glutamine-N5) methyl transferase putative
AAA.454ESTABI.10439	Schistosoma mansoni	8.55289e-93	innexin
AAA.454ESTABI.10441	Anopheles gambiae	3.9596e-18	AGAP009926-PA
AAA.454ESTABI.10446	Branchiostoma floridae	2.70446e-06	hypothetical protein BRAFLDRAFT_165799
AAA.454ESTABI.10448	Homo sapiens	6.53661e-24	nuclear transcription factor X-box binding 1 isoform 1
AAA.454ESTABI.10449	Schistosoma mansoni	3.29232e-87	serine/threonine protein kinase
AAA.454ESTABI.10450	Strongylocentrotus purpuratus	1.54869e-44	PREDICTED hypothetical protein
AAA.454ESTABI.10451	Strongylocentrotus purpuratus	1.03047e-11	PREDICTED similar to TATA-binding protein associated factor 7
AAA.454ESTABI.10455	Mus musculus	8.69296e-10	fragile X mental retardation-related protein 2
AAA.454ESTABI.10456	Caenorhabditis elegans	3.09482e-52	hypothetical protein C38H2.2
AAA.454ESTABI.10458	Tribolium castaneum	1.03745e-23	PREDICTED similar to DnaJ-like protein
AAA.454ESTABI.10462	Schistosoma mansoni	3.10949e-43	NADH-ubiquinone oxidoreductase
AAA.454ESTABI.10463	Schistosoma mansoni	6.53885e-69	innexin
AAA.454ESTABI.10467	Tribolium castaneum	1.4922e-08	PREDICTED similar to GA14874-PA
AAA.454ESTABI.10468	Schistosoma mansoni	1.63764e-36	zinc finger protein
AAA.454ESTABI.10473	Branchiostoma floridae	2.61869e-07	hypothetical protein BRAFLDRAFT_97887
AAA.454ESTABI.10475	Acyrthosiphon pisum	5.27777e-30	PREDICTED similar to E3 ubiquitin-protein ligase UBR4 (N-recognin-4) (Zinc finger UBR1-type protein 1) (Retinoblastoma-associated factor of 600 kDa) (600 kDa retinoblastoma protein-associated factor) (RBAF600) (p600)
AAA.454ESTABI.10476	Schistosoma mansoni	2.96164e-36	cullin
AAA.454ESTABI.10479	Strongylocentrotus purpuratus	1.63392e-86	PREDICTED similar to ATPase type 13A
AAA.454ESTABI.1048	Schistosoma mansoni	3.9624e-33	Sp17 protein
AAA.454ESTABI.10480	Ciona intestinalis	1.59569e-26	PREDICTED similar to TRPA1 channel protein
AAA.454ESTABI.10484	Mus musculus	4.72102e-41	protein tyrosine phosphatase non-receptor type 4
AAA.454ESTABI.10488	Schistosoma mansoni	2.83975e-52	rab15 13 10 1 35 5 and
AAA.454ESTABI.1049	Schistosoma mansoni	1.61053e-33	Sp17 protein
AAA.454ESTABI.10490	Schistosoma mansoni	5.25686e-12	rRNA methylase
AAA.454ESTABI.10492	Schistosoma mansoni	1.08736e-15	NADH-ubiquinone oxidoreductase
AAA.454ESTABI.10496	Schistosoma mansoni	3.08073e-38	netrin
AAA.454ESTABI.10497	Strongylocentrotus purpuratus	4.24241e-25	PREDICTED similar to ENSANGP00000013261
AAA.454ESTABI.1050	Schistosoma mansoni	2.09789e-33	Sp17 protein
AAA.454ESTABI.10501	Acyrthosiphon pisum	4.00232e-35	PREDICTED similar to CG14764 CG14764-PA
AAA.454ESTABI.10503	Caenorhabditis elegans	6.18296e-10	hypothetical protein F57B7.1
AAA.454ESTABI.10504	Schistosoma mansoni	1.05783e-59	hypothetical protein
AAA.454ESTABI.10505	Schistosoma mansoni	1.29369e-28	nuclear pore glycoprotein P62
AAA.454ESTABI.10507	Caenorhabditis elegans	3.96855e-30	hypothetical protein F23H11.9
AAA.454ESTABI.10508	Apis mellifera	3.89404e-32	PREDICTED similar to TBP-associated factor 7 CG2670-PA isoform 2
AAA.454ESTABI.10509	Arabidopsis thaliana	2.11149e-15	PEX19-2
AAA.454ESTABI.1051	Schistosoma mansoni	4.62319e-32	Sp17 protein
AAA.454ESTABI.10512	Schistosoma mansoni	8.02346e-28	transmembrane 4 superfamily member
AAA.454ESTABI.10513	Homo sapiens	1.37254e-48	mannose-P-dolichol utilization defect 1
AAA.454ESTABI.10519	Schistosoma mansoni	7.20631e-22	hypothetical protein
AAA.454ESTABI.1052	Strongylocentrotus purpuratus	3.75697e-91	kinesin heavy chain
AAA.454ESTABI.10520	Anopheles gambiae	6.46218e-09	putative GPCR class a orphan receptor 1 (AGAP001862-PA)
AAA.454ESTABI.10522	Ciona intestinalis	4.4331e-45	PREDICTED similar to Dynein heavy chain 3 axonemal (Axonemal beta dynein heavy chain 3) (Ciliary dynein heavy chain 3) partial
AAA.454ESTABI.10524	Schistosoma mansoni	7.72619e-39	pangolin
AAA.454ESTABI.10525	Apis mellifera	4.38825e-06	PREDICTED similar to CG5808-PA
AAA.454ESTABI.10527	Ciona intestinalis	8.28209e-10	PREDICTED similar to MGC83244 protein
AAA.454ESTABI.10528	Drosophila melanogaster	1.31239e-29	Rpb10
AAA.454ESTABI.1053	Strongylocentrotus purpuratus	3.73402e-91	kinesin heavy chain
AAA.454ESTABI.10532	Schistosoma mansoni	2.42118e-09	hypothetical protein
AAA.454ESTABI.1054	Strongylocentrotus purpuratus	3.65372e-91	kinesin heavy chain
AAA.454ESTABI.10540	Schistosoma mansoni	2.45221e-09	ring finger protein 11 (sid 1669) (nedd4 ww domain-binding protein 2)
AAA.454ESTABI.10542	Caenorhabditis elegans	7.19566e-22	hypothetical protein K02G10.1
AAA.454ESTABI.10543	Hydra magnipapillata	4.30537e-31	PREDICTED similar to predicted protein
AAA.454ESTABI.10544	Schistosoma mansoni	4.28151e-13	monocarboxylate transporter
AAA.454ESTABI.10545	Tribolium castaneum	5.55505e-59	PREDICTED similar to ADAM metalloprotease partial
AAA.454ESTABI.10546	Anopheles gambiae	3.26328e-18	AGAP010473-PA
AAA.454ESTABI.10547	Branchiostoma floridae	2.10923e-30	hypothetical protein BRAFLDRAFT_277366
AAA.454ESTABI.10548	Strongylocentrotus purpuratus	2.57802e-16	PREDICTED similar to NAD(P)Hquinone oxidoreductase
AAA.454ESTABI.1055	Mus musculus	2.53947e-06	zinc finger protein 346
AAA.454ESTABI.10550	Tribolium castaneum	3.74675e-22	PREDICTED similar to Endoplasmic reticulum metallopeptidase 1 (Felix-ina)
AAA.454ESTABI.10551	Schistosoma mansoni	5.26501e-42	microtubule-associated protein rp/eb family
AAA.454ESTABI.10552	Branchiostoma floridae	1.22206e-20	hypothetical protein BRAFLDRAFT_227711
AAA.454ESTABI.10553	Hydra magnipapillata	1.99573e-10	PREDICTED similar to bone morphogenetic protein 1a
AAA.454ESTABI.10554	Schistosoma mansoni	9.44374e-55	phospholipid scramblase 1
AAA.454ESTABI.1056	Hydra magnipapillata	1.2831e-11	PREDICTED similar to DNA polymerase gamma
AAA.454ESTABI.10560	Schistosoma mansoni	3.49738e-27	hypothetical protein
AAA.454ESTABI.10561	Branchiostoma floridae	3.33901e-25	hypothetical protein BRAFLDRAFT_92848
AAA.454ESTABI.10562	Tribolium castaneum	6.60656e-33	PREDICTED similar to histone deacetylase
AAA.454ESTABI.10563	Tribolium castaneum	8.97272e-23	PREDICTED similar to GA13952-PA
AAA.454ESTABI.10564	Mus musculus	1.15084e-62	tumor suppressing subtransferable candidate 1
AAA.454ESTABI.10565	Mus musculus	7.34464e-43	acylpeptide hydrolase
AAA.454ESTABI.10569	Schistosoma mansoni	1.28259e-34	innexin
AAA.454ESTABI.1057	Hydra magnipapillata	1.08174e-11	PREDICTED similar to DNA polymerase gamma
AAA.454ESTABI.10570	Hydra magnipapillata	5.05713e-24	PREDICTED similar to zinc finger MYM domain containing 1
AAA.454ESTABI.10573	Mus musculus	2.92388e-17	hypothetical protein LOC380701
AAA.454ESTABI.10575	Schistosoma mansoni	5.57567e-23	Placenta-specificprotein 8 protein (C15 protein) (Onzin)
AAA.454ESTABI.10579	Apis mellifera	2.54643e-73	PREDICTED similar to CG10924-PA isoform 1
AAA.454ESTABI.1058	Hydra magnipapillata	1.02079e-11	PREDICTED similar to DNA polymerase gamma
AAA.454ESTABI.10584	Schistosoma mansoni	4.70392e-24	hypothetical protein
AAA.454ESTABI.10588	Strongylocentrotus purpuratus	1.1423e-11	PREDICTED hypothetical protein partial
AAA.454ESTABI.10589	Drosophila melanogaster	4.34977e-08	Gcn2
AAA.454ESTABI.1059	Schistosoma mansoni	1.71379e-13	DNA polymerase gamma
AAA.454ESTABI.10591	Apis mellifera	1.92479e-43	PREDICTED similar to eIF-5A CG3186-PA isoform A
AAA.454ESTABI.10593	Mus musculus	8.16052e-27	nucleolar protein family A member 1
AAA.454ESTABI.10595	Schistosoma mansoni	1.79855e-08	hypothetical protein
AAA.454ESTABI.10597	Homo sapiens	3.00815e-18	solute carrier organic anion transporter family member 1C1 isoform 2
AAA.454ESTABI.1060	Schistosoma mansoni	1.98334e-12	DNA polymerase gamma
AAA.454ESTABI.10600	Homo sapiens	5.68489e-11	retinoblastoma-associated factor 600
AAA.454ESTABI.10602	Schistosoma mansoni	2.50211e-100	serine/threonine-protein kinase
AAA.454ESTABI.10603	Schistosoma mansoni	1.6933e-113	sideroflexin 123
AAA.454ESTABI.10604	Acyrthosiphon pisum	9.23326e-07	PREDICTED similar to transposase-like protein
AAA.454ESTABI.10607	Homo sapiens	2.24332e-31	EF-hand calcium binding domain 4B isoform c
AAA.454ESTABI.10608	Schistosoma mansoni	5.7275e-64	phosphate transporter
AAA.454ESTABI.10609	Schistosoma mansoni	3.35339e-18	hypothetical protein
AAA.454ESTABI.1061	Schistosoma mansoni	1.79015e-13	DNA polymerase gamma
AAA.454ESTABI.10612	Acyrthosiphon pisum	2.91561e-07	PREDICTED similar to GA10992-PA
AAA.454ESTABI.10613	Branchiostoma floridae	7.0624e-48	hypothetical protein BRAFLDRAFT_91832
AAA.454ESTABI.10614	Schistosoma mansoni	2.65584e-41	Cys-loop ligand gated ion channel subunit
AAA.454ESTABI.10617	Branchiostoma floridae	1.33944e-66	hypothetical protein BRAFLDRAFT_92209
AAA.454ESTABI.1062	Schistosoma mansoni	1.89892e-12	DNA polymerase gamma
AAA.454ESTABI.10621	Schistosoma mansoni	6.22967e-22	rhodopsin-like orphan GPCR
AAA.454ESTABI.10622	Tribolium castaneum	3.39594e-25	PREDICTED similar to GA18707-PA
AAA.454ESTABI.10625	Mus musculus	9.77601e-06	PREDICTED hypothetical protein
AAA.454ESTABI.10626	Strongylocentrotus purpuratus	2.00562e-34	PREDICTED similar to MGC83482 protein
AAA.454ESTABI.1063	Schistosoma mansoni	4.56701e-22	DNA polymerase gamma
AAA.454ESTABI.10631	Schistosoma mansoni	2.90333e-17	hypothetical protein
AAA.454ESTABI.10632	Schistosoma mansoni	7.92246e-14	hypothetical protein
AAA.454ESTABI.10633	Schistosoma mansoni	1.01846e-07	hypothetical protein
AAA.454ESTABI.10634	Acyrthosiphon pisum	5.47891e-20	PREDICTED similar to CG9760 CG9760-PB
AAA.454ESTABI.10636	Arabidopsis thaliana	3.2544e-14	CPK27
AAA.454ESTABI.10637	Branchiostoma floridae	8.38026e-69	hypothetical protein BRAFLDRAFT_72756
AAA.454ESTABI.10639	Schistosoma mansoni	2.33593e-17	hydroxymethylbilane synthase
AAA.454ESTABI.1064	Schistosoma mansoni	1.48079e-12	DNA polymerase gamma
AAA.454ESTABI.10640	Ciona intestinalis	9.54743e-29	PREDICTED similar to axonemal dynein light chain p33
AAA.454ESTABI.10641	Schistosoma mansoni	2.2021e-57	P25 alpha-related
AAA.454ESTABI.10645	Hydra magnipapillata	8.50882e-07	PREDICTED similar to tnf receptor-associated factor 4a
AAA.454ESTABI.10646	Schistosoma mansoni	2.27699e-40	voltage-gated potassium channel
AAA.454ESTABI.1065	Schistosoma mansoni	8.77258e-15	DNA polymerase gamma
AAA.454ESTABI.10655	Arabidopsis thaliana	2.61628e-14	P-P-bond-hydrolysis-driven protein transmembrane transporter
AAA.454ESTABI.10658	Homo sapiens	1.50682e-41	calcium/calmodulin-dependent protein kinase 1 alpha isoform b
AAA.454ESTABI.10659	Tribolium castaneum	8.81956e-06	PREDICTED similar to AGAP003821-PA
AAA.454ESTABI.1066	Schistosoma mansoni	9.17842e-15	DNA polymerase gamma
AAA.454ESTABI.10660	Schistosoma mansoni	1.36227e-26	hypothetical protein
AAA.454ESTABI.10664	Schistosoma mansoni	9.2669e-26	Tetratricopeptide repeat protein 19 (TPR repeat protein 19)
AAA.454ESTABI.1067	Schistosoma mansoni	4.12539e-21	DNA polymerase gamma
AAA.454ESTABI.10677	Branchiostoma floridae	1.44064e-49	hypothetical protein BRAFLDRAFT_62836
AAA.454ESTABI.10679	Schistosoma mansoni	9.92905e-180	hypothetical protein
AAA.454ESTABI.1068	Schistosoma mansoni	1.5754e-12	DNA polymerase gamma
AAA.454ESTABI.10680	Schistosoma mansoni	6.31835e-10	hypothetical protein
AAA.454ESTABI.10686	Schistosoma mansoni	1.9286e-19	dynein light chain
AAA.454ESTABI.10689	Branchiostoma floridae	2.42499e-08	hypothetical protein BRAFLDRAFT_113783
AAA.454ESTABI.1069	Schistosoma mansoni	2.32693e-23	DNA polymerase gamma
AAA.454ESTABI.10691	Nasonia vitripennis	7.10951e-20	PREDICTED hypothetical protein
AAA.454ESTABI.10693	Mus musculus	3.01717e-59	apurinic/apyrimidinic endonuclease 1
AAA.454ESTABI.10697	Ciona intestinalis	1.35622e-41	PREDICTED hypothetical protein
AAA.454ESTABI.1070	Schistosoma mansoni	2.09585e-22	DNA polymerase gamma
AAA.454ESTABI.10705	Tribolium castaneum	4.61907e-06	PREDICTED similar to scraps CG2092-PB
AAA.454ESTABI.10715	Arabidopsis thaliana	5.00451e-07	TBP1 (TATA BINDING PROTEIN 1)
AAA.454ESTABI.10716	Drosophila melanogaster	4.13053e-44	mesencephalic astrocyte-derived neurotrophic factor
AAA.454ESTABI.10720	Schistosoma mansoni	9.41023e-30	hypothetical protein
AAA.454ESTABI.10721	Hydra magnipapillata	3.86125e-19	PREDICTED similar to TNF-receptor-associated factor 1
AAA.454ESTABI.10725	Strongylocentrotus purpuratus	5.46495e-40	PREDICTED hypothetical protein
AAA.454ESTABI.10726	Homo sapiens	7.87842e-08	USO1 homolog vesicle docking protein
AAA.454ESTABI.10728	Anopheles gambiae	2.86483e-07	AGAP008530-PA
AAA.454ESTABI.10729	Schistosoma mansoni	7.12766e-18	shippo-1-related
AAA.454ESTABI.10731	Apis mellifera	1.15818e-59	PREDICTED similar to L-xylulose reductase (XR) (Dicarbonyl/L-xylulose reductase)
AAA.454ESTABI.10732	Branchiostoma floridae	6.32669e-18	hypothetical protein BRAFLDRAFT_68569
AAA.454ESTABI.10733	Schistosoma mansoni	9.11929e-37	NAD dependent epimerase/dehydratase
AAA.454ESTABI.10734	Schistosoma mansoni	2.09838e-46	integrin alpha
AAA.454ESTABI.10741	Strongylocentrotus purpuratus	6.57901e-09	PREDICTED similar to VAChT CG32848-PA
AAA.454ESTABI.10742	Strongylocentrotus purpuratus	1.1698e-18	PREDICTED similar to gag-pol polyprotein
AAA.454ESTABI.10745	Schistosoma mansoni	1.55825e-09	chondroitin sulfate proteoglycan-related
AAA.454ESTABI.10746	Nasonia vitripennis	2.86668e-68	PREDICTED similar to putative ribosomal protein Ubq/L40e isoform 1
AAA.454ESTABI.10749	Schistosoma mansoni	4.11683e-09	nipped-b-like protein (delangin) (scc2 homolog)
AAA.454ESTABI.10750	Schistosoma mansoni	1.04168e-15	hypothetical protein
AAA.454ESTABI.10751	Nasonia vitripennis	3.90828e-34	PREDICTED hypothetical protein
AAA.454ESTABI.10755	Acyrthosiphon pisum	9.96972e-10	PREDICTED similar to glutathione S-transferase-like protein
AAA.454ESTABI.10759	Hydra magnipapillata	8.50292e-11	PREDICTED similar to MGC83978 protein
AAA.454ESTABI.10761	Apis mellifera	2.54194e-19	PREDICTED similar to UBiQuitin family member (ubq-1) isoform 1
AAA.454ESTABI.10762	Strongylocentrotus purpuratus	1.27138e-28	PREDICTED hypothetical protein
AAA.454ESTABI.10764	Schistosoma mansoni	8.96933e-18	rhodopsin-like orphan GPCR
AAA.454ESTABI.10767	Branchiostoma floridae	1.90097e-44	hypothetical protein BRAFLDRAFT_128033
AAA.454ESTABI.10771	Schistosoma mansoni	1.91096e-17	regulator of telomere elongation helicase 1 rtel1
AAA.454ESTABI.10774	Acyrthosiphon pisum	1.3682e-29	PREDICTED similar to putative gag-pol protein
AAA.454ESTABI.10777	Schistosoma mansoni	2.55009e-11	carbon catabolite repressor protein
AAA.454ESTABI.10778	Branchiostoma floridae	6.09497e-24	hypothetical protein BRAFLDRAFT_68798
AAA.454ESTABI.10779	Schistosoma mansoni	1.25681e-31	calcium-activated potassium channel
AAA.454ESTABI.10780	Tribolium castaneum	2.00515e-44	PREDICTED similar to protein kinase C inhibitor
AAA.454ESTABI.10782	Acyrthosiphon pisum	7.16159e-09	PREDICTED similar to plexin A CG11081-PA
AAA.454ESTABI.10784	Branchiostoma floridae	3.87887e-39	hypothetical protein BRAFLDRAFT_116041
AAA.454ESTABI.10785	Nasonia vitripennis	1.31479e-43	PREDICTED similar to GA11002-PA
AAA.454ESTABI.10786	Tribolium castaneum	2.87765e-21	PREDICTED similar to CG32019-PA
AAA.454ESTABI.10787	Strongylocentrotus purpuratus	5.40785e-07	PREDICTED similar to transposase
AAA.454ESTABI.10790	Schistosoma mansoni	3.35919e-44	tiptop
AAA.454ESTABI.10791	Schistosoma mansoni	1.22707e-84	procollagen-lysine2-oxoglutarate 5-dioxygenase
AAA.454ESTABI.10792	Hydra magnipapillata	7.43324e-08	PREDICTED similar to Tigger transposable element-derived protein 2
AAA.454ESTABI.10794	Mus musculus	8.3761e-18	ubiquitin specific peptidase 50
AAA.454ESTABI.10796	Homo sapiens	1.17632e-38	EF-hand domain family member D2
AAA.454ESTABI.10800	Schistosoma mansoni	7.61058e-29	o-acyltransferase (membrane bound) domain containing protein
AAA.454ESTABI.10804	Branchiostoma floridae	6.92949e-38	hypothetical protein BRAFLDRAFT_96304
AAA.454ESTABI.10805	Schistosoma mansoni	9.59338e-20	ras-dva small gtpase
AAA.454ESTABI.10806	Branchiostoma floridae	2.03011e-07	hypothetical protein BRAFLDRAFT_187194
AAA.454ESTABI.10810	Mus musculus	7.52146e-06	LYR motif containing 2
AAA.454ESTABI.10811	Schistosoma mansoni	2.24214e-48	otopetrin
AAA.454ESTABI.10821	Branchiostoma floridae	1.64687e-48	hypothetical protein BRAFLDRAFT_114843
AAA.454ESTABI.10823	Tribolium castaneum	2.63443e-48	PREDICTED similar to lethal with a checkpoint kinase CG4943-PA isoform 1
AAA.454ESTABI.10827	Schistosoma mansoni	2.94096e-16	basigin related
AAA.454ESTABI.10831	Caenorhabditis elegans	1.11993e-10	Notch Signaling pathway Homolog family member (nsh-1)
AAA.454ESTABI.10835	Schistosoma mansoni	8.41793e-14	hypothetical protein
AAA.454ESTABI.10837	Caenorhabditis elegans	5.35407e-12	hypothetical protein ZK185.2
AAA.454ESTABI.10840	Hydra magnipapillata	6.88785e-07	PREDICTED similar to nephrocystin 3
AAA.454ESTABI.10843	Mus musculus	1.27742e-39	hypothetical protein LOC73419
AAA.454ESTABI.10847	Branchiostoma floridae	7.76222e-30	hypothetical protein BRAFLDRAFT_245873
AAA.454ESTABI.10848	Schistosoma mansoni	9.32563e-21	splicing factor Prp8
AAA.454ESTABI.10851	Branchiostoma floridae	2.14484e-30	hypothetical protein BRAFLDRAFT_129112
AAA.454ESTABI.10852	Branchiostoma floridae	2.19504e-61	hypothetical protein BRAFLDRAFT_236712
AAA.454ESTABI.10853	Hydra magnipapillata	6.7346e-55	PREDICTED similar to Solute carrier family 7 (cationic amino acid transporter y+ system) member 14
AAA.454ESTABI.10854	Brugia malayi	5.76695e-17	heat shock 70 kDa protein
AAA.454ESTABI.10855	Schistosoma mansoni	9.34034e-52	Band 4.1-like protein
AAA.454ESTABI.10859	Hydra magnipapillata	3.2551e-16	PREDICTED similar to MGC80032 protein
AAA.454ESTABI.10860	Strongylocentrotus purpuratus	1.3288e-21	PREDICTED similar to regulated in COPD kinase transcript variant 1
AAA.454ESTABI.10861	Branchiostoma floridae	2.11775e-06	hypothetical protein BRAFLDRAFT_123391
AAA.454ESTABI.10866	Branchiostoma floridae	2.31643e-25	hypothetical protein BRAFLDRAFT_65009
AAA.454ESTABI.1087	Tribolium castaneum	4.39044e-62	PREDICTED similar to GA20008-PA
AAA.454ESTABI.10871	Hydra magnipapillata	1.22867e-10	PREDICTED similar to zinc finger MYM domain containing 1
AAA.454ESTABI.10877	Branchiostoma floridae	3.51715e-55	hypothetical protein BRAFLDRAFT_105117
AAA.454ESTABI.10878	Mus musculus	1.43582e-59	nuclear receptor subfamily 2 group F member 2 isoform 2
AAA.454ESTABI.10879	Homo sapiens	1.63669e-37	solute carrier family 35 member F5
AAA.454ESTABI.1088	Tribolium castaneum	4.54343e-62	PREDICTED similar to GA20008-PA
AAA.454ESTABI.10880	Tribolium castaneum	4.45648e-08	PREDICTED similar to AGAP003821-PA
AAA.454ESTABI.10886	Hydra magnipapillata	1.41426e-11	PREDICTED similar to zinc finger MYM domain containing 1
AAA.454ESTABI.10889	Nasonia vitripennis	1.44079e-19	PREDICTED similar to bitesize
AAA.454ESTABI.1089	Nasonia vitripennis	3.82978e-56	PREDICTED similar to arginine/serine-rich splicing factor
AAA.454ESTABI.10890	Homo sapiens	9.28656e-27	integrator complex subunit 8
AAA.454ESTABI.10894	Brugia malayi	9.78674e-40	TATA-box binding protein
AAA.454ESTABI.10899	Nasonia vitripennis	1.25586e-30	PREDICTED hypothetical protein
AAA.454ESTABI.1090	Tribolium castaneum	2.60435e-67	PREDICTED similar to GA20008-PA
AAA.454ESTABI.10902	Homo sapiens	1.43417e-08	nuclear factor kappa-B subunit 1
AAA.454ESTABI.10903	Acyrthosiphon pisum	2.08507e-10	PREDICTED similar to Y54G2A.42
AAA.454ESTABI.10904	Schistosoma mansoni	4.916e-28	hypothetical protein
AAA.454ESTABI.10905	Hydra magnipapillata	4.14126e-10	PREDICTED similar to Dnl2 protein
AAA.454ESTABI.10907	Schistosoma mansoni	5.31908e-07	heat shock protein 16
AAA.454ESTABI.10908	Schistosoma mansoni	7.0604e-45	sodium/chloride dependent neurotransmitter transporter
AAA.454ESTABI.10909	Branchiostoma floridae	1.07541e-43	hypothetical protein BRAFLDRAFT_86839
AAA.454ESTABI.1091	Nasonia vitripennis	3.44624e-56	PREDICTED similar to arginine/serine-rich splicing factor
AAA.454ESTABI.10912	Branchiostoma floridae	7.40739e-32	hypothetical protein BRAFLDRAFT_130981
AAA.454ESTABI.10913	Schistosoma mansoni	1.03402e-29	hypothetical protein
AAA.454ESTABI.10914	Acyrthosiphon pisum	3.24659e-24	PREDICTED similar to epidermal growth factor receptor
AAA.454ESTABI.10915	Mus musculus	4.06979e-19	PREDICTED hypothetical protein
AAA.454ESTABI.10916	Strongylocentrotus purpuratus	3.16443e-06	PREDICTED hypothetical protein
AAA.454ESTABI.10919	Schistosoma mansoni	3.73324e-29	hypothetical protein
AAA.454ESTABI.1092	Nasonia vitripennis	4.77904e-61	PREDICTED similar to arginine/serine-rich splicing factor
AAA.454ESTABI.10920	Homo sapiens	1.17605e-11	CAP-binding protein complex interacting protein 1 isoform b
AAA.454ESTABI.10924	Schistosoma mansoni	2.34812e-29	zinc finger protein
AAA.454ESTABI.10928	Schistosoma mansoni	3.1496e-54	gas41
AAA.454ESTABI.10929	Strongylocentrotus purpuratus	5.01044e-13	PREDICTED hypothetical protein
AAA.454ESTABI.1093	Tribolium castaneum	3.89254e-62	PREDICTED similar to GA20008-PA
AAA.454ESTABI.10931	Homo sapiens	1.83983e-26	acyl-CoA synthetase short-chain family member 3
AAA.454ESTABI.10932	Apis mellifera	4.2639e-48	PREDICTED similar to carmine CG3035-PA
AAA.454ESTABI.10933	Schistosoma mansoni	4.07714e-41	hypothetical protein
AAA.454ESTABI.10936	Mus musculus	3.4924e-22	POU domain class 2 transcription factor 3
AAA.454ESTABI.10939	Homo sapiens	2.72602e-43	kinesin light chain 1 isoform 3
AAA.454ESTABI.1094	Tribolium castaneum	2.49374e-67	PREDICTED similar to GA20008-PA
AAA.454ESTABI.10942	Schistosoma mansoni	2.72917e-145	hypothetical protein
AAA.454ESTABI.10944	Schistosoma mansoni	6.84071e-09	chibby protein pkd2 interactor
AAA.454ESTABI.10945	Branchiostoma floridae	4.31468e-44	hypothetical protein BRAFLDRAFT_121927
AAA.454ESTABI.1095	Nasonia vitripennis	3.29654e-56	PREDICTED similar to arginine/serine-rich splicing factor
AAA.454ESTABI.10950	Strongylocentrotus purpuratus	8.21853e-42	PREDICTED hypothetical protein
AAA.454ESTABI.10951	Branchiostoma floridae	2.08984e-06	hypothetical protein BRAFLDRAFT_124144
AAA.454ESTABI.10952	Branchiostoma floridae	3.06623e-34	hypothetical protein BRAFLDRAFT_209377
AAA.454ESTABI.10954	Schistosoma mansoni	2.71821e-18	biogenic amine receptor
AAA.454ESTABI.10955	Schistosoma mansoni	9.02951e-11	hypothetical protein
AAA.454ESTABI.10956	Schistosoma mansoni	6.48486e-15	PDZ domain protein
AAA.454ESTABI.10957	Strongylocentrotus purpuratus	1.63014e-46	PREDICTED similar to cytochrome P450
AAA.454ESTABI.1096	Tribolium castaneum	2.21858e-67	PREDICTED similar to GA20008-PA
AAA.454ESTABI.10961	Schistosoma mansoni	2.38755e-07	nipped-b-like protein (delangin) (scc2 homolog)
AAA.454ESTABI.10963	Schistosoma mansoni	1.24539e-83	glutamate receptor kainate
AAA.454ESTABI.10965	Mus musculus	1.09536e-49	hypothetical protein LOC70567
AAA.454ESTABI.10968	Nasonia vitripennis	2.42717e-36	PREDICTED similar to GA13844-PA
AAA.454ESTABI.1097	Nasonia vitripennis	2.9232e-56	PREDICTED similar to arginine/serine-rich splicing factor
AAA.454ESTABI.10971	Hydra magnipapillata	7.13431e-87	PREDICTED similar to ribosomal protein L10 isoform 1
AAA.454ESTABI.10973	Brugia malayi	9.59979e-07	SET domain containing protein
AAA.454ESTABI.10976	Mus musculus	2.56052e-106	myosin VIIa
AAA.454ESTABI.10977	Strongylocentrotus purpuratus	7.01314e-11	PREDICTED hypothetical protein partial
AAA.454ESTABI.10979	Arabidopsis thaliana	8.9286e-28	N-acetylglucosaminyl-phosphatidylinositol de-N-acetylase-related
AAA.454ESTABI.1098	Nasonia vitripennis	4.11848e-61	PREDICTED similar to arginine/serine-rich splicing factor
AAA.454ESTABI.10980	Hydra magnipapillata	1.02111e-11	PREDICTED similar to predicted protein
AAA.454ESTABI.10981	Hydra magnipapillata	1.53328e-38	PREDICTED similar to universal minicircle sequence binding protein (UMSBP)
AAA.454ESTABI.10985	Ciona intestinalis	5.04083e-10	PREDICTED similar to Y26D4A.9 partial
AAA.454ESTABI.10987	Schistosoma mansoni	4.16768e-13	prokaryotic DNA topoisomerase
AAA.454ESTABI.1099	Nasonia vitripennis	4.28736e-61	PREDICTED similar to arginine/serine-rich splicing factor
AAA.454ESTABI.10990	Homo sapiens	4.44495e-07	proto-oncogene tyrosine-protein kinase FGR
AAA.454ESTABI.10992	Acyrthosiphon pisum	8.3232e-54	PREDICTED similar to 40S ribosomal protein S16
AAA.454ESTABI.10993	Hydra magnipapillata	1.16955e-28	PREDICTED similar to predicted protein
AAA.454ESTABI.10995	Tribolium castaneum	1.06871e-39	PREDICTED similar to beta-tubulin cofactor C
AAA.454ESTABI.10997	Acyrthosiphon pisum	6.25416e-24	PREDICTED similar to calmodulin
AAA.454ESTABI.110	Hydra magnipapillata	1.02158e-126	PREDICTED similar to predicted protein
AAA.454ESTABI.1100	Nasonia vitripennis	3.5931e-61	PREDICTED similar to arginine/serine-rich splicing factor
AAA.454ESTABI.11000	Schistosoma mansoni	3.20117e-19	Spectrin beta chain brain 3 (Spectrin non-erythroid beta chain 3) (Beta-IV spectrin)
AAA.454ESTABI.11001	Schistosoma mansoni	4.03686e-12	hypothetical protein
AAA.454ESTABI.11003	Tribolium castaneum	4.8715e-36	PREDICTED similar to ATP-dependent RNA helicase DBP9
AAA.454ESTABI.11004	Branchiostoma floridae	3.10306e-20	hypothetical protein BRAFLDRAFT_118496
AAA.454ESTABI.11005	Nasonia vitripennis	3.00608e-20	PREDICTED similar to conserved hypothetical protein
AAA.454ESTABI.11007	Apis mellifera	8.79093e-20	PREDICTED similar to CG31475-PA
AAA.454ESTABI.11010	Acyrthosiphon pisum	9.28081e-44	PREDICTED similar to predicted protein
AAA.454ESTABI.11011	Mus musculus	1.0401e-39	copine VIII isoform 1
AAA.454ESTABI.11014	Schistosoma mansoni	1.76541e-69	hypothetical protein
AAA.454ESTABI.11016	Branchiostoma floridae	5.44257e-97	hypothetical protein BRAFLDRAFT_220356
AAA.454ESTABI.11020	Ciona intestinalis	1.81818e-30	PREDICTED similar to thiopurine S-methyltransferase
AAA.454ESTABI.11021	Branchiostoma floridae	3.55538e-40	hypothetical protein BRAFLDRAFT_128458
AAA.454ESTABI.11025	Branchiostoma floridae	1.76156e-38	hypothetical protein BRAFLDRAFT_121262
AAA.454ESTABI.11028	Schistosoma mansoni	1.74576e-41	glutamine synthetase bacteria
AAA.454ESTABI.11029	Schistosoma mansoni	3.19133e-87	transient receptor potential channel
AAA.454ESTABI.11030	Schistosoma mansoni	1.81256e-21	hypothetical protein
AAA.454ESTABI.11031	Tribolium castaneum	2.32685e-07	PREDICTED similar to DnaJ (Hsp40) homolog subfamily C member 11
AAA.454ESTABI.11032	Branchiostoma floridae	1.57924e-09	hypothetical protein BRAFLDRAFT_265772
AAA.454ESTABI.11033	Tribolium castaneum	5.57412e-44	PREDICTED similar to homocysteine S-methyltransferase
AAA.454ESTABI.11034	Mus musculus	2.17222e-22	neurogenic differentiation 1
AAA.454ESTABI.11036	Ciona intestinalis	1.5596e-29	PREDICTED similar to MGC81978 protein
AAA.454ESTABI.11038	Schistosoma mansoni	1.63652e-23	replication protein A
AAA.454ESTABI.11042	Schizosaccharomyces pombe	2.70778e-08	ubi4-ubiquitin family protein
AAA.454ESTABI.11043	Homo sapiens	9.27331e-28	UDP-GalbetaGlcNAc beta 13-galactosyltransferase 1
AAA.454ESTABI.11044	Mus musculus	2.52777e-34	ubiquitin domain containing 1
AAA.454ESTABI.11047	Schistosoma mansoni	1.10407e-11	exocyst complex component 1
AAA.454ESTABI.11050	Acyrthosiphon pisum	6.99867e-19	PREDICTED similar to 52 kDa repressor of the inhibitor of the protein kinase (p58IPK-interacting protein) (58 kDa interferon-induced protein kinase-interacting protein) (P52rIPK) (Death-associated protein 4) (THAP domain-containing protein 0)...
AAA.454ESTABI.11052	Schistosoma mansoni	1.73348e-16	protein kinase
AAA.454ESTABI.11055	Schistosoma mansoni	2.26926e-74	glycerol-3-phosphate dehydrogenase
AAA.454ESTABI.11057	Schistosoma mansoni	3.39385e-38	NAD dependent epimerase/dehydratase
AAA.454ESTABI.11059	Anopheles gambiae	7.75773e-12	putative GPCR class a orphan receptor 17 (AGAP005001-PB)
AAA.454ESTABI.1106	Schistosoma mansoni	1.6415e-46	NDRG4 protein (S33 family)
AAA.454ESTABI.11061	Schistosoma mansoni	5.98271e-37	multiple pdz domain protein
AAA.454ESTABI.11063	Nasonia vitripennis	5.0802e-44	PREDICTED similar to ENSANGP00000018867
AAA.454ESTABI.1108	Homo sapiens	1.91472e-63	PCTAIRE protein kinase 2
AAA.454ESTABI.11082	Tribolium castaneum	2.74501e-06	PREDICTED similar to rhogef and pleckstrin domain protein
AAA.454ESTABI.1109	Schistosoma mansoni	4.17531e-84	innexin
AAA.454ESTABI.111	Branchiostoma floridae	5.69324e-42	hypothetical protein BRAFLDRAFT_221293
AAA.454ESTABI.1110	Hydra magnipapillata	2.25583e-13	PREDICTED hypothetical protein
AAA.454ESTABI.1111	Hydra magnipapillata	1.73949e-13	PREDICTED hypothetical protein
AAA.454ESTABI.1112	Hydra magnipapillata	2.0917e-13	PREDICTED hypothetical protein
AAA.454ESTABI.11127	Mus musculus	1.51495e-06	potassium voltage-gated channel subfamily Q member 1
AAA.454ESTABI.1113	Mus musculus	2.39892e-15	coiled coil domain containing 88A
AAA.454ESTABI.1114	Hydra magnipapillata	1.03672e-11	PREDICTED hypothetical protein
AAA.454ESTABI.1115	Nasonia vitripennis	3.01003e-08	PREDICTED similar to rCG33066
AAA.454ESTABI.11157	Schistosoma mansoni	1.9402e-07	zinc finger protein
AAA.454ESTABI.11158	Strongylocentrotus purpuratus	9.41263e-15	PREDICTED similar to voltage-dependent non-L-type calcium channel alpha-1 subunit
AAA.454ESTABI.11174	Hydra magnipapillata	4.23728e-15	PREDICTED similar to ankyrin 23/unc44 partial
AAA.454ESTABI.11176	Tribolium castaneum	1.4038e-18	PREDICTED similar to protein kinase c alpha binding protein
AAA.454ESTABI.11215	Acyrthosiphon pisum	7.26552e-09	PREDICTED similar to DEAD box RNA helicase
AAA.454ESTABI.11219	Strongylocentrotus purpuratus	6.01774e-09	PREDICTED similar to gelsolin partial
AAA.454ESTABI.11232	Schistosoma mansoni	3.03862e-08	hypothetical protein
AAA.454ESTABI.11239	Anopheles gambiae	5.15509e-08	AGAP006384-PA
AAA.454ESTABI.11243	Acyrthosiphon pisum	6.11525e-06	PREDICTED similar to lipophorin receptor
AAA.454ESTABI.11253	Strongylocentrotus purpuratus	3.01346e-08	PREDICTED hypothetical protein
AAA.454ESTABI.1127	Branchiostoma floridae	7.4941e-42	hypothetical protein BRAFLDRAFT_265962
AAA.454ESTABI.1129	Branchiostoma floridae	5.6216e-42	hypothetical protein BRAFLDRAFT_265962
AAA.454ESTABI.11296	Schistosoma mansoni	3.51999e-09	ribc1
AAA.454ESTABI.11301	Mus musculus	1.27215e-11	echinoderm microtubule associated protein like 1 isoform 2
AAA.454ESTABI.11327	Mus musculus	1.45216e-15	solute carrier family 6 (neurotransmitter transporter dopamine) member 3
AAA.454ESTABI.11367	Tribolium castaneum	2.5217e-07	PREDICTED similar to cytochrome P450 CYP6BK17
AAA.454ESTABI.11381	Schistosoma mansoni	7.83699e-25	cleavage and polyadenylation specificity factor-related
AAA.454ESTABI.11396	Branchiostoma floridae	6.57851e-08	hypothetical protein BRAFLDRAFT_120187
AAA.454ESTABI.114	Branchiostoma floridae	6.9744e-36	hypothetical protein BRAFLDRAFT_58103
AAA.454ESTABI.11474	Schistosoma mansoni	4.21078e-18	myosin heavy chain
AAA.454ESTABI.11475	Acyrthosiphon pisum	2.69647e-06	PREDICTED similar to muscle myosin heavy chain isoform 2
AAA.454ESTABI.1149	Homo sapiens	3.25218e-56	phafin 2
AAA.454ESTABI.115	Ciona intestinalis	5.16603e-15	PREDICTED similar to dynamin
AAA.454ESTABI.11502	Schistosoma mansoni	2.16708e-105	ATP-dependent RNA Helicase
AAA.454ESTABI.11503	Apis mellifera	1.8317e-44	PREDICTED similar to maleless CG11680-PA isoform A
AAA.454ESTABI.11504	Schistosoma mansoni	4.11066e-43	ATP-dependent RNA Helicase
AAA.454ESTABI.11505	Schistosoma mansoni	3.07466e-108	ATP-dependent RNA Helicase
AAA.454ESTABI.11515	Schistosoma mansoni	3.03581e-45	hypothetical protein
AAA.454ESTABI.11520	Brugia malayi	3.00674e-08	Variant SH3 domain containing protein
AAA.454ESTABI.11544	Strongylocentrotus purpuratus	5.38156e-10	PREDICTED similar to Intraflagellar transport 52 homolog (Chlamydomonas) partial
AAA.454ESTABI.11557	Tribolium castaneum	1.27212e-19	PREDICTED similar to Ecdysone-induced protein 63E CG10579-PK
AAA.454ESTABI.1158	Schistosoma mansoni	0	alpha tubulin
AAA.454ESTABI.1159	Schistosoma mansoni	0	alpha tubulin
AAA.454ESTABI.11598	Acyrthosiphon pisum	2.14053e-13	PREDICTED similar to AGAP011308-PA
AAA.454ESTABI.116	Branchiostoma floridae	6.44425e-36	hypothetical protein BRAFLDRAFT_58103
AAA.454ESTABI.1160	Schistosoma mansoni	5.51091e-25	hypothetical protein
AAA.454ESTABI.11602	Hydra magnipapillata	1.38972e-21	PREDICTED similar to Beta-galactosidase-1-like protein 2 partial
AAA.454ESTABI.1161	Schistosoma mansoni	3.74613e-27	hypothetical protein
AAA.454ESTABI.1162	Schistosoma mansoni	3.63396e-25	hypothetical protein
AAA.454ESTABI.11622	Anopheles gambiae	4.75406e-07	AGAP008200-PA
AAA.454ESTABI.1163	Schistosoma mansoni	5.37056e-25	hypothetical protein
AAA.454ESTABI.11635	Acyrthosiphon pisum	4.63406e-09	PREDICTED similar to GA17556-PA
AAA.454ESTABI.11637	Nasonia vitripennis	4.74639e-14	PREDICTED similar to CG10261-PE
AAA.454ESTABI.1164	Schistosoma mansoni	3.49238e-25	hypothetical protein
AAA.454ESTABI.11648	Nasonia vitripennis	5.21451e-30	PREDICTED similar to hect (homologous to the E6-AP (UBE3A) carboxyl terminus) domain and RCC1 (CHC1)-like domain (RLD) 2
AAA.454ESTABI.11649	Apis mellifera	1.12203e-60	PREDICTED similar to hect (homologous to the E6-AP (UBE3A) carboxyl terminus) domain and RCC1 (CHC1)-like domain (RLD) 2 partial
AAA.454ESTABI.1165	Schistosoma mansoni	2.21344e-27	hypothetical protein
AAA.454ESTABI.11650	Caenorhabditis elegans	2.68504e-09	EATing abnormal pharyngeal pumping family member (eat-6)
AAA.454ESTABI.11651	Hydra magnipapillata	1.72839e-18	PREDICTED similar to Serine/threonine-protein kinase Sgk3
AAA.454ESTABI.11652	Schistosoma mansoni	1.40892e-58	glutamate receptor kainate
AAA.454ESTABI.11653	Strongylocentrotus purpuratus	1.02023e-22	PREDICTED similar to doublecortin and CaM kinase-like 3
AAA.454ESTABI.11655	Schistosoma mansoni	3.21915e-06	hypothetical protein
AAA.454ESTABI.11656	Tribolium castaneum	9.87942e-44	PREDICTED similar to AGAP007709-PA
AAA.454ESTABI.11659	Homo sapiens	1.80916e-50	ATPase aminophospholipid transporter-like Class I type 8A member 2
AAA.454ESTABI.1166	Schistosoma mansoni	3.63098e-27	hypothetical protein
AAA.454ESTABI.11660	Branchiostoma floridae	1.96355e-12	hypothetical protein BRAFLDRAFT_108792
AAA.454ESTABI.11661	Strongylocentrotus purpuratus	1.58181e-37	PREDICTED similar to dynein beta heavy chain
AAA.454ESTABI.11662	Schistosoma mansoni	1.00833e-08	phospholipid-transporting atpase
AAA.454ESTABI.11663	Schistosoma mansoni	1.06896e-21	phospholipid-transporting atpase
AAA.454ESTABI.11665	Branchiostoma floridae	1.0488e-06	hypothetical protein BRAFLDRAFT_212666
AAA.454ESTABI.11666	Apis mellifera	5.23072e-13	PREDICTED similar to mitochondrial carnitine palmitoyltransferase I CG12891-PA isoform A
AAA.454ESTABI.11667	Strongylocentrotus purpuratus	1.84383e-26	PREDICTED hypothetical protein partial
AAA.454ESTABI.11668	Homo sapiens	1.06757e-34	carnitine palmitoyltransferase 1A liver isoform 2
AAA.454ESTABI.11669	Ciona intestinalis	1.11249e-23	PREDICTED similar to dynein axonemal heavy chain 8
AAA.454ESTABI.1167	Schistosoma mansoni	2.09694e-27	hypothetical protein
AAA.454ESTABI.11670	Branchiostoma floridae	1.19249e-27	hypothetical protein BRAFLDRAFT_65544
AAA.454ESTABI.11671	Schistosoma mansoni	0	ciliary outer arm dynein beta heavy chain-related
AAA.454ESTABI.11673	Schistosoma mansoni	1.16562e-84	hypothetical protein
AAA.454ESTABI.11674	Schistosoma mansoni	7.00881e-29	sec24-related A B
AAA.454ESTABI.11677	Brugia malayi	2.73715e-06	Glycosyl hydrolase family 20 catalytic domain containing protein
AAA.454ESTABI.11678	Schistosoma mansoni	0	dynein heavy chain
AAA.454ESTABI.11679	Homo sapiens	1.67875e-10	syntaxin binding protein 2 isoform a
AAA.454ESTABI.11680	Schistosoma mansoni	2.71301e-13	hox protein Smox1
AAA.454ESTABI.11681	Strongylocentrotus purpuratus	1.35255e-22	PREDICTED similar to ATP-dependent DNA helicase mer3 partial
AAA.454ESTABI.11682	Schistosoma mansoni	6.87653e-72	laminin
AAA.454ESTABI.11683	Strongylocentrotus purpuratus	3.88615e-33	PREDICTED similar to laminin alpha chain
AAA.454ESTABI.11684	Strongylocentrotus purpuratus	4.21627e-34	PREDICTED similar to laminin alpha chain
AAA.454ESTABI.11688	Branchiostoma floridae	1.70282e-26	hypothetical protein BRAFLDRAFT_87842
AAA.454ESTABI.11689	Strongylocentrotus purpuratus	1.66439e-12	PREDICTED hypothetical protein
AAA.454ESTABI.1169	Ciona intestinalis	1.08414e-22	mitogen-activated protein kinase kinase kinase
AAA.454ESTABI.11690	Homo sapiens	1.44467e-11	cell recognition molecule Caspr2 precursor
AAA.454ESTABI.11691	Schistosoma mansoni	1.43399e-20	G-protein coupled receptor fragment
AAA.454ESTABI.11696	Branchiostoma floridae	2.89774e-19	hypothetical protein BRAFLDRAFT_164365
AAA.454ESTABI.11697	Schistosoma mansoni	3.44228e-128	structural maintenance of chromosomes smc3
AAA.454ESTABI.11698	Strongylocentrotus purpuratus	4.46021e-28	PREDICTED similar to ubiquitin-activating enzyme E1
AAA.454ESTABI.11699	Strongylocentrotus purpuratus	3.57014e-22	PREDICTED similar to methyltransferase 10 domain containing
AAA.454ESTABI.117	Ciona intestinalis	4.6607e-15	PREDICTED similar to dynamin
AAA.454ESTABI.11700	Schistosoma mansoni	1.0447e-22	transient receptor potential cation channel subfamily m member
AAA.454ESTABI.11701	Strongylocentrotus purpuratus	5.88816e-52	PREDICTED similar to KIF27B
AAA.454ESTABI.11702	Mus musculus	1.06274e-43	hypothetical protein LOC216860
AAA.454ESTABI.11703	Schistosoma mansoni	1.51415e-14	hypothetical protein
AAA.454ESTABI.11704	Schistosoma mansoni	8.58202e-22	ubiquitin ligase
AAA.454ESTABI.11705	Schistosoma mansoni	6.60225e-55	ubiquitin ligase
AAA.454ESTABI.11706	Branchiostoma floridae	3.68059e-50	hypothetical protein BRAFLDRAFT_279174
AAA.454ESTABI.1171	Ciona intestinalis	7.60754e-23	mitogen-activated protein kinase kinase kinase
AAA.454ESTABI.11711	Homo sapiens	7.36556e-24	mucolipin 3
AAA.454ESTABI.11714	Schistosoma mansoni	1.08643e-22	multiple inositol polyphosphate phosphatase-related
AAA.454ESTABI.11715	Caenorhabditis elegans	3.39255e-53	PCTAIRE class cell cycle kinase family member (pct-1)
AAA.454ESTABI.11716	Schistosoma mansoni	3.20866e-22	hypothetical protein
AAA.454ESTABI.11717	Tribolium castaneum	1.82189e-13	PREDICTED similar to CG17754 CG17754-PC
AAA.454ESTABI.11718	Branchiostoma floridae	6.49081e-12	hypothetical protein BRAFLDRAFT_120742
AAA.454ESTABI.11719	Schistosoma mansoni	1.57937e-09	cyclin G
AAA.454ESTABI.11720	Branchiostoma floridae	2.78428e-07	hypothetical protein BRAFLDRAFT_124349
AAA.454ESTABI.11721	Acyrthosiphon pisum	2.64822e-44	PREDICTED similar to GA11505-PA
AAA.454ESTABI.11725	Caenorhabditis elegans	1.69797e-39	Eukaryotic Initiation Factor family member (eif-3.C)
AAA.454ESTABI.11726	Apis mellifera	2.77445e-38	PREDICTED similar to ATP citrate lyase CG8322-PA isoform A isoform 2
AAA.454ESTABI.11727	Brugia malayi	1.81565e-22	FtsJ-like methyltransferase family protein
AAA.454ESTABI.11728	Homo sapiens	5.17632e-37	kinesin-like 8 isoform c
AAA.454ESTABI.11729	Apis mellifera	1.6346e-19	PREDICTED similar to CG3585-PA partial
AAA.454ESTABI.11731	Strongylocentrotus purpuratus	8.62995e-17	PREDICTED hypothetical protein
AAA.454ESTABI.11732	Mus musculus	1.10358e-92	meningioma expressed antigen 5 (hyaluronidase)
AAA.454ESTABI.11733	Anopheles gambiae	2.58181e-39	AGAP010028-PA
AAA.454ESTABI.11736	Hydra magnipapillata	1.23719e-34	PREDICTED similar to predicted protein
AAA.454ESTABI.11741	Schistosoma mansoni	5.67698e-11	hypothetical protein
AAA.454ESTABI.11742	Schistosoma mansoni	1.9087e-35	chromodomain helicase DNA binding protein
AAA.454ESTABI.11743	Ciona intestinalis	6.20069e-14	PREDICTED similar to chromodomain helicase DNA binding protein 3
AAA.454ESTABI.11744	Drosophila melanogaster	7.34264e-38	Mi-2 isoform C
AAA.454ESTABI.11746	Schistosoma mansoni	3.49987e-49	hypothetical protein
AAA.454ESTABI.11747	Ciona intestinalis	2.22872e-41	PREDICTED similar to Intraflagellar transport 52 homolog (Chlamydomonas)
AAA.454ESTABI.11748	Schistosoma mansoni	1.30537e-57	protein tyrosine kinase
AAA.454ESTABI.11750	Strongylocentrotus purpuratus	6.77537e-73	PREDICTED similar to SCO-spondin
AAA.454ESTABI.11758	Anopheles gambiae	3.80758e-19	putative epidermal growth factor receptor (AGAP008819-PA)
AAA.454ESTABI.11760	Strongylocentrotus purpuratus	3.3483e-15	PREDICTED similar to KIAA0462 protein partial
AAA.454ESTABI.11763	Branchiostoma floridae	7.77239e-26	hypothetical protein BRAFLDRAFT_193742
AAA.454ESTABI.11764	Hydra magnipapillata	1.46268e-10	PREDICTED similar to Ankyrin repeat and FYVE domain-containing protein 1 (Ankyrin repeats hooked to a zinc finger motif) partial
AAA.454ESTABI.11765	Branchiostoma floridae	5.4594e-12	hypothetical protein BRAFLDRAFT_66146
AAA.454ESTABI.11766	Schistosoma mansoni	4.27975e-67	shoc2
AAA.454ESTABI.11767	Apis mellifera	2.48249e-39	PREDICTED similar to Diacylglycerol kinase beta (Diglyceride kinase beta) (DGK-beta) (DAG kinase beta) (90 kDa diacylglycerol kinase)
AAA.454ESTABI.11768	Strongylocentrotus purpuratus	1.04755e-28	PREDICTED similar to Diacylglycerol kinase beta (Diglyceride kinase beta) (DGK-beta) (DAG kinase beta) (90 kDa diacylglycerol kinase)
AAA.454ESTABI.11769	Acyrthosiphon pisum	4.42516e-21	PREDICTED similar to Adherens junction protein p120 CG17484-PB
AAA.454ESTABI.11770	Ciona intestinalis	3.54153e-50	PREDICTED similar to isoleucyl-tRNA synthetase
AAA.454ESTABI.11773	Tribolium castaneum	6.91035e-15	PREDICTED similar to ubiquitination factor E4
AAA.454ESTABI.11774	Strongylocentrotus purpuratus	9.74718e-19	PREDICTED similar to Coiled-coil domain containing 89
AAA.454ESTABI.11775	Schistosoma mansoni	2.69059e-23	cadherin
AAA.454ESTABI.11776	Schistosoma mansoni	4.17414e-19	calcium-activated potassium channel
AAA.454ESTABI.11777	Schistosoma mansoni	8.54525e-16	calcium-activated potassium channel
AAA.454ESTABI.11778	Schistosoma mansoni	4.74794e-12	calcium-activated potassium channel
AAA.454ESTABI.11779	Ciona intestinalis	2.21631e-19	PREDICTED similar to tetratricopeptide repeat domain 12
AAA.454ESTABI.11780	Mus musculus	6.18117e-14	filamin alpha
AAA.454ESTABI.11783	Schistosoma mansoni	1.69895e-17	sno and ski oncogene family
AAA.454ESTABI.11784	Homo sapiens	5.54507e-10	mutS homolog 6
AAA.454ESTABI.11785	Homo sapiens	6.14453e-10	mutS homolog 6
AAA.454ESTABI.11786	Schistosoma mansoni	4.50612e-17	hypothetical protein
AAA.454ESTABI.11787	Ciona intestinalis	3.00994e-24	PREDICTED similar to MGC85188 protein
AAA.454ESTABI.11788	Branchiostoma floridae	8.6757e-77	hypothetical protein BRAFLDRAFT_283756
AAA.454ESTABI.11790	Tribolium castaneum	1.21862e-09	PREDICTED similar to TBPH CG10327-PA
AAA.454ESTABI.11791	Drosophila melanogaster	1.03153e-08	CG7804
AAA.454ESTABI.11792	Homo sapiens	1.01349e-09	transmembrane protease serine 12
AAA.454ESTABI.11795	Schistosoma mansoni	6.92848e-17	subfamily S1B unassigned peptidase (S01 family)
AAA.454ESTABI.11796	Mus musculus	6.30679e-06	Wnt inhibitory factor 1
AAA.454ESTABI.11797	Ciona intestinalis	4.11231e-19	PREDICTED similar to mucin
AAA.454ESTABI.11798	Branchiostoma floridae	2.49145e-10	hypothetical protein BRAFLDRAFT_118609
AAA.454ESTABI.11799	Schistosoma mansoni	9.47121e-47	phosphorylase B kinase alpha kpb1
AAA.454ESTABI.11800	Homo sapiens	2.43642e-26	ankyrin repeat domain 50
AAA.454ESTABI.11801	Schistosoma mansoni	1.84669e-93	contactin
AAA.454ESTABI.11805	Schistosoma mansoni	2.59955e-73	serine/threonine protein kinase
AAA.454ESTABI.11806	Drosophila melanogaster	4.82576e-27	tenascin major isoform C
AAA.454ESTABI.11807	Acyrthosiphon pisum	7.64985e-28	PREDICTED similar to odd Oz protein
AAA.454ESTABI.11808	Mus musculus	3.57191e-24	coiled coil domain containing 88A
AAA.454ESTABI.11809	Schistosoma mansoni	1.76886e-45	dynein heavy chain
AAA.454ESTABI.11810	Schistosoma mansoni	7.41878e-42	phospholipid-transporting atpase
AAA.454ESTABI.11811	Apis mellifera	1.53929e-39	PREDICTED similar to CG33298-PA isoform A
AAA.454ESTABI.11812	Mus musculus	4.90038e-12	Tnf receptor-associated factor 6
AAA.454ESTABI.11814	Ciona intestinalis	2.59984e-15	PREDICTED similar to Serine/threonine-protein kinase DCLK3 (Doublecortin-like and CAM kinase-like 3) (Doublecortin-like kinase 3)
AAA.454ESTABI.11815	Ciona intestinalis	1.7705e-26	PREDICTED similar to TNF receptor-associated factor 3 (CD40 receptor-associated factor 1) (CRAF1) (CD40-binding protein) (CD40BP) (LMP1-associated protein) (LAP1) (CAP-1)
AAA.454ESTABI.11819	Schistosoma mansoni	2.30374e-08	retinoblastoma binding protein
AAA.454ESTABI.11820	Mus musculus	3.57206e-09	transformation/transcription domain-associated protein
AAA.454ESTABI.11822	Schistosoma mansoni	1.15721e-26	choline/ethanolaminephosphotransferase 1
AAA.454ESTABI.11824	Schistosoma mansoni	8.49345e-11	choline/ethanolaminephosphotransferase 1
AAA.454ESTABI.11825	Caenorhabditis elegans	1.35774e-26	GTPase Activating Protein family member (gap-2)
AAA.454ESTABI.11826	Branchiostoma floridae	6.79441e-08	hypothetical protein BRAFLDRAFT_124780
AAA.454ESTABI.11827	Ciona intestinalis	9.07691e-59	PREDICTED similar to rCG61344 partial
AAA.454ESTABI.11828	Hydra magnipapillata	1.63044e-84	PREDICTED similar to mCG117533
AAA.454ESTABI.11831	Mus musculus	1.343e-08	phosphodiesterase 7A
AAA.454ESTABI.11832	Apis mellifera	5.09907e-17	PREDICTED similar to phosphodiesterase 7A isoform a
AAA.454ESTABI.11833	Strongylocentrotus purpuratus	5.34099e-15	PREDICTED similar to conserved hypothetical protein
AAA.454ESTABI.11834	Apis mellifera	3.46948e-67	PREDICTED similar to poly A binding protein cytoplasmic 1 isoform 1
AAA.454ESTABI.11835	Nasonia vitripennis	1.17365e-06	PREDICTED hypothetical protein
AAA.454ESTABI.11836	Schistosoma mansoni	2.95063e-22	peroxisomal targeting signal 2 receptor
AAA.454ESTABI.11837	Schistosoma mansoni	5.18103e-21	peroxisomal targeting signal 2 receptor
AAA.454ESTABI.11838	Branchiostoma floridae	1.31402e-16	hypothetical protein BRAFLDRAFT_86836
AAA.454ESTABI.11839	Strongylocentrotus purpuratus	3.03551e-76	PREDICTED similar to Tubulin tyrosine ligase-like family member 11
AAA.454ESTABI.11840	Schistosoma mansoni	1.53951e-10	ancient ubiquitous protein
AAA.454ESTABI.11841	Homo sapiens	2.55635e-21	coiled-coil domain containing 88A isoform 2
AAA.454ESTABI.11842	Schistosoma mansoni	9.78854e-36	glutamate receptor NMDA
AAA.454ESTABI.11843	Schistosoma mansoni	3.91304e-35	glutamate receptor NMDA
AAA.454ESTABI.11846	Homo sapiens	1.23981e-07	serine/threonine kinase 17B
AAA.454ESTABI.11848	Ciona intestinalis	4.92142e-13	PREDICTED similar to Serine/threonine-protein kinase DCLK3 (Doublecortin-like and CAM kinase-like 3) (Doublecortin-like kinase 3)
AAA.454ESTABI.11849	Ciona intestinalis	7.23783e-13	PREDICTED similar to Serine/threonine-protein kinase DCLK3 (Doublecortin-like and CAM kinase-like 3) (Doublecortin-like kinase 3)
AAA.454ESTABI.11850	Branchiostoma floridae	5.08229e-09	hypothetical protein BRAFLDRAFT_83630
AAA.454ESTABI.11851	Schistosoma mansoni	3.77414e-19	Spectrin beta chain brain 3 (Spectrin non-erythroid beta chain 3) (Beta-IV spectrin)
AAA.454ESTABI.11853	Mus musculus	5.60306e-47	cytochrome c oxidase subunit I
AAA.454ESTABI.11854	Schistosoma mansoni	1.19193e-30	tyrosinase precursor
AAA.454ESTABI.11855	Schistosoma mansoni	2.50614e-19	tyrosinase precursor
AAA.454ESTABI.11856	Nasonia vitripennis	2.169e-96	PREDICTED similar to GA13644-PA
AAA.454ESTABI.11857	Ciona intestinalis	5.28985e-26	PREDICTED similar to cell division cycle 14 alpha protein
AAA.454ESTABI.11858	Ciona intestinalis	5.49836e-52	PREDICTED similar to cell division cycle 14 alpha protein
AAA.454ESTABI.11859	Branchiostoma floridae	1.62468e-59	hypothetical protein BRAFLDRAFT_60600
AAA.454ESTABI.11860	Anopheles gambiae	4.46919e-28	AGAP000630-PA
AAA.454ESTABI.11861	Mus musculus	1.92098e-23	MAP-kinase activating death domain
AAA.454ESTABI.11862	Branchiostoma floridae	8.78074e-44	hypothetical protein BRAFLDRAFT_122637
AAA.454ESTABI.11865	Schistosoma mansoni	8.29668e-13	map-kinase activating death domain protein
AAA.454ESTABI.11866	Anopheles gambiae	4.40781e-29	AGAP000630-PA
AAA.454ESTABI.11867	Schistosoma mansoni	1.9833e-33	tar DNA-binding protein
AAA.454ESTABI.11869	Branchiostoma floridae	2.14729e-29	hypothetical protein BRAFLDRAFT_118099
AAA.454ESTABI.11870	Homo sapiens	7.67655e-16	hypothetical protein LOC387680
AAA.454ESTABI.11871	Branchiostoma floridae	2.51236e-47	hypothetical protein BRAFLDRAFT_124387
AAA.454ESTABI.11872	Branchiostoma floridae	4.5144e-12	hypothetical protein BRAFLDRAFT_124387
AAA.454ESTABI.11873	Homo sapiens	1.06942e-13	zinc finger CCCH-type domain containing 6
AAA.454ESTABI.11874	Caenorhabditis elegans	4.02029e-21	potassium channel KvQLT family member (kqt-3)
AAA.454ESTABI.11875	Mus musculus	1.10994e-31	potassium voltage-gated channel subfamily Q member 1
AAA.454ESTABI.11877	Mus musculus	5.858e-37	insulin degrading enzyme
AAA.454ESTABI.11878	Hydra magnipapillata	1.29124e-24	PREDICTED similar to predicted protein
AAA.454ESTABI.11879	Mus musculus	1.57309e-21	met proto-oncogene
AAA.454ESTABI.1188	Schistosoma mansoni	4.21004e-94	TGF-beta signal transducer Smad2
AAA.454ESTABI.11880	Schistosoma mansoni	7.03755e-29	serine/threonine protein kinase
AAA.454ESTABI.11881	Acyrthosiphon pisum	2.28637e-40	PREDICTED similar to alanine aminotransferase
AAA.454ESTABI.11885	Branchiostoma floridae	3.61968e-24	hypothetical protein BRAFLDRAFT_129319
AAA.454ESTABI.11886	Schistosoma mansoni	1.09179e-129	dynein heavy chain
AAA.454ESTABI.11887	Caenorhabditis elegans	1.65134e-30	protein KINase family member (kin-1)
AAA.454ESTABI.11888	Apis mellifera	1.68619e-142	PREDICTED similar to ether a go-go CG10952-PA
AAA.454ESTABI.11889	Acyrthosiphon pisum	1.6241e-06	PREDICTED similar to adam
AAA.454ESTABI.11890	Schistosoma mansoni	1.90984e-47	stomatin-related
AAA.454ESTABI.11893	Schistosoma mansoni	4.61392e-33	hypothetical protein
AAA.454ESTABI.11894	Ciona intestinalis	2.17031e-10	PREDICTED similar to NudC domain containing 1
AAA.454ESTABI.11895	Branchiostoma floridae	5.76351e-44	hypothetical protein BRAFLDRAFT_202483
AAA.454ESTABI.11898	Nasonia vitripennis	1.73984e-32	PREDICTED similar to sarco(endo)plasmic reticulum-type calcium ATPase
AAA.454ESTABI.11899	Schistosoma mansoni	6.18513e-136	calcium-transporting atpase sarcoplasmic/endoplasmic reticulum type (calcium pump)
AAA.454ESTABI.11900	Acyrthosiphon pisum	6.99106e-28	PREDICTED similar to putative transcription factor partial
AAA.454ESTABI.11901	Schistosoma mansoni	6.01832e-16	hypothetical protein
AAA.454ESTABI.11902	Schistosoma mansoni	7.66002e-42	ctd sr related rna binding protein
AAA.454ESTABI.11903	Schistosoma mansoni	3.26754e-37	hypothetical protein
AAA.454ESTABI.11904	Apis mellifera	1.02438e-42	PREDICTED similar to DNaJ domain (prokaryotic heat shock protein) family member (dnj-8)
AAA.454ESTABI.11905	Schistosoma mansoni	1.13624e-27	protein phosphatase 2C
AAA.454ESTABI.11907	Branchiostoma floridae	5.43599e-18	hypothetical protein BRAFLDRAFT_69764
AAA.454ESTABI.11908	Mus musculus	5.1281e-08	solute carrier family 12 member 8 isoform 1
AAA.454ESTABI.11909	Schistosoma mansoni	2.80515e-18	phosphoglucomutase
AAA.454ESTABI.11910	Schizosaccharomyces pombe	1.77787e-18	n-acetylglucosamine-phosphate mutase
AAA.454ESTABI.11911	Ciona intestinalis	4.07139e-21	PREDICTED similar to phosphoglucomutase 3
AAA.454ESTABI.11912	Homo sapiens	4.80355e-17	carnitine palmitoyltransferase 1B isoform a
AAA.454ESTABI.11913	Acyrthosiphon pisum	1.1033e-18	PREDICTED similar to sugar transporter
AAA.454ESTABI.11915	Nasonia vitripennis	4.24685e-15	PREDICTED similar to metabotropic glutamate receptor
AAA.454ESTABI.11916	Mus musculus	2.52467e-18	delta-5 desaturase
AAA.454ESTABI.11917	Branchiostoma floridae	3.00306e-16	hypothetical protein BRAFLDRAFT_120384
AAA.454ESTABI.11920	Strongylocentrotus purpuratus	1.46602e-08	PREDICTED similar to TRAF6
AAA.454ESTABI.11923	Schistosoma mansoni	3.44351e-48	GTP-binding protein alpha subunit gna
AAA.454ESTABI.11924	Homo sapiens	5.12344e-18	bromodomain adjacent to zinc finger domain 2B
AAA.454ESTABI.11926	Ciona intestinalis	3.89944e-28	PREDICTED similar to putative transient receptor potential channel
AAA.454ESTABI.11928	Branchiostoma floridae	1.06697e-29	hypothetical protein BRAFLDRAFT_114749
AAA.454ESTABI.11929	Schistosoma mansoni	2.09947e-09	homeobox protein meis
AAA.454ESTABI.11930	Schistosoma mansoni	7.54409e-18	solute carrier family 39 (zinc transporter
AAA.454ESTABI.11931	Schistosoma mansoni	1.59834e-50	o-linked n-acetylglucosamine transferase ogt
AAA.454ESTABI.11932	Anopheles gambiae	1.01613e-21	AGAP004704-PA
AAA.454ESTABI.11933	Homo sapiens	4.14364e-46	forkhead box C2
AAA.454ESTABI.11934	Schistosoma mansoni	3.39594e-25	ABC transporter
AAA.454ESTABI.11935	Schistosoma mansoni	7.89129e-17	hypothetical protein
AAA.454ESTABI.11936	Schistosoma mansoni	1.65178e-30	dock
AAA.454ESTABI.11938	Schistosoma mansoni	4.98573e-29	pantothenate kinase
AAA.454ESTABI.11939	Apis mellifera	2.66162e-31	PREDICTED similar to TBP-associated factor 1 CG17603-PA isoform A
AAA.454ESTABI.11940	Branchiostoma floridae	1.10483e-12	hypothetical protein BRAFLDRAFT_126682
AAA.454ESTABI.11941	Schistosoma mansoni	3.28771e-11	clathrin coat associated protein ap-50
AAA.454ESTABI.11942	Homo sapiens	1.19807e-10	ubiquitin-activating enzyme E1-like 2
AAA.454ESTABI.11945	Apis mellifera	9.86044e-20	PREDICTED similar to Homeobox protein ceh-19
AAA.454ESTABI.11946	Homo sapiens	2.47256e-26	solute carrier family 26 member 11
AAA.454ESTABI.11947	Branchiostoma floridae	2.25259e-16	hypothetical protein BRAFLDRAFT_131114
AAA.454ESTABI.11948	Ciona intestinalis	4.3938e-15	PREDICTED similar to glutamine rich 2
AAA.454ESTABI.11949	Schistosoma mansoni	4.16314e-26	ankyrin repeat and mynd domain containing
AAA.454ESTABI.11950	Branchiostoma floridae	6.27578e-22	hypothetical protein BRAFLDRAFT_202677
AAA.454ESTABI.11951	Schistosoma mansoni	2.63905e-12	biogenic amine (dopamine) receptor
AAA.454ESTABI.11952	Apis mellifera	1.43354e-10	PREDICTED similar to Organic anion transporting polypeptide 30B CG3811-PA isoform A
AAA.454ESTABI.11954	Nasonia vitripennis	7.70942e-12	PREDICTED hypothetical protein
AAA.454ESTABI.11956	Schistosoma mansoni	1.24103e-32	cadherin
AAA.454ESTABI.11957	Schistosoma mansoni	9.00012e-29	muscleblind-like protein
AAA.454ESTABI.11958	Tribolium castaneum	9.83385e-60	PREDICTED similar to valyl-tRNA synthetase
AAA.454ESTABI.11960	Apis mellifera	1.46098e-15	PREDICTED similar to CG5514-PB isoform B
AAA.454ESTABI.11962	Schistosoma mansoni	1.08921e-29	hyperpolarization activated cyclic nucleotide-gated potassium channel
AAA.454ESTABI.11963	Apis mellifera	4.36397e-20	PREDICTED similar to mind-meld CG9163-PB isoform B
AAA.454ESTABI.11964	Branchiostoma floridae	4.20336e-14	hypothetical protein BRAFLDRAFT_123279
AAA.454ESTABI.11965	Strongylocentrotus purpuratus	2.01885e-20	PREDICTED hypothetical protein
AAA.454ESTABI.11966	Homo sapiens	2.46017e-50	spectrin repeat containing nuclear envelope 1 isoform 1
AAA.454ESTABI.11967	Schistosoma mansoni	9.31456e-96	hypothetical protein
AAA.454ESTABI.11968	Schistosoma mansoni	0	hypothetical protein
AAA.454ESTABI.11970	Hydra magnipapillata	1.49396e-23	PREDICTED similar to Superoxide dismutase CG11793-PA
AAA.454ESTABI.11971	Strongylocentrotus purpuratus	9.89562e-13	PREDICTED similar to cytoskeletal actin CyIIb
AAA.454ESTABI.11972	Hydra magnipapillata	3.59631e-14	PREDICTED similar to 26S proteasome non-ATPase regulatory subunit 7 partial
AAA.454ESTABI.11976	Schistosoma mansoni	3.43058e-21	hypothetical protein
AAA.454ESTABI.11978	Hydra magnipapillata	8.9785e-11	PREDICTED similar to low density lipoprotein receptor-related protein 4 partial
AAA.454ESTABI.11979	Strongylocentrotus purpuratus	2.29981e-18	PREDICTED similar to Low density lipoprotein receptor-related protein 6 partial
AAA.454ESTABI.11981	Homo sapiens	9.19935e-08	guanine nucleotide exchange factor p532
AAA.454ESTABI.11982	Acyrthosiphon pisum	2.25021e-20	PREDICTED similar to dopamine receptor-1 partial
AAA.454ESTABI.11983	Anopheles gambiae	5.61552e-51	AGAP002152-PA
AAA.454ESTABI.11985	Branchiostoma floridae	1.31311e-11	hypothetical protein BRAFLDRAFT_57852
AAA.454ESTABI.11986	Mus musculus	3.76962e-19	hypothetical protein LOC320609 isoform a
AAA.454ESTABI.11987	Tribolium castaneum	9.08175e-34	PREDICTED similar to RE15683p
AAA.454ESTABI.11988	Schistosoma mansoni	2.03518e-62	phosphatidylinositol-binding clathrin assembly protein
AAA.454ESTABI.11989	Nasonia vitripennis	5.01984e-41	PREDICTED similar to conserved hypothetical protein
AAA.454ESTABI.11991	Schistosoma mansoni	3.74657e-27	ATP-binding cassette transporter
AAA.454ESTABI.11992	Homo sapiens	1.77653e-21	UNC13 (C. elegans)-like
AAA.454ESTABI.11993	Schistosoma mansoni	1.15645e-22	unc-13 (munc13)
AAA.454ESTABI.11994	Tribolium castaneum	2.32891e-19	PREDICTED similar to unc-13 CG2999-PC
AAA.454ESTABI.11995	Strongylocentrotus purpuratus	7.55441e-61	PREDICTED similar to Chromosome 17 open reading frame 28
AAA.454ESTABI.11996	Strongylocentrotus purpuratus	5.18984e-08	PREDICTED similar to GA21136-PA
AAA.454ESTABI.120	Ciona intestinalis	1.49764e-25	PREDICTED similar to Y26D4A.9 partial
AAA.454ESTABI.1200	Hydra magnipapillata	6.24951e-07	PREDICTED hypothetical protein partial
AAA.454ESTABI.12000	Schistosoma mansoni	8.51915e-19	ubiquitin--protein ligase edd
AAA.454ESTABI.12001	Apis mellifera	4.44135e-98	PREDICTED similar to CG12904-PA
AAA.454ESTABI.12003	Ciona intestinalis	4.80877e-31	PREDICTED similar to polycystic kidney disease protein 2
AAA.454ESTABI.12005	Schistosoma mansoni	5.19307e-14	rab GDP/GTP exchange factor
AAA.454ESTABI.12006	Branchiostoma floridae	1.1463e-36	hypothetical protein BRAFLDRAFT_119845
AAA.454ESTABI.12008	Schistosoma mansoni	2.02412e-12	septin
AAA.454ESTABI.12009	Schistosoma mansoni	3.15143e-10	hypothetical protein
AAA.454ESTABI.1201	Tribolium castaneum	8.96405e-48	PREDICTED similar to CG16717 CG16717-PA
AAA.454ESTABI.12010	Schistosoma mansoni	8.78009e-08	hypothetical protein
AAA.454ESTABI.12011	Schistosoma mansoni	3.09671e-21	hypothetical protein
AAA.454ESTABI.12012	Schistosoma mansoni	1.00248e-116	unkempt protein
AAA.454ESTABI.12013	Drosophila melanogaster	1.05552e-16	48 related 3
AAA.454ESTABI.12014	Anopheles gambiae	2.66152e-22	AGAP010192-PA
AAA.454ESTABI.12015	Caenorhabditis elegans	4.78169e-16	MEChanosensory abnormality family member (mec-1)
AAA.454ESTABI.12016	Schistosoma mansoni	7.61452e-21	serine-type protease inhibitor
AAA.454ESTABI.12018	Mus musculus	5.4921e-10	diacylglycerol kinase iota
AAA.454ESTABI.1202	Tribolium castaneum	5.29032e-50	PREDICTED similar to CG16717 CG16717-PA
AAA.454ESTABI.12020	Mus musculus	1.8511e-20	protein kinase DNA activated catalytic polypeptide
AAA.454ESTABI.12021	Mus musculus	1.17039e-17	protein kinase DNA activated catalytic polypeptide
AAA.454ESTABI.12023	Hydra magnipapillata	5.58861e-15	PREDICTED similar to predicted protein partial
AAA.454ESTABI.12024	Mus musculus	6.21166e-46	ubiquitin specific protease 9 X chromosome
AAA.454ESTABI.12025	Schistosoma mansoni	1.22014e-15	cadherin
AAA.454ESTABI.12026	Tribolium castaneum	3.17737e-18	PREDICTED similar to rab3-GEF CG5627-PB
AAA.454ESTABI.12027	Drosophila melanogaster	5.52282e-10	rab3-GEF isoform B
AAA.454ESTABI.12028	Drosophila melanogaster	7.39405e-61	rab3-GEF isoform B
AAA.454ESTABI.12029	Strongylocentrotus purpuratus	1.12271e-32	PREDICTED hypothetical protein
AAA.454ESTABI.1203	Tribolium castaneum	1.06093e-50	PREDICTED similar to CG16717 CG16717-PA
AAA.454ESTABI.12030	Mus musculus	2.79216e-67	threonyl-tRNA synthetase
AAA.454ESTABI.12031	Mus musculus	5.83143e-27	growth factor independent 1B
AAA.454ESTABI.12032	Homo sapiens	7.32413e-40	heat shock 105kD
AAA.454ESTABI.12033	Brugia malayi	9.36906e-10	ER degradation-enhancing alpha-mannosidase-like
AAA.454ESTABI.12034	Branchiostoma floridae	7.49345e-40	hypothetical protein BRAFLDRAFT_276750
AAA.454ESTABI.12035	Schistosoma mansoni	3.54984e-55	family C2 unassigned peptidase (C02 family)
AAA.454ESTABI.1204	Tribolium castaneum	6.23585e-53	PREDICTED similar to CG16717 CG16717-PA
AAA.454ESTABI.12040	Schistosoma mansoni	4.28939e-10	tyrosine kinase
AAA.454ESTABI.12041	Acyrthosiphon pisum	8.65424e-23	PREDICTED similar to GA18268-PA
AAA.454ESTABI.12042	Strongylocentrotus purpuratus	1.11679e-06	PREDICTED similar to ankyrin 23/unc44
AAA.454ESTABI.12046	Anopheles gambiae	3.39186e-20	AGAP001412-PA
AAA.454ESTABI.12047	Schistosoma mansoni	1.65663e-36	hyperpolarization activated cyclic nucleotide-gated potassium channel
AAA.454ESTABI.12051	Branchiostoma floridae	5.06996e-23	hypothetical protein BRAFLDRAFT_71581
AAA.454ESTABI.12052	Apis mellifera	8.07197e-17	PREDICTED similar to Hepatocyte growth factor-like protein precursor (Macrophage stimulatory protein) (MSP)
AAA.454ESTABI.12053	Mus musculus	1.43869e-21	plasminogen
AAA.454ESTABI.12054	Arabidopsis thaliana	3.13544e-29	ATSR (ARABIDOPSIS THALIANA SERINE RACEMASE)
AAA.454ESTABI.12055	Apis mellifera	1.07127e-40	PREDICTED similar to CG3609-PA
AAA.454ESTABI.12056	Mus musculus	4.17909e-25	plasminogen
AAA.454ESTABI.12057	Branchiostoma floridae	2.44535e-06	hypothetical protein BRAFLDRAFT_77829
AAA.454ESTABI.12058	Strongylocentrotus purpuratus	9.42641e-19	PREDICTED similar to CAP-binding protein complex interacting protein 1 partial
AAA.454ESTABI.1206	Hydra magnipapillata	1.58755e-06	PREDICTED similar to adult brain protein 239-like protein
AAA.454ESTABI.12060	Strongylocentrotus purpuratus	1.70179e-11	PREDICTED similar to coiled-coil domain containing 40 partial
AAA.454ESTABI.12061	Nasonia vitripennis	3.50639e-45	PREDICTED similar to dicer-1
AAA.454ESTABI.12065	Schistosoma mansoni	3.09927e-20	high-affinity cgmp-specific 35-cyclic phosphodiesterase
AAA.454ESTABI.12066	Strongylocentrotus purpuratus	2.04523e-41	PREDICTED similar to phosphodiesterase 9A
AAA.454ESTABI.12067	Schistosoma mansoni	1.17057e-42	proline-serine-threonine phosphatase interacting protein
AAA.454ESTABI.12069	Mus musculus	2.87658e-74	tetratricopeptide repeat domain 21B
AAA.454ESTABI.1207	Mus musculus	5.80687e-09	Tnf receptor-associated factor 6
AAA.454ESTABI.12070	Homo sapiens	8.33522e-14	N-acetylglucosaminyltransferase V
AAA.454ESTABI.12071	Branchiostoma floridae	6.70726e-15	hypothetical protein BRAFLDRAFT_122303
AAA.454ESTABI.12072	Branchiostoma floridae	4.69881e-17	hypothetical protein BRAFLDRAFT_122303
AAA.454ESTABI.12073	Ciona intestinalis	2.97584e-47	PREDICTED similar to Wolf-Hirschhorn syndrome candidate 1 protein partial
AAA.454ESTABI.12074	Homo sapiens	2.16758e-51	RAE1 (RNA export 1 S.pombe) homolog
AAA.454ESTABI.12075	Branchiostoma floridae	2.38565e-14	hypothetical protein BRAFLDRAFT_231621
AAA.454ESTABI.12076	Homo sapiens	3.01546e-48	coiled-coil domain containing 100
AAA.454ESTABI.12077	Drosophila melanogaster	1.95853e-31	bestrophin 1 isoform B
AAA.454ESTABI.12078	Mus musculus	1.41785e-100	PREDICTED tau tubulin kinase 1
AAA.454ESTABI.12079	Strongylocentrotus purpuratus	1.35529e-13	PREDICTED similar to ankyrin 23/unc44 partial
AAA.454ESTABI.1208	Strongylocentrotus purpuratus	6.36431e-08	PREDICTED similar to TRAFamn
AAA.454ESTABI.12080	Branchiostoma floridae	1.66829e-06	hypothetical protein BRAFLDRAFT_118638
AAA.454ESTABI.12085	Tribolium castaneum	1.14264e-39	PREDICTED similar to CG13293 CG13293-PA
AAA.454ESTABI.12086	Branchiostoma floridae	2.02554e-56	hypothetical protein BRAFLDRAFT_117816
AAA.454ESTABI.12087	Schistosoma mansoni	4.48263e-79	DEAD box ATP-dependent RNA helicase
AAA.454ESTABI.12088	Strongylocentrotus purpuratus	8.5223e-17	PREDICTED similar to Chain A Crystal Structure Of The Catalytic Core Of Human Dna Polymerase Kappa partial
AAA.454ESTABI.12089	Mus musculus	2.56427e-12	RNA binding motif protein 26
AAA.454ESTABI.1209	Hydra magnipapillata	2.11546e-10	PREDICTED hypothetical protein partial
AAA.454ESTABI.12090	Branchiostoma floridae	9.45816e-11	hypothetical protein BRAFLDRAFT_110975
AAA.454ESTABI.12091	Strongylocentrotus purpuratus	1.40513e-13	PREDICTED similar to FKSG32 partial
AAA.454ESTABI.12092	Nasonia vitripennis	3.07197e-14	PREDICTED similar to GH23626p
AAA.454ESTABI.12094	Schistosoma mansoni	9.49162e-15	hypothetical protein
AAA.454ESTABI.12095	Schistosoma mansoni	1.56801e-18	hypothetical protein
AAA.454ESTABI.12096	Mus musculus	1.49831e-08	inositol polyphosphate-5-phosphatase A
AAA.454ESTABI.12097	Drosophila melanogaster	3.11885e-13	5PtaseI isoform C
AAA.454ESTABI.12098	Branchiostoma floridae	2.98328e-59	hypothetical protein BRAFLDRAFT_205575
AAA.454ESTABI.12099	Hydra magnipapillata	7.88983e-87	PREDICTED similar to predicted protein partial
AAA.454ESTABI.121	Ciona intestinalis	1.8394e-25	PREDICTED similar to Y26D4A.9 partial
AAA.454ESTABI.12100	Schistosoma mansoni	2.13076e-33	hypothetical protein
AAA.454ESTABI.12101	Homo sapiens	1.26564e-46	DEAD (Asp-Glu-Ala-Asp) box polypeptide 55
AAA.454ESTABI.12102	Schistosoma mansoni	0	DNA topoisomerase II
AAA.454ESTABI.12104	Tribolium castaneum	4.9664e-37	PREDICTED similar to myotubularin
AAA.454ESTABI.12105	Schistosoma mansoni	1.17102e-36	glutaminase
AAA.454ESTABI.12106	Hydra magnipapillata	4.91174e-11	PREDICTED similar to kinesin-like protein KRP180 partial
AAA.454ESTABI.12107	Brugia malayi	1.62752e-14	calpain 5
AAA.454ESTABI.12108	Mus musculus	8.12963e-22	calpain 5
AAA.454ESTABI.1211	Hydra magnipapillata	1.85104e-10	PREDICTED hypothetical protein partial
AAA.454ESTABI.12110	Homo sapiens	1.37849e-15	solute carrier family 43 member 3
AAA.454ESTABI.12112	Schistosoma mansoni	1.37082e-37	hypothetical protein
AAA.454ESTABI.12113	Schistosoma mansoni	4.28893e-07	choline/ethanolaminephosphotransferase 1
AAA.454ESTABI.12114	Tribolium castaneum	4.4434e-37	PREDICTED similar to ace1 type acetylcholinesterase
AAA.454ESTABI.12115	Branchiostoma floridae	6.64768e-12	hypothetical protein BRAFLDRAFT_67991
AAA.454ESTABI.12116	Strongylocentrotus purpuratus	2.18285e-73	PREDICTED similar to mKIAA0956 protein partial
AAA.454ESTABI.12117	Schistosoma mansoni	9.22827e-43	Spindle assembly checkpoint component MAD1 (Mitotic arrest deficient protein 1)
AAA.454ESTABI.12118	Strongylocentrotus purpuratus	2.85189e-47	PREDICTED hypothetical protein partial
AAA.454ESTABI.12119	Strongylocentrotus purpuratus	3.31095e-44	PREDICTED hypothetical protein
AAA.454ESTABI.12120	Schistosoma mansoni	1.82567e-13	innexin
AAA.454ESTABI.12121	Homo sapiens	1.70179e-11	Abelson helper integration site 1 isoform b
AAA.454ESTABI.12122	Ciona intestinalis	5.00649e-16	PREDICTED hypothetical protein
AAA.454ESTABI.12126	Homo sapiens	2.49402e-72	ATP-binding cassette sub-family C (CFTR/MRP) member 2
AAA.454ESTABI.12127	Schistosoma mansoni	2.73524e-49	hypothetical protein
AAA.454ESTABI.12128	Strongylocentrotus purpuratus	7.94528e-31	PREDICTED similar to Mib
AAA.454ESTABI.12129	Schistosoma mansoni	1.35786e-39	hypothetical protein
AAA.454ESTABI.1213	Hydra magnipapillata	1.62919e-10	PREDICTED hypothetical protein partial
AAA.454ESTABI.12130	Hydra magnipapillata	2.80711e-06	PREDICTED similar to predicted protein partial
AAA.454ESTABI.12134	Branchiostoma floridae	5.46708e-10	hypothetical protein BRAFLDRAFT_126737
AAA.454ESTABI.12137	Tribolium castaneum	1.19679e-57	PREDICTED similar to calcineurin A
AAA.454ESTABI.12138	Schistosoma mansoni	9.8429e-23	rna recognition motif protein split ends
AAA.454ESTABI.12139	Tribolium castaneum	9.09264e-13	PREDICTED similar to dynein heavy chain
AAA.454ESTABI.1214	Schistosoma mansoni	2.42643e-38	lozenge
AAA.454ESTABI.12140	Branchiostoma floridae	5.56268e-31	hypothetical protein BRAFLDRAFT_65546
AAA.454ESTABI.12141	Branchiostoma floridae	3.99376e-13	hypothetical protein BRAFLDRAFT_88963
AAA.454ESTABI.12144	Branchiostoma floridae	5.53629e-09	hypothetical protein BRAFLDRAFT_124878
AAA.454ESTABI.12145	Schistosoma mansoni	2.02283e-51	hypothetical protein
AAA.454ESTABI.12146	Ciona intestinalis	4.58811e-17	PREDICTED similar to zinc finger SWIM domain containing 2
AAA.454ESTABI.12147	Schistosoma mansoni	2.09787e-14	polycystin 1-related
AAA.454ESTABI.1215	Strongylocentrotus purpuratus	1.01306e-07	PREDICTED similar to TRAF6
AAA.454ESTABI.12150	Nasonia vitripennis	3.19368e-74	PREDICTED similar to Dual specificity tyrosine-phosphorylation-regulated kinase
AAA.454ESTABI.12152	Schistosoma mansoni	2.26053e-33	cadherin
AAA.454ESTABI.12153	Drosophila melanogaster	1.44947e-42	short stop isoform P
AAA.454ESTABI.12154	Acyrthosiphon pisum	7.20425e-13	PREDICTED similar to short stop CG18076-PB
AAA.454ESTABI.12155	Strongylocentrotus purpuratus	2.03686e-09	PREDICTED similar to 1-alpha dynein heavy chain partial
AAA.454ESTABI.12157	Mus musculus	5.56808e-44	PREDICTED dynein axonemal heavy chain 10
AAA.454ESTABI.12159	Schistosoma mansoni	2.53413e-63	hypothetical protein
AAA.454ESTABI.1216	Mus musculus	2.96447e-07	Tnf receptor-associated factor 3 isoform a
AAA.454ESTABI.12160	Schistosoma mansoni	5.77951e-63	hypothetical protein
AAA.454ESTABI.12162	Schistosoma mansoni	1.22242e-33	ankyrin repeat-containing
AAA.454ESTABI.12163	Strongylocentrotus purpuratus	1.90433e-25	PREDICTED hypothetical protein
AAA.454ESTABI.12164	Homo sapiens	1.05153e-18	hypothetical protein LOC221322
AAA.454ESTABI.12165	Branchiostoma floridae	6.16525e-30	hypothetical protein BRAFLDRAFT_102486
AAA.454ESTABI.12166	Schistosoma mansoni	7.4733e-65	unc-13 (munc13)
AAA.454ESTABI.12167	Schistosoma mansoni	1.22331e-60	unc-13 (munc13)
AAA.454ESTABI.12168	Schistosoma mansoni	1.90979e-71	unc-13 (munc13)
AAA.454ESTABI.1217	Strongylocentrotus purpuratus	6.50753e-08	PREDICTED similar to TRAF6
AAA.454ESTABI.12172	Branchiostoma floridae	1.79831e-16	hypothetical protein BRAFLDRAFT_62482
AAA.454ESTABI.12173	Drosophila melanogaster	5.35048e-41	notch
AAA.454ESTABI.12174	Mus musculus	7.00949e-18	Notch gene homolog 1
AAA.454ESTABI.12175	Schistosoma mansoni	1.22989e-14	netrin receptor unc5
AAA.454ESTABI.12176	Schistosoma mansoni	4.33002e-32	helicase
AAA.454ESTABI.12178	Branchiostoma floridae	2.46804e-31	hypothetical protein BRAFLDRAFT_231234
AAA.454ESTABI.1218	Apis mellifera	8.04496e-06	PREDICTED similar to centromere protein E
AAA.454ESTABI.12180	Mus musculus	3.56474e-35	ureidopropionase beta
AAA.454ESTABI.12181	Homo sapiens	3.92569e-35	sarcolemma associated protein
AAA.454ESTABI.12182	Acyrthosiphon pisum	1.87714e-27	PREDICTED similar to AGAP003613-PA
AAA.454ESTABI.12184	Homo sapiens	1.7945e-29	death-associated protein kinase 1
AAA.454ESTABI.12185	Acyrthosiphon pisum	8.52473e-59	PREDICTED similar to DNA topoisomerase/gyrase
AAA.454ESTABI.12188	Drosophila melanogaster	6.62937e-08	CG32319
AAA.454ESTABI.12190	Branchiostoma floridae	1.31124e-41	hypothetical protein BRAFLDRAFT_202950
AAA.454ESTABI.12191	Schistosoma mansoni	3.66237e-38	erc protein 2/cast1
AAA.454ESTABI.12192	Ciona intestinalis	7.82591e-41	PREDICTED similar to putative transient receptor potential channel
AAA.454ESTABI.12193	Ciona intestinalis	4.1131e-43	PREDICTED similar to putative transient receptor potential channel
AAA.454ESTABI.12194	Ciona intestinalis	1.69695e-24	PREDICTED similar to putative transient receptor potential channel
AAA.454ESTABI.12196	Ciona intestinalis	3.49405e-28	PREDICTED similar to CIN85-associated multi-domain containing RhoGAP 1 partial
AAA.454ESTABI.12197	Schistosoma mansoni	1.8219e-24	rho gtpase activating protein
AAA.454ESTABI.12199	Schistosoma mansoni	2.04112e-43	transcription initiation factor tfiid
AAA.454ESTABI.1220	Mus musculus	6.34401e-98	Vac14 homolog
AAA.454ESTABI.12200	Mus musculus	1.13807e-22	ornithine decarboxylase structural 1
AAA.454ESTABI.12201	Apis mellifera	1.75418e-36	PREDICTED similar to Furin-like protease 1 isoforms 1/1-X/2 precursor (Furin-1) (Kex2-like endoprotease 1) (dKLIP-1)
AAA.454ESTABI.12202	Ciona intestinalis	5.87918e-12	calmodulin-dependent protein kinase homologue
AAA.454ESTABI.12203	Schistosoma mansoni	5.58205e-43	axon guidance protein
AAA.454ESTABI.12204	Anopheles gambiae	1.11158e-62	AGAP002505-PA
AAA.454ESTABI.12206	Branchiostoma floridae	1.76015e-13	hypothetical protein BRAFLDRAFT_276977
AAA.454ESTABI.12207	Homo sapiens	1.35751e-08	hook homolog 1
AAA.454ESTABI.1221	Strongylocentrotus purpuratus	1.628e-91	PREDICTED similar to Vac14 homolog (S. cerevisiae)
AAA.454ESTABI.12210	Schistosoma mansoni	5.9487e-33	transcription factor ap-2 gamma
AAA.454ESTABI.12211	Schistosoma mansoni	4.14433e-59	paired box protein pax-6
AAA.454ESTABI.12212	Schistosoma mansoni	4.23399e-59	paired box protein pax-6
AAA.454ESTABI.12213	Strongylocentrotus purpuratus	1.17578e-37	PREDICTED similar to aldehyde dehydrogenase 1A2 isoform 1
AAA.454ESTABI.12214	Tribolium castaneum	2.15451e-06	PREDICTED similar to tRNA-specific adenosine deaminase
AAA.454ESTABI.12215	Strongylocentrotus purpuratus	4.8164e-29	PREDICTED hypothetical protein
AAA.454ESTABI.12217	Mus musculus	2.11766e-10	calcineurin binding protein 1
AAA.454ESTABI.12218	Anopheles gambiae	3.25603e-15	AGAP000502-PA
AAA.454ESTABI.12219	Branchiostoma floridae	9.35746e-14	hypothetical protein BRAFLDRAFT_86151
AAA.454ESTABI.1222	Mus musculus	1.90923e-104	Vac14 homolog
AAA.454ESTABI.12221	Nasonia vitripennis	8.79291e-20	PREDICTED similar to regulator of g protein signaling
AAA.454ESTABI.12222	Apis mellifera	3.21136e-29	PREDICTED similar to Ank2 CG7462-PB isoform B
AAA.454ESTABI.12223	Tribolium castaneum	2.99989e-70	PREDICTED similar to ankyrin 23/unc44
AAA.454ESTABI.12224	Schistosoma mansoni	4.58915e-12	exocyst componenet sec8
AAA.454ESTABI.12225	Nasonia vitripennis	5.4649e-18	PREDICTED similar to glutamate transporter Am-EAAT
AAA.454ESTABI.12226	Schistosoma mansoni	1.3566e-08	tropomyosin
AAA.454ESTABI.12227	Mus musculus	3.50046e-07	hypothetical protein LOC216516
AAA.454ESTABI.12229	Drosophila melanogaster	2.0022e-12	G protein oalpha 47A isoform H
AAA.454ESTABI.12231	Tribolium castaneum	3.23151e-25	PREDICTED similar to Muscle-specific protein 300 CG33715-PD
AAA.454ESTABI.12233	Tribolium castaneum	4.31263e-10	PREDICTED similar to Muscle-specific protein 300 CG33715-PD
AAA.454ESTABI.12235	Schistosoma mansoni	6.75198e-15	voltage-gated potassium channel
AAA.454ESTABI.12236	Branchiostoma floridae	3.73131e-24	hypothetical protein BRAFLDRAFT_203583
AAA.454ESTABI.12237	Schistosoma mansoni	3.65077e-13	hypothetical protein
AAA.454ESTABI.12238	Schistosoma mansoni	1.16716e-56	serine/threonine protein kinase
AAA.454ESTABI.12239	Branchiostoma floridae	1.75574e-14	hypothetical protein BRAFLDRAFT_216407
AAA.454ESTABI.1224	Mus musculus	1.93411e-14	hypothetical protein LOC70984
AAA.454ESTABI.12242	Caenorhabditis elegans	1.73885e-16	Dynein Heavy Chain family member (dhc-1)
AAA.454ESTABI.12243	Schistosoma mansoni	1.88072e-55	cell polarity protein
AAA.454ESTABI.12244	Ciona intestinalis	5.96502e-21	PREDICTED similar to rab3 GTPase-activating protein non-catalytic subunit
AAA.454ESTABI.12245	Caenorhabditis elegans	1.62752e-14	abnormal cell LINeage family member (lin-9)
AAA.454ESTABI.12246	Caenorhabditis elegans	1.07876e-06	SULfate Permease family member (sulp-4)
AAA.454ESTABI.12247	Schistosoma mansoni	5.97774e-21	sulfate transporter
AAA.454ESTABI.12248	Ciona intestinalis	1.49938e-27	PREDICTED similar to solute carrier family 26 member 6
AAA.454ESTABI.1225	Homo sapiens	1.47286e-18	hypothetical protein LOC28970
AAA.454ESTABI.12250	Mus musculus	7.5319e-12	calcium channel voltage-dependent N type alpha 1B subunit isoform 1
AAA.454ESTABI.12251	Branchiostoma floridae	9.85426e-28	hypothetical protein BRAFLDRAFT_129526
AAA.454ESTABI.12252	Tribolium castaneum	9.70829e-23	PREDICTED similar to ral guanine nucleotide exchange factor
AAA.454ESTABI.12255	Schistosoma mansoni	7.57296e-144	high voltage-activated calcium channel cav2b (fragment)
AAA.454ESTABI.12256	Anopheles gambiae	6.82748e-27	AGAP009295-PA
AAA.454ESTABI.12257	Branchiostoma floridae	1.10484e-10	hypothetical protein BRAFLDRAFT_239746
AAA.454ESTABI.12259	Schistosoma mansoni	6.56216e-51	phosphatidylinositol-4-phosphate 5-kinase type I
AAA.454ESTABI.1226	Acyrthosiphon pisum	1.57914e-57	PREDICTED similar to Ester hydrolase C11orf54
AAA.454ESTABI.12262	Branchiostoma floridae	4.15376e-23	hypothetical protein BRAFLDRAFT_123698
AAA.454ESTABI.12264	Homo sapiens	1.3555e-07	ankyrin 1 isoform 9
AAA.454ESTABI.12265	Anopheles gambiae	7.16175e-18	AGAP003349-PA
AAA.454ESTABI.12266	Schistosoma mansoni	9.42508e-07	calponin-related
AAA.454ESTABI.12267	Schistosoma mansoni	4.01571e-20	hypothetical protein
AAA.454ESTABI.12268	Branchiostoma floridae	3.9065e-67	hypothetical protein BRAFLDRAFT_60318
AAA.454ESTABI.1227	Branchiostoma floridae	2.743e-13	hypothetical protein BRAFLDRAFT_120194
AAA.454ESTABI.12270	Tribolium castaneum	9.7459e-20	PREDICTED similar to Y7A5A.1
AAA.454ESTABI.12271	Hydra magnipapillata	3.62618e-06	PREDICTED similar to abhydrolase domain containing 12 partial
AAA.454ESTABI.12272	Mus musculus	9.45611e-07	PREDICTED hypothetical protein
AAA.454ESTABI.12274	Schistosoma mansoni	1.02955e-11	boule-related
AAA.454ESTABI.12275	Tribolium castaneum	8.56583e-18	PREDICTED similar to aaa atpase
AAA.454ESTABI.12277	Strongylocentrotus purpuratus	8.12956e-14	PREDICTED similar to MYO18A protein
AAA.454ESTABI.1228	Branchiostoma floridae	2.3894e-13	hypothetical protein BRAFLDRAFT_120194
AAA.454ESTABI.12282	Schistosoma mansoni	1.35371e-69	zinc finger protein
AAA.454ESTABI.12283	Apis mellifera	4.90259e-83	PREDICTED similar to Neurogenic locus protein delta precursor
AAA.454ESTABI.12284	Nasonia vitripennis	5.68768e-13	PREDICTED similar to GA15714-PA
AAA.454ESTABI.12285	Branchiostoma floridae	3.9968e-24	hypothetical protein BRAFLDRAFT_122228
AAA.454ESTABI.12286	Strongylocentrotus purpuratus	1.3913e-06	PREDICTED similar to Cdc16-prov protein partial
AAA.454ESTABI.12287	Mus musculus	1.37224e-30	transducin-like enhancer protein 3
AAA.454ESTABI.12288	Hydra magnipapillata	2.59026e-14	PREDICTED similar to predicted protein partial
AAA.454ESTABI.1229	Strongylocentrotus purpuratus	2.32294e-19	PREDICTED hypothetical protein
AAA.454ESTABI.12291	Branchiostoma floridae	1.47892e-23	hypothetical protein BRAFLDRAFT_114430
AAA.454ESTABI.12292	Caenorhabditis elegans	1.15612e-16	TuBulin Alpha family member (tba-2)
AAA.454ESTABI.12293	Apis mellifera	3.47654e-80	PREDICTED similar to Octopamine receptor beta-2 (DmOct-beta-12)
AAA.454ESTABI.12294	Homo sapiens	1.59963e-27	F-box and leucine-rich repeat protein 7
AAA.454ESTABI.12295	Mus musculus	6.90421e-08	chromosome condensation 1-like
AAA.454ESTABI.12296	Strongylocentrotus purpuratus	6.60508e-18	PREDICTED hypothetical protein
AAA.454ESTABI.12298	Hydra magnipapillata	7.63566e-06	PREDICTED similar to TNF receptor-associated factor 2
AAA.454ESTABI.123	Schistosoma mansoni	2.50267e-09	oxalateformate antiporter
AAA.454ESTABI.1230	Strongylocentrotus purpuratus	4.31361e-19	PREDICTED hypothetical protein
AAA.454ESTABI.12301	Schistosoma mansoni	1.45722e-13	topbp1
AAA.454ESTABI.12302	Schistosoma mansoni	1.01252e-23	topbp1
AAA.454ESTABI.12303	Schistosoma mansoni	1.32676e-08	G/t mismatch-specific thymine DNA glycosylase
AAA.454ESTABI.12304	Schistosoma mansoni	7.60536e-83	phosphatidylinositol-4-phosphate 5-kinase type I
AAA.454ESTABI.12305	Branchiostoma floridae	4.36891e-25	hypothetical protein BRAFLDRAFT_286065
AAA.454ESTABI.12306	Schistosoma mansoni	1.74425e-36	tuftelin interacting protein
AAA.454ESTABI.1231	Branchiostoma floridae	1.48928e-16	hypothetical protein BRAFLDRAFT_120194
AAA.454ESTABI.12311	Apis mellifera	2.28347e-19	PREDICTED similar to CG8405-PA
AAA.454ESTABI.12312	Schistosoma mansoni	4.24052e-09	hypothetical protein
AAA.454ESTABI.12313	Schistosoma mansoni	8.16374e-34	serine/threonine-protein kinase rio2 (rio kinase 2)
AAA.454ESTABI.12314	Mus musculus	2.57988e-32	zinc finger FYVE domain containing 26
AAA.454ESTABI.12315	Strongylocentrotus purpuratus	5.57791e-47	PREDICTED similar to breast cancer 2 partial
AAA.454ESTABI.12316	Homo sapiens	4.42602e-12	centrosomal protein 97kDa
AAA.454ESTABI.12317	Homo sapiens	2.00418e-18	centrosomal protein 97kDa
AAA.454ESTABI.12318	Strongylocentrotus purpuratus	8.14282e-26	PREDICTED similar to gtpase-activating protein gyp2
AAA.454ESTABI.1232	Strongylocentrotus purpuratus	2.2222e-19	PREDICTED hypothetical protein
AAA.454ESTABI.12320	Schistosoma mansoni	2.93021e-34	nAChR subunit
AAA.454ESTABI.12322	Schistosoma mansoni	3.07109e-16	peptidase
AAA.454ESTABI.12324	Schistosoma mansoni	4.16043e-34	glutamate receptor kainate
AAA.454ESTABI.12325	Schistosoma mansoni	1.18474e-23	hunchback protein
AAA.454ESTABI.12326	Nasonia vitripennis	2.5428e-15	PREDICTED similar to hunchback splice isoform 2
AAA.454ESTABI.12329	Schistosoma mansoni	9.09575e-21	apobec-1 complementation factor-related
AAA.454ESTABI.12330	Nasonia vitripennis	9.46239e-08	PREDICTED similar to GA17399-PA
AAA.454ESTABI.12332	Schistosoma mansoni	1.8614e-70	glucose transport protein
AAA.454ESTABI.12336	Mus musculus	2.14392e-45	mitogen activated protein kinase 1
AAA.454ESTABI.12338	Schistosoma mansoni	7.09524e-32	nephrin related
AAA.454ESTABI.12339	Schistosoma mansoni	3.46972e-26	venom allergen-like (VAL) 17 protein
AAA.454ESTABI.12341	Homo sapiens	1.08481e-41	minichromosome maintenance complex component 8 isoform 1
AAA.454ESTABI.12342	Mus musculus	2.40303e-07	minichromosome maintenance deficient 8
AAA.454ESTABI.12345	Schistosoma mansoni	1.44451e-23	L-lactate dehydrogenase
AAA.454ESTABI.12347	Mus musculus	4.19841e-10	REV3-like catalytic subunit of DNA polymerase zeta RAD54 like
AAA.454ESTABI.12348	Nasonia vitripennis	8.06583e-06	PREDICTED similar to DNA polymerase zeta catalytic subunit
AAA.454ESTABI.12349	Anopheles gambiae	8.1971e-06	AGAP002022-PA
AAA.454ESTABI.12350	Schistosoma mansoni	2.05682e-59	chloride channel protein
AAA.454ESTABI.12351	Hydra magnipapillata	2.27314e-08	PREDICTED similar to ankyrin 23/unc44 partial
AAA.454ESTABI.12353	Apis mellifera	5.83805e-41	PREDICTED similar to no mechanoreceptor potential C CG11020-PB isoform B
AAA.454ESTABI.12355	Schistosoma mansoni	1.61709e-32	hypothetical protein
AAA.454ESTABI.12356	Anopheles gambiae	1.31851e-24	AGAP010164-PA
AAA.454ESTABI.12357	Schistosoma mansoni	9.01463e-21	transient receptor potential cation channel subfamily m member
AAA.454ESTABI.12358	Schistosoma mansoni	1.75399e-39	transient receptor potential cation channel subfamily m member
AAA.454ESTABI.12359	Schistosoma mansoni	2.78874e-07	transient receptor potential cation channel subfamily m member
AAA.454ESTABI.12360	Schistosoma mansoni	5.79769e-56	transient receptor potential cation channel subfamily m member
AAA.454ESTABI.12361	Schistosoma mansoni	4.92863e-31	nAChR subunit
AAA.454ESTABI.12362	Schistosoma mansoni	4.12382e-20	hypothetical protein
AAA.454ESTABI.12363	Schistosoma mansoni	3.54189e-29	hypothetical protein
AAA.454ESTABI.12364	Schistosoma mansoni	6.50842e-32	hypothetical protein
AAA.454ESTABI.12365	Schistosoma mansoni	5.47591e-28	hypothetical protein
AAA.454ESTABI.12366	Strongylocentrotus purpuratus	9.23326e-07	PREDICTED hypothetical protein partial
AAA.454ESTABI.12367	Hydra magnipapillata	1.02756e-08	PREDICTED similar to ankyrin 23/unc44 partial
AAA.454ESTABI.12368	Strongylocentrotus purpuratus	9.59525e-07	PREDICTED similar to ankyrin 23/unc44
AAA.454ESTABI.12369	Hydra magnipapillata	1.92147e-15	PREDICTED similar to ankyrin 23/unc44 partial
AAA.454ESTABI.1237	Mus musculus	6.29269e-29	protease inhibitor 16
AAA.454ESTABI.12371	Schistosoma mansoni	2.14971e-22	hyperpolarization activated cyclic nucleotide-gated potassium channel
AAA.454ESTABI.12372	Schistosoma mansoni	2.01046e-57	hyperpolarization activated cyclic nucleotide-gated potassium channel
AAA.454ESTABI.12376	Schistosoma mansoni	9.24894e-31	hypothetical protein
AAA.454ESTABI.12377	Schistosoma mansoni	2.05258e-65	ankyrin 23/unc44
AAA.454ESTABI.12378	Nasonia vitripennis	3.98162e-21	PREDICTED similar to ENSANGP00000015998
AAA.454ESTABI.1238	Schistosoma mansoni	1.68962e-67	ubiquitin-conjugating enzyme E2 G
AAA.454ESTABI.12381	Branchiostoma floridae	1.38397e-13	hypothetical protein BRAFLDRAFT_208056
AAA.454ESTABI.12382	Hydra magnipapillata	1.46068e-12	PREDICTED similar to predicted protein
AAA.454ESTABI.12383	Nasonia vitripennis	1.2013e-78	PREDICTED similar to GA15475-PA
AAA.454ESTABI.12385	Ciona intestinalis	5.17673e-69	PREDICTED similar to predicted protein partial
AAA.454ESTABI.12389	Schistosoma mansoni	1.84353e-34	cyclic-nucleotide-gated cation channel
AAA.454ESTABI.1239	Schistosoma mansoni	6.66587e-36	ubiquitin-conjugating enzyme E2 G
AAA.454ESTABI.12390	Branchiostoma floridae	8.40229e-11	hypothetical protein BRAFLDRAFT_80843
AAA.454ESTABI.12392	Brugia malayi	1.85613e-15	Homeobox domain containing protein
AAA.454ESTABI.12393	Strongylocentrotus purpuratus	8.06323e-79	PREDICTED similar to Fanconi anemia complementation group M
AAA.454ESTABI.12394	Brugia malayi	8.98509e-72	Liprin-alpha 2
AAA.454ESTABI.12395	Schistosoma mansoni	7.13346e-22	hypothetical protein
AAA.454ESTABI.12396	Schistosoma mansoni	3.77971e-17	hypothetical protein
AAA.454ESTABI.12397	Hydra magnipapillata	1.30473e-11	PREDICTED similar to predicted protein
AAA.454ESTABI.12398	Hydra magnipapillata	6.84455e-13	PREDICTED similar to predicted protein
AAA.454ESTABI.12399	Schistosoma mansoni	1.22877e-12	hypothetical protein
AAA.454ESTABI.1240	Schistosoma mansoni	1.69415e-72	ubiquitin-conjugating enzyme E2 G
AAA.454ESTABI.12400	Homo sapiens	3.81466e-16	ankyrin 1 isoform 9
AAA.454ESTABI.12401	Schistosoma mansoni	1.07258e-77	tnf receptor-associated factor
AAA.454ESTABI.12402	Strongylocentrotus purpuratus	9.90979e-27	PREDICTED similar to Fat4
AAA.454ESTABI.12403	Nasonia vitripennis	2.12112e-36	PREDICTED similar to ENSANGP00000014839
AAA.454ESTABI.12404	Strongylocentrotus purpuratus	1.17948e-12	PREDICTED similar to dynein heavy chain isotype 5B partial
AAA.454ESTABI.12405	Tribolium castaneum	3.46811e-35	PREDICTED similar to KvLQT potassium channel
AAA.454ESTABI.12407	Caenorhabditis elegans	4.17572e-46	PhosphoLipase C family member (plc-1)
AAA.454ESTABI.12408	Acyrthosiphon pisum	2.29981e-18	PREDICTED similar to AGAP002529-PA
AAA.454ESTABI.12409	Anopheles gambiae	7.05308e-09	AGAP006825-PA
AAA.454ESTABI.12416	Drosophila melanogaster	3.26515e-31	nervous fingers 2
AAA.454ESTABI.12418	Acyrthosiphon pisum	3.4297e-20	PREDICTED similar to UDP-glucose glycoproteinglucosyltransferase
AAA.454ESTABI.12419	Schistosoma mansoni	5.13896e-15	hypothetical protein
AAA.454ESTABI.12420	Schistosoma mansoni	2.11036e-53	hypothetical protein
AAA.454ESTABI.12422	Drosophila melanogaster	3.07558e-13	CG33138
AAA.454ESTABI.12423	Homo sapiens	7.78902e-52	centromere protein J
AAA.454ESTABI.12424	Branchiostoma floridae	2.39911e-18	hypothetical protein BRAFLDRAFT_280615
AAA.454ESTABI.12426	Strongylocentrotus purpuratus	9.11687e-13	PREDICTED similar to conserved hypothetical protein
AAA.454ESTABI.12427	Schistosoma mansoni	9.52683e-39	fer-1-related
AAA.454ESTABI.12428	Schistosoma mansoni	1.36309e-13	fer-1-related
AAA.454ESTABI.12429	Schistosoma mansoni	5.64443e-15	hypothetical protein
AAA.454ESTABI.12430	Tribolium castaneum	4.03397e-36	PREDICTED similar to Cdep CG31536-PE
AAA.454ESTABI.12431	Hydra magnipapillata	6.05733e-33	PREDICTED similar to predicted protein
AAA.454ESTABI.12435	Nasonia vitripennis	4.17572e-46	PREDICTED similar to conserved hypothetical protein partial
AAA.454ESTABI.12436	Branchiostoma floridae	6.22339e-06	hypothetical protein BRAFLDRAFT_82609
AAA.454ESTABI.12439	Schistosoma mansoni	7.02044e-25	enhancer of zeste ezh
AAA.454ESTABI.12440	Homo sapiens	4.05057e-27	glutamate receptor ionotropic kainate 2 isoform 1 precursor
AAA.454ESTABI.12442	Ciona intestinalis	7.611e-20	PREDICTED similar to ATP-binding cassette sub-family A member 5 partial
AAA.454ESTABI.12443	Nasonia vitripennis	3.37688e-20	PREDICTED similar to homeobox protein nk-2
AAA.454ESTABI.12444	Schistosoma mansoni	2.90617e-43	low-density lipoprotein receptor (ldl)
AAA.454ESTABI.12446	Strongylocentrotus purpuratus	8.85253e-08	PREDICTED similar to adrenergic receptor alpha 1d
AAA.454ESTABI.12447	Acyrthosiphon pisum	1.00942e-16	PREDICTED similar to CG9246 CG9246-PA
AAA.454ESTABI.12448	Apis mellifera	6.91478e-23	PREDICTED similar to karst CG12008-PA isoform A
AAA.454ESTABI.12449	Homo sapiens	1.46554e-15	poly(A)-specific ribonuclease (deadenylation nuclease) isoform 1
AAA.454ESTABI.1245	Strongylocentrotus purpuratus	3.92834e-20	PREDICTED similar to peptidyl-tRNA hydrolase 2
AAA.454ESTABI.12450	Strongylocentrotus purpuratus	2.01687e-06	PREDICTED similar to Selenocysteine lyase
AAA.454ESTABI.12451	Ciona intestinalis	6.37006e-13	PREDICTED similar to Golgin subfamily A member 1 (Golgin-97)
AAA.454ESTABI.12453	Schistosoma mansoni	9.75724e-21	cadherin
AAA.454ESTABI.12454	Apis mellifera	4.80672e-11	PREDICTED similar to Hypothetical UPF0171 protein CG8783
AAA.454ESTABI.12455	Schistosoma mansoni	5.7888e-35	protein phosphatase pp2a regulatory subunit B
AAA.454ESTABI.12458	Branchiostoma floridae	1.94615e-39	hypothetical protein BRAFLDRAFT_65544
AAA.454ESTABI.12459	Schistosoma mansoni	5.26007e-21	high voltage-activated calcium channel cav2b (fragment)
AAA.454ESTABI.1246	Strongylocentrotus purpuratus	1.56543e-20	PREDICTED similar to peptidyl-tRNA hydrolase 2
AAA.454ESTABI.12460	Schistosoma mansoni	1.02352e-59	high voltage-activated calcium channel Cav2A
AAA.454ESTABI.12461	Ciona intestinalis	1.4379e-57	PREDICTED similar to ataxia telangiectasia mutated
AAA.454ESTABI.12462	Hydra magnipapillata	5.50071e-35	PREDICTED similar to nodal modulator 2 partial
AAA.454ESTABI.12463	Acyrthosiphon pisum	5.65207e-15	PREDICTED similar to dunce CG32498-PO
AAA.454ESTABI.12465	Drosophila melanogaster	3.93265e-26	cacophony isoform E
AAA.454ESTABI.12466	Schistosoma mansoni	3.73594e-35	hypothetical protein
AAA.454ESTABI.12467	Acyrthosiphon pisum	4.31006e-31	PREDICTED similar to CG3964 CG3964-PA
AAA.454ESTABI.12469	Homo sapiens	6.83571e-74	protocadherin 1 isoform 2 precursor
AAA.454ESTABI.1247	Strongylocentrotus purpuratus	1.78999e-24	PREDICTED similar to peptidyl-tRNA hydrolase 2
AAA.454ESTABI.12470	Branchiostoma floridae	9.84553e-20	hypothetical protein BRAFLDRAFT_209333
AAA.454ESTABI.12471	Branchiostoma floridae	1.36577e-47	hypothetical protein BRAFLDRAFT_287953
AAA.454ESTABI.12472	Mus musculus	2.81481e-31	PREDICTED CCR4-NOT transcription complex subunit 1 isoform 2
AAA.454ESTABI.12473	Mus musculus	2.04931e-26	dynein axonemal light chain 4
AAA.454ESTABI.12474	Strongylocentrotus purpuratus	1.1816e-38	PREDICTED similar to ALFY
AAA.454ESTABI.12476	Drosophila melanogaster	7.2371e-18	Hairy/E(spl)-related with YRPW motif
AAA.454ESTABI.12477	Schistosoma mansoni	1.49246e-51	bromodomain-containing protein 3 brd3
AAA.454ESTABI.12478	Schistosoma mansoni	3.12217e-53	Spectrin beta chain brain 3 (Spectrin non-erythroid beta chain 3) (Beta-IV spectrin)
AAA.454ESTABI.1248	Strongylocentrotus purpuratus	1.07377e-24	PREDICTED similar to peptidyl-tRNA hydrolase 2
AAA.454ESTABI.12480	Schistosoma mansoni	1.79229e-89	cadherin
AAA.454ESTABI.12481	Strongylocentrotus purpuratus	9.57303e-19	PREDICTED hypothetical protein
AAA.454ESTABI.12482	Schistosoma mansoni	8.95378e-13	lipid-binding protein
AAA.454ESTABI.12485	Homo sapiens	9.18138e-30	twinkle
AAA.454ESTABI.12486	Schistosoma mansoni	2.59865e-33	hypothetical protein
AAA.454ESTABI.12487	Strongylocentrotus purpuratus	8.22992e-18	PREDICTED similar to cell cycle checkpoint protein Hrad1
AAA.454ESTABI.12488	Homo sapiens	1.30302e-11	sperm associated antigen 1
AAA.454ESTABI.12489	Schistosoma mansoni	1.42247e-18	ADAMTS5 peptidase (M12 family)
AAA.454ESTABI.1249	Strongylocentrotus purpuratus	6.89851e-25	PREDICTED similar to peptidyl-tRNA hydrolase 2
AAA.454ESTABI.12490	Schistosoma mansoni	4.9844e-11	neuroglian
AAA.454ESTABI.12491	Schistosoma mansoni	1.12408e-35	neuroglian
AAA.454ESTABI.12492	Schistosoma mansoni	1.10629e-32	atpase class VI type 11c
AAA.454ESTABI.12494	Anopheles gambiae	1.92078e-37	AGAP010419-PA
AAA.454ESTABI.12495	Mus musculus	3.07907e-29	ELAV-like 4 isoform b
AAA.454ESTABI.12496	Strongylocentrotus purpuratus	8.77602e-08	PREDICTED similar to urea active transporter-like protein
AAA.454ESTABI.1250	Strongylocentrotus purpuratus	4.14983e-25	PREDICTED similar to peptidyl-tRNA hydrolase 2
AAA.454ESTABI.12500	Schistosoma mansoni	9.97455e-36	ryanodine receptor related
AAA.454ESTABI.12502	Schistosoma mansoni	6.56794e-32	slingshot dual specificity phosphatase
AAA.454ESTABI.12505	Strongylocentrotus purpuratus	2.44796e-25	PREDICTED similar to ankyrin 23/unc44 partial
AAA.454ESTABI.12506	Branchiostoma floridae	3.36061e-22	hypothetical protein BRAFLDRAFT_126756
AAA.454ESTABI.1251	Strongylocentrotus purpuratus	2.07462e-29	PREDICTED similar to peptidyl-tRNA hydrolase 2
AAA.454ESTABI.12512	Strongylocentrotus purpuratus	3.27372e-15	PREDICTED similar to SCY1-like 2 protein partial
AAA.454ESTABI.12513	Apis mellifera	1.19556e-56	PREDICTED similar to SCY1-like 2 protein partial
AAA.454ESTABI.12515	Acyrthosiphon pisum	1.85039e-39	PREDICTED similar to ubiquitin specific peptidase 9
AAA.454ESTABI.12516	Acyrthosiphon pisum	7.98098e-07	PREDICTED similar to ubiquitin specific peptidase 9
AAA.454ESTABI.12517	Mus musculus	1.07836e-114	ubiquitin specific protease 9 X chromosome
AAA.454ESTABI.12518	Ciona intestinalis	1.9891e-17	PREDICTED similar to activating signal cointegrator 1 complex subunit 2
AAA.454ESTABI.12519	Brugia malayi	8.23364e-14	Pre-B cell enhancing factor precursor
AAA.454ESTABI.1252	Strongylocentrotus purpuratus	7.7259e-30	PREDICTED similar to peptidyl-tRNA hydrolase 2
AAA.454ESTABI.12520	Schistosoma mansoni	2.0517e-53	mannosyl-oligosaccharidealpha-12-mannosidase-r el ated
AAA.454ESTABI.12521	Homo sapiens	3.2756e-25	mitogen-activated protein kinase kinase kinase kinase 4 isoform 2
AAA.454ESTABI.12522	Homo sapiens	4.94303e-25	mitogen-activated protein kinase kinase kinase kinase 4 isoform 2
AAA.454ESTABI.12523	Schistosoma mansoni	3.07558e-13	hypothetical protein
AAA.454ESTABI.12525	Branchiostoma floridae	1.36066e-50	hypothetical protein BRAFLDRAFT_129259
AAA.454ESTABI.12526	Schistosoma mansoni	7.11913e-37	biogenic amine (dopamine) receptor
AAA.454ESTABI.12527	Tribolium castaneum	1.54623e-20	PREDICTED similar to KvLQT potassium channel
AAA.454ESTABI.12529	Branchiostoma floridae	3.23528e-14	hypothetical protein BRAFLDRAFT_73285
AAA.454ESTABI.1253	Branchiostoma floridae	2.18505e-12	hypothetical protein BRAFLDRAFT_224255
AAA.454ESTABI.12532	Mus musculus	4.30286e-16	nuclear receptor subfamily 2 group E member 3
AAA.454ESTABI.12533	Mus musculus	3.25838e-16	LPS-responsive beige-like anchor isoform alpha
AAA.454ESTABI.12534	Branchiostoma floridae	5.81842e-11	hypothetical protein BRAFLDRAFT_92892
AAA.454ESTABI.12535	Acyrthosiphon pisum	1.01941e-16	PREDICTED similar to guanylate cyclase
AAA.454ESTABI.12537	Tribolium castaneum	3.32638e-32	PREDICTED similar to para sodium channel
AAA.454ESTABI.12538	Nasonia vitripennis	1.24508e-30	PREDICTED similar to voltage-gated sodium channel alpha subunit
AAA.454ESTABI.12539	Branchiostoma floridae	5.6294e-15	hypothetical protein BRAFLDRAFT_249620
AAA.454ESTABI.1254	Branchiostoma floridae	4.17081e-09	hypothetical protein BRAFLDRAFT_224255
AAA.454ESTABI.12540	Schistosoma mansoni	5.21787e-24	talin 2
AAA.454ESTABI.12541	Tribolium castaneum	2.77871e-06	PREDICTED similar to ubiquitin ligase E3 alpha
AAA.454ESTABI.12542	Branchiostoma floridae	9.68783e-53	hypothetical protein BRAFLDRAFT_67070
AAA.454ESTABI.12543	Strongylocentrotus purpuratus	7.56759e-24	PREDICTED hypothetical protein
AAA.454ESTABI.12544	Schistosoma mansoni	4.12322e-81	USP6 N-terminal-like protein
AAA.454ESTABI.12546	Homo sapiens	1.62904e-06	PREDICTED ankyrin repeat domain 62
AAA.454ESTABI.12547	Schistosoma mansoni	1.06233e-13	fer-1-related
AAA.454ESTABI.12548	Schistosoma mansoni	4.33958e-62	fer-1-related
AAA.454ESTABI.12549	Acyrthosiphon pisum	5.94174e-17	PREDICTED similar to terribly reduced optic lobes CG33950-PA
AAA.454ESTABI.1255	Schistosoma mansoni	1.299e-93	cyclin k
AAA.454ESTABI.12550	Schistosoma mansoni	6.71432e-08	soluble guanylate cyclase gcy
AAA.454ESTABI.12552	Anopheles gambiae	3.28555e-15	AGAP004892-PA
AAA.454ESTABI.12553	Tribolium castaneum	6.56068e-16	PREDICTED similar to AGAP004892-PA
AAA.454ESTABI.12556	Drosophila melanogaster	7.69695e-18	furry isoform C
AAA.454ESTABI.12557	Ciona intestinalis	9.76392e-45	PREDICTED similar to superkiller viralicidic activity 2-like
AAA.454ESTABI.12558	Schistosoma mansoni	7.64243e-33	hypothetical protein
AAA.454ESTABI.12559	Hydra magnipapillata	1.70458e-10	PREDICTED similar to Pik3c3 protein partial
AAA.454ESTABI.1256	Schistosoma mansoni	1.93978e-98	cyclin k
AAA.454ESTABI.12561	Caenorhabditis elegans	8.18286e-44	GTPase Activating Protein family member (gap-2)
AAA.454ESTABI.12562	Branchiostoma floridae	6.57592e-08	hypothetical protein BRAFLDRAFT_115063
AAA.454ESTABI.12563	Apis mellifera	1.66554e-06	PREDICTED similar to GTPase activating Rap/RanGAP domain-like 3
AAA.454ESTABI.12564	Hydra magnipapillata	1.39732e-14	PREDICTED similar to ankyrin 23/unc44 partial
AAA.454ESTABI.12565	Tribolium castaneum	3.55199e-17	PREDICTED similar to integrin alpha-ps
AAA.454ESTABI.12566	Schistosoma mansoni	7.06221e-48	histone deacetylase 1 2 3
AAA.454ESTABI.12567	Homo sapiens	8.37133e-11	WD repeat domain 49
AAA.454ESTABI.12568	Drosophila melanogaster	6.26057e-38	furry isoform D
AAA.454ESTABI.12569	Drosophila melanogaster	1.40853e-18	furry isoform D
AAA.454ESTABI.1257	Branchiostoma floridae	1.96376e-34	hypothetical protein BRAFLDRAFT_226180
AAA.454ESTABI.12570	Schistosoma mansoni	4.45637e-47	heat containing protein
AAA.454ESTABI.12571	Branchiostoma floridae	5.87979e-23	hypothetical protein BRAFLDRAFT_74232
AAA.454ESTABI.12575	Nasonia vitripennis	7.8192e-09	PREDICTED similar to GA10064-PA
AAA.454ESTABI.12576	Nasonia vitripennis	4.70392e-24	PREDICTED similar to chaperone protein dnaj
AAA.454ESTABI.12577	Brugia malayi	7.19013e-31	guanine nucleotide-binding protein alpha-3 subunit
AAA.454ESTABI.12578	Branchiostoma floridae	4.12538e-16	nk homeobox 1a
AAA.454ESTABI.12579	Apis mellifera	6.02007e-11	PREDICTED similar to slowpoke CG10693-PA isoform A
AAA.454ESTABI.1258	Ciona intestinalis	1.00261e-33	PREDICTED similar to MGC84927 protein
AAA.454ESTABI.12585	Branchiostoma floridae	1.41479e-41	hypothetical protein BRAFLDRAFT_153994
AAA.454ESTABI.12586	Schistosoma mansoni	1.51933e-28	transient receptor potential channel
AAA.454ESTABI.12587	Schistosoma mansoni	3.39081e-15	multiple pdz domain protein
AAA.454ESTABI.12588	Schistosoma mansoni	1.54049e-65	dynein heavy chain
AAA.454ESTABI.12589	Mus musculus	1.69375e-11	dynein axonemal heavy chain 11
AAA.454ESTABI.1259	Branchiostoma floridae	2.14161e-55	hypothetical protein BRAFLDRAFT_226180
AAA.454ESTABI.12590	Homo sapiens	2.78055e-173	PREDICTED dynein axonemal heavy chain 17
AAA.454ESTABI.12591	Schistosoma mansoni	4.03155e-50	t-box transcription factor tbx2
AAA.454ESTABI.12593	Schistosoma mansoni	1.56981e-101	unc-13 (munc13)
AAA.454ESTABI.12594	Branchiostoma floridae	2.2374e-11	hypothetical protein BRAFLDRAFT_117488
AAA.454ESTABI.12596	Branchiostoma floridae	1.54937e-12	hypothetical protein BRAFLDRAFT_118609
AAA.454ESTABI.12597	Schistosoma mansoni	4.16712e-18	hypothetical protein
AAA.454ESTABI.1260	Branchiostoma floridae	8.53616e-30	hypothetical protein BRAFLDRAFT_226180
AAA.454ESTABI.12600	Branchiostoma floridae	2.10721e-17	hypothetical protein BRAFLDRAFT_67440
AAA.454ESTABI.12601	Strongylocentrotus purpuratus	1.54342e-08	PREDICTED similar to late domain-interacting protein 1
AAA.454ESTABI.12602	Schistosoma mansoni	1.50993e-33	cell adhesion molecule
AAA.454ESTABI.12603	Schistosoma mansoni	3.06905e-22	complexin
AAA.454ESTABI.12604	Strongylocentrotus purpuratus	2.65659e-44	PREDICTED hypothetical protein
AAA.454ESTABI.12606	Tribolium castaneum	1.63483e-14	PREDICTED similar to otoferlin
AAA.454ESTABI.12609	Anopheles gambiae	1.33017e-06	AGAP007924-PA
AAA.454ESTABI.1261	Strongylocentrotus purpuratus	1.07362e-42	PREDICTED hypothetical protein
AAA.454ESTABI.12612	Schistosoma mansoni	8.96877e-09	cadherin
AAA.454ESTABI.12614	Apis mellifera	1.30725e-53	PREDICTED similar to Ank2 CG7462-PB isoform B
AAA.454ESTABI.12615	Apis mellifera	3.85259e-40	PREDICTED similar to Ank2 CG7462-PB isoform B
AAA.454ESTABI.12616	Schistosoma mansoni	3.61639e-18	ankyrin 23/unc44
AAA.454ESTABI.12617	Tribolium castaneum	8.83236e-30	PREDICTED similar to AGAP000519-PA
AAA.454ESTABI.12618	Branchiostoma floridae	5.05041e-27	hypothetical protein BRAFLDRAFT_256433
AAA.454ESTABI.12619	Schistosoma mansoni	4.34219e-68	diacylglycerol kinase zeta iota
AAA.454ESTABI.12620	Strongylocentrotus purpuratus	3.30026e-58	PREDICTED similar to RE74626p
AAA.454ESTABI.12624	Homo sapiens	1.28537e-10	Rho GTPase activating protein 24 isoform 1
AAA.454ESTABI.12625	Hydra magnipapillata	1.56612e-37	PREDICTED similar to predicted protein partial
AAA.454ESTABI.12627	Schistosoma mansoni	1.38176e-21	nuclear hormone receptor nor-1/nor-2
AAA.454ESTABI.12628	Schistosoma mansoni	5.53514e-06	nuclear hormone receptor nor-1/nor-2
AAA.454ESTABI.12629	Homo sapiens	8.99356e-15	ubiquitin specific protease 48 isoform a
AAA.454ESTABI.12630	Acyrthosiphon pisum	1.71098e-39	PREDICTED similar to ubiquitin specific protease 48
AAA.454ESTABI.12631	Homo sapiens	3.73255e-17	actinin alpha 2
AAA.454ESTABI.12632	Schistosoma mansoni	2.40238e-53	transient receptor potential cation channel subfamily m member
AAA.454ESTABI.12633	Schistosoma mansoni	4.46328e-11	transient receptor potential cation channel subfamily m member
AAA.454ESTABI.12634	Homo sapiens	1.02637e-08	protein phosphatase with EF hand calcium-binding domain 1 isoform 3
AAA.454ESTABI.12635	Strongylocentrotus purpuratus	6.90919e-13	PREDICTED hypothetical protein
AAA.454ESTABI.12636	Strongylocentrotus purpuratus	1.55371e-47	PREDICTED similar to Aminopeptidase puromycin sensitive
AAA.454ESTABI.12637	Mus musculus	1.97684e-21	Tnf receptor-associated factor 2
AAA.454ESTABI.12639	Nasonia vitripennis	1.18729e-09	PREDICTED similar to eukaryotic translation initiation factor 3 subunit 4
AAA.454ESTABI.12640	Schistosoma mansoni	3.91072e-16	loxhd1
AAA.454ESTABI.12641	Schistosoma mansoni	2.34951e-56	loxhd1
AAA.454ESTABI.12644	Nasonia vitripennis	4.53605e-51	PREDICTED similar to CG15274-PA
AAA.454ESTABI.12647	Caenorhabditis elegans	5.05798e-12	CLC-type chloride cHannel family member (clh-3)
AAA.454ESTABI.12648	Mus musculus	1.01047e-20	lysophosphatidic acid acyltransferase zeta
AAA.454ESTABI.12649	Schistosoma mansoni	2.87083e-27	protein kinase
AAA.454ESTABI.12650	Branchiostoma floridae	1.12511e-26	hypothetical protein BRAFLDRAFT_76035
AAA.454ESTABI.12651	Schistosoma mansoni	1.80095e-46	subfamily M12A unassigned peptidase (M12 family)
AAA.454ESTABI.12652	Schistosoma mansoni	2.04555e-99	subfamily M12A unassigned peptidase (M12 family)
AAA.454ESTABI.12654	Hydra magnipapillata	8.34512e-32	PREDICTED similar to tenascin C partial
AAA.454ESTABI.12655	Hydra magnipapillata	6.90095e-34	PREDICTED similar to tenascin C partial
AAA.454ESTABI.12656	Caenorhabditis elegans	2.64914e-17	FiBrilliN homolog family member (fbn-1)
AAA.454ESTABI.12657	Hydra magnipapillata	1.27052e-40	PREDICTED similar to tenascin C partial
AAA.454ESTABI.12658	Hydra magnipapillata	8.93925e-13	PREDICTED similar to tenascin C partial
AAA.454ESTABI.12659	Hydra magnipapillata	2.30386e-16	PREDICTED similar to tenascin C partial
AAA.454ESTABI.1266	Brugia malayi	5.77981e-34	ubiquitin
AAA.454ESTABI.12660	Hydra magnipapillata	4.94468e-27	PREDICTED similar to tenascin C partial
AAA.454ESTABI.12661	Branchiostoma floridae	3.30027e-15	hypothetical protein BRAFLDRAFT_123620
AAA.454ESTABI.12662	Hydra magnipapillata	6.81021e-74	PREDICTED similar to tenascin C partial
AAA.454ESTABI.12663	Hydra magnipapillata	4.42233e-48	PREDICTED similar to tenascin C partial
AAA.454ESTABI.12664	Hydra magnipapillata	6.66652e-34	PREDICTED similar to tenascin C partial
AAA.454ESTABI.12665	Hydra magnipapillata	4.85958e-79	PREDICTED similar to tenascin C partial
AAA.454ESTABI.12666	Hydra magnipapillata	1.35749e-56	PREDICTED similar to tenascin C partial
AAA.454ESTABI.12667	Mus musculus	8.56512e-30	solute carrier family 6 (neurotransmitter transporter dopamine) member 3
AAA.454ESTABI.12668	Brugia malayi	2.99068e-15	Glycosyl hydrolases family 38 protein
AAA.454ESTABI.12669	Brugia malayi	4.12776e-44	Glycosyl hydrolases family 38 protein
AAA.454ESTABI.1267	Brugia malayi	4.51144e-34	ubiquitin
AAA.454ESTABI.12671	Schistosoma mansoni	3.42816e-24	transient receptor potential cation channel subfamily m member
AAA.454ESTABI.12672	Mus musculus	3.68155e-06	transient receptor potential cation channel subfamily M member 8
AAA.454ESTABI.12674	Schistosoma mansoni	3.07184e-19	discoidin domain receptor
AAA.454ESTABI.12677	Branchiostoma floridae	4.29637e-47	hypothetical protein BRAFLDRAFT_64590
AAA.454ESTABI.12678	Schistosoma mansoni	1.62916e-65	serine/threonine protein kinase
AAA.454ESTABI.12679	Branchiostoma floridae	2.73164e-09	hypothetical protein BRAFLDRAFT_79851
AAA.454ESTABI.1268	Brugia malayi	1.41184e-20	ubiquitin
AAA.454ESTABI.12680	Tribolium castaneum	4.72585e-54	PREDICTED similar to sodium pump alpha subunit
AAA.454ESTABI.12681	Apis mellifera	1.39437e-15	PREDICTED similar to fat2 CG7749-PA isoform A
AAA.454ESTABI.12682	Schistosoma mansoni	2.89735e-20	venom allergen-like (VAL) 17 protein
AAA.454ESTABI.12683	Anopheles gambiae	1.2763e-09	AGAP010282-PA
AAA.454ESTABI.12684	Mus musculus	1.96696e-50	mutS homolog 2
AAA.454ESTABI.12685	Homo sapiens	9.24172e-11	itchy homolog E3 ubiquitin protein ligase
AAA.454ESTABI.12686	Acyrthosiphon pisum	1.33069e-34	PREDICTED similar to CG10672 CG10672-PA
AAA.454ESTABI.12687	Mus musculus	1.12087e-07	Musashi homolog 1
AAA.454ESTABI.12688	Nasonia vitripennis	1.22863e-23	PREDICTED similar to ENSANGP00000026589
AAA.454ESTABI.12689	Acyrthosiphon pisum	3.17179e-75	PREDICTED similar to AGAP007103-PA
AAA.454ESTABI.1269	Brugia malayi	1.06632e-20	ubiquitin
AAA.454ESTABI.12690	Schistosoma mansoni	9.88885e-58	hypothetical protein
AAA.454ESTABI.12693	Brugia malayi	1.49005e-12	Hypothetical UPF0131 protein CG2811
AAA.454ESTABI.12694	Schistosoma mansoni	1.31668e-07	chondroitin sulfate proteoglycan-related
AAA.454ESTABI.12696	Anopheles gambiae	1.8878e-10	AGAP005508-PC
AAA.454ESTABI.12697	Mus musculus	2.65856e-22	actin monomer-binding protein
AAA.454ESTABI.12698	Mus musculus	1.29646e-08	protein kinase DNA activated catalytic polypeptide
AAA.454ESTABI.1270	Brugia malayi	5.14747e-34	ubiquitin
AAA.454ESTABI.12701	Tribolium castaneum	1.08634e-22	PREDICTED similar to king tubby CG9398-PB
AAA.454ESTABI.12704	Branchiostoma floridae	9.1474e-28	hypothetical protein BRAFLDRAFT_119583
AAA.454ESTABI.12705	Caenorhabditis elegans	6.38519e-19	hypothetical protein M03B6.2
AAA.454ESTABI.12706	Brugia malayi	5.57361e-84	60S acidic ribosomal protein P0
AAA.454ESTABI.12707	Mus musculus	8.05264e-49	procollagen lysine 2-oxoglutarate 5-dioxygenase 2
AAA.454ESTABI.12708	Nasonia vitripennis	5.13059e-75	PREDICTED similar to ENSANGP00000027587
AAA.454ESTABI.12709	Caenorhabditis elegans	1.23288e-34	Multidrug Resistance Protein family member (mrp-1)
AAA.454ESTABI.1271	Brugia malayi	3.87171e-34	ubiquitin
AAA.454ESTABI.12710	Nasonia vitripennis	4.00608e-16	PREDICTED hypothetical protein
AAA.454ESTABI.12711	Homo sapiens	7.96313e-28	tubulin gamma complex associated protein 3
AAA.454ESTABI.12713	Schistosoma mansoni	1.99271e-92	voltage-gated potassium channel
AAA.454ESTABI.12714	Branchiostoma floridae	2.52112e-14	hypothetical protein BRAFLDRAFT_217575
AAA.454ESTABI.12715	Schistosoma mansoni	3.1321e-127	amiloride-sensitive sodium channel-related
AAA.454ESTABI.12716	Mus musculus	1.51536e-12	diacylglycerol kinase iota
AAA.454ESTABI.12718	Mus musculus	1.64754e-119	tankyrase TRF1-interacting ankyrin-related ADP-ribose polymerase
AAA.454ESTABI.1272	Brugia malayi	1.22801e-20	ubiquitin
AAA.454ESTABI.12720	Homo sapiens	2.64451e-06	hypothetical protein LOC57691
AAA.454ESTABI.12722	Schistosoma mansoni	1.07337e-41	protein kinase
AAA.454ESTABI.12725	Anopheles gambiae	7.5674e-12	AGAP005041-PA
AAA.454ESTABI.12728	Schistosoma mansoni	3.155e-38	neuroglian
AAA.454ESTABI.12729	Nasonia vitripennis	3.85396e-10	PREDICTED similar to Sorting and assembly machinery component 50 homolog (S. cerevisiae)
AAA.454ESTABI.1273	Brugia malayi	8.79559e-21	ubiquitin
AAA.454ESTABI.12730	Schistosoma mansoni	1.52237e-82	poly(A) polymerase cid (pap) (caffein-induced death protein)
AAA.454ESTABI.12731	Branchiostoma floridae	2.18237e-26	hypothetical protein BRAFLDRAFT_218963
AAA.454ESTABI.12733	Schistosoma mansoni	2.4978e-15	serine/threonine protein kinase
AAA.454ESTABI.12735	Mus musculus	2.04028e-45	calcium channel voltage-dependent L type alpha 1C subunit
AAA.454ESTABI.12736	Acyrthosiphon pisum	1.62855e-19	PREDICTED similar to AGAP007743-PA
AAA.454ESTABI.12737	Anopheles gambiae	1.35783e-16	AGAP000393-PA
AAA.454ESTABI.12738	Branchiostoma floridae	9.48614e-15	hypothetical protein BRAFLDRAFT_67536
AAA.454ESTABI.12739	Caenorhabditis elegans	6.03204e-109	Conserved Germline Helicase family member (cgh-1)
AAA.454ESTABI.12740	Strongylocentrotus purpuratus	2.4586e-14	PREDICTED similar to ankyrin 23/unc44 partial
AAA.454ESTABI.12741	Strongylocentrotus purpuratus	3.32049e-31	PREDICTED similar to ankyrin 23/unc44 partial
AAA.454ESTABI.12742	Strongylocentrotus purpuratus	1.18199e-31	PREDICTED similar to ankyrin 23/unc44 partial
AAA.454ESTABI.12743	Strongylocentrotus purpuratus	9.25052e-10	PREDICTED similar to ankyrin 23/unc44 partial
AAA.454ESTABI.12744	Schistosoma mansoni	1.42216e-91	unkempt protein
AAA.454ESTABI.12745	Acyrthosiphon pisum	1.02437e-33	PREDICTED similar to zinc finger MYM-type protein 1
AAA.454ESTABI.12747	Acyrthosiphon pisum	2.81898e-06	PREDICTED similar to 52 kDa repressor of the inhibitor of the protein kinase (p58IPK-interacting protein) (58 kDa interferon-induced protein kinase-interacting protein) (P52rIPK) (Death-associated protein 4) (THAP domain-containing protein 0)...
AAA.454ESTABI.12748	Branchiostoma floridae	3.32876e-12	hypothetical protein BRAFLDRAFT_118770
AAA.454ESTABI.12749	Tribolium castaneum	2.91112e-10	PREDICTED similar to paramyosin putative
AAA.454ESTABI.1275	Homo sapiens	3.45751e-28	symplekin
AAA.454ESTABI.12752	Hydra magnipapillata	6.43474e-14	PREDICTED similar to viral A-type inclusion protein
AAA.454ESTABI.12754	Mus musculus	2.57366e-13	dynamin
AAA.454ESTABI.12755	Branchiostoma floridae	4.73412e-10	hypothetical protein BRAFLDRAFT_119050
AAA.454ESTABI.12758	Schistosoma mansoni	1.22664e-59	hypothetical protein
AAA.454ESTABI.12759	Branchiostoma floridae	1.26188e-92	hypothetical protein BRAFLDRAFT_275161
AAA.454ESTABI.1276	Homo sapiens	1.91197e-32	symplekin
AAA.454ESTABI.12760	Drosophila melanogaster	4.25947e-47	silver isoform C
AAA.454ESTABI.12761	Homo sapiens	2.57678e-36	carboxypeptidase D precursor
AAA.454ESTABI.12762	Schistosoma mansoni	2.16316e-34	serine/threonine protein kinase
AAA.454ESTABI.12764	Branchiostoma floridae	6.01348e-54	hypothetical protein BRAFLDRAFT_209115
AAA.454ESTABI.12766	Acyrthosiphon pisum	3.77392e-47	PREDICTED similar to AGAP011620-PA
AAA.454ESTABI.12767	Schistosoma mansoni	1.66536e-57	Collagen alpha-1(I) chain precursor
AAA.454ESTABI.12769	Schistosoma mansoni	1.00606e-21	tubulin tyrosine ligase
AAA.454ESTABI.1277	Branchiostoma floridae	4.9241e-85	hypothetical protein BRAFLDRAFT_78733
AAA.454ESTABI.12771	Schistosoma mansoni	4.91565e-09	sodium/chloride dependent transporter
AAA.454ESTABI.12772	Schistosoma mansoni	4.45968e-49	sodium/chloride dependent transporter
AAA.454ESTABI.12773	Caenorhabditis elegans	7.7755e-39	Transbilayer Amphipath Transporters (subfamily IV P-type ATPase) family member (tat-4)
AAA.454ESTABI.12774	Branchiostoma floridae	1.05452e-51	hypothetical protein BRAFLDRAFT_118737
AAA.454ESTABI.12775	Branchiostoma floridae	3.16654e-64	hypothetical protein BRAFLDRAFT_118737
AAA.454ESTABI.12776	Branchiostoma floridae	1.87714e-63	hypothetical protein BRAFLDRAFT_120732
AAA.454ESTABI.12778	Strongylocentrotus purpuratus	6.78384e-21	PREDICTED similar to mp86
AAA.454ESTABI.1278	Branchiostoma floridae	1.05078e-41	hypothetical protein BRAFLDRAFT_78733
AAA.454ESTABI.12780	Schistosoma mansoni	1.45594e-47	sodium/chloride dependent transporter
AAA.454ESTABI.12781	Brugia malayi	1.22036e-14	zyg-9 protein
AAA.454ESTABI.12782	Schistosoma mansoni	1.35366e-57	Guanine nucleotide-binding protein G(s) subunit alpha (Adenylate cyclase-stimulating G alpha protein)
AAA.454ESTABI.12783	Schistosoma mansoni	2.56972e-15	heat shock transcription factor
AAA.454ESTABI.12785	Branchiostoma floridae	2.37e-117	hypothetical protein BRAFLDRAFT_278091
AAA.454ESTABI.12786	Anopheles gambiae	4.67469e-48	AGAP010491-PA
AAA.454ESTABI.12787	Nasonia vitripennis	3.70814e-27	PREDICTED similar to MGC148591 protein
AAA.454ESTABI.12788	Branchiostoma floridae	4.8168e-38	hypothetical protein BRAFLDRAFT_123464
AAA.454ESTABI.12789	Schistosoma mansoni	5.35455e-26	phosphatidylserine synthase 2
AAA.454ESTABI.1279	Branchiostoma floridae	3.85277e-48	hypothetical protein BRAFLDRAFT_78733
AAA.454ESTABI.12790	Tribolium castaneum	3.14543e-20	PREDICTED similar to AGAP008755-PA
AAA.454ESTABI.12791	Ciona intestinalis	5.40312e-06	PREDICTED similar to Nice-4 protein homolog isoform 1
AAA.454ESTABI.12792	Schistosoma mansoni	5.10338e-57	tyrosinase precursor
AAA.454ESTABI.12793	Hydra magnipapillata	2.08841e-41	PREDICTED similar to gelsolin
AAA.454ESTABI.12796	Tribolium castaneum	8.76898e-16	PREDICTED similar to AGAP006027-PA
AAA.454ESTABI.12797	Branchiostoma floridae	7.21349e-28	hypothetical protein BRAFLDRAFT_63612
AAA.454ESTABI.12799	Schistosoma mansoni	1.34409e-16	transient receptor potential cation channel subfamily m member
AAA.454ESTABI.12800	Schistosoma mansoni	1.08056e-13	carbonic anhydrase-related
AAA.454ESTABI.12801	Branchiostoma floridae	1.36747e-37	hypothetical protein BRAFLDRAFT_114989
AAA.454ESTABI.12802	Schistosoma mansoni	4.27587e-49	titin
AAA.454ESTABI.12803	Schistosoma mansoni	8.89744e-21	titin
AAA.454ESTABI.12804	Schistosoma mansoni	9.29165e-85	titin
AAA.454ESTABI.12805	Schistosoma mansoni	6.84653e-47	glycosyltransferase
AAA.454ESTABI.12806	Schistosoma mansoni	3.35816e-12	fras1 related extracellular matrix protein
AAA.454ESTABI.12807	Schistosoma mansoni	4.15887e-16	hypothetical protein
AAA.454ESTABI.12808	Tribolium castaneum	1.48011e-11	PREDICTED similar to Menin 1 CG13778-PC
AAA.454ESTABI.12809	Branchiostoma floridae	9.86919e-55	hypothetical protein BRAFLDRAFT_240022
AAA.454ESTABI.12810	Caenorhabditis elegans	3.50152e-45	COLlagen family member (col-135)
AAA.454ESTABI.12811	Hydra magnipapillata	1.76081e-35	PREDICTED similar to fibrillar collagen
AAA.454ESTABI.12812	Caenorhabditis elegans	5.85063e-46	COLlagen family member (col-135)
AAA.454ESTABI.12813	Nasonia vitripennis	3.35255e-42	PREDICTED similar to GABA-gated ion channel
AAA.454ESTABI.12814	Drosophila melanogaster	2.66894e-28	Ligand-gated chloride channel homolog 3 isoform A
AAA.454ESTABI.12815	Homo sapiens	6.32945e-14	phosphodiesterase 2A isoform 2
AAA.454ESTABI.12816	Nasonia vitripennis	1.32832e-30	PREDICTED similar to GA17399-PA
AAA.454ESTABI.12819	Acyrthosiphon pisum	1.57794e-21	PREDICTED similar to thioredoxin reductase
AAA.454ESTABI.12820	Ciona intestinalis	1.47424e-10	PREDICTED similar to thioredoxin reductase 3
AAA.454ESTABI.12821	Hydra magnipapillata	2.14309e-14	PREDICTED similar to ankyrin 23/unc44 partial
AAA.454ESTABI.12822	Mus musculus	1.49696e-07	PCTAIRE-motif protein kinase 1
AAA.454ESTABI.12824	Ciona intestinalis	6.78712e-15	PREDICTED similar to dumpy CG33196-PB partial
AAA.454ESTABI.12825	Ciona intestinalis	4.0578e-10	Ci-META1
AAA.454ESTABI.12826	Schistosoma mansoni	5.72996e-20	protein kinase
AAA.454ESTABI.12827	Schistosoma mansoni	3.61797e-06	DNA-directed RNA polymerase I
AAA.454ESTABI.12828	Schistosoma mansoni	4.62649e-148	DNA-directed RNA polymerase I
AAA.454ESTABI.12829	Strongylocentrotus purpuratus	5.05982e-43	PREDICTED similar to extracellular signal-regulated kinase 5
AAA.454ESTABI.12831	Ciona intestinalis	3.98023e-13	PREDICTED similar to Rhpn1 protein
AAA.454ESTABI.12832	Hydra magnipapillata	2.25576e-24	PREDICTED similar to WD repeat domain 35 partial
AAA.454ESTABI.12835	Apis mellifera	8.62511e-16	PREDICTED similar to CG3530-PB isoform B
AAA.454ESTABI.12836	Hydra magnipapillata	2.87465e-25	PREDICTED similar to Component of oligomeric golgi complex 6
AAA.454ESTABI.12837	Nasonia vitripennis	4.38834e-47	PREDICTED similar to eukaryotic initiation factor eIF-2 alpha kinase
AAA.454ESTABI.12838	Branchiostoma floridae	7.12823e-16	hypothetical protein BRAFLDRAFT_202710
AAA.454ESTABI.12839	Branchiostoma floridae	2.63825e-50	hypothetical protein BRAFLDRAFT_60263
AAA.454ESTABI.12840	Ciona intestinalis	8.24586e-14	PREDICTED similar to BRIP1
AAA.454ESTABI.12841	Mus musculus	4.6204e-25	protein tyrosine phosphatase receptor type F
AAA.454ESTABI.12842	Schistosoma mansoni	3.26994e-23	receptor tyrosine phosphatase type r2a
AAA.454ESTABI.12845	Hydra magnipapillata	1.31418e-24	PREDICTED similar to kinesin-C
AAA.454ESTABI.12847	Tribolium castaneum	3.11519e-75	PREDICTED similar to unc-13 CG2999-PC
AAA.454ESTABI.12848	Homo sapiens	1.83108e-34	unc-13 homolog A
AAA.454ESTABI.12850	Schistosoma mansoni	1.82179e-26	mixed-lineage leukemia protein mll
AAA.454ESTABI.12851	Branchiostoma floridae	2.69153e-48	hypothetical protein BRAFLDRAFT_120384
AAA.454ESTABI.12852	Caenorhabditis elegans	7.31868e-25	DYstrophin-like phenotype and CAPON related family member (dyc-1)
AAA.454ESTABI.12853	Ciona intestinalis	8.15344e-50	PREDICTED similar to leucine rich repeat containing 49
AAA.454ESTABI.12855	Drosophila melanogaster	3.92583e-22	bruce
AAA.454ESTABI.12856	Schistosoma mansoni	1.76974e-12	transient receptor potential cation channel subfamily m member
AAA.454ESTABI.12857	Homo sapiens	5.91777e-64	cytoplasmic FMR1 interacting protein 2
AAA.454ESTABI.12859	Mus musculus	1.45159e-15	melanocortin 4 receptor
AAA.454ESTABI.12862	Ciona intestinalis	4.53599e-12	PREDICTED similar to MGC83562 protein
AAA.454ESTABI.12863	Nasonia vitripennis	1.38887e-51	PREDICTED hypothetical protein
AAA.454ESTABI.12864	Schistosoma mansoni	1.00232e-34	sodium/chloride dependent transporter
AAA.454ESTABI.12865	Schistosoma mansoni	2.68479e-33	tubulin tyrosine ligase
AAA.454ESTABI.12866	Branchiostoma floridae	4.39844e-83	hypothetical protein BRAFLDRAFT_277962
AAA.454ESTABI.12867	Ciona intestinalis	8.59794e-24	PREDICTED similar to predicted protein
AAA.454ESTABI.12869	Ciona intestinalis	2.45414e-26	PREDICTED similar to predicted protein
AAA.454ESTABI.12871	Branchiostoma floridae	1.3956e-32	hypothetical protein BRAFLDRAFT_101261
AAA.454ESTABI.12873	Nasonia vitripennis	7.44392e-11	PREDICTED similar to microtubule associated protein xmap215 partial
AAA.454ESTABI.12874	Nasonia vitripennis	9.52818e-15	PREDICTED similar to microtubule associated protein xmap215 partial
AAA.454ESTABI.12876	Nasonia vitripennis	4.10508e-10	PREDICTED similar to CG32778-PA
AAA.454ESTABI.12877	Caenorhabditis elegans	1.09964e-18	yeast DNA helicase/endonuclease family member (dna-2)
AAA.454ESTABI.12878	Mus musculus	5.69911e-24	PREDICTED similar to LAR-interacting protein 1b isoform 9
AAA.454ESTABI.12880	Schistosoma mansoni	2.46364e-55	transcriptional repressor protein yy (yin and yang) (delta transcription factor)
AAA.454ESTABI.12881	Branchiostoma floridae	3.78849e-09	hypothetical protein BRAFLDRAFT_117631
AAA.454ESTABI.12882	Branchiostoma floridae	2.07969e-28	hypothetical protein BRAFLDRAFT_205898
AAA.454ESTABI.12883	Homo sapiens	6.02156e-50	KPL2 protein isoform 1
AAA.454ESTABI.12884	Schistosoma mansoni	1.70954e-20	serine/threonine protein kinase
AAA.454ESTABI.12885	Schistosoma mansoni	8.08384e-65	dystrobrevin
AAA.454ESTABI.12887	Homo sapiens	1.84046e-59	dynein axonemal heavy chain 10
AAA.454ESTABI.12889	Schistosoma mansoni	1.71414e-17	pecanex-related protein
AAA.454ESTABI.1289	Nasonia vitripennis	1.86281e-28	PREDICTED similar to TBC1 domain family member 9
AAA.454ESTABI.12890	Homo sapiens	3.82706e-48	UPF2 regulator of nonsense transcripts homolog
AAA.454ESTABI.12891	Ciona intestinalis	1.21775e-27	PREDICTED similar to predicted protein
AAA.454ESTABI.12893	Strongylocentrotus purpuratus	6.77781e-07	PREDICTED hypothetical protein
AAA.454ESTABI.12894	Mus musculus	2.3327e-15	centaurin gamma 3
AAA.454ESTABI.12895	Strongylocentrotus purpuratus	2.69694e-27	PREDICTED hypothetical protein
AAA.454ESTABI.12896	Strongylocentrotus purpuratus	1.65456e-43	PREDICTED hypothetical protein
AAA.454ESTABI.12897	Schistosoma mansoni	3.1117e-37	hypothetical protein
AAA.454ESTABI.12898	Mus musculus	2.70508e-33	potassium voltage-gated channel subfamily H (eag-related) member 8
AAA.454ESTABI.12899	Strongylocentrotus purpuratus	5.65354e-23	PREDICTED hypothetical protein
AAA.454ESTABI.1290	Nasonia vitripennis	2.72834e-32	PREDICTED similar to TBC1 domain family member 9
AAA.454ESTABI.12900	Strongylocentrotus purpuratus	1.80786e-21	PREDICTED hypothetical protein
AAA.454ESTABI.12901	Homo sapiens	7.11588e-39	hypothetical protein LOC22878
AAA.454ESTABI.12902	Branchiostoma floridae	1.19268e-60	hypothetical protein BRAFLDRAFT_280136
AAA.454ESTABI.12904	Strongylocentrotus purpuratus	7.38709e-27	PREDICTED similar to XTimeless1
AAA.454ESTABI.12907	Schistosoma mansoni	1.72367e-11	nAChR subunit
AAA.454ESTABI.12908	Anopheles gambiae	4.1411e-34	AGAP009623-PA
AAA.454ESTABI.12909	Brugia malayi	5.67459e-15	metallo-beta-lactamase superfamily protein
AAA.454ESTABI.1291	Nasonia vitripennis	1.21379e-55	PREDICTED similar to TBC1 domain family member 9
AAA.454ESTABI.12910	Schistosoma mansoni	5.91264e-17	development and differentiation-enhancing factor ddef
AAA.454ESTABI.12912	Branchiostoma floridae	1.06037e-12	hypothetical protein BRAFLDRAFT_143777
AAA.454ESTABI.12914	Branchiostoma floridae	5.91778e-17	hypothetical protein BRAFLDRAFT_143777
AAA.454ESTABI.12915	Tribolium castaneum	2.0715e-24	PREDICTED C3PO protein
AAA.454ESTABI.12916	Schistosoma mansoni	5.55043e-33	hypothetical protein
AAA.454ESTABI.12917	Strongylocentrotus purpuratus	1.50152e-55	PREDICTED similar to choline acetyltransferase
AAA.454ESTABI.12918	Schistosoma mansoni	1.19801e-41	choline o-acyltransferase
AAA.454ESTABI.1292	Nasonia vitripennis	1.95237e-59	PREDICTED similar to TBC1 domain family member 9
AAA.454ESTABI.12920	Homo sapiens	1.92868e-54	dynamin 1 isoform 2
AAA.454ESTABI.12921	Schistosoma mansoni	3.53181e-38	importin beta-1
AAA.454ESTABI.12922	Branchiostoma floridae	0	hypothetical protein BRAFLDRAFT_214348
AAA.454ESTABI.12923	Schistosoma mansoni	1.15225e-20	hypothetical protein
AAA.454ESTABI.12924	Schistosoma mansoni	1.48952e-07	hypothetical protein
AAA.454ESTABI.12925	Apis mellifera	5.03367e-47	PREDICTED similar to cleavage and polyadenylation specific factor 1
AAA.454ESTABI.12926	Branchiostoma floridae	6.60074e-08	hypothetical protein BRAFLDRAFT_143759
AAA.454ESTABI.12927	Mus musculus	4.53033e-12	voltage-gated sodium channel type V alpha
AAA.454ESTABI.12928	Drosophila melanogaster	2.99102e-35	paralytic isoform B
AAA.454ESTABI.12929	Branchiostoma floridae	4.55051e-24	hypothetical protein BRAFLDRAFT_153908
AAA.454ESTABI.1293	Apis mellifera	4.66045e-29	PREDICTED similar to lactation elevated 1
AAA.454ESTABI.12930	Branchiostoma floridae	6.30562e-20	hypothetical protein BRAFLDRAFT_208446
AAA.454ESTABI.12932	Strongylocentrotus purpuratus	2.31633e-06	PREDICTED similar to Collectin sub-family member 12
AAA.454ESTABI.12933	Schistosoma mansoni	1.09513e-14	cell polarity protein
AAA.454ESTABI.12934	Tribolium castaneum	1.61982e-39	PREDICTED similar to hect E3 ubiquitin ligase
AAA.454ESTABI.12935	Drosophila melanogaster	1.75779e-37	Ca-alpha1T isoform C
AAA.454ESTABI.12936	Apis mellifera	2.56763e-08	PREDICTED hypothetical protein
AAA.454ESTABI.12937	Strongylocentrotus purpuratus	6.64335e-53	PREDICTED similar to Nuclear pore membrane glycoprotein 210 precursor (POM210) (Nuclear pore protein gp210)
AAA.454ESTABI.12938	Homo sapiens	1.32845e-45	DNA-directed DNA polymerase delta 1
AAA.454ESTABI.12939	Branchiostoma floridae	1.99209e-75	hypothetical protein BRAFLDRAFT_125058
AAA.454ESTABI.1294	Apis mellifera	6.72119e-33	PREDICTED similar to lactation elevated 1
AAA.454ESTABI.12940	Schistosoma mansoni	7.65616e-12	myosin heavy chain type B
AAA.454ESTABI.12942	Strongylocentrotus purpuratus	0	PREDICTED similar to SIzC220F6.1 (novel protein similar to human dynein heavy chain (DHC)) partial
AAA.454ESTABI.12943	Ciona intestinalis	8.48708e-48	PREDICTED similar to Dynein heavy chain 6 axonemal (Axonemal beta dynein heavy chain 6) (Ciliary dynein heavy chain 6) partial
AAA.454ESTABI.12944	Strongylocentrotus purpuratus	1.88292e-69	PREDICTED similar to dynein heavy chain partial
AAA.454ESTABI.12945	Schistosoma mansoni	0	hypothetical protein
AAA.454ESTABI.12946	Strongylocentrotus purpuratus	1.15584e-120	PREDICTED similar to SIzC220F6.1 (novel protein similar to human dynein heavy chain (DHC)) partial
AAA.454ESTABI.12947	Nasonia vitripennis	8.62802e-31	PREDICTED similar to calpain B
AAA.454ESTABI.12948	Nasonia vitripennis	1.48051e-31	PREDICTED similar to calpain B
AAA.454ESTABI.1295	Nasonia vitripennis	1.21023e-58	PREDICTED similar to TBC1 domain family member 9
AAA.454ESTABI.12950	Schistosoma mansoni	3.7761e-64	Tpr
AAA.454ESTABI.12951	Branchiostoma floridae	1.83173e-10	hypothetical protein BRAFLDRAFT_92971
AAA.454ESTABI.12952	Branchiostoma floridae	1.09074e-26	hypothetical protein BRAFLDRAFT_118626
AAA.454ESTABI.12953	Mus musculus	4.24467e-63	intraflagellar transport 140
AAA.454ESTABI.12954	Tribolium castaneum	3.75044e-19	PREDICTED similar to sulfate transporter
AAA.454ESTABI.12955	Branchiostoma floridae	2.64573e-64	hypothetical protein BRAFLDRAFT_121927
AAA.454ESTABI.12956	Strongylocentrotus purpuratus	1.00047e-15	PREDICTED similar to nesprin-1 beta partial
AAA.454ESTABI.12957	Saccharomyces cerevisiae	3.27888e-09	Essential protein involved in intracellular protein transport coiled-coil protein necessary for transport from ER to Golgi
AAA.454ESTABI.12958	Branchiostoma floridae	5.91753e-119	hypothetical protein BRAFLDRAFT_121671
AAA.454ESTABI.12959	Branchiostoma floridae	1.60801e-31	hypothetical protein BRAFLDRAFT_121671
AAA.454ESTABI.1296	Nasonia vitripennis	1.82037e-62	PREDICTED similar to TBC1 domain family member 9
AAA.454ESTABI.12960	Strongylocentrotus purpuratus	5.49118e-61	PREDICTED similar to axonemal dynein heavy chain DNAH5 partial
AAA.454ESTABI.12961	Strongylocentrotus purpuratus	4.57191e-132	PREDICTED similar to dynein axonemal heavy chain 5 partial
AAA.454ESTABI.12962	Branchiostoma floridae	2.78775e-94	hypothetical protein BRAFLDRAFT_230861
AAA.454ESTABI.12963	Schistosoma mansoni	5.33894e-13	phosphatase 2a regulatory subunit-related
AAA.454ESTABI.12965	Schistosoma mansoni	4.19352e-28	phosphatidylinositol-45-bisphosphate 3-kinase catalytic subunit alpha PI3K
AAA.454ESTABI.1297	Mus musculus	1.00108e-40	solute carrier family 2 (facilitated glucose transporter) member 13
AAA.454ESTABI.12970	Homo sapiens	3.94259e-22	ectonucleoside triphosphate diphosphohydrolase 2 isoform 1
AAA.454ESTABI.12971	Ciona intestinalis	9.94314e-11	transcription factor protein
AAA.454ESTABI.12972	Branchiostoma floridae	4.19638e-23	hypothetical protein BRAFLDRAFT_88112
AAA.454ESTABI.12973	Mus musculus	2.69041e-12	transient receptor potential cation channel subfamily M member 2
AAA.454ESTABI.12974	Homo sapiens	5.4948e-11	ankyrin repeat and FYVE domain containing 1 isoform 2
AAA.454ESTABI.12975	Schistosoma mansoni	3.4462e-29	basic helix-loop-helix transcription factor
AAA.454ESTABI.12979	Schistosoma mansoni	5.29895e-21	hypothetical protein
AAA.454ESTABI.1298	Mus musculus	1.49335e-43	solute carrier family 2 (facilitated glucose transporter) member 13
AAA.454ESTABI.12981	Mus musculus	2.44288e-58	titin isoform N2-B
AAA.454ESTABI.12982	Strongylocentrotus purpuratus	3.79953e-10	PREDICTED similar to humoral lectin prepropeptide
AAA.454ESTABI.12984	Schistosoma mansoni	8.67208e-85	sodium/calcium exchanger
AAA.454ESTABI.12986	Apis mellifera	8.4595e-11	PREDICTED similar to DNApol- CG7143-PA
AAA.454ESTABI.12989	Schistosoma mansoni	5.46271e-20	hypothetical protein
AAA.454ESTABI.12990	Schistosoma mansoni	3.92525e-56	hypothetical protein
AAA.454ESTABI.12991	Schistosoma mansoni	9.01756e-35	hypothetical protein
AAA.454ESTABI.12992	Homo sapiens	3.07914e-13	myeloid/lymphoid or mixed-lineage leukemia 5
AAA.454ESTABI.12993	Branchiostoma floridae	1.22072e-09	hypothetical protein BRAFLDRAFT_266132
AAA.454ESTABI.12994	Schistosoma mansoni	5.30693e-13	hypothetical protein
AAA.454ESTABI.12995	Tribolium castaneum	1.69458e-73	PREDICTED similar to Calcium activated protein for secretion CG33653-PB
AAA.454ESTABI.12997	Mus musculus	7.53691e-69	glutamate receptor ionotropic AMPA3 (alpha 3)
AAA.454ESTABI.12998	Apis mellifera	2.50282e-20	PREDICTED similar to phosphatidylinositol-3-phosphate/phosphatidylinositol 5-kinase type III isoform 2
AAA.454ESTABI.1300	Strongylocentrotus purpuratus	2.23749e-35	PREDICTED similar to solute carrier family 2 (facilitated glucose transporter) member 13
AAA.454ESTABI.13000	Tribolium castaneum	6.50689e-20	PREDICTED similar to conserved hypothetical protein
AAA.454ESTABI.13001	Nasonia vitripennis	8.60202e-24	PREDICTED similar to ENSANGP00000026589
AAA.454ESTABI.13002	Branchiostoma floridae	2.08305e-37	hypothetical protein BRAFLDRAFT_102609
AAA.454ESTABI.13003	Brugia malayi	5.69362e-24	'Paired box' domain containing protein
AAA.454ESTABI.13004	Schistosoma mansoni	4.32468e-22	rho-type gtpase activating protein
AAA.454ESTABI.13005	Schistosoma mansoni	4.24122e-91	wnt-5
AAA.454ESTABI.13006	Apis mellifera	0	PREDICTED similar to Coatomer subunit alpha (Alpha-coat protein) (Alpha-COP) (HEPCOP) (HEP-COP) isoform 1
AAA.454ESTABI.13007	Branchiostoma floridae	1.26284e-21	hypothetical protein BRAFLDRAFT_235438
AAA.454ESTABI.13008	Homo sapiens	1.44245e-95	vacuolar protein sorting 13D isoform 2
AAA.454ESTABI.13009	Mus musculus	6.43488e-16	PREDICTED similar to Uncharacterized protein C14orf102 homolog isoform 3
AAA.454ESTABI.13010	Branchiostoma floridae	3.81493e-64	hypothetical protein BRAFLDRAFT_72754
AAA.454ESTABI.13011	Schistosoma mansoni	4.52271e-66	dynein heavy chain
AAA.454ESTABI.13012	Schistosoma mansoni	4.0745e-45	dynein heavy chain
AAA.454ESTABI.13013	Strongylocentrotus purpuratus	2.31484e-29	PREDICTED hypothetical protein partial
AAA.454ESTABI.13014	Branchiostoma floridae	8.68492e-16	hypothetical protein BRAFLDRAFT_72756
AAA.454ESTABI.13015	Schistosoma mansoni	7.76912e-76	ryanodine receptor related
AAA.454ESTABI.13016	Schistosoma mansoni	3.75668e-35	ryanodine receptor related
AAA.454ESTABI.13017	Schistosoma mansoni	8.27591e-107	ryanodine receptor related
AAA.454ESTABI.13018	Schistosoma mansoni	3.65986e-104	bromodomain-containing nuclear protein 1 brd1
AAA.454ESTABI.13020	Anopheles gambiae	2.1762e-76	AGAP008437-PA
AAA.454ESTABI.13021	Homo sapiens	7.42279e-07	ATP-binding cassette sub-family C member 1 isoform 3
AAA.454ESTABI.13022	Tribolium castaneum	1.82732e-59	PREDICTED similar to AGAP009835-PA
AAA.454ESTABI.13023	Hydra magnipapillata	1.52245e-62	PREDICTED similar to conserved hypothetical protein
AAA.454ESTABI.13024	Schistosoma mansoni	1.83746e-29	glutamate receptor NMDA
AAA.454ESTABI.13025	Schistosoma mansoni	4.37383e-12	voltage-gated cation channel
AAA.454ESTABI.13026	Mus musculus	7.41125e-15	jumonji AT rich interactive domain 1C (Rbp2 like)
AAA.454ESTABI.13027	Schistosoma mansoni	1.27957e-38	voltage-gated cation channel
AAA.454ESTABI.13028	Schistosoma mansoni	4.54342e-17	voltage-gated cation channel
AAA.454ESTABI.13029	Schistosoma mansoni	7.45426e-56	voltage-gated cation channel
AAA.454ESTABI.13030	Schistosoma mansoni	1.05407e-21	homothorax homeobox protein
AAA.454ESTABI.13032	Homo sapiens	8.05999e-06	vacuolar protein sorting factor 4B
AAA.454ESTABI.13033	Nasonia vitripennis	3.12698e-37	PREDICTED similar to MGC82074 protein
AAA.454ESTABI.13034	Brugia malayi	3.50411e-09	Phosphoglycerate kinase
AAA.454ESTABI.13035	Schistosoma mansoni	2.10393e-30	transient receptor potential channel 4
AAA.454ESTABI.13036	Homo sapiens	1.70235e-22	AT rich interactive domain 2 (ARID RFX-like)
AAA.454ESTABI.13037	Acyrthosiphon pisum	1.04217e-21	PREDICTED similar to T-box protein Tbx1
AAA.454ESTABI.13038	Schistosoma mansoni	6.55964e-11	transient receptor potential cation channel subfamily m member
AAA.454ESTABI.13040	Branchiostoma floridae	1.6584e-35	hypothetical protein BRAFLDRAFT_281013
AAA.454ESTABI.13042	Schistosoma mansoni	2.3789e-45	hypothetical protein
AAA.454ESTABI.13043	Tribolium castaneum	2.36901e-63	PREDICTED similar to AGAP010026-PA
AAA.454ESTABI.13044	Mus musculus	2.46747e-10	ATPase class I type 8B member 1
AAA.454ESTABI.13045	Anopheles gambiae	3.13097e-23	AGAP010026-PA
AAA.454ESTABI.13046	Ciona intestinalis	1.10426e-47	PREDICTED similar to potassium voltage-gated channel subfamily H (eag-related) member 2
AAA.454ESTABI.13047	Strongylocentrotus purpuratus	1.68937e-74	PREDICTED similar to ENSANGP00000009272
AAA.454ESTABI.13048	Tribolium castaneum	3.14692e-34	PREDICTED similar to aspartate aminotransferase
AAA.454ESTABI.13049	Branchiostoma floridae	4.78562e-20	hypothetical protein BRAFLDRAFT_88112
AAA.454ESTABI.13050	Homo sapiens	8.58217e-08	transient receptor potential cation channel subfamily M member 6
AAA.454ESTABI.13051	Mus musculus	8.74424e-20	transient receptor potential cation channel subfamily M member 2
AAA.454ESTABI.13052	Schistosoma mansoni	1.36383e-21	aryl hydrocarbon receptor
AAA.454ESTABI.13053	Schistosoma mansoni	1.79048e-37	aryl hydrocarbon receptor
AAA.454ESTABI.13056	Homo sapiens	2.40758e-13	LSM14 homolog B
AAA.454ESTABI.13058	Anopheles gambiae	5.37106e-13	AGAP005207-PA
AAA.454ESTABI.13059	Schistosoma mansoni	1.84609e-56	voltage-dependent calcium channel
AAA.454ESTABI.13060	Schistosoma mansoni	1.15338e-12	cadherin
AAA.454ESTABI.13061	Homo sapiens	7.55757e-10	myosin heavy polypeptide 9 non-muscle
AAA.454ESTABI.13063	Branchiostoma floridae	3.34581e-38	hypothetical protein BRAFLDRAFT_143746
AAA.454ESTABI.13064	Homo sapiens	1.18364e-33	potassium voltage-gated channel subfamily H member 8
AAA.454ESTABI.13065	Branchiostoma floridae	1.44045e-51	hypothetical protein BRAFLDRAFT_248715
AAA.454ESTABI.13066	Schistosoma mansoni	1.07337e-41	spectrin-like nuclear envelope protein
AAA.454ESTABI.13067	Schistosoma mansoni	1.88026e-09	protein kinase
AAA.454ESTABI.13068	Nasonia vitripennis	1.55223e-86	PREDICTED similar to nicotinic acetylcholine receptor alpha4 subunit isoform 2
AAA.454ESTABI.13069	Schistosoma mansoni	2.99219e-16	protein kinase
AAA.454ESTABI.13070	Nasonia vitripennis	5.78897e-12	PREDICTED similar to cyclic GMP stimulated phosphodiesterase
AAA.454ESTABI.13071	Schistosoma mansoni	1.2522e-12	vacuolar protein sorting
AAA.454ESTABI.13072	Schistosoma mansoni	5.03817e-21	cadherin
AAA.454ESTABI.13073	Anopheles gambiae	3.7829e-14	AGAP007909-PA
AAA.454ESTABI.13075	Mus musculus	9.91973e-13	hypothetical protein LOC71981 isoform 1
AAA.454ESTABI.13076	Branchiostoma floridae	5.35764e-10	hypothetical protein BRAFLDRAFT_120982
AAA.454ESTABI.13077	Schistosoma mansoni	4.96816e-27	hypothetical protein
AAA.454ESTABI.13078	Apis mellifera	2.18943e-90	PREDICTED similar to trp CG5996-PA isoform A isoform 1
AAA.454ESTABI.1308	Schistosoma mansoni	2.85147e-43	granulin
AAA.454ESTABI.13080	Mus musculus	1.90466e-38	PREDICTED similar to costal2
AAA.454ESTABI.13083	Schistosoma mansoni	1.43066e-34	sodium/chloride dependent transporter
AAA.454ESTABI.13084	Schistosoma mansoni	1.9322e-44	butyrate induced transcript
AAA.454ESTABI.13085	Drosophila melanogaster	2.16642e-26	prosap
AAA.454ESTABI.13086	Schistosoma mansoni	1.51895e-20	innexin
AAA.454ESTABI.13087	Branchiostoma floridae	7.73445e-21	hypothetical protein BRAFLDRAFT_68242
AAA.454ESTABI.13088	Brugia malayi	6.62416e-22	serine/threonine-protein kinase plk-2
AAA.454ESTABI.13089	Branchiostoma floridae	1.10368e-27	hypothetical protein BRAFLDRAFT_232645
AAA.454ESTABI.1309	Tribolium castaneum	1.82601e-12	PREDICTED similar to predicted protein partial
AAA.454ESTABI.13091	Nasonia vitripennis	8.87534e-26	PREDICTED similar to mitosis inhibitor protein kinase
AAA.454ESTABI.13092	Schistosoma mansoni	1.33493e-26	cell polarity protein
AAA.454ESTABI.13093	Branchiostoma floridae	2.50666e-37	hypothetical protein BRAFLDRAFT_203328
AAA.454ESTABI.13094	Mus musculus	5.93615e-55	guanine nucleotide-binding protein beta-4 subunit
AAA.454ESTABI.13095	Schistosoma mansoni	2.0566e-118	chondroitin sulfate proteoglycan
AAA.454ESTABI.13097	Mus musculus	7.24632e-15	frizzled 8
AAA.454ESTABI.13098	Apis mellifera	1.85778e-10	PREDICTED similar to TNF-receptor-associated factor 2 CG10961-PA
AAA.454ESTABI.13099	Branchiostoma floridae	1.92562e-33	hypothetical protein BRAFLDRAFT_69708
AAA.454ESTABI.1310	Nasonia vitripennis	1.56226e-11	PREDICTED hypothetical protein
AAA.454ESTABI.13100	Branchiostoma floridae	7.179e-30	hypothetical protein BRAFLDRAFT_258514
AAA.454ESTABI.13101	Caenorhabditis elegans	1.44202e-18	hypothetical protein W07A12.4
AAA.454ESTABI.13103	Schistosoma mansoni	1.74457e-08	hypothetical protein
AAA.454ESTABI.13104	Ciona intestinalis	5.18568e-37	transcription factor
AAA.454ESTABI.13105	Brugia malayi	6.12328e-104	Probable DNA topoisomerase II
AAA.454ESTABI.1311	Hydra magnipapillata	1.01883e-06	PREDICTED similar to predicted protein
AAA.454ESTABI.13111	Schistosoma mansoni	8.04498e-44	ankyrin 23/unc44
AAA.454ESTABI.13115	Brugia malayi	3.17455e-10	Coelomocyte uptake defective protein 5 isoform c
AAA.454ESTABI.13116	Apis mellifera	1.54875e-21	ephrin receptor
AAA.454ESTABI.13119	Tribolium castaneum	6.19761e-21	PREDICTED similar to CG33980 CG33980-PA
AAA.454ESTABI.13120	Schistosoma mansoni	3.30256e-31	myosin XV
AAA.454ESTABI.13121	Branchiostoma floridae	1.80047e-50	hypothetical protein BRAFLDRAFT_64590
AAA.454ESTABI.13123	Nasonia vitripennis	9.7459e-20	PREDICTED similar to voltage- gated calcium channel alpha subunit cav3.3 (voltage-dependent t-type calcium channel
AAA.454ESTABI.13124	Tribolium castaneum	5.07898e-49	PREDICTED similar to phospholipase C
AAA.454ESTABI.13127	Schistosoma mansoni	7.63216e-150	filamin
AAA.454ESTABI.13128	Drosophila melanogaster	1.16728e-28	cheerio isoform G
AAA.454ESTABI.13129	Schistosoma mansoni	2.20921e-36	filamin
AAA.454ESTABI.1313	Strongylocentrotus purpuratus	9.72991e-12	PREDICTED hypothetical protein partial
AAA.454ESTABI.13130	Hydra magnipapillata	1.37346e-24	PREDICTED similar to predicted protein partial
AAA.454ESTABI.13131	Ciona intestinalis	0	PREDICTED similar to strumpellin
AAA.454ESTABI.13132	Schistosoma mansoni	1.3851e-23	filamin
AAA.454ESTABI.13133	Ciona intestinalis	3.47443e-29	PREDICTED similar to filamin A alpha (predicted) partial
AAA.454ESTABI.13134	Schistosoma mansoni	9.44898e-12	filamin-related
AAA.454ESTABI.13135	Ciona intestinalis	1.87979e-46	PREDICTED similar to filamin A alpha (predicted) partial
AAA.454ESTABI.13136	Branchiostoma floridae	2.17627e-54	hypothetical protein BRAFLDRAFT_126447
AAA.454ESTABI.13137	Branchiostoma floridae	2.68239e-31	hypothetical protein BRAFLDRAFT_126447
AAA.454ESTABI.1314	Hydra magnipapillata	4.95531e-21	PREDICTED similar to DEAD (Asp-Glu-Ala-Asp) box polypeptide 53
AAA.454ESTABI.13141	Schistosoma mansoni	2.11747e-44	hypothetical protein
AAA.454ESTABI.13143	Hydra magnipapillata	7.42934e-36	PREDICTED similar to PLC-betaH1
AAA.454ESTABI.13145	Schistosoma mansoni	1.29487e-13	hypothetical protein
AAA.454ESTABI.13146	Nasonia vitripennis	3.91502e-58	PREDICTED similar to ENSANGP00000027587
AAA.454ESTABI.13147	Schistosoma mansoni	2.30494e-55	hypothetical protein
AAA.454ESTABI.13148	Ciona intestinalis	1.50125e-15	PREDICTED similar to rCG38503 partial
AAA.454ESTABI.13149	Branchiostoma floridae	1.10809e-19	hypothetical protein BRAFLDRAFT_71623
AAA.454ESTABI.13150	Branchiostoma floridae	2.31981e-53	hypothetical protein BRAFLDRAFT_117178
AAA.454ESTABI.13151	Acyrthosiphon pisum	4.35828e-36	PREDICTED similar to putative BSC1 sodium channel protein partial
AAA.454ESTABI.13152	Homo sapiens	8.81118e-09	voltage-gated sodium channel type 4 alpha
AAA.454ESTABI.13154	Mus musculus	1.49984e-19	hypothetical protein LOC229003
AAA.454ESTABI.13155	Strongylocentrotus purpuratus	7.2811e-50	PREDICTED similar to Bardet-Biedl syndrome 7
AAA.454ESTABI.13156	Ciona intestinalis	8.95154e-29	PREDICTED similar to Beta heavy chain of outer-arm axonemal dynein ATPase partial
AAA.454ESTABI.13157	Strongylocentrotus purpuratus	1.84545e-50	PREDICTED similar to Beta heavy chain of outer-arm axonemal dynein ATPase
AAA.454ESTABI.13158	Anopheles gambiae	9.4596e-73	AGAP001672-PA
AAA.454ESTABI.13159	Schistosoma mansoni	1.61769e-22	dynein heavy chain
AAA.454ESTABI.13161	Apis mellifera	2.04734e-12	PREDICTED similar to CG40500-PA.3
AAA.454ESTABI.13163	Strongylocentrotus purpuratus	3.25265e-07	PREDICTED similar to BEIGE partial
AAA.454ESTABI.13164	Homo sapiens	3.95524e-12	beta 13-galactosyltransferase-like
AAA.454ESTABI.13165	Schistosoma mansoni	5.1751e-45	rna-binding protein related
AAA.454ESTABI.13166	Tribolium castaneum	5.68407e-18	PREDICTED similar to CG2938 CG2938-PB
AAA.454ESTABI.13167	Ciona intestinalis	3.52736e-41	PREDICTED similar to dynein axonemal heavy chain 3
AAA.454ESTABI.13168	Branchiostoma floridae	1.1467e-15	hypothetical protein BRAFLDRAFT_118158
AAA.454ESTABI.13169	Schistosoma mansoni	4.95346e-06	hypothetical protein
AAA.454ESTABI.1317	Schistosoma mansoni	3.67602e-12	hypothetical protein
AAA.454ESTABI.13173	Mus musculus	1.45026e-19	retinoblastoma binding protein 4
AAA.454ESTABI.13174	Strongylocentrotus purpuratus	8.65675e-29	PREDICTED similar to fibrosurfin partial
AAA.454ESTABI.13175	Schistosoma mansoni	2.63571e-61	norepinephrine/norepinephrine transporter
AAA.454ESTABI.13176	Schistosoma mansoni	2.8778e-27	DNA repair helicase rad3/xp-d
AAA.454ESTABI.13177	Ciona intestinalis	2.89543e-34	PREDICTED similar to Deleted in lung and esophageal cancer protein 1 (Deleted in lung cancer protein 1) (DLC-1)
AAA.454ESTABI.13178	Ciona intestinalis	1.56283e-43	PREDICTED similar to Deleted in lung and esophageal cancer protein 1 (Deleted in lung cancer protein 1) (DLC-1)
AAA.454ESTABI.13179	Acyrthosiphon pisum	2.01584e-25	PREDICTED similar to dunce CG32498-PO
AAA.454ESTABI.13180	Acyrthosiphon pisum	1.36084e-08	PREDICTED similar to kinesin family member 21A
AAA.454ESTABI.13181	Schistosoma mansoni	8.57751e-65	DNA-directed rna polymerase II subunit
AAA.454ESTABI.13183	Caenorhabditis elegans	1.06176e-21	potassium channel KvQLT family member (kqt-3)
AAA.454ESTABI.13184	Branchiostoma floridae	2.80606e-30	hypothetical protein BRAFLDRAFT_128944
AAA.454ESTABI.13185	Schistosoma mansoni	4.07518e-38	hypothetical protein
AAA.454ESTABI.13186	Schistosoma mansoni	2.24807e-13	hypothetical protein
AAA.454ESTABI.13187	Homo sapiens	5.74398e-28	UBX domain containing 8
AAA.454ESTABI.13188	Branchiostoma floridae	6.65212e-24	hypothetical protein BRAFLDRAFT_86834
AAA.454ESTABI.13189	Branchiostoma floridae	3.03193e-28	hypothetical protein BRAFLDRAFT_219230
AAA.454ESTABI.1319	Ciona intestinalis	7.88739e-13	PREDICTED similar to tumor necrosis factor receptor-associated factor 3
AAA.454ESTABI.13190	Strongylocentrotus purpuratus	6.5574e-15	PREDICTED similar to NK class homeoprotein Nkx-3.2
AAA.454ESTABI.13191	Schistosoma mansoni	3.71251e-126	dynein heavy chain
AAA.454ESTABI.13194	Branchiostoma floridae	2.63363e-14	hypothetical protein BRAFLDRAFT_117976
AAA.454ESTABI.13196	Branchiostoma floridae	2.40968e-24	hypothetical protein BRAFLDRAFT_67999
AAA.454ESTABI.13197	Schistosoma mansoni	2.57706e-95	myst-related protein
AAA.454ESTABI.13198	Anopheles gambiae	5.87918e-12	AGAP004443-PA
AAA.454ESTABI.132	Schistosoma mansoni	2.81833e-18	venom allergen-like (VAL) 26 protein
AAA.454ESTABI.13200	Homo sapiens	2.04182e-50	heat shock 70kDa protein 4-like
AAA.454ESTABI.13202	Mus musculus	1.9769e-28	glutamic acid decarboxylase 1
AAA.454ESTABI.13203	Branchiostoma floridae	7.77624e-17	hypothetical protein BRAFLDRAFT_58194
AAA.454ESTABI.13204	Nasonia vitripennis	7.02489e-55	PREDICTED similar to ENSANGP00000010003
AAA.454ESTABI.13207	Acyrthosiphon pisum	8.58594e-09	PREDICTED similar to scarecrow CG17594-PA
AAA.454ESTABI.13208	Schistosoma mansoni	4.74156e-54	6-phosphofructokinase
AAA.454ESTABI.13211	Schistosoma mansoni	7.99299e-14	high voltage-activated calcium channel cav2b (fragment)
AAA.454ESTABI.13212	Schistosoma mansoni	7.31065e-59	plasma membrane calcium-transporting atpase
AAA.454ESTABI.13214	Tribolium castaneum	2.17053e-30	PREDICTED similar to para sodium channel
AAA.454ESTABI.13215	Schistosoma mansoni	6.70723e-42	kalirin
AAA.454ESTABI.13216	Schistosoma mansoni	2.564e-141	kalirin
AAA.454ESTABI.13219	Mus musculus	1.32385e-24	vasohibin 2
AAA.454ESTABI.1322	Hydra magnipapillata	3.75135e-07	PREDICTED similar to calcium channel voltage-dependent alpha2/delta subunit 1 partial
AAA.454ESTABI.13220	Schistosoma mansoni	1.24213e-22	clasp2 protein
AAA.454ESTABI.13221	Homo sapiens	2.1105e-14	F-box and leucine-rich repeat protein 4
AAA.454ESTABI.13222	Branchiostoma floridae	6.8175e-24	hypothetical protein BRAFLDRAFT_60024
AAA.454ESTABI.13225	Mus musculus	1.00845e-24	patatin-like phospholipase domain containing 7
AAA.454ESTABI.13226	Homo sapiens	5.87648e-23	patatin-like phospholipase domain containing 7 isoform a
AAA.454ESTABI.13227	Schistosoma mansoni	2.95208e-11	carbonic anhydrase II (carbonate dehydratase II)
AAA.454ESTABI.13228	Strongylocentrotus purpuratus	5.81502e-85	PREDICTED similar to NADH dehydrogenase (ubiquinone) Fe-S protein 1 isoform 1
AAA.454ESTABI.1323	Hydra magnipapillata	5.82716e-07	PREDICTED similar to calcium channel voltage-dependent alpha2/delta subunit 1 partial
AAA.454ESTABI.13230	Strongylocentrotus purpuratus	1.30304e-15	PREDICTED similar to dimethylaniline monooxygenase
AAA.454ESTABI.13231	Ciona intestinalis	3.34341e-20	PREDICTED similar to predicted protein
AAA.454ESTABI.13232	Schistosoma mansoni	3.18798e-10	ell related
AAA.454ESTABI.13233	Acyrthosiphon pisum	2.41156e-13	PREDICTED similar to RNA polymerase II elongation factor ELL2
AAA.454ESTABI.13236	Branchiostoma floridae	1.41423e-18	hypothetical protein BRAFLDRAFT_127741
AAA.454ESTABI.13237	Schistosoma mansoni	3.04719e-29	anion exchange protein
AAA.454ESTABI.13238	Tribolium castaneum	2.60435e-67	PREDICTED similar to AGAP002793-PA
AAA.454ESTABI.13239	Mus musculus	3.28938e-08	slit homolog 3
AAA.454ESTABI.1324	Hydra magnipapillata	3.61093e-07	PREDICTED similar to calcium channel voltage-dependent alpha2/delta subunit 1 partial
AAA.454ESTABI.13241	Caenorhabditis elegans	2.48469e-15	Kex-2 Proprotein Convertase family member (kpc-1)
AAA.454ESTABI.13242	Schistosoma mansoni	3.19968e-28	sh3 and multiple ankyrin repeat domains protein 12 (shank12)
AAA.454ESTABI.13243	Mus musculus	3.97999e-15	procollagen type VI alpha 1
AAA.454ESTABI.13244	Schistosoma mansoni	4.29198e-22	Collagen alpha-1(V) chain precursor
AAA.454ESTABI.13245	Anopheles gambiae	9.36412e-14	AGAP009200-PA
AAA.454ESTABI.13246	Schistosoma mansoni	6.7325e-20	hypothetical protein
AAA.454ESTABI.13247	Mus musculus	2.02855e-12	suppression of tumorigenicity 18
AAA.454ESTABI.13248	Branchiostoma floridae	1.66403e-28	hypothetical protein BRAFLDRAFT_164206
AAA.454ESTABI.13249	Hydra magnipapillata	6.23843e-06	PREDICTED similar to predicted protein
AAA.454ESTABI.1325	Hydra magnipapillata	5.68795e-07	PREDICTED similar to calcium channel voltage-dependent alpha2/delta subunit 1 partial
AAA.454ESTABI.13251	Mus musculus	1.02419e-23	PREDICTED similar to Uncharacterized protein KIAA0423 isoform 17
AAA.454ESTABI.13253	Nasonia vitripennis	1.71485e-65	PREDICTED similar to ENSANGP00000013875
AAA.454ESTABI.13256	Branchiostoma floridae	4.97195e-14	hypothetical protein BRAFLDRAFT_237641
AAA.454ESTABI.13257	Mus musculus	1.13652e-43	PREDICTED BTB (POZ) domain containing 2 isoform 3
AAA.454ESTABI.13258	Apis mellifera	2.08202e-29	PREDICTED similar to spindle E CG3158-PA
AAA.454ESTABI.13259	Nasonia vitripennis	3.73221e-25	PREDICTED similar to ATP-dependent RNA helicase
AAA.454ESTABI.1326	Hydra magnipapillata	3.48833e-06	PREDICTED similar to calcium channel voltage-dependent alpha2/delta subunit 1 partial
AAA.454ESTABI.13260	Schistosoma mansoni	1.5784e-47	serine/threonine protein kinase
AAA.454ESTABI.13261	Schistosoma mansoni	2.97474e-09	protein kinase
AAA.454ESTABI.13262	Mus musculus	9.41775e-11	attractin
AAA.454ESTABI.13263	Mus musculus	3.70541e-51	PREDICTED similar to valosin isoform 1
AAA.454ESTABI.13264	Anopheles gambiae	9.20565e-32	AGAP007092-PA
AAA.454ESTABI.13266	Tribolium castaneum	2.38249e-21	PREDICTED similar to CG34340 CG34340-PD
AAA.454ESTABI.13268	Branchiostoma floridae	3.06958e-13	hypothetical protein BRAFLDRAFT_113569
AAA.454ESTABI.1327	Hydra magnipapillata	3.3698e-06	PREDICTED similar to calcium channel voltage-dependent alpha2/delta subunit 1 partial
AAA.454ESTABI.13270	Tribolium castaneum	3.26988e-13	PREDICTED similar to CG31660 CG31660-PC
AAA.454ESTABI.13272	Schistosoma mansoni	8.48849e-41	pyruvate dehydrogenase
AAA.454ESTABI.13273	Strongylocentrotus purpuratus	1.88523e-41	PREDICTED hypothetical protein
AAA.454ESTABI.13275	Strongylocentrotus purpuratus	2.15634e-14	PREDICTED similar to C20orf86
AAA.454ESTABI.13276	Hydra magnipapillata	6.09087e-54	PREDICTED similar to predicted protein isoform 2
AAA.454ESTABI.13277	Branchiostoma floridae	1.18115e-33	hypothetical protein BRAFLDRAFT_124759
AAA.454ESTABI.13278	Schistosoma mansoni	4.61396e-67	serine/threonine protein kinase
AAA.454ESTABI.13279	Branchiostoma floridae	4.59356e-17	hypothetical protein BRAFLDRAFT_231064
AAA.454ESTABI.13280	Acyrthosiphon pisum	1.11441e-28	PREDICTED similar to lethal (2) giant larvae CG2671-PA
AAA.454ESTABI.13281	Schistosoma mansoni	6.85915e-26	chromosome transmission fidelity factor
AAA.454ESTABI.13284	Strongylocentrotus purpuratus	2.34801e-10	PREDICTED hypothetical protein
AAA.454ESTABI.13285	Branchiostoma floridae	1.74652e-15	hypothetical protein BRAFLDRAFT_202710
AAA.454ESTABI.13287	Homo sapiens	1.02743e-17	inositol 145-triphosphate receptor type 3
AAA.454ESTABI.13288	Branchiostoma floridae	5.26041e-37	hypothetical protein BRAFLDRAFT_70263
AAA.454ESTABI.13289	Branchiostoma floridae	8.2141e-35	hypothetical protein BRAFLDRAFT_70263
AAA.454ESTABI.13290	Branchiostoma floridae	1.12251e-34	hypothetical protein BRAFLDRAFT_70263
AAA.454ESTABI.13291	Tribolium castaneum	3.90184e-105	PREDICTED similar to Inositol 145-tris-phosphate receptor CG1063-PA
AAA.454ESTABI.13292	Tribolium castaneum	2.1509e-119	PREDICTED similar to Inositol 145-tris-phosphate receptor CG1063-PA
AAA.454ESTABI.13293	Schistosoma mansoni	1.83396e-10	hypothetical protein
AAA.454ESTABI.13294	Branchiostoma floridae	1.11814e-21	hypothetical protein BRAFLDRAFT_206003
AAA.454ESTABI.13295	Strongylocentrotus purpuratus	2.6175e-30	PREDICTED hypothetical protein
AAA.454ESTABI.13296	Branchiostoma floridae	7.25913e-96	hypothetical protein BRAFLDRAFT_98927
AAA.454ESTABI.13297	Mus musculus	1.45001e-18	sperm associated antigen 9 isoform 1
AAA.454ESTABI.13299	Apis mellifera	2.23409e-11	PREDICTED similar to no mechanoreceptor potential C CG11020-PB isoform B
AAA.454ESTABI.133	Hydra magnipapillata	2.67028e-34	PREDICTED similar to HrTT-1-like partial
AAA.454ESTABI.13302	Branchiostoma floridae	1.63924e-22	hypothetical protein BRAFLDRAFT_129259
AAA.454ESTABI.13305	Strongylocentrotus purpuratus	1.61558e-25	PREDICTED similar to Leucine rich repeat containing 45
AAA.454ESTABI.13306	Schistosoma mansoni	2.85738e-19	hypothetical protein
AAA.454ESTABI.13307	Anopheles gambiae	2.09503e-30	AGAP008559-PA
AAA.454ESTABI.13308	Schistosoma mansoni	1.44783e-17	histone H4
AAA.454ESTABI.13309	Schistosoma mansoni	3.27847e-58	tyrosine kinase
AAA.454ESTABI.13310	Branchiostoma floridae	3.57824e-14	hypothetical protein BRAFLDRAFT_129894
AAA.454ESTABI.13311	Branchiostoma floridae	1.11821e-10	hypothetical protein BRAFLDRAFT_85013
AAA.454ESTABI.13312	Ciona intestinalis	1.25936e-16	PREDICTED similar to SCRaMblase (phospholipid scramblase) family member (scrm-1)
AAA.454ESTABI.13313	Schistosoma mansoni	8.34352e-34	innexin
AAA.454ESTABI.13314	Branchiostoma floridae	2.93398e-08	hypothetical protein BRAFLDRAFT_64960
AAA.454ESTABI.13315	Nasonia vitripennis	9.38706e-13	PREDICTED similar to poly(ADP-ribose) polymerase
AAA.454ESTABI.13316	Schistosoma mansoni	1.1354e-21	tyrosine kinase
AAA.454ESTABI.13317	Strongylocentrotus purpuratus	1.81259e-07	PREDICTED similar to v-erb-a erythroblastic leukemia viral oncogene homolog 4 isoform JM-a/CVT-2 precursor
AAA.454ESTABI.13318	Branchiostoma floridae	8.62684e-24	hypothetical protein BRAFLDRAFT_232762
AAA.454ESTABI.13319	Ciona intestinalis	4.9655e-19	PREDICTED similar to TPR repeat-containing protein C12orf30 (p120)
AAA.454ESTABI.13320	Branchiostoma floridae	1.468e-53	hypothetical protein BRAFLDRAFT_249063
AAA.454ESTABI.13321	Anopheles gambiae	7.23534e-107	AGAP000017-PA
AAA.454ESTABI.13322	Hydra magnipapillata	7.14785e-68	PREDICTED similar to predicted protein
AAA.454ESTABI.13324	Homo sapiens	7.40914e-110	selective LIM binding factor homolog
AAA.454ESTABI.13325	Ciona intestinalis	2.82811e-30	PREDICTED similar to Solute carrier family 13 (sodium-dependent dicarboxylate transporter) member 2
AAA.454ESTABI.13327	Branchiostoma floridae	2.33877e-34	hypothetical protein BRAFLDRAFT_126223
AAA.454ESTABI.13328	Schistosoma mansoni	1.28799e-90	serine/threonine protein kinase
AAA.454ESTABI.13329	Schistosoma mansoni	1.46094e-20	camp-specific 35-cyclic phosphodiesterase
AAA.454ESTABI.13330	Schistosoma mansoni	2.5314e-81	ubiquitously transcribed sex (X/Y) chromosome tetratricopeptide repeat protein-related
AAA.454ESTABI.13334	Mus musculus	3.11564e-12	dystrobrevin alpha isoform 1
AAA.454ESTABI.13335	Schistosoma mansoni	1.44142e-81	multidrug resistance protein
AAA.454ESTABI.13336	Mus musculus	1.85701e-11	ubiquitin specific protease 33 isoform 2
AAA.454ESTABI.13337	Schistosoma mansoni	7.19502e-40	zinc finger protein
AAA.454ESTABI.13338	Schistosoma mansoni	1.42981e-25	nephrin
AAA.454ESTABI.1334	Schistosoma mansoni	2.0132e-19	hypothetical protein
AAA.454ESTABI.13340	Schistosoma mansoni	1.70451e-22	nephrin
AAA.454ESTABI.13341	Schistosoma mansoni	1.03867e-21	hypothetical protein
AAA.454ESTABI.13342	Drosophila melanogaster	2.75795e-68	calcineurin A at 14F isoform B
AAA.454ESTABI.13343	Strongylocentrotus purpuratus	3.88971e-18	PREDICTED similar to Leucine rich repeat containing 56 partial
AAA.454ESTABI.13344	Mus musculus	2.01814e-06	alpha-2-macroglobulin
AAA.454ESTABI.13345	Schistosoma mansoni	1.83429e-94	hypothetical protein
AAA.454ESTABI.13346	Brugia malayi	1.1072e-18	GH25683p
AAA.454ESTABI.13347	Branchiostoma floridae	1.52e-21	hypothetical protein BRAFLDRAFT_125552
AAA.454ESTABI.13348	Schistosoma mansoni	9.92827e-40	talin
AAA.454ESTABI.13349	Schistosoma mansoni	1.37757e-29	talin
AAA.454ESTABI.1335	Schistosoma mansoni	5.04016e-33	hypothetical protein
AAA.454ESTABI.13350	Schistosoma mansoni	5.61686e-23	talin
AAA.454ESTABI.13351	Schistosoma mansoni	6.41252e-103	helicase
AAA.454ESTABI.13353	Schistosoma mansoni	3.10636e-24	high voltage-activated calcium channel cav2b (fragment)
AAA.454ESTABI.13354	Homo sapiens	2.68281e-28	epidermal growth factor receptor pathway substrate 15 isoform A
AAA.454ESTABI.13355	Ciona intestinalis	1.22274e-19	PREDICTED axonemal outer arm dynein intermediate chain 2
AAA.454ESTABI.13357	Schistosoma mansoni	1.38488e-12	exocyst complex component sec6 5' fragment
AAA.454ESTABI.13358	Strongylocentrotus purpuratus	3.97146e-36	PREDICTED similar to Sec6 protein partial
AAA.454ESTABI.1336	Schistosoma mansoni	1.94986e-27	hypothetical protein
AAA.454ESTABI.13360	Branchiostoma floridae	8.7277e-24	hypothetical protein BRAFLDRAFT_265402
AAA.454ESTABI.13361	Branchiostoma floridae	2.17945e-56	hypothetical protein BRAFLDRAFT_265402
AAA.454ESTABI.13362	Apis mellifera	1.29818e-77	PREDICTED similar to tripartite motif protein 37
AAA.454ESTABI.13363	Homo sapiens	4.41789e-17	solute carrier family 13 member 5 isoform b
AAA.454ESTABI.13364	Strongylocentrotus purpuratus	4.31626e-07	PREDICTED similar to Solute carrier family 13 (sodium-dependent dicarboxylate transporter) member 2
AAA.454ESTABI.13365	Hydra magnipapillata	1.09028e-12	PREDICTED similar to sodium/dicarboxylate cotransporter NaDC-2
AAA.454ESTABI.13366	Schistosoma mansoni	1.25465e-06	myocardin-related transcription factor
AAA.454ESTABI.13369	Schistosoma mansoni	6.07889e-17	calcium-activated potassium channel
AAA.454ESTABI.1337	Nasonia vitripennis	3.50527e-06	PREDICTED similar to SD08128p
AAA.454ESTABI.13371	Branchiostoma floridae	1.779e-36	hypothetical protein BRAFLDRAFT_88024
AAA.454ESTABI.13372	Branchiostoma floridae	1.26566e-21	hypothetical protein BRAFLDRAFT_282854
AAA.454ESTABI.13373	Ciona intestinalis	8.88107e-29	PREDICTED similar to predicted protein
AAA.454ESTABI.13374	Hydra magnipapillata	3.18201e-76	PREDICTED similar to predicted protein
AAA.454ESTABI.13375	Brugia malayi	2.56692e-97	Polypeptide N-acetylgalactosaminyltransferase 3
AAA.454ESTABI.13377	Schistosoma mansoni	7.36264e-81	serine/threonine protein kinase
AAA.454ESTABI.13378	Schistosoma mansoni	1.13468e-23	protein kinase
AAA.454ESTABI.13379	Schistosoma mansoni	1.95806e-07	protein kinase
AAA.454ESTABI.1338	Branchiostoma floridae	7.05766e-49	hypothetical protein BRAFLDRAFT_203295
AAA.454ESTABI.13380	Schistosoma mansoni	1.03391e-24	vacuolar ATP synthase subunit h
AAA.454ESTABI.13381	Mus musculus	1.60105e-09	fibrillin 1
AAA.454ESTABI.13382	Branchiostoma floridae	1.04468e-23	hypothetical protein BRAFLDRAFT_118353
AAA.454ESTABI.13383	Strongylocentrotus purpuratus	7.87058e-33	PREDICTED similar to diacylglycerol kinase
AAA.454ESTABI.13384	Homo sapiens	1.14841e-20	diacylglycerol kinase iota
AAA.454ESTABI.13385	Schistosoma mansoni	6.38787e-15	P30 dbc protein
AAA.454ESTABI.13386	Homo sapiens	2.08754e-29	macrophage expressed gene 1
AAA.454ESTABI.13389	Mus musculus	5.39286e-26	RAB35 member RAS oncogene family
AAA.454ESTABI.1339	Branchiostoma floridae	8.82809e-49	hypothetical protein BRAFLDRAFT_203295
AAA.454ESTABI.13390	Schistosoma mansoni	1.30057e-74	diacylglycerol kinase theta
AAA.454ESTABI.13391	Branchiostoma floridae	2.90889e-56	hypothetical protein BRAFLDRAFT_276908
AAA.454ESTABI.13392	Schistosoma mansoni	2.24941e-17	phosphatidylinositol-45-bisphosphate 3-kinase catalytic subunit alpha PI3K
AAA.454ESTABI.13393	Homo sapiens	5.49832e-13	solute carrier family 18 (vesicular monoamine) member 2
AAA.454ESTABI.13394	Schistosoma mansoni	2.59656e-28	vesicular amine transporter
AAA.454ESTABI.13395	Anopheles gambiae	9.57158e-31	AGAP004476-PA
AAA.454ESTABI.13396	Homo sapiens	1.07756e-18	F-box and WD-40 domain protein 10
AAA.454ESTABI.13397	Schistosoma mansoni	1.67744e-19	filamin
AAA.454ESTABI.13398	Tribolium castaneum	5.41438e-36	PREDICTED similar to integrator complex subunit 2
AAA.454ESTABI.13399	Caenorhabditis elegans	1.4679e-18	potassium channel KvQLT family member (kqt-3)
AAA.454ESTABI.1340	Tribolium castaneum	5.57906e-40	PREDICTED similar to CG9467 CG9467-PA
AAA.454ESTABI.13400	Strongylocentrotus purpuratus	4.36507e-11	PREDICTED similar to ankyrin 23/unc44
AAA.454ESTABI.13401	Hydra magnipapillata	7.60191e-21	PREDICTED similar to ankyrin repeat protein
AAA.454ESTABI.13402	Strongylocentrotus purpuratus	2.83694e-11	PREDICTED similar to ankyrin 23/unc44 partial
AAA.454ESTABI.13403	Strongylocentrotus purpuratus	1.40061e-13	PREDICTED similar to ankyrin 23/unc44 partial
AAA.454ESTABI.13404	Nasonia vitripennis	3.12055e-29	PREDICTED similar to laminin gamma 1 chain
AAA.454ESTABI.13405	Tribolium castaneum	7.27589e-34	PREDICTED similar to laminin gamma 1 chain
AAA.454ESTABI.13406	Anopheles gambiae	8.58734e-53	laminin gamma 1 (AGAP007629-PB)
AAA.454ESTABI.13407	Schistosoma mansoni	1.0021e-27	laminin gamma-1 chain
AAA.454ESTABI.13408	Mus musculus	1.69488e-27	REV1-like
AAA.454ESTABI.13409	Strongylocentrotus purpuratus	1.28999e-19	PREDICTED hypothetical protein partial
AAA.454ESTABI.1341	Tribolium castaneum	7.56599e-40	PREDICTED similar to CG9467 CG9467-PA
AAA.454ESTABI.13410	Homo sapiens	7.29085e-09	bromodomain PHD finger transcription factor isoform 2
AAA.454ESTABI.13411	Mus musculus	9.17966e-38	adrenergic receptor kinase beta 2 isoform 1
AAA.454ESTABI.13412	Drosophila melanogaster	3.6228e-22	calcineurin A1
AAA.454ESTABI.13414	Schistosoma mansoni	3.61499e-62	helicase
AAA.454ESTABI.13415	Schistosoma mansoni	6.96756e-18	malate dehydrogenase
AAA.454ESTABI.13416	Branchiostoma floridae	1.75802e-113	hypothetical protein BRAFLDRAFT_129598
AAA.454ESTABI.13417	Apis mellifera	9.36412e-35	PREDICTED similar to ubiquitin specific protease 34
AAA.454ESTABI.13418	Ciona intestinalis	6.70928e-42	PREDICTED similar to predicted protein
AAA.454ESTABI.13419	Strongylocentrotus purpuratus	7.31137e-31	PREDICTED hypothetical protein
AAA.454ESTABI.1342	Nasonia vitripennis	1.06412e-54	PREDICTED similar to GA21809-PA
AAA.454ESTABI.13420	Schistosoma mansoni	2.86251e-99	hypothetical protein
AAA.454ESTABI.13421	Strongylocentrotus purpuratus	4.9458e-119	PREDICTED similar to axonemal dynein heavy chain
AAA.454ESTABI.13422	Strongylocentrotus purpuratus	3.38219e-12	PREDICTED hypothetical protein
AAA.454ESTABI.13423	Schistosoma mansoni	1.64856e-123	dynein heavy chain 3' fragment
AAA.454ESTABI.13424	Schistosoma mansoni	3.50397e-110	dynein heavy chain 3' fragment
AAA.454ESTABI.13425	Schistosoma mansoni	4.43921e-117	dynein heavy chain 3' fragment
AAA.454ESTABI.13426	Schistosoma mansoni	3.28608e-55	protein kinase
AAA.454ESTABI.13427	Drosophila melanogaster	4.56069e-96	bent isoform G
AAA.454ESTABI.13428	Branchiostoma floridae	3.38219e-12	hypothetical protein BRAFLDRAFT_75498
AAA.454ESTABI.13429	Schistosoma mansoni	3.46389e-40	glycosyltransferase 14 family member
AAA.454ESTABI.1343	Nasonia vitripennis	1.86987e-64	PREDICTED similar to GA21809-PA
AAA.454ESTABI.13430	Schistosoma mansoni	4.66556e-53	protein kinase
AAA.454ESTABI.13431	Schistosoma mansoni	3.13594e-26	protein kinase
AAA.454ESTABI.13432	Schistosoma mansoni	1.0338e-67	helicase
AAA.454ESTABI.13433	Schistosoma mansoni	1.43824e-75	helicase
AAA.454ESTABI.13434	Strongylocentrotus purpuratus	3.04446e-13	PREDICTED similar to Alpl-prov protein
AAA.454ESTABI.13435	Acyrthosiphon pisum	2.6965e-16	PREDICTED similar to TIP120 protein
AAA.454ESTABI.13436	Homo sapiens	1.67182e-38	TBP-interacting protein isoform 2
AAA.454ESTABI.13437	Hydra magnipapillata	2.73643e-40	PREDICTED similar to Neutral alpha-glucosidase AB partial
AAA.454ESTABI.13438	Schistosoma mansoni	8.84383e-33	hypothetical protein
AAA.454ESTABI.13439	Tribolium castaneum	4.74197e-06	PREDICTED similar to CG16718 CG16718-PA
AAA.454ESTABI.1344	Nasonia vitripennis	6.33842e-46	PREDICTED similar to GA21809-PA
AAA.454ESTABI.13440	Branchiostoma floridae	6.76244e-16	hypothetical protein BRAFLDRAFT_232859
AAA.454ESTABI.13441	Mus musculus	4.66275e-22	transmembrane protein 16D
AAA.454ESTABI.13442	Nasonia vitripennis	1.50396e-28	PREDICTED similar to conserved hypothetical protein
AAA.454ESTABI.13445	Strongylocentrotus purpuratus	4.86306e-10	PREDICTED similar to GPI ethanolamine phosphate transferase 1 (Phosphatidylinositol-glycan biosynthesis class N protein) (PIG-N) partial
AAA.454ESTABI.13446	Strongylocentrotus purpuratus	7.79167e-28	PREDICTED similar to GPI ethanolamine phosphate transferase 1 (Phosphatidylinositol-glycan biosynthesis class N protein) (PIG-N)
AAA.454ESTABI.13447	Mus musculus	2.97541e-32	phosphatidylinositol glycan anchor biosynthesis class N
AAA.454ESTABI.1345	Nasonia vitripennis	1.20972e-55	PREDICTED similar to GA21809-PA
AAA.454ESTABI.13450	Schistosoma mansoni	3.15872e-26	ephrin receptor
AAA.454ESTABI.13451	Strongylocentrotus purpuratus	4.89763e-11	PREDICTED similar to calcium-activated potassium channel alpha subunit
AAA.454ESTABI.13452	Branchiostoma floridae	2.58648e-39	hypothetical protein BRAFLDRAFT_198934
AAA.454ESTABI.13453	Branchiostoma floridae	5.53245e-26	hypothetical protein BRAFLDRAFT_198934
AAA.454ESTABI.13454	Apis mellifera	3.7929e-32	PREDICTED similar to ankyrin repeat domain 28
AAA.454ESTABI.13456	Strongylocentrotus purpuratus	1.39701e-97	PREDICTED similar to ENSANGP00000003616
AAA.454ESTABI.13457	Schistosoma mansoni	8.52984e-47	filamin
AAA.454ESTABI.13458	Strongylocentrotus purpuratus	4.67078e-36	PREDICTED similar to ENSANGP00000003616
AAA.454ESTABI.13459	Ciona intestinalis	9.68837e-19	PREDICTED similar to filamin A alpha (predicted) partial
AAA.454ESTABI.1346	Hydra magnipapillata	1.80931e-09	PREDICTED similar to predicted protein
[truncated: 13,002 more rows]
