# Supplementary material for: A Dual Platform Approach to Transcript Discovery for the Planarian Schmidtea Mediterranea to Establish RNAseq for Stem Cell and Regeneration Biology
Source: PLoS One. 2010 Dec 14;5(12):e15617. doi: 10.1371/journal.pone.0015617 (PMC3001875; doi:10.1371/journal.pone.0015617)
Supplement: Dataset S7 — The data file detailing all of the GO and PFAM annotations of the Sm454ESTABI dataset. (TXT) [file pone.0015617.s007.txt]

AAA.454ESTABI.19	cellular process,response to other organism
AAA.454ESTABI.21	primary metabolic process,cellular macromolecule metabolic process,protein phosphatase regulator activity,chromatin assembly or disassembly,perinuclear region of cytoplasm,nucleosome organization,endoplasmic reticulum,nucleus,nucleosome assembly
AAA.454ESTABI.22	ligase activity,positive regulation of macromolecule biosynthetic process,transcription regulator activity,protein ubiquitination,regulation of protein kinase cascade,positive regulation of cellular biosynthetic process,regulation of production of molecular mediator of immune response,regulation of apoptosis,proteolysis involved in cellular protein catabolic process,positive regulation of cytokin…
AAA.454ESTABI.24	binding,cellular process
AAA.454ESTABI.25	ligase activity,positive regulation of macromolecule biosynthetic process,transcription regulator activity,protein ubiquitination,regulation of protein kinase cascade,positive regulation of cellular biosynthetic process,regulation of production of molecular mediator of immune response,regulation of apoptosis,proteolysis involved in cellular protein catabolic process,positive regulation of cytokin…
AAA.454ESTABI.30	spliceosome assembly
AAA.454ESTABI.32	spliceosome assembly
AAA.454ESTABI.33	nucleic acid binding,hemopoietic or lymphoid organ development,protein binding,nuclear mRNA splicing, via spliceosome,ribonucleoprotein complex assembly,nucleus
AAA.454ESTABI.55	positive regulation of macromolecule biosynthetic process,post-translational protein modification,immune response,cell part,regulation of immune system process,positive regulation of cellular biosynthetic process,organ development,signal transduction,protein binding,regulation of cytokine production,regulation of response to stimulus,regulation of transcription
AAA.454ESTABI.56	positive regulation of macromolecule biosynthetic process,positive regulation of molecular function,regulation of immune response,regulation of signal transduction,protein ubiquitination,protein kinase cascade,positive regulation of cellular biosynthetic process,regulation of apoptosis,organ development,positive regulation of immune system process,cell differentiation,regulation of cytokine produ…
AAA.454ESTABI.57	positive regulation of molecular function,regulation of cellular biosynthetic process,regulation of immune response,regulation of signal transduction,regulation of macromolecule biosynthetic process,protein ubiquitination,protein kinase cascade,regulation of apoptosis,organ development,positive regulation of immune system process,regulation of primary metabolic process,cellular macromolecule bios…
AAA.454ESTABI.58	post-translational protein modification,immune response,regulation of cellular biosynthetic process,cell part,regulation of macromolecule biosynthetic process,regulation of immune system process,organ development,signal transduction,protein binding,cellular macromolecule biosynthetic process,regulation of cytokine production,regulation of response to stimulus,positive regulation of cellular proce…
AAA.454ESTABI.59	post-translational protein modification,immune response,cell part,regulation of immune system process,organ development,regulation of macromolecule metabolic process,regulation of cellular metabolic process,protein binding,positive regulation of cellular process,regulation of multicellular organismal process
AAA.454ESTABI.60	protein binding,Golgi apparatus part,establishment of localization in cell,chromosome organization,microtubule,microtubule motor activity,kinetochore binding,mitosis,chromosome segregation,positive regulation of protein kinase activity,nucleus
AAA.454ESTABI.76	intracellular organelle,transport,multicellular organismal process,membrane
AAA.454ESTABI.77	intracellular organelle,transport,multicellular organismal process,membrane
AAA.454ESTABI.78	zinc ion transmembrane transporter activity,transmembrane transport,positive regulation of growth rate,binding,oviposition,embryonic development ending in birth or egg hatching,Golgi membrane,cation transport,cation transmembrane transporter activity
AAA.454ESTABI.79	zinc ion transmembrane transporter activity,transmembrane transport,positive regulation of growth rate,oviposition,embryonic development ending in birth or egg hatching,Golgi membrane,cation transport,cation transmembrane transporter activity
AAA.454ESTABI.80	ion transport,cation transmembrane transporter activity,multicellular organismal process,intracellular organelle part,membrane,Golgi apparatus,transmembrane transport
AAA.454ESTABI.98	monooxygenase activity,oxidoreductase activity, acting on paired donors, with incorporation or reduction of molecular oxygen,membrane,endoplasmic reticulum,electron carrier activity
AAA.454ESTABI.99	monooxygenase activity,electron carrier activity
AAA.454ESTABI.100	monooxygenase activity,cellular metabolic process,oxidoreductase activity, acting on paired donors, with incorporation or reduction of molecular oxygen,membrane,primary metabolic process,endoplasmic reticulum,electron carrier activity
AAA.454ESTABI.101	monooxygenase activity,oxidoreductase activity, acting on paired donors, with incorporation or reduction of molecular oxygen,membrane,endoplasmic reticulum,electron carrier activity
AAA.454ESTABI.110	protein polyubiquitination,negative regulation of neuron differentiation,nuclear speck,lipid biosynthetic process,ubiquitin-ubiquitin ligase activity,spliceosome assembly,inner cell mass cell proliferation,spliceosomal complex,identical protein binding,positive regulation of astrocyte differentiation,lipid particle
AAA.454ESTABI.111	positive regulation of I-kappaB kinase/NF-kappaB cascade,protein binding,kinase activity,protein amino acid autophosphorylation,cell part,protein kinase activity,protein amino acid phosphorylation
AAA.454ESTABI.114	response to virus,defense response,cytosol,nucleoside-triphosphatase activity,protein binding,nucleotide binding,regulation of cellular process,receptor-mediated endocytosis,nucleus,GTPase activity,GTP binding
AAA.454ESTABI.115	system development,protein binding,learning or memory,cellularization,reproductive cellular process,cell part,male courtship behavior,cell development,endocytosis,regulation of cellular process,gamete generation,GTP binding,GTPase activity
AAA.454ESTABI.116	response to virus,defense response,cytosol,nucleoside-triphosphatase activity,protein binding,nucleotide binding,regulation of cellular process,receptor-mediated endocytosis,nucleus,GTPase activity,GTP binding
AAA.454ESTABI.117	system development,learning or memory,cellularization,reproductive cellular process,male courtship behavior,cell development,endocytosis,regulation of cellular process,gamete generation,binding,GTP binding,GTPase activity
AAA.454ESTABI.118	DNA binding,regulation of transcription, DNA-dependent
AAA.454ESTABI.119	DNA binding,regulation of transcription, DNA-dependent
AAA.454ESTABI.120	DNA binding,regulation of transcription, DNA-dependent
AAA.454ESTABI.121	DNA binding,regulation of transcription, DNA-dependent
AAA.454ESTABI.123	transmembrane transport
AAA.454ESTABI.150	binding,intracellular,nuclear mRNA splicing, via spliceosome,regulation of cellular process,multicellular organismal development,anatomical structure morphogenesis,nucleic acid binding
AAA.454ESTABI.151	binding,intracellular,nuclear mRNA splicing, via spliceosome,regulation of cellular process,multicellular organismal development,anatomical structure morphogenesis,nucleic acid binding
AAA.454ESTABI.152	microtubule organizing center,organelle organization,binding,protein complex,nuclear chromosome,cell cycle process,chromosome, centromeric region,microtubule-based process,condensed chromosome,spindle
AAA.454ESTABI.153	binding
AAA.454ESTABI.154	RNA binding,axon extension,determination of adult lifespan,ATP-dependent helicase activity,male courtship behavior, veined wing generated song production,chromatin,X chromosome located dosage compensation complex, transcription activating,dosage compensation complex assembly during dosage compensation by hyperactivation of X chromosome
AAA.454ESTABI.155	integral to membrane
AAA.454ESTABI.156	cellular protein metabolic process,hydrolase activity
AAA.454ESTABI.178	binding,nucleus,mitosis
AAA.454ESTABI.179	binding,nucleus,mitosis
AAA.454ESTABI.180	binding,nucleus,mitosis
AAA.454ESTABI.185	RNA binding,regulation of alternative nuclear mRNA splicing, via spliceosome,nuclear mRNA 5'-splice site recognition,regulation of transcription,RS domain binding,negative regulation of nuclear mRNA splicing, via spliceosome,nucleotide binding,cytoplasmic transport,mRNA export from nucleus,unfolded protein binding,nucleoplasm,cytoplasm,assembly of spliceosomal tri-snRNP,nucleic acid binding
AAA.454ESTABI.186	RNA binding,regulation of alternative nuclear mRNA splicing, via spliceosome,nuclear mRNA 5'-splice site recognition,regulation of transcription,RS domain binding,negative regulation of nuclear mRNA splicing, via spliceosome,nucleotide binding,cytoplasmic transport,mRNA export from nucleus,unfolded protein binding,nucleoplasm,cytoplasm,assembly of spliceosomal tri-snRNP,nucleic acid binding
AAA.454ESTABI.187	RNA binding,regulation of alternative nuclear mRNA splicing, via spliceosome,nuclear mRNA 5'-splice site recognition,RS domain binding,negative regulation of nuclear mRNA splicing, via spliceosome,cytoplasmic transport,unfolded protein binding,nucleoplasm,assembly of spliceosomal tri-snRNP,nucleic acid binding
AAA.454ESTABI.188	nucleic acid binding,regulation of alternative nuclear mRNA splicing, via spliceosome,nuclear mRNA 5'-splice site recognition,negative regulation of nuclear mRNA splicing, via spliceosome,protein binding,cytoplasmic transport,nucleoplasm
AAA.454ESTABI.196	multicellular organismal process,single fertilization,cAMP-dependent protein kinase regulator activity
AAA.454ESTABI.197	reproductive process,sexual reproduction,cAMP-dependent protein kinase regulator activity
AAA.454ESTABI.198	reproductive process,regulation of cellular process,sexual reproduction,cAMP-dependent protein kinase regulator activity
AAA.454ESTABI.199	binding
AAA.454ESTABI.200	phagocytosis, engulfment
AAA.454ESTABI.201	phagocytosis, engulfment
AAA.454ESTABI.205	cell-cell junction,gap junction
AAA.454ESTABI.206	protein binding,multicellular organismal development,intracellular membrane-bounded organelle,cellular component organization,regulation of cellular process,cytoplasmic part,myosin complex
AAA.454ESTABI.222	angiogenesis,neural tube formation,MAP kinase kinase activity,protein binding,transforming growth factor beta receptor signaling pathway,immune response,notum morphogenesis,dorsal closure,positive regulation of I-kappaB kinase/NF-kappaB cascade,JUN kinase kinase kinase activity,positive regulation of JNK cascade,activation of JNKK activity,I-kappaB phosphorylation,defense response,negative regula…
AAA.454ESTABI.236	histone H3-K14 acetylation,histone H4-K12 acetylation,histone H2A acetylation,nucleolus,histone H4-K5 acetylation,MOZ/MORF histone acetyltransferase complex,NuA4 histone acetyltransferase complex,protein binding,histone H4-K8 acetylation,histone H4-K16 acetylation,transcription
AAA.454ESTABI.238	scab formation,negative regulation of transcription from RNA polymerase II promoter,antennal development,sensory organ precursor cell fate determination,lymph gland crystal cell differentiation,RNA polymerase II transcription factor activity,positive regulation of compound eye retinal cell programmed cell death,sequence-specific DNA binding,compound eye cone cell differentiation,transcription fac…
AAA.454ESTABI.245	ubiquitin thiolesterase activity
AAA.454ESTABI.247	axon extension
AAA.454ESTABI.248	spectrin-associated cytoskeleton,transport,system development,cell morphogenesis,biological regulation,cell development,cytoskeletal adaptor activity,spectrin binding,plasma membrane
AAA.454ESTABI.250	binding,cell adhesion
AAA.454ESTABI.251	binding,cell adhesion
AAA.454ESTABI.252	multicellular organismal development,cytochrome-c oxidase activity
AAA.454ESTABI.254	binding,mRNA processing,nucleoplasm
AAA.454ESTABI.259	integral to membrane
AAA.454ESTABI.266	cysteine-type endopeptidase activity,calcium-dependent cysteine-type endopeptidase activity,intracellular
AAA.454ESTABI.267	filamentous growth,intracellular part,ascospore formation,response to stimulus,nucleoside-triphosphatase regulator activity,protein serine/threonine kinase activity,intracellular signaling cascade,cell cycle process,cellular component organization,enzyme binding,protein kinase activity,protein amino acid phosphorylation,catalytic activity
AAA.454ESTABI.268	regulation of transcription from RNA polymerase II promoter,nucleolus,transcription factor complex,single-stranded DNA binding,transcription coactivator activity,DNA binding,regulation of transcription, DNA-dependent
AAA.454ESTABI.273	integral to membrane
AAA.454ESTABI.278	Ras protein signal transduction,determination of anterior/posterior axis, embryo,tracheal outgrowth, open tracheal system,imaginal disc-derived wing morphogenesis,protein binding,cytoplasm,apical part of cell,plasma membrane
AAA.454ESTABI.296	regulation of transcription from RNA polymerase II promoter,histone binding,transcription factor binding,nucleus
AAA.454ESTABI.297	regulation of transcription from RNA polymerase II promoter,histone binding,transcription factor binding,nucleus
AAA.454ESTABI.303	apical plasma membrane,cell-cell adhesion,cell cortex,Notch receptor processing,wing disc dorsal/ventral pattern formation,intracellular signaling cascade
AAA.454ESTABI.305	nucleus,mushroom body development
AAA.454ESTABI.306	nucleus,mushroom body development
AAA.454ESTABI.320	protein binding,mitochondrial nucleoid
AAA.454ESTABI.321	protein binding,mitochondrial nucleoid
AAA.454ESTABI.324	methyltransferase activity
AAA.454ESTABI.325	adenylate kinase activity,cell cycle arrest,ATP metabolic process,plasma membrane,protein binding,ATP binding,nucleus,cytosol,mitochondrion,nucleoside kinase activity,nucleobase, nucleoside, nucleotide and nucleic acid metabolic process
AAA.454ESTABI.326	protein amino acid phosphorylation,protein binding,nucleotide binding,protein kinase activity,metal ion binding,nuclear part,signal transduction,regulation of transcription,response to stress,intracellular non-membrane-bounded organelle,plasma membrane,cytoplasmic part,cell cycle
AAA.454ESTABI.327	intracellular membrane-bounded organelle,transferase activity,intracellular organelle part,protein binding,cytoplasmic part,regulation of cellular process,plasma membrane,protein kinase activity,protein amino acid phosphorylation
AAA.454ESTABI.328	protein heterodimerization activity,cytoplasm,nucleus,nucleotide binding,GTP binding,intracellular
AAA.454ESTABI.331	mRNA binding,spliceosomal complex,regulation of alternative nuclear mRNA splicing, via spliceosome,mRNA splice site selection,chromatin,protein binding,nucleotide binding,omega speckle,nucleic acid binding
AAA.454ESTABI.332	mRNA binding,spliceosomal complex,regulation of alternative nuclear mRNA splicing, via spliceosome,mRNA splice site selection,chromatin,protein binding,nucleotide binding,omega speckle,nucleic acid binding
AAA.454ESTABI.334	negative regulation of interleukin-8 biosynthetic process,immune response,positive regulation of translation,Bcl3/NF-kappaB2 complex,negative regulation of transcription,transcription factor binding,positive regulation of transcription,DNA damage response, signal transduction by p53 class mediator resulting in induction of apoptosis,response to UV-C,protein import into nucleus, translocation,regu…
AAA.454ESTABI.335	negative regulation of interleukin-8 biosynthetic process,immune response,positive regulation of translation,Bcl3/NF-kappaB2 complex,negative regulation of transcription,transcription factor binding,positive regulation of transcription,DNA damage response, signal transduction by p53 class mediator resulting in induction of apoptosis,response to UV-C,protein import into nucleus, translocation,regu…
AAA.454ESTABI.336	RNA binding,regulation of alternative nuclear mRNA splicing, via spliceosome,nuclear mRNA 5'-splice site recognition,regulation of transcription,RS domain binding,negative regulation of nuclear mRNA splicing, via spliceosome,cytoplasmic transport,mRNA export from nucleus,unfolded protein binding,nucleoplasm,cytoplasm,assembly of spliceosomal tri-snRNP,nucleic acid binding
AAA.454ESTABI.340	membrane-bounded organelle,protein binding,axon,ciliary rootlet,cytoplasmic vesicle,cytosol,kinesin complex,axon cargo transport,microtubule motor activity
AAA.454ESTABI.342	ligase activity,positive regulation of macromolecule biosynthetic process,transcription regulator activity,protein ubiquitination,regulation of protein kinase cascade,positive regulation of cellular biosynthetic process,regulation of production of molecular mediator of immune response,regulation of apoptosis,proteolysis involved in cellular protein catabolic process,positive regulation of cytokin…
AAA.454ESTABI.343	protein binding
AAA.454ESTABI.346	protein binding,transcription factor activity,epithelial cell differentiation,positive regulation of transcription, DNA-dependent,nucleus,regulation of transcription, DNA-dependent
AAA.454ESTABI.347	cytoplasm,protein binding
AAA.454ESTABI.352	membrane,integral to membrane
AAA.454ESTABI.354	DNA binding
AAA.454ESTABI.356	chemosensory behavior,induction of apoptosis,zinc ion binding,signal transducer activity,chemotaxis,enzyme binding,protein tyrosine kinase activity,ATP binding,regulation of peptidyl-tyrosine phosphorylation,neurotransmitter secretion,positive regulation of locomotion,intracellular signaling cascade,calcium-independent protein kinase C activity,cytoplasm,nucleus,plasma membrane,protein kinase act…
AAA.454ESTABI.369	steroid metabolic process,transmembrane transporter activity,regulation of transcription from RNA polymerase II promoter,phospholipid transfer to membrane,apical plasma membrane,phospholipid-translocating ATPase activity,photoreceptor cell maintenance,organelle organization,regulation of intracellular cholesterol transport,secretion,cholesterol homeostasis,signal transduction,cytoplasmic membrane…
AAA.454ESTABI.370	steroid metabolic process,transmembrane transporter activity,regulation of transcription from RNA polymerase II promoter,phospholipid transfer to membrane,apical plasma membrane,phospholipid-translocating ATPase activity,photoreceptor cell maintenance,organelle organization,regulation of intracellular cholesterol transport,secretion,cholesterol homeostasis,signal transduction,cytoplasmic membrane…
AAA.454ESTABI.372	sphingolipid biosynthetic process,vacuole,alpha-1,6-mannosyltransferase activity,endoplasmic reticulum,Golgi apparatus
AAA.454ESTABI.373	sphingolipid biosynthetic process,vacuole,alpha-1,6-mannosyltransferase activity,endoplasmic reticulum,Golgi apparatus
AAA.454ESTABI.384	integral to membrane,sodium ion transport,calcium ion transport,transmembrane transport
AAA.454ESTABI.386	kinase activity
AAA.454ESTABI.390	DNA fragmentation involved in apoptosis,membrane raft,neuron development,regulation of synapse structure and activity,palmitoyl-(protein) hydrolase activity,cofactor transport,membrane fraction,lysosome,positive regulation of pinocytosis,protein transport,extracellular region,Golgi apparatus,cytosol,negative regulation of neuron apoptosis,lysosomal lumen acidification,brain development,positive r…
AAA.454ESTABI.393	binding,integral to membrane,plasma membrane part,potassium ion transmembrane transporter activity,ion transport,delayed rectifier potassium channel activity,juxtaparanode region of axon,synaptic transmission,ion channel activity,transmembrane transport
AAA.454ESTABI.395	positive regulation of growth rate,determination of adult lifespan,embryonic development ending in birth or egg hatching,collagen and cuticulin-based cuticle development,molting cycle, collagen and cuticulin-based cuticle,body morphogenesis,nematode larval development,protein binding,locomotion,receptor-mediated endocytosis,intermediate filament,nucleus
AAA.454ESTABI.399	intracellular membrane-bounded organelle,cytoplasmic part
AAA.454ESTABI.402	transport,integral to membrane,regulation of cell cycle,regulation of apoptosis,Rab guanyl-nucleotide exchange factor activity,protein binding,activation of MAPK activity,cytoplasm
AAA.454ESTABI.403	binding
AAA.454ESTABI.406	binding,signal transducer activity,cellular macromolecule metabolic process,positive regulation of I-kappaB kinase/NF-kappaB cascade,cytoplasm
AAA.454ESTABI.411	cysteamine dioxygenase activity
AAA.454ESTABI.412	smoothened signaling pathway,patched binding,cytosol,heat shock protein binding,protein folding,unfolded protein binding
AAA.454ESTABI.413	smoothened signaling pathway,patched binding,cytosol,mitochondrion,heat shock protein binding,protein folding
AAA.454ESTABI.419	extracellular space,protein binding
AAA.454ESTABI.420	nucleic acid binding
AAA.454ESTABI.424	protein domain specific binding,signal transduction,membrane,nucleotide binding,GTP binding,intracellular,GTPase activity
AAA.454ESTABI.425	apical protein localization,actin filament organization,regulation of cell shape,asymmetric neuroblast division,heterotrimeric G-protein complex,embryonic heart tube development,cell adhesion,proboscis extension reflex,GTPase activity,signal transducer activity
AAA.454ESTABI.426	apical protein localization,actin filament organization,regulation of cell shape,asymmetric neuroblast division,heterotrimeric G-protein complex,embryonic heart tube development,cell adhesion,proboscis extension reflex,GTPase activity,signal transducer activity
AAA.454ESTABI.432	cell junction,synaptic vesicle exocytosis,calmodulin binding,post-Golgi vesicle-mediated transport,calcium ion-dependent exocytosis,clathrin sculpted glutamate transport vesicle membrane,phospholipid binding,synaptic vesicle membrane,syntaxin-1 binding,regulation of exocytosis,mitochondrial outer membrane,membrane fusion,synaptobrevin 2-SNAP-25-syntaxin-1a complex,synaptosome,trans-Golgi network,…
AAA.454ESTABI.434	transition metal ion binding,metabolic process,membrane,iron ion binding,heme binding,integral to membrane
AAA.454ESTABI.435	protein binding,membrane coat,protein transporter activity,vesicle-mediated transport,intracellular protein transport
AAA.454ESTABI.436	calcium ion binding,proteinaceous extracellular matrix
AAA.454ESTABI.438	skeletal system development,acrosomal vesicle,ganglioside catabolic process,sensory perception of sound,locomotory behavior,membrane,cellular calcium ion homeostasis,lysosome organization,regulation of cellular metabolic process,beta-N-acetylhexosaminidase activity,cellular protein metabolic process,lysosome,male courtship behavior,lipid storage,glycosaminoglycan metabolic process,neuromuscular p…
AAA.454ESTABI.451	transcription from RNA polymerase II promoter,RNA polymerase II transcription mediator activity,mediator complex
AAA.454ESTABI.454	protein binding,intracellular organelle
AAA.454ESTABI.457	cytoskeleton,protein binding,cytoplasmic part,zinc ion binding
AAA.454ESTABI.459	catalytic activity,carbon-carbon lyase activity
AAA.454ESTABI.463	positive regulation of growth rate,Cajal body,determination of adult lifespan,U1 snRNA binding,zinc ion binding,embryonic development ending in birth or egg hatching,single-stranded RNA binding,hermaphrodite genitalia development,U1 snRNP,spliceosomal snRNP assembly,nematode larval development,receptor-mediated endocytosis,protein homodimerization activity,morphogenesis of an epithelium
AAA.454ESTABI.464	regulation of transcription,spermatogenesis,male gonad development,DNA binding,T cell differentiation,transcription activator activity,protein binding,chromatin binding,nucleus
AAA.454ESTABI.465	p53 binding,nucleoplasm,positive regulation of transcription factor activity,SWI/SNF complex,XY body,DNA integration,positive regulation of gene-specific transcription from RNA polymerase II promoter,retroviral genome replication,nucleolus,negative regulation of cell proliferation,cell differentiation,chromatin modification,blastocyst hatching,chromatin remodeling
AAA.454ESTABI.468	cellular localization,Golgi apparatus
AAA.454ESTABI.469	cytoplasm,spermatogenesis,protein binding,flagellar axoneme,nucleus,microtubule
AAA.454ESTABI.478	positive regulation of transcription,positive regulation of synaptic growth at neuromuscular junction,SMAD binding,activation of MAPKK activity,actin filament organization,palate development,positive regulation of survival gene product expression,anterior/posterior pattern formation, imaginal disc,collagen fibril organization,activin receptor complex,chorion-containing eggshell formation,protein …
AAA.454ESTABI.480	cellular metabolic process
AAA.454ESTABI.481	oxidation reduction
AAA.454ESTABI.482	protein binding,positive regulation of ubiquitin-protein ligase activity during mitotic cell cycle,anaphase-promoting complex-dependent proteasomal ubiquitin-dependent protein catabolic process,negative regulation of ubiquitin-protein ligase activity during mitotic cell cycle
AAA.454ESTABI.483	anatomical structure development,protein dimerization activity,cytoplasmic part
AAA.454ESTABI.489	metallopeptidase activity
AAA.454ESTABI.492	nucleotidyltransferase activity,response to inorganic substance,cytosol,translation elongation factor activity,eukaryotic translation elongation factor 1 complex,translational elongation,anti-apoptosis,protein binding,cell soma,GTPase activity,nucleus,GTP binding
AAA.454ESTABI.494	transmembrane receptor activity,innate immune response
AAA.454ESTABI.496	response to stimulus,cytosol,transcription regulator activity,transcription from RNA polymerase III promoter,metal ion binding,regulation of transcription, DNA-dependent,tRNA 3'-trailer cleavage,DNA binding,DNA-directed RNA polymerase III complex,nucleic acid binding
AAA.454ESTABI.497	zinc ion binding,nucleic acid binding
AAA.454ESTABI.504	integral to membrane
AAA.454ESTABI.506	transferase activity,protein kinase activity,protein amino acid phosphorylation
AAA.454ESTABI.507	RNA splicing,transferase activity
AAA.454ESTABI.509	aminoacyl-tRNA ligase activity,tRNA aminoacylation for protein translation,nucleotide binding,ATP binding,translation
AAA.454ESTABI.511	ventral cord development,Wnt receptor signaling pathway,signal transducer activity,G-protein coupled receptor protein signaling pathway,heart development,septate junction assembly,heterotrimeric G-protein complex,cortical actin cytoskeleton organization,asymmetric cell division,GTPase activity,signal transduction,establishment of glial blood-brain barrier,establishment of imaginal disc-derived wi…
AAA.454ESTABI.514	Golgi to endosome transport,lamellar body,cytosol,apical protein localization,lysosome,nuclear envelope-endoplasmic reticulum network,small GTPase mediated signal transduction,glycoprotein binding,regulation of protein localization,Golgi stack,nucleocytoplasmic transport,membrane fraction,GDP binding,body fluid secretion,late endosome,early endosome,neurotransmitter secretion,rough endoplasmic re…
AAA.454ESTABI.516	transferase activity,protein kinase activity,protein amino acid phosphorylation
AAA.454ESTABI.517	translation elongation factor activity,U5 snRNP,Cajal body,GTP binding,spliceosomal complex,protein binding,nuclear speck,cytosol,nuclear mRNA splicing, via spliceosome,GTPase activity
AAA.454ESTABI.518	mitochondrial inner membrane,dicarboxylic acid transmembrane transporter activity,protein binding,dicarboxylic acid transport,gluconeogenesis
AAA.454ESTABI.529	positive regulation of catalytic activity,ferric iron binding
AAA.454ESTABI.531	GTP binding
AAA.454ESTABI.535	DNA-directed RNA polymerase activity,transcription
AAA.454ESTABI.536	protein binding,cell communication
AAA.454ESTABI.540	poly(A)+ mRNA export from nucleus
AAA.454ESTABI.543	extracellular region part,anatomical structure morphogenesis,organ development
AAA.454ESTABI.544	embryonic development ending in birth or egg hatching,RNA splicing, via transesterification reactions,growth,hermaphrodite genitalia development,molting cycle, collagen and cuticulin-based cuticle,nematode larval development,protein binding,locomotion,U5 snRNP,receptor-mediated endocytosis
AAA.454ESTABI.545	mannosyltransferase complex,sphingolipid biosynthetic process,mannosyltransferase activity,vacuole,endoplasmic reticulum,Golgi apparatus
AAA.454ESTABI.547	cysteine-type endopeptidase activity
AAA.454ESTABI.553	cytosol,cortical cytoskeleton,sarcomere organization,soluble fraction,myofibril,identical protein binding,ATP binding,cellular component movement,filamentous actin,structural constituent of cytoskeleton,response to calcium ion,protein binding
AAA.454ESTABI.555	cytosol,nucleoside kinase activity,cell cycle,nucleotide biosynthetic process,cell proliferation,ATP binding
AAA.454ESTABI.556	intracellular part
AAA.454ESTABI.559	catalytic activity,zinc ion binding
AAA.454ESTABI.563	lipid metabolic process,nematode larval development,positive regulation of growth rate,reproduction,determination of adult lifespan,embryonic development ending in birth or egg hatching,lipid storage,cytochrome-c oxidase activity
AAA.454ESTABI.564	zinc ion binding,calcium ion binding
AAA.454ESTABI.565	mitotic spindle elongation,structural constituent of ribosome,translational elongation,cytosolic small ribosomal subunit,ribosome binding,cell adhesion,lipid particle,membrane,nucleus,intracellular
AAA.454ESTABI.566	binding,protein kinase activity,protein amino acid phosphorylation
AAA.454ESTABI.569	ribosomal large subunit biogenesis,RNA binding,protein binding,rRNA processing,cytosolic large ribosomal subunit,translational elongation
AAA.454ESTABI.572	multicellular organismal development,growth,cytochrome-c oxidase activity
AAA.454ESTABI.573	calmodulin binding,regulation of G-protein coupled receptor protein signaling pathway,inactivation of MAPK activity,GTPase activator activity,signal transducer activity
AAA.454ESTABI.574	binding,nuclease activity,primary metabolic process,nucleic acid binding
AAA.454ESTABI.575	oviposition,regulation of protein binding,dendrite morphogenesis,spicule insertion,locomotion,muscle contraction,regulation of actin filament polymerization,molting cycle, collagen and cuticulin-based cuticle,pharynx development,regulation of lamellipodium assembly,nematode larval development,muscle thin filament tropomyosin,actin filament binding,body morphogenesis,pole plasm oskar mRNA localiza…
AAA.454ESTABI.576	protein binding,membrane coat,protein transporter activity,vesicle-mediated transport,intracellular protein transport
AAA.454ESTABI.578	binding,endosome,regulation of cellular component organization,regulation of cellular process,endocytosis
AAA.454ESTABI.579	lipid particle
AAA.454ESTABI.580	phosphoprotein phosphatase activity,cell part
AAA.454ESTABI.582	cysteine-type peptidase activity
AAA.454ESTABI.583	mitochondrial inner membrane,erythrocyte differentiation,iron ion transport,protein binding,cation transmembrane transporter activity,transmembrane transport
AAA.454ESTABI.584	microtubule motor activity,cytosol,microtubule binding,microtubule associated complex,sperm individualization,vesicle transport along microtubule,centrosome localization,spindle organization,cytoplasmic transport,dynein light chain binding,perinuclear region of cytoplasm,eye photoreceptor cell differentiation
AAA.454ESTABI.585	cytosol,head involution,negative regulation of JNK cascade,zinc ion binding,embryonic pattern specification,dorsal closure,cell leading edge,cell aging,focal adhesion,protein binding
AAA.454ESTABI.586	secretory granule,synapse part,integral to membrane,plasma membrane part,synaptic transmission,cholesterol binding
AAA.454ESTABI.587	microtubule binding,microtubule cytoskeleton,protein serine/threonine kinase activity,spermatid differentiation,phosphatase binding,ATP binding,magnesium ion binding,regulation of interleukin-12 biosynthetic process,protein amino acid phosphorylation
AAA.454ESTABI.590	multicellular organismal development,RNA binding
AAA.454ESTABI.591	2',3'-cyclic-nucleotide 3'-phosphodiesterase activity,membrane
AAA.454ESTABI.593	translational initiation,response to virus,cell growth,iron-sulfur cluster binding,mitochondrion,RNA catabolic process,ribosomal small subunit binding,mRNA metabolic process,electron carrier activity,eukaryotic translation initiation factor 3 complex,ATP binding,ribonuclease inhibitor activity,ATPase activity,negative regulation of neuron apoptosis,GTPase activity
AAA.454ESTABI.594	ligase activity,protein binding,ubiquitin-dependent protein catabolic process
AAA.454ESTABI.595	ubiquitin-dependent protein catabolic process,ATP binding,ubiquitin-protein ligase activity,regulation of protein metabolic process,post-translational protein modification,small conjugating protein ligase activity
AAA.454ESTABI.596	protein binding,cytosolic small ribosomal subunit,translational elongation
AAA.454ESTABI.599	intracellular membrane-bounded organelle,cytoplasm,DNA binding,regulation of transcription,nucleic acid binding
AAA.454ESTABI.600	centromeric heterochromatin,male pronucleus,identical protein binding,enzyme binding,nuclear euchromatin,nuclear heterochromatin,general transcriptional repressor activity,protein domain specific binding,spindle,chromocenter,chromatin organization,nuclear envelope,nucleoplasm,negative regulation of transcription, DNA-dependent,nucleus
AAA.454ESTABI.601	cytosol,Hsp90 protein binding,regulation of interferon-gamma-mediated signaling pathway,protein targeting,regulation of type I interferon-mediated signaling pathway,unfolded protein binding,regulation of cyclin-dependent protein kinase activity
AAA.454ESTABI.602	transport,membrane,transmembrane transport
AAA.454ESTABI.603	cytoplasmic vesicle,intracellular organelle part,apoptosis,brain development,extracellular structure organization,primary metabolic process,neuron projection development,cell projection part,cellular macromolecule metabolic process,anatomical structure morphogenesis,phosphorylation,intracellular membrane-bounded organelle,neurological system process,growth,plasma membrane,positive regulation of b…
AAA.454ESTABI.605	protein binding
AAA.454ESTABI.606	ubiquinol-cytochrome-c reductase activity,mitochondrial electron transport, ubiquinol to cytochrome c
AAA.454ESTABI.607	Golgi apparatus,actin binding,actin filament polymerization
AAA.454ESTABI.608	negative regulation of S phase of mitotic cell cycle,zinc ion binding,membrane,gene silencing,microtubule organizing center,mitotic chromosome condensation,negative regulation of transcription by glucose,vesicle-mediated transport,protein domain specific binding,early endosome,metallopeptidase activity,nuclear matrix,condensed nuclear chromosome,endomembrane system,protein transport
AAA.454ESTABI.609	transmembrane transport,cell wall,heme biosynthetic process,binding,anaerobic respiration,mitochondrial transport,apoptosis,nucleolus,integral to membrane,mitochondrial inner membrane,nucleotide metabolic process,oxidation reduction,substrate-specific transmembrane transporter activity,ion transport,ATP:ADP antiporter activity,ATP transport,aerobic respiration,ADP transport,chloroplast,vacuole,pl…
AAA.454ESTABI.611	structural constituent of ribosome,RNA binding,protein binding,cytosolic large ribosomal subunit,translational elongation,intracellular
AAA.454ESTABI.612	transport,learning,integral to membrane,mitochondrial inner membrane,nerve-nerve synaptic transmission,mitochondrial nucleoid,protein binding,voltage-gated anion channel activity,behavioral fear response,transmembrane transport
AAA.454ESTABI.614	angiogenesis,protein amino acid phosphorylation,nucleoplasm,Ras protein signal transduction,response to lipopolysaccharide,MAP kinase kinase activity,chondrocyte differentiation,protein binding,nucleotide binding,MP kinase activity,cellular component movement,cell morphogenesis,embryonic cleavage,lipopolysaccharide-mediated signaling pathway,protein kinase cascade,cytosol,DNA damage checkpoint,sk…
AAA.454ESTABI.619	anatomical structure morphogenesis,embryonic development ending in birth or egg hatching,membrane,mitochondrion localization,negative regulation of Ras protein signal transduction,positive regulation of growth,mitochondrial membrane organization,protein targeting to mitochondrion,mitochondrion,GTPase activity,GTP binding,intracellular
AAA.454ESTABI.635	negative regulation of ubiquitin-protein ligase activity during mitotic cell cycle,endopeptidase activity,proteasome regulatory particle, base subcomplex,anaphase-promoting complex-dependent proteasomal ubiquitin-dependent protein catabolic process,ATPase activity,positive regulation of ubiquitin-protein ligase activity during mitotic cell cycle,protein binding,nucleotide binding,cytoplasm,ATP bi…
AAA.454ESTABI.636	cytoplasm,induction of apoptosis,SH3/SH2 adaptor activity,NF-kappaB binding,signal transduction,nucleus,negative regulation of cell cycle
AAA.454ESTABI.659	binding,signal transducer activity,regulation of apoptosis,positive regulation of cytokine production,positive regulation of cellular process,signal transduction,positive regulation of immune system process,cytoplasm
AAA.454ESTABI.660	system development,biological regulation,cell development,establishment of localization,plasma membrane
AAA.454ESTABI.661	system development,biological regulation,cell development,establishment of localization,plasma membrane
AAA.454ESTABI.664	protein autoubiquitination,regulation of receptor internalization,melanocyte differentiation,ubiquitin-protein ligase activity,cytoplasmic vesicle,apoptosis,perinuclear region of cytoplasm,protein homodimerization activity
AAA.454ESTABI.665	defense response to Gram-negative bacterium,binding,cellular macromolecule metabolic process,sensory organ development,anti-apoptosis,antimicrobial humoral response,cytoplasm
AAA.454ESTABI.666	protein autoubiquitination,regulation of receptor internalization,melanocyte differentiation,ubiquitin-protein ligase activity,cytoplasmic vesicle,apoptosis,perinuclear region of cytoplasm,protein homodimerization activity
AAA.454ESTABI.667	defense response to Gram-negative bacterium,binding,cellular macromolecule metabolic process,sensory organ development,anti-apoptosis,antimicrobial humoral response,cytoplasm
AAA.454ESTABI.668	system development,biological regulation,cell development,establishment of localization,plasma membrane
AAA.454ESTABI.670	regulation of receptor internalization,melanocyte differentiation,cytoplasmic vesicle,ubiquitin-protein ligase activity,protein autoubiquitination,perinuclear region of cytoplasm,protein homodimerization activity
AAA.454ESTABI.673	cytoskeletal protein binding,transport,system development,cytoskeleton,biological regulation,cell development,cellular component organization,plasma membrane
AAA.454ESTABI.674	binding,regulation of apoptosis
AAA.454ESTABI.676	primary metabolic process,cellular macromolecule metabolic process,protein phosphatase regulator activity,chromatin assembly or disassembly,perinuclear region of cytoplasm,nucleosome organization,endoplasmic reticulum,nucleus,nucleosome assembly
AAA.454ESTABI.679	primary metabolic process,cellular macromolecule metabolic process,protein phosphatase regulator activity,chromatin assembly or disassembly,perinuclear region of cytoplasm,nucleosome organization,endoplasmic reticulum,nucleus,nucleosome assembly
AAA.454ESTABI.680	primary metabolic process,cellular macromolecule metabolic process,protein phosphatase regulator activity,chromatin assembly or disassembly,perinuclear region of cytoplasm,nucleosome organization,endoplasmic reticulum,nucleus,nucleosome assembly
AAA.454ESTABI.681	primary metabolic process,cellular macromolecule metabolic process,protein phosphatase regulator activity,chromatin assembly or disassembly,perinuclear region of cytoplasm,nucleosome organization,endoplasmic reticulum,nucleus,nucleosome assembly
AAA.454ESTABI.691	anatomical structure morphogenesis,protein binding,actin filament-based process,intracellular membrane-bounded organelle,cytoskeletal part,regulation of biological quality,heart contraction,organelle organization,cardiac muscle tissue development,protein complex,regulation of biological process,cell differentiation,ATPase activity,intracellular transport,plasma membrane part,cytoplasmic part
AAA.454ESTABI.692	binding,intracellular,regulation of cellular process
AAA.454ESTABI.693	binding,regulation of cellular process,intracellular part
AAA.454ESTABI.694	binding,cellular process
AAA.454ESTABI.695	binding,regulation of cellular process
AAA.454ESTABI.696	binding,cellular process
AAA.454ESTABI.697	anatomical structure morphogenesis,protein binding,actin filament-based process,regulation of biological quality,heart contraction,cytoplasm,cardiac muscle tissue development,regulation of biological process,intracellular organelle part,intracellular non-membrane-bounded organelle,ATPase activity
AAA.454ESTABI.698	binding,regulation of cellular process
AAA.454ESTABI.699	binding,regulation of cellular process,cytoskeletal part
AAA.454ESTABI.700	binding,cellular process
AAA.454ESTABI.701	binding,cellular process
AAA.454ESTABI.702	binding,cellular process
AAA.454ESTABI.705	apoptosis,binding,regulation of cellular process
AAA.454ESTABI.706	binding
AAA.454ESTABI.707	apoptosis,binding,regulation of cellular process
AAA.454ESTABI.763	nucleosome,DNA binding,nucleosome assembly,nucleus
AAA.454ESTABI.764	DNA-directed RNA polymerase activity,zinc ion binding,regulation of transcription,DNA-directed RNA polymerase II, core complex,DNA binding,transcription from RNA polymerase II promoter,transcription, DNA-dependent
AAA.454ESTABI.765	nuclear envelope-endoplasmic reticulum network,transport,intracellular membrane-bounded organelle,cytoplasmic part,membrane
AAA.454ESTABI.776	immune response,regulation of cellular biosynthetic process,cell part,regulation of macromolecule biosynthetic process,regulation of immune system process,organ development,regulation of primary metabolic process,protein binding,cellular macromolecule biosynthetic process,positive regulation of cellular process,cellular protein metabolic process,regulation of multicellular organismal process
AAA.454ESTABI.784	response to virus,signal transducer activity,regulation of apoptosis,response to bacterium,transcription activator activity,protein binding,positive regulation of transcription
AAA.454ESTABI.785	ligase activity,protein ubiquitination,regulation of protein kinase cascade,regulation of production of molecular mediator of immune response,positive regulation of transcription,proteolysis involved in cellular protein catabolic process,positive regulation of cytokine production,cytoplasm,positive regulation of immune response,transcription activator activity,negative regulation of cellular proc…
AAA.454ESTABI.791	response to virus,binding,response to bacterium,transcription activator activity,positive regulation of transcription
AAA.454ESTABI.815	intracellular organelle,transport,multicellular organismal process,membrane
AAA.454ESTABI.816	intracellular organelle,transport,multicellular organismal process,membrane
AAA.454ESTABI.817	ion transport,cation transmembrane transporter activity,multicellular organismal process,intracellular organelle part,membrane,Golgi apparatus,transmembrane transport
AAA.454ESTABI.820	intracellular organelle,transport,membrane,cation transmembrane transporter activity,transmembrane transport
AAA.454ESTABI.821	binding
AAA.454ESTABI.849	mitotic cell cycle,anatomical structure development,microtubule cytoskeleton organization,M phase,multicellular organismal development,cell part,hydrolase activity,metalloendopeptidase activity,proteolysis,membrane
AAA.454ESTABI.874	protein polyubiquitination,negative regulation of neuron differentiation,nuclear speck,lipid biosynthetic process,ubiquitin-ubiquitin ligase activity,spliceosome assembly,inner cell mass cell proliferation,spliceosomal complex,identical protein binding,positive regulation of astrocyte differentiation,lipid particle
AAA.454ESTABI.875	protein polyubiquitination,negative regulation of neuron differentiation,nuclear speck,lipid biosynthetic process,ubiquitin-ubiquitin ligase activity,spliceosome assembly,inner cell mass cell proliferation,spliceosomal complex,identical protein binding,positive regulation of astrocyte differentiation,lipid particle
AAA.454ESTABI.876	protein polyubiquitination,negative regulation of neuron differentiation,nuclear speck,lipid biosynthetic process,ubiquitin-ubiquitin ligase activity,spliceosome assembly,inner cell mass cell proliferation,spliceosomal complex,identical protein binding,positive regulation of astrocyte differentiation,lipid particle
AAA.454ESTABI.877	protein polyubiquitination,negative regulation of neuron differentiation,nuclear speck,lipid biosynthetic process,ubiquitin-ubiquitin ligase activity,spliceosome assembly,inner cell mass cell proliferation,spliceosomal complex,identical protein binding,positive regulation of astrocyte differentiation,lipid particle
AAA.454ESTABI.909	focal adhesion,integrin binding,cortical cytoskeleton,pseudopodium,actin filament,platelet alpha granule lumen,dense core granule membrane,actin filament bundle formation,positive regulation of cellular component movement,oxidoreductase activity,positive regulation of pinocytosis,hydrolase activity,muscle contraction,striated muscle thin filament,focal adhesion formation,extracellular region,nucl…
AAA.454ESTABI.917	peptidase activity,cell part,ubiquitin thiolesterase activity
AAA.454ESTABI.918	alcohol metabolic process,carbohydrate metabolic process,aldehyde dehydrogenase [NAD(P)+] activity,response to hormone stimulus,electron carrier activity,mitochondrion,oxidoreductase activity,oxidation reduction
AAA.454ESTABI.925	olfactory behavior,proteinaceous extracellular matrix,binding,protein binding
AAA.454ESTABI.926	ruffle,perinuclear region of cytoplasm,phosphatidylinositol-3-phosphatase activity
AAA.454ESTABI.929	catalytic activity
AAA.454ESTABI.930	olfactory behavior,proteinaceous extracellular matrix,binding,protein binding
AAA.454ESTABI.932	ruffle,perinuclear region of cytoplasm,phosphatidylinositol-3-phosphatase activity
AAA.454ESTABI.937	protein binding
AAA.454ESTABI.939	protein binding
AAA.454ESTABI.951	mitotic cell cycle,protein complex,nuclear chromosome,microtubule organizing center part,organelle fission,microtubule cytoskeleton organization,spindle pole body,M phase,protein binding,condensed chromosome, centromeric region
AAA.454ESTABI.952	transport,organelle organization,chromosome, centromeric region,condensed chromosome,cytoplasmic part,nucleus
AAA.454ESTABI.953	transport,organelle organization,chromosome, centromeric region,condensed chromosome,cytoplasmic part,nucleus
AAA.454ESTABI.960	binding,hydrolase activity
AAA.454ESTABI.961	binding,hydrolase activity
AAA.454ESTABI.962	axon extension,determination of adult lifespan,ATP-dependent helicase activity,male courtship behavior, veined wing generated song production,double-stranded RNA binding,chromatin,nucleotide binding,X chromosome located dosage compensation complex, transcription activating,dosage compensation complex assembly during dosage compensation by hyperactivation of X chromosome,RNA helicase activity
AAA.454ESTABI.965	binding
AAA.454ESTABI.966	binding
AAA.454ESTABI.967	DNA metabolic process,catalytic activity
AAA.454ESTABI.969	binding
AAA.454ESTABI.979	positive regulation of cellular process,apoptosis,binding,signal transducer activity
AAA.454ESTABI.981	immune response,regulation of cellular biosynthetic process,regulation of macromolecule biosynthetic process,regulation of immune system process,protein ubiquitination,organ development,signal transduction,protein binding,cellular macromolecule biosynthetic process,regulation of cytokine production,regulation of response to stimulus,positive regulation of cellular process,intracellular
AAA.454ESTABI.989	cerebellar granule cell differentiation,embryonic development ending in birth or egg hatching,cGMP metabolic process,neuromuscular process controlling balance,nematode larval development,apical plasma membrane,regulation of synaptic plasticity,organelle organization,endoplasmic reticulum,auditory receptor cell stereocilium organization,positive regulation of endocytosis,otolith mineralization,pos…
AAA.454ESTABI.990	positive regulation of growth rate,determination of adult lifespan,embryonic development ending in birth or egg hatching,positive regulation of endocytosis,reduction of cytosolic calcium ion concentration,ATPase activity, coupled to transmembrane movement of ions, phosphorylative mechanism,calcium ion transmembrane transporter activity,nematode larval development,calcium ion transport,positive re…
AAA.454ESTABI.991	cerebellar granule cell differentiation,embryonic development ending in birth or egg hatching,cGMP metabolic process,neuromuscular process controlling balance,nematode larval development,apical plasma membrane,regulation of synaptic plasticity,organelle organization,endoplasmic reticulum,auditory receptor cell stereocilium organization,positive regulation of endocytosis,otolith mineralization,pos…
AAA.454ESTABI.992	intracellular,nucleic acid binding
AAA.454ESTABI.1005	binding,protein kinase cascade,kinase activity,protein amino acid phosphorylation,protein kinase activity
AAA.454ESTABI.1006	binding,protein kinase cascade,kinase activity,protein amino acid phosphorylation,protein kinase activity
AAA.454ESTABI.1040	apoptosis,nucleolus,regulation of cellular process,exonuclease activity,response to DNA damage stimulus
AAA.454ESTABI.1048	multicellular organismal process,single fertilization,cAMP-dependent protein kinase regulator activity
AAA.454ESTABI.1049	multicellular organismal process,single fertilization,cAMP-dependent protein kinase regulator activity
AAA.454ESTABI.1050	reproductive process,regulation of cellular process,sexual reproduction,cAMP-dependent protein kinase regulator activity
AAA.454ESTABI.1051	reproductive process,regulation of cellular process,sexual reproduction,cAMP-dependent protein kinase regulator activity
AAA.454ESTABI.1052	oocyte microtubule cytoskeleton polarization,cytoplasmic transport,regulation of pole plasm oskar mRNA localization,oocyte dorsal/ventral axis specification,microtubule motor activity,mitochondrion distribution,microtubule binding,axon cargo transport,mitochondrion transport along microtubule,kinesin complex,eye photoreceptor cell differentiation,mitochondrion
AAA.454ESTABI.1053	oocyte microtubule cytoskeleton polarization,cytoplasmic transport,regulation of pole plasm oskar mRNA localization,oocyte dorsal/ventral axis specification,microtubule motor activity,mitochondrion distribution,microtubule binding,axon cargo transport,mitochondrion transport along microtubule,kinesin complex,eye photoreceptor cell differentiation,mitochondrion
AAA.454ESTABI.1054	oocyte microtubule cytoskeleton polarization,cytoplasmic transport,regulation of pole plasm oskar mRNA localization,oocyte dorsal/ventral axis specification,microtubule motor activity,mitochondrion distribution,microtubule binding,axon cargo transport,mitochondrion transport along microtubule,kinesin complex,eye photoreceptor cell differentiation,mitochondrion
AAA.454ESTABI.1055	cellular process,nucleic acid binding,intracellular
AAA.454ESTABI.1056	binding,DNA metabolic process,transferase activity,mitochondrial part
AAA.454ESTABI.1057	binding,DNA metabolic process,transferase activity,mitochondrial part
AAA.454ESTABI.1058	binding,DNA metabolic process,transferase activity,mitochondrial part
AAA.454ESTABI.1059	binding,DNA metabolic process,transferase activity,mitochondrial part,DNA binding,DNA replication
AAA.454ESTABI.1060	binding,DNA metabolic process,transferase activity,mitochondrial part
AAA.454ESTABI.1061	binding,DNA metabolic process,transferase activity,mitochondrial part,DNA binding,DNA replication
AAA.454ESTABI.1062	binding,DNA metabolic process,transferase activity,mitochondrial part
AAA.454ESTABI.1063	binding,DNA metabolic process,transferase activity,mitochondrial part,DNA binding,DNA replication
AAA.454ESTABI.1064	binding,DNA metabolic process,transferase activity,mitochondrial part
AAA.454ESTABI.1065	binding,DNA metabolic process,transferase activity,mitochondrial part,DNA binding,DNA replication
AAA.454ESTABI.1066	binding,DNA metabolic process,transferase activity,mitochondrial part,DNA binding,DNA replication
AAA.454ESTABI.1067	binding,DNA metabolic process,transferase activity,mitochondrial part,DNA binding,DNA replication
AAA.454ESTABI.1068	binding,DNA metabolic process,transferase activity,mitochondrial part
AAA.454ESTABI.1069	binding,DNA metabolic process,transferase activity,mitochondrial part,DNA binding,DNA replication
AAA.454ESTABI.1070	binding,DNA metabolic process,transferase activity,mitochondrial part,DNA binding,DNA replication
AAA.454ESTABI.1087	binding,nucleic acid binding
AAA.454ESTABI.1088	binding,nucleic acid binding
AAA.454ESTABI.1089	nucleic acid binding,nucleotide binding
AAA.454ESTABI.1090	nucleic acid binding
AAA.454ESTABI.1091	nucleic acid binding,nucleotide binding
AAA.454ESTABI.1092	nucleic acid binding,protein binding,nucleus,nuclear mRNA splicing, via spliceosome
AAA.454ESTABI.1093	binding,nucleic acid binding
AAA.454ESTABI.1094	nucleic acid binding
AAA.454ESTABI.1095	nucleic acid binding,nucleotide binding
AAA.454ESTABI.1096	nucleic acid binding
AAA.454ESTABI.1097	nucleic acid binding,nucleotide binding
AAA.454ESTABI.1098	nucleic acid binding,protein binding,nucleus,nuclear mRNA splicing, via spliceosome
AAA.454ESTABI.1099	nucleic acid binding,protein binding,nucleus,nuclear mRNA splicing, via spliceosome
AAA.454ESTABI.1100	nucleic acid binding,protein binding,nucleus,nuclear mRNA splicing, via spliceosome
AAA.454ESTABI.1108	protein amino acid phosphorylation,RNA polymerase II carboxy-terminal domain kinase activity,signal transducer activity,protein binding,ATP binding,signal transduction,protein kinase activity
AAA.454ESTABI.1109	protein amino acid phosphorylation,signal transducer activity,protein binding,ATP binding,signal transduction,protein serine/threonine kinase activity,protein kinase activity,gap junction
AAA.454ESTABI.1110	protein binding,intracellular membrane-bounded organelle,vesicle-mediated transport,cytoplasmic vesicle,organelle membrane,cellular component organization,regulation of cellular process,intracellular organelle part,endomembrane system
AAA.454ESTABI.1111	transport,protein binding,membrane,intracellular membrane-bounded organelle,cellular component organization,regulation of cellular process,intracellular organelle part,cytoplasmic part
AAA.454ESTABI.1112	cytoskeleton organization,protein binding,membrane,Golgi apparatus,chromosome, centromeric region,nuclear part,condensed chromosome,regulation of cellular process
AAA.454ESTABI.1113	protein binding,membrane,intracellular membrane-bounded organelle,cellular component organization,regulation of cellular process,cytoplasmic part
AAA.454ESTABI.1114	protein binding,intracellular membrane-bounded organelle,cellular component organization,regulation of cellular process,cytoplasmic part
AAA.454ESTABI.1115	transport,sensory organ development,cellular component assembly,nervous system development,ascospore formation,cellular protein localization,cytoplasm
AAA.454ESTABI.1127	transferase activity,mitochondrion
AAA.454ESTABI.1129	transferase activity,mitochondrion
AAA.454ESTABI.1149	protein binding,transport vesicle
AAA.454ESTABI.1158	microtubule-based movement,cilium,GTP binding,protein binding,protein polymerization,microtubule basal body,structural molecule activity,GTPase activity,microtubule
AAA.454ESTABI.1159	microtubule-based movement,cilium,GTP binding,protein binding,protein polymerization,microtubule basal body,structural molecule activity,GTPase activity,microtubule
AAA.454ESTABI.1160	protein binding,embryonic development ending in birth or egg hatching
AAA.454ESTABI.1161	binding
AAA.454ESTABI.1162	embryonic development ending in birth or egg hatching,protein binding
AAA.454ESTABI.1163	protein binding,embryonic development ending in birth or egg hatching
AAA.454ESTABI.1164	embryonic development ending in birth or egg hatching,protein binding
AAA.454ESTABI.1165	binding
AAA.454ESTABI.1166	binding
AAA.454ESTABI.1167	binding
AAA.454ESTABI.1169	angiogenesis,neural tube formation,MAP kinase kinase activity,protein binding,transforming growth factor beta receptor signaling pathway,immune response,notum morphogenesis,dorsal closure,positive regulation of I-kappaB kinase/NF-kappaB cascade,JUN kinase kinase kinase activity,positive regulation of JNK cascade,activation of JNKK activity,I-kappaB phosphorylation,defense response,negative regula…
AAA.454ESTABI.1171	angiogenesis,neural tube formation,MAP kinase kinase activity,protein binding,transforming growth factor beta receptor signaling pathway,immune response,notum morphogenesis,dorsal closure,positive regulation of I-kappaB kinase/NF-kappaB cascade,JUN kinase kinase kinase activity,positive regulation of JNK cascade,activation of JNKK activity,I-kappaB phosphorylation,defense response,negative regula…
AAA.454ESTABI.1188	axon guidance,mushroom body development,regulation of transcription, DNA-dependent,transcription factor complex,imaginal disc-derived wing morphogenesis,protein binding,transcription factor activity,transforming growth factor beta receptor signaling pathway,dendrite morphogenesis,regulation of mitotic cell cycle
AAA.454ESTABI.1201	hydrolase activity
AAA.454ESTABI.1202	hydrolase activity
AAA.454ESTABI.1203	hydrolase activity
AAA.454ESTABI.1204	hydrolase activity
AAA.454ESTABI.1207	positive regulation of macromolecule biosynthetic process,transcription regulator activity,protein ubiquitination,regulation of protein kinase cascade,positive regulation of cellular biosynthetic process,regulation of production of molecular mediator of immune response,regulation of apoptosis,proteolysis involved in cellular protein catabolic process,positive regulation of cytokine production,cyt…
AAA.454ESTABI.1214	scab formation,negative regulation of transcription from RNA polymerase II promoter,antennal development,sensory organ precursor cell fate determination,lymph gland crystal cell differentiation,RNA polymerase II transcription factor activity,positive regulation of compound eye retinal cell programmed cell death,sequence-specific DNA binding,compound eye cone cell differentiation,transcription fac…
AAA.454ESTABI.1215	cellular process
AAA.454ESTABI.1216	regulation of apoptosis,signal transducer activity,protein binding
AAA.454ESTABI.1217	cellular process
AAA.454ESTABI.1220	endosome,binding,membrane
AAA.454ESTABI.1221	endosome,binding,membrane
AAA.454ESTABI.1222	endosome,binding,membrane
AAA.454ESTABI.1224	nucleus,protein binding,zinc ion binding
AAA.454ESTABI.1225	nucleus,protein binding,zinc ion binding
AAA.454ESTABI.1226	zinc ion binding,nucleus
AAA.454ESTABI.1236	ubiquitin thiolesterase activity
AAA.454ESTABI.1238	modification-dependent protein catabolic process,regulation of protein metabolic process,post-translational protein modification,small conjugating protein ligase activity
AAA.454ESTABI.1239	modification-dependent protein catabolic process,regulation of protein metabolic process,small conjugating protein ligase activity,post-translational protein modification
AAA.454ESTABI.1240	modification-dependent protein catabolic process,regulation of protein metabolic process,post-translational protein modification,small conjugating protein ligase activity
AAA.454ESTABI.1245	aminoacyl-tRNA hydrolase activity,mitochondrial translation,mitochondrion
AAA.454ESTABI.1246	aminoacyl-tRNA hydrolase activity,mitochondrial translation,mitochondrion
AAA.454ESTABI.1247	aminoacyl-tRNA hydrolase activity,mitochondrial translation,mitochondrion
AAA.454ESTABI.1248	aminoacyl-tRNA hydrolase activity,mitochondrial translation,mitochondrion
AAA.454ESTABI.1249	aminoacyl-tRNA hydrolase activity,mitochondrial translation,mitochondrion
AAA.454ESTABI.1250	aminoacyl-tRNA hydrolase activity,mitochondrial translation,mitochondrion
AAA.454ESTABI.1251	aminoacyl-tRNA hydrolase activity,mitochondrial translation,mitochondrion
AAA.454ESTABI.1252	aminoacyl-tRNA hydrolase activity,mitochondrial translation,mitochondrion
AAA.454ESTABI.1253	binding,cell adhesion
AAA.454ESTABI.1254	binding,cell adhesion
AAA.454ESTABI.1255	regulation of transcription,protein binding,mitosis,regulation of cyclin-dependent protein kinase activity,transcription from RNA polymerase II promoter,cell division
AAA.454ESTABI.1256	regulation of transcription,protein binding,mitosis,regulation of cyclin-dependent protein kinase activity,transcription from RNA polymerase II promoter,cell division
AAA.454ESTABI.1257	membrane,transporter activity,transmembrane transport
AAA.454ESTABI.1258	membrane,transporter activity,transmembrane transport
AAA.454ESTABI.1259	substrate-specific transmembrane transporter activity,membrane,transporter activity,transmembrane transport
AAA.454ESTABI.1260	substrate-specific transmembrane transporter activity,membrane,transporter activity,transmembrane transport
AAA.454ESTABI.1261	transmembrane transport,integral to membrane,microtubule,ATPase activity, coupled to transmembrane movement of substances,protein polymerization,ATP binding,microtubule-based movement,GTPase activity,structural molecule activity,GTP binding
AAA.454ESTABI.1262	protein binding,nuclear part
AAA.454ESTABI.1263	protein binding,nuclear part
AAA.454ESTABI.1266	cytoplasm,reproduction,nucleus,positive regulation of growth rate,nematode larval development,locomotion
AAA.454ESTABI.1267	cytoplasm,reproduction,nucleus,positive regulation of growth rate,nematode larval development,locomotion
AAA.454ESTABI.1268	cytoplasm,reproduction,nucleus,positive regulation of growth rate,nematode larval development,locomotion
AAA.454ESTABI.1269	cytoplasm,reproduction,nucleus,positive regulation of growth rate,nematode larval development,locomotion
AAA.454ESTABI.1270	cytoplasm,reproduction,nucleus,positive regulation of growth rate,nematode larval development,locomotion
AAA.454ESTABI.1271	cytoplasm,reproduction,nucleus,positive regulation of growth rate,nematode larval development,locomotion
AAA.454ESTABI.1272	cytoplasm,reproduction,nucleus,positive regulation of growth rate,nematode larval development,locomotion
AAA.454ESTABI.1273	cytoplasm,reproduction,nucleus,positive regulation of growth rate,nematode larval development,locomotion
AAA.454ESTABI.1275	binding,nucleus
AAA.454ESTABI.1276	binding,nucleus
AAA.454ESTABI.1289	ATP binding
AAA.454ESTABI.1290	nucleotide binding,ATP binding
AAA.454ESTABI.1291	mitochondrion,nucleotide binding,ATP binding
AAA.454ESTABI.1292	ATP binding,mitochondrion
AAA.454ESTABI.1293	ATP binding
AAA.454ESTABI.1294	nucleotide binding,ATP binding
AAA.454ESTABI.1295	mitochondrion,nucleotide binding,ATP binding
AAA.454ESTABI.1296	mitochondrion,nucleotide binding,ATP binding
AAA.454ESTABI.1297	myo-inositol:hydrogen symporter activity,plasma membrane,transporter activity,transmembrane transport
AAA.454ESTABI.1298	myo-inositol:hydrogen symporter activity,transport,plasma membrane,transporter activity,transmembrane transport
AAA.454ESTABI.1300	plasma membrane,myo-inositol:hydrogen symporter activity,transporter activity,transmembrane transport
AAA.454ESTABI.1302	transcription factor activity,nucleus
AAA.454ESTABI.1313	helicase activity,binding
AAA.454ESTABI.1314	hydrolase activity,binding
AAA.454ESTABI.1319	binding,cellular process
AAA.454ESTABI.1338	protein binding
AAA.454ESTABI.1339	protein binding
AAA.454ESTABI.1340	protein binding,membrane
AAA.454ESTABI.1341	protein binding,membrane
AAA.454ESTABI.1342	protein binding
AAA.454ESTABI.1343	protein binding
AAA.454ESTABI.1344	protein binding
AAA.454ESTABI.1345	protein binding
AAA.454ESTABI.1346	binding,protein kinase activity,regulation of protein kinase cascade,protein amino acid phosphorylation
AAA.454ESTABI.1348	cysteine-type endopeptidase activity,calcium-dependent cysteine-type endopeptidase activity,intracellular
AAA.454ESTABI.1349	cysteine-type endopeptidase activity,calcium-dependent cysteine-type endopeptidase activity,intracellular
AAA.454ESTABI.1357	MAP kinase activity,localization,signal transduction during filamentous growth,cell growth,negative regulation of transcription factor activity,transcription factor binding,pheromone-dependent signal transduction involved in conjugation with cellular fusion,invasive growth in response to glucose limitation,nucleus,protein amino acid phosphorylation,protein kinase activity,catalytic activity
AAA.454ESTABI.1366	regulation of primary metabolic process,binding,regulation of biosynthetic process,intracellular part,transcription
AAA.454ESTABI.1368	positive regulation of cellular process,apoptosis,binding,signal transducer activity
AAA.454ESTABI.1370	positive regulation of cellular process,apoptosis,binding,signal transducer activity
AAA.454ESTABI.1371	positive regulation of cellular process,apoptosis,binding,signal transducer activity
AAA.454ESTABI.1372	DNA metabolic process,catalytic activity
AAA.454ESTABI.1373	DNA metabolic process,catalytic activity
AAA.454ESTABI.1374	cellular process,catalytic activity
AAA.454ESTABI.1375	cellular process,catalytic activity
AAA.454ESTABI.1376	DNA metabolic process,catalytic activity
AAA.454ESTABI.1377	cellular process,catalytic activity
AAA.454ESTABI.1378	L-cystine transport,amino acid transmembrane transporter activity,lysosomal membrane
AAA.454ESTABI.1380	amino acid transport
AAA.454ESTABI.1386	post-translational protein modification,immune response,regulation of cellular biosynthetic process,regulation of macromolecule biosynthetic process,regulation of immune system process,organ development,signal transduction,regulation of primary metabolic process,protein binding,cellular macromolecule biosynthetic process,regulation of cytokine production,regulation of response to stimulus,positiv…
AAA.454ESTABI.1388	post-translational protein modification,immune response,regulation of cellular biosynthetic process,regulation of macromolecule biosynthetic process,regulation of immune system process,organ development,signal transduction,regulation of primary metabolic process,protein binding,cellular macromolecule biosynthetic process,regulation of cytokine production,regulation of response to stimulus,positiv…
AAA.454ESTABI.1400	nucleic acid binding,cellular macromolecule metabolic process,ATP-dependent helicase activity,ATP binding,protein binding,biological regulation,nucleobase, nucleoside, nucleotide and nucleic acid metabolic process,gene expression,nucleus
AAA.454ESTABI.1401	nucleic acid binding,ATP binding,ATP-dependent helicase activity
AAA.454ESTABI.1402	binding,RNA helicase activity,RNA-dependent ATPase activity,RNA processing,nucleic acid binding,ATP-dependent helicase activity
AAA.454ESTABI.1407	salivary gland cell autophagic cell death,proteolysis,cysteine-type peptidase activity
AAA.454ESTABI.1409	intracellular
AAA.454ESTABI.1411	intracellular
AAA.454ESTABI.1419	protein metabolic process,small conjugating protein ligase activity,regulation of protein metabolic process
AAA.454ESTABI.1420	protein metabolic process,small conjugating protein ligase activity,regulation of protein metabolic process
AAA.454ESTABI.1421	protein metabolic process,small conjugating protein ligase activity,regulation of protein metabolic process
AAA.454ESTABI.1422	protein metabolic process,small conjugating protein ligase activity,regulation of protein metabolic process
AAA.454ESTABI.1423	protein metabolic process,small conjugating protein ligase activity,regulation of protein metabolic process
AAA.454ESTABI.1424	protein metabolic process,small conjugating protein ligase activity,regulation of protein metabolic process
AAA.454ESTABI.1437	ubiquitin thiolesterase activity
AAA.454ESTABI.1467	nuclear mRNA 3'-splice site recognition,spliceosomal complex,metal ion binding,protein binding,hemopoietic stem cell differentiation
AAA.454ESTABI.1468	nuclear mRNA 3'-splice site recognition,spliceosomal complex,metal ion binding,protein binding,hemopoietic stem cell differentiation
AAA.454ESTABI.1469	nuclear mRNA 3'-splice site recognition,spliceosomal complex,zinc ion binding,nucleic acid binding,nuclear speck,hermaphrodite genitalia development,molting cycle, collagen and cuticulin-based cuticle,body morphogenesis,protein binding,inductive cell migration,hemopoietic stem cell differentiation
AAA.454ESTABI.1470	cytoplasm,nucleus,copper ion binding
AAA.454ESTABI.1471	cytoplasm,identical protein binding,multicellular organism growth,vulval development,response to copper ion,oviposition,copper ion homeostasis,nucleus,copper ion binding
AAA.454ESTABI.1472	identical protein binding,multicellular organism growth,vulval development,response to copper ion,oviposition,copper ion homeostasis,copper ion binding
AAA.454ESTABI.1473	cytoplasm,multicellular organism reproduction,binding,response to stimulus,nucleus,copper ion binding
AAA.454ESTABI.1474	cellular process,biological regulation,cell part
AAA.454ESTABI.1475	cytoskeletal protein binding,transport,cellular developmental process,anatomical structure development,cytoskeleton,biological regulation,plasma membrane
AAA.454ESTABI.1476	cytoskeletal protein binding,transport,cellular developmental process,anatomical structure development,cytoskeleton,biological regulation,plasma membrane
AAA.454ESTABI.1477	protein binding
AAA.454ESTABI.1479	vesicle-mediated transport,membrane part,protein binding,endoplasmic reticulum
AAA.454ESTABI.1480	cellular process,protein binding,cytoplasmic part,membrane
AAA.454ESTABI.1481	cellular process,transport,intracellular organelle part,membrane part,protein binding,endoplasmic reticulum
AAA.454ESTABI.1482	intracellular membrane-bounded organelle,cytoplasm,mitosis,regulation of cellular process,intracellular organelle part,intracellular non-membrane-bounded organelle,binding
AAA.454ESTABI.1483	vesicle-mediated transport,membrane part,protein binding,endoplasmic reticulum
AAA.454ESTABI.1493	binding,nuclear part,RNA binding
AAA.454ESTABI.1494	binding,nuclear part,RNA binding
AAA.454ESTABI.1495	identical protein binding,Mo-molybdopterin synthase activity,Mo-molybdopterin cofactor biosynthetic process,cytosol,molybdopterin synthase complex
AAA.454ESTABI.1496	identical protein binding,Mo-molybdopterin synthase activity,Mo-molybdopterin cofactor biosynthetic process,cytosol,molybdopterin synthase complex
AAA.454ESTABI.1497	identical protein binding,Mo-molybdopterin synthase activity,Mo-molybdopterin cofactor biosynthetic process,cytosol,molybdopterin synthase complex
AAA.454ESTABI.1502	sequence-specific DNA binding,protein binding,steroid hormone receptor activity,transcription factor activity,nucleus,zinc ion binding,regulation of transcription, DNA-dependent
AAA.454ESTABI.1503	sequence-specific DNA binding,protein binding,steroid hormone receptor activity,transcription factor activity,nucleus,zinc ion binding,regulation of transcription, DNA-dependent
AAA.454ESTABI.1504	ligand-dependent nuclear receptor activity,sequence-specific DNA binding,protein binding,transcription factor activity,nucleus,zinc ion binding,regulation of transcription, DNA-dependent
AAA.454ESTABI.1505	ligand-dependent nuclear receptor activity,sequence-specific DNA binding,protein binding,transcription factor activity,nucleus,zinc ion binding,regulation of transcription, DNA-dependent
AAA.454ESTABI.1508	transcription regulator activity,regulation of transcription, DNA-dependent,DNA binding,CCAAT-binding factor complex,protein binding,sequence-specific DNA binding
AAA.454ESTABI.1509	regulation of transcription from RNA polymerase II promoter,protein folding,sequence-specific DNA binding,CCAAT-binding factor complex,transcription factor activity,transcription coactivator activity,positive regulation of transcription, DNA-dependent,RNA polymerase II transcription factor activity,DNA binding
AAA.454ESTABI.1510	regulation of transcription from RNA polymerase II promoter,protein folding,sequence-specific DNA binding,CCAAT-binding factor complex,transcription factor activity,transcription coactivator activity,positive regulation of transcription, DNA-dependent,RNA polymerase II transcription factor activity,DNA binding
AAA.454ESTABI.1516	metallocarboxypeptidase activity,cellular amino acid metabolic process,aminopeptidase activity
AAA.454ESTABI.1523	RNA splicing,protein binding,nuclear part,ribonucleoprotein complex,nucleic acid binding
AAA.454ESTABI.1529	catabolic process,hydrolase activity, hydrolyzing O-glycosyl compounds,carbohydrate metabolic process,binding,mannosidase activity
AAA.454ESTABI.1530	oligosaccharide catabolic process,binding,alpha-mannosidase activity,vacuolar membrane,cellular catabolic process,mannosidase activity
AAA.454ESTABI.1531	cellular process
AAA.454ESTABI.1532	binding,signal transducer activity,positive regulation of I-kappaB kinase/NF-kappaB cascade
AAA.454ESTABI.1539	ATP hydrolysis coupled proton transport,tissue homeostasis,caveola,regulation of vasoconstriction,fluid transport,sodium ion transport,ionotropic glutamate receptor signaling pathway,response to mechanical stimulus,endoplasmic reticulum,potassium ion binding,regulation of respiratory gaseous exchange by neurological system process,basolateral plasma membrane,monovalent inorganic cation transmembr…
AAA.454ESTABI.1540	transferase activity, transferring phosphorus-containing groups,phosphorylation
AAA.454ESTABI.1544	cytoplasm,hydrolase activity
AAA.454ESTABI.1554	protein phosphatase type 2A regulator activity,protein phosphatase 2A binding,protein C-terminal methylesterase activity,protein amino acid demethylation,phosphoprotein phosphatase inhibitor activity
AAA.454ESTABI.1555	protein phosphatase type 2A regulator activity,protein phosphatase 2A binding,protein C-terminal methylesterase activity,protein amino acid demethylation,phosphoprotein phosphatase inhibitor activity
AAA.454ESTABI.1556	oxidoreductase activity,protein binding,metabolic process,endoplasmic reticulum,FAD binding,oxidation reduction
AAA.454ESTABI.1557	binding,endoplasmic reticulum,protein binding,FAD binding,oxidation reduction
AAA.454ESTABI.1558	p53 binding,signal transducer activity,positive regulation of transcription factor activity,outer kinetochore of condensed chromosome,histone acetyltransferase activity,histone acetyltransferase complex,protein complex assembly,cytoplasm,N-terminal peptidyl-lysine acetylation,transcription factor complex,metal ion binding,nuclear body,transcription coactivator activity,response to hypoxia,MyoD bi…
AAA.454ESTABI.1559	negative regulation of transcription from RNA polymerase II promoter,histone binding,polytene chromosome,eggshell chorion gene amplification,histone deacetylase binding,histone methyltransferase activity (H3-K9 specific),dendrite morphogenesis,histone methylation,ESC/E(Z) complex,muscle organ development,SUMO binding,DNA replication-dependent nucleosome assembly,chromatin silencing,transcription …
AAA.454ESTABI.1568	protein binding,membrane,regulation of female receptivity,larval central nervous system remodeling,locomotion,endosome to lysosome transport,regulation of nurse cell apoptosis,regulation of synaptic growth at neuromuscular junction,synaptic vesicle endocytosis,transmembrane transport,transporter activity
AAA.454ESTABI.1579	IMP dehydrogenase activity,GMP biosynthetic process,response to stimulus,protein binding,potassium ion binding,oxidation reduction,lymphocyte proliferation,visual perception,cytosol,catalytic activity,2-nitropropane dioxygenase activity,oxidoreductase activity
AAA.454ESTABI.1582	cytoplasm,nucleus
AAA.454ESTABI.1583	cytoplasm,nucleus
AAA.454ESTABI.1584	cytoplasm,nucleus
AAA.454ESTABI.1585	cytoplasm,nucleus
AAA.454ESTABI.1588	intracellular membrane-bounded organelle,RNA binding,tRNA processing
AAA.454ESTABI.1589	RNA metabolic process,transferase activity,nuclear envelope,RNA binding,tRNA processing
AAA.454ESTABI.1590	intracellular membrane-bounded organelle,RNA binding,tRNA processing
AAA.454ESTABI.1591	nucleus,RNA binding,tRNA processing
AAA.454ESTABI.1592	protein binding,membrane part,regulation of protein ubiquitination,endoplasmic reticulum
AAA.454ESTABI.1593	protein binding,membrane part,regulation of protein ubiquitination,endoplasmic reticulum
AAA.454ESTABI.1594	metal ion binding,response to chitin,cell wall
AAA.454ESTABI.1595	cell wall,metal ion binding,response to chitin,protein binding,membrane part,regulation of protein ubiquitination,endoplasmic reticulum
AAA.454ESTABI.1598	determination of adult lifespan
AAA.454ESTABI.1599	determination of adult lifespan
AAA.454ESTABI.1600	hydrogen ion transmembrane transporter activity,ATPase activity, coupled to transmembrane movement of ions,proton transport,proton-transporting two-sector ATPase complex, catalytic domain,proton-transporting ATPase activity, rotational mechanism
AAA.454ESTABI.1601	positive regulation of growth rate,hydrogen ion transmembrane transporter activity,ATPase activity, coupled to transmembrane movement of ions,embryonic development ending in birth or egg hatching,molting cycle, collagen and cuticulin-based cuticle,nematode larval development,receptor-mediated endocytosis,ovulation,cytoplasm,proton transport,plasma membrane,proton-transporting two-sector ATPase co…
AAA.454ESTABI.1602	proton-transporting ATPase activity, rotational mechanism,proton-transporting two-sector ATPase complex, catalytic domain
AAA.454ESTABI.1607	cell growth,apoptosis,small GTPase mediated signal transduction,RNA splicing,GDP binding,magnesium ion binding,GTPase activity,protein heterodimerization activity,cytoplasm,transcription,nucleus,GTP binding
AAA.454ESTABI.1617	cytosol,protein targeting to ER,nuclear envelope organization,regulation of translation,response to salt stress,ER to Golgi vesicle-mediated transport,protein amino acid glycosylation,GDP-mannose biosynthetic process,phosphomannomutase activity,cellular metabolic compound salvage,nucleus,cytoplasm
AAA.454ESTABI.1618	cytoplasm,GDP-mannose biosynthetic process,phosphomannomutase activity,protein amino acid glycosylation
AAA.454ESTABI.1619	growth,mitochondrion,embryonic development ending in birth or egg hatching,nematode larval development
AAA.454ESTABI.1624	cell-cell junction,Ras GTPase binding,GTP binding,cell proliferation,guanyl-nucleotide exchange factor complex,cytosol,convergent extension,small GTPase mediated signal transduction,GDP binding,GTPase activity,intracellular
AAA.454ESTABI.1625	cell-cell junction,Ras GTPase binding,GTP binding,cell proliferation,guanyl-nucleotide exchange factor complex,cytosol,convergent extension,small GTPase mediated signal transduction,GDP binding,GTPase activity,intracellular
AAA.454ESTABI.1634	cellular protein metabolic process,regulation of transcription,ligase activity,protein binding,intracellular part,zinc ion binding
AAA.454ESTABI.1637	hydrolase activity,intracellular part
AAA.454ESTABI.1644	mRNA cleavage involved in gene silencing by miRNA,cytoplasmic mRNA processing body,protein binding,hydrolase activity
AAA.454ESTABI.1645	Rab GTPase binding,cell cycle,Rap protein signal transduction,intracellular,Rab GTPase activator activity
AAA.454ESTABI.1649	nematode larval development,binding,transcription,reproduction,embryonic development ending in birth or egg hatching,growth,receptor-mediated endocytosis
AAA.454ESTABI.1650	nematode larval development,binding,transcription,reproduction,embryonic development ending in birth or egg hatching,growth,receptor-mediated endocytosis
AAA.454ESTABI.1655	RS domain binding,mRNA splice site selection,in utero embryonic development,nucleus,cardiac muscle contraction,nucleic acid binding
AAA.454ESTABI.1656	RS domain binding,mRNA splice site selection,in utero embryonic development,nucleus,cardiac muscle contraction,nucleic acid binding
AAA.454ESTABI.1659	DNA binding
AAA.454ESTABI.1661	nucleic acid binding,intracellular organelle
AAA.454ESTABI.1662	gut morphogenesis,platelet formation,protein homodimerization activity,ventricular cardiac muscle cell development,neuromuscular process controlling balance,actomyosin contractile ring,microfilament motor activity,lateral ventricle development,actin filament-based movement,in utero embryonic development,growth cone,axon guidance,meiotic cell cycle,immunological synapse,midbody,actin cytoskeleton …
AAA.454ESTABI.1663	identical protein binding,central nervous system development,post-Golgi vesicle-mediated transport,acyltransferase activity,neuromuscular junction,membrane organization,plasma membrane,signal transduction,cytosol
AAA.454ESTABI.1670	protein binding,arginine-tRNA ligase activity,mitochondrial matrix,nucleotide binding,ATP binding,arginyl-tRNA aminoacylation
AAA.454ESTABI.1671	mitochondrion,mitochondrial translation,tRNA aminoacylation for protein translation,arginine-tRNA ligase activity,arginyl-tRNA aminoacylation
AAA.454ESTABI.1673	lactation,norephinephrine:sodium symporter activity,locomotory behavior,dopamine catabolic process,dopamine transport,prepulse inhibition,positive regulation of multicellular organism growth,membrane fraction,protein N-terminus binding,regulation of dopamine metabolic process,cytoplasm,dopamine binding,dopamine transmembrane transporter activity,synaptic transmission,dopamine biosynthetic process…
AAA.454ESTABI.1674	chloride channel activity,lactation,norephinephrine:sodium symporter activity,locomotory behavior,dopamine catabolic process,prepulse inhibition,positive regulation of multicellular organism growth,membrane fraction,presynaptic membrane,protein N-terminus binding,integral to membrane,chloride transport,regulation of dopamine metabolic process,dopamine:sodium symporter activity,cytoplasm,dopamine …
AAA.454ESTABI.1678	cell part,integral to membrane
AAA.454ESTABI.1679	cellular process,membrane,integral to membrane
AAA.454ESTABI.1682	protein binding,intracellular membrane-bounded organelle,cytosol
AAA.454ESTABI.1683	protein binding,intracellular membrane-bounded organelle,cytosol
AAA.454ESTABI.1687	protein binding
AAA.454ESTABI.1688	protein binding
AAA.454ESTABI.1689	protein binding
AAA.454ESTABI.1690	protein ubiquitination,regulation of protein kinase cascade,regulation of production of molecular mediator of immune response,regulation of apoptosis,proteolysis involved in cellular protein catabolic process,positive regulation of cytokine production,cytoplasm,positive regulation of immune response,negative regulation of cellular process,regulation of transcription,protein kinase binding,positiv…
AAA.454ESTABI.1691	protein ubiquitination,regulation of protein kinase cascade,regulation of production of molecular mediator of immune response,regulation of apoptosis,proteolysis involved in cellular protein catabolic process,positive regulation of cytokine production,cytoplasm,positive regulation of immune response,negative regulation of cellular process,regulation of transcription,protein kinase binding,positiv…
AAA.454ESTABI.1695	transcription coactivator activity,RNA polymerase II transcription factor activity,transcription from RNA polymerase II promoter
AAA.454ESTABI.1706	G-protein coupled receptor protein signaling pathway
AAA.454ESTABI.1707	signal transducer activity,G-protein coupled receptor protein signaling pathway
AAA.454ESTABI.1711	intracellular organelle,binding,cytoplasm,GTP binding,GTPase activity
AAA.454ESTABI.1715	DNA binding
AAA.454ESTABI.1716	DNA binding
AAA.454ESTABI.1717	DNA binding
AAA.454ESTABI.1718	monooxygenase activity,electron carrier activity
AAA.454ESTABI.1719	monooxygenase activity,electron carrier activity
AAA.454ESTABI.1725	RNA transport,RNA splicing,RNA binding,mRNA processing,protein C-terminus binding,nucleus,trans-Golgi network,nucleotide binding,nucleic acid binding
AAA.454ESTABI.1726	oviposition,single-stranded RNA binding,RNA transport,mating behavior,protein C-terminus binding,mRNA metabolic process,dosage compensation, by hypoactivation of X chromosome,primary sex determination,trans-Golgi network,nucleotide binding,nucleus,nucleic acid binding
AAA.454ESTABI.1730	enzyme activator activity,glycosphingolipid metabolic process,epithelial cell differentiation involved in prostate gland development,mitochondrion,integral to membrane,lysosomal lumen,extracellular space,lipid binding,lipid transport,prostate gland growth,regulation of MAPKKK cascade,Golgi apparatus,dsRNA transport
AAA.454ESTABI.1739	hermaphrodite genitalia development,nematode larval development,positive regulation of growth rate,determination of adult lifespan,locomotion,embryonic development ending in birth or egg hatching,morphogenesis of an epithelium,nucleic acid binding
AAA.454ESTABI.1740	hermaphrodite genitalia development,nematode larval development,positive regulation of growth rate,determination of adult lifespan,locomotion,embryonic development ending in birth or egg hatching,morphogenesis of an epithelium,nucleic acid binding
AAA.454ESTABI.1741	hermaphrodite genitalia development,nematode larval development,positive regulation of growth rate,determination of adult lifespan,locomotion,embryonic development ending in birth or egg hatching,morphogenesis of an epithelium,nucleic acid binding
AAA.454ESTABI.1742	hermaphrodite genitalia development,nematode larval development,positive regulation of growth rate,determination of adult lifespan,locomotion,embryonic development ending in birth or egg hatching,morphogenesis of an epithelium,nucleic acid binding
AAA.454ESTABI.1760	axon guidance,axonal defasciculation,signal transducer activity,dephosphorylation,plasma membrane part,protein tyrosine phosphatase activity,organ development
AAA.454ESTABI.1763	aminophospholipid transport,integral to membrane,metal ion binding,negative regulation of cell proliferation,cation-transporting ATPase activity,ATP binding,metabolic process
AAA.454ESTABI.1764	ATPase activity, coupled to transmembrane movement of ions,metal ion binding,lipid transport,nucleotide binding,metabolic process,membrane
AAA.454ESTABI.1779	cardiac septum morphogenesis,intracellular membrane-bounded organelle,histone-lysine N-methyltransferase activity,regulation of transcription,nuclear hormone receptor binding
AAA.454ESTABI.1780	cardiac septum morphogenesis,intracellular membrane-bounded organelle,histone-lysine N-methyltransferase activity,regulation of transcription,nuclear hormone receptor binding
AAA.454ESTABI.1781	cardiac septum morphogenesis,intracellular membrane-bounded organelle,histone-lysine N-methyltransferase activity,regulation of transcription,nuclear hormone receptor binding
AAA.454ESTABI.1782	DNA binding
AAA.454ESTABI.1783	DNA binding
AAA.454ESTABI.1784	membrane
AAA.454ESTABI.1789	mitotic cell cycle,chromosome passenger complex,cytokinesis,protein kinase activity,ubiquitin protein ligase binding,centrosome,protein localization to kinetochore,condensed nuclear chromosome, centromeric region,protein amino acid phosphorylation
AAA.454ESTABI.1790	mitotic cell cycle,chromosome passenger complex,cytokinesis,protein kinase activity,ubiquitin protein ligase binding,centrosome,protein localization to kinetochore,condensed nuclear chromosome, centromeric region,protein amino acid phosphorylation
AAA.454ESTABI.1794	cytoplasm,positive regulation of cellular process,binding,signal transduction
AAA.454ESTABI.1795	cytoplasm,positive regulation of cellular process,binding,signal transduction
AAA.454ESTABI.1797	nucleus
AAA.454ESTABI.1799	nucleus
AAA.454ESTABI.1800	promoter binding,NEDD8 activating enzyme activity,protein deneddylation,signalosome,protein stabilization,negative regulation of proteasomal ubiquitin-dependent protein catabolic process,protein binding,compound eye photoreceptor cell differentiation
AAA.454ESTABI.1807	membrane,neurotransmitter secretion,exocytosis,organ development,cellular component organization,regulation of cellular process,binding
AAA.454ESTABI.1808	protein binding,multicellular organismal development,regulation of cellular localization,regulation of multicellular organismal process,anatomical structure development,membrane part,cellular macromolecule localization,cellular component organization,synaptic vesicle exocytosis
AAA.454ESTABI.1809	protein phosphatase type 2A regulator activity,protein phosphatase type 2A complex
AAA.454ESTABI.1810	protein phosphatase type 2A regulator activity,protein phosphatase type 2A complex
AAA.454ESTABI.1811	proteasomal ubiquitin-dependent protein catabolic process,protein phosphatase type 2A regulator activity,DNA damage response, signal transduction by p53 class mediator resulting in cell cycle arrest,DNA damage response, signal transduction by p53 class mediator resulting in induction of apoptosis,negative regulation of cell proliferation,chromosome, centromeric region,nervous system development,p…
AAA.454ESTABI.1812	nucleic acid binding
AAA.454ESTABI.1813	nucleic acid binding
AAA.454ESTABI.1814	nucleic acid binding
AAA.454ESTABI.1820	oxidoreductase activity
AAA.454ESTABI.1822	cytoplasm,inner ear morphogenesis,sensory perception of sound,inner ear receptor cell differentiation,integral to membrane,protein homodimerization activity
AAA.454ESTABI.1828	heterotrimeric G-protein complex,membrane fraction,GTP binding,intracellular,cellular process,locomotory behavior,regulation of heart contraction,dopamine receptor signaling pathway,GTPase activity
AAA.454ESTABI.1837	localization,intracellular organelle part,catalytic activity,post-translational protein modification,nucleus
AAA.454ESTABI.1839	macromolecule localization,protein amino acid phosphorylation,membrane,cytoskeletal part,negative regulation of growth,regulation of cellular metabolic process,transferase activity,cytoplasm,regulation of lipid metabolic process,organelle organization,nuclear part,protein complex,binding
AAA.454ESTABI.1840	oxidoreductase activity,electron carrier activity,dihydrobiopterin metabolic process,cellular amino acid metabolic process,mitochondrion,transport
AAA.454ESTABI.1841	oxidoreductase activity,electron carrier activity,dihydrobiopterin metabolic process,cellular amino acid metabolic process,mitochondrion,transport
AAA.454ESTABI.1842	cytosol,cellular response to stress
AAA.454ESTABI.1844	DNA binding,DNA N-glycosylase activity,protein binding,depyrimidination,nucleoplasm
AAA.454ESTABI.1845	DNA binding,DNA N-glycosylase activity,protein binding,depyrimidination,nucleoplasm
AAA.454ESTABI.1854	protein binding,nucleoside-triphosphatase activity,convergent extension,nucleotide binding,cytoskeletal part,receptor-mediated endocytosis,cellular component assembly,postsynaptic membrane,post-Golgi vesicle-mediated transport,regulation of cellular process,mitochondrion,GTPase activity,GTP binding
AAA.454ESTABI.1855	mitotic spindle elongation,G1/S transition of mitotic cell cycle,RNA 7-methylguanosine cap binding,protein binding
AAA.454ESTABI.1856	nucleic acid binding,protein binding,cytoplasmic part,translation
AAA.454ESTABI.1857	mitotic spindle elongation,G1/S transition of mitotic cell cycle,cellular macromolecule metabolic process,RNA 7-methylguanosine cap binding,intracellular,primary metabolic process,protein binding
AAA.454ESTABI.1859	binding,protein kinase activity,response to abiotic stimulus,cellular response to stress,biological regulation,cellular component organization,cytoplasm,protein amino acid phosphorylation
AAA.454ESTABI.1860	protein binding,phosphorus metabolic process,cell septum,cell wall organization,protein kinase activity,cell division,positive regulation of calcium-mediated signaling,cytosol,response to osmotic stress,cellular response to heat,cell tip,cell division site,protein amino acid phosphorylation
AAA.454ESTABI.1861	binding,protein kinase activity,response to abiotic stimulus,cellular response to stress,biological regulation,cellular component organization,cytoplasm,protein amino acid phosphorylation
AAA.454ESTABI.1864	G-protein coupled receptor protein signaling pathway
AAA.454ESTABI.1865	G-protein coupled receptor protein signaling pathway
AAA.454ESTABI.1871	transmembrane receptor activity,innate immune response
AAA.454ESTABI.1872	transmembrane receptor activity,innate immune response
AAA.454ESTABI.1876	angiogenesis,determination of adult lifespan,reproduction,response to chemical stimulus,embryonic development ending in birth or egg hatching,protein binding,endothelial cell morphogenesis,positive regulation of growth rate,receptor-mediated endocytosis,extracellular matrix organization,extracellular matrix structural constituent,muscle organ development,collagen and cuticulin-based cuticle devel…
AAA.454ESTABI.1877	angiogenesis,determination of adult lifespan,reproduction,response to chemical stimulus,embryonic development ending in birth or egg hatching,protein binding,endothelial cell morphogenesis,positive regulation of growth rate,receptor-mediated endocytosis,extracellular matrix organization,extracellular matrix structural constituent,muscle organ development,collagen and cuticulin-based cuticle devel…
AAA.454ESTABI.1878	angiogenesis,determination of adult lifespan,reproduction,response to chemical stimulus,embryonic development ending in birth or egg hatching,protein binding,endothelial cell morphogenesis,positive regulation of growth rate,receptor-mediated endocytosis,extracellular matrix organization,extracellular matrix structural constituent,muscle organ development,collagen and cuticulin-based cuticle devel…
AAA.454ESTABI.1880	intracellular,Rab GTPase activator activity
AAA.454ESTABI.1892	lipid metabolic process,3-hydroxyacyl-CoA dehydrogenase activity,binding,mitochondrial matrix,oxidoreductase activity,phosphogluconate dehydrogenase (decarboxylating) activity,oxidation reduction
AAA.454ESTABI.1893	nucleic acid binding,protein binding,nucleus,nuclear mRNA splicing, via spliceosome,nucleotide binding
AAA.454ESTABI.1894	nucleic acid binding,protein binding,nucleus,nuclear mRNA splicing, via spliceosome,nucleotide binding
AAA.454ESTABI.1895	nucleic acid binding,protein binding,nucleus,nuclear mRNA splicing, via spliceosome,nucleotide binding
AAA.454ESTABI.1905	cell cycle
AAA.454ESTABI.1906	cell cycle
AAA.454ESTABI.1907	response to organic substance,cytoplasm,organ development,organelle organization,induction of apoptosis,response to abiotic stimulus,peptidase activity,negative regulation of cellular process,nucleus,metabolic process
AAA.454ESTABI.1908	membrane,intracellular membrane-bounded organelle,positive regulation of cellular process,peptidase activity,regulation of apoptosis,cytoplasmic part,cysteine-type endopeptidase activity
AAA.454ESTABI.1913	binding,catalytic activity,nucleic acid binding
AAA.454ESTABI.1914	binding,nuclease activity,primary metabolic process,nucleic acid binding
AAA.454ESTABI.1917	metal ion binding
AAA.454ESTABI.1918	cytoplasm,nucleolus,cytoskeleton,regulation of RNA splicing,RNA binding,protein binding,ribonucleoprotein complex
AAA.454ESTABI.1919	mitotic cell cycle,DNA-dependent DNA replication,chromosome condensation,M phase,origin recognition complex,nucleus,DNA replication
AAA.454ESTABI.1920	nuclear origin of replication recognition complex,mitotic chromosome condensation,mitotic spindle organization,DNA replication initiation,cell proliferation,eggshell chorion gene amplification,DNA replication,nucleus
AAA.454ESTABI.1921	hydrolase activity,phosphate metabolic process
AAA.454ESTABI.1926	RS domain binding,negative regulation of striated muscle tissue development,enzyme binding,nucleus
AAA.454ESTABI.1928	RS domain binding,negative regulation of striated muscle tissue development,enzyme binding,nucleus
AAA.454ESTABI.1931	cytosol,protein transporter activity,embryonic development ending in birth or egg hatching,clathrin coat of trans-Golgi network vesicle,post-Golgi vesicle-mediated transport,growth,reproduction,clathrin adaptor complex,coated pit,nematode larval development,protein binding,locomotion,endocytosis,intracellular protein transport
AAA.454ESTABI.1933	calcium ion binding,cellular calcium ion homeostasis
AAA.454ESTABI.1939	binding
AAA.454ESTABI.1951	DNA binding
AAA.454ESTABI.1953	hypoxanthine biosynthetic process,negative regulation of adenosine receptor signaling pathway,positive regulation of T cell receptor signaling pathway,negative regulation of inflammatory response,adenosine catabolic process,dATP catabolic process,negative regulation of mucus secretion,positive regulation of germinal center formation,lysosome,regulation of cell-cell adhesion mediated by integrin,P…
AAA.454ESTABI.1954	purine base biosynthetic process,regulation of localization,purine ribonucleoside metabolic process,negative regulation of multicellular organismal process,regulation of system process,in utero embryonic development,B cell activation,metal ion binding,positive regulation of signal transduction,deaminase activity,intracellular membrane-bounded organelle,plasma membrane part,positive regulation of …
AAA.454ESTABI.1958	positive regulation of JUN kinase activity,protein amino acid autophosphorylation,Golgi apparatus,cytosol,protein serine/threonine kinase activity,identical protein binding,collagen binding,plasma membrane,protein kinase activity,protein amino acid phosphorylation
AAA.454ESTABI.1959	positive regulation of JUN kinase activity,protein amino acid autophosphorylation,Golgi apparatus,cytosol,protein serine/threonine kinase activity,identical protein binding,collagen binding,plasma membrane,protein kinase activity,protein amino acid phosphorylation
AAA.454ESTABI.1960	cellular metabolic process,cytosol,methyltransferase activity
AAA.454ESTABI.1961	cellular process,cytosol,methyltransferase activity
AAA.454ESTABI.1962	cellular process,cytosol,methyltransferase activity
AAA.454ESTABI.1963	protein binding
AAA.454ESTABI.1965	sequence-specific DNA binding,CCAAT-binding factor complex,regulation of transcription, DNA-dependent
AAA.454ESTABI.1966	sequence-specific DNA binding,CCAAT-binding factor complex,regulation of transcription, DNA-dependent
AAA.454ESTABI.1967	sequence-specific DNA binding,CCAAT-binding factor complex,regulation of transcription, DNA-dependent
AAA.454ESTABI.1968	positive regulation of transcription,protein binding,regulation of biological quality,compound eye morphogenesis,cell morphogenesis,cell-cell adhesion,cell development,localization,regionalization,morphogenesis of an epithelium,neuroblast differentiation,adherens junction,oogenesis,anatomical structure formation involved in morphogenesis,negative regulation of cellular process,wing disc morphogen…
AAA.454ESTABI.1969	positive regulation of transcription,protein binding,regulation of biological quality,compound eye morphogenesis,cell morphogenesis,cell-cell adhesion,cell development,localization,regionalization,morphogenesis of an epithelium,neuroblast differentiation,adherens junction,oogenesis,anatomical structure formation involved in morphogenesis,negative regulation of cellular process,wing disc morphogen…
AAA.454ESTABI.1970	positive regulation of transcription,protein binding,regulation of biological quality,compound eye morphogenesis,cell morphogenesis,cell-cell adhesion,cell development,localization,regionalization,morphogenesis of an epithelium,neuroblast differentiation,adherens junction,oogenesis,anatomical structure formation involved in morphogenesis,negative regulation of cellular process,wing disc morphogen…
AAA.454ESTABI.1973	phosphoinositide binding,membrane,activation of caspase activity,clathrin coat assembly,membrane fraction,Golgi apparatus,clathrin binding,induction of apoptosis,positive regulation of receptor-mediated endocytosis,cytoskeleton,endomembrane system,structural constituent of cytoskeleton,actin binding
AAA.454ESTABI.1974	phosphoinositide binding,membrane,activation of caspase activity,clathrin coat assembly,membrane fraction,Golgi apparatus,clathrin binding,induction of apoptosis,positive regulation of receptor-mediated endocytosis,cytoskeleton,endomembrane system,structural constituent of cytoskeleton,actin binding
AAA.454ESTABI.1976	angiogenesis,macrophage differentiation,neural tube formation,protein binding,heart development,Noc1p-Noc2p complex,cysteine-type peptidase activity,membrane part,proteolysis,positive regulation of apoptosis,mitochondrion,cysteine-type endopeptidase activity
AAA.454ESTABI.1977	cytoplasm,olfactory receptor binding,membrane,protein insertion into membrane
AAA.454ESTABI.1978	cytoplasm,olfactory receptor binding,membrane,protein insertion into membrane
AAA.454ESTABI.1986	anatomical structure morphogenesis,ribonuclease III activity,targeting of mRNA for destruction involved in RNA interference,protein binding,multicellular organismal development,RNA-induced silencing complex,production of siRNA involved in RNA interference,metal ion binding,mRNA cleavage involved in gene silencing by miRNA,pre-microRNA processing,double-stranded RNA binding,nucleic acid binding,AT…
AAA.454ESTABI.1987	anatomical structure morphogenesis,ribonuclease III activity,targeting of mRNA for destruction involved in RNA interference,protein binding,multicellular organismal development,RNA-induced silencing complex,production of siRNA involved in RNA interference,metal ion binding,mRNA cleavage involved in gene silencing by miRNA,pre-microRNA processing,double-stranded RNA binding,nucleic acid binding,AT…
AAA.454ESTABI.1994	nuclear matrix,S phase of mitotic cell cycle,nucleolus,DNA-directed DNA polymerase activity,DNA synthesis during DNA repair,double-strand break repair via nonhomologous end joining,DNA primase activity,DNA binding,leading strand elongation,chromatin,DNA replication initiation,nucleotide binding,protein heterodimerization activity,nuclear envelope,alpha DNA polymerase:primase complex,lagging stran…
AAA.454ESTABI.1995	binding,DNA replication,transferase activity,nuclear part,nucleoside binding
AAA.454ESTABI.1996	chromatin,nucleoplasm,protein binding,DNA-directed DNA polymerase activity,nucleotide binding,double-strand break repair via nonhomologous end joining,cell proliferation,cytoplasm,nucleolus,leading strand elongation,lagging strand elongation,nuclear envelope,S phase of mitotic cell cycle,DNA binding,alpha DNA polymerase:primase complex,nuclear matrix,DNA synthesis during DNA repair,chromatin bind…
AAA.454ESTABI.1998	cytosol,positive regulation of transcription from RNA polymerase II promoter,DNA binding,protein binding,positive regulation of cell proliferation,endoplasmic reticulum,nucleus,nucleic acid binding
AAA.454ESTABI.1999	RNA binding,RNA-dependent DNA replication
AAA.454ESTABI.2000	response to stimulus,cell part,drug transporter activity,multidrug transport,membrane
AAA.454ESTABI.2001	response to stimulus,cytoplasmic part,drug transporter activity,multidrug transport,membrane
AAA.454ESTABI.2002	drug transporter activity,multidrug transport,membrane
AAA.454ESTABI.2015	protein serine/threonine kinase activity,embryonic morphogenesis,protein binding,nucleotide binding,glycogen metabolic process,cell part,protein kinase activity,protein amino acid phosphorylation
AAA.454ESTABI.2029	cellular process,binding,protein kinase activity,protein amino acid phosphorylation
AAA.454ESTABI.2030	NF-kappaB-inducing kinase activity,cytoskeletal part,protein amino acid autophosphorylation,microtubule cytoskeleton,cytosol,kinetochore,positive regulation of I-kappaB kinase/NF-kappaB cascade,mitosis,chromosome segregation,protein phosphatase binding,centrosome separation,protein kinase activity,protein amino acid phosphorylation
AAA.454ESTABI.2031	cellular process,binding,protein serine/threonine kinase activity,protein kinase activity,protein amino acid phosphorylation
AAA.454ESTABI.2034	intracellular part,cellular component organization,regulation of cellular process,cell projection,binding
AAA.454ESTABI.2037	iron ion binding,phosphoprotein phosphatase activity
AAA.454ESTABI.2038	zinc ion binding,DNA binding
AAA.454ESTABI.2039	zinc ion binding,DNA binding
AAA.454ESTABI.2049	membrane,thiamin pyrophosphate binding,embryonic development ending in birth or egg hatching,magnesium ion binding,transferase activity
AAA.454ESTABI.2061	nucleus,protein binding
AAA.454ESTABI.2062	membrane,fibroblast growth factor binding,microsome,nucleus
AAA.454ESTABI.2063	fibroblast growth factor binding
AAA.454ESTABI.2066	hermaphrodite genitalia development,gap junction,regulation of pharyngeal pumping,oviposition,positive regulation of growth rate,locomotion,response to chemical stimulus,lipid storage,morphogenesis of an epithelium
AAA.454ESTABI.2067	transmembrane transport,sodium ion transport,potassium ion binding,neuron projection,potassium:chloride symporter activity,potassium ion transport,regulation of blood pressure,membrane fraction,chloride transport,cellular ion homeostasis,integral to plasma membrane,cell volume homeostasis
AAA.454ESTABI.2071	guanylate cyclase activity,protein kinase activity,integral to membrane,peptide receptor activity, G-protein coupled,regulation of blood pressure,identical protein binding,ATP binding,natriuretic peptide receptor activity,bone development,intracellular signaling cascade,cell surface receptor linked signal transduction,plasma membrane,protein amino acid phosphorylation,cGMP biosynthetic process,ph…
AAA.454ESTABI.2072	guanylate cyclase activity,protein kinase activity,integral to membrane,peptide receptor activity, G-protein coupled,ATP binding,intracellular signaling cascade,protein amino acid phosphorylation,cGMP biosynthetic process,phosphorus-oxygen lyase activity,cyclic nucleotide biosynthetic process
AAA.454ESTABI.2077	transferase activity, transferring glycosyl groups
AAA.454ESTABI.2078	transferase activity, transferring glycosyl groups
AAA.454ESTABI.2079	transferase activity, transferring glycosyl groups
AAA.454ESTABI.2080	transferase activity, transferring glycosyl groups
AAA.454ESTABI.2082	aerobic respiration,integral to plasma membrane,mitochondrial envelope,transport
AAA.454ESTABI.2083	regulation of metabolic process,binding,mitochondrial inner membrane,transmembrane transport,mitochondrial transport,integral to membrane,transporter activity
AAA.454ESTABI.2084	nematode larval development,cell part,embryonic development ending in birth or egg hatching,growth
AAA.454ESTABI.2085	cell part
AAA.454ESTABI.2086	cell part
AAA.454ESTABI.2088	muscle organ development,GTP-dependent protein binding,transport,cell part,Ras protein signal transduction,actin cytoskeleton organization,GTP binding,intracellular,GTPase activity
AAA.454ESTABI.2089	muscle organ development,GTP-dependent protein binding,transport,membrane,Ras protein signal transduction,actin cytoskeleton organization,nucleotide binding,GTP binding,intracellular,GTPase activity
AAA.454ESTABI.2090	RNA binding,nucleus,zinc ion binding
AAA.454ESTABI.2091	RNA binding,nucleus,zinc ion binding,mRNA processing
AAA.454ESTABI.2099	lipid metabolic process,embryonic development ending in birth or egg hatching,nucleolus,ribosomal large subunit biogenesis,growth,reproduction,lipid storage,nematode larval development,nucleotide binding,preribosome, large subunit precursor,ribosomal large subunit export from nucleus,ATP binding
AAA.454ESTABI.2100	lipid metabolic process,embryonic development ending in birth or egg hatching,nucleolus,ribosomal large subunit biogenesis,growth,reproduction,lipid storage,nematode larval development,nucleotide binding,preribosome, large subunit precursor,ribosomal large subunit export from nucleus,ATP binding
AAA.454ESTABI.2104	DNA metabolic process,catalytic activity
AAA.454ESTABI.2106	cellular process,catalytic activity
AAA.454ESTABI.2119	protein amino acid phosphorylation,activation of MAPKKK activity,apoplast,GTPase regulator activity,GTPase binding,mating projection tip,osmosensory signaling pathway via Sho1 osmosensor,cellular bud site selection,pseudohyphal growth,regulation of exit from mitosis,pheromone-dependent signal transduction involved in conjugation with cellular fusion,invasive growth in response to glucose limitati…
AAA.454ESTABI.2120	protein amino acid phosphorylation,activation of MAPKKK activity,apoplast,GTPase regulator activity,GTPase binding,mating projection tip,osmosensory signaling pathway via Sho1 osmosensor,cellular bud site selection,pseudohyphal growth,regulation of exit from mitosis,pheromone-dependent signal transduction involved in conjugation with cellular fusion,invasive growth in response to glucose limitati…
AAA.454ESTABI.2123	transport,membrane,ion channel activity
AAA.454ESTABI.2135	transcription regulator activity,nucleic acid binding,embryonic heart tube development,somitogenesis,transcription,protein binding
AAA.454ESTABI.2136	regulation of transcription,embryonic heart tube development,transcription factor activity,somitogenesis
AAA.454ESTABI.2137	transcription regulator activity,nucleic acid binding,embryonic heart tube development,nucleobase, nucleoside, nucleotide and nucleic acid metabolic process,somitogenesis,protein binding
AAA.454ESTABI.2138	embryonic heart tube development,transcription factor activity,somitogenesis,transcription
AAA.454ESTABI.2139	protein binding,zinc ion binding
AAA.454ESTABI.2142	phosphatidate phosphatase activity,diacylglycerol biosynthetic process,integral to plasma membrane,protein amino acid dephosphorylation,signal transduction,sphingosine metabolic process,ceramide metabolic process
AAA.454ESTABI.2143	protein amino acid dephosphorylation,phosphatidate phosphatase activity,integral to membrane,regulation of metabolic process,membrane fraction,sphingoid metabolic process,signal transduction,sphingosine-1-phosphate phosphatase activity,plasma membrane,catalytic activity
AAA.454ESTABI.2158	axon guidance,G2/M transition DNA damage checkpoint,protein amino acid phosphorylation,cellular protein localization,protein tyrosine kinase activity,response to UV,cytoplasm,nucleolus,synaptic vesicle transport,dendrite,protein serine/threonine kinase activity,axon,magnesium ion binding,establishment of cell polarity,cell junction,response to ionizing radiation,regulation of axon extension,ATP b…
AAA.454ESTABI.2159	axon guidance,G2/M transition DNA damage checkpoint,protein amino acid phosphorylation,cellular protein localization,protein tyrosine kinase activity,response to UV,cytoplasm,nucleolus,synaptic vesicle transport,dendrite,protein serine/threonine kinase activity,axon,magnesium ion binding,establishment of cell polarity,cell junction,response to ionizing radiation,regulation of axon extension,ATP b…
AAA.454ESTABI.2160	axon guidance,axon,synapse assembly,protein serine/threonine kinase activity,dendrite,synaptic vesicle transport,protein tyrosine kinase activity,ATP binding,regulation of axon extension,cellular protein localization,protein amino acid phosphorylation,protein kinase activity
AAA.454ESTABI.2164	intracellular organelle,cellular process,cytosol
AAA.454ESTABI.2165	intracellular organelle,cellular process,cytosol
AAA.454ESTABI.2166	cellular process,cytosol
AAA.454ESTABI.2167	porphyrin biosynthetic process,cytoplasmic part,lyase activity,uroporphyrinogen-III synthase activity
AAA.454ESTABI.2168	cell part
AAA.454ESTABI.2169	cell redox homeostasis,selenium binding,cell part
AAA.454ESTABI.2172	DNA fragmentation involved in apoptosis,membrane raft,cellular protein catabolic process,determination of adult lifespan,neuron development,oviposition,regulation of synapse structure and activity,palmitoyl-(protein) hydrolase activity,cofactor transport,membrane fraction,post-embryonic development,lysosome,positive regulation of pinocytosis,protein transport,Golgi apparatus,extracellular region,…
AAA.454ESTABI.2176	glycolipid transporter activity,glycolipid transport
AAA.454ESTABI.2185	mediator complex,regulation of transcription from RNA polymerase II promoter,protein binding,RNA polymerase II transcription mediator activity
AAA.454ESTABI.2191	membrane,integral to membrane
AAA.454ESTABI.2195	lipid transporter activity,integral to membrane
AAA.454ESTABI.2196	transport,cell part,response to chemical stimulus,transmembrane transport
AAA.454ESTABI.2199	neuron migration,convergent extension involved in gastrulation,detection of mechanical stimulus involved in sensory perception of pain,regulation of T cell receptor signaling pathway,regulation of cell shape,nucleotide binding,protein amino acid autophosphorylation,response to ethanol,learning,protein tyrosine kinase activity,forebrain development,activated T cell proliferation,protein kinase cas…
AAA.454ESTABI.2200	binding,regulation of cellular process
AAA.454ESTABI.2201	positive regulation of molecular function,regulation of cellular biosynthetic process,regulation of immune response,regulation of signal transduction,regulation of macromolecule biosynthetic process,protein ubiquitination,protein kinase cascade,regulation of apoptosis,organ development,positive regulation of immune system process,regulation of primary metabolic process,cellular macromolecule bios…
AAA.454ESTABI.2203	programmed cell death,DNA conformation change,nuclear chromosome,nucleolus,DNA topoisomerase type I activity,DNA replication,protein binding,phosphorylation,response to drug,nucleoplasm,chromatin binding,DNA binding,DNA topological change
AAA.454ESTABI.2204	response to lipid hydroperoxide,plasma membrane,protein binding,glutathione peroxidase activity,mitochondrion,oxidation reduction
AAA.454ESTABI.2205	mitochondrion
AAA.454ESTABI.2206	negative regulation of fatty acid metabolic process,mitochondrial part,fatty acid oxidation,oxidoreductase activity, acting on the CH-CH group of donors
AAA.454ESTABI.2209	hydrolase activity
AAA.454ESTABI.2210	mitochondrion,hydrolase activity
AAA.454ESTABI.2211	zinc ion binding
AAA.454ESTABI.2216	response to UV,cell junction,protein serine/threonine kinase activity,response to ionizing radiation,nucleolus,ATP binding,establishment of cell polarity,magnesium ion binding,G2/M transition DNA damage checkpoint,cytoplasm,neuron differentiation,protein amino acid phosphorylation
AAA.454ESTABI.2217	response to UV,cell junction,protein serine/threonine kinase activity,response to ionizing radiation,nucleolus,ATP binding,establishment of cell polarity,magnesium ion binding,G2/M transition DNA damage checkpoint,cytoplasm,neuron differentiation,protein amino acid phosphorylation
AAA.454ESTABI.2223	spermatogenesis,binding,rRNA processing
AAA.454ESTABI.2225	reproduction
AAA.454ESTABI.2226	reproduction
AAA.454ESTABI.2232	autophagic cell death,protein binding
AAA.454ESTABI.2237	fusome organization,germarium-derived egg chamber formation,cytoskeleton organization,cytoplasmic part,germ cell development
AAA.454ESTABI.2239	fusome organization,germarium-derived egg chamber formation,cytoskeleton organization,cytoplasmic part,germ cell development
AAA.454ESTABI.2240	integral to membrane,endoplasmic reticulum membrane
AAA.454ESTABI.2241	phosphatidylinositol metabolic process,phosphatidylinositol phosphate kinase activity
AAA.454ESTABI.2243	NAD+ ADP-ribosyltransferase activity
AAA.454ESTABI.2244	NAD+ ADP-ribosyltransferase activity
AAA.454ESTABI.2255	membrane,nucleotide binding,microtubule-severing ATPase activity,microtubule severing,microtubule binding,positive regulation of microtubule depolymerization,alpha-tubulin binding,positive regulation of axon extension,centrosome,ER to Golgi vesicle-mediated transport,midbody,microtubule bundle formation,endosome,cytokinesis, completion of separation,protein homooligomerization,endoplasmic reticul…
AAA.454ESTABI.2259	intracellular part
AAA.454ESTABI.2260	intracellular part
AAA.454ESTABI.2262	protein complex,plasma membrane,centrosome,microtubule motor activity,microtubule associated complex
AAA.454ESTABI.2263	microtubule-based movement,plasma membrane,axonemal dynein complex,centrosome,ATPase activity, coupled,microtubule motor activity,microtubule,microtubule associated complex
AAA.454ESTABI.2264	nucleic acid binding,imaginal disc-derived wing morphogenesis
AAA.454ESTABI.2266	hydrogen ion transmembrane transporter activity,mitochondrial proton-transporting ATP synthase complex, coupling factor F(o)
AAA.454ESTABI.2268	regulation of biological quality,transport,regulation of protein binding,apoptosis,mitochondrion,integral to membrane,protein binding,mitochondrion organization,regulation of apoptosis
AAA.454ESTABI.2269	regulation of biological quality,transport,regulation of protein binding,apoptosis,mitochondrion,integral to membrane,protein binding,mitochondrion organization,regulation of apoptosis
AAA.454ESTABI.2270	plasma membrane,protein binding,regulation of signal transduction,structural molecule activity
AAA.454ESTABI.2272	protein amino acid phosphorylation,nucleoplasm,mitogen-activated protein kinase binding,negative regulation of MAP kinase activity,cytosol,regulation of exit from mitosis,actin filament organization,protein serine/threonine kinase activity,regulation of oocyte development,identical protein binding,nuclear division,meiotic anaphase II,negative regulation of apoptosis,cytokinesis,protein kinase act…
AAA.454ESTABI.2273	organ development
AAA.454ESTABI.2281	intracellular membrane-bounded organelle,ion transport,locomotory behavior,auditory receptor cell differentiation,cytoplasmic part,plasma membrane
AAA.454ESTABI.2282	mitochondrion,binding
AAA.454ESTABI.2283	binding,cell part,nucleic acid binding,zinc ion binding
AAA.454ESTABI.2293	macromolecule localization,membrane,protein amino acid ADP-ribosylation,organelle organization,nuclear envelope,intracellular non-membrane-bounded organelle,biological regulation,cytoplasmic part
AAA.454ESTABI.2294	protein amino acid phosphorylation,membrane,peptidyl-amino acid modification,protein amino acid ADP-ribosylation,transferase activity, transferring glycosyl groups,nuclear envelope,chromosome,protein localization,regulation of biological process,telomere maintenance,multicellular organism growth,binding,cytoplasmic part
AAA.454ESTABI.2296	cytoplasmic part,cytoskeletal part,cellular component organization,microtubule cytoskeleton,microtubule cytoskeleton organization,microtubule organizing center
AAA.454ESTABI.2297	cytoplasmic part,cytoskeletal part,cellular component organization,microtubule cytoskeleton,microtubule cytoskeleton organization,microtubule organizing center
AAA.454ESTABI.2298	cytosol,spindle astral microtubule organization,meiosis,spindle assembly,microtubule minus-end binding,regulation of cell cycle,gamma-tubulin small complex,gamma-tubulin binding,mitotic spindle organization,spermatogenesis,centrosome organization,protein complex assembly,cytoplasmic microtubule,mitosis,microtubule nucleation,microtubule cytoskeleton organization,microtubule organizing center
AAA.454ESTABI.2299	protein transporter activity,coated vesicle,synaptic vesicle coating,clathrin adaptor complex,neurotransmitter secretion,protein binding,intracellular protein transport,Golgi apparatus part
AAA.454ESTABI.2303	binding,nuclear part,cellular process,RNA binding
AAA.454ESTABI.2305	mitochondrion,translation release factor activity,translation release factor activity, codon specific,cytoplasm
AAA.454ESTABI.2309	transferase activity,cytoplasm,cellular metabolic process
AAA.454ESTABI.2311	substrate-specific transmembrane transporter activity,cell part,transporter activity,transmembrane transport
AAA.454ESTABI.2313	hydrolase activity,cell part
AAA.454ESTABI.2314	binding
AAA.454ESTABI.2316	ribosome,mitochondrion,structural constituent of ribosome,intracellular
AAA.454ESTABI.2325	convergent extension involved in gastrulation,protein binding,neuron migration,membrane
AAA.454ESTABI.2326	morphogenesis of larval imaginal disc epithelium,apical junction complex,morphogenesis of follicular epithelium,response to stimulus,negative regulation of cell proliferation,localization,apical junction assembly,establishment or maintenance of apical/basal cell polarity,morphogenesis of embryonic epithelium,protein binding
AAA.454ESTABI.2327	binding,nucleic acid binding
AAA.454ESTABI.2331	telomeric DNA binding,double-stranded DNA binding,RNA catabolic process,RNA splicing,poly(A) RNA binding,heterogeneous nuclear ribonucleoprotein complex,regulation of mRNA stability,protein binding,positive regulation of gene-specific transcription,transcription factor activity,single-stranded DNA binding,cytoplasm,nucleic acid binding
AAA.454ESTABI.2332	protein binding
AAA.454ESTABI.2334	cytosol,hydrogen-exporting ATPase activity, phosphorylative mechanism,embryonic development ending in birth or egg hatching,positive regulation of programmed cell death,reproduction,nematode larval development,receptor-mediated endocytosis,ATPase binding,plasma membrane,hydrolase activity, acting on acid anhydrides, catalyzing transmembrane movement of substances,vacuolar proton-transporting V-ty…
AAA.454ESTABI.2336	GPI anchor biosynthetic process,cell part
AAA.454ESTABI.2343	mitochondrial electron transport, NADH to ubiquinone,NADH dehydrogenase (ubiquinone) activity,mitochondrial respiratory chain complex I,oxidoreductase activity, acting on NADH or NADPH,mitochondrial inner membrane
AAA.454ESTABI.2348	methyltransferase activity
AAA.454ESTABI.2354	binding,intracellular part,RNA binding
AAA.454ESTABI.2367	neuromuscular synaptic transmission,synapse,synaptic vesicle fusion to presynaptic membrane,ion channel activity,negative regulation of synaptic growth at neuromuscular junction
AAA.454ESTABI.2368	(R)-2-hydroxyglutarate dehydrogenase activity,actin binding,lactate metabolic process,D-lactate dehydrogenase (cytochrome) activity,mitochondrial matrix,response to metal ion,catalytic activity,oxidoreductase activity
AAA.454ESTABI.2371	cellular process,protein binding,nucleus
AAA.454ESTABI.2372	cellular process,protein binding,nucleus
AAA.454ESTABI.2376	integral to membrane
AAA.454ESTABI.2377	integral to membrane
AAA.454ESTABI.2388	positive regulation of viral genome replication,tight junction,signal transducer activity,enzyme binding,positive regulation of I-kappaB kinase/NF-kappaB cascade,vesicle,membrane fusion,endoplasmic reticulum unfolded protein response,perinuclear region of cytoplasm,protein heterodimerization activity,virus-host interaction,beta-tubulin binding,protein homodimerization activity,endoplasmic reticul…
AAA.454ESTABI.2390	mitochondrion
AAA.454ESTABI.2391	propionyl-CoA carboxylase activity,isoleucine catabolic process,methionine catabolic process,fatty acid catabolic process,leucine catabolic process,ATP binding,threonine catabolic process,valine catabolic process,mitochondrial matrix,methylcrotonoyl-CoA carboxylase activity,ligase activity
AAA.454ESTABI.2392	methylcrotonoyl-CoA carboxylase activity,leucine catabolic process,mitochondrion,nucleotide binding
AAA.454ESTABI.2401	inositol and derivative phosphorylation,calmodulin binding,calcium-dependent protein binding,inositol trisphosphate 3-kinase activity
AAA.454ESTABI.2402	inositol and derivative phosphorylation,calmodulin binding,calcium-dependent protein binding,inositol trisphosphate 3-kinase activity
AAA.454ESTABI.2405	DNA binding
AAA.454ESTABI.2406	nucleolus,positive regulation of apoptosis,somatic diversification of immunoglobulins,enzyme binding
AAA.454ESTABI.2410	transmembrane transport,transporter activity
AAA.454ESTABI.2413	intracellular,positive regulation of growth rate,RNA binding,translation,ribosome
AAA.454ESTABI.2414	intracellular,positive regulation of growth rate,RNA binding,translation,ribosome
AAA.454ESTABI.2415	Golgi apparatus,membrane
AAA.454ESTABI.2416	oxidoreductase activity,catalytic activity,cellular metabolic process
AAA.454ESTABI.2418	binding,phosphoinositide metabolic process,phosphatidylinositol phosphate kinase activity,membrane-bounded organelle,cytoplasmic part,phosphorylation,membrane
AAA.454ESTABI.2419	binding,phosphoinositide metabolic process,phosphatidylinositol phosphate kinase activity,membrane-bounded organelle,cytoplasmic part,phosphorylation,membrane
AAA.454ESTABI.2431	hydrolase activity
AAA.454ESTABI.2437	p53 binding,histone H4 acetylation,positive regulation of transcription factor activity,outer kinetochore of condensed chromosome,histone acetyltransferase activity,histone acetyltransferase complex,cytoplasm,nucleolus,organ development,N-terminal peptidyl-lysine acetylation,transcription factor complex,nuclear body,transcription coactivator activity,response to hypoxia,MyoD binding,DNA binding,a…
AAA.454ESTABI.2438	p53 binding,histone H4 acetylation,positive regulation of transcription factor activity,outer kinetochore of condensed chromosome,histone acetyltransferase activity,histone acetyltransferase complex,cytoplasm,nucleolus,organ development,N-terminal peptidyl-lysine acetylation,transcription factor complex,nuclear body,transcription coactivator activity,response to hypoxia,MyoD binding,DNA binding,a…
AAA.454ESTABI.2439	endodermal cell fate specification,MAPK phosphatase export from nucleus, leptomycin B sensitive,inactivation of MAPK activity,MAPK export from nucleus,dephosphorylation,protein tyrosine/serine/threonine phosphatase activity,cytoplasm,nucleus
AAA.454ESTABI.2440	protein amino acid dephosphorylation,endodermal cell fate specification,MAPK phosphatase export from nucleus, leptomycin B sensitive,inactivation of MAPK activity,MAPK export from nucleus,MAP kinase tyrosine/serine/threonine phosphatase activity,protein tyrosine phosphatase activity,cytoplasm,nucleus,protein tyrosine/serine/threonine phosphatase activity
AAA.454ESTABI.2441	phosphoprotein phosphatase activity,multicellular organismal development,cytoplasm,cell differentiation,dephosphorylation,nucleus,MAPKKK cascade,protein tyrosine/serine/threonine phosphatase activity
AAA.454ESTABI.2444	mitochondrial inner membrane,metamorphosis,olfactory behavior,oxidoreductase activity,protein binding,pupariation,steroid biosynthetic process,molting cycle, chitin-based cuticle
AAA.454ESTABI.2453	DNA photolyase activity
AAA.454ESTABI.2455	polysaccharide metabolic process,catalytic activity
AAA.454ESTABI.2456	cell surface receptor linked signal transduction,cellular metabolic process,hydrolase activity,cytoplasm,organ development,intracellular signaling cascade,lipid metabolic process,regulation of catalytic activity,signal transduction
AAA.454ESTABI.2458	cell surface receptor linked signal transduction,cellular metabolic process,hydrolase activity,cytoplasm,organ development,intracellular signaling cascade,lipid metabolic process,regulation of catalytic activity,signal transduction
AAA.454ESTABI.2459	positive regulation of biological process,transmembrane transporter activity,locomotion,endocytosis,multicellular organismal development,cation transport,hydrolase activity,membrane,ATPase activity, coupled to transmembrane movement of ions, phosphorylative mechanism
AAA.454ESTABI.2466	cellular process,binding,organ development
AAA.454ESTABI.2471	nucleus,cytosol
AAA.454ESTABI.2474	fatty acid biosynthetic process,acyl carrier activity,cofactor binding
AAA.454ESTABI.2484	neuromuscular junction development,binding,adult locomotory behavior,nucleic acid binding
AAA.454ESTABI.2485	intracellular,phosphotransferase activity, alcohol group as acceptor,myosin filament assembly,protein binding,kinase activity
AAA.454ESTABI.2487	protein binding
AAA.454ESTABI.2488	regulation of biological quality,secretory granule,exocytosis,synaptic transmission,regulation of cellular process,syntaxin binding,vesicle docking during exocytosis
AAA.454ESTABI.2490	dopamine beta-monooxygenase activity
AAA.454ESTABI.2494	zinc ion binding
AAA.454ESTABI.2495	binding,zinc ion binding
AAA.454ESTABI.2498	metalloendopeptidase activity,metallopeptidase activity
AAA.454ESTABI.2499	binding,transcription,transcription factor activity,protein dimerization activity,nucleus
AAA.454ESTABI.2508	RNA metabolic process
AAA.454ESTABI.2509	RNA metabolic process
AAA.454ESTABI.2510	protein binding,hydrolase activity,mitochondrion,GTP binding,intracellular
AAA.454ESTABI.2511	regulation of ARF GTPase activity,ARF GTPase activator activity,zinc ion binding,phagocytosis, engulfment
AAA.454ESTABI.2512	nucleoside-triphosphatase activity,membrane
AAA.454ESTABI.2513	integral to plasma membrane,ATPase activity, coupled to transmembrane movement of substances,membrane fraction,response to drug
AAA.454ESTABI.2514	guanyl-nucleotide exchange factor activity,regulation of small GTPase mediated signal transduction,intracellular
AAA.454ESTABI.2515	cellular process,intracellular organelle,cytoplasm
AAA.454ESTABI.2516	cellular process,intracellular organelle,cytoplasm
AAA.454ESTABI.2521	dendrite development,convergent extension involved in gastrulation,microtubule cytoskeleton organization,melanosome transport,protein binding,hormone metabolic process,fertilization,regulation of cilium beat frequency involved in ciliary motility,striatum development,cellular lipid metabolic process,hippocampus development,adult behavior,photoreceptor cell maintenance,olfactory behavior,photorece…
AAA.454ESTABI.2524	uridine-diphosphatase activity,regulation of cell migration,integral to Golgi membrane,GDP catabolic process,gonad morphogenesis,UDP catabolic process,adenosine-diphosphatase activity,positive regulation of protein amino acid glycosylation,ADP catabolic process,guanosine-diphosphatase activity,binding,hydrolase activity
AAA.454ESTABI.2525	membrane,mitochondrion,ubiquinone biosynthetic process
AAA.454ESTABI.2526	protein binding
AAA.454ESTABI.2527	vacuolar sorting signal binding,protein binding
AAA.454ESTABI.2536	vacuole,binding,plasma membrane,transport,cellular process,GTP binding,intracellular,GTPase activity
AAA.454ESTABI.2537	cellular process,transport,binding,intracellular,plasma membrane,GTP binding
AAA.454ESTABI.2538	binding
AAA.454ESTABI.2539	metal ion binding
AAA.454ESTABI.2540	metal ion binding,ligase activity, forming carbon-nitrogen bonds,nucleus,mitochondrion
AAA.454ESTABI.2542	transport
AAA.454ESTABI.2544	protein binding,intracellular part,response to stimulus,neurological system process,regulation of cellular process,transcription repressor activity
AAA.454ESTABI.2545	protein N-terminus binding,clustering of voltage-gated potassium channels,regulation of biological process,metal ion binding,system process,ion transport,identical protein binding,voltage-gated ion channel activity,cytoplasm,potassium channel activity
AAA.454ESTABI.2546	enzyme inhibitor activity,mitochondrion
AAA.454ESTABI.2549	sequence-specific DNA binding,protein binding,nucleus,regulation of transcription, DNA-dependent,DNA binding
AAA.454ESTABI.2550	sequence-specific DNA binding,protein binding,nucleus,regulation of transcription, DNA-dependent,DNA binding
AAA.454ESTABI.2553	nucleotidyltransferase activity,negative regulation of biological process,RNA metabolic process,binding,intracellular,gene expression
AAA.454ESTABI.2556	apoptosis,intracellular organelle part,membrane part,endomembrane system,endoplasmic reticulum
AAA.454ESTABI.2557	nucleoside-triphosphatase activity,microtubule motor activity,dynein complex
AAA.454ESTABI.2558	cytokinesis,synaptic vesicle targeting,cell cycle,synaptic vesicle,regulation of exocytosis,septin complex,protein binding,GTPase activity,structural molecule activity,GTP binding,plasma membrane
AAA.454ESTABI.2559	sperm capacitation,regulation of exocytosis,structural molecule activity,protein binding,nucleotide binding,synaptic vesicle targeting,microtubule-based flagellum,brain development,cytoskeleton,synaptic vesicle,sperm mitochondrion organization,GTPase activity,plasma membrane,cytokinesis,mitochondrion,GTP binding
AAA.454ESTABI.2579	peptidase activity
AAA.454ESTABI.2580	binding
AAA.454ESTABI.2587	extracellular space,Golgi apparatus,glycoprotein biosynthetic process,protein processing,rough endoplasmic reticulum,extracellular matrix organization
AAA.454ESTABI.2588	positive regulation of calcium ion transport,binding,integral to membrane,regulation of calcium ion transport via store-operated calcium channel activity,endoplasmic reticulum,plasma membrane
AAA.454ESTABI.2589	binding,phagocytosis, engulfment
AAA.454ESTABI.2598	leg disc development,negative regulation of antimicrobial humoral response,DNA binding
AAA.454ESTABI.2602	response to stress
AAA.454ESTABI.2603	membrane
AAA.454ESTABI.2613	protein binding,ATP binding,glycolysis,hexokinase activity,carbohydrate metabolic process
AAA.454ESTABI.2617	intracellular membrane-bounded organelle,DNA-(apurinic or apyrimidinic site) lyase activity,3'-5' exonuclease activity,response to DNA damage stimulus,zinc ion binding
AAA.454ESTABI.2622	binding,intracellular,nucleic acid binding
AAA.454ESTABI.2623	cell part,cellular process,protein binding
AAA.454ESTABI.2626	cytosol,anti-apoptosis,positive regulation of I-kappaB kinase/NF-kappaB cascade,ubiquitin-protein ligase activity,protein binding,cell surface receptor linked signal transduction,nucleus,response to organic substance
AAA.454ESTABI.2627	binding,regulation of apoptosis,ligase activity,cytoplasm
AAA.454ESTABI.2632	transport,integral to membrane,transporter activity
AAA.454ESTABI.2635	insulin receptor signaling pathway,SNAP receptor activity,cellularization,locomotion,basolateral plasma membrane,synaptic vesicle docking during exocytosis,regulation of pole plasm oskar mRNA localization,integral to membrane,muscle contraction,haltere development,dendrite,synaptic vesicle fusion to presynaptic membrane,cell soma,axon,cuticle development,calcium-mediated signaling,synaptic transm…
AAA.454ESTABI.2636	regulation of exocytosis,insulin receptor signaling pathway,multicellular organismal development,cytoplasmic membrane-bounded vesicle,SNAP receptor activity,neurotransmitter secretion,positive regulation of secretion,membrane fraction,locomotion,basolateral plasma membrane,regulation of insulin secretion,myosin binding,intracellular protein transport,dendrite,cell soma,axon,positive regulation of…
AAA.454ESTABI.2637	cholesterol storage,cholesterol efflux,macrophage derived foam cell differentiation,cholesterol O-acyltransferase activity,cholesterol binding,microsome,cholesterol esterification,cholesterol metabolic process,endoplasmic reticulum membrane,very-low-density lipoprotein particle assembly,acyl-CoA binding,brush border,positive regulation of amyloid precursor protein biosynthetic process
AAA.454ESTABI.2642	positive regulation of transcription,DNA-dependent ATPase activity,histone binding,regulation of transcription from RNA polymerase II promoter,ecdysone receptor-mediated signaling pathway,dendrite morphogenesis,general RNA polymerase II transcription factor activity,nucleosome positioning,muscle organ development,RSF complex,nucleolus,transcription factor complex,NURF complex,ACF complex,DNA bind…
AAA.454ESTABI.2643	ATP-dependent chromatin remodeling,DNA-dependent ATPase activity,protein binding,nucleosome binding,ecdysone receptor-mediated signaling pathway,dendrite morphogenesis,positive regulation of gene-specific transcription,general RNA polymerase II transcription factor activity,nucleosome positioning,muscle organ development,transcription factor complex,NURF complex,brain development,ACF complex,DNA …
AAA.454ESTABI.2644	hermaphrodite genitalia development,gap junction,regulation of pharyngeal pumping,oviposition,positive regulation of growth rate,locomotion,response to chemical stimulus,morphogenesis of an epithelium
AAA.454ESTABI.2645	hermaphrodite genitalia development,plasma membrane,positive regulation of growth rate,locomotion,membrane part,behavior,morphogenesis of an epithelium,gap junction
AAA.454ESTABI.2650	protein amino acid phosphorylation,receptor signaling protein serine/threonine kinase activity,cytoskeletal part,microtubule cytoskeleton,cytokinetic process,cytokinesis during cell cycle,response to stimulus,cellular component assembly,regulation of exit from mitosis,actin cytoskeleton organization,kinetochore,nuclear part,positive regulation of cellular process,regulation of catalytic activity,…
AAA.454ESTABI.2651	protein amino acid phosphorylation,receptor signaling protein serine/threonine kinase activity,cytoskeletal part,microtubule cytoskeleton,cytokinetic process,cytokinesis during cell cycle,response to stimulus,cellular component assembly,regulation of exit from mitosis,actin cytoskeleton organization,kinetochore,nuclear part,positive regulation of cellular process,regulation of catalytic activity,…
AAA.454ESTABI.2652	mitotic cell cycle,organelle organization,meiotic chromosome segregation,meiosis I,spindle checkpoint,catalytic activity,protein kinase activity,protein amino acid phosphorylation
AAA.454ESTABI.2653	chromosome
AAA.454ESTABI.2655	positive regulation of growth rate,determination of adult lifespan,embryonic development ending in birth or egg hatching,positive regulation of endocytosis,reduction of cytosolic calcium ion concentration,ATPase activity, coupled to transmembrane movement of ions, phosphorylative mechanism,calcium ion transmembrane transporter activity,nematode larval development,calcium ion transport,positive re…
AAA.454ESTABI.2656	germ cell migration,germ cell development,intracellular organelle
AAA.454ESTABI.2657	germ cell migration,germ cell development
AAA.454ESTABI.2658	DNA helicase activity,DNA recombination,DNA repair,forebrain development,zinc ion binding,regulation of transcription, DNA-dependent,DNA binding,ATP binding,nuclear heterochromatin,protein binding,DNA methylation,chromatin binding,nucleic acid binding
AAA.454ESTABI.2659	Golgi apparatus
AAA.454ESTABI.2660	transcription regulator activity,PCAF complex,metal ion binding,DNA binding,histone H3 acetylation,histone acetyltransferase activity,transcription
AAA.454ESTABI.2663	nucleus
AAA.454ESTABI.2665	lipid particle,cellular metabolic process,hydrolase activity,catalytic activity
AAA.454ESTABI.2666	cell part,cellular process
AAA.454ESTABI.2670	binding
AAA.454ESTABI.2674	mitochondrion,protein folding,post-Golgi vesicle-mediated transport,ATPase activity, coupled,response to heat,cell surface,membrane organization,oxidoreductase activity,ATP binding,protein binding,ribonucleoprotein complex,response to unfolded protein,response to cadmium ion
AAA.454ESTABI.2677	RNA binding,embryonic development ending in birth or egg hatching,RNA splicing,protein binding,nucleic acid binding
AAA.454ESTABI.2678	RNA binding,protein binding,RNA splicing, via transesterification reactions,mRNA processing,embryonic development ending in birth or egg hatching,nucleic acid binding
AAA.454ESTABI.2681	nucleus,protein binding
AAA.454ESTABI.2682	nucleus,protein binding
AAA.454ESTABI.2686	binding,multicellular organismal development,nucleic acid binding
AAA.454ESTABI.2687	binding,multicellular organismal development,nucleic acid binding
AAA.454ESTABI.2689	cytosol,phosphatase activity,nucleus
AAA.454ESTABI.2690	metal ion binding,phosphatase activity,cellular process,metabolic process,nucleus,cytosol
AAA.454ESTABI.2692	phosphoprotein phosphatase activity,tissue development,protein binding,open tracheal system development,response to organic substance,intracellular part,organ morphogenesis,dephosphorylation,negative regulation of cellular process,MAPKKK cascade,protein tyrosine/serine/threonine phosphatase activity
AAA.454ESTABI.2695	membrane
AAA.454ESTABI.2696	membrane
AAA.454ESTABI.2699	ion transport
AAA.454ESTABI.2700	ion transport
AAA.454ESTABI.2701	serine-type endopeptidase activity,protein binding,ATP binding,proteolysis,mitochondrion
AAA.454ESTABI.2702	mitotic spindle elongation,mitochondrion,proteolysis,ATP binding,protein binding,ribonucleoprotein complex,serine-type endopeptidase activity,lipid particle
AAA.454ESTABI.2703	organ development,cellular process,binding
AAA.454ESTABI.2704	cAMP-dependent protein kinase regulator activity,nucleoplasm,sterol biosynthetic process,protein kinase activator activity,protein kinase binding,regulation of glycolysis,AMP-activated protein kinase complex,negative regulation of protein kinase activity,regulation of glucose import,ADP binding,protein kinase cascade,glycogen metabolic process,cytosol,ATP biosynthetic process,regulation of fatty …
AAA.454ESTABI.2706	cytosol,regulation of apoptosis,positive regulation of I-kappaB kinase/NF-kappaB cascade,response to chemical stimulus,ubiquitin-protein ligase activity,protein binding,multicellular organismal development,nucleus
AAA.454ESTABI.2708	kinase activity,nucleotide biosynthetic process,enzyme inhibitor activity,ribose phosphate diphosphokinase activity,magnesium ion binding
AAA.454ESTABI.2710	metalloendopeptidase activity,membrane
AAA.454ESTABI.2716	hydrolase activity,nucleotide binding
AAA.454ESTABI.2717	plasma membrane,response to lead ion,protein binding,glyoxysome,acyl-CoA binding
AAA.454ESTABI.2721	extracellular region part,binding,skeletal system development,tissue development,peptidase activity, acting on L-amino acid peptides,metabolic process,metalloendopeptidase activity,proteolysis
AAA.454ESTABI.2722	eukaryotic translation initiation factor 4F complex,protein binding,regulation of translational initiation,translation initiation factor activity
AAA.454ESTABI.2726	regulation of cell shape,protein amino acid phosphorylation,ATP binding,programmed cell death,MAP/ERK kinase kinase activity,protein kinase activity
AAA.454ESTABI.2735	protein-FAD linkage,protein binding,mitochondrial electron transport, succinate to ubiquinone,mitochondrion
AAA.454ESTABI.2736	endoplasmic reticulum,zinc ion binding
AAA.454ESTABI.2737	insoluble fraction,regulation of apoptosis,S-M checkpoint,NEDD8 activating enzyme activity,DNA replication,protein neddylation,protein heterodimerization activity
AAA.454ESTABI.2741	positive regulation of cellular metabolic process,regulation of transport,blastocyst development,regulation of phosphorylation,establishment of localization in cell,cell motility,positive regulation of apoptosis,transforming growth factor beta receptor activity, type I,positive regulation of transmembrane receptor protein serine/threonine kinase signaling pathway,cellular component organization,p…
AAA.454ESTABI.2742	positive regulation of cellular metabolic process,regulation of transport,blastocyst development,regulation of phosphorylation,establishment of localization in cell,cell motility,positive regulation of apoptosis,transforming growth factor beta receptor activity, type I,positive regulation of transmembrane receptor protein serine/threonine kinase signaling pathway,cellular component organization,p…
AAA.454ESTABI.2743	binding,protein binding
AAA.454ESTABI.2744	vitamin binding,folic acid and derivative metabolic process,cytosol,methionine biosynthetic process,methionine synthase activity,transition metal ion binding,secretion by cell,nervous system development,protein binding
AAA.454ESTABI.2747	angiotensin catabolic process in blood,peptide catabolic process,zinc ion binding,drug binding,chloride ion binding,kidney development,regulation of vasodilation,membrane fraction,peptidyl-dipeptidase activity,bradykinin receptor binding,arachidonic acid secretion,extracellular space,regulation of vasoconstriction,actin binding,external side of plasma membrane,endosome,metallopeptidase activity,h…
AAA.454ESTABI.2748	cytoskeleton organization,microtubule-based process,protein binding,cytoskeletal part,microtubule cytoskeleton,chromosome, centromeric region,protein complex,condensed chromosome,nuclear chromosome,regulation of cellular process,cytoplasmic part
AAA.454ESTABI.2749	binding,membrane,peroxisome organization
AAA.454ESTABI.2750	protein binding,heat shock protein binding
AAA.454ESTABI.2751	protein binding,heat shock protein binding
AAA.454ESTABI.2756	cellular process,hydrolase activity
AAA.454ESTABI.2757	cytoplasm,inositol or phosphatidylinositol phosphatase activity,dephosphorylation,phosphoprotein phosphatase activity,protein binding,membrane,nucleus,phosphatase activity
AAA.454ESTABI.2759	endosome,antigen receptor-mediated signaling pathway,CD4 receptor binding,trans-Golgi network transport vesicle,membrane,cytosol
AAA.454ESTABI.2765	binding
AAA.454ESTABI.2772	developmental process,protein binding,intracellular organelle,cellular process
AAA.454ESTABI.2773	axon midline choice point recognition,motor axon guidance,dendrite,salivary gland boundary specification,netrin receptor activity,axon,dendrite guidance,cell soma
AAA.454ESTABI.2774	axon midline choice point recognition,motor axon guidance,dendrite,salivary gland boundary specification,netrin receptor activity,axon,dendrite guidance,cell soma
AAA.454ESTABI.2776	cell part
AAA.454ESTABI.2788	cytoskeleton organization,microtubule-based process,protein binding,open tracheal system development,axonogenesis,organ development,cytoskeleton,biological regulation,cytoplasmic part
AAA.454ESTABI.2793	regulation of endocytosis,system development,protein binding,ligase activity,protein ubiquitination,cell differentiation,cytoplasmic part
AAA.454ESTABI.2794	microtubule-based process,motor activity
AAA.454ESTABI.2797	protein binding,endoplasmic reticulum,catalytic activity
AAA.454ESTABI.2798	fatty acid biosynthetic process,acyltransferase activity,pyruvate metabolic process,lipid particle,mitotic spindle organization,mitochondrion,transferase activity, transferring acyl groups other than amino-acyl groups
AAA.454ESTABI.2799	regulation of transcription, DNA-dependent
AAA.454ESTABI.2800	regulation of transcription, DNA-dependent
AAA.454ESTABI.2802	protein complex,nuclear envelope,membrane
AAA.454ESTABI.2805	binding,regulation of biological process
AAA.454ESTABI.2806	protein amino acid glycosylation in endoplasmic reticulum,alpha-1,3-mannosyltransferase activity,dolichol-linked oligosaccharide biosynthetic process,membrane fraction,lipid particle,protein anchor,protein N-terminus binding,calcium-dependent protein binding,membrane,nucleus,protein heterodimerization activity,glycolipid mannosyltransferase activity,perinuclear region of cytoplasm,response to cal…
AAA.454ESTABI.2809	cytoskeleton,cytoplasmic part,vesicle-mediated transport,membrane,small GTPase binding,intracellular organelle part,cell division
AAA.454ESTABI.2810	G-protein coupled photoreceptor activity,fatty acid biosynthetic process,membrane part,integral to membrane
AAA.454ESTABI.2812	nucleic acid binding,regulation of alternative nuclear mRNA splicing, via spliceosome,intracellular part,RNA binding
AAA.454ESTABI.2813	regulation of alternative nuclear mRNA splicing, via spliceosome,RNA binding,protein binding,nucleus,cytosol
AAA.454ESTABI.2814	hydrolase activity
AAA.454ESTABI.2815	catalytic activity
AAA.454ESTABI.2816	cellular process,cell cycle arrest
AAA.454ESTABI.2817	cytoplasm,determination of left/right symmetry,cellular process,cell cycle arrest
AAA.454ESTABI.2822	phosphoinositide binding,kinase activity,protein binding,cytoplasmic membrane-bounded vesicle,phosphoinositide metabolic process,exocytosis,regulation of biological process,plasma membrane
AAA.454ESTABI.2824	binding
AAA.454ESTABI.2827	nucleobase, nucleoside, nucleotide and nucleic acid metabolic process,intracellular part,nucleic acid binding,helicase activity,cellular macromolecule biosynthetic process,ATPase activity, coupled,zinc ion binding
AAA.454ESTABI.2830	binding,nucleus,DNA binding,transposition, DNA-mediated
AAA.454ESTABI.2832	positive regulation of circadian sleep/wake cycle, sleep,external side of plasma membrane
AAA.454ESTABI.2833	mitochondrion
AAA.454ESTABI.2834	positive regulation of macromolecule biosynthetic process,positive regulation of molecular function,regulation of immune response,transcription regulator activity,regulation of signal transduction,protein ubiquitination,protein kinase cascade,positive regulation of cellular biosynthetic process,regulation of apoptosis,organ development,positive regulation of immune system process,cell differentia…
AAA.454ESTABI.2838	synaptic vesicle,transport,transferase activity,membrane,transporter activity
AAA.454ESTABI.2839	angiogenesis,manganese ion binding,lung development,oviposition,embryonic development ending in birth or egg hatching,protein kinase binding,female meiosis,meiotic chromosome segregation,nuclear membrane,locomotion,glycogen metabolic process,molting cycle, collagen and cuticulin-based cuticle,nucleolus,cytosol,chromosome,mitosis,iron ion binding,regulation of translation,branching morphogenesis o…
AAA.454ESTABI.2840	chromatin modification,meiosis,nucleolus,manganese ion binding,cell division,protein serine/threonine phosphatase activity,mitosis,protein kinase binding,MLL5-L complex,glycogen metabolic process,cytoplasm,iron ion binding
AAA.454ESTABI.2842	anatomical structure morphogenesis,transcription factor activity,DNA binding
AAA.454ESTABI.2844	binding,nucleus
AAA.454ESTABI.2846	protein binding,positive regulation of biological process,cell death,protein catabolic process,regulation of cellular process,cytoplasmic part,nucleus
AAA.454ESTABI.2855	cytosol,Wnt receptor signaling pathway,ubiquitin-dependent protein catabolic process,regulation of I-kappaB kinase/NF-kappaB cascade,regulation of cell cycle,ligase activity,mammary gland epithelial cell proliferation,positive regulation of ubiquitin-protein ligase activity during mitotic cell cycle,protein binding,branching involved in mammary gland duct morphogenesis,interspecies interaction be…
AAA.454ESTABI.2861	cellular macromolecule metabolic process,microtubule cytoskeleton organization,meiosis I,reproductive developmental process,multicellular organismal development,regulation of organelle organization,cytoskeletal part,meiotic chromosome segregation,microtubule cytoskeleton,regulation of cell cycle process,anatomical structure development,primary metabolic process,mitotic sister chromatid segregatio…
AAA.454ESTABI.2864	protein ubiquitination,protein binding,cytoplasmic part,catalytic activity
AAA.454ESTABI.2865	protein ubiquitination,protein binding,cytoplasmic part,catalytic activity
AAA.454ESTABI.2869	cytosol,response to reactive oxygen species,phospholipid catabolic process,mitochondrion,bleb formation,peroxidase activity,phospholipase A2 activity,nucleus,peroxiredoxin activity
AAA.454ESTABI.2874	cell part,protein binding
AAA.454ESTABI.2877	binding,RNA 3'-end processing,nucleotidyltransferase activity,polynucleotide adenylyltransferase activity,RNA binding,RNA polyadenylation
AAA.454ESTABI.2878	hypoxanthine biosynthetic process,negative regulation of adenosine receptor signaling pathway,positive regulation of T cell receptor signaling pathway,negative regulation of inflammatory response,adenosine catabolic process,dATP catabolic process,negative regulation of mucus secretion,positive regulation of germinal center formation,lysosome,regulation of cell-cell adhesion mediated by integrin,P…
AAA.454ESTABI.2881	muscle organ development,GTP-dependent protein binding,cell part,Ras protein signal transduction,actin cytoskeleton organization,GTP binding,intracellular
AAA.454ESTABI.2884	cytoplasm,mitotic sister chromatid segregation,intracellular organelle,chromosome condensation
AAA.454ESTABI.2885	cytoplasm,mitotic sister chromatid segregation,intracellular organelle,chromosome condensation
AAA.454ESTABI.2888	methyltransferase activity,S-adenosylmethionine-dependent methyltransferase activity,nodulation
AAA.454ESTABI.2889	pyridoxal phosphate binding,mitochondrial inner membrane,serine family amino acid metabolic process,protein binding,one-carbon metabolic process,embryonic development ending in birth or egg hatching,mitochondrial nucleoid,glycine hydroxymethyltransferase activity,L-serine metabolic process
AAA.454ESTABI.2891	binding,cell part
AAA.454ESTABI.2893	voltage-gated calcium channel activity,calcium ion transport,voltage-gated calcium channel complex
AAA.454ESTABI.2897	embryonic development ending in birth or egg hatching,negative regulation of biological process,ATP-dependent helicase activity,growth,NuRD complex,nematode larval development,regulation of transcription,embryonic digestive tract morphogenesis,transcription factor binding,DNA helicase activity,hermaphrodite genitalia development,chromatin organization,DNA binding,zinc ion binding
AAA.454ESTABI.2902	cytoplasm,binding,disulfide oxidoreductase activity,cell redox homeostasis,transferase activity,metabolic process
AAA.454ESTABI.2903	nucleus,cytosol,oxidoreductase activity
AAA.454ESTABI.2905	cell part,catalytic activity
AAA.454ESTABI.2906	cytosol,binding,ornithine carbamoyltransferase activity,arginine biosynthetic process,mitochondrial inner membrane,translational elongation,urea cycle,ornithine metabolic process,chloroplast stroma,ornithine carbamoyltransferase complex,mitochondrial matrix,amino acid binding,cellular amino acid metabolic process
AAA.454ESTABI.2915	negative regulation of angiogenesis,regulation of long-term neuronal synaptic plasticity,negative regulation of osteoclast differentiation,camera-type eye morphogenesis,negative regulation of astrocyte differentiation,negative regulation of neurotransmitter secretion,negative regulation of oligodendrocyte differentiation,heart development,spinal cord development,forebrain morphogenesis,negative r…
AAA.454ESTABI.2916	negative regulation of angiogenesis,regulation of long-term neuronal synaptic plasticity,negative regulation of osteoclast differentiation,camera-type eye morphogenesis,negative regulation of astrocyte differentiation,negative regulation of neurotransmitter secretion,negative regulation of oligodendrocyte differentiation,heart development,spinal cord development,forebrain morphogenesis,negative r…
AAA.454ESTABI.2920	intracellular organelle,binding
AAA.454ESTABI.2921	RNA processing,protein binding,ribonucleoprotein complex,histone mRNA catabolic process,cytoplasm,nucleus
AAA.454ESTABI.2922	flight,hexokinase activity,ATP binding,carbohydrate metabolic process
AAA.454ESTABI.2925	RNA splicing,mRNA binding,apoptosis,protein binding,response to stress,nucleus
AAA.454ESTABI.2926	COPI vesicle coat,cytosol,retrograde vesicle-mediated transport, Golgi to ER,intra-Golgi vesicle-mediated transport,protein binding,COPI coating of Golgi vesicle,interspecies interaction between organisms,intracellular protein transport,structural molecule activity
AAA.454ESTABI.2929	intracellular,GTP binding,small GTPase mediated signal transduction,signal transducer activity,G-protein coupled receptor protein signaling pathway,cytoplasm
AAA.454ESTABI.2933	extracellular region part,binding,cellular process,organ development
AAA.454ESTABI.2934	transmembrane transport,sodium ion transport,vestibular reflex,cell junction,neurotransmitter uptake,integral to membrane,sequestering of neurotransmitter,excitatory synapse,synaptic vesicle membrane,sodium:inorganic phosphate symporter activity,equilibrioception,L-glutamate transport,early endosome,visual perception,synaptosome,sodium-dependent phosphate transmembrane transporter activity,sensor…
AAA.454ESTABI.2943	mRNA cap binding complex,RNA 7-methylguanosine cap binding,mRNA cleavage involved in gene silencing by miRNA,RNA-induced silencing complex,endoribonuclease activity, cleaving siRNA-paired mRNA,negative regulation of translation involved in gene silencing by miRNA,mRNA catabolic process,micro-ribonucleoprotein complex,protein binding,siRNA binding,negative regulation of translational initiation,pr…
AAA.454ESTABI.2947	nucleic acid binding,helicase activity,nucleotide binding
AAA.454ESTABI.2948	helicase activity,binding
AAA.454ESTABI.2951	positive regulation of growth rate,cell part,transmembrane transport
AAA.454ESTABI.2955	transport,protein serine/threonine kinase activity,nucleolus,protein kinase cascade,spliceosome assembly,ATP binding,protein binding,magnesium ion binding,transporter activity,cytoplasm,membrane,protein amino acid phosphorylation,protein kinase activity
AAA.454ESTABI.2957	NF-kappaB binding,tumor necrosis factor-mediated signaling pathway,negative regulation of transcription,negative regulation of NF-kappaB transcription factor activity
AAA.454ESTABI.2960	protein binding,cytoplasmic part,cellular process
AAA.454ESTABI.2968	oviposition,regulation of protein binding,dendrite morphogenesis,spicule insertion,locomotion,striated muscle thin filament,regulation of actin filament polymerization,molting cycle, collagen and cuticulin-based cuticle,pharynx development,regulation of lamellipodium assembly,nematode larval development,actin filament binding,body morphogenesis,pole plasm oskar mRNA localization,hermaphrodite gen…
AAA.454ESTABI.2969	oviposition,regulation of protein binding,dendrite morphogenesis,spicule insertion,locomotion,striated muscle thin filament,regulation of actin filament polymerization,molting cycle, collagen and cuticulin-based cuticle,pharynx development,regulation of lamellipodium assembly,nematode larval development,actin filament binding,body morphogenesis,pole plasm oskar mRNA localization,hermaphrodite gen…
AAA.454ESTABI.2972	membrane,integral to membrane
AAA.454ESTABI.2975	nucleic acid binding
AAA.454ESTABI.2976	nucleic acid binding
AAA.454ESTABI.2977	spermatogenesis,metal ion binding,nucleus
AAA.454ESTABI.2978	protein transporter activity,compound eye pigmentation,embryonic development ending in birth or egg hatching,synaptic vesicle coating,synaptic vesicle,growth,reproduction,body morphogenesis,nematode larval development,neurotransmitter secretion,membrane coat,protein binding,intracellular protein transport,eye pigment biosynthetic process,lysosome organization
AAA.454ESTABI.2982	heart morphogenesis,dihydropyridine-sensitive calcium channel activity,sensory perception of sound,oviposition,protein binding,detection of light stimulus involved in visual perception,regulation of heart contraction,calcium ion transport,regulation of pharyngeal pumping,G-protein signaling, coupled to cAMP nucleotide second messenger,voltage-gated calcium channel complex,integral to plasma membr…
AAA.454ESTABI.2983	oviposition,regulation of pharyngeal pumping,hermaphrodite genitalia development,epithelial fluid transport,ion channel activity,apical plasma membrane,basolateral plasma membrane,muscle contraction,transmembrane transport
AAA.454ESTABI.2989	epiboly involved in gastrulation with mouth forming second,protein serine/threonine kinase activity,nucleotide binding,protein kinase activity,protein amino acid phosphorylation
AAA.454ESTABI.2990	epiboly involved in gastrulation with mouth forming second,protein serine/threonine kinase activity,nucleotide binding,protein kinase activity,protein amino acid phosphorylation
AAA.454ESTABI.2998	thiamin diphosphokinase activity,thiamin metabolic process,thiamin diphosphate biosynthetic process
AAA.454ESTABI.2999	thiamin diphosphokinase activity,thiamin metabolic process,thiamin diphosphate biosynthetic process
AAA.454ESTABI.3002	GTPase activity
AAA.454ESTABI.3003	intracellular membrane-bounded organelle,cytoplasmic part,mitochondrion organization,multicellular organismal development,GTP binding,GTPase activity
AAA.454ESTABI.3004	GTP binding
AAA.454ESTABI.3007	positive regulation of growth rate,determination of adult lifespan,sperm motility,negative regulation of vulval development,hermaphrodite genitalia development,DNA binding,negative regulation of transcription from RNA polymerase II promoter,polytene chromosome,chromatin,protein binding,receptor-mediated endocytosis,DRM complex,Myb complex,oogenesis
AAA.454ESTABI.3008	positive regulation of growth rate,determination of adult lifespan,sperm motility,negative regulation of vulval development,hermaphrodite genitalia development,DNA binding,negative regulation of transcription from RNA polymerase II promoter,polytene chromosome,chromatin,protein binding,receptor-mediated endocytosis,DRM complex,Myb complex,oogenesis
AAA.454ESTABI.3017	phosphotransferase activity, alcohol group as acceptor
AAA.454ESTABI.3018	neuron homeostasis,phosphotransferase activity, alcohol group as acceptor
AAA.454ESTABI.3024	catalytic activity
AAA.454ESTABI.3028	cellular component movement,protein binding,ruffle,lamellipodium assembly
AAA.454ESTABI.3029	response to stimulus,intracellular organelle,ruffle,lamellipodium assembly,JAK pathway signal transduction adaptor activity,SH3/SH2 adaptor activity,cellular component movement,intracellular signaling cascade,cell surface receptor linked signal transduction,cytoplasm,plasma membrane,protein binding
AAA.454ESTABI.3041	protein binding
AAA.454ESTABI.3042	cytosol,binding,glycerol metabolic process,glycerone kinase activity,phosphorylation,response to stress
AAA.454ESTABI.3043	peptide:hydrogen symporter activity,transport,lysosomal membrane,transporter activity,membrane
AAA.454ESTABI.3044	cytoplasm,nucleolus,heparin binding,extracellular matrix,nuclear envelope,hydrolase activity
AAA.454ESTABI.3045	transport,regulation of primary metabolic process,macromolecular complex,binding,regulation of cellular metabolic process,regulation of gene expression,RNA splicing,mRNA processing,cytoplasm,nucleus,protein binding
AAA.454ESTABI.3046	cAMP-dependent protein kinase regulator activity,nucleoplasm,sterol biosynthetic process,protein kinase activator activity,protein kinase binding,regulation of glycolysis,AMP-activated protein kinase complex,negative regulation of protein kinase activity,spermatogenesis,regulation of glucose import,ADP binding,protein kinase cascade,glycogen metabolic process,cytosol,ATP biosynthetic process,regu…
AAA.454ESTABI.3047	cholesterol homeostasis,positive regulation of cell cycle
AAA.454ESTABI.3050	transmembrane transport
AAA.454ESTABI.3056	hydrogen ion transporting ATP synthase activity, rotational mechanism,integral to membrane,ATP synthesis coupled proton transport,lipid binding,proton-transporting ATP synthase complex, coupling factor F(o),hydrolase activity,hydrogen ion transmembrane transporter activity,proton-transporting two-sector ATPase complex, proton-transporting domain
AAA.454ESTABI.3057	hydrogen ion transporting ATP synthase activity, rotational mechanism,integral to membrane,ATP synthesis coupled proton transport,lipid binding,proton-transporting ATP synthase complex, coupling factor F(o),hydrolase activity,hydrogen ion transmembrane transporter activity,proton-transporting two-sector ATPase complex, proton-transporting domain
AAA.454ESTABI.3068	RNA binding,ligase activity, forming phosphoric ester bonds,nucleus
AAA.454ESTABI.3069	DNA binding
AAA.454ESTABI.3070	DNA binding
AAA.454ESTABI.3071	intracellular,regulation of transcription, DNA-dependent,modification-dependent protein catabolic process,regulation of protein metabolic process,anti-apoptosis,membrane fraction,DNA binding,post-translational protein modification,ubiquitin-protein ligase activity,protein binding,positive regulation of cell proliferation,cysteine-type endopeptidase inhibitor activity,small conjugating protein lig…
AAA.454ESTABI.3074	Golgi membrane,thiol oxidase activity,cellular process,integral to membrane,extracellular region,metabolic process
AAA.454ESTABI.3075	Golgi membrane,thiol oxidase activity,cellular process,integral to membrane,extracellular region,metabolic process
AAA.454ESTABI.3076	NADH dehydrogenase (ubiquinone) activity,mitochondrial inner membrane
AAA.454ESTABI.3080	cellular metabolic process,primary metabolic process,binding
AAA.454ESTABI.3083	oocyte axis specification,transport,binding,macromolecule localization,anatomical structure morphogenesis,cellular component organization,cellular localization,GTP binding,intracellular,cytoplasm,GTPase activity
AAA.454ESTABI.3086	protein binding,axonemal dynein complex,microtubule-based process,cytoplasmic dynein complex
AAA.454ESTABI.3088	regulation of exocytosis,cAMP-mediated signaling,Ras guanyl-nucleotide exchange factor activity,calcium ion-dependent exocytosis,cytosol,cAMP binding,metal ion binding,Ras GTPase binding,insulin secretion,catalytic activity,guanyl-nucleotide exchange factor activity,intracellular
AAA.454ESTABI.3099	membrane
AAA.454ESTABI.3110	binding,primary metabolic process,cellular macromolecule metabolic process,oxidoreductase activity,intracellular part
AAA.454ESTABI.3117	transport,mitochondrial inner membrane,cellular iron ion homeostasis,heme transporter activity,ATPase activity,nucleotide binding,ATP binding
AAA.454ESTABI.3122	signal transduction,protein binding
AAA.454ESTABI.3127	transmembrane transport
AAA.454ESTABI.3128	transmembrane transport
AAA.454ESTABI.3131	organelle organization,cell cycle process,metalloendopeptidase activity,proteolysis,membrane
AAA.454ESTABI.3132	organelle organization,cell cycle process,metalloendopeptidase activity,proteolysis,membrane
AAA.454ESTABI.3134	cellular process,binding
AAA.454ESTABI.3135	integral to membrane
AAA.454ESTABI.3136	intracellular part,protein binding
AAA.454ESTABI.3137	aminomethyltransferase activity,cytoplasm
AAA.454ESTABI.3138	aminomethyltransferase activity,cytoplasm
AAA.454ESTABI.3141	telomerase holoenzyme complex,positive regulation of telomerase activity,Cajal body,RNA binding,protein binding,telomere formation via telomerase
AAA.454ESTABI.3145	cytoplasm,plasma membrane
AAA.454ESTABI.3151	Rab GTPase activator activity,nucleotide binding
AAA.454ESTABI.3152	intracellular organelle,binding,chromatin organization,hydrolase activity
AAA.454ESTABI.3153	nucleic acid binding,nucleus,RNA processing
AAA.454ESTABI.3154	protein N-terminus binding,clustering of voltage-gated potassium channels,regulation of heart contraction,ER retention sequence binding,A-type (transient outward) potassium channel activity,calcium ion binding,potassium ion transport,voltage-gated potassium channel complex,detection of calcium ion,identical protein binding,synaptic transmission,signal transduction,cytoplasm,muscle contraction
AAA.454ESTABI.3155	protein N-terminus binding,clustering of voltage-gated potassium channels,regulation of heart contraction,ER retention sequence binding,A-type (transient outward) potassium channel activity,calcium ion binding,potassium ion transport,voltage-gated potassium channel complex,detection of calcium ion,identical protein binding,synaptic transmission,signal transduction,cytoplasm,muscle contraction
AAA.454ESTABI.3157	membrane
AAA.454ESTABI.3162	p53 binding,histone H4 acetylation,signal transducer activity,positive regulation of transcription factor activity,outer kinetochore of condensed chromosome,embryonic development ending in birth or egg hatching,histone acetyltransferase activity,histone acetyltransferase complex,regulation of biological quality,protein complex assembly,spermatogenesis,cytoplasm,molting cycle, collagen and cuticul…
AAA.454ESTABI.3164	nucleolus,binding
AAA.454ESTABI.3165	transcription factor activity,protein dimerization activity,nucleus
AAA.454ESTABI.3166	transcription factor activity,protein dimerization activity,nucleus
AAA.454ESTABI.3167	meiosis,protein binding
AAA.454ESTABI.3173	sulfur metabolic process
AAA.454ESTABI.3175	protein complex,embryonic development ending in birth or egg hatching,protein binding,nucleotide binding
AAA.454ESTABI.3176	protein complex,embryonic development ending in birth or egg hatching,protein binding,nucleotide binding
AAA.454ESTABI.3177	metal ion binding
AAA.454ESTABI.3183	binding,regulation of apoptosis,positive regulation of cellular process
AAA.454ESTABI.3184	cytoplasm,nucleolus,RNA transport,heterogeneous nuclear ribonucleoprotein complex,spliceosomal complex,RNA binding,protein binding,single-stranded telomeric DNA binding,nuclear mRNA splicing, via spliceosome,nucleotide binding,nucleic acid binding
AAA.454ESTABI.3186	regulation of oviposition,negative regulation of locomotion,pronuclear migration,hormone-mediated signaling pathway,embryonic development,establishment of mitotic spindle orientation
AAA.454ESTABI.3187	regulation of oviposition,negative regulation of locomotion,pronuclear migration,hormone-mediated signaling pathway,embryonic development,establishment of mitotic spindle orientation
AAA.454ESTABI.3188	translation,meiotic nuclear envelope disassembly,compound eye morphogenesis,female germ-line stem cell division,protein binding,spermatocyte division,mitosis,spindle assembly involved in male meiosis I,nuclease activity,meiotic G2/MI transition,cytoplasm,nucleus,germ-line stem cell maintenance
AAA.454ESTABI.3189	translation,meiotic nuclear envelope disassembly,compound eye morphogenesis,female germ-line stem cell division,spermatocyte division,mitosis,spindle assembly involved in male meiosis I,meiotic G2/MI transition,cytoplasm,nucleus,germ-line stem cell maintenance
AAA.454ESTABI.3190	regulation of protein binding,[cytochrome c]-arginine N-methyltransferase activity,protein-arginine omega-N monomethyltransferase activity,peptidyl-arginine methylation, to asymmetrical-dimethyl arginine,histone-arginine N-methyltransferase activity,protein heterodimerization activity,protein homodimerization activity,cell surface receptor linked signal transduction,cytoplasm,in utero embryonic d…
AAA.454ESTABI.3191	nuclear-transcribed mRNA catabolic process, nonsense-mediated decay,nucleoplasm,protein binding,RNA transport,RNA 7-methylguanosine cap binding,production of siRNA involved in RNA interference,cytosol,mRNA cap binding complex,regulation of translational initiation,negative regulation of viral genome replication,gene silencing by miRNA,mRNA capping,spliceosomal snRNP assembly,nucleic acid binding
AAA.454ESTABI.3192	nuclear-transcribed mRNA catabolic process, nonsense-mediated decay,nucleoplasm,protein binding,positive regulation of RNA export from nucleus,snRNA export from nucleus,RNA 7-methylguanosine cap binding,production of siRNA involved in RNA interference,cytosol,mRNA cap binding complex,regulation of translational initiation,negative regulation of viral genome replication,gene silencing by miRNA,mRN…
AAA.454ESTABI.3195	transport,cellular protein metabolic process,metal ion binding,protein binding
AAA.454ESTABI.3196	positive regulation of calcium ion transport into cytosol,response to fluid shear stress,detection of hypoxic conditions in blood by carotid body chemoreceptor signaling,sensory perception of taste,ATP-gated cation channel activity,negative regulation of cardiac muscle hypertrophy,cell junction,regulation of apoptosis,response to hypoxia,positive regulation of calcium-mediated signaling,neuromusc…
AAA.454ESTABI.3197	cell part,protein transporter activity,mitochondrial inner membrane
AAA.454ESTABI.3200	binding
AAA.454ESTABI.3203	DNA binding,transposition, DNA-mediated
AAA.454ESTABI.3209	protein binding,transcription from RNA polymerase II promoter,response to estrogen stimulus,positive regulation of cell proliferation,imaginal disc-derived wing vein specification,histone H3-K4 methylation,regulation of transcription,histone methyltransferase activity (H3-K4 specific),promoter binding
AAA.454ESTABI.3210	imaginal disc-derived wing vein specification
AAA.454ESTABI.3213	negative regulation of growth,DNA repair,zinc ion binding,methylated histone residue binding,DNA replication,Piccolo NuA4 histone acetyltransferase complex,MOZ/MORF histone acetyltransferase complex,negative regulation of cell proliferation,NuA4 histone acetyltransferase complex,histone H3 acetylation,histone acetyltransferase activity,positive regulation of transcription
AAA.454ESTABI.3218	galactosyltransferase activity,membrane
AAA.454ESTABI.3219	gastrulation,protein binding,nucleotide binding,wing and notum subfield formation,protein kinase activity,positive regulation of photoreceptor cell differentiation,epidermal growth factor receptor signaling pathway,instar larval development,metal ion binding,lamellocyte differentiation,signal transduction,primary branching, open tracheal system,border follicle cell migration,regulation of multice…
AAA.454ESTABI.3220	transcription regulator activity
AAA.454ESTABI.3221	cellular macromolecule biosynthetic process,transferase activity,protein modification process
AAA.454ESTABI.3222	exocytosis
AAA.454ESTABI.3223	cell part,exocytosis
AAA.454ESTABI.3224	protein dimerization activity
AAA.454ESTABI.3229	cytoplasm,endoplasmic reticulum
AAA.454ESTABI.3230	peptidase activity,metalloendopeptidase activity
AAA.454ESTABI.3231	nucleoplasm,protein K11-linked ubiquitination,anaphase-promoting complex,cytosol,regulation of cell cycle process,centrosome,positive regulation of ubiquitin-protein ligase activity during mitotic cell cycle,spindle microtubule,anaphase-promoting complex-dependent proteasomal ubiquitin-dependent protein catabolic process,negative regulation of ubiquitin-protein ligase activity during mitotic cell…
AAA.454ESTABI.3232	cytosol,negative regulation of ubiquitin-protein ligase activity during mitotic cell cycle,spindle microtubule,regulation of mitosis,protein K11-linked ubiquitination,centrosome,anaphase-promoting complex-dependent proteasomal ubiquitin-dependent protein catabolic process,positive regulation of ubiquitin-protein ligase activity during mitotic cell cycle,nucleoplasm,cell proliferation,anaphase-pro…
AAA.454ESTABI.3233	regulation of smoothened signaling pathway,regulation of ubiquitin-protein ligase activity,cell proliferation,plasma membrane,cell wall,regulation of proteolysis,regulation of protein stability
AAA.454ESTABI.3234	cell part,post-translational protein modification,protein modification by small protein conjugation or removal
AAA.454ESTABI.3237	glutathione biosynthetic process,glutamate-cysteine ligase activity
AAA.454ESTABI.3240	binding,intracellular
AAA.454ESTABI.3249	intracellular membrane-bounded organelle
AAA.454ESTABI.3251	nucleic acid binding,protein binding,nucleotide binding
AAA.454ESTABI.3252	nucleic acid binding,protein binding,nucleotide binding
AAA.454ESTABI.3254	protein kinase activity,intracellular signaling cascade,cellular component organization,transport,positive regulation of cellular process,cellular protein metabolic process,response to stimulus,cytoplasmic part,binding,cellular component biogenesis,protein amino acid phosphorylation
AAA.454ESTABI.3255	regulation of protein catabolic process,negative regulation of Notch signaling pathway,determination of adult lifespan,embryonic development ending in birth or egg hatching,negative regulation of transporter activity,imaginal disc-derived wing vein morphogenesis,negative regulation of protein transport,entry of virus into host cell,negative regulation of gene expression,cytoplasm,ubiquitin ligase…
AAA.454ESTABI.3258	regulation of cellular process
AAA.454ESTABI.3259	cytokinesis,embryonic development ending in birth or egg hatching,growth,hermaphrodite genitalia development,actin cytoskeleton organization,phagocytosis, engulfment,ATP binding,nematode larval development,protein binding,actin filament,structural constituent of cytoskeleton,inductive cell migration,cytoplasm
AAA.454ESTABI.3260	protein kinase activity,protein amino acid phosphorylation
AAA.454ESTABI.3262	catalytic activity
AAA.454ESTABI.3266	mitochondrion,regulation of transcription,protein heterodimerization activity,GTPase activator activity,nucleus,intracellular
AAA.454ESTABI.3270	leukocyte differentiation,positive regulation of transcription,reproductive developmental process,apicolateral plasma membrane,Wnt receptor signaling pathway,branching morphogenesis of a tube,appendage morphogenesis,cell projection,skeletal system development,protein complex,negative regulation of cell differentiation,lung development,response to stimulus,gastrulation,regionalization,regulation o…
AAA.454ESTABI.3271	cell development,Wnt receptor signaling pathway,skeletal system development,heart development,regulation of signal transduction,anchoring junction,protein complex,cellular component organization,positive regulation of transcription,regulation of cell proliferation,cell projection,anatomical structure formation involved in morphogenesis,cell-cell junction,regulation of cell differentiation,protein…
AAA.454ESTABI.3280	localization,cytoplasmic membrane-bounded vesicle,protein binding,regulation of cellular process
AAA.454ESTABI.3281	axon guidance,central nervous system development,tissue regeneration,open tracheal system development,leg disc proximal/distal pattern formation,glial cell migration,specification of segmental identity, maxillary segment,imaginal disc-derived wing vein specification,border follicle cell migration,binding,nucleus,transcription repressor activity
AAA.454ESTABI.3282	axon guidance,central nervous system development,tissue regeneration,open tracheal system development,leg disc proximal/distal pattern formation,glial cell migration,specification of segmental identity, maxillary segment,imaginal disc-derived wing vein specification,border follicle cell migration,binding,nucleus,transcription repressor activity
AAA.454ESTABI.3287	response to oxidative stress,ATP-dependent polydeoxyribonucleotide 5'-hydroxyl-kinase activity,nucleotide phosphorylation,nucleotide kinase activity,determination of adult lifespan,DNA repair,DNA damage response, detection of DNA damage,nucleolus,dephosphorylation,growth,polynucleotide 3'-phosphatase activity,DNA binding,lipid storage,nematode larval development,protein binding,ATP binding
AAA.454ESTABI.3289	platelet dense tubular network membrane,nucleic acid binding,positive regulation of cholesterol storage,low-density lipoprotein particle clearance,endocytic vesicle,early endosome,nucleotide binding,protein domain specific binding,endomembrane system,receptor-mediated endocytosis,cholesterol homeostasis,endosome transport,lipid particle,nucleus,plasma membrane
AAA.454ESTABI.3295	transmembrane transport
AAA.454ESTABI.3296	transmembrane transport
AAA.454ESTABI.3304	response to UV,G1/S transition checkpoint,protein serine/threonine kinase activity,negative regulation of DNA replication,double-strand break repair via homologous recombination,embryonic development,protein binding,DNA damage checkpoint,cytoplasm,nucleus,protein amino acid phosphorylation
AAA.454ESTABI.3307	transferase activity,galactosyltransferase activity,membrane
AAA.454ESTABI.3308	galactosyltransferase activity,membrane
AAA.454ESTABI.3311	flagellum,protein binding,cytosol,centriole,structural molecule activity
AAA.454ESTABI.3312	protein kinase activity,protein amino acid phosphorylation
AAA.454ESTABI.3313	cytosol,peptidyl-tyrosine phosphorylation,positive regulation of oxidoreductase activity,manganese ion binding,protein tyrosine kinase activity,protein binding,magnesium ion binding,protein kinase activity,protein amino acid phosphorylation
AAA.454ESTABI.3314	metal ion binding,DNA binding,protein binding,protein ubiquitination during ubiquitin-dependent protein catabolic process,ubiquitin ligase complex
AAA.454ESTABI.3315	ATP synthesis coupled proton transport,oxidation reduction,phosphoglycerate dehydrogenase activity,proteolysis,NAD or NADH binding,hydrolase activity, acting on acid anhydrides, catalyzing transmembrane movement of substances,protein binding,serine-type endopeptidase activity,proton-transporting V-type ATPase, V1 domain,oxidoreductase activity, acting on the CH-OH group of donors, NAD or NADP as …
AAA.454ESTABI.3320	nucleosome,DNA binding,nucleosome assembly,nucleus
AAA.454ESTABI.3321	nucleosome,DNA binding,nucleosome assembly,nucleus
AAA.454ESTABI.3324	hydrolase activity,embryonic development ending in birth or egg hatching,morphogenesis of an epithelium,RNA processing,protein tyrosine/serine/threonine phosphatase activity
AAA.454ESTABI.3325	cellular macromolecule metabolic process,multicellular organismal development,hydrolase activity,primary metabolic process,protein tyrosine/serine/threonine phosphatase activity
AAA.454ESTABI.3328	establishment of ommatidial polarity,establishment of imaginal disc-derived wing hair orientation,cell part
AAA.454ESTABI.3331	regulation of biological process,membrane fraction,synaptic transmission,membrane part,plasma membrane
AAA.454ESTABI.3338	transmembrane transport
AAA.454ESTABI.3342	axon guidance,axonal defasciculation,dephosphorylation,protein tyrosine phosphatase activity,protein binding,organ development,cell part
AAA.454ESTABI.3343	GTP binding,ferrous iron transport
AAA.454ESTABI.3344	GTP binding
AAA.454ESTABI.3345	regulation of transcription from RNA polymerase II promoter,ATP-dependent DNA helicase activity,telomere maintenance,reproduction,ATP binding,protein binding,regulation of double-strand break repair via homologous recombination,maintenance of DNA repeat elements,cytoplasm,nucleus
AAA.454ESTABI.3346	regulation of transcription from RNA polymerase II promoter,telomere maintenance,reproduction,protein binding,hydrolase activity, acting on acid anhydrides, in phosphorus-containing anhydrides,maintenance of DNA repeat elements,cytoplasm,nucleus
AAA.454ESTABI.3349	binding,nucleolus,regulation of DNA recombination,cellular component organization,catalytic activity,nucleic acid binding,ATP binding
AAA.454ESTABI.3355	protein binding,transcription factor activity
AAA.454ESTABI.3356	membrane,catalytic activity
AAA.454ESTABI.3364	reproduction,negative regulation of translation,RNA interference,translation repressor activity, nucleic acid binding,negative regulation of vulval development,mRNA 3'-UTR binding,positive regulation of growth rate,receptor-mediated endocytosis,mitotic spindle organization,establishment of RNA localization,locomotion,SUMO binding,regulation of mRNA stability,spliceosome assembly,spliceosomal comp…
AAA.454ESTABI.3366	meiosis I,DNA metabolic process,response to stimulus,chromosome segregation,binding,nucleus,multicellular organismal process
AAA.454ESTABI.3370	transport,transmembrane transport
AAA.454ESTABI.3381	anatomical structure morphogenesis,nuclear lumen,hemopoietic or lymphoid organ development,nucleic acid binding,RNA processing,cellular component organization
AAA.454ESTABI.3382	anatomical structure morphogenesis,nuclear lumen,transport,regulation of primary metabolic process,translation,mRNA processing,regulation of cellular metabolic process,single-stranded RNA binding,organ development,posttranscriptional regulation of gene expression,cytoplasmic part,ribonucleoprotein complex,nucleic acid binding
AAA.454ESTABI.3383	carbohydrate metabolic process,NAD or NADH binding,isocitrate dehydrogenase (NADP+) activity,2-oxoglutarate metabolic process,oxidation reduction,magnesium ion binding,isocitrate metabolic process,mitochondrion
AAA.454ESTABI.3391	homeostatic process,mitochondrial inner membrane,integral to membrane,mitochondrial genome maintenance
AAA.454ESTABI.3392	integral to membrane
AAA.454ESTABI.3399	response to chemical stimulus,protein binding,membrane,Golgi apparatus,membrane protein ectodomain proteolysis,metal ion binding,metallopeptidase activity,immune system process,intracellular organelle part,positive regulation of cell migration
AAA.454ESTABI.3400	metal ion binding,phosphoprotein phosphatase activity,cell part,embryonic development ending in birth or egg hatching,cellular process
AAA.454ESTABI.3403	dorsal closure,imaginal disc-derived wing hair organization,myosin phosphatase activity,regulation of compound eye photoreceptor development
AAA.454ESTABI.3406	cytosol,xenobiotic catabolic process,glutathione transferase activity,protein binding,nitrobenzene metabolic process
AAA.454ESTABI.3407	cell migration,filopodium,cytosol,camera-type eye development,peptidyl-tyrosine phosphorylation,dendrite development,cytoskeleton,kinase binding,SH3/SH2 adaptor activity,dendrite,cell-cell adherens junction,learning or memory,actin polymerization or depolymerization,DNA binding,lamellipodium,cytoskeletal adaptor activity,SH3 domain binding
AAA.454ESTABI.3416	nucleic acid binding,nuclear lumen,phosphorylation,transcription
AAA.454ESTABI.3417	nucleic acid binding,nuclear lumen,phosphorylation,transcription
AAA.454ESTABI.3423	cell junction,actin cytoskeleton
AAA.454ESTABI.3424	cytoskeleton,cytosine metabolic process,MAP kinase 2 activity,axon part,positive regulation of cell proliferation,germline cell cycle switching, mitotic to meiotic cell cycle,positive regulation of translation,transcription regulator activity,soluble fraction,lipopolysaccharide-mediated signaling pathway,synaptic transmission,RNA polymerase II carboxy-terminal domain kinase activity,protein compl…
AAA.454ESTABI.3425	cytoskeleton,cytosine metabolic process,MAP kinase 2 activity,axon part,positive regulation of cell proliferation,germline cell cycle switching, mitotic to meiotic cell cycle,positive regulation of translation,transcription regulator activity,soluble fraction,lipopolysaccharide-mediated signaling pathway,synaptic transmission,RNA polymerase II carboxy-terminal domain kinase activity,protein compl…
AAA.454ESTABI.3426	hydroxyacylglutathione hydrolase activity,glutathione biosynthetic process,mitochondrion
AAA.454ESTABI.3427	transport,metal ion transmembrane transporter activity,membrane part,ion channel activity,organelle membrane,intracellular organelle part,endoplasmic reticulum,binding
AAA.454ESTABI.3428	alcohol binding,transport,calcium channel activity,membrane part,organelle membrane,intracellular organelle part,receptor activity,endoplasmic reticulum,membrane
AAA.454ESTABI.3429	translation initiation factor activity,protein serine/threonine kinase activity,general RNA polymerase II transcription factor activity,DNA binding,ATP binding,transcription factor TFIID complex,transcription from RNA polymerase II promoter,protein amino acid phosphorylation,RNA polymerase II transcription factor activity
AAA.454ESTABI.3433	Slx1-Slx4 complex,crossover junction endodeoxyribonuclease activity,double-strand break repair via homologous recombination,5'-flap endonuclease activity,protein binding,DNA double-strand break processing involved in repair via single-strand annealing,nuclease activity,intracellular
AAA.454ESTABI.3434	cytoplasm,nucleus,hydrolase activity
AAA.454ESTABI.3435	nucleus,hydrolase activity
AAA.454ESTABI.3442	transport,cellular macromolecule metabolic process,cytoskeletal part,nucleobase, nucleoside, nucleotide and nucleic acid metabolic process,RNA localization,intrinsic to membrane,nuclear part,protein complex,cellular macromolecule localization,endomembrane system,binding,cytoplasmic part
AAA.454ESTABI.3451	binding
AAA.454ESTABI.3454	transcription regulator activity,intracellular membrane-bounded organelle,regulation of transcription, DNA-dependent,membrane
AAA.454ESTABI.3456	histone binding,nucleolus,cytoplasm
AAA.454ESTABI.3457	microsome,monooxygenase activity,iron ion binding,positive regulation of locomotion,embryonic development ending in birth or egg hatching,electron carrier activity
AAA.454ESTABI.3459	histone methyltransferase complex,histone methyltransferase activity (H3-K4 specific),histone H3-K4 methylation
AAA.454ESTABI.3460	histone methyltransferase complex,histone methyltransferase activity (H3-K4 specific),histone H3-K4 methylation
AAA.454ESTABI.3461	cell part
AAA.454ESTABI.3472	cell surface receptor linked signal transduction,zinc ion binding,membrane fraction,regulation of transcription, DNA-dependent,cytokine receptor activity,nucleolus,positive regulation of cell proliferation,centrosome,DNA binding,external side of plasma membrane,peptidyl-tyrosine phosphorylation,endoplasmic reticulum,integral to plasma membrane
AAA.454ESTABI.3473	protein binding,zinc ion binding,microsome,regulation of transcription, DNA-dependent,oxidoreductase activity,integral to membrane,endoplasmic reticulum membrane,nucleolus,centrosome,DNA binding
AAA.454ESTABI.3479	actin binding,cytoskeleton organization
AAA.454ESTABI.3484	determination of adult lifespan,protein amino acid phosphorylation,nucleoplasm,protein binding,growth,translation,protein kinase B signaling cascade,protein kinase activity,cytosol,nematode larval development,germ cell development,response to heat,response to hormone stimulus,system process
AAA.454ESTABI.3487	cell part,transmembrane transport
AAA.454ESTABI.3488	transmembrane transport
AAA.454ESTABI.3493	protein amino acid dephosphorylation,regulation of nucleocytoplasmic transport,protein binding,catalytic activity
AAA.454ESTABI.3496	RNA processing
AAA.454ESTABI.3497	RNA processing
AAA.454ESTABI.3507	flap endonuclease activity,double-stranded DNA specific 5'-3' exodeoxyribonuclease activity,DNA recombination,single-stranded DNA specific 5'-3' exodeoxyribonuclease activity,mismatch repair,protein binding,nucleus
AAA.454ESTABI.3511	binding
AAA.454ESTABI.3512	ubiquitin-dependent protein catabolic process,ubiquitin thiolesterase activity
AAA.454ESTABI.3516	meiosis,embryonic development ending in birth or egg hatching,cytokinesis, initiation of separation,growth,cytokinesis after mitosis,hermaphrodite genitalia development,actin cytoskeleton organization,ATP binding,cell cortex,nematode larval development,ATPase activity,protein binding,actin filament,inductive cell migration,receptor-mediated endocytosis
AAA.454ESTABI.3517	meiosis,embryonic development ending in birth or egg hatching,cytokinesis, initiation of separation,growth,cytokinesis after mitosis,hermaphrodite genitalia development,actin cytoskeleton organization,ATP binding,cell cortex,nematode larval development,ATPase activity,protein binding,actin filament,inductive cell migration,receptor-mediated endocytosis
AAA.454ESTABI.3518	hydrolase activity,hydrolase activity, acting on ester bonds,cytoplasm
AAA.454ESTABI.3521	cellular process,transport,transmembrane transport
AAA.454ESTABI.3527	transport,ion channel activity,transmembrane transport
AAA.454ESTABI.3528	chromatin,determination of adult lifespan,protein binding,CRD-mediated mRNA stabilization,axon extension,RNA splicing,centrosome,dosage compensation complex assembly during dosage compensation by hyperactivation of X chromosome,male courtship behavior, veined wing generated song production,X chromosome located dosage compensation complex, transcription activating,double-stranded RNA binding,ATP-d…
AAA.454ESTABI.3531	protein binding,nucleus,nuclear mRNA splicing, via spliceosome,nucleic acid binding
AAA.454ESTABI.3532	ATPase activity, coupled to transmembrane movement of substances,transport,ATP binding,integral to membrane
AAA.454ESTABI.3535	Golgi membrane,microsome,Golgi organization,vesicle fusion with Golgi apparatus,Golgi stack,protein binding,protein transporter activity,intracellular protein transport,cytosol,endoplasmic reticulum,perinuclear region of cytoplasm
AAA.454ESTABI.3537	triglyceride lipase activity
AAA.454ESTABI.3538	female meiosis chromosome segregation,ruffle,cellularization,establishment or maintenance of apical/basal cell polarity,synaptic vesicle to endosome fusion,endocytic vesicle,border follicle cell migration,negative regulation of cell proliferation,guanyl nucleotide binding,early endosome,membrane raft,mitosis,GTPase activity,chromatin organization,regulation of synapse structure and activity,endos…
AAA.454ESTABI.3539	membrane raft,neuron projection,regulation of synapse structure and activity,synaptic vesicle to endosome fusion,cellularization,GTP binding,negative regulation of cell proliferation,female meiosis chromosome segregation,ruffle,endocytic vesicle,mitosis,establishment or maintenance of apical/basal cell polarity,organelle membrane,early endosome,intracellular organelle part,GDP binding,lipid parti…
AAA.454ESTABI.3543	mRNA binding,RNA 3'-end processing,nucleolus,metal ion binding,cytoplasmic mRNA processing body,positive regulation of translation,stress granule,stem cell maintenance,miRNA catabolic process,pre-microRNA processing,cell fate specification,translation initiation factor binding,nucleic acid binding
AAA.454ESTABI.3544	paraspeckles,RNA binding,protein binding,mRNA cleavage factor complex,mRNA processing,ribonucleoprotein complex,nucleic acid binding
AAA.454ESTABI.3548	translation initiation factor activity,translational initiation,cytosol,salivary gland cell autophagic cell death,positive regulation of translation,translation regulator activity,RNA binding,ribosome binding,positive regulation of translational elongation,microtubule motor activity,microtubule associated complex
AAA.454ESTABI.3552	regulation of cellular process
AAA.454ESTABI.3554	binding,regulation of transcription,cytoplasm,nucleic acid binding
AAA.454ESTABI.3555	positive regulation of growth rate,apoptosis,embryonic development ending in birth or egg hatching,identical protein binding,protein self-association,nematode larval development,JUN kinase binding,DEAD/H-box RNA helicase binding,P granule,locomotion,germ cell development,RNA helicase activity,nucleic acid binding
AAA.454ESTABI.3558	cellular process
AAA.454ESTABI.3559	cellular process
AAA.454ESTABI.3560	kinase activity
AAA.454ESTABI.3562	protein binding
AAA.454ESTABI.3567	protein binding,membrane
AAA.454ESTABI.3571	nicotinamide riboside catabolic process,transferase activity, transferring pentosyl groups,phosphorylase activity,catalytic activity
AAA.454ESTABI.3574	regulation of body fluid levels,isoprenoid biosynthetic process,ubiquinone biosynthetic process,trans-hexaprenyltranstransferase activity,trans-octaprenyltranstransferase activity,protein heterodimerization activity,mitochondrion
AAA.454ESTABI.3585	flotillin complex
AAA.454ESTABI.3590	protein dimerization activity
AAA.454ESTABI.3591	protein dimerization activity
AAA.454ESTABI.3596	nucleic acid binding,DNA binding
AAA.454ESTABI.3601	transport,cellular process
AAA.454ESTABI.3602	protein kinase activity,protein amino acid phosphorylation
AAA.454ESTABI.3603	regulation of biological quality,cellular process
AAA.454ESTABI.3605	RNA binding
AAA.454ESTABI.3606	cellular macromolecule metabolic process,nucleobase, nucleoside, nucleotide and nucleic acid metabolic process,DNA binding,RNA binding,nucleic acid binding
AAA.454ESTABI.3607	regulation of autophagy,protein complex,2 iron, 2 sulfur cluster binding,mitochondrion degradation,multicellular organismal aging,mitochondrial outer membrane,regulation of cellular respiration,protein homodimerization activity,endoplasmic reticulum membrane,iron ion binding
AAA.454ESTABI.3608	regulation of autophagy,protein complex,2 iron, 2 sulfur cluster binding,mitochondrion degradation,multicellular organismal aging,mitochondrial outer membrane,regulation of cellular respiration,protein homodimerization activity,endoplasmic reticulum membrane,iron ion binding
AAA.454ESTABI.3611	hydrolase activity,serine-type peptidase activity
AAA.454ESTABI.3614	peptidase activity, acting on L-amino acid peptides,response to wounding,membrane,regulation of biological quality,cytoplasm,proteolysis,serine-type endopeptidase activity
AAA.454ESTABI.3616	Golgi membrane,guanyl-nucleotide exchange factor activity,intracellular signaling cascade,exocytosis,ARF GTPase activator activity,myosin binding,cytosol
AAA.454ESTABI.3619	protein complex,transferase activity,metabolic process,nucleus,cytosol
AAA.454ESTABI.3620	hemopoiesis,regulation of cellular biosynthetic process,regulation of macromolecule biosynthetic process,primary metabolic process,receptor binding,regulation of immune system process,growth,regulation of cell communication,regulation of cell differentiation,cellular macromolecule biosynthetic process,negative regulation of cellular process,cell cycle,positive regulation of cellular process,regul…
AAA.454ESTABI.3621	neuron projection,cellular component morphogenesis,generation of neurons,protein binding,membrane,actin filament-based process,intracellular membrane-bounded organelle,cell development,cellular component assembly,organelle organization,vesicle-mediated transport,brain development,cell projection organization,cytoskeleton,intracellular organelle part,intracellular transport,cytoplasmic part
AAA.454ESTABI.3622	cell part
AAA.454ESTABI.3623	transforming growth factor beta receptor signaling pathway,cell development,tissue development,negative regulation of protein amino acid phosphorylation,imaginal disc development,regulation of protein ubiquitination,negative regulation of transmembrane receptor protein serine/threonine kinase signaling pathway,cellular component organization,negative regulation of transcription,plasma membrane,pr…
AAA.454ESTABI.3624	transforming growth factor beta receptor signaling pathway,cell development,tissue development,negative regulation of protein amino acid phosphorylation,imaginal disc development,regulation of protein ubiquitination,negative regulation of transmembrane receptor protein serine/threonine kinase signaling pathway,cellular component organization,negative regulation of transcription,plasma membrane,pr…
AAA.454ESTABI.3625	cellular process,cysteine-type peptidase activity,protein binding,ubiquitin thiolesterase activity
AAA.454ESTABI.3632	integral to membrane
AAA.454ESTABI.3633	integral to membrane
AAA.454ESTABI.3634	pyruvate kinase activity,metal ion binding,protein binding,glycolysis,programmed cell death,nucleus,cytosol,nucleotide binding,magnesium ion binding,potassium ion binding
AAA.454ESTABI.3635	membrane
AAA.454ESTABI.3640	cytoplasm,nucleolus,ligase activity,protein metabolic process,cellular process,small conjugating protein ligase activity,regulation of protein metabolic process
AAA.454ESTABI.3641	Golgi cisterna membrane,membrane fraction,kinase activity,protein binding,transport,centrosome,zinc ion binding,perinuclear region of cytoplasm
AAA.454ESTABI.3642	binding
AAA.454ESTABI.3647	protein binding,signalosome
AAA.454ESTABI.3650	negative regulation of cellular process,cellular protein metabolic process,dephosphorylation,protein tyrosine phosphatase activity,protein binding
AAA.454ESTABI.3654	terminal branching, open tracheal system,terminal cell fate specification, open tracheal system,regulation of transcription,DNA binding,apposition of dorsal and ventral imaginal disc-derived wing surfaces,nucleus,RNA polymerase II transcription factor activity,transcription factor activity,regulation of transcription, DNA-dependent
AAA.454ESTABI.3655	negative regulation of neuron differentiation,Schwann cell development,ventral spinal cord interneuron fate determination,gut development,cardiac muscle cell differentiation,oligodendrocyte development,floor plate development,pancreatic B cell development,embryonic heart tube development,cytoplasm,nucleolus,heart looping,glial cell migration,brain development,motor axon guidance,sequence-specific…
AAA.454ESTABI.3656	positive regulation of cellular metabolic process,transcription regulator activity,protein binding,cellular protein metabolic process,androgen receptor signaling pathway,positive regulation of macromolecule metabolic process,regulation of transcription,nucleus,zinc ion binding
AAA.454ESTABI.3666	regulation of actin filament polymerization,oviposition,regulation of protein binding,actin filament binding,hermaphrodite genitalia development,molting cycle, collagen and cuticulin-based cuticle,striated muscle thin filament,body morphogenesis,nematode larval development,embryonic development,locomotion,pharynx development,spicule insertion
AAA.454ESTABI.3672	tissue development,negative regulation of caspase activity,delta24-sterol reductase activity,endoplasmic reticulum membrane,anti-apoptosis,cholesterol biosynthetic process,peptide antigen binding,enzyme binding,nucleus,response to oxidative stress
AAA.454ESTABI.3684	cellular process,forebrain development,neuron projection,membrane
AAA.454ESTABI.3685	JNK cascade,protein serine/threonine kinase activity,negative thymic T cell selection,ATP binding,protein binding,protein amino acid phosphorylation,small GTPase regulator activity
AAA.454ESTABI.3687	mitochondrion
AAA.454ESTABI.3691	membrane part,cation transport
AAA.454ESTABI.3692	cytoskeletal protein binding,gastrulation,regulation of low-density lipoprotein receptor catabolic process,metal ion binding,ubiquitin-protein ligase activity,positive regulation of protein catabolic process,nervous system development,cellular component movement,protein destabilization,cholesterol homeostasis,cytoplasm,response to low density lipoprotein stimulus,protein ubiquitination during ubi…
AAA.454ESTABI.3698	blood vessel development,protein binding
AAA.454ESTABI.3699	intracellular organelle,nucleic acid binding,protein binding
AAA.454ESTABI.3704	peptidase activity, acting on L-amino acid peptides,plasminogen activation,inflammatory response,extracellular space,positive regulation of fibrinolysis,protein binding,cytoplasm,plasma membrane
AAA.454ESTABI.3705	peptidase activity,membrane,serine-type endopeptidase activity
AAA.454ESTABI.3706	cell part,integral to membrane
AAA.454ESTABI.3716	translation,male courtship behavior,detection of mechanical stimulus involved in sensory perception of sound,structural constituent of ribosome,mitochondrial small ribosomal subunit,intracellular
AAA.454ESTABI.3717	translation,male courtship behavior,detection of mechanical stimulus involved in sensory perception of sound,structural constituent of ribosome,mitochondrial small ribosomal subunit,intracellular
AAA.454ESTABI.3718	cell part
AAA.454ESTABI.3721	oxidoreductase activity,metabolic process,membrane
AAA.454ESTABI.3722	cellular process,transferase activity,macromolecule biosynthetic process,protein binding,catalytic activity
AAA.454ESTABI.3727	cytoplasm,regulation of cell adhesion,plasma membrane,protein binding,vesicle-mediated transport,cellular component organization,ARF guanyl-nucleotide exchange factor activity,intracellular
AAA.454ESTABI.3728	cellular process,phosphoinositide binding,cell part,positive regulation of multicellular organism growth,ARF guanyl-nucleotide exchange factor activity,intracellular
AAA.454ESTABI.3742	neural tube formation,inositol trisphosphate 3-kinase activity,inositol and derivative phosphorylation,inositol tetrakisphosphate 3-kinase activity
AAA.454ESTABI.3753	T cell receptor complex,neutrophil chemotaxis,protein complex assembly,protein tyrosine kinase activity,positive regulation of cytokine biosynthetic process,regulation of signal transduction,antigen receptor-mediated signaling pathway,peptidyl-tyrosine phosphorylation,cytosol,integrin binding,protein kinase cascade,leukocyte adhesion,regulation of protein amino acid phosphorylation,positive regul…
AAA.454ESTABI.3754	T cell receptor complex,neutrophil chemotaxis,protein complex assembly,protein tyrosine kinase activity,positive regulation of cytokine biosynthetic process,regulation of signal transduction,antigen receptor-mediated signaling pathway,peptidyl-tyrosine phosphorylation,cytosol,integrin binding,protein kinase cascade,leukocyte adhesion,regulation of protein amino acid phosphorylation,positive regul…
AAA.454ESTABI.3761	cytosol,translation,histidine-tRNA ligase activity,nucleotide binding,aminoacyl-tRNA ligase activity,ATP binding,tRNA aminoacylation for protein translation
AAA.454ESTABI.3765	protein transporter activity,embryonic development ending in birth or egg hatching,synaptic vesicle coating,clathrin coat of trans-Golgi network vesicle,synaptic vesicle,growth,reproduction,clathrin adaptor complex,nematode larval development,protein binding,locomotion,intracellular protein transport
AAA.454ESTABI.3769	nucleic acid binding
AAA.454ESTABI.3770	nucleic acid binding
AAA.454ESTABI.3771	hydrolase activity,calcium-dependent cysteine-type endopeptidase activity,intracellular
AAA.454ESTABI.3772	nucleic acid binding,nuclear lumen,phosphorylation,transcription
AAA.454ESTABI.3775	GTP binding,intracellular,signal transducer activity,G-protein coupled receptor protein signaling pathway
AAA.454ESTABI.3781	C-5 sterol desaturase activity,protein binding,icosanoid biosynthetic process,intracellular membrane-bounded organelle,stearoyl-CoA 9-desaturase activity,membrane fraction,response to organic substance,metal ion binding,regulation of cellular process,phospholipid biosynthetic process,integral to plasma membrane,cellular response to starvation,developmental process,oxidoreductase activity,oxidatio…
AAA.454ESTABI.3783	protein amino acid dephosphorylation,negative regulation of membrane protein ectodomain proteolysis,phosphotyrosine binding,protein tyrosine phosphatase activity,negative regulation of mitotic cell cycle,ATPase binding,cell part,protein tyrosine/serine/threonine phosphatase activity
AAA.454ESTABI.3791	transport,sensory perception,channel activity,response to chemical stimulus,cell part,response to stress
AAA.454ESTABI.3796	cytoplasm,microtubule cytoskeleton organization
AAA.454ESTABI.3797	endopeptidase activity,Notch signaling pathway,protein binding,positive regulation of catalytic activity
AAA.454ESTABI.3798	UTP:glucose-1-phosphate uridylyltransferase activity,cytosol,positive regulation of growth rate,determination of adult lifespan,embryonic development ending in birth or egg hatching,identical protein binding,UDP-glucose metabolic process,nematode larval development,phosphorylation,UDP-glucuronate biosynthetic process,nucleotidyltransferase activity
AAA.454ESTABI.3799	positive regulation of insulin secretion,pancreas development,positive regulation of gene-specific transcription from RNA polymerase II promoter,positive regulation of protein binding,specific transcriptional repressor activity,response to glucose stimulus,somatic stem cell maintenance,brain development,embryonic genitalia morphogenesis,nuclear hormone receptor binding,transcription factor bindin…
AAA.454ESTABI.3801	phosphorylase kinase regulator activity,kinase activity,glucan 1,4-alpha-glucosidase activity,glycogen metabolic process,calmodulin binding
AAA.454ESTABI.3802	phosphorylase kinase regulator activity,kinase activity,glucan 1,4-alpha-glucosidase activity,glycogen metabolic process,calmodulin binding
AAA.454ESTABI.3803	anatomical structure morphogenesis,positive regulation of cellular metabolic process,transcription regulator activity,intracellular membrane-bounded organelle,oocyte fate determination,protein dimerization activity,regulation of transcription
AAA.454ESTABI.3804	ubiquitin-specific protease activity,protein K48-linked deubiquitination,NEDD8-specific protease activity,ubiquitin binding
AAA.454ESTABI.3805	ubiquitin-specific protease activity,protein K48-linked deubiquitination,NEDD8-specific protease activity,ubiquitin binding
AAA.454ESTABI.3811	insoluble fraction,soluble fraction,SH3/SH2 adaptor activity,Rac GTPase activator activity,positive regulation of GTPase activity,intracellular signaling cascade,phorbol ester receptor activity,protein binding
AAA.454ESTABI.3816	binding,intracellular,nuclear mRNA splicing, via spliceosome,regulation of cellular process,nucleic acid binding
AAA.454ESTABI.3828	response to virus,CRD-mediated mRNA stability complex,nucleic acid binding,CRD-mediated mRNA stabilization,RNA splicing,heterogeneous nuclear ribonucleoprotein complex,protein binding
AAA.454ESTABI.3829	cytoplasm,microtubule-based movement,protein binding,cytoplasmic dynein complex,microtubule motor activity,microtubule
AAA.454ESTABI.3839	positive regulation of growth rate,determination of adult lifespan,embryonic development ending in birth or egg hatching,positive regulation of endocytosis,transmembrane transporter activity,reduction of cytosolic calcium ion concentration,nematode larval development,calcium ion transport,positive regulation of locomotion,hydrolase activity,plasma membrane
AAA.454ESTABI.3840	cytoplasm,structural constituent of cytoskeleton,Arp2/3 protein complex,cellular component movement,actin binding,ATP binding,regulation of actin polymerization or depolymerization,cell projection,protein binding
AAA.454ESTABI.3843	insulin receptor signaling pathway,negative regulation of translation,protein binding,regulation of translational initiation,cAMP-mediated signaling,eukaryotic initiation factor 4E binding
AAA.454ESTABI.3844	insulin receptor signaling pathway,negative regulation of translation,protein binding,regulation of translational initiation,cAMP-mediated signaling,eukaryotic initiation factor 4E binding
AAA.454ESTABI.3849	kinase regulator activity
AAA.454ESTABI.3852	dephosphorylation,phosphatase activity
AAA.454ESTABI.3855	cell cycle,potassium channel regulator activity,receptor binding,positive regulation of gluconeogenesis
AAA.454ESTABI.3856	regulation of meiotic cell cycle,receptor binding,potassium channel regulator activity,regulation of transport,mitotic spindle organization,water homeostasis,oogenesis,response to nutrient,positive regulation of gluconeogenesis
AAA.454ESTABI.3860	microtubule motor activity,microtubule binding,astral microtubule,ATP binding,microtubule-based movement,kinesin complex,establishment of spindle orientation
AAA.454ESTABI.3877	aminoacyl-tRNA ligase activity,binding,translation,magnesium ion binding,ATP binding,phenylalanyl-tRNA aminoacylation,RNA binding
AAA.454ESTABI.3880	mRNA binding,apoptosis,regulation of alternative nuclear mRNA splicing, via spliceosome,protein binding,nuclear speck,nucleic acid binding
AAA.454ESTABI.3888	vesicle-mediated transport,vesicle docking during exocytosis
AAA.454ESTABI.3899	binding,nucleic acid binding
AAA.454ESTABI.3906	substrate-bound cell migration,cytosol,profilin binding
AAA.454ESTABI.3907	protein binding
AAA.454ESTABI.3909	helicase activity,embryonic development ending in birth or egg hatching,nucleotide binding,nucleic acid binding,ATP binding
AAA.454ESTABI.3910	helicase activity,embryonic development ending in birth or egg hatching,nucleotide binding,nucleic acid binding,ATP binding
AAA.454ESTABI.3911	cell part,protein transport,viral capsid
AAA.454ESTABI.3912	cell part,protein transport,viral capsid
AAA.454ESTABI.3915	DNA binding,regulation of transcription,cell part
AAA.454ESTABI.3916	monooxygenase activity,electron carrier activity
AAA.454ESTABI.3917	monooxygenase activity,electron carrier activity
AAA.454ESTABI.3918	ligase activity,binding,pyruvate metabolic process,lipid particle,mitochondrial matrix,catalytic activity
AAA.454ESTABI.3919	pyruvate carboxylase activity,gluconeogenesis,lipid particle,mitochondrial matrix,ATP binding,biotin binding,catalytic activity
AAA.454ESTABI.3922	adenosylhomocysteinase activity
AAA.454ESTABI.3925	histone H4 acetylation,protein N-terminus binding,histone H2A acetylation,histone deacetylation,NuA4 histone acetyltransferase complex,cell proliferation,Sin3 complex,chromatin binding,chromatin remodeling,nucleus
AAA.454ESTABI.3926	histone H4 acetylation,protein N-terminus binding,histone H2A acetylation,histone deacetylation,NuA4 histone acetyltransferase complex,cell proliferation,Sin3 complex,chromatin binding,chromatin remodeling,nucleus
AAA.454ESTABI.3928	nucleolus,double-stranded RNA binding,protein kinase inhibitor activity,negative regulation of phosphorylation,protein kinase binding,negative regulation of protein kinase activity
AAA.454ESTABI.3931	cellular process
AAA.454ESTABI.3936	hermaphrodite genitalia development,nematode larval development,protein binding,secretion by cell,intracellular membrane-bounded organelle,cytoplasmic part,locomotion,embryonic development ending in birth or egg hatching,lipid storage,growth,membrane,morphogenesis of an epithelium
AAA.454ESTABI.3939	nuclear mRNA splicing, via spliceosome,ribonucleoprotein complex assembly,nucleoplasm,cytoplasm
AAA.454ESTABI.3940	nuclear mRNA splicing, via spliceosome,ribonucleoprotein complex assembly,nucleoplasm,cytoplasm
AAA.454ESTABI.3942	Rab GTPase binding,photoreceptor outer segment,synapse,melanosome,actin binding,actin cytoskeleton,intracellular transport,myosin binding,membrane
AAA.454ESTABI.3944	negative regulation of nitric-oxide synthase activity,protein binding,nucleus,cytosol
AAA.454ESTABI.3945	peptidase inhibitor activity,negative regulation of protein maturation by peptide bond cleavage,serine-type endopeptidase inhibitor activity
AAA.454ESTABI.3946	spermatogenesis,body morphogenesis,vulval development,oviposition
AAA.454ESTABI.3949	intracellular signaling cascade
AAA.454ESTABI.3951	transcription cofactor activity,RNA polymerase II transcription factor activity,transcription from RNA polymerase II promoter,regulation of transcription, DNA-dependent,intracellular part
AAA.454ESTABI.3963	peroxisome organization
AAA.454ESTABI.3972	membrane
AAA.454ESTABI.3973	membrane
AAA.454ESTABI.3974	nucleotide binding
AAA.454ESTABI.3980	microtubule associated complex,peroxisome,microtubule,nuclear pore complex assembly,nuclear pore,actin filament-based process,catalytic activity,plasma membrane,microtubule motor activity
AAA.454ESTABI.3981	positive regulation of growth rate,microtubule associated complex,embryonic development ending in birth or egg hatching,peroxisome,microtubule,nuclear pore complex assembly,nuclear pore,hermaphrodite genitalia development,pronuclear migration,body morphogenesis,nematode larval development,protein binding,locomotion,receptor-mediated endocytosis,actin filament-based process,morphogenesis of an epi…
AAA.454ESTABI.3989	actin binding,smooth muscle contraction,actin cytoskeleton,mesoderm development,muscle organ development,structural constituent of muscle
AAA.454ESTABI.3990	actin binding,smooth muscle contraction,actin cytoskeleton,muscle organ development,structural constituent of muscle
AAA.454ESTABI.3991	transmembrane transport
AAA.454ESTABI.3992	catalytic activity
AAA.454ESTABI.3994	lymphocyte differentiation,thymus development,binding,intracellular,exocrine pancreas development,spliceosome assembly
AAA.454ESTABI.3995	lymphocyte differentiation,thymus development,binding,intracellular,exocrine pancreas development,spliceosome assembly
AAA.454ESTABI.3996	binding
AAA.454ESTABI.3997	microtubule cytoskeleton organization,cytoplasm,microtubule
AAA.454ESTABI.3998	cellular process,transport,integral to membrane,symporter activity,catalytic activity
AAA.454ESTABI.4001	nucleolus,mitochondrion,methyltransferase activity
AAA.454ESTABI.4003	germarium-derived egg chamber formation,small GTPase mediated signal transduction,compound eye morphogenesis,exocytosis,pole plasm oskar mRNA localization,oocyte microtubule cytoskeleton polarization,protein binding,hydrolase activity,protein transport,GTP binding,intracellular,GTPase activity,cytoplasm
AAA.454ESTABI.4008	metabolic process
AAA.454ESTABI.4009	metabolic process
AAA.454ESTABI.4011	cytoskeletal protein binding
AAA.454ESTABI.4012	cytoskeletal protein binding
AAA.454ESTABI.4013	nonmotile primary cilium,neuron migration,corpus callosum morphogenesis,retrograde axon cargo transport,apical protein localization,membrane,platelet activating factor metabolic process,learning or memory,acrosome assembly,insoluble fraction,phosphoprotein binding,hippocampus development,establishment of nucleus localization,dynactin binding,photoreceptor cell maintenance,transferase activity,est…
AAA.454ESTABI.4014	protein amino acid phosphorylation,actin filament organization,receptor signaling protein serine/threonine kinase activity,ATP binding
AAA.454ESTABI.4025	hydrolase activity,serine-type endopeptidase activity
AAA.454ESTABI.4038	transferase activity
AAA.454ESTABI.4039	myelination,regulation of epidermis development,Schwann cell differentiation,regulation of transcription,transcription corepressor activity,endochondral ossification,cell proliferation,Golgi apparatus,nucleus,plasma membrane,transcription repressor activity
AAA.454ESTABI.4044	protein binding,oligosaccharyltransferase complex,dolichyl-diphosphooligosaccharide-protein glycotransferase activity,protein amino acid N-linked glycosylation via asparagine,oligosaccharyl transferase activity,membrane
AAA.454ESTABI.4047	vesicle-mediated transport,endosome,protein binding,membrane
AAA.454ESTABI.4048	cytoplasm,RNA splicing,nucleic acid binding,mRNA metabolic process,RNA binding
AAA.454ESTABI.4049	compound eye photoreceptor cell differentiation,negative regulation of organ growth,regulation of compound eye retinal cell programmed cell death,endocytic recycling,regulation of cell growth,decapentaplegic receptor signaling pathway,olfactory behavior,negative regulation of cell proliferation,cytoskeletal protein binding,pole plasm mRNA localization,fusome,endocytosis,regulation of signal trans…
AAA.454ESTABI.4050	compound eye photoreceptor cell differentiation,protein binding,negative regulation of organ growth,regulation of compound eye retinal cell programmed cell death,endocytic recycling,regulation of cell growth,decapentaplegic receptor signaling pathway,olfactory behavior,negative regulation of cell proliferation,pole plasm mRNA localization,fusome,endocytosis,regulation of signal transduction,adher…
AAA.454ESTABI.4051	binding
AAA.454ESTABI.4052	catalytic activity
AAA.454ESTABI.4053	catalytic activity
AAA.454ESTABI.4057	apical junction complex,mesodermal cell migration,apical protein localization,positive regulation of growth rate,cell-cell adhesion,brain development,neural tube formation,morphogenesis of an epithelial sheet,embryonic retina morphogenesis in camera-type eye,maintenance of epithelial cell apical/basal polarity,establishment or maintenance of polarity of embryonic epithelium,transferase activity,e…
AAA.454ESTABI.4058	apical junction complex,mesodermal cell migration,apical protein localization,positive regulation of growth rate,cell-cell adhesion,brain development,neural tube formation,morphogenesis of an epithelial sheet,embryonic retina morphogenesis in camera-type eye,maintenance of epithelial cell apical/basal polarity,establishment or maintenance of polarity of embryonic epithelium,transferase activity,e…
AAA.454ESTABI.4060	protein dimerization activity
AAA.454ESTABI.4061	protein binding,proton-transporting ATPase activity, rotational mechanism,cytoplasm,proton transport,proton-transporting two-sector ATPase complex,plasma membrane,hydrolase activity, acting on acid anhydrides, catalyzing transmembrane movement of substances,proton-transporting V-type ATPase, V1 domain
AAA.454ESTABI.4063	regulation of cellular process
AAA.454ESTABI.4066	dihydrolipoyllysine-residue acetyltransferase activity,detection of light stimulus,lipoic acid binding,acetyl-CoA biosynthetic process from pyruvate,pyruvate dehydrogenase activity,protein binding,glycolysis,mitochondrial pyruvate dehydrogenase complex,lipid particle,acyltransferase activity
AAA.454ESTABI.4069	transcription initiation factor activity,transcription initiation from RNA polymerase II promoter,nucleolus,general RNA polymerase II transcription factor activity,histone H3 acetylation,transcription factor TFTC complex,STAGA complex,transcription factor activity,RNA elongation from RNA polymerase II promoter,histone acetyltransferase activity,transcription coactivator activity,transcription fac…
AAA.454ESTABI.4070	fumarylacetoacetase activity,metal ion binding,aromatic amino acid family catabolic process,cytosol,catalytic activity
AAA.454ESTABI.4071	phosphoric diester hydrolase activity,cellular process,membrane,primary metabolic process
AAA.454ESTABI.4072	neuron projection membrane,mechanosensory behavior
AAA.454ESTABI.4075	developmental process
AAA.454ESTABI.4078	Z disc,structural constituent of muscle,mesoderm development,kinase activity
AAA.454ESTABI.4080	GTP binding,intracellular,GTPase activity
AAA.454ESTABI.4081	nucleotidyltransferase activity
AAA.454ESTABI.4083	cellular process,system development,binding
AAA.454ESTABI.4084	histone binding,metal ion binding,regulation of transcription,muscle organ morphogenesis,nervous system development,SWI/SNF complex,cellular component organization,cardiac muscle tissue morphogenesis
AAA.454ESTABI.4096	protein binding,gene silencing,multicellular organismal development,hydrolase activity,negative regulation of transcription, DNA-dependent,histone deacetylase complex,nuclear chromatin,chromatin modification,regulation of gene expression, epigenetic
AAA.454ESTABI.4097	histone deacetylase activity,protein binding,multicellular organismal development,regulation of transcription from RNA polymerase II promoter,chromatin silencing,cytoplasm,histone deacetylase complex,nuclear chromatin,chromatin modification
AAA.454ESTABI.4102	transcription initiation factor activity,transcription initiation from RNA polymerase II promoter,nucleolus,general RNA polymerase II transcription factor activity,histone H3 acetylation,transcription factor TFTC complex,STAGA complex,transcription factor activity,RNA elongation from RNA polymerase II promoter,histone acetyltransferase activity,transcription coactivator activity,transcription fac…
AAA.454ESTABI.4103	cellular macromolecule metabolic process,nucleobase, nucleoside, nucleotide and nucleic acid metabolic process,DNA binding,cell part
AAA.454ESTABI.4104	ubiquitin thiolesterase activity
AAA.454ESTABI.4108	response to estradiol stimulus,transport,cellular process,membrane,nucleus,cytosol,mitochondrion
AAA.454ESTABI.4114	nucleolus,DNA binding,double-stranded RNA binding,protein binding,ribonucleoprotein complex,positive regulation of transcription, DNA-dependent,RNA polymerase II transcription factor activity
AAA.454ESTABI.4119	3',5'-cyclic-AMP phosphodiesterase activity,sleep,soluble fraction,ruffle membrane,metal ion binding,membrane fraction,response to drug,protein binding,signal transduction,integral to membrane,nucleus,cytosol,perinuclear region of cytoplasm
AAA.454ESTABI.4120	transferase activity,hydroxymethyl-, formyl- and related transferase activity
AAA.454ESTABI.4121	nucleolus,nucleoplasm
AAA.454ESTABI.4122	nucleolus,nucleoplasm
AAA.454ESTABI.4126	mRNA binding,U1 snRNA binding,spliceosomal complex,regulation of alternative nuclear mRNA splicing, via spliceosome,negative regulation of nuclear mRNA splicing, via spliceosome,mitotic spindle organization,U1 snRNP,U11 snRNP,protein binding,nucleic acid binding
AAA.454ESTABI.4127	axon guidance,cell junction,non-kinase phorbol ester receptor activity,positive regulation of growth rate,induction of apoptosis,zinc ion binding,regulation of pharyngeal pumping,regulation of oviposition,excretion,synaptic vesicle priming,intracellular signaling cascade,presynaptic active zone,Golgi apparatus
AAA.454ESTABI.4128	axon guidance,cell junction,non-kinase phorbol ester receptor activity,positive regulation of growth rate,induction of apoptosis,zinc ion binding,regulation of pharyngeal pumping,regulation of oviposition,excretion,synaptic vesicle priming,intracellular signaling cascade,presynaptic active zone,Golgi apparatus
AAA.454ESTABI.4132	zinc ion binding,intracellular
AAA.454ESTABI.4135	positive regulation of kinase activity,DNA duplex unwinding,reciprocal meiotic recombination,regulation of mitotic recombination,nucleotide binding,nuclear chromosome, telomeric region,Mre11 complex,oxidoreductase activity,double-strand break repair,protein binding, bridging,metal ion binding,DNA binding,positive regulation of protein amino acid autophosphorylation,telomere maintenance via telome…
AAA.454ESTABI.4149	starch metabolic process,protein binding,calcium ion binding,regulation of flower development,nucleus
AAA.454ESTABI.4153	cellular process,binding,intracellular membrane-bounded organelle,ion transport,excretion,ion channel activity,cytoplasmic part,apical part of cell,integral to plasma membrane,voltage-gated chloride channel activity,transmembrane transport
AAA.454ESTABI.4154	gluconeogenesis,pyridoxal phosphate binding,L-alanine:2-oxoglutarate aminotransferase activity,nitrogen compound metabolic process,1-aminocyclopropane-1-carboxylate synthase activity,cytosol
AAA.454ESTABI.4157	response to insulin stimulus,positive regulation of transcription via sterol regulatory element binding involved in ER-nuclear sterol response pathway,cholesterol binding,integral to membrane,endoplasmic reticulum membrane,Golgi apparatus,response to hypoxia,cytoplasmic vesicle,regulation of fatty acid biosynthetic process,unfolded protein binding,negative regulation of cholesterol biosynthetic p…
AAA.454ESTABI.4158	response to insulin stimulus,positive regulation of transcription via sterol regulatory element binding involved in ER-nuclear sterol response pathway,cholesterol binding,integral to membrane,endoplasmic reticulum membrane,Golgi apparatus,response to hypoxia,cytoplasmic vesicle,regulation of fatty acid biosynthetic process,unfolded protein binding,negative regulation of cholesterol biosynthetic p…
AAA.454ESTABI.4160	binding,nucleic acid binding
AAA.454ESTABI.4164	protein dimerization activity
AAA.454ESTABI.4165	mitochondrion,generation of precursor metabolites and energy,cellular homeostasis,copper chaperone activity,respiratory chain complex IV assembly
AAA.454ESTABI.4170	binding,intracellular part
AAA.454ESTABI.4171	binding
AAA.454ESTABI.4172	hydrolase activity,cellular process,macromolecule metabolic process,nucleotide binding
AAA.454ESTABI.4173	cytosol,protein complex,costamere,adherens junction,apical junction assembly,phagocytosis, engulfment,actin binding,biological regulation,cellular component movement,alpha-catenin binding,extracellular region,muscle contraction,structural molecule activity,actin cytoskeleton
AAA.454ESTABI.4175	intracellular membrane-bounded organelle,cytoplasmic part
AAA.454ESTABI.4176	cytoplasm,peptidase inhibitor activity,apoptosis,binding
AAA.454ESTABI.4177	cytoplasm,peptidase inhibitor activity,apoptosis,binding
AAA.454ESTABI.4183	protein binding
AAA.454ESTABI.4184	phagocytosis, engulfment,NuA4 histone acetyltransferase complex,negative regulation of transcription
AAA.454ESTABI.4194	protein binding,catalytic activity
AAA.454ESTABI.4195	protein binding,catalytic activity
AAA.454ESTABI.4196	carboxypeptidase activity,metabolic process,metallocarboxypeptidase activity,proteolysis
AAA.454ESTABI.4199	vesicle-mediated transport,cytoplasmic vesicle membrane,binding,transport vesicle,membrane organization,membrane coat,intracellular transport,Golgi-associated vesicle
AAA.454ESTABI.4201	mitochondrial membrane,nuclear DNA-directed RNA polymerase complex,glycerol metabolic process,integral to membrane,nuclear lumen,ubiquinone biosynthetic process,transcription, DNA-dependent,prenyltransferase activity
AAA.454ESTABI.4202	cell adhesion
AAA.454ESTABI.4203	binding,cell adhesion
AAA.454ESTABI.4207	protein binding,transcription regulator activity,nucleus
AAA.454ESTABI.4220	cytosol,microtubule-based peroxisome localization,soluble fraction,ATPase activity, coupled,protein C-terminus binding,protein complex binding,lipid binding,peroxisomal membrane,membrane fraction,ATP binding,protein import into peroxisome matrix, receptor recycling,protein heterodimerization activity
AAA.454ESTABI.4222	pantothenate kinase activity,coenzyme A biosynthetic process
AAA.454ESTABI.4223	Rho GTPase activator activity,cell migration,Rho protein signal transduction,meiotic chromosome segregation,Rho GTPase binding
AAA.454ESTABI.4225	Golgi apparatus,3'-phosphoadenosine 5'-phosphosulfate transmembrane transporter activity,transport,membrane,mitochondrion,transmembrane transport
AAA.454ESTABI.4228	integral to membrane
AAA.454ESTABI.4230	transmembrane transport
AAA.454ESTABI.4231	protein localization,insulin-like growth factor receptor signaling pathway,dauer larval development,determination of adult lifespan,cilium axoneme,microtubule basal body
AAA.454ESTABI.4232	transferase activity,protein kinase activity,protein amino acid phosphorylation
AAA.454ESTABI.4233	protein kinase activity,protein amino acid phosphorylation
AAA.454ESTABI.4234	transferase activity,protein-L-isoaspartate (D-aspartate) O-methyltransferase activity
AAA.454ESTABI.4246	pantothenate kinase activity,coenzyme A biosynthetic process
AAA.454ESTABI.4247	transcription corepressor activity,nucleus,negative regulation of transcription from RNA polymerase II promoter
AAA.454ESTABI.4250	Golgi organization,Golgi vesicle transport,integral to membrane
AAA.454ESTABI.4251	NAD(P)H oxidase activity,oxidation reduction,calcium ion binding,negative regulation of phosphorylation
AAA.454ESTABI.4259	micropyle formation,JUN kinase activity,antibacterial humoral response,Wnt receptor signaling pathway,compound eye photoreceptor fate commitment,dorsal appendage formation,JUN phosphorylation,establishment of planar polarity,axon extension,phosphorylase kinase activity,imaginal disc fusion, thorax closure,initiation of dorsal closure,DNA binding,glycogen biosynthetic process,phosphorylase kinase …
AAA.454ESTABI.4260	hydrolase activity,cellular process,metabolic process,catalytic activity
AAA.454ESTABI.4262	programmed cell death,DNA conformation change,nuclear chromosome,nucleolus,DNA topoisomerase type I activity,DNA replication,protein binding,nucleotide binding,phosphorylation,response to drug,nucleoplasm,chromatin binding,DNA binding,DNA topological change
AAA.454ESTABI.4263	p53 binding,beta-catenin destruction complex,dendritic shaft,nucleoplasm,glycogen synthase kinase 3 activity,growth cone,cell proliferation,glycogen metabolic process,ER overload response,positive regulation of protein export from nucleus,cytosol,fat cell differentiation,anti-apoptosis,peptidyl-serine phosphorylation,cell soma,intracellular signaling cascade,positive regulation of protein complex…
AAA.454ESTABI.4264	negative regulation of smoothened signaling pathway,regulation of hemocyte differentiation,olfactory learning,heart development,cytosol,intracellular signaling cascade,regulation of proteolysis,glycogen metabolic process,habituation,beta-catenin binding,p53 binding,Wnt receptor signaling pathway through beta-catenin,wing and notum subfield formation,Axin-APC-beta-catenin-GSK3B complex,ovarian fol…
AAA.454ESTABI.4266	axon guidance,protein amino acid phosphorylation,protein binding,membrane,central nervous system development,regulation of neuronal synaptic plasticity,transmembrane receptor protein tyrosine kinase signaling pathway,ephrin receptor activity,organ morphogenesis,regulation of axonogenesis
AAA.454ESTABI.4267	multicellular organismal process,positive regulation of growth rate,negative regulation of Notch signaling pathway,behavior
AAA.454ESTABI.4283	mitochondrion
AAA.454ESTABI.4284	mitochondrion
AAA.454ESTABI.4286	transcription coactivator activity
AAA.454ESTABI.4287	cytoplasm,ubiquitin activating enzyme activity,protein ubiquitination,proteolysis,nucleus,ATP binding,protein modification process
AAA.454ESTABI.4289	positive regulation of growth rate,macromolecular complex,binding,embryonic development ending in birth or egg hatching,intracellular non-membrane-bounded organelle,cell division,body morphogenesis,nematode larval development,locomotion,endomembrane system,intracellular protein transport,nucleoplasm,cytoplasm
AAA.454ESTABI.4290	integral to membrane
AAA.454ESTABI.4291	cell part
AAA.454ESTABI.4298	nucleoside transmembrane transporter activity,membrane
AAA.454ESTABI.4300	ubiquitin-dependent protein catabolic process,determination of adult lifespan,meiosis,embryonic development ending in birth or egg hatching,growth,ubiquitin protein ligase binding,regulation of protein metabolic process,hermaphrodite genitalia development,ubiquitin-protein ligase activity,ATP binding,protein ubiquitination,nematode larval development,locomotion,small conjugating protein ligase ac…
AAA.454ESTABI.4301	integral to membrane
AAA.454ESTABI.4302	integral to membrane
AAA.454ESTABI.4304	hydrolase activity,zinc ion binding
AAA.454ESTABI.4305	hydrolase activity,zinc ion binding
AAA.454ESTABI.4308	paraspeckles,nuclear matrix,spliceosomal complex,nucleic acid binding,nucleolus,alternative nuclear mRNA splicing, via spliceosome,protein domain specific binding,Golgi apparatus
AAA.454ESTABI.4309	paraspeckles,nuclear matrix,spliceosomal complex,nucleic acid binding,nucleolus,alternative nuclear mRNA splicing, via spliceosome,protein domain specific binding,Golgi apparatus
AAA.454ESTABI.4310	somatic recombination of immunoglobulin gene segments,protein binding,nucleus,uracil DNA N-glycosylase activity,mitochondrion,DNA repair
AAA.454ESTABI.4311	angiogenesis,cytokine activity,extracellular space,glucose-6-phosphate isomerase activity,humoral immune response,glycolysis,hemostasis,gluconeogenesis,phosphogluconate dehydrogenase (decarboxylating) activity,lipid particle,growth factor activity
AAA.454ESTABI.4315	binding,cellular process
AAA.454ESTABI.4316	positive regulation of dendrite morphogenesis,hemidesmosome,lamellipodium,Golgi membrane,regulation of myosin II filament assembly or disassembly,actin filament,serine-type endopeptidase activity,response to antibiotic,cellular component movement,actin binding,excitatory synapse,intracellular signaling cascade,response to protein stimulus,Arp2/3 protein complex,positive regulation of neuron diffe…
AAA.454ESTABI.4318	regulation of actin filament polymerization,detection of mechanical stimulus involved in sensory perception,transport,cytoskeleton,proteolysis,ATP binding,ion channel activity,actin binding,sensory perception of sound,serine-type endopeptidase activity,intracellular signaling cascade
AAA.454ESTABI.4321	localization,intracellular organelle,cellular protein metabolic process,cellular macromolecule biosynthetic process,hydrolase activity, acting on glycosyl bonds,regulation of gene expression,regulation of RNA metabolic process,cellular component organization
AAA.454ESTABI.4324	identical protein binding
AAA.454ESTABI.4328	cellular process,multicellular organismal process,cellular component organization,cytoplasm,hydrolase activity,2',3'-cyclic-nucleotide 3'-phosphodiesterase activity,membrane
AAA.454ESTABI.4329	enzyme activator activity,liver development,actin filament bundle formation,protein binding,signal transduction,regulation of muscle contraction,catalytic activity
AAA.454ESTABI.4330	protein amino acid dephosphorylation,enzyme activator activity,liver development,actin filament bundle formation,regulation of nucleocytoplasmic transport,protein binding,signal transduction,regulation of muscle contraction,phosphoprotein phosphatase activity
AAA.454ESTABI.4342	cytoplasm,nucleolus,RNA splicing,nucleic acid binding,U12-type spliceosomal complex,mRNA processing,zinc ion binding
AAA.454ESTABI.4343	cytoplasm,nucleolus,RNA splicing,nucleic acid binding,U12-type spliceosomal complex,mRNA processing,zinc ion binding
AAA.454ESTABI.4344	binding,cellular macromolecule metabolic process,spermatogenesis,transferase activity,nucleobase, nucleoside, nucleotide and nucleic acid metabolic process,gene expression
AAA.454ESTABI.4345	binding,cellular macromolecule metabolic process,spermatogenesis,transferase activity,nucleobase, nucleoside, nucleotide and nucleic acid metabolic process,gene expression
AAA.454ESTABI.4349	binding,cellular process
AAA.454ESTABI.4352	cell part,metabolic process,oxidoreductase activity, acting on the CH-CH group of donors,cytoplasm,protein processing
AAA.454ESTABI.4362	integral to plasma membrane,membrane fraction,integral to membrane
AAA.454ESTABI.4370	hydrolase activity
AAA.454ESTABI.4371	hydrolase activity
AAA.454ESTABI.4372	endoplasmic reticulum
AAA.454ESTABI.4373	endoplasmic reticulum
AAA.454ESTABI.4374	intracellular protein transport
AAA.454ESTABI.4376	transcription corepressor activity,Wnt receptor signaling pathway,negative regulation of erythrocyte differentiation,cerebellar Purkinje cell differentiation,gastrulation with mouth forming second,negative regulation of transcription, DNA-dependent,LIM domain binding,protein complex,DNA binding,anterior/posterior axis specification,protein homodimerization activity,enzyme binding,nucleus,transcri…
AAA.454ESTABI.4382	calmodulin binding,regulation of G-protein coupled receptor protein signaling pathway,inactivation of MAPK activity,cytoplasmic part,GTPase activator activity,signal transducer activity
AAA.454ESTABI.4385	cytoplasm,protein kinase A binding,compound eye cone cell differentiation,integral to membrane
AAA.454ESTABI.4387	positive regulation of cellular process,binding,signal transducer activity,signal transduction
AAA.454ESTABI.4389	cellular amino acid metabolic process
AAA.454ESTABI.4390	binding
AAA.454ESTABI.4391	binding,zinc ion binding
AAA.454ESTABI.4398	oviposition,protein kinase activity,pattern specification process,morphogenesis of an epithelium,nematode larval development,regulation of biological process,oogenesis,cellular process,protein amino acid phosphorylation
AAA.454ESTABI.4399	oviposition,protein kinase activity,pattern specification process,morphogenesis of an epithelium,nematode larval development,regulation of biological process,oogenesis,cellular process,protein amino acid phosphorylation
AAA.454ESTABI.4403	cellular macromolecule metabolic process,regulation of primary metabolic process,negative regulation of macromolecule metabolic process,nucleotide binding,regulation of molecular function,cytoplasm,negative regulation of cellular metabolic process,nucleus
AAA.454ESTABI.4405	nucleic acid binding,ATP-dependent helicase activity,spliceosome assembly,ATP binding,stress granule,protein binding,regulation of translational initiation,multicellular organismal development,RNA helicase activity
AAA.454ESTABI.4407	ribosome,translation elongation factor activity,GTP binding,gamma-glutamyltransferase activity,structural constituent of ribosome,protein binding,signal transduction,translation,immune response,GTPase activity
AAA.454ESTABI.4408	iron ion binding,fatty acid biosynthetic process,endoplasmic reticulum
AAA.454ESTABI.4411	anti-apoptosis,negative regulation of apoptosis
AAA.454ESTABI.4413	protein binding,metabolic process,catalytic activity
AAA.454ESTABI.4414	binding,nuclear part,cellular process,RNA binding
AAA.454ESTABI.4416	intracellular organelle
AAA.454ESTABI.4419	nucleoside transport,plasma membrane,purine nucleoside transmembrane transporter activity,nucleoside:sodium symporter activity,membrane,nucleoside binding
AAA.454ESTABI.4421	vesicle membrane,regulation of secretion,unconventional myosin complex,filamentous actin,actin filament-based movement,nuclear membrane,minus-end directed microfilament motor activity,ADP binding,Golgi apparatus,cytosol,membrane part,endocytosis,synaptic transmission,actin filament binding,DNA damage response, signal transduction by p53 class mediator,cell projection,DNA-directed RNA polymerase I…
AAA.454ESTABI.4422	3-chloroallyl aldehyde dehydrogenase activity,alcohol metabolic process,carbohydrate metabolic process,aldehyde dehydrogenase [NAD(P)+] activity,response to steroid hormone stimulus,electron carrier activity,cellular aldehyde metabolic process,mitochondrion,oxidoreductase activity,oxidation reduction
AAA.454ESTABI.4424	DNA fragmentation involved in apoptosis,cysteine-type endopeptidase activity,B cell homeostasis,nuclear fragmentation during apoptosis,induction of apoptosis via death domain receptors,nucleoplasm,T cell homeostasis,response to wounding,sensory perception of sound,protein binding,response to DNA damage stimulus,heart development,cell fate commitment,neuron apoptosis,response to UV,negative regula…
AAA.454ESTABI.4427	protein amino acid phosphorylation,ATP binding,cAMP-dependent protein kinase activity,protein kinase activity
AAA.454ESTABI.4428	taurine binding,startle response,protein binding,extracellular-glycine-gated chloride channel activity,intracellular membrane-bounded organelle,neuropeptide signaling pathway,negative regulation of transmission of nerve impulse,muscle contraction,chloride transport,glycine binding,nervous system development,integral to plasma membrane,synapse,ion transport,extracellular ligand-gated ion channel a…
AAA.454ESTABI.4430	cellular process,protein kinase C binding,cytosol,nucleolus,protein C-terminus binding,DNA binding,nervous system development,heterochromatin,isomerase activity,protein heterodimerization activity,metabolic process,nucleoplasm,histone deacetylase binding,chromatin binding,ATP binding,chromosome
AAA.454ESTABI.4432	RNA binding,SUMO binding,nucleolus,regulation of cell cycle,rRNA processing,translational elongation,cytosolic small ribosomal subunit,ribosomal small subunit biogenesis,lipid particle,structural constituent of ribosome,intracellular
AAA.454ESTABI.4435	multicellular organismal process,cell part
AAA.454ESTABI.4439	cell surface receptor linked signal transduction,cellular macromolecule metabolic process,cellular protein localization,negative regulation of biological process,intracellular membrane-bounded organelle,positive regulation of biological process,regulation of biological quality,regulation of protein transport,actin cytoskeleton,regulation of gene expression,muscle organ development,actin binding,a…
AAA.454ESTABI.4442	cellular macromolecule metabolic process,hydrolase activity,primary metabolic process
AAA.454ESTABI.4443	cell part
AAA.454ESTABI.4447	cytoplasm,organ development,RNA binding,intracellular organelle,nervous system development,cellular process
AAA.454ESTABI.4450	binding,intracellular
AAA.454ESTABI.4452	patterning of blood vessels,dendrite development,negative regulation of angiogenesis,protein binding,axonogenesis,cellular component movement,extracellular region,localization,regulation of cellular process
AAA.454ESTABI.4456	cytoplasm
AAA.454ESTABI.4457	lactation,phosphatidylcholine biosynthetic process,integral to membrane,regulation of TOR signaling pathway,acyl-CoA metabolic process,membrane fraction,1-acylglycerol-3-phosphate O-acyltransferase activity,triglyceride biosynthetic process,glycerol-3-phosphate O-acyltransferase activity,endoplasmic reticulum membrane,acyltransferase activity
AAA.454ESTABI.4459	protein binding,multicellular organismal development,peptidyl-amino acid modification,intracellular membrane-bounded organelle,Wnt receptor signaling pathway,negative regulation of signal transduction,positive regulation of protein amino acid phosphorylation,cytoplasmic part,signal transducer activity
AAA.454ESTABI.4460	embryonic pattern specification,manganese ion binding,positive regulation of glycogen biosynthetic process,embryonic development ending in birth or egg hatching,peptidyl-threonine phosphorylation,pronuclear migration,protein amino acid autophosphorylation,meiotic chromosome segregation,mitotic spindle organization,protein tyrosine kinase activity,DNA damage response, signal transduction by p53 cl…
AAA.454ESTABI.4464	protein serine/threonine kinase activity,manganese ion binding,positive regulation of glycogen biosynthetic process,DNA damage response, signal transduction by p53 class mediator resulting in induction of apoptosis,protein tyrosine kinase activity,ATP binding,magnesium ion binding,cytoplasm,nucleus,protein amino acid phosphorylation,protein kinase activity
AAA.454ESTABI.4466	cell wall macromolecule catabolic process
AAA.454ESTABI.4467	transferase activity, transferring phosphorus-containing groups,binding,transcription, DNA-dependent,nucleus
AAA.454ESTABI.4468	membrane
AAA.454ESTABI.4473	membrane,transmembrane receptor activity,innate immune response
AAA.454ESTABI.4474	vesicle docking during exocytosis
AAA.454ESTABI.4480	maintenance of DNA methylation,regulation of transcription, DNA-dependent,genetic imprinting,DNA binding,negative regulation of gene expression,protein binding,positive regulation of gene expression,regulation of histone acetylation,regulation of histone methylation,nucleus
AAA.454ESTABI.4488	catalytic activity
AAA.454ESTABI.4489	cellular process,transport,binding,macromolecule localization,metabolic process,membrane,integral to membrane
AAA.454ESTABI.4491	G-protein coupled receptor activity,absorption of visible light,phototransduction,protein-chromophore linkage,G-protein coupled receptor protein signaling pathway,photoreceptor activity,visual perception,integral to membrane,rhabdomere
AAA.454ESTABI.4494	determination of anterior/posterior axis, embryo,senescence,labyrinthine layer development,receptor signaling protein tyrosine phosphatase activity,MAP kinase kinase activity,transmembrane receptor protein tyrosine kinase signaling pathway,cytosol,cellular component organization,anatomical structure morphogenesis,chemotaxis,Ras protein signal transduction,nucleotide binding,neuron differentiation…
AAA.454ESTABI.4499	transferase activity,lipopolysaccharide biosynthetic process
AAA.454ESTABI.4501	cellular process,intracellular organelle,cell junction,binding,biological regulation,zinc ion binding
AAA.454ESTABI.4502	sphingolipid biosynthetic process,mannosyltransferase activity,vacuole,Golgi apparatus
AAA.454ESTABI.4504	respiratory system process,zinc ion binding,ethanol oxidation,formaldehyde dehydrogenase activity,soluble fraction,retinoid metabolic process,mitochondrion,S-(hydroxymethyl)glutathione dehydrogenase activity,oxidation reduction,octanol dehydrogenase activity,response to nitrosative stress,electron carrier activity,response to redox state,alcohol dehydrogenase (NAD) activity,formaldehyde catabolic…
AAA.454ESTABI.4506	intracellular part,protein binding
AAA.454ESTABI.4507	binding,intracellular organelle part,kinase activity,signal transduction,cytoplasm,nucleus,protein amino acid phosphorylation,protein kinase activity
AAA.454ESTABI.4515	multicellular organismal development,vesicle-mediated transport
AAA.454ESTABI.4517	regulation of transcription,DNA binding
AAA.454ESTABI.4518	cellular process,mitochondrial part,neurological system process,membrane,voltage-gated anion channel activity,transmembrane transport
AAA.454ESTABI.4519	cytoplasm,protein folding,mitotic spindle organization,ATP binding,unfolded protein binding,ATPase activity, coupled,protein binding,cellular protein metabolic process
AAA.454ESTABI.4520	transport,binding,plasma membrane part,ion channel activity,catalytic activity,transmembrane transport
AAA.454ESTABI.4521	DNA repair,protein serine/threonine kinase activity,senescence,DNA replication,chromosome, telomeric region,multicellular organismal process,protein binding,DNA damage checkpoint,phosphorylation,nucleoplasm,protein kinase activity,protein amino acid phosphorylation,ATP binding,lipopolysaccharide biosynthetic process
AAA.454ESTABI.4524	binding,nuclease activity,RNA metabolic process,intracellular part,3'-5'-exoribonuclease activity,RNA processing
AAA.454ESTABI.4526	sugar binding
AAA.454ESTABI.4527	membrane
AAA.454ESTABI.4533	hydrolase activity,binding
AAA.454ESTABI.4535	protein kinase activity,myofibril assembly,cytoskeletal protein binding,cardiac muscle tissue development,regulation of cellular process,intracellular organelle,cellular macromolecular complex assembly,cytoplasmic part,metabolic process
AAA.454ESTABI.4536	nucleic acid binding
AAA.454ESTABI.4537	anatomical structure morphogenesis,neuron projection,lung development,cellular component movement,kinesin binding,Golgi apparatus,JUN kinase binding,localization,membrane part,nervous system development,protein homooligomerization,plasma membrane,regulation of macromolecule metabolic process,activation of MAPK activity,regulation of JNK cascade
AAA.454ESTABI.4539	binding,zinc ion binding
AAA.454ESTABI.4544	negative regulation of blood vessel endothelial cell migration,artery development,regulation of vascular endothelial growth factor receptor signaling pathway,regulation of angiogenesis,cell communication,endopeptidase inhibitor activity
AAA.454ESTABI.4548	lipid metabolic process,membrane fraction,signal transduction,peroxidase activity,endoplasmic reticulum
AAA.454ESTABI.4551	lipid metabolic process,binding,cellular metabolic process,response to hypoxia,triglyceride lipase activity
AAA.454ESTABI.4553	zinc ion binding,nucleosome mobilization,ATPase activity, coupled,chromatin assembly or disassembly,muscle organ development,regulation of transcription,transcription repressor activity,DNA binding,ATP binding,polytene chromosome,nucleosome binding,chromatin,protein binding,helicase activity,dendrite morphogenesis,nucleus
AAA.454ESTABI.4557	phosphoprotein phosphatase activity,mitochondrion
AAA.454ESTABI.4558	cytoskeleton,intracellular organelle part,mitosis,kinase activity,cytoplasm,protein kinase activity,protein amino acid phosphorylation
AAA.454ESTABI.4559	transport,cellular macromolecule metabolic process,membrane,response to DNA damage stimulus,intracellular membrane-bounded organelle,establishment of localization in cell,nucleobase, nucleoside, nucleotide and nucleic acid metabolic process,organelle organization,synaptic transmission,regulation of cellular process,intracellular organelle part,intracellular non-membrane-bounded organelle,cytoplas…
AAA.454ESTABI.4561	protein binding,intracellular membrane-bounded organelle,cellular component organization,regulation of cellular process,cell projection,cytoplasmic part
AAA.454ESTABI.4563	bisphosphoglycerate 3-phosphatase activity,cell part,acid phosphatase activity
AAA.454ESTABI.4564	cytoplasm,intracellular organelle,signal transduction
AAA.454ESTABI.4565	transmembrane receptor activity,innate immune response
AAA.454ESTABI.4567	hydrolase activity, hydrolyzing O-glycosyl compounds,beta-galactosidase activity,beta-galactosidase complex
AAA.454ESTABI.4569	binding
AAA.454ESTABI.4572	regulation of biological quality,cell projection organization,cell morphogenesis,nervous system development,cell differentiation,regulation of cellular component organization,regulation of cellular process
AAA.454ESTABI.4575	KDEL sequence binding,integral to membrane,retrograde vesicle-mediated transport, Golgi to ER,receptor activity,intra-Golgi vesicle-mediated transport,protein binding,trans-Golgi network transport vesicle,intracellular protein transport,protein retention in ER lumen,endoplasmic reticulum membrane,ER retention sequence binding
AAA.454ESTABI.4576	mammary gland development,protein binding
AAA.454ESTABI.4579	four-way junction DNA binding,insoluble fraction,mitotic spindle organization,mitotic chromosome condensation,SUMO binding,chromatin silencing,cytoplasm,DNA topoisomerase (ATP-hydrolyzing) activity,metaphase plate congression,ACF complex,chromosome,chromatin accessibility complex,rDNA binding,soluble fraction,satellite DNA binding,mRNA binding,DNA binding,ATP binding
AAA.454ESTABI.4583	developmental process,beta-catenin binding
AAA.454ESTABI.4588	integral to plasma membrane,cell surface,potassium channel activity,regulation of muscle contraction,potassium ion transport
AAA.454ESTABI.4590	G-protein coupled receptor protein signaling pathway
AAA.454ESTABI.4592	integral to membrane
AAA.454ESTABI.4593	peptidyl-serine phosphorylation,gut development,cytosol,central nervous system development,oocyte maturation,mitotic metaphase,protein serine/threonine kinase activity,metal ion binding,skeletal system development,protein binding,nucleotide binding,signal transduction,spindle,nucleoplasm,protein kinase activity,protein amino acid phosphorylation
AAA.454ESTABI.4599	gap junction,regulation of pharyngeal pumping,oviposition,locomotion,response to chemical stimulus,organ development
AAA.454ESTABI.4601	cytosol,sphinganine-1-phosphate biosynthetic process,D-erythro-sphingosine kinase activity,sphinganine kinase activity,brain development,sphingosine metabolic process,anti-apoptosis,membrane fraction,protein binding,nucleotide binding,positive regulation of cell proliferation,blood vessel development
AAA.454ESTABI.4605	sugar binding,manganese ion binding,transferase activity, transferring glycosyl groups,Golgi apparatus,oviposition,protein binding,calcium ion binding,integral to membrane
AAA.454ESTABI.4607	transmembrane transport
AAA.454ESTABI.4608	nucleotide binding,ATP binding,tRNA aminoacylation for protein translation
AAA.454ESTABI.4609	nuclear lumen,membrane,apoptotic nuclear changes,cellular metabolic process,negative regulation of cell cycle,organ development,cysteine-type peptidase activity,induction of apoptosis,primary metabolic process,lymphocyte homeostasis,cell differentiation,response to stress,macromolecule metabolic process,negative regulation of lymphocyte proliferation,cell structure disassembly during apoptosis,mi…
AAA.454ESTABI.4610	oxidoreductase activity,metabolic process,mitochondrion
AAA.454ESTABI.4611	asymmetric protein localization involved in cell fate determination,microtubule cytoskeleton,embryonic development ending in birth or egg hatching,embryonic pattern specification,protein kinase cascade,cytokine activity,hermaphrodite genitalia development,microtubule cytoskeleton organization,protein tyrosine kinase activity,ATP binding,cell cortex,vulval development,establishment of cell polarit…
AAA.454ESTABI.4615	membrane,G-protein coupled receptor activity,ossification,intracellular,cell differentiation,G-protein signaling, coupled to cyclic nucleotide second messenger
AAA.454ESTABI.4617	peptidase activity,hydrolase activity
AAA.454ESTABI.4620	nucleic acid binding
AAA.454ESTABI.4625	cell part,transferase activity,phosphotransferase activity, alcohol group as acceptor
AAA.454ESTABI.4626	binding
AAA.454ESTABI.4627	protein amino acid autophosphorylation,positive regulation of ribosome biogenesis,intracellular organelle part,regulation of actin cytoskeleton organization,actin filament organization,protein serine/threonine kinase activity,organelle membrane,detection of nutrient,autophagy,gastrulation,Malpighian tubule morphogenesis,regulation of phosphorylation,regulation of cellular biosynthetic process,cel…
AAA.454ESTABI.4628	motor activity
AAA.454ESTABI.4630	ATPase activity, coupled to transmembrane movement of substances,transmembrane transport,ATP binding,integral to membrane,ATP-binding cassette (ABC) transporter complex,transport
AAA.454ESTABI.4633	binding,intracellular part,GTPase activity
AAA.454ESTABI.4634	serine-type peptidase activity
AAA.454ESTABI.4635	binding
AAA.454ESTABI.4636	regulation of alternative nuclear mRNA splicing, via spliceosome,spliceosome assembly,protein binding
AAA.454ESTABI.4649	binding
AAA.454ESTABI.4650	cell part,membrane
AAA.454ESTABI.4652	cell differentiation,organ development,regulation of cellular process,extracellular matrix,structural molecule activity
AAA.454ESTABI.4655	cell surface receptor linked signal transduction,protein binding,multicellular organismal development,response to organic substance,cytosol,anti-apoptosis,positive regulation of I-kappaB kinase/NF-kappaB cascade,ubiquitin-protein ligase activity,nucleus
AAA.454ESTABI.4656	inclusion body,protein binding involved in protein folding,nuclear speck,protein N-terminus binding,negative regulation of cell proliferation,anti-apoptosis,cell surface,mRNA catabolic process,negative regulation of inclusion body assembly,ubiquitin protein ligase binding,spermatid development,negative regulation of cell growth,2-alkenal reductase activity,unfolded protein binding,telomere mainte…
AAA.454ESTABI.4657	vesicle lumen,positive regulation of growth rate,cysteine-type peptidase activity,embryonic development ending in birth or egg hatching,yolk granule,salivary gland cell autophagic cell death,protein metabolic process,protein binding,locomotion,cysteine-type endopeptidase activity
AAA.454ESTABI.4658	cell-cell junction,hermaphrodite genitalia development,positive regulation of growth rate,locomotion,lipid storage,morphogenesis of an epithelium,gap junction
AAA.454ESTABI.4663	axon guidance,axon,establishment of protein localization,synapse,membrane fraction,protein binding,synapse organization,basolateral plasma membrane,intracellular part
AAA.454ESTABI.4665	mRNA 3'-UTR binding
AAA.454ESTABI.4666	monooxygenase activity,electron carrier activity
AAA.454ESTABI.4672	brain development,learning or memory,phosphatidylethanolamine biosynthetic process,ethanolamine kinase activity,response to mechanical stimulus
AAA.454ESTABI.4674	nucleoside-triphosphatase activity,nucleotide binding
AAA.454ESTABI.4675	metal ion binding,ion transport,locomotion,lipid storage,membrane,transmembrane transport
AAA.454ESTABI.4676	response to other organism,binding,primary metabolic process,apoptosis,cellular macromolecule metabolic process,positive regulation of cellular process
AAA.454ESTABI.4678	cytoplasm,identical protein binding,dephosphorylation,lipid storage,prenylated protein tyrosine phosphatase activity,protein tyrosine/serine/threonine phosphatase activity,protein tyrosine phosphatase activity
AAA.454ESTABI.4681	cellular process,secretion,cell,system process,biological regulation,reproductive process
AAA.454ESTABI.4682	regulation of protein ubiquitination,autophagic vacuole formation
AAA.454ESTABI.4687	mitotic cell cycle,cytosol,negative regulation of DNA replication,regulation of cell cycle,cell cycle phase,protein binding,nucleoplasm
AAA.454ESTABI.4688	protein tyrosine phosphatase activity
AAA.454ESTABI.4690	regulation of ubiquitin-protein ligase activity during mitotic cell cycle,positive regulation of cellular metabolic process,proteasomal ubiquitin-dependent protein catabolic process,positive regulation of macromolecule metabolic process,cytosol,intracellular organelle part,negative regulation of cellular process,regulation of apoptosis,nucleus,multicellular organismal process
AAA.454ESTABI.4695	vasculogenesis,cell-cell junction assembly,protein binding
AAA.454ESTABI.4698	binding,protein binding
AAA.454ESTABI.4699	transferase activity, transferring glycosyl groups,membrane
AAA.454ESTABI.4700	nucleotidyltransferase activity,negative regulation of biological process,RNA processing,binding,intracellular,RNA catabolic process
AAA.454ESTABI.4701	regulation of biological quality,cellular catabolic process,4-aminobutyrate transaminase complex,response to alkaloid,system process,4-aminobutyrate transaminase activity,cellular amino acid metabolic process,response to organic cyclic substance,gamma-aminobutyric acid metabolic process,mitochondrial matrix,protein homodimerization activity,behavior,pyridoxal phosphate binding,transaminase activi…
AAA.454ESTABI.4703	magnesium ion transport,membrane
AAA.454ESTABI.4706	glycoprotein binding,soluble fraction,Wnt receptor signaling pathway,peptide binding,ATP binding,magnesium ion binding,signal transduction,phosphoprotein binding,cytosol,protein amino acid autophosphorylation,protein serine/threonine kinase activity
AAA.454ESTABI.4709	territorial aggressive behavior,Golgi membrane,response to pheromone,acrosome reaction,elevation of cytosolic calcium ion concentration,calcium ion transport,dendrite membrane,detection of mechanical stimulus involved in sensory perception of sound,endoplasmic reticulum membrane,female courtship behavior,store-operated calcium channel activity,nuclear envelope,inter-male aggressive behavior,catal…
AAA.454ESTABI.4710	transcription regulator activity,transcription factor binding,nucleoplasm,transcription from RNA polymerase II promoter,DNA binding,positive regulation of transcription
AAA.454ESTABI.4712	neuropeptide receptor activity,G-protein coupled receptor protein signaling pathway
AAA.454ESTABI.4720	ubiquitin-specific protease activity,protein deubiquitination,protein C-terminus binding,nucleus
AAA.454ESTABI.4721	cellular process,integral to membrane,G-protein coupled receptor protein signaling pathway,receptor activity,biological regulation
AAA.454ESTABI.4722	nucleic acid binding
AAA.454ESTABI.4723	chromosome, telomeric region,positive regulation of kinase activity,DNA duplex unwinding,protein C-terminus binding,DNA recombination,exonuclease activity,double-strand break repair,nucleolus,DNA binding,meiosis,positive regulation of protein amino acid autophosphorylation,endonuclease activity,ATP-dependent DNA helicase activity
AAA.454ESTABI.4727	translation,ligase activity,cytoplasm,nucleotide binding,ATP binding,tRNA aminoacylation for protein translation
AAA.454ESTABI.4732	nucleic acid binding,intracellular part
AAA.454ESTABI.4734	intracellular,protein binding,cellular process,guanyl-nucleotide exchange factor activity
AAA.454ESTABI.4738	hydrolase activity,signal transduction,membrane,nucleotide binding,GTP binding,intracellular
AAA.454ESTABI.4747	integral to membrane
AAA.454ESTABI.4749	chromatin modification,primary metabolic process,SAGA-type complex,cellular macromolecule metabolic process
AAA.454ESTABI.4750	vesicle-mediated transport,binding,intracellular membrane-bounded organelle,cytoplasmic vesicle,cellular component organization,membrane
AAA.454ESTABI.4752	regulation of multicellular organismal process,negative regulation of cellular process,Wnt receptor signaling pathway,cartilage development,embryonic morphogenesis,regulation of apoptosis,organ morphogenesis,regulation of developmental process,cell differentiation,protein binding,signal transduction,cell communication,bone development,anterior/posterior pattern formation
AAA.454ESTABI.4758	procollagen-proline 4-dioxygenase activity,oxidation reduction
AAA.454ESTABI.4760	hermaphrodite genitalia development,oviposition,locomotion,basement membrane,morphogenesis of an epithelium
AAA.454ESTABI.4761	histone H4 acetylation,positive regulation of transcription factor activity,histone acetyltransferase activity,cytoplasm,nucleolus,organ development,N-terminal peptidyl-lysine acetylation,transcription coactivator activity,response to hypoxia,apoptosis,positive regulation of transcription from RNA polymerase II promoter,zinc ion binding,transcription cofactor activity,nucleus
AAA.454ESTABI.4763	neurotransmitter:sodium symporter activity,integral to plasma membrane
AAA.454ESTABI.4770	protein binding,axon guidance,signal transduction
AAA.454ESTABI.4773	RNA binding
AAA.454ESTABI.4775	neuron migration,dendrite development,cGMP-dependent protein kinase activity,forebrain development,actin cytoskeleton organization,ATP binding,protein binding,signal transduction,cGMP binding,Golgi apparatus,protein amino acid phosphorylation,protein kinase activity
AAA.454ESTABI.4777	multicellular organismal process,membrane
AAA.454ESTABI.4778	DNA binding
AAA.454ESTABI.4779	cytosol,positive regulation of growth rate,determination of adult lifespan,oviposition,intermediate filament-based process,embryonic development ending in birth or egg hatching,protein C-terminus binding,molting cycle, collagen and cuticulin-based cuticle,dauer entry,membrane fraction,body morphogenesis,locomotion,structural constituent of cytoskeleton,receptor-mediated endocytosis,intermediate f…
AAA.454ESTABI.4782	protein binding
AAA.454ESTABI.4783	segmentation,embryonic pattern specification,sensory organ development,response to stimulus,localization,regulation of biological process,organ morphogenesis,cell differentiation,immune system process,intracellular organelle,binding,reproductive process,embryonic morphogenesis,system process
AAA.454ESTABI.4789	signal transducer activity,multicellular organismal development,learning or memory,muscle contraction,synaptic transmission,digestion,feeding behavior,G-protein coupled receptor protein signaling pathway
AAA.454ESTABI.4795	RNA polymerase II transcription factor activity,transcription factor TFIIA complex
AAA.454ESTABI.4801	post-Golgi vesicle-mediated transport,membrane organization,intracellular membrane-bounded organelle,membrane,cytosol,transporter activity,protein binding,vesicle-mediated transport
AAA.454ESTABI.4808	zinc ion binding
AAA.454ESTABI.4809	nuclear export,RNA transport,protein binding,integral to membrane,nucleus,protein transport,transport
AAA.454ESTABI.4810	phosphatidylinositol binding,extrinsic to membrane,autophagic vacuole,nuclear envelope
AAA.454ESTABI.4816	transcription cofactor activity,nucleus
AAA.454ESTABI.4836	transport,binding,substrate-specific transporter activity,hydrolase activity, acting on acid anhydrides
AAA.454ESTABI.4837	post-Golgi vesicle-mediated transport,Golgi membrane,retrograde vesicle-mediated transport, Golgi to ER,ARF guanyl-nucleotide exchange factor activity,phagocytosis, engulfment,protein binding,COPI coating of Golgi vesicle
AAA.454ESTABI.4842	integral to membrane,RNA export from nucleus,protein binding,nuclear envelope,protein transport,mRNA transport,transport
AAA.454ESTABI.4843	G-protein coupled receptor protein signaling pathway
AAA.454ESTABI.4844	metal ion binding,catalytic activity,zinc ion binding
AAA.454ESTABI.4847	calcium ion binding
AAA.454ESTABI.4848	calcium ion binding,proteinaceous extracellular matrix
AAA.454ESTABI.4849	DNA fragmentation involved in apoptosis,cysteine-type endopeptidase activity,B cell homeostasis,nuclear fragmentation during apoptosis,induction of apoptosis via death domain receptors,nucleoplasm,T cell homeostasis,response to wounding,sensory perception of sound,protein binding,response to DNA damage stimulus,heart development,cell fate commitment,neuron apoptosis,response to UV,negative regula…
AAA.454ESTABI.4853	cellular process,mitochondrion,nucleolus,oxidoreductase activity, acting on sulfur group of donors,response to stress,response to organic substance,response to external stimulus,cell redox homeostasis
AAA.454ESTABI.4854	GTP binding
AAA.454ESTABI.4857	male pronucleus,identical protein binding,enzyme binding,nuclear euchromatin,general transcriptional repressor activity,protein domain specific binding,spindle,chromocenter,condensed chromosome, centromeric region,nucleoplasm,negative regulation of transcription, DNA-dependent,nuclear inner membrane,chromatin remodeling,nuclear centromeric heterochromatin
AAA.454ESTABI.4858	intracellular membrane-bounded organelle,DNA binding,transcription
AAA.454ESTABI.4862	cellular process,binding
AAA.454ESTABI.4863	second spliceosomal transesterification activity,binding,ATP-dependent RNA helicase activity,generation of catalytic spliceosome for second transesterification step,U2-type post-spliceosomal complex,spliceosome disassembly,U2-type catalytic step 2 spliceosome,helicase activity,nucleic acid binding,ATP binding
AAA.454ESTABI.4870	sarcomere
AAA.454ESTABI.4872	cellular process,chloride transport,ion homeostasis,sodium:bicarbonate symporter activity,plasma membrane,transporter activity,transmembrane transport
AAA.454ESTABI.4873	eukaryotic translation initiation factor 3 complex,protein binding,cellular process
AAA.454ESTABI.4874	intracellular membrane-bounded organelle,phospholipase activity,carboxylesterase activity,cytoplasmic part,cellular lipid metabolic process,phosphatidylcholine-sterol O-acyltransferase activity,hydrolase activity, acting on ester bonds,intracellular protein transport
AAA.454ESTABI.4877	cytosol,synaptic vesicle coating,post-Golgi vesicle-mediated transport,synaptic vesicle,clathrin adaptor complex,neurotransmitter secretion,protein binding,trans-Golgi network,intracellular protein transport,clathrin coated vesicle membrane,vesicle-mediated transport
AAA.454ESTABI.4878	ligase activity,positive regulation of macromolecule biosynthetic process,positive regulation of molecular function,regulation of immune response,regulation of signal transduction,protein ubiquitination,protein kinase cascade,positive regulation of cellular biosynthetic process,regulation of apoptosis,organ development,positive regulation of immune system process,cell differentiation,regulation o…
AAA.454ESTABI.4879	protein binding,histone mRNA catabolic process
AAA.454ESTABI.4881	hermaphrodite genitalia development,gap junction,regulation of pharyngeal pumping,oviposition,positive regulation of growth rate,locomotion,response to chemical stimulus,lipid storage,morphogenesis of an epithelium
AAA.454ESTABI.4882	negative regulation of transcription from RNA polymerase II promoter,gastrulation involving germ band extension,zinc ion binding,epithelial to mesenchymal transition,dendrite morphogenesis,regulation of survival gene product expression,muscle organ development,Malpighian tubule morphogenesis,hair follicle morphogenesis,transcription factor complex,transcription factor activity,compound eye develo…
AAA.454ESTABI.4886	transport,cell part,voltage-gated anion channel activity,transmembrane transport
AAA.454ESTABI.4888	regulation of biological process,primary metabolic process,protein serine/threonine kinase activity,cellular macromolecule metabolic process
AAA.454ESTABI.4893	binding,cytoskeleton,cytoplasmic part
AAA.454ESTABI.4894	cytoskeleton,protein N-terminus binding
AAA.454ESTABI.4896	ubiquitin thiolesterase activity
AAA.454ESTABI.4897	heart morphogenesis,tissue development,blood vessel development,muscle organ development,ossification,cytoplasm,regulation of response to osmotic stress,sequence-specific DNA binding,transcription factor activity,muscle cell differentiation,positive regulation of transcription from RNA polymerase II promoter,DNA bending activity,enzyme binding,nucleus,regulation of transcription, DNA-dependent
AAA.454ESTABI.4901	plasma membrane,starch metabolic process,protein binding,regulation of flower development,nucleus,calcium ion binding,proteinaceous extracellular matrix
AAA.454ESTABI.4903	cellular process
AAA.454ESTABI.4905	protein binding,hydrolase activity,receptor-mediated endocytosis,response to virus,GTPase activity
AAA.454ESTABI.4908	cellular process,multicellular organismal process,nuclear part,membrane
AAA.454ESTABI.4909	protein binding
AAA.454ESTABI.4910	regulation of cellular process
AAA.454ESTABI.4911	cellular process,forebrain development,neuron projection,membrane
AAA.454ESTABI.4915	mitotic spindle elongation,structural constituent of ribosome,cytosolic large ribosomal subunit,zinc ion binding,translation,rRNA binding,intracellular
AAA.454ESTABI.4917	Wnt receptor signaling pathway,protein targeting to membrane,endoplasmic reticulum lumen,ER to Golgi vesicle-mediated transport,oogenesis,apical part of cell,low-density lipoprotein receptor metabolic process
AAA.454ESTABI.4918	protein binding
AAA.454ESTABI.4922	response to amino acid stimulus,plasma membrane,locomotion,cation transport,cation channel activity,cell soma,sodium channel activity,membrane
AAA.454ESTABI.4923	cytosol,RNA binding,spliceosomal complex,growth,spliceosome assembly,U7 snRNP,reproduction,negative regulation of vulval development,secretion by cell,molting cycle, collagen and cuticulin-based cuticle,spliceosomal snRNP assembly,protein binding,P granule,locomotion,nucleus organization,nucleoplasm
AAA.454ESTABI.4924	intracellular signaling cascade,protein binding,cell cycle,intracellular organelle
AAA.454ESTABI.4925	membrane
AAA.454ESTABI.4936	ubiquitin-dependent protein catabolic process,regulation of transcription from RNA polymerase II promoter,regulation of ubiquitin-protein ligase activity,regulation of smoothened signaling pathway,protein neddylation,regulation of protein stability,protein binding,response to organic cyclic substance,regulation of proteolysis,anatomical structure morphogenesis,cell proliferation,protein localizat…
AAA.454ESTABI.4940	intracellular,protein binding,ubiquitin-dependent protein catabolic process,ubiquitin thiolesterase activity,zinc ion binding,spliceosome assembly
AAA.454ESTABI.4941	positive regulation of ryanodine-sensitive calcium-release channel activity,nucleoplasm,regulation of release of sequestered calcium ion into cytosol by sarcoplasmic reticulum,N-terminal myristoylation domain binding,negative regulation of ryanodine-sensitive calcium-release channel activity,response to calcium ion,calcium ion binding,muscle contraction,regulation of cytokinesis,extracellular reg…
AAA.454ESTABI.4945	integral to membrane
AAA.454ESTABI.4947	nucleus
AAA.454ESTABI.4948	zinc ion binding,nucleic acid binding,intracellular
AAA.454ESTABI.4950	engulfment of apoptotic cell,phagocytic vesicle,nucleocytoplasmic transport,regulation of transcription, DNA-dependent,locomotion,phagolysosome formation,GTP binding,lysosome,sphingomyelin phosphodiesterase activity,Golgi apparatus,intracellular protein transport,small GTPase mediated signal transduction,organelle membrane,nematode larval development,ER to Golgi vesicle-mediated transport,endosom…
AAA.454ESTABI.4952	protein amino acid phosphorylation,protein binding,ATP binding,protein serine/threonine kinase activity,protein kinase activity
AAA.454ESTABI.4953	cellular component movement,Golgi apparatus,kinase activity,protein binding,signal transduction
AAA.454ESTABI.4954	binding,developmental process,GTPase activity,GTP binding
AAA.454ESTABI.4955	cation channel activity,membrane
AAA.454ESTABI.4956	response to stress
AAA.454ESTABI.4957	transmembrane transport,integral to membrane,mitochondrial inner membrane,dicarboxylic acid transmembrane transporter activity,protein binding,dicarboxylic acid transport,gluconeogenesis
AAA.454ESTABI.4958	cytoplasm,response to drug,transport,macromolecule localization,nucleus,macromolecular complex
AAA.454ESTABI.4965	transcription regulator activity,translational initiation,protein binding,translation initiation factor activity,transcription initiation,zinc ion binding,regulation of transcription, DNA-dependent
AAA.454ESTABI.4967	transport,neuron projection,axonogenesis,hindbrain development,cell proliferation,establishment of localization in cell,myofibril assembly,cytoplasm,actin binding,ventricular system development,adenyl ribonucleotide binding,motor activity,regulation of cellular process,response to stress,plasma membrane,cardiac muscle cell development,cell migration,myosin complex
AAA.454ESTABI.4969	hydrolase activity
AAA.454ESTABI.4975	G-protein coupled receptor protein signaling pathway
AAA.454ESTABI.4977	transmembrane transport,zinc ion binding,P-P-bond-hydrolysis-driven protein transmembrane transporter activity,mitochondrial inner membrane presequence translocase complex,protein import into mitochondrial inner membrane,mitochondrial intermembrane space protein transporter complex,protein targeting to mitochondrion
AAA.454ESTABI.4978	intracellular part
AAA.454ESTABI.4981	negative regulation of transcription from RNA polymerase II promoter,transcription corepressor activity,nucleus,sequence-specific DNA binding,DNA binding
AAA.454ESTABI.4983	oxidoreductase activity,NADP or NADPH binding,protein binding,FMN binding,oxidation reduction,cell death,FAD binding,cytosol
AAA.454ESTABI.4988	cytosol,RNA modification,cytosine metabolic process,RNA binding,zinc ion binding,embryonic development ending in birth or egg hatching,negative regulation of cell growth,deoxycytidine deaminase activity,negative regulation of nucleotide metabolic process,cytidine deaminase activity,nucleoside binding,deoxycytidine catabolic process,cytidine deamination,protein homotetramerization,protein homodime…
AAA.454ESTABI.4990	membrane part,binding
AAA.454ESTABI.4992	microsome,monooxygenase activity,electron carrier activity
AAA.454ESTABI.4993	preassembly of GPI anchor in ER membrane,phosphotransferase activity, for other substituted phosphate groups,endoplasmic reticulum membrane,transferase activity
AAA.454ESTABI.4994	axon guidance,gut development,mesoderm development,binding,visceral muscle development,signal transducer activity,compound eye photoreceptor development,regulation of hemocyte differentiation,protein tyrosine kinase activity,activation of MAPKK activity,membrane,protein kinase activity,protein amino acid phosphorylation
AAA.454ESTABI.4995	structural constituent of cytoskeleton,protein complex,GTP binding,microtubule cytoskeleton organization,protein heterodimerization activity
AAA.454ESTABI.4996	DNA binding
AAA.454ESTABI.4998	queuine tRNA-ribosyltransferase activity,queuosine biosynthetic process
AAA.454ESTABI.5000	dendritic shaft,dendritic spine,protein binding,negative regulation of the force of heart contraction by chemical signal,response to hydrogen peroxide,peptidyl-threonine phosphorylation,heart development,cardiac muscle contraction,membrane fraction,G-protein coupled receptor kinase activity,muscarinic acetylcholine receptor signaling pathway,aging,desensitization of G-protein coupled receptor pro…
AAA.454ESTABI.5012	positive regulation of growth rate,determination of adult lifespan,cytokinesis,embryonic development ending in birth or egg hatching,mechanosensory behavior,microtubule,pronuclear migration,mitotic spindle organization,centrosome localization,lipid storage,nematode larval development,protein binding,positive regulation of locomotion,inductive cell migration,structural molecule activity,protein lo…
AAA.454ESTABI.5018	transmembrane transport,transporter activity
AAA.454ESTABI.5023	mitochondrial small ribosomal subunit,structural constituent of ribosome,intracellular
AAA.454ESTABI.5025	kinase activity
AAA.454ESTABI.5035	binding,histone demethylase activity (H3-K9 specific),histone demethylase activity (H3-K36 specific),nucleus,histone H3-K9 demethylation,histone H3-K36 demethylation,transcription repressor activity
AAA.454ESTABI.5037	binding,zinc ion binding
AAA.454ESTABI.5039	cell cycle,DNA replication,regulation of cellular process
AAA.454ESTABI.5042	cytosol,platelet-derived growth factor receptor binding,pyrimidine nucleotide metabolic process,DNA replication,chemotaxis,mitochondrial genome maintenance,organ morphogenesis,phosphorylase activity,transferase activity, transferring glycosyl groups
AAA.454ESTABI.5047	acyl-CoA thioesterase activity,cytosol,very-long-chain fatty acid metabolic process,long-chain-fatty-acid-CoA ligase activity,peroxisome,mitochondrion,very-long-chain-fatty-acid-CoA ligase activity,microsome,response to glucocorticoid stimulus,multicellular organismal process,long-chain fatty acid metabolic process,developmental process,Golgi apparatus,endoplasmic reticulum,catalytic activity
AAA.454ESTABI.5049	binding,transcription, DNA-dependent,translation initiation factor activity,translational initiation
AAA.454ESTABI.5051	protein binding
AAA.454ESTABI.5052	negative regulation of transcription from RNA polymerase II promoter,transcription corepressor activity
AAA.454ESTABI.5055	positive regulation of transcription from RNA polymerase II promoter,mushroom body development,ligand-dependent nuclear receptor activity,protein binding,transcription factor activity,anatomical structure morphogenesis,sequence-specific DNA binding,nucleus
AAA.454ESTABI.5059	microtubule motor activity,microtubule-based movement
AAA.454ESTABI.5062	catalytic activity,serine-type endopeptidase activity
AAA.454ESTABI.5065	manganese ion binding,regulation of glycogen catabolic process,reproduction,embryonic development ending in birth or egg hatching,protein binding,cell division,protein phosphatase type 1 complex,nucleolus,mitosis,regulation of glycogen biosynthetic process,iron ion binding,meiosis,nematode larval development,MLL5-L complex,protein amino acid dephosphorylation,chromatin modification,protein serine…
AAA.454ESTABI.5069	phospholipid binding,protein dimerization activity
AAA.454ESTABI.5074	positive regulation of multicellular organism growth,reproduction,embryonic development ending in birth or egg hatching,nematode larval development
AAA.454ESTABI.5080	binding,regulation of transcription,RNA polymerase II transcription factor activity,zinc ion binding
AAA.454ESTABI.5081	protein binding
AAA.454ESTABI.5085	cell adhesion
AAA.454ESTABI.5090	cellular process,binding
AAA.454ESTABI.5092	chromatin,negative regulation of transcription from RNA polymerase II promoter,embryonic gut morphogenesis,mammary gland epithelial cell proliferation,transcription corepressor activity,negative regulation of neuron differentiation,negative regulation of transcription factor activity,negative regulation of astrocyte differentiation,endothelial cell morphogenesis,transforming growth factor beta re…
AAA.454ESTABI.5100	ion transport
AAA.454ESTABI.5109	cell part
AAA.454ESTABI.5112	oxidoreductase activity
AAA.454ESTABI.5118	DNA binding
AAA.454ESTABI.5120	cellular process,binding,transferase activity,cytoplasm
AAA.454ESTABI.5121	transcription factor complex,RNA polymerase II transcription factor activity,transcription from RNA polymerase II promoter
AAA.454ESTABI.5122	cell surface,dendritic shaft,gene expression,serine-type endopeptidase inhibitor activity,primary metabolic process,metal ion binding,cellular macromolecule metabolic process,neuron apoptosis,axonogenesis,nitrogen compound metabolic process,neurological system process,growth,plasma membrane,membrane part,regulation of cellular metabolic process,extracellular matrix structural constituent,acetylch…
AAA.454ESTABI.5124	transmembrane transport
AAA.454ESTABI.5125	lipid metabolic process,membrane fraction,signal transduction,peroxidase activity,membrane,endoplasmic reticulum
AAA.454ESTABI.5127	arginine-tRNA ligase activity,arginyl-tRNA aminoacylation
AAA.454ESTABI.5130	protein binding,protein kinase activity,protein amino acid phosphorylation
AAA.454ESTABI.5140	positive regulation of gene-specific transcription from RNA polymerase II promoter,positive regulation of transcription factor activity,transcription factor TFIIA complex,general RNA polymerase II transcription factor activity,RNA elongation from RNA polymerase II promoter,TATA-binding protein binding,RNA polymerase II transcriptional preinitiation complex assembly,protein heterodimerization acti…
AAA.454ESTABI.5142	binding,organ development,anatomical structure morphogenesis,proteinaceous extracellular matrix,catalytic activity,cell surface
AAA.454ESTABI.5148	structural constituent of ribosome,intracellular
AAA.454ESTABI.5155	binding
AAA.454ESTABI.5158	G-protein coupled receptor activity,membrane,G-protein coupled receptor protein signaling pathway
AAA.454ESTABI.5173	myosin complex,multicellular organismal process,cytokinetic process,cytoplasm
AAA.454ESTABI.5177	NADH dehydrogenase (ubiquinone) activity
AAA.454ESTABI.5179	positive regulation of dendrite morphogenesis,embryonic pattern specification,midbrain development,homeostatic process,SMAD protein complex assembly,nuclear inner membrane,transforming growth factor beta receptor signaling pathway,kidney development,protein kinase binding,response to organic nitrogen,hindbrain development,integral to membrane,positive regulation of anti-apoptosis,transcription ac…
AAA.454ESTABI.5181	nuclear membrane,dendrite,neurotransmitter metabolic process,protein complex assembly,melanosome,protein binding,nitric oxide biosynthetic process
AAA.454ESTABI.5185	nucleus,nucleic acid binding
AAA.454ESTABI.5189	cell maturation,activation of phospholipase C activity by G-protein coupled receptor protein signaling pathway coupled to IP3 second messenger,parathyroid hormone receptor activity,chondrocyte differentiation,cellular calcium ion homeostasis,bone resorption,integral to membrane,intracellular part,negative regulation of cell proliferation,bone mineralization,positive regulation of cell proliferati…
AAA.454ESTABI.5190	endoplasmic reticulum
AAA.454ESTABI.5191	zinc ion binding
AAA.454ESTABI.5195	protein binding
AAA.454ESTABI.5200	positive regulation of growth rate,hermaphrodite genitalia development,protein binding,locomotion,morphogenesis of an epithelium,lipopolysaccharide biosynthetic process
AAA.454ESTABI.5211	nucleolus,DNA binding,multicellular organismal development
AAA.454ESTABI.5213	neuropeptide receptor activity,G-protein coupled receptor protein signaling pathway
AAA.454ESTABI.5217	binding,zinc ion binding
AAA.454ESTABI.5218	protein domain specific binding,compound eye photoreceptor cell differentiation
AAA.454ESTABI.5219	phagocytosis,protein amino acid phosphorylation,Ras protein signal transduction,positive regulation of ERK1 and ERK2 cascade,protein tyrosine kinase activity,regulation of estrogen receptor signaling pathway,mesoderm development,forebrain development,cytosol,SH2 domain binding,signal complex assembly,oogenesis,SH3/SH2 adaptor activity,response to interleukin-1,caveola,defense response to Gram-pos…
AAA.454ESTABI.5220	protein binding,cytoplasm
AAA.454ESTABI.5221	regulation of cell morphogenesis,regulation of biological quality,axonogenesis,cell part,protein serine/threonine kinase activity,intracellular signaling cascade,binding,protein kinase activity,protein amino acid phosphorylation
AAA.454ESTABI.5223	regulation of transcription, DNA-dependent,transcription factor complex,receptor activity,protein binding,transcription factor activity,transforming growth factor beta receptor signaling pathway
AAA.454ESTABI.5226	nuclear part,transport
AAA.454ESTABI.5227	membrane,peptidase activity,signal peptidase complex
AAA.454ESTABI.5229	carboxylic acid metabolic process,binding,mitochondrion,cellular nitrogen compound metabolic process,catalytic activity,Golgi apparatus,ligase activity
AAA.454ESTABI.5230	intracellular organelle part,G-protein coupled receptor protein signaling pathway,regulation of localization,endosome transport,organelle membrane,phospholipid transfer to membrane,cholesterol efflux,apical plasma membrane,lipid binding,negative regulation of biological process,phospholipid-translocating ATPase activity,photoreceptor cell maintenance,small GTPase binding,reverse cholesterol trans…
AAA.454ESTABI.5231	regulation of systemic arterial blood pressure by renin-angiotensin,membrane,positive regulation of biological process,regulation of system process,intracellular signaling cascade,peptide receptor activity, G-protein coupled,regulation of anatomical structure size,G-protein coupled receptor protein signaling pathway,negative regulation of cellular process
AAA.454ESTABI.5232	intracellular membrane-bounded organelle,cytoplasmic part
AAA.454ESTABI.5235	growth hormone-releasing hormone receptor activity,integral to membrane,embryonic development ending in birth or egg hatching
AAA.454ESTABI.5237	membrane,cell-cell adhesion,morphogenesis of an epithelium,nervous system development,binding,embryonic morphogenesis,G-protein coupled receptor activity,neuropeptide signaling pathway
AAA.454ESTABI.5239	membrane,ionotropic glutamate receptor activity
AAA.454ESTABI.5242	binding,endoplasmic reticulum,membrane part,monooxygenase activity,electron carrier activity
AAA.454ESTABI.5248	transcription regulator activity,nucleolus,regulation of transcription, DNA-dependent,chromatin assembly or disassembly,DNA binding,NuRD complex,cytoplasm
AAA.454ESTABI.5249	reproduction,membrane
AAA.454ESTABI.5250	intracellular ferritin complex,cytosol,ferric iron binding,mitochondrion,post-Golgi vesicle-mediated transport,oxidation reduction,membrane organization,immune response,negative regulation of cell proliferation,oxidoreductase activity,intracellular sequestering of iron ion,iron ion transport,protein binding
AAA.454ESTABI.5255	cytosol,nucleotide phosphorylation,positive regulation of growth rate,nucleoside kinase activity,GMP metabolic process,hermaphrodite genitalia development,guanylate kinase activity,ATP binding,GTP biosynthetic process,locomotion,receptor-mediated endocytosis,peptidyl-amino acid modification,cellular metabolic compound salvage,nucleus
AAA.454ESTABI.5256	negative regulation of S phase of mitotic cell cycle,p53 binding,activation of MAPKKK activity,positive regulation of transcription factor activity,DNA-dependent ATPase activity,retina layer formation,central nervous system development,embryonic camera-type eye morphogenesis,SWI/SNF complex,positive regulation of gene-specific transcription from RNA polymerase II promoter,protein N-terminus bindi…
AAA.454ESTABI.5257	muscle homeostasis,locomotory behavior,membrane,glycogen catabolic process,ventricular cardiac muscle tissue morphogenesis,vacuolar sequestering,cardiac muscle contraction,response to organic substance,lysosome organization,maltose metabolic process,lysosome,neuromuscular process controlling posture,amylase activity,sucrose metabolic process,alpha-glucosidase activity,neuromuscular process contro…
AAA.454ESTABI.5259	cellular component organization,cellular metabolic process,cell projection,neuron development,regulation of cellular process,intracellular organelle,cytoplasmic part,binding,membrane
AAA.454ESTABI.5260	cytoplasm,plasma membrane,ion binding,integral to membrane,ion channel activity
AAA.454ESTABI.5261	cellular process,multicellular organismal process,cytoplasm
AAA.454ESTABI.5264	gap junction
AAA.454ESTABI.5268	autophagic vacuole formation,protein binding,proteolysis,cysteine-type peptidase activity
AAA.454ESTABI.5270	primary metabolic process,galactosyltransferase activity,membrane
AAA.454ESTABI.5272	unfolded protein binding,prefoldin complex
AAA.454ESTABI.5273	spermatogenesis,integral to membrane
AAA.454ESTABI.5275	cell part
AAA.454ESTABI.5276	pantothenate kinase activity,coenzyme A biosynthetic process
AAA.454ESTABI.5281	microtubule-based movement,GTP binding,protein polymerization,structural molecule activity,GTPase activity,microtubule
AAA.454ESTABI.5284	DNA binding
AAA.454ESTABI.5285	zinc ion binding
AAA.454ESTABI.5286	response to biotic stimulus
AAA.454ESTABI.5289	positive regulation of transcription from RNA polymerase II promoter,mediator complex,transcription coactivator activity,RNA polymerase II transcription factor activity,RNA polymerase II transcription mediator activity
AAA.454ESTABI.5290	DNA metabolic process,nuclease activity,response to DNA damage stimulus
AAA.454ESTABI.5291	cellular process,intracellular membrane-bounded organelle,cytoplasmic part,catalytic activity,nucleotide binding,ATP binding,tRNA aminoacylation for protein translation
AAA.454ESTABI.5297	mechanoreceptor differentiation,feeding behavior,transmembrane receptor protein tyrosine kinase signaling pathway,cytosol,retinal rod cell development,cellular macromolecule metabolic process,cellular component organization,muscle organ development,glutamate secretion,plasma membrane,protein binding,vasculogenesis,activation of adenylate cyclase activity,kinase activity,protein kinase activity,pr…
AAA.454ESTABI.5301	positive regulation of calcium ion transport into cytosol,response to fluid shear stress,regulation of blood pressure,ATP-gated cation channel activity,negative regulation of cardiac muscle hypertrophy,cell junction,regulation of apoptosis,positive regulation of calcium-mediated signaling,neurological system process,integral to plasma membrane,perinuclear region of cytoplasm,ATP binding,relaxatio…
AAA.454ESTABI.5302	binding,determination of left/right symmetry,mesoderm development,motor activity,myosin complex
AAA.454ESTABI.5305	nucleoplasm,Y-form DNA binding,replicative cell aging,multicellular organismal aging,replication fork processing,regulation of growth rate,nucleolus,positive regulation of hydrolase activity,response to UV-C,centrosome,base-excision repair,G-quadruplex DNA binding,telomere maintenance,protein complex binding,ATPase activity,DNA synthesis during DNA repair,protein homodimerization activity,MutLalp…
AAA.454ESTABI.5306	binding,transferase activity,membrane
AAA.454ESTABI.5308	apoptosis,visual learning,calcium- and calmodulin-regulated 3',5'-cyclic-GMP phosphodiesterase activity,signal transduction,calmodulin-dependent cyclic-nucleotide phosphodiesterase activity,cytosol,locomotory behavior,calmodulin binding,response to calcium ion,3',5'-cyclic-nucleotide phosphodiesterase activity
AAA.454ESTABI.5309	microtubule-based process,protein binding,membrane,organelle fusion,cytoskeletal part,microtubule cytoskeleton,vesicle-mediated transport,chromosome, centromeric region,protein complex,condensed chromosome,nuclear chromosome,intracellular transport,cytoplasmic part
AAA.454ESTABI.5311	nucleoplasm,DNA repair,DNA binding,DNA replication
AAA.454ESTABI.5313	amino acid transmembrane transporter activity,amino acid transport,membrane
AAA.454ESTABI.5314	ER-associated protein catabolic process,protein folding,endoplasmic reticulum lumen,low-density lipoprotein receptor binding,microsome,melanosome,virion binding,calcium ion binding,protein transport,endoplasmic reticulum membrane,cytosol,anti-apoptosis,response to hypoxia,unfolded protein binding,RNA binding,sequestering of calcium ion,perinuclear region of cytoplasm,plasma membrane part,ATP bind…
AAA.454ESTABI.5315	negative regulation of epidermal growth factor receptor signaling pathway,open tracheal system development,actin filament bundle formation,protein tyrosine kinase activity,dorsal closure, spreading of leading edge cells,JNK cascade,imaginal disc fusion, thorax closure,peptidyl-tyrosine phosphorylation,compound eye development,adherens junction,binding,imaginal disc-derived wing morphogenesis,sali…
AAA.454ESTABI.5317	haltere development,negative regulation of sevenless signaling pathway,compound eye pigmentation,imaginal disc-derived wing vein morphogenesis,notum morphogenesis,negative regulation of epidermal growth factor receptor signaling pathway,negative regulation of JAK-STAT cascade,protein binding
AAA.454ESTABI.5320	cytoplasm,protein binding,transcription,transcription regulator activity,nucleus
AAA.454ESTABI.5328	fibronectin binding,steroid dehydrogenase activity, acting on the CH-OH group of donors, NAD or NADP as acceptor,positive regulation of cell-substrate adhesion,collagen binding,steroid biosynthetic process,extracellular matrix,heparin binding,extracellular matrix organization,endoplasmic reticulum,oxidoreductase activity
AAA.454ESTABI.5331	DNA binding
AAA.454ESTABI.5336	catalytic activity
AAA.454ESTABI.5338	microtubule motor activity,cilium axoneme,dynein complex,microtubule,cellular macromolecule metabolic process,ATPase activity, coupled,ATP binding,microtubule-based movement,nucleobase, nucleoside, nucleotide and nucleic acid metabolic process,cytoplasm
AAA.454ESTABI.5346	binding
AAA.454ESTABI.5347	insulin receptor signaling pathway,protein ubiquitination,protein binding,intracellular signaling cascade,intracellular part,fat cell differentiation
AAA.454ESTABI.5348	hydrolase activity, hydrolyzing O-glycosyl compounds
AAA.454ESTABI.5349	cellular process,intracellular organelle,multicellular organismal process,motor activity
AAA.454ESTABI.5352	membrane
AAA.454ESTABI.5354	protein kinase activity
AAA.454ESTABI.5356	locomotion involved in locomotory behavior,regulation of alternative nuclear mRNA splicing, via spliceosome,startle response,sex differentiation,chitin-based embryonic cuticle biosynthetic process,protein amino acid autophosphorylation,response to retinoic acid,protein serine/threonine/tyrosine kinase activity,protein tyrosine kinase activity,photoreceptor cell maintenance,bristle morphogenesis,p…
AAA.454ESTABI.5361	cellular process,catalytic activity
AAA.454ESTABI.5363	integral to membrane
AAA.454ESTABI.5366	90S preribosome,nucleolus,nematode larval development,oviposition,positive regulation of growth rate,rRNA processing,embryonic development ending in birth or egg hatching
AAA.454ESTABI.5367	peptidyl-prolyl cis-trans isomerase activity
AAA.454ESTABI.5372	binding,gated channel activity,ion transport,circadian rhythm,behavior,membrane,potassium channel activity
AAA.454ESTABI.5374	binding,cellular process
AAA.454ESTABI.5376	metabolic process
AAA.454ESTABI.5377	transferase activity,gamma-glutamyltransferase activity
AAA.454ESTABI.5384	cell part
AAA.454ESTABI.5385	cilium,cilium axoneme assembly,axoneme,cilium movement
AAA.454ESTABI.5388	cytosol,nuclear matrix,meiosis,G2/M transition of mitotic cell cycle,peptidyl-arginine C-methyltransferase activity,ubiquitin-protein ligase activity,nuclear SCF ubiquitin ligase complex,protein binding,histone-arginine N-methyltransferase activity,G1/S transition of mitotic cell cycle,sensory perception of sound,SCF-dependent proteasomal ubiquitin-dependent protein catabolic process,protein ubiq…
AAA.454ESTABI.5390	protein binding
AAA.454ESTABI.5391	mitochondrial inner membrane,mitochondrial nucleoid,ATP-dependent peptidase activity,proteolysis involved in cellular protein catabolic process,ATP binding,protein binding,peptidase activator activity,mitochondrial endopeptidase Clp complex
AAA.454ESTABI.5392	positive regulation of lipoprotein lipase activity,cytosol,lysophosphatidic acid acyltransferase activity,protein binding,phosphatidic acid biosynthetic process,triglyceride lipase activity,positive regulation of triglyceride catabolic process,lipid particle,negative regulation of sequestering of triglyceride
AAA.454ESTABI.5393	regulation of systemic arterial blood pressure by renin-angiotensin,peptide catabolic process,zinc ion binding,drug binding,chloride ion binding,kidney development,membrane fraction,peptidyl-dipeptidase activity,bradykinin receptor binding,regulation of system process,arachidonic acid secretion,extracellular space,actin binding,external side of plasma membrane,endosome,metallopeptidase activity,r…
AAA.454ESTABI.5394	Golgi apparatus,protein kinase activity,cellular process,nucleus,protein amino acid phosphorylation
AAA.454ESTABI.5396	membrane part
AAA.454ESTABI.5397	RNA binding
AAA.454ESTABI.5399	segment polarity determination,synapse assembly,cellularization,production of miRNAs involved in gene silencing by miRNA,mRNA cleavage involved in gene silencing by miRNA,miRNA binding,targeting of mRNA for destruction involved in RNA interference,enzyme binding,chromatin silencing,mRNA catabolic process,production of siRNA involved in RNA interference,cytoplasm,nucleus,nucleic acid binding
AAA.454ESTABI.5400	sodium channel activity,membrane
AAA.454ESTABI.5401	cellular process,binding,intracellular part,plasma membrane
AAA.454ESTABI.5402	structural constituent of ribosome,intracellular
AAA.454ESTABI.5404	dorsal vessel aortic cell fate commitment,specification of organ identity,regulation of transcription from RNA polymerase II promoter,regulation of imaginal disc growth,open tracheal system development,midgut development,specific RNA polymerase II transcription factor activity,haltere development,specification of segmental identity, thorax,protein domain specific binding,sequence-specific DNA bin…
AAA.454ESTABI.5405	cell part,protein insertion into membrane
AAA.454ESTABI.5410	embryonic development ending in birth or egg hatching,pronuclear migration,growth,natural killer cell mediated cytotoxicity,tubulin complex,mitotic spindle organization,GTP binding,MHC class I protein binding,spindle assembly,cytosol,inductive cell migration,protein polymerization,mitosis,unfolded protein binding,nematode larval development,spindle microtubule,GTPase activity,microtubule-based mo…
AAA.454ESTABI.5411	DNA-directed RNA polymerase activity,iron-sulfur cluster binding,metal ion binding,DNA replication,nucleoplasm,DNA primase activity
AAA.454ESTABI.5412	GTP binding,ferrous iron transport
AAA.454ESTABI.5416	nuclear migration,protein amino acid phosphorylation,activation of MAPKKK activity,JUN kinase kinase kinase kinase activity,small GTPase regulator activity,optic lobe placode development,photoreceptor cell morphogenesis,establishment of planar polarity,dorsal closure,JNK cascade,imaginal disc fusion, thorax closure,regulation of embryonic cell shape,ATP binding,cell cortex,protein kinase activity
AAA.454ESTABI.5417	cell part,integral to membrane
AAA.454ESTABI.5421	binding,primary metabolic process,cellular macromolecule metabolic process,kinase activity,regulation of cellular process,protein kinase activity,protein amino acid phosphorylation
AAA.454ESTABI.5424	transcription factor activity,protein dimerization activity,nucleus
AAA.454ESTABI.5425	protein binding
AAA.454ESTABI.5429	cytoplasm,plasma membrane,selenium binding
AAA.454ESTABI.5430	heart morphogenesis,striated muscle contraction,tissue development,membrane,regulation of biological quality,cellular glucan metabolic process,muscle organ development,heart contraction,glucan catabolic process,amylase activity,glucose metabolic process,alpha-glucosidase activity,cellular polysaccharide catabolic process,hydrolase activity, hydrolyzing O-glycosyl compounds
AAA.454ESTABI.5431	deoxyribonucleotide biosynthetic process,metal ion binding,class I ribonucleotide reductase activity,protein binding,protein heterotetramerization
AAA.454ESTABI.5432	response to stimulus,reproduction,multicellular organismal process,membrane,gap junction
AAA.454ESTABI.5435	mitochondrion,catalytic activity
AAA.454ESTABI.5436	cell part
AAA.454ESTABI.5437	protein binding,transcription factor activity,protein dimerization activity,nucleus
AAA.454ESTABI.5438	cysteine-type endopeptidase activity,RNA binding,transcription
AAA.454ESTABI.5439	RNA binding
AAA.454ESTABI.5442	binding,cytoplasmic part
AAA.454ESTABI.5443	binding,transport,cellular process,GTP binding,intracellular,GTPase activity,cytoplasm
AAA.454ESTABI.5444	nervous system development,cell part,cellular process
AAA.454ESTABI.5449	intracellular part,transferase activity, transferring glycosyl groups
AAA.454ESTABI.5450	intracellular protein transport
AAA.454ESTABI.5451	regulation of circadian sleep/wake cycle, sleep,protein amino acid phosphorylation,cAMP-mediated signaling,anterior/posterior pattern formation, imaginal disc,oocyte microtubule cytoskeleton polarization,oviposition,protein binding,behavioral response to ethanol,memory,olfactory learning,protein tyrosine kinase activity,regulation of pole plasm oskar mRNA localization,locomotor rhythm,morphogenes…
AAA.454ESTABI.5453	cellular process,transport,binding,nuclear lumen
AAA.454ESTABI.5455	metal ion binding,synaptic vesicle,negative regulation of epidermal growth factor receptor signaling pathway,endosome to lysosome transport,border follicle cell migration,late endosome,torso signaling pathway,protein binding,synaptic vesicle priming,endocytosis,vesicle organization
AAA.454ESTABI.5459	binding
AAA.454ESTABI.5465	mitochondrion,fatty acid beta-oxidation,carnitine O-palmitoyltransferase activity,membrane,acyltransferase activity
AAA.454ESTABI.5474	transporter activity,transmembrane transport
AAA.454ESTABI.5475	macromolecular complex,nucleocytoplasmic transport,protein transport,Golgi apparatus,organelle organization,intrinsic to membrane,nuclear part,cytoskeleton,endomembrane system,binding
AAA.454ESTABI.5478	cytoplasm,transport,protein N-terminus binding
AAA.454ESTABI.5483	intracellular membrane-bounded organelle,vesicle fusion,post-Golgi vesicle-mediated transport,endosome to lysosome transport,exocytosis,intracellular organelle part,protein binding,membrane part,cytoplasmic part,organelle membrane,endomembrane system,apical part of cell,vesicle-mediated transport
AAA.454ESTABI.5486	binding
AAA.454ESTABI.5488	angiogenesis,cell surface receptor linked signal transduction,protein binding,membrane,intracellular part,cell communication,signal transduction
AAA.454ESTABI.5489	Golgi membrane,UDP-glucuronic acid transmembrane transporter activity,UDP-xylose transmembrane transporter activity,UDP-N-acetylgalactosamine transmembrane transporter activity,CMP-sialic acid transmembrane transporter activity,galactose transport,UDP-galactose transport,galactose metabolic process,UDP-N-acetylgalactosamine transport,CMP-sialic acid transport,UDP-galactose transmembrane transport…
AAA.454ESTABI.5490	sodium:potassium-exchanging ATPase activity,potassium ion transport,membrane
AAA.454ESTABI.5494	kinase activity,cell part,cellular metabolic process,diacylglycerol kinase activity
AAA.454ESTABI.5497	mitochondrial intermembrane space,copper chaperone activity,copper ion binding,copper ion transport
AAA.454ESTABI.5498	binding,DNA binding
AAA.454ESTABI.5499	membrane
AAA.454ESTABI.5501	RNA binding
AAA.454ESTABI.5502	protein modification by small protein conjugation or removal,post-translational protein modification,cell part
AAA.454ESTABI.5505	binding,multicellular organismal development
AAA.454ESTABI.5506	positive regulation of calcium ion transport into cytosol,cellular localization,cellular response to stimulus,mitochondrial membrane organization,lymphocyte homeostasis,regulation of anatomical structure morphogenesis,B cell activation,endoplasmic reticulum,primary metabolic process,retinal cell programmed cell death,lymphocyte proliferation,cytosol,regulation of neuron apoptosis,cellular macromo…
AAA.454ESTABI.5508	FAD binding,oxidation reduction,isovaleryl-CoA dehydrogenase activity,proteolysis,serine-type endopeptidase activity,oxidoreductase activity, acting on the CH-CH group of donors,acyl-CoA dehydrogenase activity
AAA.454ESTABI.5514	cellular process,binding,cytoplasmic membrane-bounded vesicle,membrane
AAA.454ESTABI.5515	binding
AAA.454ESTABI.5517	positive regulation of growth rate,protein disulfide isomerase activity,embryonic development ending in birth or egg hatching,protein folding,procollagen-proline 4-dioxygenase activity,ER-Golgi intermediate compartment,protein-glutamine gamma-glutamyltransferase activity,cell surface,body morphogenesis,microsome,nematode larval development,endoplasmic reticulum lumen,protein binding,peptidyl-prol…
AAA.454ESTABI.5519	hydrolase activity, acting on ester bonds,cellular protein metabolic process,aminoacyl-tRNA hydrolase activity
AAA.454ESTABI.5526	intracellular membrane-bounded organelle,cytoplasmic part,transferase activity, transferring hexosyl groups
AAA.454ESTABI.5528	cellular process,mitochondrion,transferase activity,protein binding
AAA.454ESTABI.5529	mushroom body development,heparan sulfate proteoglycan biosynthetic process, polysaccharide chain biosynthetic process,Wnt receptor signaling pathway,heart development,electron carrier activity,gastrulation with mouth forming second,olfactory behavior,cytosol,coenzyme binding,smoothened signaling pathway,UDP-glucose 6-dehydrogenase activity,primary branching, open tracheal system,UDP-glucuronate …
AAA.454ESTABI.5535	cell part
AAA.454ESTABI.5538	nematode larval development,protein binding,reproduction,growth
AAA.454ESTABI.5539	cellular amino acid and derivative metabolic process,sex differentiation,positive regulation of cell proliferation,gland development,carboxylic acid metabolic process,regulation of apoptosis,signal transduction,DNA binding,negative regulation of cellular process,intracellular part,regulation of response to stimulus,regulation of transcription,regulation of biological quality,positive regulation o…
AAA.454ESTABI.5541	cytoskeleton,protein amino acid autophosphorylation,embryonic retina morphogenesis in camera-type eye,protein tyrosine kinase activity,hippocampus development,regulation of gene expression,synaptic transmission, GABAergic,regulation of cell migration,behavioral response to cocaine,embryonic development ending in birth or egg hatching,dendrite morphogenesis,synaptic vesicle endocytosis,cell-matrix…
AAA.454ESTABI.5542	protein binding
AAA.454ESTABI.5543	ATPase activator activity,cytoplasm,response to stress
AAA.454ESTABI.5546	MAP kinase kinase activity,protein binding,DNA damage induced protein phosphorylation,cardiac muscle contraction,cell cycle arrest,regulation of cytokine biosynthetic process,inflammatory response,positive regulation of transcription, DNA-dependent,activation of MAPK activity,protein kinase activity,protein amino acid phosphorylation
AAA.454ESTABI.5547	protein binding
AAA.454ESTABI.5550	cytosol,positive regulation of growth rate,determination of adult lifespan,embryonic development ending in birth or egg hatching,collagen and cuticulin-based cuticle development,protein C-terminus binding,molting cycle, collagen and cuticulin-based cuticle,body morphogenesis,nematode larval development,locomotion,structural constituent of cytoskeleton,receptor-mediated endocytosis,intermediate fi…
AAA.454ESTABI.5551	mitotic cell cycle,organelle organization,origin recognition complex,DNA-dependent DNA replication,identical protein binding,DNA binding,M phase,nucleoplasm
AAA.454ESTABI.5553	binding,hydrolase activity,nucleic acid binding,ATP-dependent helicase activity,DNA binding
AAA.454ESTABI.5561	intracellular membrane-bounded organelle,heterocycle metabolic process,cytoplasmic part,nucleobase, nucleoside, nucleotide kinase activity,ribonucleotide biosynthetic process,ATP binding,nucleobase, nucleoside, nucleotide and nucleic acid metabolic process
AAA.454ESTABI.5573	binding,nucleoside-triphosphatase activity
AAA.454ESTABI.5578	receptor activity,G-protein coupled receptor protein signaling pathway
AAA.454ESTABI.5583	transcription regulator activity,regulation of primary metabolic process,DNA binding,regulation of cellular biosynthetic process,cell part,response to stress,integral to membrane
AAA.454ESTABI.5593	ATP-dependent chromatin remodeling,positive regulation of transcription,DNA-dependent ATPase activity,protein binding,nucleosome binding,ecdysone receptor-mediated signaling pathway,dendrite morphogenesis,general RNA polymerase II transcription factor activity,nucleosome positioning,muscle organ development,transcription factor complex,NURF complex,ACF complex,DNA binding,negative regulation of g…
AAA.454ESTABI.5603	postsynaptic membrane,cell junction,ion transport,integral to membrane,nicotinic acetylcholine-activated cation-selective channel activity
AAA.454ESTABI.5606	protein binding
AAA.454ESTABI.5608	GTPase activator activity,regulation of small GTPase mediated signal transduction,inter-male aggressive behavior,intracellular
AAA.454ESTABI.5610	nucleolus,metal ion binding,DNA binding,multicellular organismal development
AAA.454ESTABI.5615	cytoplasm,mediator complex,soluble fraction,protein binding
AAA.454ESTABI.5616	response to chemical stimulus,negative regulation of signal transduction,organ development,enzyme linked receptor protein signaling pathway,insulin-like growth factor binding,regulation of growth,primary metabolic process,macromolecule metabolic process,extracellular region
AAA.454ESTABI.5623	nematode larval development,protein binding,positive regulation of growth rate,reproduction,embryonic development ending in birth or egg hatching,receptor-mediated endocytosis,RNA binding,translational initiation
AAA.454ESTABI.5624	binding
AAA.454ESTABI.5628	actin filament,cytoskeletal protein binding,nucleus
AAA.454ESTABI.5632	meiosis,embryonic development ending in birth or egg hatching,cytokinesis, initiation of separation,growth,muscle organ development,cytokinesis after mitosis,hermaphrodite genitalia development,actin cytoskeleton organization,ATP binding,cell cortex,nematode larval development,ATPase activity,protein binding,actin filament,structural constituent of cytoskeleton,inductive cell migration,receptor-m…
AAA.454ESTABI.5638	nucleoplasm,transcription regulator activity,positive regulation of transcription,protein binding,regulation of biological quality,cell development,cytosol,induction of apoptosis by extracellular signals,anti-apoptosis,cellular component organization,positive regulation of ubiquitin-protein ligase activity during mitotic cell cycle,regulation of synaptic transmission,nervous system development,an…
AAA.454ESTABI.5642	embryonic pattern specification,embryonic development ending in birth or egg hatching,peptidyl-threonine phosphorylation,pronuclear migration,protein amino acid autophosphorylation,meiotic chromosome segregation,mitotic spindle organization,protein tyrosine kinase activity,positive regulation of protein catabolic process,peptidyl-serine phosphorylation,morphogenesis of an epithelium,chromosome,pr…
AAA.454ESTABI.5644	respiratory gaseous exchange,axon guidance,Golgi membrane,smooth endoplasmic reticulum,protein kinase binding,activation of JUN kinase activity,lung alveolus development,spermatogenesis,regulation of gene expression,post-embryonic development,kinesin binding,integral to membrane,forebrain development,dendrite,vesicle-mediated transport,protein localization,lung morphogenesis,MAP-kinase scaffold a…
AAA.454ESTABI.5648	cellular process,intracellular organelle,binding,zinc ion binding
AAA.454ESTABI.5683	cell part
AAA.454ESTABI.5698	retinol dehydrogenase activity,visual perception,metabolic process,cell part,oxidoreductase activity
AAA.454ESTABI.5709	anatomical structure morphogenesis,lamellipodium,actin filament bundle formation,actin filament severing,cytosol,localization,ruffle,identical protein binding,Rac protein signal transduction,cellular developmental process,actin filament binding,response to stress,cortical actin cytoskeleton,barbed-end actin filament capping
AAA.454ESTABI.5715	receptor activity,membrane,G-protein coupled receptor protein signaling pathway
AAA.454ESTABI.5733	extracellular matrix structural constituent
AAA.454ESTABI.5735	cytoskeleton,nucleoside-triphosphatase activity,intracellular organelle part,cell projection
AAA.454ESTABI.5761	oxidation reduction,membrane
AAA.454ESTABI.5762	protein binding
AAA.454ESTABI.5763	receptor activity
AAA.454ESTABI.5767	positive regulation of growth rate,embryonic development ending in birth or egg hatching,nucleolus,reproduction,mitotic spindle organization,ATP binding,MAP kinase kinase kinase activity,non-membrane spanning protein tyrosine kinase activity,cytoplasm,protein amino acid phosphorylation,protein kinase activity
AAA.454ESTABI.5788	nucleolus,DNA binding,multicellular organismal development
AAA.454ESTABI.5792	imaginal disc-derived wing hair organization,ATP binding,antennal morphogenesis,actin-dependent ATPase activity,apical cortex,sensory perception of sound,microvillus,bristle morphogenesis,myosin light chain binding,actin filament-based movement
AAA.454ESTABI.5820	vesicle-mediated transport,membrane fusion,protein binding,cytoplasmic part,organelle fusion,membrane
AAA.454ESTABI.5825	histone methyltransferase complex,histone H3-K4 methylation,trans-Golgi network,protein homodimerization activity,endosome transport,transcription
AAA.454ESTABI.5828	binding
AAA.454ESTABI.5830	single-stranded RNA binding,nucleic acid binding
AAA.454ESTABI.5833	nucleic acid binding,intracellular organelle
AAA.454ESTABI.5840	protein binding
AAA.454ESTABI.5842	apoptosis,binding,regulation of cellular process
AAA.454ESTABI.5849	binding,oxidoreductase activity
AAA.454ESTABI.5855	binding,regulation of cellular process,cell part
AAA.454ESTABI.5859	quinolinate biosynthetic process,determination of adult lifespan,neuron development,locomotory behavior,inclusion body,protein binding,urea cycle,cytoplasmic membrane-bounded vesicle,visual learning,cellular iron ion homeostasis,lactate biosynthetic process from pyruvate,anterior/posterior pattern formation,hormone metabolic process,diazepam binding,striatum development,social behavior,spermatoge…
AAA.454ESTABI.5863	wing disc dorsal/ventral pattern formation,regulation of transcription from RNA polymerase II promoter,positive regulation of Wnt receptor signaling pathway,cell fate commitment,RNA polymerase II transcription mediator activity,protein binding,mediator complex,sex comb development
AAA.454ESTABI.5865	axon guidance,ER-associated protein catabolic process,nucleoplasm,transcription regulator activity,positive regulation of transcription,protein binding,protein deubiquitination,regulation of synaptic plasticity,cytosol,induction of apoptosis by extracellular signals,anti-apoptosis,protein tag,meiosis,positive regulation of ubiquitin-protein ligase activity during mitotic cell cycle,long-term stre…
AAA.454ESTABI.5871	detection of abiotic stimulus,lung development,regulation of cell proliferation,regulation of S phase,protein heterodimerization activity,branching involved in ureteric bud morphogenesis,embryonic development,negative regulation of gene-specific transcription from RNA polymerase II promoter,nuclear chromatin,protein homodimerization activity,circadian rhythm
AAA.454ESTABI.5872	heat shock protein binding,transport,membrane,mitochondrion
AAA.454ESTABI.5881	apoptosis,protein binding,regulation of cellular process
AAA.454ESTABI.5886	protein binding
AAA.454ESTABI.5898
AAA.454ESTABI.5917	cell adhesion
AAA.454ESTABI.5921	cilium,cell-matrix adhesion,negative regulation of biological process,protein C-terminus binding,cellular calcium ion homeostasis,regulation of localization,pronephros development,voltage-gated sodium channel activity,actin cytoskeleton,calcium ion transport,voltage-gated chloride channel activity,basolateral plasma membrane,calcium ion binding,integral to membrane,heart looping,cytoskeletal prot…
AAA.454ESTABI.5923	G-protein coupled receptor protein signaling pathway
AAA.454ESTABI.5925	G-protein coupled receptor protein signaling pathway
AAA.454ESTABI.5935	zinc ion binding
AAA.454ESTABI.5936	galactosyltransferase activity,membrane,transferase activity, transferring glycosyl groups
AAA.454ESTABI.5948	integral to membrane
AAA.454ESTABI.5954	binding
AAA.454ESTABI.5957	gap junction,regulation of pharyngeal pumping,positive regulation of multicellular organism growth,oviposition,locomotion,response to chemical stimulus
AAA.454ESTABI.5972	intracellular membrane-bounded organelle,cellular component assembly,cytoskeletal protein binding,regulation of cellular process,regulation of metabolic process,cytoplasmic part
AAA.454ESTABI.5974	protein binding,intracellular part,zinc ion binding
AAA.454ESTABI.5979	synaptic vesicle exocytosis,calmodulin binding,post-Golgi vesicle-mediated transport,calcium ion-dependent exocytosis,clathrin sculpted glutamate transport vesicle membrane,SNARE binding,phospholipid binding,synaptic vesicle membrane,regulation of exocytosis,vesicle docking during exocytosis,membrane fusion,trans-Golgi network,perinuclear region of cytoplasm,zymogen granule membrane,SNARE complex…
AAA.454ESTABI.5986	G-protein coupled receptor activity,G-protein coupled receptor protein signaling pathway,membrane
AAA.454ESTABI.5989	muscle organ development,mediator complex,dendrite morphogenesis,RNA polymerase II transcription mediator activity
AAA.454ESTABI.5992	binding,intracellular part
AAA.454ESTABI.5993	negative regulation of transcription from RNA polymerase II promoter,protein binding,DNA-dependent DNA replication,fungal-type vacuole,protein amino acid deglutathionylation,sulfate assimilation,cytosol,microtubule-based flagellum,protein thiol-disulfide exchange,cell redox homeostasis,ER to Golgi vesicle-mediated transport,retrograde vesicle-mediated transport, Golgi to ER,peptide disulfide oxid…
AAA.454ESTABI.6004	Golgi apparatus part,protein binding,vesicle-mediated transport,membrane,organelle organization
AAA.454ESTABI.6006	response to stimulus,nucleotide catabolic process,nucleoside diphosphate metabolic process,hydrolase activity,membrane
AAA.454ESTABI.6017	membrane fraction,potassium channel activity,potassium ion transport,integral to membrane
AAA.454ESTABI.6020	ion transport,membrane,ion channel activity
AAA.454ESTABI.6023	leg disc development,binding,negative regulation of antimicrobial humoral response,DNA binding
AAA.454ESTABI.6024	protein binding,cytoplasmic part,intracellular organelle
AAA.454ESTABI.6026	vesicle-mediated transport,cytoskeleton,cell division,endosome,intracellular organelle part,small GTPase binding,membrane
AAA.454ESTABI.6029	epidermis development,protein binding,signal transduction,vacuole,response to cadmium ion,plasma membrane
AAA.454ESTABI.6037	transmembrane transport
AAA.454ESTABI.6039	nematode larval development,reproduction,locomotion,growth,nucleus
AAA.454ESTABI.6044	cytoplasm,anatomical structure development,cytoskeleton,cellular component organization,cell junction,cellular process,binding,protein binding
AAA.454ESTABI.6049	protein dimerization activity
AAA.454ESTABI.6053	growth,nematode larval development,transmembrane transport
AAA.454ESTABI.6057	transport
[truncated: 10,133 more rows]
