# Supplementary material for: A Dual Platform Approach to Transcript Discovery for the Planarian Schmidtea Mediterranea to Establish RNAseq for Stem Cell and Regeneration Biology
Source: PLoS One. 2010 Dec 14;5(12):e15617. doi: 10.1371/journal.pone.0015617 (PMC3001875; doi:10.1371/journal.pone.0015617)
Supplement: Dataset S8 — The data file containing the FASTA files of transcripts differentially regulated after irradiation. (TXT) [file pone.0015617.s008.txt]

>AAA.454ESTABI.10
TTTTAATGTAAATTACTACTTATTTTAAAGTTTAGTTTTAAATATTATTATTTTTACTATTATTATTACAAGTTAATATAATTTACTACTTATTTTTATAAGTAATGTTTTAATATTTATTATTATTATTATTTTCAAGGTTATTGGATGAGTCATAATATTATTTCAAGGTCATTTAAAAGTAGGTCAATGTCATAGTATTTTTAAACATTTTTAATTTTAATATACTACTTATTTTTTATAAGTAGTGTTTTAATGTTCTTTAATTTTTATTCTATTATTATTATTATTATTATTAATATTACAAGTTTTTATTATTATAATTTTCATTATTATTTTATATAAATTTTCAACAAAGTATATAAAATTAATATTGAATAGAAAAAGTTTGTTCAATTGTGTTTCATAGTAGACAGGGATAGAACAATTGTAAATGTTTGTAAAAAGTTAAAGAAAAATTCTATATTTTTAAGAAAATATGTGCAAATAAATATCAAAACTAATTATGGCTCAAATGTGTGTGTTAAACCATCGATATGTTACAGTGTTTATGGAAAAACTTTAATGAAAATATGTGTTATTTTTCAACAATTTATGAAATATTTATTTTATGGCTAATAATGTGTATGTGTTAAATCATAAAAATAGTTCAATATTTATGTAAAGTTTGAGATTGTTAAGAAAATGTATATAATTTATGATACACACGTGTTTTTTGATTGAAATATAGGTGTTTGTTTTACCGATATAAGAAAAACTATGGACATTTTTTAAGAAAATACACGTAATTTATGATTATCATGGGATTAGAATTTGATTAAAGTTGTGAGAAAGTTGTTAAATTTGAAACCTTAAAATAAGACCTTCAGCAAATTGGTAAGAAAATAGTAGTTATTGAGTAATACTTATTAAAATTACCAAAGTTTTATAATTTTTGACAAGTCTTGATAGATCTTTAATAAAATTTGTTAGTACTTTGAATAAAAAAATTTTAAAAAAGTTACAACACAGTAGCAAATCGTAAAGAAACTAGTACTTATCAGTTAATTAAATTAACTAAGTTGTAAAATAATTGAAAAAATTTGTTAGATTTTTTAAAATTTTATAAGATTGTTAGGTAATTGTTCTAGGTACTTGTTGAATAAAAATTAATGTATTTTATCAACAGCTCATAGTTTTTAATCGTACAATTTCTCTTCATTCCTGGAAATAATCGTAAATATTTGGATTATTCAGAGAATTGTCAATAACAACATAAGTAATGGGTAACATAAATTTTTTAAATACTAATCAATTTTAGTTTTTAATTAAATTACAAATATAATAATAAAATCAAATAAATACTTGAATGTGAATCGAAAAATTTCTTAGAACTGAAATCTTATCGATATATTCTGATTAACCTTAAATCAATGAAAAAAGTAACAATTTTCCTAAGTATTTTATAAATTCAACCAACTCAATCCCCTTTAAAAAAAAATACTATAAATTCGACTCTCAACCAATCATTCCTCTTCAAATGTCATTTTTCACTCCATTATACCAACTATATTCATGATTTTTATAAAAGCCTATCAAGTAGATAATATTTACCTTTTGAATACCAATATTCATTCCAGTAAATTTCTTTAGAAATATTATAAATTCTCTCTTGACCAATCATTTTCCATCAAATAACAATATTTCCAGCCATATTCAATATTTTCATAAAAATTATAAAATTACCCATTAAGATAATATTTACCCTTTTAAATAACAATATTTTAACCAACTCACCCCCTTAAAAA
>AAA.454ESTABI.11
CGTCAATATAGTCAGGGGGTATTTTTGACTGTCGATAAAAAGCATAAGATAAAAATTGGGTTGAATAGTCTACAATGGTCACAGAGGGTATTTTTCATCCACAAAATATTTTCAATCACACTATAGTCAGGGGTATTTTTTGATTTTGATAAAAAGCCTAAGATAAAAATTCACTTGAATCGTCTATCAATAAAAAAGCATAGAAATATTTTATCGATTAAAAGCCAAAAAAATATTTCTTTGATTAAAAAGCATAAAAATATTTTCTCACTTTAATGATTACTTTCCTCTTCGATGTATATTTTCTCCATTCAAAGTATATTACCCTTGTAAGTTTTTAATATATCAATTGATATTTCATCTATTTAGTAGATATCTTTAGCTATCCCACTTTTTTCAGTAATTTCAACGATTTTAGTCACTTAATGTACTCTCTCACCAATATTACTTCTTCACTGAAAATTTTCTTTATAGAATACAATCTCTACTAATTAAAATTCCATTTGTTGACTTATTATTGACTTGTCATTTTCAATGAAAATTTAATTAACTTTTAATAAATTTAATTACACTTTCAATAGATTAGGTTGTACTCGACAAAAATAAAATAATTTTAGGCTATGTAAATCAATTAGAGCTTTTAGGGAAATTTTATGATAATTTAAGTAATATCTAGTTTTACGAGGTATTTATTTTAGTAAATTTTAATCATCTTTGTGAATTTTATGGTTTTCTTTTGAATTTTAATGGATTTAGGGTTTGATTATGTTTTTAATGAAATTATTGAAGAAATGAGGGTAAATCTATAATTTTAGACACTTAATTTCTTGATAATTTATTAGATTTAACTTGATTTTAGGATTATTTTAAATAAAAGTTAAATTTAGGATCAAAATGTTTATGAAACATCTATTTAAGATAATTATTTAAGAATTAGAATCAAATTTGACTGATAGATTTAATGATATTTTAATTATAATTTTATGTTCTATTTAAATAGTTGATTAAATCAGTTAATTTTAAAAATATTTTAGTGAAACCTAAAATTTTAATTGATTTTACAGTAAAAAAAAGGATGGTCAATTAATTATTATATTTTCCATTTTATTGATTTCGTGGATATCAATCACAAAAGTAGTATAATTTAGAGATTTTTAAGAGGATGCTCAGTGTGGTTACAATATACATATGAAAATCGTTGAATTATATCTATGGGTTGACTGGTAATTTTTATTGAATTTATACTTGATTTACTGATTAATTTTAATTATTTGAGCAACATGATATATATTTATGATTTTACATTAATTTAGGAAATTAAATTTATGTGGGAAACATAGACTTATTCGATTTTAGTCATTTTTGATGAATTTTTTATTTGATTGAATTTGTTGCCAGAATCAAATTGTGGTGATTTTCGATGGAAAATGTTGGGTATCGATAACAATTTTGTAATACTTTAAAGAAAATTTATTTTTATTGGTAAAATTCAGATTTTTATGATAATTTTAAGGGAATTTGATTGGTTGAATACATATAGTAAATATGATCCGAATGATGAATTTTTAAAGATCTTATTCGGTTAAATATAGATTTCTTAAAGAAATTTTAATTTGTAGGTTTTTACAAAAATATGTATATTGTTGGTG
>AAA.454ESTABI.12
AAGGTCATTTTAAAGTATGTTAAGGTCATTTAAAATTTTCACAAGGTCATAGTATTTTTAAACATTTTTATATAAATTTACTACTTATTTTTATAAGTAATGTTTTAATGTTTTTTAATTTTAATTTTATTATTATTATAATTTTCTCAAAGTCATAATATTATTTCAAGGTCATTTAAAAGTAGGTCAATGTCATAGTATTTTTAAACATTTTTAATTTTAATATACTACTTATTTTTTATAAGTAGTGTTTTAATGTTCTTTAATTTTTATTCTATTATTATTATTATTATTATTAATATTACAAGTTTTTATTATTATAATTTTCATTATTATTTTATATAAATTTTCAACAAAGTATATAAAATTAATATTGAATAGAAAAAGTTTGTTCAATTGTGTTTCATAGTAGACAGGGATAGAACAATTGTAAATGTTTGTAAAAAGTTAAAGAAAAATTCTATATTTTTAAGAAAATATGTGCAAATAAATATCAAAACTAATTATGGCTCAAATGTGTGTGTTAAACCATCGATATGTTACAGTGTTTATGGAAAAACTTTAATGAAAATATGTGTTATTTTTCAACAATTTATGAAATATTTATTTTATGGCTAATAATGTGTATGTGTTAAATCATAAAAATAGTTCAATATTTATGTAAAGTTTGAGATTGTTAAGAAAATGTATATAATTTATGATACACACGTGTTTTTTGATTGAAATATAGGTGTTTGTTTTACCGATATAAGAAAAACTATGGACATTTTTTAAGAAAATACACGTAATTTATGATTATCATGGGATTAGAATTTGATTAAAGTTGTGAGAAAGTTGTTAAATTTGAAATAAAACTGATTAATTTGTAAATAATGTTATTACTTTGAAGAAATTTTAAAATAAGACCTTCAGCAAATTGGTAAGAAAATAGTAGTTATTGAGTAATACTTATTAAAATTACCAAAGTTTTATAATTTTTGACAAGTCTTGATAGATCTTTAATAAAATTTGTTAGTACTTTGAATAAAAAAATTTTAAAAAAGTTACAACACAGTAGCAAATCGTAAAGAAACTAGTACTTATCAGTTAATTAAATTAACTAAGTTGTAAAATAATTGAAAAAATTTGTTAGATTTTTTAAAATTTTATAAGATTGTTAGGTAATTGTTCTAGGTACTTGTTGAATAAAAATTAATGTATTTTATCAACAGCTCATAGTTTTTAATCGTACAATTTCTCTTCATTCCTGGAAATAATCGTAAATATTTGGATTATTCAGAGAATTGTCAATAACAACATAAGTAATGGGTAACATAAATTTTTTAAATACTAATCAATTTTAGTTTTTAATTAAATTACAAATATAATAATAAAATCAAATAAATACTTGAATGTGAATCGAAAAATTTCTTAGAACTGAAATCTTATCGATATATTCTGATTAACCTTAAATCAATGAAAAAAGTAACAATTTTCCTAAGTATTTTATAAATTCAACCAACTCAATCCCCTTTAAAAAAAAATACTATAAATTCGACTCTCAACCAATCATTCCTCTTCAAATGTCATTTTTCACTCCATTATACCAACTATATTCATGATTTTTATAAAAGCCTATCAAGTAGATAATATTTACCTTTTGAATACCAATATTCATTCCAGTAAATTTCTTTAGAAATATTATAAATTCTCTCTTGACCAATCATTTTCCATCAAATAACAATATTTCCAGCCATATTCAATATTTTCATAAAAATTATAAAATTACCCATTAAGATAATATTTACCCTTTTAAATAACAATATTTTAACCAACTCACCCCCTTAAAAA
>AAA.454ESTABI.13
AATTTTTTGGTTGCTTAGTTACCTTGTCGTTATCAGGCGATAATTAATCAAATTCATTGAAACCAAATCCATTGTTATATTTACTTGGTATCAACTTCTGAACACTGATAACCCATACACATGAATAATTCATTAATAACTGAACAACAATCACTAGGTACTGTATACAAATAACTGAGTACTGTACAACTCTCTATATACATACTAGGCATTGAATAATTTACTTATTCATTAAAATGACATATTTAAATAATATTTACTCTTTGAACACCGATATTCAACCAACTTAACCCACTTAAAAATAAAATTTTCTCTCAATCATTTCCCCTTAAAATACTTGGTTATTCACACACTCACAATATGTTATCAATAACTAGTTACTGAACAAATCAATATCAAAAACTAATTACTGAACCAATAAATATTAATGATAGGTTACTGACCAACTAATTTTGAAATAAATCACATAAAAGGTTAACAAAAAGAAATACAAGTTGAAATTTTATTAACTTCTCGACTCTTTTGTCGATCATTGATGTCTCCAAATTGTTTGATTGTTTAGTTACCTGATTGCTATCAAGAAACTATTAATCATTGAAGCTCAATCAATTGTTGTATTTTCTCTGAATAAAAATGTATTTCTTTACAGTCTTGTATGTGATTTATTGAAATTATTTTGTAAAACTTAATAGTTTTGTTAAAAAACTTTGAAATTTTTCTACCATTTTTGTAATATTTTAAATTGCACCCAACAATGAACAATTAATTAAAAGTTATTTTCAAAGATGAATGTCAACCTTTTCATTTAATTTTCACATGCCCCTAAATAAATTAATTGCTAACACTCAACTAATTACTTAAATTTATTTTTACACATTTTCTATTCTTTTCACTTCAACTCTTGTTGTTTACTGAATGATAAATTAATTAGTAAGTACAATAGTGGTTAATCTAATTGCTAGTGAAAAGAAACTTGATTAGAAAAATATTCTTAAATTAATTTCTCAAAACATATATTACTTTCATTGTACTTGGAATAAATTTTCATATATTTATTGAAAATGATTCGACTCTTTAAATTATTAACTCAAAGATGCTAAAGGTTTGAATAAAACTGATAGAAAATAAATAATTAATATCTACAGCATTACTAAAATCAAATGATTATCGACAACACTAAATAAGTTGAATTTCTAACAAAGCTTAAAAGACTACATGGAACAGGTACTTGTGCACTGATAGATACCGATAAAATCTACTAAAAATTTAAATATGTATGTTTAATTGTTGTAAAATATTTGTTTTTGTAAAAATAAGACTTATCCTTAAATTATGATTAGCATGTGAATAGAATTTGATTAAAGTTGTGAGAAATATTTGAAGTTGTTATTTTAAATAAAACTGATTAATTTGTAAATAATGTTATTACTTTGAAGAAATTTTAAAATAAGACCTTCAGCAAATTGGTAAGAAAATAGTAGTTATTGAGTAATACTTATTAAAATTACCAAAGTTTTATAATTTTTGACAAGTCTTGATAGATCTTTAATAAAATTTGTTAGTACTTTGAATAAAAAAATTTTAAAAAAGTTACAACACAGTAGCAAATCGTAAAGAAACTAGTACTTATCAGTTAATTAAATTAACTAAGTTGTAAAATAATTGAAAAAATTTGTTAGATTTTTTAAAATTTTATAAGATTGTTAGGTAATTGTTCTAGGTACTTGTTGAATAAAAATTAATGTATTTTATCAACAGCTCATAGTTTTTAATCGTACAATTTCTCTTCATTCCTGGAAATAATCGTAAATATTTGGATTATTCAGAGAATTGTCAATAACAACATAAGTAATGGGTAACATAAATTTTTTAAATACTAATCAATTTTAGTTTTTAATTAAATTACAAATATAATAATAAAATCAAATAAATACTTGAATGTGAATCGAAAAATTTCTTAGAACTGAAATCTTATCGATATATTCTGATTAACCTTAAATCAATGAAAAAAGTAACAATTTTCCTAAGTATTTTATAAATTCAACCAACTCAATCCCCTTTAAAAAAAAATACTATAAATTCGACTCTCAACCAATCATTCCTCTTCAAATGTCATTTTTCACTCCATTATACCAACTATATTCATGATTTTTATAAAAGCCTATCAAGTAGATAATATTTACCTTTTGAATACCAATATTCATTCCAGTAAATTTCTTTAGAAATATTATAAATTCTCTCTTGACCAATCATTTTCCATCAAATAACAATATTTCCAGCCATATTCAATATTTTCATAAAAATTATAAAATTACCCATTAAGATAATATTTACCCTTTTAAATAACAATATTTTAACCAACTCACCCCCTTAAAAA
>AAA.454ESTABI.14
AAGGTCATTTTAAAGTATGTTAAGGTCATTTAAAATTTTCACAAGGTCATAGTATTTTTAAACATTTTTATATAAATTTACTACTTATTTTTATAAGTAATGTTTTAATGTTTTTTAATTTTAATTTTATTATTATTATAATTTTCTCAAAGTCATAATATTATTTCAAGGTCATTTAAAAGTAGGTCAATGTCATAGTATTTTTAAACATTTTTAATTTTAATATACTACTTATTTTTTATAAGTAGTGTTTTAATGTTCTTTAATTTTTATTCTATTATTATTATTATTATTATTAATATTACAAGTTTTTATTATTATAATTTTCATTATTATTTTATATAAATTTTCAACAAAGTATATAAAATTAATATTGAATAGAAAAAGTTTGTTCAATTGTGTTTCATAGTAGACAGGGATAGAACAATTGTAAATGTTTGTAAAAAGTTAAAGAAAAATTCTATATTTTTAAGAAAATATGTGCAAATAAATATCAAAACTAATTATGGCTCAAATGTGTGTGTTAAACCATCGATATGTTACAGTGTTTATGGAAAAACTTTAATGAAAATATGTGTTATTTTTCAACAATTTATGAAATATTTATTTTATGGCTAATAATGTGTATGTGTTAAATCATAAAAATAGTTCAATATTTATGTAAAGTTTGAGATTGTTAAGAAAATGTATATAATTTATGATACACACGTGTTTTTTGATTGAAATATAGGTGTTTGTTTTACCGATATAAGAAAAACTATGGACATTTTTTAAGAAAATACACGTAATTTATGATTATCATGGGATTAGAATTTGATTAAAGTTGTGAGAAAGTTGTTAAATTTGAAACCTTAAAATAAGACCTTCAGCAAATTGGTAAGAAAATAGTAGTTATTGAGTAATACTTATTAAAATTACCAAAGTTTTATAATTTTTGACAAGTCTTGATAGATCTTTAATAAAATTTGTTAGTACTTTGAATAAAAAAATTTTAAAAAAGTTACAACACAGTAGCAAATCGTAAAGAAACTAGTACTTATCAGTTAATTAAATTAACTAAGTTGTAAAATAATTGAAAAAATTTGTTAGATTTTTTAAAATTTTATAAGATTGTTAGGTAATTGTTCTAGGTACTTGTTGAATAAAAATTAATGTATTTTATCAACAGCTCATAGTTTTTAATCGTACAATTTCTCTTCATTCCTGGAAATAATCGTAAATATTTGGATTATTCAGAGAATTGTCAATAACAACATAAGTAATGGGTAACATAAATTTTTTAAATACTAATCAATTTTAGTTTTTAATTAAATTACAAATATAATAATAAAATCAAATAAATACTTGAATGTGAATCGAAAAATTTCTTAGAACTGAAATCTTATCGATATATTCTGATTAACCTTAAATCAATGAAAAAAGTAACAATTTTCCTAAGTATTTTATAAATTCAACCAACTCAATCCCCTTTAAAAAAAAATACTATAAATTCGACTCTCAACCAATCATTCCTCTTCAAATGTCATTTTTCACTCCATTATACCAACTATATTCATGATTTTTATAAAAGCCTATCAAGTAGATAATATTTACCTTTTGAATACCAATATTCATTCCAGTAAATTTCTTTAGAAATATTATAAATTCTCTCTTGACCAATCATTTTCCATCAAATAACAATATTTCCAGCCATATTCAATATTTTCATAAAAATTATAAAATTACCCATTAAGATAATATTTACCCTTTTAAATAACAATATTTTAACCAACTCACCCCCTTAAAAA
>AAA.454ESTABI.17
AGATGGGACAAGAATAAGCTAAAGCGCACACAGACCTTCTACCGGTAGTGCGTTGAACCCGCTTTGAGGTCGGGCCAGAGTAGTTCTTTCATAGCGCTCACCTTTGGCGACCTCAAAAACCGATGGTTACATTTCCAACGTTGCTTAGCAACGGGTAGCCATAGGGGGAAGAAAATATTAATTATGTGTTTGTTTTACCGATATAAGAAAAACTATGGACAATTTTTAAGAAAATACACGTAATTTATGATTATCATGGGATTAGAATTTGATTAAAGTTGTGAGAAAGTTGTTAAATTTGAAATAAAACTGATTAATTTGTAAATAATGTTATTACTTTGAAGAAATTTTAAAATAAGACCTTCAGCAAATTGGTAAGAAAATAGTAGTTATTGAGTAATACTTATTAAAATTACCAAAGTTTTATAATTTTTGACAAGTCTTGATAGATCTTTAATAAAATTTGTTAGTACTTTGAATAAAAAAATTTTAAAAAAGTTACAACACAGTAGCAAATCGTAAAGAAACTAGTACTTATCAGTTAATTAAATTAACTAAGTTGTAAAATAATTGAAAAAATTTGTTAGATTTTTTAAAATTTTATAAGATTGTTAGGTAATTGTTCTAGGTACTTGTTGAATAAAAATTAATGTATTTTATCAACAGCTCATAGTTTTTAATCGTACAATTTCTCTTCATTCCTGGAAATAATCGTAAATATTTGGATTATTCAGAGAATTGTCAATAACAACATAAGTAATGGGTAACATAAATTTTTTAAATACTAATCAATTTTAGTTTTTAATTAAATTACAAATATAATAATAAAATCAAATAAATACTTGAATGTGAATCGAAAAATTTCTTAGAACTGAAATCTTATCGATATATTCTGATTAACCTTAAATCAATGAAAAAAGTAACAATTTTCCTAAGTATTTTATAAATTCAACCAACTCAATCCCCTTTAAAAAAAAATACTATAAATTCGACTCTCAACCAATCATTCCTCTTCAAATGTCATTTTTCACTCCATTATACCAACTATATTCATGATTTTTATAAAAGCCTATCAAGTAGATAATATTTACCTTTTGAATACCAATATTCATTCCAGTAAATTTCTTTAGAAATATTATAAATTCTCTCTTGACCAATCATTTTCCATCAAATAACAATATTTCCAGCCATATTCAATATTTTCATAAAAATTATAAAATTACCCATTAAGATAATATTTACCCTTTTAAATAACAATATTTTAACCAACTCACCCCCTTAAAAA
>AAA.454ESTABI.21
CATAAGAAAGAGAAAGCATGGCGTCTGCACCTAAAATACAGAAAACTGAAAGCAATGGAAAAGTTGACCAAGATCAAGTTTTAAATTCTTTAATTGAAAAAATTGATGAAGTTCAAAGTGATATTGACAAACTGAACGAGCAAGCTAGTGAAGAAATTTTAGAAGTAGAAAAGAAATTCAATCAAAAACGTCAACCATTATTTCAACAAAGAGCCAATTTAATCAAAACCATACCAAATTTTTGGATTAATGCTTTAAGCAATCATCCTCAATTGATGACACTAATCACCGAGCATGATGAAGAACTATTACAATCATTAACAAGTTTAGATGTTGAAGAATTCGACGATATCAAATCAGGATTCAAAATAATAATGACGTTTTCTTCTAATGAATACTTCACAAATACAACTATTACAAAGTCAATCCACGTTGGTGAATCTGAAATTAAGACAACTTGCGATACAGTTGATTGGAAAGATGGCAAAAATTTTGTCAAGTCATTAAATGAATCTTTAAACAAAGCTGCTGCTGGAAGTAAAGGTGGATCTAGTTCACCTATAAGTTTCATGCAATGGTTTACATCTGACATTGCCAATTCAATGGTAGAATTAGGAGAAGTCATTAAAGATGATTTGTGGCCAAATCCCCTACAATATTATTTAGCTGTTGAAGATGATGACGATGATGATGTTGCGGAAGATGAGGATCTAGAAGAGGAACCTGAGGACGGTTGTGATGACGATGAGTAACTGTAAACATTACTGCATTTTCCATTGTGAATGAATGTTGATTTCAAAGAAATCTGTATATTAATGTTTTTGTACGTTGACTTTAGTGAGAAAGTTTTATTAGTTTAAAAATAAATATGTCTGCAAATACTGTAAATTTTTTATTTCAATTTGGTGTTTTGATAATATCAAATTTGAGATAATTTTCAGTATTCTCATTCTGTCGATTTCATTGCTTGTGCATCATCGCTGGGATACATCCTAAAATGTAAATGAATTAAGCAATGAAATATTTATATGAATTTTGTATATAGAGTTTTTTAATATCTATTTTAATTGTAAGTTTTAGAAATTAATGATTGTAGCTTCATTAATGTGAATGTTTTCATTTTAAGTATAATTTATCAATGACTTTGTTTTCTTCGTGTAACTTAATTTATATAAATTTTTAAACAAAGCAAATTGTAATTAAATAAATATTGGATGTTTGTAGCTTTATTTATAAAATGAATTTTTCACAATTTATTATTTACAAATTATGCATAAAACAATGAAATTATAAAAACTTAATTTTATTAATTGAAATAACTTGGAGATGGTTGATAGGGCTACGTAATAATAGTTATTATGTTATGAACAATTGGAATGATCAGAATAATATTCATAATGACATTTTGTGTAGTCATATTTTTTTTTAAATTTAGACTTAGGTATCGTACTAATGGTGGGTTACAGGGTTTCGAATCTTGCTTAACTTTATGGTTGTCCCAGTAACGCCATACAAATGATTCTAGCTGCCACTTGGCACCCGTTGCTAGGCAACGTTGGTAATGTGTTCAAGTGGTGGATTGCCCGCAAAAAGTGAGTGCTATTGCTAATACTATAATTGCTCGGACAATCCTCGGGTTCACGAGCTGTCGATAGAAGACCTGTGCTCGCTTTAACATTATTTGGTCCCCTTGCGTTTTAGTTTCTATGTTTATCTATTTGTTTTGCCGACATTAGTTTACCATGAAATAAGTGTTATTGCTGATCTAACCTTTCTACAGTGCTACTTCAGCCTCAAGATGTTATAAAATAATAAAATGTACATGAAAACCACAATGTATGAATGATGTTTTATTTATCTAAAGATTAGAGGATTGTGATGGATTGGAAGATCGAGCGGCTCGGCGCTTAGCCCGCTCCTTACGCCCAGGTCGTCGACTGGCTGTGGACGGGGTGATTGGAGTAGTTGCGGGTGCCGATGGAGTAGATTTTGCTTCGCGATAGGCCAATTGAGCAGGGGCGAAGACTAGAGGGTAGGTCACCGCTGCTCCCTCCTGACAGGCGGATAACGCTACCTCTAACCCTCTGATTTGTGTCTTTAGGCCCTGCACTAACTGCTTTTCTTCTGCCCATCCCTTCTGGGCCGCAGCTAGCTTTTGGTATAATCGTTTGATTCGCGTGGGCTCGATCCATGTTGCTTTAATTCGCTGCGCTTCCCGTACTAATTGAATAAGTTGTTCGTGCAAGTTCTTATTAGTTTGCCTTGCCTGGGTTAGCTCATTCTGGAGTAACTGCATGAGATCCATCTCTGGAATAACAAGAGTTGAATTTCCCTGACGATTATTAATGATAATTGGGTTTAAACTCAAACAGATTTATGTAAAAATGAAGTAAACTATAATAATAAAAGAAAGAAGTGGCTTATAATACTAATATTCAAATTATTAACACAAGAGTCAATCGTCTGCAGGAATCGCTTGATCCCTTCTTCTGGTGAATAGCCAGGGATCACGAACACTGGCCTTTTGAGGTTCCGAACTGGCCTTGGTGATGGTGGGTATCTACTGGCTAACCGTCCTGCCACCAGATCATCTTGGACGTTGGCCAGGTGTGCTGTGGCCCTTGCCACATCTGCTTCGACTTGACGTTGGAGTTGGAGGAGGTCCTCCAGGAGCTCTTGGGCCTGAGTTAAGATATCCTGGGAAGGGTTAGGCTCGTCAAACGGCTTCCGGAACTGCCGCATGAATTCCTCCGGGGATATGTCTTCAGCCTGGTCATCTTCAGGCATGGAAGGGCATCGCTCTTGATACACCCGATTCCATGCCTGCCTCCATTGTTCCACTACATGGGCAGGGAGTTCGATCATAGCTCCGGTTGG
>AAA.454ESTABI.26
ATTCTCCGACCCTTTGGCAATTTCACAAACTGAGGAGTAATTTAACAAATCATTCAACTTATTTACATACACATCATGGTCAAGAATAACTATCCCATTTCCTTTGTCAAACTTACAGATATTTATATTTTTTTAGCTAAGTTTTTTAAAGTCATAAAATCCCTAATATTCTGCTTTTTGTTTTTATCGATATACTCCATCGTACTTGCACTTAACGAGCTCTTCACATAATTACCATTAATGCCTTTCATCGATCGGGCTATATGAAAATATAAACTTTCAATTTTTGCACACAATTTTGTTTCATCCAAGCGATTCTTAATACAGTGATTTGGACCAAATTTTAAAACACGCTCTTCATCATCATTCAACACTATTTTACTCAAATTTATCACAGTATTCTCCACACTAAATTTAGAAATCCCAAATATTTTTCTCAAATTAATCAATTTTTTAATATGAGCATCTCTTTAGATTTTATTTGCACAATCGAATTTTTGATACACCATTCTACACATACCTGTAAACAAAACTCATTCGTAGCATTATTTAACATTAATCCAATATTTGTTAGTTTTTTATCAATGGAAGTTCTCCTTATTTTCTCTGATTCCAACATTCTTCTTAACGTTCTTCTATGTATTAATTGGACATCTTTACTGGAAAGACAATCACTTAGTTTCATTTTAAAAATGAAAGAAGGAATCATCTTTTCTTCTAAACAAGTCTCAAGAAAACTAATGTCTAGTTCCTTTCTTTTGAGGAGTTATAAACCTTCATAAACCTTTTGAATATTGGAACAGCTGCAACATGATTTATAAATAAATAATTAAATAAATTTGGCAACGATTTAATTAAAAGATAACGCCAATAAAAAACTTTTCGTACGATATATTTCGATAGCATAACTATCATCTTCAGGTACTCAAAACCAACTAAAAATATTAAATTAACATTTAATTTAAACAAATTATTTTTTATTAATTTAATTTTGTAATAAATAAACACTTAAAAAATATTCAAATACTTTTAACTAATTTTAAAATGTTATTTATATAAATATTATAATTTTTTATCTATATTATAATTTTTTAAAAATAATGTAATTTAAAAATTCAATTATTTTAATAATACTTAAAAAAGTTTTTTTAAAAAACAATACATAAACATGATTTAACATACGTAAACTATTTAAAAACATTCAAAACATTCGTAGTCACAGCACTTTGCACATTAATCTTTGGATCCAATGACCTTATCAGCAATGCTTCACATATCACGCGTTCCCAATAATTATTAAAACTTTTCAACAAAATTCTAAAATCAGACATTCCTATTTCACTTTTACAGCCTCTATTGTGCTCACTAATATTGGTCAAACCCTTCAATCGACAATGCTCTAGAACTCGAGTACAGAGATGACGGGAAGTCTCTCCAATGTATGTGGCATTACACCCATTACATGTAAATTGATAAACGAGATCAGAACACAATCCAACCGGAGTTTTTGATTTATTAATAAACATATTGCGTACCTTACACGAATTAGAGACGATCTTATACTCTAAATTTCCCATCTGTTTACTTAACTTCCTCTTATAATTTGTAAAACCTTCAGAGTACGGCAATACTAACACATATTTAGGCTCAATTTTTTTATATCCATTTTTACTATTATTTAGATCAACACTCAATTCACACTCATTTGACAAATTACACTCAGACTTTCCAAAACATGGATCCTTAGGATTTTTAATCAATTTGTCAACAGTCTCTTTTATCATCAACAATAAAAATGATTTAGAATATCCATTCTTTATCAACAACTCAACCAATTTATCAACACTTTTTACCGAATTAGCAAAAGTAGAAGATAAAGACCATGAACGATAAATCAATCCTTTCACCATATTTCTCTTATACTTAAATTCACAAAAGCTTTCTGGAGAAGTATAAAGACCAGTATCAGTTGGTTTTCTATAAATCTCTGTCTCATAATGTTTATCTTTGCGTTGAATTAACAAATCCAAAAACGCAATCGATGACTTTCTCTCCGTTTCACATGTGAATACAATGTTCTTATGTAAACTGTTCATAAAATGCAAAAACGGTTCTACATGTTTCTGGTTTTCAAATACAAGAAAAATATCATCCACATACCTTTTATAAACAAAAGGTTTTTCAAATTGGAAGAAGCAATTTTCTTTTCCAAACTAGCCAAAAATATTGATGCCATCGTTGGTGCTAAAGGGGAACTCATAGCGACTCCATCTATTTGTTGATACCATTCATTATTGAAAAGAAAATTGACATTTGAAGTAGCAAATTCAAGAAGTTTACGAAATGCCCTTCTATTCATAATGTGATGTTCAGAATCATTTTCATCCCACAACGCACAACATAAGTCAATTGTATCAACCAGTGGTACATTCGTAAACAAACTACAAACATCAAACGAAACCATAACATCATTCATACTTCGTTTTGTAGCTTTGCAATACAAGAAGATGATAGTACCTGTGCTATCGAGATGTATCGTGCGAAAGGTTTTGTATTGGCGTTATCTTTTAAACATAATTATGTTGCTGTTATATGATTTCTTTGATGGTTTTAAGGCCACAAATATAACAGAATACATCACGGTGGTTCAAACCACTTCTTGGTGAAGTCGAGAAGCTA
>AAA.454ESTABI.27
CATACACATATTTAATTCCTATATAGAAAAACTCCGGAGAGAAGATTTTAAAAGTGGCGCTAGGTGCATGAACACAATAAACTCAAATTTAAACGTCACTCGTTTTTAAATTGTCTTTATCGTGATTGCTTTCTGAAAATAATCGTTAGCATTATTTTATAATTAAATTAATTTGGCAACGATTTAATTAAAAGATAACGCCAATAAAAAACTTTTCGTACGATATATTTCGATAGCATAACTATCATCTTCAGGTACTCAAAACCAACTAAAAATATTAAATTAACATTTAATTTAAACAAATTATTTTTTATTAATTTAATTTTGTAATAAATAAACACTTAAAAAATATTCAAATACTTTTAACTAATTTTAAAATGTTATTTATATAAATATTATAATTTTTTATCTATATTATAATTTTTTAAAAATAATGTAATTTAAAAATTCAATTATTTTAATAATACTTAAAAAAGTTTTTTTAAAAAACAATACATAAACATGATTTAACATACGTAAACTATTTAAAAACATTCAAAACATTCGTAGTCACAGCACTTTGCACATTAATCTTTGGATCCAATGACCTTATCAGCAATGCTTCACATATCACGCGTTCCCAATAATTATTAAAACTTTTCAACAAAATTCTAAAATCAGACATTCCTATTTCACTTTTACAGCCTCTATTGTGCTCACTAATATTGGTCAAACCCTTCAATCGACAATGCTCTAGAACTCGAGTACAGAGATGACGGGAAGTCTCTCCAATGTATGTGGCATTACACCCATTACATGTAAATTGATAAACGAGATCAGAACACAATCCAACCGGAGTTTTTGATTTATTAATAAACATATTGCGTACCTTACACGAATTAGAGACGATCTTATACTCTAAATTTCCCATCTGTTTACTTAACTTCCTCTTATAATTTGTAAAACCTTCAGAGTACGGCAATACTAACACATATTTAGGCTCAATTTTTTTATATCCATTTTTACTATTATTTAGATCAACACTCAATTCACACTCATTTGACAAATTACACTCAGACTTTCCAAAACATGGATCCTTAGGATTTTTAATCAATTTGTCAACAGTCTCTTTTATCATCAACAATAAAAATGATTTAGAATATCCATTCTTTATCAACAACTCAACCAATTTATCAACACTTTTTACCGAATTAGCAAAAGTAGAAGATAAAGACCATGAACGATAAATCAATCCTTTCACCATATTTCTCTTATACTTAAATTCACAAAAGCTTTCTGGAGAAGTATAAAGACCAGTATCAGTTGGTTTTCTATAAATCTCTGTCTCATAATGTTTATCTTTGCGTTGAATTAACAAATCCAAAAACGCAATCGATGACTTTCTCTCCGTTTCACATGTGAATACAATGTTCTTATGTAAACTGTTCATAAAATGCAAAAACGGTTCTACATGTTTCTGGTTTTCAAATACAAGAAAAATATCATCCACATACCTTTTATAAACAAAAGGTTTTTCAAATTGGAAGAAGCAATTTTCTTTTCCAAACTAGCCAAAAATATTGATGCCATCGTTGGTGCTAAAGGGGAACTCATAGCGACTCCATCTATTTGTTGATACCATTCATTATTGAAAAGAAAATTGACATTTGAAGTAGCAAATTCAAGAAGTTTACGAAATGCCCTTCTATTCATAATGTGATGTTCAGAATCATTTTCATCCCACAACGCACAACATAAGTCAATTGTATCAACCAGTGGTACATTCGTAAACAAACTACAAACATCAAACGAAACCATAACATCATTCATACTTCGTTTTGTAGCTTTGCAATACAAGAAGATGATAGTACCTGTGCTATCGAGATGTATCGTGCGAAAGGTTTTGTATTGGCGTTATCTTTTAAACATAATTATGTTGCTGTTATATGATTTCTTTGATGGTTTTAAGGCCACAAATATAACAGAATACATCACGGTGGTTCAAACCACTTCTTGGTGAAGTCGAGAAGCTA
>AAA.454ESTABI.30
AAGAAATGTAATACTTATTTGAAAGTTACTTGTGTTTCCATATTTTAATATACATATTTTTGAATTATTAATTAAATATTTATTTTATATACAACTCATTTTAATACATATTTTTATATAATTTTGAAATATTCTTAAATTGTAATAATTTTTATCAATTTTGTGTACAATTTTACGATTGTAAGTAACTGAATTTCTAAAGAATTACTATATTTATCTAGGTGAAAATGGATTCCCTTTTGATGGAAATTGAAATGGCAGATCCAGAGAAATATGACAAATTTATTAATAAACTTGTGAAAGTAGTAACATTTAAAAAGACTATCCATATAGGATATTTTTACTCTATTGATCCAGTTTCAAAATCAGTTATAATCATGACTTATAATTCTTTGAAGTTAAATAAGATTGTAATTATACCAGGGACTTCTATAGATAAAATCGAAGTAACCATTTCATTAATAATATAATATTTTGTAGATTTTAGATGACATAGTTAATGAAGATATTGTTTCAAAACATAACTATTTATTTAGCAAAACTAATGAATGTGATAGCAAAATGATTAAAGAAAATTTGGCGAGGACTATAGAAAAACTAACAATTAATCGAATTGATTATGTTTATGATGAAGAAGAAAACGTTATTAAAGTCGGAAATGCACTGAAAATTGAATCGCCATTTACAATGGAATTTTGTTTCAGTGATAATTCAATTGTTTTGGATAAAATAAAATCTATTCTC
>AAA.454ESTABI.32
AAGAAATGTAATACTTATTTGAAAGTTACTTGTGTTTCCATATTTTAATATACATATTTTTGAATTATTAATTAAATATTTATTTTATATACAACTCATTTTAATACATATTTTTATATAATTTTGAAATATTCTTAAATTGTAATAATTTTTATCAATTTTGTGTACAATTTTACGATTGTAAGTAACTGAATTTCTAAAGAATTACTATATTTATCTAGGTGAAAATGGATTCCCTTTTGATGGAAATTGAAATGGCAGATCCAGAGAAATATGACAAATTTATTAATAAACTTGTGAAAGTAGTAACATTTAAAAAGACTATCCATATAGGATATTTTTACTCTATTGATCCAGTTTCAAAATCAGTTATAATCATGACTTATAATTCTTTGAAGTTAAATAAGATTGTAATTATACCAGGGACTTCTATAGATAAAATCGAAATTTTAGATGACATAGTTAATGAAGATATTGTTTCAAAACATAACTATTTATTTAGCAAAACTAATGAATGTGATAGCAAAATGATTAAAGAAAATTTGGCGAGGACTATAGAAAAACTAACAATTAATCGAATTGATTATGTTTATGATGAAGAAGAAAACGTTATTAAAGTCGGAAATGCACTGAAAATTGAATCGCCATTTACAATGGAATTTTGTTTCAGTGATAATTCAATTGTTTTGGATAAAATAAAATCTATTCTC
>AAA.454ESTABI.44
CTTACACTATCAGATTTTTTGCCGTTGATTTCGGGGATAATAAGTTCCCCACATAATTACATCTATTTCCGAAGAGAATTTATCTTTAATTTTGTTGGACTTGTCAGTGAATTTAAATAGGAATGTATTGTCGATCTGACTCCAAGCGTGCTTTTAAACAACAGTAATGAACTCCAAACGATATAAACTTTATTGATTAATACACTTTATCTCCACTTTAAAATGACACAACGAATTATCTATCAATCACAATTTGGTGCTTATTACGACCCTTCGGGAAGAATAGCACTTTTCGGATCAATTGGATTTCACAATCACTTGACTACCGTGACGGGTTTCTGAGATCGGTAACTCTGATTTAGTTGCTTTGCTTTGACTTCACTTTATTACCTTTTCACAATTTCGGTTTTGTCTCTTTTCAACTTTCTTTATTATTTTTTCGTCTTAATTTCTGTTTCAAACTTCTCTTTTCCTTTGTAGAGCTTTGAAAGCTTTTTACCTACCCTTAGATTGACTTTTTGTTCTTCTG
>AAA.454ESTABI.51
ATAGCTGCCGATAGGAGGACTTACGCTCTTCTTTGAACGCACGATAAAACCCTTCGTTCCGCGATATTACATTCCTTTCCGAACGGAAAACCGTAAAAAATTTTGTCCCAGCGCGCCCGTAACCTTCATCCCCGATGCTCCCGCTTTCACTCAATAAGAAGAATCATGAAATCAACAACATTTATTAAGAAGGAAAAATTGAAGCAAGCGAAAAAATGAACAGTTCTCGCGTTTGTCAGCGTACGAGCAATTACCAGTAAACTTAGGACTCTGGCGGTTAGTCTTCTTCCGCGTCCATATCCGTCGGGAGGCATCTCCGTTTAGGCGGTCGGTACGATGGAGGATGGCCTCGAGGATCCTCGTCTCTCCGCGAAGATGGTCCAGCCATCTCACCACCGGGGCCAACGTTGGGAACCTTCCCGTGAGAACAGCGATCTCATCGAAATCCAACTCAAGATCGCTTAACGCCTGCATCAACGGGTGAGCTTCATTATCCTCATCCACCAGGTTGATATGTATGGAAGCTGGGGGAGAGGAGAATAAGATTCGCGGAGCATATCGGATATCCGGGTCCATCCCCGAGTTTTCGAACTCTTGGTAAGGGGGTGGTAAGATCGTCTAATTGGCCCACCCCTTCTATTGACTGAGCTTCCCCGGAGACGGGCTTCTTCTTGTCGGCGACGATCCCGACGTCGCTTATTTCGATTTGGCCGATGACGGGCCGTAGGGGCAGAAGAGTTAGCCCGGGTTTTCCACGGTTCCGGGAGAGGTGGTAACTGTGTGAGACTCACGCTCGGAGTAGGAGTGCTTGTTGTCGGGTTGGATTGATCTTCGTGCTGGGGAGGTGGTGAGCAGGGACGATATCAAGCTGCTCTGCCCGAATATTCCCAGGGACCCGAATTCGGAGCTCGGTATCCGAGTAGGCCTGGTGCAGCGCCACCGACTGTTCGCGGATCAGTAGACGCTGGGCGCGTGACTCGACGATTAATTCGTCACGCGCCTGGGTGAGACGTGAGATCTTTTGCCTGAGCTCCCTGACGACTTCTGGTGGAGCCCAGGTCCCTTTGATCCTTTTGTGTTTACTCTGGAGATCTCTATACTGTATCTTGAGGTCTTCGTATTTGTGGCGGATTGCCACGATTGAAGGGGGCAGGCGAGGAATCCTCA
>AAA.454ESTABI.52
ATAGCTGCCGATAGGAGGACTTACGCTCTTCTTTGAACGCACGATAAAACCCTTCGTTCCGCGATATTACATTCCTTTCCGAACGGAAAACCGTAAAAAATTTTGTCCCAGCGCGCCCGTAACCTTCATCCCCGATGCTCCCGCTTTCACTCAATAAGAAGAATCATGAAATCAACAACATTTATTAAGAAGGAAAAATTGAAGCAAGCGAAAAAATGAACAGTTCTCGCGTTTGTCAGCGTACGAGCAATTACCAGTAAACTTAGGACTCTGGCGGTTAGTCTTCTTCCGCGTCCATATCCGTCGGGAGGCATCTCCGTTTAGGCGGTCGGTACGATGGAGGATGGCCTCGAGGATCCTCGTCTCTCCGCGAAGATGGTCCAGCCATCTCACCACCGGGGCCAACGTTGGGAACCTTCCCGTGAGAACAGCGATCTCATCGAAATCCAACTCAAGATCGCTTAACGCCTGCATCAACGGGTGAGCTTCATTATCCTCATCCACCAGGTTGATATGTATGGAAGCTGGGGGAGAGGAGAATAAGATTCGCGGAGCATATCGGATATCCGGGTCCATCCCCGAGTTTTCGAACTCTTGGTAAGGGGGTGGTAAGATCGTCTAATTGGCCCACCCCTTCTATTGACTGAGCTTCCCCGGAGACGGGCTTCTTCTTGTCGGCGACGATCCCGACGTCGCTTATTTCGATTTGGCCGATGACGGGCCGTAGGGGCAGAAGAGTTAGCCCGGGTTTTCCACGGTTCCGGGAGAGGTGGTAACTGTGTGAGACTCACGCTCGGAGTAGGAGTGCTTGTTGTCGGGTTGGATTGATCTTCGTGCTGGGGAGGTGGTGAGCAGGGACGATATCAAGCTGCTCTGCCCGAATATTCCCAGGGACCCGAATTCGGAGCTCGGTATCCGAGTAGGCCTGGTGCAGCGCCACCGACTGTTCGCGGATCAGTAGACGCTGGGCGCGTGACTCGACGATTAATTCGTCACGCGCCTGGGTGAGACGTGAGATCTTTTGCCTGAGCTCCCTGACGACTTCTGGTGGAGCCCAGGTCCCCTTTACTCTATCGTGTTTCGCCTGGTGCTGGATTTTGAGATCCTCGTATTTGTGGCGGATTGCCACGATTGACAGGGGCAGGCGAGGGATCCTTGCTGAGTTGATCGTGCTGTCACTGGTTGCCATTCTGATAA
>AAA.454ESTABI.95
GTATATTAAAGTAAATTTAGATAAATTAAAGTACATTAGAATACATTTAAGTATATTAGAGTAAATTAAGGTTCCTCAAGTAAATTAAGATACATTAGAGTACATTAAGGTAAATTAAAGTAAATTAAAGGGTCGAAAGTCAATTTAAGTACATTGGGGTACATTTAAGTAAATTAAGGTTCATAAAGTAAATTAAGGTACATCAGAGTAATTTAAAGTACGTTAGAATAAATTTAAGTAAATTAAGGTTCTTAAAGTAATTTAAGGTGCCTAGAGTAAAGTATGGTAAGTTAGGTAAGAATTTTTTAAAATTAAATAGAGAGTCAACAGTTAAGTTACATAAGGGTAATTTTTAAAGCTGAAAATTTTAAAAGCAGTTATAGTAGGCAAATTACATAAGGTAAGAATTTTTAAAAGTAAACAGAGGGTCAAAAGGTAAATTACATAAGGTAAGAATTTTTAAAGTTAAAGAGTCGACAATATTGCATGATAAAATTTATTAAATAAAATTTTTAGTATAGTTTTATCGATCAATTTTTATACATATTTTTAAATGATAAAATTTTTAACATAATTTTACAATGAAATTTTTTATACATGATTTTTAAAGATGAAATTTTTAGGATAATTTTACAATGAAATTTTTTATACATGATTTTTAAATAGAATTTTTAGTATAATTTTATCGATGAATTTTTTATATATAATTTTTAAAGATGAAATTTTTAGGATAATTTTACAATGAAATTTTTACACATGTTTTTAATTGAAAAAATTTTTAATGTAATCTTACAATCAAATTTTTAGTATAATTTTTACTATTACTTTTTTATACATGTTGATAACGATCAAATTTTCAAAGAAATTTTTCAAAAAC
>AAA.454ESTABI.96
GCATAAAATTAAAATCGGCTCAAATCGCCTAAGATAGTCAGAGTGGGTATTTTCATTCACAAAATTTTTTTTAATCACACTATAGTCAGGGGGTATTTTTGAAAAAGACTAAAATAAAATGGCCTGAAATCGCCTAACGATAAAAAAAAGCATAAAATTAAAATTGGCTCAAATCGCCTAAGATGAAAACACTATAGTCAGGGATATTTTTAACTCGTAATAAAAACAATGCAATATTTGGTCTCAATACTTTCTATAGGTAAATATAGGCATAAAATAAAAATGGCTTGAATCGCCTACTGATAAAAAATTGACAGGGGTATTTTATAGGCTTGTTAAAAAACACTTGAATATTTGTTCACACAATTTTCATAGGCAAATTTAGGCTCTAGATAAAAATAATTTAAAATACCTAAAGTAAATTAAGATAAATTAAAGTACATTAGGATACATTAGAGTATATTAAAGTAAATTAAGGTAAATTAAAGGTCTAAAGTAAATTAAGGTTCATAAAGTAAATTAAGGTACATCAGAGTAATTTAAAGTACGTTAGAATAAATTTAAGTAAATTAAGGTTCTTAAAGTAATTTAAGGTGCCTAGAGTAAAGTATGGTAAGTTAGGTAAGAATTTTTTAAAATTAAATAGAGAGTCAACAGTTAAGTTACATAAGGGTAATTTTTAAAGCTGAAAATTTTAAAAGCAGTTATAGTAGGCAAATTACATAAGGTAAGAATTTTTAAAAGTAAACAGTCGACAATATTGCATGATAAAATTTATTAAATAAAATTTTTAGTATAGTTTTATCGATCAATTTTTATACATATTTTTAAATGATAAAATTTTTAACATAATTTTACAATGAAATTTTTTATACATGATTTTTAAAGATGAAATTTTTAGGATAATTTTACAATGAAATTTTTTATACATGATTTTTAAATAGAATTTTTAGTATAATTTTATCGATGAATTTTTTATATATAATTTTTAAAGATGAAATTTTTAGGATAATTTTACAATGAAATTTTTACACATGTTTTTAATTGAAAAAATTTTTAATGTAATCTTACAATCAAATTTTTAGTATAATTTTTACTATTACTTTTTTATACATGTTGATAACGATCAAATTTTCAAAGAAATTTTTCAAAAAC
>AAA.454ESTABI.97
GTATATTAAAGTAAATTTAGATAAATTAAAGTACATTAGAATACATTTAAGTATATTAGAGTAAATTAAGGTTCCTCAAGTAAATTAAGATACATTAGAGTACATTAAGGTAAATTAAAGTAAATTAAAGGGTCGAAAGTCAATTTAAGTACATTGGGGTACATTTAAGTAAATTAAGGTTCATAAAGTAAATTAAGGTACATCAGAGTAATTTAAAGTACGTTAGAATAAATTTAAGTAAATTAAGGTTCTTAAAGTAATTTAAGGTGCCTAGAGTAAAGTATGGTAAGTTAGGTAAGAATTTTTTAAAATTAAATAGAGAGTCAACAGTTAAGTTACATAAGGGTAATTTTTAAAGCTGAAAATTTTAAAAGCAGTTATAGTAGGCAAATTACATAAGGTAAGAATTTTTAAAAGTAAACAGTCGACAATATTGCATGATAAAATTTATTAAATAAAATTTTTAGTATAGTTTTATCGATCAATTTTTATACATATTTTTAAATGATAAAATTTTTAACATAATTTTACAATGAAATTTTTTATACATGATTTTTAAAGATGAAATTTTTAGGATAATTTTACAATGAAATTTTTTATACATGATTTTTAAATAGAATTTTTAGTATAATTTTATCGATGAATTTTTTATATATAATTTTTAAAGATGAAATTTTTAGGATAATTTTACAATGAAATTTTTACACATGTTTTTAATTGAAAAAATTTTTAATGTAATCTTACAATCAAATTTTTAGTATAATTTTTACTATTACTTTTTTATACATGTTGATAACGATCAAATTTTCAAAGAAATTTTTCAAAAAC
>AAA.454ESTABI.107
AACACAACCCATAATAAAACATGAATGCAAACTTTTAACATGTAGCAATCAGAAGTTGAAAAAACCAATATAATAAATTAATTTTATAGACATTTTTGAGATAATTTTAGAAAGAAAAATGGCCGAAAAAATTTTTAATTTAAATTTTGAGGTTTTTGCTAGGAAATTTCGAGTAAATGAGGATGTATCTTCATAAGATTTATCCTTAAAACTAAAATTAATTTAATATTTCAGACATTTCTGTCGAAAAAAAAGCAAAACCTGAAATCCAAAAAAAGCATAAATTGTAAATTATTTTAAGTTTTAAAAAATAATCATAAACAAAATTATTTGTGTACATAATCGATTATTTTTTCAAAATATGTATAAAAATACAATTATTTAATGCAAATAATAATTTTTATAACTTCAAAAATAATTTAACTCACATTTTTTGAATAATATCCGAAAAAAATACATATTTTTGGAGATTAGTTATTGTTACTTAAAATTTCCTAAATATTATTTATAATAATATATATGAAATAGTTGATCAAAGTTATATTTAAGAGCTTGAATTATGATCATATTTCCTTATGAAATCATAATTCAACTCTTAAAATTTAACTTTAAGTTATATAACTATATAAAAAACAACTTACTTAGCAGCCATTTAAAAAATGGCTGAAATCCATTCATTTTTTCAAAAAATAAATTCCGCCAAGTTGATTTATGTATCAACTTGAATTATAGCGGAATTTATCTCAGTGACAGCTGGTGTAGACAGGCACACACAATGATATTGATTGATTAAGAAAGAGAAAAAAACCAACCAATCAGATTCTTGCTACTCATCCTCAAATTTAAAGAAACCAAATCAGTCAGTTCAATTTATCTAATTATTTTGTTTTACCTGGGATTAATTGTGGAAACTTGCTCGCGGCTTGGACAAGGATTCCAATATTCAGTTCCGGAATTTTTAATTAATATTTTTAAAATCGGTTTTCACTATTTGAAATCTGATATAATATT
>AAA.454ESTABI.118
ACAATAATCAAATACAAAATTTTATTCAAAAAAGATAATGTTTCTTGCTAACTACCCAGTAACTAAACAACCAAGTGATTTACTGATAGAGGCATTAATGGCGTGAAAAGAGTGAAGAAGATTTTATTAATAAATTTGTATTATTACTTGTATTTATTGTTATTGCTTAACTTTTATTTAAAGTTTGTTGGTAAGTAACCAAATATTTATTTGTTCAGTAACTAGTTATCGGTTACCTAATATGTATACAAGTAGATCGGAATGAAGTTCCCAACCGGAAAACCTCAACATGTAGTGGATAGAAGTGGAAAATATCCAATCTTATTCTTCAAGAGCGGAAAATGCAGATAATGGGTTGCAAGAGACCATTACAGGAAGGAGATCTCAAATATCAGATTCAAGATTTACAAATTCAATCATTATCTTTGAATATTGACATGGGTTGTCGAATCAACTTGTATGATTTGTCTACCAAAAACAGAAAACATTTACGAACCGGAACTGTTTCCTGCATTAAGACTTGTCAAGTATAATCCACTTTGTGTGAATGTATTTGCAAGCGGAAAAGTCGTTGTCATGGGGATAAAAACACTGGAATACAACAGTCTAGTACAAGAAATATTTAATTTTATAAAACTTTTAATTAATAATCTTAATACCGACGAAGAAATACTAGATTATTTATTAAGCACTGATTGTGTTTAAAAAGATACAATTCTGACGATTGTAAAAATTAAAAATGATCGACGAGCAAGAAGCATACGTATTCGAAACAATTCTGATGAAGATGGAAGAACTTTTTCCGAATATGAAAAACAAACTTTCCTATTGTGCTCCTGAATATTTGGCTACACGGATCTATCAAATGACAGGAATCAACATCGAAGAAATTGTACGGATGCACTACGAATCAGTTCAAGGATCTGGTTTGAAATGTTTAGATGACTGATTGTTTGTGCAGATCCCTCAATGTTGACTTGTCCATTTAGATGCAGATGCTGCAGGGACTACAAGAAAGAAGTTCTACATATTTTGTTGGCTGAACTAAGAAGAGCTTATTATAAGATGATTTGTGACGATGTAAATTAAATAAATTTTTAATTTGATCTTTTTACGATGTTTATTTTTATGTGTTTATTTGTTGAGAATCAATTTTTATTAAGTATTTACTATGTTGTATTAATGTTGATATTATACAT
>AAA.454ESTABI.119
ACAATAATCAAATACAAAATTTTATTCAAAAAAGATAATGTTTCTTGCTAACTACCCAGTAACTAAACAACCAAGTGATTTACTGATAGAGGCATTAATGGCGTGAAAAGAGTGAAGAAGATTTTATTAATAAATTTGTATTATTACTTGTATTTATTGTTATTGCTTAACTTTTATTTAAAGTTTGTTGGTAAGTAACCAAATATTTATTTGTTCAGTAACTAGTTATCGGTTACCTAATATGTATACAAGTAGATCGGAATGAAGTTCCCAACCGGAAAACCTCAACATGTAGTGGATAGAAGTGGAAAATATCCAATCTTATTCTTCAAGAGCGGAAAATGCAGATAATGGGTTGCAAGAGACCATTACAGGAAGGAGATCTCAAATATCAGATTCAAGATTTACAAATTCAATCATTATCTTTGAATATTGACATGGGTTGTCGAATCAACTTGTATGATTTGTCTACCAAAAACAGAAAACATTTACGAACCGGAACTGTTTCCTGCATTAAGACTTGTCAAGTATAATCCACTTTGTGTGAATGTATTTGCAAGCGGAAAAGTCGTTGTCATGGGGATAAAAACACTGCAATACAACAGTCTAGTACAAGAAATATTTAATTTTATAAAACCAAAAATTAATAATCTTAATACCGACGAAGAAATACTAGATTATTTATTAAGCACTGATTGTGTTTAAAAAGATTCAATTCTGACGATTGTAAAAATTAAAAATGATCGACGAGCAAGAAGCATACGTATTCGAAACAATTCTGATGAAGATGGAAGAACTTTTTCCGAATATGAAAAACAAACTTTCCTATTGTGCTCCTGAATATTTGGCTACACGGATCTATCAAATGACAGGAATCAACATCGAAGAAATTGTACGGATGCACTACGAATCAGTTCAAGGATCTGGTTTGAAATGTTTAGATGACTGATTGTTTGTGCAGATCCCTCAATGTTGACTTGTCCATTTAGATGCAGATGCTGCAGGGACTACAAGAAAGAAGTTCTACATATTTTGTTGGCTGAACTAAGAAGAGCTTATTATAAGCAGATTTGTGATGATTTAAATTAAATAAATTTTGATCTTTTTACGTGTTTATTTAATGTGTTGAGAATTAGTTATTTATAAAGATTTTAATTGATTGAATTATTATTATTATTAATATGTTAACACTAAATTTCTTTGAAAATTTTGATCGTTATCAACATGTATAAAAAACTCATTGTAAAATTATAATAAAAATTTGTCTTAGAAATCATGTTAAAAATTTCATCTTTAAAAAATCATATATAAGAATTTCTTTGAAAAATTACATTATAAAATTTACTTTATAATTTTACTTTAAAAATTATATTTTAAATTATTTATTTAAAATTATACTAAAAATTTCATCTTTAAAAATCATATATGTAAAAGTATAGTTTAAACTCTATTTTAAAATTTATATTGAAAAAAATTTAACTGAAAATAATAATTACGTATAAAATTAAAAAAGTTTAACAGTAAAATAATAAG
>AAA.454ESTABI.120
CTTCTTTACTTTGGATTTGGTTTTACGAATTAACTTTTTTGGGTTGAATTTTATTTTTGACAAGTACTTTTTTAAATGACATGATTGATAATCATTTATTTGTTTTCAATTTTGTTTATAAATCGTAACCCCTTTTTCATTAAAAATATCTGTTCGGATACGTAAATCGTCACTACATTGTTGTGTAAAGTCAAAGAATAAATATCCATGGGGAACGCTTGTAGCATCTTGGAATGATTCAATTAAAAATTTTCTATTGTTTGGATAAGCTTGCCTGGCTAAGAAATCGATAATCGTTTGATCGCGAGGATTTTTGAAAATAACTAGGTATTGAACATTTAAATTACGAGTTCGATGACTTCCTCCTTGATGAAATAAATTTTGAGTTATGAAAATAACAGTAACTCCACAATGTCTACTGATTTTTGTGAACAAGTTATTGAAATCTTTTTCCTTATTTGCTTCTTGATACAAATCATCTATAATTATTACATCGCCTCGACGTAACCTAGACGACCAGTTTTTATCAAATCCCTTAACTATTGTCATTTTCAATTTACAAAACTGATTTTGTGTCAATCCATGTTCTTCGTCTGCACCCCTATGCCAATATATTTTATTGAATTTTGATTTGAACATGTTTGACTGCAATAAATTACATACAAATAAAGTTTTTCCGCTCCCACTAGGTCCTACAATTTGATATACTGCATCATTTCTTAATTCCATTTAATTTAATTTAATTTGTTTATAATTTGATAGATAGCTGAAAATGATTAGTAATATTAATTATAGAGGAAGATGTGAAGTAACCGGAATGAAGTTCCCAACCGGAAAACCTCAACATGTAGTGGATAGAAGTGGAAAATATCCAATCTTATTCTTCAAGAGCGGAAAATGCAGATAATGGGTTGCAAGAGACCATTACAGGAAGGAGATCTCAAATATCAGATTCAAGATTTACAAATTCAATCATTATCTTTGAATATTGACATGGGTTGTCGAATCAACTTGTATGATTTGTCTACCAAAAACAGAAAACATTTACGAACCGGAACTGTTTCCTGCATTAAGACTTGTCAAGTATAATCCACTTTGTGTGAATGTATTTGCAAGCGGAAAAGTCGTTGTCATGGGGATAAAAACACTGGAATACAACAGTCTAGTACAAGAAATATTTAATTTTATAAAACTTTTAATTAATAATCTTAATACCGACGAAGAAATACTAGATTATTTATTAAGCACTGATTGTGTTTAAAAAGATACAATTCTGACGATTGTAAAAATTAAAAATGATCGACGAGCAAGAAGCATACGTATTCGAAACAATTCTGATGAAGATGGAAGAACTTTTTCCGAATATGAAAAACAAACTTTCCTATTGTGCTCCTGAATATTTGGCTACACGGATCTATCAAATGACAGGAATCAACATCGAAGAAATTGTACGGATGCACTACGAATCAGTTCAAGGATCTGGTTTGAAATGTTTAGATGACTGATTGTTTGTGCAGATCCCTCAATGTTGACTTGTCCATTTAGATGCAGATGCTGCAGGGACTACAAGAAAGAAGTTCTACATATTTTGTTGGCTGAACTAAGAAGAGCTTATTATAAGATGATTTGTGACGATGTAAATTAAATAAATTTTTAATTTGATCTTTTTACGATGTTTATTTTTATGTGTTTATTTGTTGAGAATCAATTTTTATTAAGTATTTACTATGTTGTATTAATGTTGATATTATACAT
>AAA.454ESTABI.121
CTTCTTTACTTTGGATTTGGTTTTACGAATTAACTTTTTTGGGTTGAATTTTATTTTTGACAAGTACTTTTTTAAATGACATGATTGATAATCATTTATTTGTTTTCAATTTTGTTTATAAATCGTAACCCCTTTTTCATTAAAAATATCTGTTCGGATACGTAAATCGTCACTACATTGTTGTGTAAAGTCAAAGAATAAATATCCATGGGGAACGCTTGTAGCATCTTGGAATGATTCAATTAAAAATTTTCTATTGTTTGGATAAGCTTGCCTGGCTAAGAAATCGATAATCGTTTGATCGCGAGGATTTTTGAAAATAACTAGGTATTGAACATTTAAATTACGAGTTCGATGACTTCCTCCTTGATGAAATAAATTTTGAGTTATGAAAATAACAGTAACTCCACAATGTCTACTGATTTTTGTGAACAAGTTATTGAAATCTTTTTCCTTATTTGCTTCTTGATACAAATCATCTATAATTATTACATCGCCTCGACGTAACCTAGACGACCAGTTTTTATCAAATCCCTTAACTATTGTCATTTTCAATTTACAAAACTGATTTTGTGTCAATCCATGTTCTTCGTCTGCACCCCTATGCCAATATATTTTATTGAATTTTGATTTGAACATGTTTGACTGCAATAAATTACATACAAATAAAGTTTTTCCGCTCCCACTAGGTCCTACAATTTGATATACTGCATCATTTCTTAATTCCATTTAATTTAATTTAATTTGTTTATAATTTGATAGATAGCTGAAAATGATTAGTAATATTAATTATAGAGGAAGATGTGAAGTAACCGGAATGAAGTTCCCAACCGGAAAACCTCAACATGTAGTGGATAGAAGTGGAAAATATCCAATCTTATTCTTCAAGAGCGGAAAATGCAGATAATGGGTTGCAAGAGACCATTACAGGAAGGAGATCTCAAATATCAGATTCAAGATTTACAAATTCAATCATTATCTTTGAATATTGACATGGGTTGTCGAATCAACTTGTATGATTTGTCTACCAAAAACAGAAAACATTTACGAACCGGAACTGTTTCCTGCATTAAGACTTGTCAAGTATAATCCACTTTGTGTGAATGTATTTGCAAGCGGAAAAGTCGTTGTCATGGGGATAAAAACACTGCAATACAACAGTCTAGTACAAGAAATATTTAATTTTATAAAACCAAAAATTAATAATCTTAATACCGACGAAGAAATACTAGATTATTTATTAAGCACTGATTGTGTTTAAAAAGATTCAATTCTGACGATTGTAAAAATTAAAAATGATCGACGAGCAAGAAGCATACGTATTCGAAACAATTCTGATGAAGATGGAAGAACTTTTTCCGAATATGAAAAACAAACTTTCCTATTGTGCTCCTGAATATTTGGCTACACGGATCTATCAAATGACAGGAATCAACATCGAAGAAATTGTACGGATGCACTACGAATCAGTTCAAGGATCTGGTTTGAAATGTTTAGATGACTGATTGTTTGTGCAGATCCCTCAATGTTGACTTGTCCATTTAGATGCAGATGCTGCAGGGACTACAAGAAAGAAGTTCTACATATTTTGTTGGCTGAACTAAGAAGAGCTTATTATAAGCAGATTTGTGATGATTTAAATTAAATAAATTTTGATCTTTTTACGTGTTTATTTAATGTGTTGAGAATTAGTTATTTATAAAGATTTTAATTGATTGAATTATTATTATTATTAATATGTTAACACTAAATTTCTTTGAAAATTTTGATCGTTATCAACATGTATAAAAAACTCATTGTAAAATTATAATAAAAATTTGTCTTAGAAATCATGTTAAAAATTTCATCTTTAAAAAATCATATATAAGAATTTCTTTGAAAAATTACATTATAAAATTTACTTTATAATTTTACTTTAAAAATTATATTTTAAATTATTTATTTAAAATTATACTAAAAATTTCATCTTTAAAAATCATATATGTAAAAGTATAGTTTAAACTCTATTTTAAAATTTATATTGAAAAAAATTTAACTGAAAATAATAATTACGTATAAAATTAAAAAAGTTTAACAGTAAAATAATAAG
>AAA.454ESTABI.135
ACGCTCATTTAATTAGCTTTATAATTTATTATTAAAGTACAATCCGTTTAATGTCCTCTGATCTATAATATTATTATTGTTATTCTCTTCAATTAATATTTATGAATTTTAAAATGAAAAGCTGCTACTTCTCTGTTAGGGATCTCGCTAGCAAAACTAATCTAAGTTCATAAATTGAATAACAAAATGTTATTGATTGATTATATACGATATCAGGAATAGGGATGCCAGATTTTCGAAAAATCATATCGGGAAATTCCCGACGAAACCAGAAGGTCGAAAAAGCATATCGGGAATAAAAAACAAAAAAAATCAATCATATTTTGTTGAAAAAATATAAATTCATTCATATTTATTATATGCATTTATAAATAAAATATAATTGAAAAAATAACAAAAAAATAAGTAAGATAGAAATATAATTTCTCTATTTTTCTTAGTTTCGTTTAATTTTATGGTTTTTTTAAAAAAAAATCCTTTCAAGATGGGTACAACCTATTCAAAATCTAAAACTGTTCAATATCGGGAGTTACGGTTCATATATCGGGAGACGGGAATATGCGTTCCATATCGGGAGACTCCCGACGAAATCGGGAGGTCTGGCAAGCCTGATCTGGAATGAATTAAAATATTAGTTCTAAAATGTGATTCTAAAGCTG
>AAA.454ESTABI.136
ACGCTCATTTAATTAGCTTTATAATTTATTATTAAAGTACAATCCGTTTAATGTCCTCTGATCTATAATATTATTATTGTTATTCTCTTCAATTAATATTTATGAATTTTAAAATGAAAAGCTGCTACTTCTCTGTTAGGGATCTCGCTAGCAAAACTAATCTAAGTTCATAAATTGAATAACAAAATGTTATTGATTGATTATATACGATATCAGGAATAGGGATGCCAGATTTTCGAAAAATCATATCGGGAAATTCGGACGAAACCAGAAGGTCGAAAAAGCATATCGGGAATAAAAAACAAAAAAAATCAATCATATTTTGTTGAAAAAATATAAATTCATTCATATTTATTATATGCATTTATAAATAAAATATATTATTCACAGAGTATTCATTTAGACGCATAATATAAGTGATTTGAAAAATATATGAAATAAAAATACTGGATCAGTTTGTAATTTTTCCGCATTGATATTTCCAAACTTTTGTAAAGCAAATCTAAGTCGTCGCTGATTCCAAGCACCAACTTCATCGTAATTAGGTTCAGCTATTCCAAAAAATGATAATG
>AAA.454ESTABI.152
GTAGTTGTACGCGTCACAGATATATAGATTGTATATATATATTTATTTTGTTAGTAAATAATATGCAATAATGCTCGCTGAGTGTGCATGTCTCATTGACGGTATAATTGTGTTAAATTCCTTTAAAATGATATTATATATTTCTGAGAAATATTTATCATTAGGAAAGATATAAATCAGAATCCCAATTCTTGAATGAGATTTACAAACGAAGTGGAAAGAAATTCGACAATTTTAAAGAGTGCATTGATTATATTAAAAATCCAATCGACTCTTCGAGTCAAATTAGGGGAGATCTCAATAGAGAGTGGTGTTTTGCAAGAAGTGGTAATAATGAAATGGTTAAAGAACTTAGAAAAGAAATTGAAATTTTGGAGGATGAAAAATATGCGGCAGAAACGAAAGCAAAAAGCGAAACGAAGAAACTAAAGAAAGAATTGAAAGATAAGAATGAAGAAAATCTGGAGTTGATTGAAGAAGTTTCAGAATTGCGAAAGAAATCAAAAGATACCAAGACTAAGGCTCAAGTAAAAGAATTGCGAAATATAATAGAAGATTTAAAAGGCGAGGTAGAGGCCAAATGCGATGAAATAGAATCCAAAAACAATAAATTGAAAGAAATGGAGATGGAAAGTAAAAAGCAGCTCAAGAAAATTGAAGAATTACAAAAGGAAAAAAATAATTTAAGAGTAAAAAATGAAATAATTGAAGAAACTGTAAAAAATCAAGCGAAAGAAGCTGAGAAAATTGTTCAAGAGAAAAAAAAAGAATTAAATAGAAAACAGGAGGCCATGGAAACTATGAAAACTAAGATAAATGAAAAAAATGTGAAAATAAAGGAATATGAAAATGAAATCCAAGACCATAAAGAGAAGTACCAAGAACTAGAGACAAGAGCGAACAATCAAAATAGACATCATGAGGGAAAGATTAAGACATTGGAAGATCAAATACATGAATTGCAAGTAAAGAAATATAGAAATAACGAAAATCAACCAAAACCAGTAGATGAAAGATCAGTAAAAGCTGACATGAATACGAACAACGAATTCCCTAGTTGGTGGGATCGGCACAAAGGACCAATTGAACCGGAAAAAAAAAATAAGTATTCTCAACAACAAAACCGAAGTTGCCTGTCCTAATTGTCATACATTATATCCACAAGCGGAAATTGAGACCCACATTGAACTCTGTATTGAAAATGAACACTAGTCTAATATGTCTGTTTACGCGTGCGCGCACTTGAGAAATTTGTTTAATTGAGTAATAAATAATACGGAAAGTTCC
>AAA.454ESTABI.158
AGGGTCAATATTAAAAATGTTAAAAATAATGAAAAACTTGAAATAATAATCAAAATAAATAACGAAAAATTCACAATATGAATAACGATAATAATCATAATATCAGCAAGAAAATAATAATTTTAACAGTAATAACATGTCTAATAAAAATGATAAAATTAATAATGAAATGTTTAGTAATAATAATAAATTTACGAGTATAATAGTCACGTCAATAGTTGTTTTAGGGGTTATGGAGTCGTGGATTTAATTCTATAACTGAACGAAAAGTTGAAATCTAAGTACTAAGATAACGTAAAGTCTTTGGGTAACATTCAAAAATCGATTTAGCATGTAGATTTGATACGAAAATCCGAGCTATGGCCGATTTAACCTTCTAGTGTGATTAATCGCGAATTTTAGTGAGCTGTGTCATACATTTATGCTAGAATAACATTTGTTGATCACAAAAAAAAAAATTCTTTCTGATTCTTCTATATGCTAGTCGGTGTATCTTTCATTTGCTGTGTTGTAAACTTTATATTTAACCTTTCCCAGGACCTCGACACTACTCTTTCGAGGGTCGGGCGATAGGATTTAGGAAGGGGAGAATACTGGGCAGGCCTGGTTACTACCGGCACCGCGGCTTCCCCCACTAACGACCGGTTCGATCCGGGGTAACGTAAAAAATAATTTCATTTTATTGACTTGTATGCTTGTGGTCTATCATGTCGATTAAATTTGGTTCCGATATGCTTTTTAAGATTTAATTCCTTTATGATGGAAGTTCAACAATTACGTCGAATTCTTCGATCAAAAAAAAGTTTTTCCTTTAAAGCTTAGATGAAATAAATAAAGAATAAAAATCATAATAATCATTTCGTATTGCCATATCATA
>AAA.454ESTABI.163
AGGCAGTGATGAGTTATAGCCGGTTCGCACCGGTTCGATAGAACCGGTTGTTAAATTTTTTAATAGTTAATCGAACCGGTTGTTATTTCGGAATAAATTAAATTTTAAATTAATAAAATCTATTATTTATTACAAAAACTATTTATAATTTCGATTAAATAGGTTTATAATATCTATCTATAGAAATACGATTTCCAGTTATAATTATATTGTGAGTACACTTATGTTTTCCAGTTTATATCTAAATATTTTGTAGCCCTTTCATTTAGAAAATAATATTTGATGAAACGCAATAGTAATATTTGTGATTATTTTAATAAAAAAGTAAAAACAATGAAAAGAAGAGGAAAATATTTCAAATTCTGTATGCCAGGAATCACCAACAGAATCTTGCTCTACAATTCTATCAGCCAATCCCGAAAAAGATAAATCCGCTGTGAATATTTTTCCAGATTGCTGGAATGGTGATCAATTAAAGCTATTTCAGGATAAATACGATGGTTTGAACGTCAAAATATAAAAAACTTGGATGTATAAAATGCTCCTCATTCGATAATTTGGGTATTTGTACAGAACAGAACATTCACATTTCGCAAGTATGGCGAAATTTTGAAGTTCAACCATCGGGAACAACGAAATCTATTCAGCAGGCTTCATTAAGGAAAAAATGTCTGAACATTTCCAATCAAAAACACATTTATTGGTTTTAAAAATGCTTGAACTAAAAAAGAAATGAACTAACCAAAGTCATCGATTCAATGAATGACAAAAATATGACTAATACCAATAAAAGTTTCAATATTAGTTTACAGCTTAATAAAAAGAAATAGACGCTTTCAGATATGGAAGCAGAAGTTGAACTTCAGTTGAAAAATGGCTAGATATTGGAATTTCGCTACATTCTAGATTTACTGCAGTTAGAATTGCAGAACATATAGCAAAGCAAATGAAAAAAATAATTGTTGAAAAAAAATTACATCTAATTCAAAAGTCTGCATAATCATTGATGAAACCTCAACTATATCAAGTAAATCTGTCCTAGTCATTTTTTTAAAGTTTGAAATGGAGCTAGAAAACCCAACCTTTTTTCTGGATTTAGTTCATTTAGAATTTCAAACCGCTGAGCATATTTTTAATATCCTGCTGCAATTTTAATAATAAATGGCTTTTCCATGAAATTTTTGAAAGAAAATTTGATTGGTTTTTGTTCTGACGGTGCAAGTACAATGCTTGGTCAAAAGTCAGGTGTTGCTACAAGATTAGTAAAAGAATTCCCTTATATAATAGTCTGGCATTGCTTAAACCACAGCCTTCAGCTTATTTTGGATGATGCAATATATGAAATAAAGCAAGTGAATCATTTTAAATCATTTATCGATAAAATTTATGTTATTTTTCATCAATCAAATAAAAATCAATTACTTTTACAAAATATATCAAGCGATTTGGGAATTGAAATAATCAAAATAGGCCGTGTTTTAGGTCCAAGATTGGCAGCATGTAGCTTGAGATCTGCTTTGGCTGTTTGCGTGCTTATGTACCACTTTATAAATTTTTTACCGAAGATTCAAAATATCTTGGTATGGCAAACCGACTTGCAAATCAATATTTTTTAAAGGATTTAGTCGCTTATGATCGATATTCTTCAGAAATTTCTTATTTATCAATAGGGTTGCAAGCCAGGTTGTTTCTCTTCAAAAGGCAACCAAACTAGTAAATAGAACTGTAAATGTTATGATACAAATGAAAGAAAATTTAGGAATATTTGAAAAAAAAGTTAAGAAATGTTATCATCACCTGCATTAGCAGATATTCCTTTTATAGAAAATTAAAAATTTGAAGTCTCCCACGAAAAAAACTTATTGAAACAATAATTGACAAAATGAATTCTCGAATGTTAAATTGTGGAACATATAGAATGAACAAAAATGAGGGAAAAAAACGATGTAGCTGAATTATTTAATTTACTAGAAGGAAGTGATTGGAATTTGGAAGAAGTTACATGCCCGTGGATTTATGAGAAGAAAAATTGAGAAATTTGAATGAAATAATTAGGTACGAAATTCCCATAAACGATTTCAGAGATTATGTACAAAACATAATTGAAGGAAAAAACTCCGTAATACATACAATTCAAAAAGCTAAAAATAAAATTAATACTATTGCTATAAGTTCAGCAGAGGCCGAACGAGTGTTTTCATTAATGAATATCATTTGTGAAAAGAAAAGACTAATCTTTCGGTAGAACATATTTCTAGTTTAATGACTGTTAATATGGTTGGACCACCACTTGACAGATGGAATGCTGAAGAATATGTTAAACTTGGTTAAGGAATCATAATTCAGCTGATGATACCAGGATTCG
>AAA.454ESTABI.174
GCCGTTATTAATCAATGGATTGTTCAGTGTGTATGGGTTATCAGTATTCAGAAGTTGATACCAAGTAAGTTAACTTTTTCTTTGATTGTTGAGGAATTTATTTTTATTATTATTATTATTATTTTAAAAATTTATATTAATTTATTTTTTCACATCTTTGAAAAATTTTTATCGTTATTAACATGTATAAAAGAAAATTCAGGAACTTTATCCAAGAATTAAAAATACGTTGGATTATTGCGCACCAGAGTTTCTCGCAACAAAAATTTATCATTTCACAGGGATTAACATTGAAGAACTTCTCGAGATTCACTATGACAACGTTCAGGGATCTGGTGACCGATGTGTTGCAAATTGCATTGTTTGTAAAGATAGTATGAGAGTAACATGTTCAAATGGATGTCCATGTTGCCACGATTTCAAACGTGACCAAACAATCCATATATTGTTGGCCGAAATGCGTAAAGCATATTACTCGGATATTTTTGATTTGAAATAAAAATTAATCTTTTTTATTTAATCTTGTCAATAAAAATATTTGTATGGATTGAAAGTTTGTTATTTTTACAATTCAAAATTTATCGATGATTTATTTTTTACATTGAAAAATTATTCTTAGACTTGGAATTAAATTTTAAAATAAAAATAAAAAATGATAATAATAATAAAATAATAATAATGTAAAATAAATAATTAAATGAAAATAAAAATAATTATTTAATTCACTTCATTAAAACAAACAATTTAAAAATAATATAATTTAAAAAATAAATAATTGACTTGATTAAAACAAACAATTAAATTTAATAATAATATAATTAAAATATAAATAAATAATATTATTGACTTAAACAAATAATTAAA
>AAA.454ESTABI.175
AAAGTAGTAATACTCGGAATAAAATCCTTGGATTATAATGATTATGTGGACAATATTAAACCAGAAATAACTATGTTAATAAATTAAACAATATTTTGTTTGAATTTGTTTAATTTATTAAGTATTAAAAAATGTCGAAGGGTAAATCATGTGTGTTTGAATGTGTATTTTATTTTATTATTTGGTTTGTCTCTTTGAGGTGATTTTGGGGGAGGGTTCAGGAACTTTATCCAAGAATTAAAAATACGTTGGATTATTGCGCACCAGAGTTTCTCGCAACAAAAATTTATCATTTCACAGGGATTAACATTGAAGAACTTCTCGAGATTCACTATGACAACGTTCAGGGATCTGGTGACCGATGTGTTGCAAATTGCATTGTTTGTAAAGATAGTATGAGAGTAACATGTTCAAATGGATGTCCATGTTGCCACGATTTCAAACGTGACCAAACAATCCATATATTGTTGGCCGAAATGCGTAAAGCATATTACTCGGATATTTTTGATTTGAAATAAAAATTAATCTTTTTTATTTAATCTTGTCAATAAAAATATTTGTATGGATTGAAAGTTTGTTATTTTTACAATTCAAAATTTATCGATGATTTATTTTTTACATTGAAAAATTATTCTTAGACTTGGAATTAAATTTTAAAATAAAAATAAAAAATGATAATAATAATAAAATAATAATAATGTAAAATAAATAATTAAATGAAAATAAAAATAATTATTTAATTCACTTCATTAAAACAAACAATTTAAAAATAATATAATTTAAAAAATAAATAATTGACTTGATTAAAACAAACAATTAAATTTAATAATAATATAATTAAAATATAAATAAATAATATTATTGACTTAAACAAATAATTAAA
>AAA.454ESTABI.185
ACTTGTGTTTACTATTCTTGCTGTAATGTCTAGGAGAAAAAATTCATGTTTGTTCGTTAGGAATTTATCAGATCGAGTTCGATATGAAGACTTGGAAAAATTATTTGGTAAATATGGAAGAATATATAATATTAAGATTCCTCTTGATTATTACTCGGGACGAATGAAAGGCTTTGGCTTTGTTGAATATCCTTTTATTAATATTAAATATGTTTTATATTTACATTTAACACCTTAACTATCAGCTAAACACTAGTCAATCAACAACATTAAACTAATCTGCCCCAAAATCTAATCAAGCTTGTCAAACAACTTTCAATCATCTCTAGCATTCAATGGATTATCAAAATATATCTAACAAATTTTCAATTTCAATCAAAAATCTAAATTTCAAATTTGACAATGAATTTAAATAACGTTTTTTTCAATCAAACCCAAAATAAATGACCAAAACCCATATATTTAATTTGTCAATTCCAATCATGTTCTACAATTTTGACCAATACAACTGTTCAAGACAACAATATCAAATCAAACGCTTAAAGGATAATTTTTCTTAACTTTCAGTGTACGTTTGAAGATTTTAGAGACGCAGAAGATGCTAAGACACGATTAGATGTTGCACAGCTTTTAGGTAGCGAGATTGGTGTTGAGTTTACAACTGGATGATTAGCATGTGAATTAAGCCCCAGCTGAAATGAGAGACAAAGGAAAAACCACCAAACGTAGCAGAGGACGAAGTCGTTCCATGTCAAGATCTCGTAACAACCGCCCAAGGTCTTATTCTCCCCGCCGCAGTAGTCCTGTCCGCCGTAGACGTGACTCTCCCAGAAGGAATTCCCGTAACAGCAGAAGTGATTATTCTCGTTCTCCTTCTCAATAATATTTCTAGTTATTTGCTCATTTGTTATTAATAAATATTAAAGCATTTATGATTTTGAGTGCAGTCAAAAGTGAAATATTCAATTTAGCCGATTTTAGCCGTGTTTTGCGTTGTAATTTTCACTTGTTTCTTGAGTTTTGCTAGAATGAAATTTATTCAATTATGAATGCCATTTACCTATATTGATGATGAGTTGTTGTTATTTTATATTGAGGTTGTCAATGGTTATTGTTGTCAGCTAGACAGTGAATTGACCTTTCCGCTGATGTTGCGATAATGAGTGAGATTTGGTTGGCTATTTAGTGCGTGTTGAGCTGTATTAGTCTACTGGTTGCTTAGCAACGGATCAAACAATACCATTCTGAATTGCAATAGCATTAAGTCAAAATCGAATGCGTTGCTTTCATAAATTTGCCTCTCTGTTGCCAGGAATTAATTGCTTGTCAAACGTGACTGCTGCTGATACTGCGTGTTCCATTATGTTTTGATAAAATATAATTGACCCCACGCGAAATATTCATGTGAAATCGAGTTCATCATTTCTCCATATAAAAAGGCTAGAAACAGAGTAAATGTAAAAGGTGATAATTTAAAGTAAAATGGATAAAACAGCAACTAGAGTAAAGATAATT
>AAA.454ESTABI.186
ACTTGTGCTTACTATTCTTGCTGTAATGTCTAGGAGAAAAAATTCATGTTTGTTCGTTAGGAATTTATCAGATCGAGTTCGATATGAAGACTTGGAAAAATTATTTGGTAAATATGGAAGAATATATAATATTAAGATTCCTCTTGATTATTACTCGGGACGAATGAAAGGCTTTGGCTTTGTTGAGTTTGAAGATTTTAGAGACGCAGAAGATGCTAAGACACGATTGGATGGAGCGCAGCTTTTAGGTAGAGAGATTGGTGTTGAGTTTACAAATGGATATAAAAAAACCCCAGCTGAAATGAGAGACAAAGAAAAAACCACCAAACGTGGCCGATCACGTAGCAGAGGACGAAGTCGTTCCAGGTCAAGATCTCGTAACAACCGCCCAAGGTCTTATTCTCCCCGCCGCAGTAGTCCTGTCCGCCGTAGACGTGACTCTCCCAGAAGGAATTCCCGTAACAGCAGAAGTGATTATTCTCGTTCTCCTTCTCAATAATATTTCTAGTTATTTGCTCATTTGTTATTAATAAATATTAAAGCATTTATGATTTTGAGTGCAGTCAAAAGTGAAATATTCAATTTAGCCGATTTTAGCCGTGTTTTGCGTTGTAATTTTCACTTGTTTCTTGAGTTTTGCTAGAATGAAATTTATTCAATTATGAATGCCATTTACCTATATTGATGATGAGTTGTTGTTATTTTATATTGAGGTTGTCAATGGTTATTGTTGTCAGCTAGACAGTGAATTGACCTTTCCGCTGATGTTGCGATAATGAGTGAGATTTGGTTGGCTATTTAGTGCGTGTTGAGCTGTATTAGTCTACTGGTTGCTTAGCAACGGATCAAACAATACCATTCTGAATTGCAATAGCATTAAGTCAAAATCGAATGCGTTGCTTTCATAAATTTGCCTCTCTGTTGCCAGGAATTAATTGCTTGTCAAACGTGACTGCTGCTGATACTGCGTGTTCCATTATGTTTTGATAAAATATAATTGACCCCACGCGAAATATTCATGTGAAATCGAGTTCATCATTTCTCCATATAAAAAGGCTAGAAACAGAGTAAATGTAAAAGGTGATAATTTAAAGTAAAATGGATAAAACAGCAACTAGAGTAAAGATAATT
>AAA.454ESTABI.187
ACTTGTGCTTACTATTCTTGCTGTAATGTCTAGGAGAAAAAATTCATGTTTGTTCGTTAGGAATTTATCAGATCGAGTTCGATATGAAGACTTGGAAAAATTATTTGGTAAATATGGAAGAATATATAATATTAAGATTCCTCTTGATTATTACTCGGGACGAATGAAAGGCTTTGGCTTTGTTGAGTTTGAAGATTTTAGAGACGCAGAAGATGCTAAGACACGATTAGATGTTGCACAGCTTTTAGGTAGCGAGATTGGTGTTGAGTTTACAACTGGATGATTAGCATGTGAATTAAGCCCCAGCTGAAATGAGAGACAAAGGAAAAACCACCAAACGTAGCAGAGGACGAAGTCGTTCCATGTCAAGATCTCGTAACAACCGCCCAAGGTCTTATTCTCCCCGCCGCAGTAGTCCTGTCCGCCGTAGACGTGACTCTCCCAGAAGGAATTCCCGTAACAGCAGAAGTGATTATTCTCGTTCTCCTTCTCAATAATATTTCTAGTTATTTGCTCATTTGTTATTAATAAATATTAAAGCATTTATGATTTTGAGTGCAGTCAAAAGTGAAATATTCAATTTAGCCGATTTTAGCCGTGTTTTGCGTTGTAATTTTCACTTGTTTCTTGAGTTTTGCTAGAATGAAATTTATTCAATTATGAATGCCATTTACCTATATTGATGATGAGTTGTTGTTATTTTATATTGAGGTTGTCAATGGTTATTGTTGTCAGCTAGACAGTGAATTGACCTTTCCGCTGATGTTGCGATAATGAGTGAGATTTGGTTGGCTATTTAGTGCGTGTTGAGCTGTATTAGTCTACTGGTTGCTTAGCAACGGATCAAACAATACCATTCTGAATTGCAATAGCATTAAGTCAAAATCGAATGCGTTGCTTTCATAAATTTGCCTCTCTGTTGCCAGGAATTAATTGCTTGTCAAACGTGACTGCTGCTGATACTGCGTGTTCCATTATGTTTTGATAAAATATAATTGACCCCACGCGAAATATTCATGTGAAATCGAGTTCATCATTTCTCCATATAAAAAGGCTAGAAACAGAGTAAATGTAAAAGGTGATAATTTAAAGTAAAATGGATAAAACAGCAACTAGAGTAAAGATAATT
>AAA.454ESTABI.188
ATTGATTAATAAATATTTTAAATTAATAAATATATATATTAATACTTAATTTTATTATTTCACACATATTTATGTAAATTTAGATAAACATTAAATTAATAAATTGCGATTGATCACAGTTTGTCAATTCCAATCATGTTCTACAATTTTGACCAATACAACTGTTCAAGACAACAATATCAAATCAAACGCTTAAAGGATAATTTTTCTTAACTTTCAGTGTACGTTTGAAGATTTTAGAGACGCAGAAGATGCTAAGACACGATTGGATGGAGCGCAGCTTTTAGGTAGAGAGATTGGTGTTGAGTTTACAAATGGATATAAAAAAACCCCAGCTGAAATGAGAGACAAAGAAAAAACCACCAAACGTGGCCGATCACGTAGCAGAGGACGAAGTCGTTCCAGGTCAAGATCTCGTAACAACCGCCCAAGGTCTTATTCTCCCCGCCGCAGTAGTCCTGTCCGCCGTAGACGTGACTCTCCCAGAAGGAATTCCCGTAACAGCAGAAGTGATTATTCTCGTTCTCCTTCTCAATAATATTTCTAGTTATTTGCTCATTTGTTATTAATAAATATTAAAGCATTTATGATTTTGAGTGCAGTCAAAAGTGAAATATTCAATTTAGCCGATTTTAGCCGTGTTTTGCGTTGTAATTTTCACTTGTTTCTTGAGTTTTGCTAGAATGAAATTTATTCAATTATGAATGCCATTTACCTATATTGATGATGAGTTGTTGTTATTTTATATTGAGGTTGTCAATGGTTATTGTTGTCAGCTAGACAGTGAATTGACCTTTCCGCTGATGTTGCGATAATGAGTGAGATTTGGTTGGCTATTTAGTGCGTGTTGAGCTGTATTAGTCTACTGGTTGCTTAGCAACGGATCAAACAATACCATTCTGAATTGCAATAGCATTAAGTCAAAATCGAATGCGTTGCTTTCATAAATTTGCCTCTCTGTTGCCAGGAATTAATTGCTTGTCAAACGTGACTGCTGCTGATACTGCGTGTTCCATTATGTTTTGATAAAATATAATTGACCCCACGCGAAATATTCATGTGAAATCGAGTTCATCATTTCTCCATATAAAAAGGCTAGAAACAGAGTAAATGTAAAAGGTGATAATTTAAAGTAAAATGGATAAAACAGCAACTAGAGTAAAGATAATT
>AAA.454ESTABI.189
ATTGATTAATAAATATTTTAAATTAATAAATATATATATTAATACTTAATTTTATTATTTCACACATATTTATGTAAATTTAGATAAACATTAAATTAATAAATTGCGATTGATCACAGTTTGTCAATTCCAATCATGTTCTACAATTTTGACCAATACAACTGTTCAAGACAACAATATCAAATCAAACGCTTAAAGGATAATTTTTCTTAACTTTCAGTGTACGTTTGAAGATTTTAGAGACGCAGAAGATGCTAAGACACGATTAGATGTTGCACAGCTTTTAGGTAGCGAGATTGGTGTTGAGTTTACAACTGGATGATTAGCATGTGAATTAAGCCCCAGCTGAAATGAGAGACAAAGGAAAAACCACCAAACGTAGCAGAGGACGAAGTCGTTCCATGTCAAGATCTCGTAACAACCGCCCAAGGTCTTATTCTCCCCGCCGCAGTAGTCCTGTCCGCCGTAGACGTGACTCTCCCAGAAGGAATTCCCGTAACAGCAGAAGTGATTATTCTCGTTCTCCTTCTCAATAATATTTCTAGTTATTTGCTCATTTGTTATTAATAAATATTAAAGCATTTATGATTTTGAGTGCAGTCAAAAGTGAAATATTCAATTTAGCCGATTTTAGCCGTGTTTTGCGTTGTAATTTTCACTTGTTTCTTGAGTTTTGCTAGAATGAAATTTATTCAATTATGAATGCCATTTACCTATATTGATGATGAGTTGTTGTTATTTTATATTGAGGTTGTCAATGGTTATTGTTGTCAGCTAGACAGTGAATTGACCTTTCCGCTGATGTTGCGATAATGAGTGAGATTTGGTTGGCTATTTAGTGCGTGTTGAGCTGTATTAGTCTACTGGTTGCTTAGCAACGGATCAAACAATACCATTCTGAATTGCAATAGCATTAAGTCAAAATCGAATGCGTTGCTTTCATAAATTTGCCTCTCTGTTGCCAGGAATTAATTGCTTGTCAAACGTGACTGCTGCTGATACTGCGTGTTCCATTATGTTTTGATAAAATATAATTGACCCCACGCGAAATATTCATGTGAAATCGAGTTCATCATTTCTCCATATAAAAAGGCTAGAAACAGAGTAAATGTAAAAGGTGATAATTTAAAGTAAAATGGATAAAACAGCAACTAGAGTAAAGATAATT
>AAA.454ESTABI.207
ATATAGTCAAAATGAAAGCCATTCTTTTCGTTCTCGTTGTTGTACTTATCGCTCAGGTGTACGGTAAAACTCTTTATGACAAGGATGACGAAGCTACTCTAAAAGAAATTGATAATCTAGAACAAAAAGCAGTAAAGAAAATAACTTGGAAAGAATGTGGAGTAGTCAGACCACAATTGAATACCAAGTTCGGAGTCTTCTTTTGCAAAATAACTTTCTGGAAGATAAACAATGGAAAATGCAAACCCAGAGGATTTAGATGTTAAAAACTCACCAGTTTTATCATCTGCTTAGTTGCTATTAATATATTTTTAATTCAATAATTGTTTATTGTTCTATTTAATATTAAAATCTGAAACTTCTTTT
>AAA.454ESTABI.214
ATGTAATTCAGAAATAATGTTTTGAAAGGTAATTTTTTCTGCTTATATTTTATTGTGCAAAAACATTTATGATGATAGATGACGAGTGCGATTTTGTGAGCGTATTTATTATTATCTGAAATGTTTTATTTGGTTTATTTACTATTTTCCTTTCAAATTTACCTAAATTTATTTTAGATTTAATTTAACCTACGATATGAAATGTGAAACTTAGTAAAGATATTTTAAAAGGTAATTGTTAACTTGTGTAAATGTCCTAGTAAAAGATGTTTATGATGATAGATGACGAGTGCGATTTTGTGAGCGTATTTATTATTATCTGAAATGTTTTATTTGGATTTATTTATTAATTTCCTTTCAAATTTACGAAAATTTTATTTTAGATTACTAGAAAGTTACGAATAAAATGTGAAATTTATTGAAATGATTAGAGATGACGAGTCCGATTTAATGAGCGTATTCCTATTTCTCAACGACAAGAAACTATTTTAACTTCGGAGCTATTTAATTTTTAATAAAATGTTTTATATGTTGTGTGCCACAATGCTGTTTTATTTAGTTTTCATTTCTGAATATAGCAAATGTTCCTGCAGCAACTGCGCAACTTATTTGATTGACTAATATTATTTTGTTAACATTTTCCATATTTAAATTTTATGTTTAAAAATGTACCTGATATCGACATTATATTATTGAGTGAAAGGTGTTATTGTTTAATTTTTTATTAAGCTCACTTATCTGCTGAACTTTATTCTGTTTGTAGGGATTATTGTTCTCAATTTGTTAATGTCAAACCTTATTATAAATGTGTAGAGTAGATTTATATATATTCATTTTGTAGG
>AAA.454ESTABI.215
ATGTAATTCAGAAATAATGTTTTGAAAGGTAATTTTTTCTGCTTATATTTTATTGTGCAAAAACATTTATGATGATAGATGACGAGTGCGATTTTGTGAGCGTATTTATTATTATCTGAAATGTTTTATTTGGTTTATTTACTATTTTCCTTTCAAATTTACCTAAATTTATTTTAGATTTAATTTAACCTACGATATGAAATGTGAAACTTAGTAAAGATATTTTAAAAGATTACTAGAAAGTTACGAATAAAATGTGAAATTTATTGAAATGATTAGAGATGACGAGTCCGATTTAATGAGCGTATTCCTATTTCTCAACGACAAGAAACTATTTTAACTTCGGAGCTATTTAATTTTTAATAAAATGTTTTATATGTTGTGTGCCACAATGCTGTTTTATTTAGTTTTCATTTCTGAATATAGCAAATGTTCCTGCAGCAACTGCGCAACTTATTTGATTGACTAATATTATTTTGTTAACATTTTCCATATTTAAATTTTATGTTTAAAAATGTACCTGATATCGACATTATATTATTGAGTGAAAGGTGTTATTGTTTAATTTTTTATTAAGCTCACTTATCTGCTGAACTTTATTCTGTTTGTAGGGATTATTGTTCTCAATTTGTTAATGTCAAACCTTATTATAAATGTGTAGAGTAGATTTATATATATTCATTTTGTAGG
>AAA.454ESTABI.254
AGAAGAAAAAGCTTTGTATATTAATCAAATAAAAGAATTGATAGTTTACAAAGAACCAAGCTTATTAGATAATTTTTACGAGGTTTACTTAAACTTCGTTTTGTTAACTCTATTTGATTTTAATTAGATTTTATTAGGATATTCTTGGACTATTAATTGAAAGAAATGCCAATGTCCGCGTAACTGTTATTGATTTTATTGAGAATGCATGTAAAGTCGATTCTGATTTAGTGAATAAATCTGTTGAAAGATTGAGATTTTTAATTGAAGATGAAAGCTTCAATGTCATGAAGCGACTTGCTACTGCAATGATGACAATTTATCCTTTAAGTTTATCTCAAGCAATTAAATTAAAATCAAGTAGTGCAGATGATATTGAAGCTTTCCAATATTGTCTAGTAATTGTTGAAGCGTTAATATCGAAAGTTGATTCACCAAACGGTGGAATGCTTTTAATGTTAATAAAGTTGATGGAGTGCATAGTGATTTTGCAATCTCAGCGCTTTCCAGATTCAGAAATACCGAAAGGCAAGGAAAATGATCTTAGTCTAGATAAGATACCGGCAGATTTGACAATACCTTGTCTGCAAATTGAGATTTTAGAGAAATCGGGATTACGCTTATTCAATGTCCTGATAAAACTTCTTAATCGCGAGCACTCCTCATCCTCTCATATTCACACTTTACTCGCATCGTTAACTAATATCGCTAAGCAACGTCCACAGTTTATGAGTCGAGTTATTGAGAGTTTTGAATTAACCCATGTAAATATGCCTGATAAATTAGGTGAAATTCAAGTAAACTCTATTCGAAAGGCCCTGAAAGGCAGTCTTCTGTCTTTATTAAAACATCCCTCTTGCTTAGAGTTCCATAGTCAAGTAACCACTCTGTTAATTGATCTTGGAATGACTCAATCTGAGATTGTTCGGGCTTTACCAAAAGCTGACGAAGTATCACAAATGAAACGAAAAAGAAAAGAAGAAAATAATTTGTCAAGTAAACGTGCAAGAACAAGTGTGAATGCTCATTCCGATTATTCTGATCTCACATACAATGACAGTATTATCAAAAAGTTTGCTGCTCCATCTTTAGAGCAAAAATCTCCGTCACTAAGGAAACCAAATTACGTGGAACAGTTATCCAAAGAACTATTACCAAAATTAAATACAGTTATCAACGTAACAGATCTTGTGTTGTTG
>AAA.454ESTABI.261
TACATAACAGAAATACAAGATCAGTTAGATCGTGAAAATGATGTTATAATTATCGACGATGATGGTAAATTTTAATTTTATATATGTTTTATTTATAAATTATTTTAGAAGTTATTTTAATCGAAGATACAATTGTTATCAGCGATAGAGAAGACGATATTATCGAAGATGGTAAATTTTAATTTAATTTTATTATATATATTTAAAAACATTTTAGTTGATTTGGATGCAGATGATCATCATAATGCCACCGTTTTTGGAGATGCCCCCATTTCTGGGGATGATATGGAGGACCTCTCTTCTATAGAGGATGATGATTCGTCGGAATCAGGAGATAAATGTTAGTTTTTTATTTATTTTTATTTATCGAAATTAAGTTAATGATATTTGAAGTATTATTAAAATATTACATCAAATATCAATAATTTATAATAATTTATAATAAATTTATAATAAGGATCTATTTATTTCAAAAGTTTTATGATAAATATATTTTTAAATTGATGAAATTTAAAGTATTATTTTAATAATACTTCAAATATCATTAATTTATAATATATTTAAAAAAAGTATTATTACTGAAACATATATTAACATAATAAATTATAAACAAATATAGTTGAACAAATAGTTTTTGAATTATATAGGCATTTTTATTATAGATCTTACGTAATTGAATTATATATGAATTATATAGGAATTATTTTAATAGATATTTTATACATATTTAATAGTTTGCAGTGAGCATGCAAATATTATTGTATTTAAGGTTTTATTTATTAGAATTATTAGAATTATTTAATAGTTTGCAGTGAGCATGCAAATATTATTGTATTTAAGGTTTTATTTATTAGAATTATTAGAATTTTATTAAATAGTTTGCAGTGAGCATGCAAATATTATTAGTTACTTTATTACTTTATTTGTTAGAATTATTAGATATTTTATATCATAGTTAGAATTATTAGTTACTTTATATAGGTTTTTAATTTAATATTTTTATTAGGCACTTTTTATCCGAGATATTGCATCTCATCATTGCAACATAATGAAAGTTGCCATGAAGAAATGAAAAAATATTACCGCCATAGATTTAATGGCATCAACTTTTTATCTGCGCCATATGCAAAACATCCCAGAACATTAAATATAAAGAATTTTATAGGGAACATGCGGTTCATTTAAATTCTTTCAAGTCGAGTAAAATAAATATGTTTAAGAAAATTAATAAAAATAACATACGATATTTTGAATATA
>AAA.454ESTABI.268
ATTGTTTATATTATCAATTAATATAAATGGCACCTAAAAGAAAGTCAGAAAAAGCTGAGCATGAGTCTTCTGATCTCAGTAGTCTAGAAGATGAAGTTTAATAAATAAATATTTATTTATTTATTTTATTTTTTTGTATTAGCCTGTTAGTAAAAAAAAGCCTCAACTAGAAGATAGTGAGTTGGGATTTTTTATAGGCGATAAGAAATATGCTAAAGTTCGTAAGTTTAAGAACAAAACATTCGTGGATATTAGAGAATACTATTCCAATGATCATGGTGAGCTGAAACCATCGAAAAAAGGTATAAATTTGAGCACTTTTATTCCATAAATTTCTTTTAGGTGTTTGTTTGAAACCTGAACAATGGTCTCTTCTAAAATCACACATTGATGATATTGATAAGCAAATTAGAATTCTTTGAAAGATTGATAATAAAATTTTGTCATTGTCTA
>AAA.454ESTABI.272
ACCATAATGCCTTTAGAAGGTTAAAGGTTTCCATAAATAGGTATATTACACGTATCAACAATTGCATGAACACACAAAATGACACAATATTTATCAATCAGTGATCAAAATGTGATGCTTTGATCATAGATTGGTACATATTATTTATATTATATAAATCAAATTTCAAATATTGTTCAAATTGAATCGGTTGAAAATATCAAATGCTTAAGAAGTTTTTAAAGTTTGTAAATAATGGAAAATGTAAGGTTTTTTTGTTGAATATTTATGTGGATTATGAATTGTAGAACTGGTTTTTTATGGAACCTAGTTTAGAAATTCCAGATCCAATAAATGGAATAGCCCGATTAAAACAAAGTCATTCTAAAATCGAAGAAAATGTAAAGAATGTTGGCTGGGAATTTCCAACAAATCATCCGAGCATTGGAATCAGTCTTTTGGTTTTGGGTAGCGTTGCCTTCATATCAGATCTTGTTATAAGCATTTTAAACAAATATTTTTTCATAATATTTATTAGTGGGATATTTATGATTCTTGGAGGTAGCTTGTCAGTTAAAGAAAATTCAAAAGCTGTGACAATTTTTGGGAAACTATCTTTGGTTTTTTATGTTTTTTCATGGGTCTTAGATCTTATAGCGATTTTTATGGGCTCTATGTCTCTATATGAATCCCGGGTAAGTTGTTTATTTGATTTAATTTTTTTAAAAGAATAATGTCTAGAATTATGTATCATTTTTTAACATAATATTTGGATTTATTCTTTTCTCTTGCGTTAATCTGCCGATTTAGTTTGCTGTTGACGAGATTTATATGAAATGGAAAGAAGAAAATAAAAATAAATTATCCAATACTAACTGAAATATGACAATTTCATTGAAAATATTATATACATCTACAATTCATTTTGTTTTGATTATCCTGTATATAAAATTCTAAATATGGTTGTAAATGGTTGCAAATCGATCGTCGGACATGAGTATAGGGGCGAAAGACTAATCAAACAATCTAGTAGCTGGTTCCCTCCGAAGTTTCCCTCAGGATAGCTGGCATTTGTGATTGTAGTTTTACCTGGTAAAGCGAATGATTAGAAGTATTGGGGACGAAATGTTCTCAACTTATTCTCAAACTTTAAATGGGTTCGAAGTATGTCTCTCTTTATTGGAGATGTACATCGAATACGAATGCCTAGTGGGCCATTTTTGGTAAGCAGAACTGGCGATGTGGGATGAACCAAACATCTGGTTAAGGTGCCTAACATCACGCTCATGAGAAACCACAAAAGGTGTTGGTTGATAAAGACAGCAGGACGGTGGACATGGAAGTCGTCATCCGCTAAGGAGTGTGTAACAACTCACCTGCCGAATCAACCAGCCCTGAAAATGGATGGCGCTGTAGCGTGGGACCTATACCGGATCGATGTCGTAAGTTGGTGTTTACACCGAACGAGTATGCGATATCGTGTAGGAGGGTGCCGTGGTTGCTAAGAAGCTACTGGCGTGAGTCAGAGTGGAGCGGTCACGGGTACAGATCTTGGTAGTAGTAGCAATTATTCAAGTGAGATCCTTGAAGACTGAAGTGGAGAAATGTCAAACCATATGTTTAATAGATAAAGATTATTGTATTCAAGTCTGTGGATGGTACAGCGAACGATGCCAAACTCGCTGCTGGAATGCCTGCTATGAATGCCAGGATTACTGCTTAAACAAAATTAGTGGAAAATAAAAGAAAAGAAATTTTT
>AAA.454ESTABI.273
ACCATAATGCCTTTAGAAGGTTAAAGGTTTCCATAAATAGGTATATTACACGTATCAACAATTGCATGAACACACAAAATGACACAATATTTATCAATCAGTGATCAAAATGTGATGCTTTGATCATAGATTGGTACATATTATTTATATTATATAAATCAAATTTCAAATATTGTTCAAATTGAATCGGTTGAAAATATCAAATGCTTAAGAAGTTTTTAAAGTTTGTAAATAATGGAAAATGTAAGGTTTTTTTGTTGAATATTTATGTGGATTATGAATTGTAGAACTGGTTTTTTATGGAACCTAGTTTAGAAATTCCAGATCCAATAAATGGAATAGCCCGATTAAAACAAAGTCATTCTAAAATCGAAGAAAATGTAAAGAATGTTGGCTGGGAATTTCCAACAAATCATCCGAGCATTGGAATCAGTCTTTTGGTTTTGGGTAGCGTTGCCTTCATATCAGATCTTGTTATAAGCATTTTAAACAAATATTTTTTCATAATATTTATTAGTGGGATATTTATGATTCTTGGAGGTAGCTTGTCAGTTAAAGAAAATTCAAAAGCTGTGACAATTTTTGGGAAACTATCTTTGGTTTTTTATGTTTTTTCATGGGTCTTAGATCTTATAGCGATTTTTATGGGCTCTATGTCTCTATATGAATCCCGGAATTATGTATCATTTTTTAACATAATATTTGGATTTATTCTTTTCTCTTGCGTTAATCTGCCGATTTAGTTTGCTGTTGACGAGATTTATATGAAATGGAAAGAAGAAAATAAAAATAAATTATCCAATACTAACTGAAATATGACAATTTCATTGAAAATATTATATACATCTACAATTCATTTTGTTTTGATTATCCTGTATATAAAATTCTAAATATGGTTGTAAATGGTTGCAAATCGATCGTCGGACATGAGTATAGGGGCGAAAGACTAATCAAACAATCTAGTAGCTGGTTCCCTCCGAAGTTTCCCTCAGGATAGCTGGCATTTGTGATTGTAGTTTTACCTGGTAAAGCGAATGATTAGAAGTATTGGGGACGAAATGTTCTCAACTTATTCTCAAACTTTAAATGGGTTCGAAGTATGTCTCTCTTTATTGGAGATGTACATCGAATACGAATGCCTAGTGGGCCATTTTTGGTAAGCAGAACTGGCGATGTGGGATGAACCAAACATCTGGTTAAGGTGCCTAACATCACGCTCATGAGAAACCACAAAAGGTGTTGGTTGATAAAGACAGCAGGACGGTGGACATGGAAGTCGTCATCCGCTAAGGAGTGTGTAACAACTCACCTGCCGAATCAACCAGCCCTGAAAATGGATGGCGCTGTAGCGTGGGACCTATACCGGATCGATGTCGTAAGTTGGTGTTTACACCGAACGAGTATGCGATATCGTGTAGGAGGGTGCCGTGGTTGCTAAGAAGCTACTGGCGTGAGTCAGAGTGGAGCGGTCACGGGTACAGATCTTGGTAGTAGTAGCAATTATTCAAGTGAGATCCTTGAAGACTGAAGTGGAGAAATGTCAAACCATATGTTTAATAGATAAAGATTATTGTATTCAAGTCTGTGGATGGTACAGCGAACGATGCCAAACTCGCTGCTGGAATGCCTGCTATGAATGCCAGGATTACTGCTTAAACAAAATTAGTGGAAAATAAAAGAAAAGAAATTTTT
>AAA.454ESTABI.277
AACATATTCCGATAATGAAATGAAGCAGCCTGAACCTGAAATTATCCCAATAATTCCAGAAATAGATAATTGCAATGGAAAAATATTCGAACTTTTGGGATTCAAAATCGTTGATTTTACTTTTCCAGAAGAAAAATATTTTTTTTTCAACGGAAAAACATTATTTGCAAATTAAGAAATGCCCGAAGACTGAAAAAAGCCAATTTATACCGAAATATTTGTTTCTTTGTTTTAGTGTGAATGAAAATCATGCTGAAATTAACCAAGGAAGTATCAGTCAAGCTCAATTTGAAGAACGGGTTTATTCATTGCTTTCTATTGTAAATTATGATCAATCAAATGGGCGAAATAAATATTATGTGAAATGTGTTGAAAAATCGGCACAATTATCTGGAGATTTTGAATCTATTTCTAAATCTGATATTAAAACGAATACTCTCGTAGCTGCTCTAATGGAACTGAAAGAACCGCCGAAAAATGAAGAGAAAAAATGAAAAGAAAATAGAGGAGAAAAATAATGACCAAAATAAAGAGAAAAATAATGACAGAAATGAGGAGCGAAATGAGGATAAAAATGAGAAAATAGAGGATAAATATGATAACCAAAACGAAGTGAAAAGAGAGGAGAAAGTT
>AAA.454ESTABI.287
CAGTTTCGTTCTAAAAAAAATTAAAAGTTACATATTTTTATTGTTAAATTTTATGCTTCAATTTTCTGAAACCCCCAGAATAAGGCAATACTAAAATATATTTCTGCTCCATGTGATTAGATGAATTTTTCAGCATATGATCCTTAAACGTGTAAACGAGACTCGGCTTAGGATTGGTTCATCTCTGCACTCGAGTTTTGAGCATTGCCAACTGAATGGATTGGCTCATTATTGATAATTTTTAGAAAATATAACACTAGAAAAATTTATTTCTGAATTTTAGATAATTGCAAAATTTTTCAGTAATGTTGAGAATTTGGTTAGTTTGTTCCCTTAGCCCCATGTAGTTTAGTAACTTGGAGAATGGATTCAAAATTTGAGTCTTTTCTCCAAGTAACAACAATAATTAAAATTAATGATAAAAAAAATAAAAACAGAATTTACGATAAAGTGAATTAAAAAGAATCAACATTTTTATTCATTTTAATTTGAAATTTGTGAATTTTTGCATTTTTTGGTAAAGTGGTCAATAAAAGATTTGTTTAAATTTGTATTGTAAATTATAAAAAATTGAAATTTTGTAGGTTTTGTAATTTGTGAGTGTAATTTAAGAAT
>AAA.454ESTABI.288
CAATTTAATAATTTAAAAAATATTTTTTGATATTAAAAAAATTGTATTCCGAGAATGTATATTTAATAACAAAACTAGAGTAATGATGGGACATTTATTTTCGTCCTTTGTTGTTAGATATTGTTTTAATCGTGCAAATTAAATGTAATTTAGATTTTATTTCTAGGTTTTATTCAGTTATTAACTATAACACAAAAATAGATTTTAAGATGTCTTTAAATATTCGTAAAGTCAAATTAGAAATTACATAAACCAAATCCAATTATGTTGAGAATTTGGTTAGTTTGTTCCCTTAGCCCCATGTAGTTTAGTAACTTGGAGAATGGATTCAAAATTTGAGTCTTTTCTCCAAGTAACAACAATAATTAAAATTAATGATAAAAAAAATAAAAACAGAATTTACGATAAAGTGAATTAAAAAGAATCAACATTTTTATTCATTTTAATTTGAAATTTGTGAATTTTTGCATTTTTTGGTAAAGTGGTCAATAAAAGATTTGTTTAAATTTGTATTGTAAATTATAAAAAATTGAAATTTTGTAGGTTTTGTAATTTGTGAGTGTAATTTAAGAAT
>AAA.454ESTABI.289
CTGTATAAAATTCAACAGTGTAAGTCAACTCGATCAGTAATAACCGGTAAGGGGTTTAACAAAATGTATTTATATCGCTATATTTGATGAGTATAACATTTCAGGTGCAATAATATTTGTTGAGAATTTGGTTAGTCTGTTCCCTTAGCCCCATGTAGTTTAGTAACTTGGAGAATGGATTCAAAATTTGAGTCTTTTCTCCAAGTAACAACAATAATTAAAATTAATGATAAAAAAAATAAAAACAGAATTTACGATAAAGTGAATTAAAAAGAATCAACATTTTTATTCATTTTAATTTGAAATTTGTGAATTTTTGCATTTTTTGGTAAAGTGGTCAATAAAAGATTTGTTTAAATTTGTATTGTAAATTATAAAAAATTGAAATTTTGTAGGTTTTGTAATTTGTGAGTGTAATTTAAGAAT
>AAA.454ESTABI.290
AGTGCAAATGTGTAAATGCTACACATTTGCACATTTATCTTTTTTGTTTAATCAATATTGAAGAGTAACCAATGTGCTGAATTTTCATTTAATTTTTATTACGTATATTTTATTGCCATGAGCACTCTAATCAACAGTTTTACCAAATCAAAACCTAAAACAGGTTCCTTAAACAAGTCTACAGGATCTGTGAAATCTTTGGAAAATGAAAAAACAGACGACATTTTTGAAAATCAAAGTTCTCCATCATTCGTCAATCAGAAACAACCATGGGAAGCTTTCTATTTCCAAAGTTGTCCACATCCAAAAATATCTAAATTTAAACAGACAGTTTATGAAACCAAATATTTCATTCTCCTACCATACGAAGAAAGAAATTCCAAAAGTGAAAATGTAAATGAAAATAATTTGTAAAACTTCGAAATAAAAAGTTTTCGTCATTCACTTTATTAGAAAATGTGAAATTTTAATCCGAAAATGTAAAATTATTATTTTCTTATTATCGTGACTTTCTCGTTTGTTTTACTGCATTATTATTTCTATTTATTTGACAAGTATTTTATTAAATAATTTA
>AAA.454ESTABI.291
CATAATATGTGCAGTTAGGTTTTCATGCAAACCTCTTATAGAAGTTATTAATGAACTGAAAAAGAAATAATCAAAGGATCGAAAAATATCAATGAGTAAAAGAGAAACAATAACAATAAAAGACGCAAGACTAATTATAAACATGAGTCCACATTCTAAGACATTTATAGTCAACAATAACTTAAAGTTACAGCAGTAATTAAATTAAAAAATGAAACCAACCTCAATAGATCAAATTAAGTTAATAAAGAATGTTCATAAAACACTGATAATGTTCCAATATAAATCGGGATTGGATACAAATAAAAAACATTCTATTGAGGCCAGGGCTTCAAAACAAATTGACTGATGTATATTTTAACATGCATTGAAATCCCAAAATGAAAATTTAATAATTAGCCTAATTCTTGAAAAACCAAATGTAGACTGTACAAAAATGTATCTGAAGGAATCTTCATGATTTTAAAATTTAGAATTTAAAAGCACCGCTTTTTACAGTTTGTAAGAAATAATAGAGTGAATTTAAGAAATCTAATATAAAAATTTGATAATATTTTTAAAGATTTTGTAGAATTTTAAGAAATTTAATATAAAAAATAATTTTAATTTCAGTCTTGAAAAAAATGGATATAAATTTAGATAAAATAATATAAATTGCATTGTCAATTTTTTTAAAATTTTACATTGATATTAAAACAACCTTTGATAATAATTTTCTGTTAAAATATAATAATTTGATTGATATTTAAAATTAATATATAATAAATATTTATATGGATTTTATGATAAATTATATGAATTTTATGATGGATTATATTGATTTAATGGAATTTATGATTAAATATATGGGGTTTATGATAAATTATATGGATATTATGATTAATATAGATTATACATGAATATGTTAAATTGGATTTTTGTTTAATAAAATATAATGTTAAATTTGTAATTTTAAAAATGCTTTCATTAGAAGCGTATGTTGTTAGTTGGTAAGAATGGAAAACAACATGTAGCATATACATTGGTTTCCATTCGCAATTTATTTTTACGAGGTTCGCGTACAGTTACATTTGCATTTTACAGAATTTAAACTAATAACGTTAAATTTCAAAATGGTTGATTTCAATGTTGTATTATTTACTTATTCATTATTTGTCATGTATTTACATTTCTAGTGAATTATTCATAATACATTTTAAAAAATATTA
>AAA.454ESTABI.308
AGTTTCAAGTATATCATCATATAGTCAAGTAAATTTACACATTTAGTTTCAGAAAGAAATTTTACACAGAATAAATTTAAAATTAAAAGAATAAATTCTAGCTATCAAAAGTTTGTCAAATGTAAAAATTAATTTAAATACATCTTTTAGGATAAAATTTTCAGTAGAATAATTTTCAAAAATGAAATAAATTTTTAAACTAAAGTAATTCTATTTGAAATAAGAATTTTAGATAAAATTTTAAGTAAAATAATTTTAATAGATAAAACTGAAATAAGATTTTTAAGAAAGAATTTTACACTGAATAAATTTAAAATTAAATTTTATAAACTCTAGCAAACAAAAGTCGGTCAAATGCGAAATTTTAATTAATTTAAGCAATACATTTTAAAATTTGAATAATCTAACTAAAAACTCAACGTATATATTAGTATTAGGGCTTGACATAATTCGAAATGAAAACAATAAAAGAAACAGTAAAACTAGTAAAATCAATGAAAAACAAAACAAAAAAAAAACATAATAAAATTGTAAAATTAATGAAACTTAATCAAAATATAAAATTATTTCCAGGGAAAACATATAAGATTGAACAATAAATCTTGAAACTAACACCGATATAATAATAAAATTTTAGCGAAGGACCCTAGAGAAAGTTAAAATTGAAAAAACTCTCTAATTAAAATTAATTTATTTGGATGAATGTGAAATCTGAGGCATGTAGACAATCGAGTTGTATGGGAAGCCCAGGAAAATATTAAAATGAATTTATTTAAATTTTCGAAAAGT
>AAA.454ESTABI.314
ACGTGTATACTCGTCATACTACTGGGTTCTGTTTGGACAAGACGGCAATAGCACGTCAAAATGTGCATCATCATTTTATGATTAAATTATTATAATTACTGCATTTCTTTCATTTTGCTGTTTTCAGAATTTCATTATCTTTAAAAATGTGAAGATATAGCAAGTGACGTTCTGGGAACAGCAACTTAAAAAGTGCGTGCCGCGAAAGGGTTAAATAGTATTTTAAAATTAAGACGTATAATGTAAAATGTTTTATAAATTTAAAATAATAAATTTAGTATGTTAATGTGAATGAATGTAAAGAAGGAAATCTGTTCTTCTGAAAATATTGTGTTTTAATAATATTGAAAAACATTAGTTTTTGGAATTTTCGTAAAATAAATTATTTTCGTAGTGTTATTAATGGATGTTATAAATACAAAAGCTACCGTAATTAATAAGTAATATAAAATATTAAT
>AAA.454ESTABI.318
TATTTGTTTAAATATGAAGTTTTAAATACAATTACTAATTTTAAAATTATTGCTGATTTTAGCAAATCTGATTTTAGCAAATGTTTTTGTGTTTTTAATATGTAAGTTTCTTTTTTCTTTATTTTTTGTTTATGAATATGTTATGATGAATTGTTATCCCTGTCTGCTCACCTGATGAGTTTACTTTTCTGAATGATGTATTTTAAAATTTGTTATATTATTTTTTTTATATCTTTTAATTTATAACTTTAGGTGCACATAAGTGTTAATGATTTAATTTCTAATATTTGACATTGAAATCTTTCAACCTATACCGTGGAATTAAGAATAATGTAAGTGACACTTGATTATTTAATAGTTAATTAATTATGATGAATTGTTATCCCTGTCTGCTCACCTGATGAGTTTACTTTTCTGATTCATTAAATTGTTTAATTTAATACTAAAATATTCACCAGTATTTAATAGTTATATTTTAGTAATCAGAAATATTCAACATTAAGAATATTAAGGTAAGTTTTTATTATTGTTTATGAACTGTATTTATAAATGAAGATAATTTTTGTGCTTGATAATGATAGTCACAGAGCTTTTTAACACTGAATACCTTATCATTACAATTTCACATATATTTAATAAATATATTTAATATAAAATATTTAGATTCAAGAATCGTGAATGTTAGTTTCGCATGAAGGATGCACTATACTGAAAAAATAAAATTTTTTTGAATAAATTATAATCGACTTCTT
>AAA.454ESTABI.319
TATTTGTTTAAATATGAAGTTTTAAATACAATTACTAATTTTAAAATTATTGCTGATTTTAGCAAATCTGATTTTAGCAAATGTTTTTGTGTTTTTAATATGTGCACATAAGTGTTAATGATTTAATTTCTAATATTTGACATTGAAATCTTTCAACCTATACCGTGGAATTAAGAATAATGTAAGTGACACTTGATTATTTAATAGTTAATTAATTATGATGAATTGTTATCCCTGTCTGCTCACCTGATGAGTTTACTTTTCTGATTCATTAAATTGTTTAATTTAATACTAAAATATTCACCAGTATTTAATAGTTATATTTTAGTAATCAGAAATATTCAACATTAAGAATATTAAGGTAAGTTTTTATTATTGTTTATGAACTGTATTTATAAATGAAGATAATTTTTGTGCTTGATAATGATAGTCACAGAGCTTTTTAACACTGAATACCTTATCATTACAATTTCACATATATTTAATAAATATATTTAATATAAAATATTTAGATTCAAGAATCGTGAATGTTAGTTTCGCATGAAGGATGCACTATACTGAAAAAATAAAATTTTTTTGAATAAATTATAATCGACTTCTT
>AAA.454ESTABI.329
CGGCCGGTGGCGGGCCGTAGTGGCGGCAGGGTTCGCCGGGGTTTCCACTGGCATATAGGATAGAGAGGACGGAGGATTTGTGATCGATGTAGGGATGCTGGTTGTCGAAATGGGGGGATCCTCGACGTTGGGGAGATGATGGGCCGGAATGATGCCGAGTTGTCCGGCTCGGACGTTCCCTGGGACGTGAGCTCGAAGCTCCACGTCCGTAAATGCTCGTCTGAGCGCCACTGACTGTTCGTGGATCAGCAGCGCTGGCTGCGTGACTCGACGATTAGTTCGTCACGCGCCTGGGTGAGCCTGAGGATCCTTTGCCTGAGCTCTCTGACGGTTTCCGGTGGAGCCCAGGTTCCCTTTATTCGCTCATACTTAGCTTGAATATCGCCATGCTGAAGCTTCAGGTCCTCGTATTTATGCCGGATCGCCACGATTGATGGGGGTAGACGGGGAATTCTTGATGGACTTGTTGTTCGTCGTTATTCTTCATGCTAAAATAAGAGGAAAGAAAACCGAATTAAAATTGGGGTTTATCGAGAAATGGAGAGTATAGACGGCGAGTCGAGAAGGACTTTCAATGTTTAATGTTTCACGGGGTTAATTAGGTTCTTACCGGGCCCTTACTTGGCTAAACCTCACACAGGGGTAAAATTTTATTAGCATCATCCAAAAGTCTCGCGTCCTAAGGCTGTCATTGGTCGACATTACCAAAGTTTAAATATTTACATGTTTAGGGTTCGGTTTTGGCTTC
>AAA.454ESTABI.337
GTTAATTTTTATTAGAAATTCAATAACCTAATTATGGGCGGAGATGGAGGAAGTATACCTGGTAGAGACGTTTTAGTAAAAACTAAAAAAGCAACTCAGCAAGCAACTAAAAACGAGCGTAATTTAGCTATATGGAATCATTGTGCTCTTAGCCAAGTGCCTTTAAAACCTCCCATTGTTGTATGTGGACATGGGAAATTTTATAATAAAGAAACAGTAATTGAAAAATTATTGGATATCGATAAATTTTCTGGCGAAGGGTTTAGTCATATAAAACGACTGACTGATGTAAAAGATGTCAATTTAAAATCCTGTACAGATTTCATTAATTATGTATGCCCTGTTTCTGGATTAGAAATGAGTGGAAGATTTACGTTTATATTTATCTGGTCTTGTGGATGTATTATTTCTAAGAAGGTAATGGATGAAATTCCTAGTGATTTTGTTTGTCTTAATTGTGAAAAAAAATTCTTATCCTCTGATATTGTCTTTTTGAATCCAACCGATCCAGCGCGAATTGAACAAAATCTAAATAATTTAGAAATCAGAAAAAAATTACGGAGTAATAAACGAAAACGTGATGACAGTGAAAATCTGGTACAGAAGAAAAAAAGAAAATCAATAAAAGATTAAAAAACTTGAATCATTTTCATAATTAATTAAATTTAGTTTGTTGTG
>AAA.454ESTABI.344
TAGCGGTTTATTTCGACAATTTCCATGATTTTCTCTCCGATTTACATTATTCCCATTCCTTTTATTAATGTAGTTTTTATTCTAATCTCGGCTATGGTTTTATTTATACTTTCTTTATTCTAATTTCCCTGGGTTTTTGTCTTTCCAATTGCGAGAGGTCTTAATTAAATCGAATCCCGGCTGAGCCCCCAAAAATCATGTTGGTCGTAGGGGAGCCTTAAAAATCCGATCTTCTGGTCATCTTTAACTTCATTTTGATTGTCGTTCCTAACTAGGGGTAACTCCTCCATACGCCACATAATTTTAATTACTATCATGCACCCGTGATTGGAGATCACGTTGGAATTGTCCATGATAGCCGAATGCCATTCGAGCAGGTGAGCGCCATCACTAGCACTACTCCCCGAAGGACCTTCGTTTTTTCCCGGTTCGCAGCTGCCGATAGAAGGACTTACGCTCTCCTTCAAAACACAGTAAAAACCCTCATCTCCTTTTCATTACGTTCAGTTCTGGAGTGGGAATCAGGGAAAACATTGTTCTCGCAACCCCGTGCGTCCGTAATTCTCATCTCCGATGGTCCCGCTTTCGACTGATAAGGAGAAACATGAATTCAACAATATTTATTAAAAACCAAAGCAACATTTAATTAAAAGTAAA
>AAA.454ESTABI.345
GCTACTTCCATACACGTGCGATTAAAGTGTTGGACGTTGCGAGAGGTCTTAATTAAAATGATCCCGGCTGAGCCCCCAAAAATCATGTTGGACGTAGGGGAGTATTGGATATCCGATCCTTGAGTCAATTCAACCCGGTAATGTCGGTTTACGTCACTAGGGGTAACTCCTCCATACGCCACATAATTTTAATTACTATCATGCACCCGTGATTGGAGATCACGTTGGAATTGTGCATGATAGCCGAATGCCATTCGAGCAGGTGAGCGCCATCACTAGCACTACTCCCCGAAGGACCTTCGTTTTTTCCCGGTTCGCAGCTGCCGATAGAAGGACTTACGCTCTCCTTCAAAACACAGTAAAAACCCTCATCTCCTTTTCATTACGTTCAGTTCTGGAGTGGGAATCAGGGAAAACATTGTTCTCGCAACCCCGTGCGTCCGTAATTCTCATCTCCGATGGTCCCGCTTTCGACTGATAAGGAGAAACATGAATTCAACAATATTTATTAAAAACCAAAGCAACATTTAATTAAAAGTAAA
>AAA.454ESTABI.353
CATTAGTGTTTCGGTCATCCAAGGAAAGCCCATAGAGAAGAAATGGTTTGTAGATGATGCGTTACACCTTGCAAGTGGAATCGTTGGTGGAGCTGCAAACCTTGCAGGAGGAGTCGTTGATGGAGCTGCGAATCTTGCTGGTGCAGCTATAGATGTAGTAGCAGGTGGTCCAGAAAGAGATCGTCATAGATCACGAAATGACAAGAAATGGTTTGTAGATGATGCCTTACACCTTGCAGGTGGAATCGTTGGTGGAGCTGCAGATCTTGCAGGTGGAGTCGTTGATGGAGCTGCAAATCTTGCTGGTGCAGCTATAGATGTAGTAGCAGGTGGTCCAGAAAGAGATCGTCACAGATCACGAAATTACAAGAAATCAGTAATAAGCAAAGCTGCATAATAGCAAGGTAAAAATACAAACATTTCCTAAACTCGAATGAATCAACATGAATACTTTT
>AAA.454ESTABI.371
AATCATTTAAAGATATTTAAATGAACAAAGCAAAGTGTGATAAGACCAGTTTTACATGGGGATTCATTGGAGCATTTAGTTCATCAGCGATTCAATTTTTTGTTACAAATCAATTAAGCCTATCTTTATTAAGAACGATGATAATATCTTTTCCAATATGTGGAATCATGGGATTAATTTATAAAGAATATACTCAGAGTATTGTCCCATTTAAAGAATTTGATAATCAATTAAATGAATACAGGAGAACCGCAATTTTGGAAGATGCCGATGATTAATGTCATCTAAGCTTGTTTAATGCAAACTTTGTTGACATTCTTTCAATCATTTTTAATATTAATAATAAATATGAAATCTTGTT
>AAA.454ESTABI.375
ATGGAATGGATACAATGAATTTCAAATGTATGTAGCCGCTGTAATATGCTAGAATAAATATTTTATATCTACAGCCTTAGTGCATCGAAACCTTTATTCCAAATGCTATGGTAAATTATTATTTGTCAAAACTTTCCCGGCCCACAGCCAACACATAACGCAAGAAAGCAAAATCTACATAGTACAGATGCATGTAAGTGCGTGGAAGATCGCCAATGATATGTACCCGTGAAGACCTAGCGTGCGGAACGCAGGGGTCGTAACGTCAATTTATCCCTATAGCTGAAACGAGAAATAAGGAAGAAGTCTCTGGCTGCTTCCTCGTTTCTCATTTCTGTAAAATCGACCTAAAATTATATTACACACGGCTCAAAATCATCACACCGAGTAGTCCAGTGGGCACTCAGTAAATATAATATAAACACAATATGCGCCTAAGGCTATTAAAGGGAAAGGGTACGGGAATAAATTGCATTAAAATCGTTGATATATCTAACCTGAAGCAACAACATGAAATAAACTAATCATTGGTACCCTAATTTAACTAAAAATCCATTAGATAAATAATTCATTTTCCCCATTAAATAAAATTATCGATTCGTGAATAAGAACAAACAACTCTTTGATTAAGCTGAATTTGTTTCATCCTGATTAAACTTAAAGGAATTTTTCGTAAACGTGCCTGCTTTATTGATTAAACTAACGTAATTAAAACGATTAAAAATAACGTAGTTTAGGGATTAAGAATAGAGTTACCTTAGATGAATCGTTGATTAAATGATATAAATTCCTTGATTAAC
>AAA.454ESTABI.376
ATGGAATGGATACAATGAATTTCAAATGTATGTAGCCGCTGTAATATGCTAGAATAAATATTTTATATCTACAGCCTTAGTGCATCGAAACCTTTATTCCAAATGCTATGGTAAATTATTATTTGTCAAAACTTTCCCGGCCCACAGCCAACACATAACGCAAGAAAGCAAAATCTACATAGTACAGATGCATGTAAGTGCGTGGAAGATCGCCAATGATATGTACCCGTGAAGACCTAGCGTGCGGAACGCAGGGGTCGTAACGTCAATTTATCCCTATAGCTGAAACGAGAAATAAGGAAGAAGTCTCTGGCTGCTTCCTCGTTTCTCATTTCTGTAAAATCGACCTAAAATTATATTACACACGGCTCAAAATCATCACACCGAGTAGTCCAGTGGGCACTCAGTAAATATAATATAAACACAATATGCGCCTAAGGCTATTAAAGGGAAAGGGTACGGGAATAAAATTGATTCATTGATTAAACTAAAGTGATTTGCCAATTAAAAAGAGATTAATTCATTGATTAAACGAAAATTATCTATTGATTAAAATTAGAGTAACAATAAGTAATTCATTGATTAAAGTAAGATAATTCATTGT
>AAA.454ESTABI.386
TGTTTTAATAAGATGAGTTAATTAATAGCTCTTTCAAAAAATATAGAATTTATTTGTTGAATAATTGATTATTGTTAAATTTAAAATTTCGTTCAAGATCCTTTTGGATTTCATTAAAAACTTAATAAAAAGTTATTCAATAACCAGATACTGAAATATGAATAGCGATATTGGATCTGATTATGAACTATTTTGCGATAATGATTCAAATAATAGTTTATGGGAAAATGCTGAGTTTTCATAATGCAAACAAATTCCCCTTTATTAAGAAATTAGATAAAGACGATTCTTATGAACAAATTTTCATTCCTGGTTTGAGTTTTCCTAAAATGAAAGTAAACAATTGTGAAAGCAATTTGAAAACATCCAATAAAATTGAAAGTTGCTTTATTAAAGATTTCAATACTTTATTCTCTCTGGACAATAAATAATTTCTGGTAAAGTTTCATCTTCATTGATTGAAGAAAAGCTCCAATTCAATTCACCGATATGCAACAGCGAGTACTGGCTCAAATTGAATGTTGGGCGGACACCTTTTACAGAAAAATTCCAAAATTCTCCTCTTTGCAAGCCGTCCTATAATTCTCGAACTAACACTTTGTTCGGCTCCAAAATCCTCTTGGATGATATTCAAGATTGTTCTGGAAGCAATGATTCTAATGCTATTGATAGTAAAAAATCAGTGTTAGAAATTCGAAAAGGCAACTTGTTGAAATATATTAATTACAGTCAGGTAAAAAGCTATGAAAATGAACAATGTAAAAATGTCGACAGTAAATTAAAAATGAAACTGATGTTTCTGCATTTCTTTTATTTAAATGAAAGAAGCATAATTTTGAGAGTCATGGATAAGCATGATTATAGGAAGCCGGATTTGGAAGGATATTTAAATGATCGCTATATTTCGGCTTATAATTCTTTCCATGTTTCTTCCAACATTTTGTGACATGGTGAAACTACACAGCCTTGTTGGTGTCAAATATTTTCGTGCTAAGCACAGATTTGATTCCCATTGGTATTGCATTAAGATCAGCTCGTATAATAATGATGAGATACAAACCCTAAACAAATCAAGTAGACTTCTGCAAAATGAAATCATGATGCTTTCACGTCTAAGTCATGAAAATATTATTAAATACTTTTCATCATGGATCGAATACCAAACTACTTCCCGATCAAACAATGATCATTGAAAATTAATTAATAATTAGTGAATAATACAATTTAATACAATAATATACAGTT
>AAA.454ESTABI.387
TTATATCAGTCATGAAGTGTTTTGGTCTAATTGCAACAAGGTTAAGAAATCTTTCAACGAGTTACAACAAAGTTATAAAATATTGTGGTGAATTACATCACAGTAATTTATACTTTTATCAAATTGCCACAAACTAACAAAAGATTACAAGGACTTGCAGCAGATAATATTTTAAAAAATAAAACAAACAGTAAGTCACACCAGTGGTATGAAATAATTCATTCAATTGTTGGGCAAAAACTGATAAAAACCCTTTTTCTTTTACTTTTGTTTAGCCAGCACGATAACGCCTGTGTGGTTTTGAGCAGAAAATTTAAAATTATGTAAAAACGGAAATTTAAGGAAAAATAAAATAAATAAAAATTTCGAGTCATAAAAATGTAAAAATTTAAATTTAAATCAAAAAGAATAAAAATTTTATTAATTTTGGAATATTCGAGAAATTCCTTGTTTTACTGCATCAAAACACACACACAAACAATCATGATATATAAGGCGGTGCTGGTTGAGCAAAAGCCGGTCATTTTTACAAGCAGTCATTTTTACTAATCAGTTATTGTTATCAATTTTCATTTTTACCAGACATTTTAAATCTTGTTCATTTTTACTTACCACTCATTTTTGTTATTGAAACGAAGTAATTTTTTTTATTTGGTATATGATTATGGTTAATATGAAATAATTATTGATGATTTCTTTTATTATTATTTATAATTTTCAAGCTTTGAGGAAATATTCTTTTATAATCGATGGATTCGACTTAACTCCGTTATTGTTGAACCTCCATCATGAAGGAATTTAATCTTAAAGCACATTAATCGAATTACGACTTACAAATTATAGTTCACCTGCAGTCAAGGAAGTAAAATTAAATTGTTTA
>AAA.454ESTABI.391
GGCATTTCTTCTTTTTCCGGTTCAATAAAGTAAAGACTGCTAACTGATTTTGATACAATTTCTTTGTATTCAATCTTTGCTTTACAATAGAATGGGAACGTACTATAACAAATGTAAAATCTTGCAAAGCTACTTCCCAATTACCTTGTAAATAAATCGGGTTTTGAAGATTGACAATAAATTTACTGGCTTGATTGTCTGGATGAATTGTTGGACAACTATTGCTCGGTAAAATCATGTAGAAATTCATTTTACTAGATCTTTTGAGGATATCCATGATGGGTTTTGATATCCATGCCACTTGATATAATATTGTTTATCTTTATTCACCATTTTAGTTTTCAAAATCTTTTCAATTCTAAATACTGTTGGTGGAGGAATAACTTGTAGCTCTTGTTCGTAGAATTTACCAGATACCTCATTATTTTCTCCATCTTTTATAACATACATGATTGGATTTTGAGCTGTATTAATCTTTGAGATTTGAAAAACTTCATCACTCCAATTGTTATCAAAATTCTTAATGAATGGTGATGCTGATATTAGATATTCTAACATAATCATCGACATTATATTTTGGCTTTTTAATTTGTTCTTCCTGAATAAACCTATCTTTCGAAGTTACATCTATCGGTTTCAATCCCTTTAAACCTCTATGAGATGAATGATTGTAACTAAAAATAATTTTCGGTAAAACATGTATCCAAGTTTTATTACCTTGATGCACAAAGTATTTTTTCAATCTTTCTCTCAAAGTTCGATTAAATCTTTCCACATAACAAGCTTTGAATTGTGAGAATACAGAGTAATGATTGGCTTTGATAACTTCTTTTACTTTGCTATTATAAAATTCTTTACCTAAAATACATTAAAATAAATAATTAATTAAATTTATTACCCAAATCAGTCTGTAGATTGTGAGGTTGTCCGTCTTTAAATAATTTTTTTAATTGCAATGGCCATTTCATTAGCAGATTTAGTTTTTGTTGGAATGGCACGGGCATATCTACTGAAAACATCAATACATGTTAAAATATATTT
>AAA.454ESTABI.404
ACTTTGCAATGTAAACAATATACTTCGGTGTTTGTTTTTCCATTCTTTATAAACGGATACTCTTCAGTATATCTTTCCAAATACTGGCAAGATCTTTTTGGCATTTTCAAACTAAGTTAAAGGTATAGAATAAATAATTAAATGTAATATTGTCAAAATGTTAAATTAAAATACTTACTACAAATTTAAACTATAAAAAATTTAATTATCCGAACTAGCAACGCAACACGTGCATAAAACAAACACCACTAACTTCAATGATATTATAATTTATTTTGACAGCTACCATTGACATTGATTAAAAATAAAATTTGTATCACTGAGCAGTGTTACCACTTGTCGGCATCTAAAATGTATCAAATTAAAATGTACCGTATTTGAGCAGGGTACGTTCAGATTTTTAATTTTGGGCCGGTCAACAATTATTTAATTATGTATTTCATAAATTTAATTTTGATTTTTATAATAAATATAAATCGGGACGTTTGGCCGTCCACACGACTTTTTTTGGGGACACTCTAAAACATCTCTGAAAACCGGACAATCCCGATTAATCGTGACGTCTGGCAACGCTA
>AAA.454ESTABI.410
AAATACAATTACACATAGTTATAAAAATAAATATCAGTACACAGTGTAGGTGAAATATATTTTATTCTTTTTATTTAGAAAAGCTTAGAAAAGACGAAGCCCTACTTTTCTCGTGAGCGATTGTCAGTAGTTAAAGAAGAATCTCCTTTCCCAAGCTCACCTGTTTTGGCTACGTTACAAGAAAACGATCATCATATGAGAAAACACTCAAAAAGTCTTCTGTTTTAATCTTCACGGTACTGAAATGAAGTGTAATTTTCTAAAGAAATTAAAAGTTTACTGGGAATATTACATTTAAAGTAAAAATGGTGCATTTTTGAGTTCATATATTGTAAAAATTTGTTTTATTTTATTAGTTGATTTATATGAGTACAATTTATTTATTTCTAGTTATTTATTTATTTTTTACATGTTAATATTAATTTAAAAAATATAAACTAAAAA
>AAA.454ESTABI.415
ATTATTGTTTGTTTACAACTAAATTAAGCAACATTTTTGAACCAGCCGACTGGAAATGAGATTTTTTATTATGCAATTTATTTTCAAATGTATAATTCAGAAATATGTTTCTCCATCATCAGAATTTTATTATTAAAATTTGAAGAAAGTTAAAATGAAACGGATTAGACAAAAATGGAATAAAAAATTTAAGAGCTTTTGAAATTCCCAATCAATGGTTTGGTAAACTTATTAAAGCGAAATAATTTGTAATTTGCAAATAATCATTTGTCTATATTTCGAATAACATGATTATAAATTGTAAAATCAAGTAATTAATAATTACTTGTGTGGTGTTTATTTTAATAAATGATGGATTTT
>AAA.454ESTABI.422
ATGATTCATTTCTGACAGAGGGAGATTGATAGGGGTGGGTTACTGGGTTTCGTTATTTGTTTAAATTGTCTTGTGGTTGTCCCAGTAACGCCATACAAAATACTTCTAGCTACCACTCGGCACCCGTTGCTAGGCAACGTTGGAAATGTGTTCGAGTGGGTGGATTGTCCGCAAAAAGTGAGCATCTATTACTAATACTGTAATTGCTCGGACAACCCTCGGGTTCACGAGCTGTCGATAGAAGACCTATGCTCGCTTTGCTCTGTCCCTTGTGTAAAAAGTTCAAGATCAGATTTATGTTGACTGTTGGAGAGGAACGATGGTTCGAGAATGTAGTACGAGTCCTCATGGTGATGGCCTTATGCAAATCGTAACTTGGAATTAAATTAACAGTGAATGCAAC
>AAA.454ESTABI.423
ATGATTCATTTCTGACAGAGGGAGATTGATAGGGGTGGGTTACTGGGTTTCGCTATTTGTTTAATCATCTTATTGTTACCCCGGTAACGCCATATAAATATTACTTCACTACCACTCGGCACCCGTTGCTAGGCAACGTTGGAAATGTGTTCGAGTGGGTGGATTGTCCGCAAAAAGTGAGCACTATTACTAATACTGTAATTGCTCGGACAACCCTCGGGTTCAACGAGCTGTCGATGGAAGACCTATGCTCGCTTTACAATGTCCCCTGTGTAGAAGGTTCAAGATCAGACTCATGTTGACCGGTAGAGATGGAACGATGTTCAGGTGACGCGGTACGAATACTCATGACTTTTCGGCAACAACTCAATATTATTTATATTTTACAACATACTACTTTTAGTTGGTTTAACAATAATTACAATTTTACATTCAATTCATAAAACAAAA
>AAA.454ESTABI.427
ATTGTTTTTGATTTCAACTTATGTAAGTTTCCATCTTTATTTATTTGTTATATTTTGCTAGAATTATTGTAGATGAGTTACGATAGGTCATTTTCAAGAGGCAGAGGTCGTGGTAGGGGTGGATTTAATGATAGTGGATCCCGGCCATTTAATAAATTTGAAGATCGGTCTCCTAAAGAGGATTTTCCTGAACGAGGCTTTAGAGTATCTCGTAGACCAATTGGCAATTTTTCTAAAAATTATAGTCGTGATGAATATAGACAAAGAGATGAAAGACGTGACAGTTATGAAAGAGATTCATTTAGACAAAGAGAAAGTCGCAGAGATCCAAGAGAGCGATTACGAGGCAGAGATAGAGAATTTGGTAGTATGAGACGAAGTCCAGTTGACTATCGCAAGGATATATCTCGTAGTCGTGCTATTTCACCTCCACGGAAAGAATATGTTATGAGGGACATTTCACCTAGGAATCGAGATATATCACCTCGTATGAGAGACATTGAACCAAGAATTAGAGACATGGAACCAAGAATGAGAGATATGGATCCTAGATTTCGAGATTATCCACCAAGATCTAGAAATTTTGAAAGTAGAAATCGTGATGGTCGTAGAGATTACTCGCCTAATGCGAGAGACAGACATTTTTCTCCTGTCAGGTATCAACACGATCGTTATGAATATAGTCCTCCTAGGAGCAGAAATTATGAGCGAGAAAGCTTTCCTGATAGAAGACGCAATGACGTGAGATCTTTTAATTCAAGAGAAAATAGAGAATATCGATCTAGAAGCCCCAATAATTTTCGGCCCCGTGGTGGTCGATTTAATAGTCAACGAGGCAATACTCGGGGGCGAGATAATTTAAATCGATTTGATTCGAATCAGAGAAATAATTTTAATCGCGCAAGAGATGAGTCTTCTATGAGAAGAGGACATAATAATGATAATCCAAAGAGGAAAGTTGAGCAAGTGCCTAATTCTGGAATTCCACCACAAAAGAAAAGTCGTGACAGTTCTTTTGATACAAGTCCATAAGAATTGTTGTTTAATTCATTACTTGTTGTCAATAAATCCATAAAATATTGTTAATTATGTTTGTCGAATTCAATGCAAAAATGCATTTTCAAATTTAATAAATGTTATTTAAAGATGCAGAAGCTCAGATTTAACAAAGAAATTAGTTTCGATCGCCATATTGAAATAACCACTCAATGTTATGATAGATAACTTAAACCGAATATTGAAAATAAATTGCAGCAATACGTTTTGGGAAAATTAATTCGCACAGAACTGCTCAAATTCGAAGTATCGAATATCTTAATTAATATTCTAAATAGAAGAAAACCTTGGCTACCTTAGTTTTTTGAGTCGATTCTATTATGAAATCATCACGATCAGATTGCTATGAATTTGATTCTTTCTAGTAAAAATTAAAGTTAAAGAAAATCGAAATAAGTGCAAATGTTTATTAAGTATTTTAGAAGTTATTAAGCTAAGTAAATATTATTATGCTACACTTACTCACCTGTTTATTCTCCATATTGGTATTTAAATAGTCATTACATTTGTATCAAAAGGAAGAAAATGATTTTGAAAGTAATTCTAGTGGTGAGTGATAGTTTATATGCAAACTGCAGTTATGATGGGTGATGAATTAATTTTTTGTTTTGATTATGGAGCTATTTATATTTTTTGTTTGTATATTGGGATTCAGGTTTAATCAATCAAGAGTAAATTATATGCTATGCGAAGAACTACATGCACTTTAAAGTTGCAATAAATTTTTTTATTTTTGTGTTTTTTGAAATAATCTTACTAAAAATTTGATTAAATTTTGTGTTTAGTTGGATTTAAGAGTTTGTTTTTAACTGATTTATACTAAATCCAAAAATGATTTTCATTGTGTGACAAAAG
>AAA.454ESTABI.444
ATTACAATGGGTAACATGCGTTCGATTAAAGGCTCAAAAAATGAAGCTAAACCAAGAAATTTAAGACAGAAATGTACCAGTGCTGTTGAAACAATTAGAAAAAGTTTAAAATTCAAATCAAAAAAATCATCTAATGAAAATCTCTCTACGGTAGTCGAAAACACCGAAACAACCAATGAGACTGCAATCGAGACCAATAATAAAACTGAAAATACCCCAGAAGAAATCCAACAAATTACTGTTTCAAATGAGGAAGGTCGAGTTGAAACCGAAGATGATGTAGCCGATGAAGTTCAAATCAATTCACAAATGAGTCGAGATTCATCAATCATTACCGCTATTCATGTTGAGGATAAAATGGTGGAATTCGGAGAGGAAGAAACAAAAACCGAACTGATCAAAGAATATCTAGACAACTATCGAGAAAATGAAAACAATGAAAACGAGTCGAAAACAGAAACAAATTCAAGTTCATTTCTAGATGAAATATTGGACGTAAAATTGGAAGTCGACATTGATGAATCCAAGAAATCGGAAGTTAATGCTAAAAATGAAGGTGTAATAGAAAATGGATCTGAGATTTCTAATGATAAATCTGAAGAAGAAAACACAAAGTCCAATGAAAAACCTGAAGATGCTTCAGTGAAAGAAGAACAAGAAATATTGAATCTAATTGATCTTGGACCGATGGAAATCACAGAGAAAGCCGAATGAATATTTTAAAATTATTTTTATTTGATTATCAAATGGCAGTTCCTGTTAAATATTATAGAAAAAATAGTTTATAAATATAAATGATTTCTATCTTCA
>AAA.454ESTABI.445
ATTCATTTTTAATTTAAATTCTTTTAAATATCATCCGGTTTTTTTCTGTATTCATAATTTTATATTGAATTAAATAACATTCATTAAATTATTGAAGAGTAATTATATGTTTGAATAATCTTGTTTGTTAATAATTGAAAATTGTAGGAATTTATTATTTAAATTTATAAATAAAATCGTTTAAAATTTCATTTTACTGTATTCAATGTAACTTTAAGATACTCATTAGATTTCTTTTTGAATGAATATTCACATCTATGAATTTTTTAGTTTTACATTTTATATTAATTCTGACAGATGGCGAATGCAGATGAATTTAAATTCCTGTTGCAAAACGGAGATATTGTTGATGATTGTCATTACAAACCTCACGTTGCTAAATTGCGTCAAGTAGAAGCGAAATATTATTCGGATTTCAGCAAGACAGATAGAGTGAAGGCTCATCACAGTAATTTATTTCAAAACATATCAGATCTTCAACCTGATGAAATATATAAATTAAAATCTAACAAAGAGAAAAGTTATATCAAGATTATAGAAAATACGAATACAATGGCGAACTTTTATAAAGTATCTCACTGAGGATGGACAAATTAATTGCAAACCGGCTTCTTTCTTTAGAGAAATTCCAAAGAAACCAAGAAAACCAAAGACATTTCCACATGCTGATAATCAAGGTGCGAGAAAGCCAACCATTGTAATACATGAAGCAAAGGAGCCTGTGACGAAGCCACGATATTACATAATCACTGATGCGAATTGTGAGGAAATCGGATCGATAATTCTCATGCACAACAGGGTTACCAAAATGCTAAATACGGATAAAATGATCAGCAAAACTTATCAAATCAACCAATTAAATGAAATTGATCGAGATCACGCATTTTATTTGTCCAAATTTCCAGCCAATGAAAGCATTAATGAATGGAAATGTGAAACATTCAAGCAAATAAAAGCTTTGGAAATTGGACAAGAATGCCGCTACAAAAATGACAGAGAAAATATATATAAAATTAAAACAAAAATTTTAACAGAAAAAGGAATTTCTTTTTCTATACA
>AAA.454ESTABI.447
AAGGTACAAAGGTTAGTTTTAATTATTAAGACATGGAAGTTCTCCAAATATATGCTATTGGATTTTGGGAAGCCAGCGTCACATTTGCATAATTTATAGACAATCTAATCAAATCCTAACACAGAACGAGTCAAAGAACTAAAAGTCATAATTCATTTAAATTATTCTATTGAGCTCTAGGAAATAAGTGAAGTTTCCCACTGAACATATGTATACTGAGACGTGATTTTCTTATTACAGTTGTGTAGAAAAATTAGTCTGTTTTATGAGTCTCATTTACGATTGCTAGTTGACAATAATGAAAATACAATTTAAGCGATATACAGAATCGAATGAGGATTTTATCTCTGTTTTAGGCTGCTGCGTCAATCTGGAATGAATTCAGTATTTGCCTGCTATCATGTTGGTATTTACAGTGATAATGATTTGCTAGGGGAAGCTGCTGGTGAATCGCTTTTGGCAGCAGAAGATATGGCTGCTAGGCATTCGCTGCTTAATCTGTTTGGAGTATCTGAGAATAGATCAACAATCGACTTTGAAGATAAATTTGAAATTGACTTAAATAAAAAACCGTCTTATAGTATTGCTGATTATTTGAAATGTTTTGAAAATAAATAATATTTTTCGTTTT
>AAA.454ESTABI.467
AAAACTATTAAAAAAAATCATTTCAAGCTAACAAAAAGGATGATGACAATTTATTTGATATGCATTGTAATGGTTGCAATTTCTGTGACGACCGCATGGGATCCACCAAAAAAACCAGCCAGATCGCCAGAGGTTTGCCTTGATGTCTATAAACCGGCAGCAAAATTGTGCAATAAAAGGTTTCAAGATTCGGAAAAGTATTGTGATAATGTCTACGTTACCCTCAATAAGCTTTGTGAAAACAAAAGCAAAGTCGTTTGCGGTTTATATTACGTTAAACACAAAATTGCTTGCAATGAAAGACAAGTGGCATTCTGGGCTATCTGTGGACCGATTTATAAAGCGCTTAATGATGGATGTACTTCAGTTAAGGAATTGGAAAAATCAGATATTTTCGTCGATGGTGCTGTTGATTTAGGAGTGATCTAAGTATGATCCAGTTTTTTTTGGCAATAATTTATATATGAACGTAGATTTAAAGCAGCGAGAATATTTCATGTACGCAGAAAATTTGGAAAAGCAAATGTATTTGTGATGTTCTAAATAAATATTTT
>AAA.454ESTABI.472
GGGATTGATAGTCCTTAGCATCTGAGGCTGTATGGAACTAATTTCCTCCTGTATGTTTATTTTAAGCTGATGGATAGTTCAAGGCTTATATGCGTTCACCCTTTCTTTAAGATATTCCCAAAGGAAAAAGTATGGTGCTGTCAAATCAGGTGATCGTGGAGGCCATTAAAATCTGAATTTCTAGAAAATATTCGTAACATCTCAGTTAAAATTATAAGGACTTTTTTTGTTTTTCACCTCTGATTTCTTTATAAGTGACATAATATTTTCTACAAAATTTGACTATGAATCAGATTTATTTAAGGTATTCACGAATTTTCGGCATCAGCCTTTTTCAATTATTACTTTTATAAAATTATTTTTAAAAATTATTATCCTTATTTTAATTATCATACTATTTTCAACTATTCGTTAAAATTTCATGAATTTTGCGAACTTGATGTTATTTTCTTAAACTTTTATATGGAGTAATTTCGCACTAGAAAAATACAAATAACTGAAATTTTTATCTGGTGACAGCAATATACGCCTTTCTGCCAATTTGACGGATACCGCAATGCTCGCAAAAATGAAGATACCAATCATCCGTGGATTTTAAATTTATGAAATAAAAAAATTTCACTTTCATAAGAACTAGGGATCAATTTCTTTTCCGTACTTCCCTTTTAACTTAAATTTGCATTACATAATCGAAAAAATCGAAGTCTCATTAAAAATAAGACATTCAAAAATAAAAAAAAAAAAA
>AAA.454ESTABI.476
TTCAATACAACTAAAATTTATTTTTAACGACCACTACATTATTGAAGCATTACAAGGCTTTGATACGCATACTTTGCACATTTATTTCGGTTTAAACTTTGTCGGTTCCAATTGCCATTAGAATAAGAATGGTCTACCCTATAAGATCGTTCTCCAAAATGTTTCTTCACTGATAGTGGTAAAATTCGTTGTGGCACCACAATACTCGTGGGAGCAGTCATCTTCCGGAGCACTGGGTCGCCCATTCGTTACGACACACCATAGCATATTCATCTGTACTTGGGATCAGGCCTAAGGTGACGTCGACATTCACTCTCGCGAGGCGTCACCGAGCTGCAGATACCTTCCATTTCATTCTTTTTCCTGCGGCTTCCAATTGAAATAACTCGAATTCAATGCGATGACGCGCCTTTCATTCCGGGTTCCTAACCGGCTCCTTCTTTATGGCAATGCTCAGCATCTACACGTCCCCATTTCTGTACGCTTGGCGCATGGGCCAATCCAGATCACCCATTGCTAATATGACGTATCCATGGTCCAATAATGCTTGGCGATTTCTGGCCACTACGGGCCTGTGATATAGAGAGTTTCCCTTTCATCGTAAAACCAAGAATAATCCGGCAGTAGTTCAGACATTCCTGATAATAAAAGAAATGTGAACAAATAGTAATGTTCAATCAGATTGATAATGAATTTGACGTCTAAAATGAATTCACGATTAATCTGCCTTCCTACGAGATGTATCTAATAATGAAATGAGCCCTCCACTGACGTAACTCACACAGGGCGGTGATCCAAATTAGAAACATTTTCATCTCCTTCATCCATGGTCTATCTCAATCGTGACATTAAACAGATAAATAAAGTTGTTGTTCAAGGCACTTTCATTAACTTTTTGCTTTCATTCGTTCATTCTAATAAACAAAATTTGAGAAAAATAAAATTAACCTTCCGATGGGTTTTGTATTAACTACTTCGATTCGCCTTGCTCTGCAACCATGAGTTGGCGACTTCCGACATCGCAGTTGATCCTGTGTCCCGGAGAGGGTGAGTGGAATACTGGTGTTTTCGAGTGTACCTCTTCTAATATCTTCAGTTTCACTGGATTTATCATAAATAACTAATAACATTCACATTTGGTATTGTATTTATATAGTTCATCATGTGCTTCGCTTCGCGCTCCAACTGGTAGTTAATTCACGTGTATTTTCATCATTTAACGTATTATTTATTGCTAATTGATATATTAAAGACACATCAGCATTTTAATTCTATATTCATTACTATCTCTATGAAGTCCAAGTTACTGCTCGTTCATGACTCATTTTGATGTGATTAAACTTGGCTGATTCATACATTAGTCATATTTCATTCTAGTAACTGGATTTAGAATTTTGGTTTAGATACTCTAACAGTGTGATTTTGCTATGCGAGGATCATTCCCCGGCGTTACCATTCTCTCGTTGTAGCCTTGGATGATGATTATTAGATGATTATATCCTCCGATCAAGGTGCAGAGGCCTGTACTGGATGGTTAAGTCTTTATATTATGGGATTGTAATAATTAACTTTATCTATTTCTATAGTTTCGGTTGTCGACATCTCGGAACGGATACCTGCTGCCACTCTAGAGTTTTGTGATACTATGTTATTTTGAGTACTTCATCGGTTATGGTTACACCTATTTCTTGGTTGATTTTCGTCAATGAAGTGATTTTGTATTTGATAGTAAAATTCCTTTTGTCTT
>AAA.454ESTABI.487
CAGAGATCCAATACATCAAACGTAAGATCTGTAACTAACACTTTCAAACAAATGGTAATTTCCGAACCGATGGATAAATTAATTGAGGAGCCTGATAACTCCAACGACAACGAAGCTTCTCGTGATTCAAAGCATTTTCAACGTGCCACAAAAGGTTATCAGTCTCTGAGACTTCCAGATATGGTGCCGCCATATCAAGCATTTGCTGGTTCGCCATGTTACAATAGTGCTTTTCCCAAGAAAGATGATTCTAATCAACAAACAGGAGTTGCTGGAAATCGAGAACAGTCGCCGTTTTCTCGGAACACTCCTGAACGAGCAACAATTCAGCATGTTCCACAAAACAAACGAGAACGAATCCAATTGGAAACAAAAGTGCTGAGCGGCGTAGGAGGTCCCAGTGGTCCAAGTAACTTGCCAATAGCTTTGGGTGGTTCAATTAGTCACCCACAACCCCCTAAAAAAGAGAAGATCAACTGTCACTCAAAAAAACCTTCCGATGATAACCTGAATGATCAAATCAACATTTCCAACAACAAAC
>AAA.454ESTABI.489
ACATTATTTTATTTATAAAAGAAAACAATCACTGCAGAATCTAAAATTTAAAAATGATTTCAGTAAACTACAGTTTTATTTTTTTAATTTGCGCTATTTATTGTATCCCAAATATCAATGGAAATGATTTTTTCAACTGCCTAGAAGGAACTCATTATTCAAACAGTAGGCAATGCTTGAAGTCGATTAACAAATGGGATAGATTGCCGTATTTTGTTAGGCCCACTAAATACCGAATAACTCTACAGCCATTTATTCATTATCACAATGAGGCTGACTTCTATTTTCGCGGGTCCGTGACGATTGAATGCGTCTCAGAAAAGCCTATTAAACGCGTCATGTTTCACGCAGGAAAAAACATAAATTTCAAGCGATCGAAATTGAAAATCACCAATTCTAATAGCCGCCCGATTACAATTCGCTCGGTTTTGTACATCAGTTCAAGAAAATGGCTGCTGATAACTCTTGAAGAAACTTTGCAAGCGAATGAACCATTCACAGTTCATCTGAGACGATTCTCATCAAAATTTGAAAAGAAAAAAAATGGTTTCTACTTTTTCCACTATACCATCAACAAAGTAAAGAGGTAATCTATTTAGAATTTTATTTTAACCTATTTTTAATTCTTATTTGCCTCTTAAAACCGTTCTACGATTTCATTAATTAAGTTTCTACAGTGATTTAGATGTTTTTTTTAGATGGTTTTTTTTTTGTATAAAACACAAATCTATGGCACAGCTTTTATACAGTTGTTGGGCTCAGAGCCAAAATTAAAACAAAAATTACAAAACCAATTTAAACGAAAAAGGTGAAAATTGTATAAGTTAAAACAAAATAATTAATGTCGTTTGGAAATTGTAGATGCACAAAAACCC
>AAA.454ESTABI.494
AAAATTGTATGAAAATCACGTAAACCCAGAGATCAAAAAAGTACCACGATGGAATTATGTGGGAAATCAGGGGTAAAAATGAAATTAAAGAAAAAGAAAGTGATTACGAAAAATCGGAATTTGACGTTGTTTGTAAGTTATGCACACCAGAATAATACGAAAGTCATGGAAATATTTAATGAACTGAAAAAGTGGAACATTCGAATTTGGATTGATAAAGAACAAATGACCGGATCGGTTCTTGAAGCGATGGCTCGTGGGATAGAAAATTCTCGCTTCTTCATTATTGGGATATCGCCGTATTACGAGAAGAGTCCAAATTGTCGCAGTGAAGCGGAATATGCGTATCAACGACAGAAAACGATTATTCCGATGATATTGGCATGTCGATTCAAGCCGGAAGGTTGGCTGGGATTTATTCGGGGAATGAAAATGTATTACGAAATCAGCGAGAGAAGAAATGTCGAAGAAGTAATAGAAGATTTGGTACATACGTTAAAAACGGGAATGGGAGACAATGGAGAGCAGGGTAAATCAGAACATTTCAAAGAGCCTGGACCACACACAGATGAAAACGCAGTTGCCAACAAGTCGATAAATGAGAAGATCAAAAATTGGAGTACAGCTGAAACTGCTTCGTGGTTAGACGATTCGAAACTAGGTCATTTGAAAAAGCGATTGAATGATCTTGACGGAAAATTGCTCTATGTGATGCTTGATATCAGATCGAAGTCGCCGGATTATTTTAATAAAACTCTGAAAAAAGAATTCGGAATGAAATTTATGGAAGTATTGAAATTTCACAATGCTCTCAATAATTTGGCATATATTTGATTACCATTGCTAGTCCTTTAATTTATTGATTTTTATCACCATAATTTACAATTAATTACTATATTTCATACTGTTTTATTATTTTATTTTCATTTTGACATTTTTTATAAAATATAAACATTTTGTCTGGATTTTAGCTTAAAAATGGTACATTATTAATTTACGGTTGACCTTGAAATTTAGTTTTTGTTG
>AAA.454ESTABI.498
TCATTTTCTGAAAATGAAACGAAAATTACGAGTTAAGAAATCAATCGGAAATAAATATATAGATAAATTAGAAATAGAAGATTTTACAGATAAGAAATTTTTAAAATACAAAACTCGTGAAAGACAATCTGAAAATAGTTGTTTAGAATGTAAAGTGTTGATTGTGGATATTTTGCAGGATAACATTATGAAAGTGGATGAATTGTATAAAGAAAATTTAGTTTTAACTGACACTGTTAAACGCTTGACAGAAAAAAATGAAGAAATGACTAAAGTTATTAAGAACAAAGAAAAAAAAATATCGGAATTAGAAAATTTAAATAAAGTTTGTAGGACAAGTCGAAAAGGTTCCTAGAGTATATTTTGGATACTAATAAATTTATAAATGTTTTTTAGAGTTTGTAAATAGTTGTTATGTCTTAAAATAAAATCGTCCGTTTTATATT
>AAA.454ESTABI.503
ATTGGTTGATCTAAGAACTACGTCAGTACGAACGACAATAAATAACGTAAGGGTCAAGTAATCGAATTATAGGACTGAGTAAGATCGAACAGATAATGATGGGACCAGAATGAATAAAGCACACGCAGGCCTTTTAACGGTAGTGTGTTGGACCCAGTTTGAGGTCGGGCCAGAGTAGTTCCTATGTGGCGCTCACCTTTGGCGATCTCAAAACCAATGGTTACATTACCAACGTTGCCTAGCAACGGGTAACCACTGGGAGCAAGGAAGTATTTTTCATCTGGGGTCGATGTTATCGAAACCATAAAAACCCCACAATAATCAGAATTTTGGTTAATTACAATGAACATAAATAATCGACGACAGGGAGATTCTAGGACCAGAGGCTTTTCCCCTCGCGTAGCCGATCCAGAAGAAGTAATAATAGAACAAAGGATCGATACACAAGATA
>AAA.454ESTABI.517
TAACGAAAGCTGAGGGATCGGGAGAACATATCATTCTCGGGACGGGGAACTCTATTTAGATTGCGTTATGCATGATTTGAGGAAAATGTATTCGGATATCGAAATCAAAGTTGCTGATCCTGTTGTATCATTCTGTGAAACCGTTGTTGAAACATCTTCATTAAAATGCTTCTCGGAAACTCCCAACAAAAAGAATAAATTCACCATGATTGCTGAGCCACTTCAGAAAGGGATCGCTGAAGATATTGAAAATAAAGTTGTGCAGCTAGATTGGCCAAAACGAAAAGTAGAAGAATTCTTCCAGAAAAAATACGATTGGGATTTATTAGCCTCCCGATCGATATGGGCATTTGGTCCTGTAAGCACTGGTCCAAACATTCTCGTTGATGATACTTTGCCAGCTGAGGTCAACAAAAACTTACTTGCGTCTGTGAAGAATTATGTCGTCCAAGGATTCCAATGGGGAACAAGAGAAGGTCCGTTGTGTGACGAGCCAATTAGGAATGTCAAATTTAAAATATTGGATGCTACTGTCGCTCCTGAATCACAGACAAGGCCCGATGGAAACATTATTTCCACTGCACGACGTGTCGTTTATTCCGCCTTTTTAATGGCAACTCCAAGAATGATGGAACCGATTTGCTTCGTGGAAGTTACAGCTCCAGCAGATTGCATTTCAGCAATTTATGCTGTCATCTCCAAACGCCGTGGACACGTTACTCAAGACGGTCCGATTTCTGGATCTCCACTTTATACAATGAAAGCATTTGTTCCTGCTATTGAATCGTTTGGTCTTGAAACAGATTTAAGGACATTTACTCAGGGCCAATCATTTTGTCAAAGCGTATTTCATCATTGGCAGCAAGTACCCGGTGATCCCCTGGATCGATCTATCAAACTCAAGCCTCTTATTGCGCAGCCGCCAACACATTTAGCTAGAGAATTCATGGTGAAAACAAGGAGAAGAAAGGGATTAAACGAGGATGTTAGTGTTAACAAATTCTTCGATGATCCCATGCTGTTGGAATTAGCTCGCCAGAATATGTTGAATTTGTAATTTGTTCAAGAAATATATTTGCTAAATTTGTTTTAT
>AAA.454ESTABI.521
CTTAAGTTACTCAATGACATCGACTTCTAAAAATCATATCGATTCAAAGTTATTAAATAGCTGTATTGTAGATGTTGATAGTTTTAAATATGCAACCAAGGAAAATGACATCGAATCGAAAAAAAATTTTAAAAGGAAATTGAAGAAAGCAATGAACGAATATTTTGAAAAGAGTTATAAGTTTGTGGACAAAAAATATGATTATCCCACCGACGAGCCAGCTTCTGACGTTCAAGTTTTTGAAAATTTATCAAAAGATAAATCTATTTGCAAGTTATCCAAAGCTAAAAAAAGAAAACAATTTGAATCGAGGAGAAAATAGATCTTGACATTATCTGTATAAGCGGAGACGATATGATCAATAAATGCAGGGAATTAATTTGAAATAATA
>AAA.454ESTABI.524
AGTGTAAGGTTGAAGGTCGACTATAACATGATGATTCGTATTCTTGAATTTAAATGATATCCATAAACTCTCTCAGGAAGAATCGGCGGTGGTTTGCCATTACAACGGTGCGTTTCCGTTGAATGGATCGTTATACTTCACTATTGCCGTCAGTGATTCAACAGGATATCCGGTGATTTTCTCAACGTCGAAAATCTCGGATTGGAAGTGACATCCTGTTGATATTGATTATGTCGCCGTTAATTGTGGGGATATCCGTTTTAGTTTAATCAGTTTGGTTACGGCGATTCTTATGTTATCTCTCGTTTTAATGCTATCATGGATTACGTTCGAGAAAAGGAAAACACTTGCAATTCACGGTGAGCTTCGGGGAAATCTATCTCGCGCAGCTGAAGCTTTATCATCTAGATGCTTTGGAACTTTT
>AAA.454ESTABI.532
TGAAACAACAACACCAGCAACAACAACAGAGAAATCCTATTACAAATCTTGCATCTCCAGTGCCTCCTCCGCCTCCATGCATGCCACCACCGGTTATGCAGATCCAGGCTCCAACAAAACAATTCAATTACCGCAATGTTCCCGTTTCTCCTCCTCCGATTCCTAATGCCGGTCCCAACTCGAATAATCGAATTTGCAGCAATTTCCACAACATAAGTCCAGATCCACCGGCTCCCGCTCTGTTCCAGAATCCCATACACCGGAATCCAATCAATATGATACCTCCAGATCCTCCAATTCCGGCGATGTTTCAAAATCCAATAATCAATAATCGCCCTTTAGTCAGCAATGTTCCTCCCCCTCCCGCTCCACCACCTCCACCTCCTCCGCCAGTGATTTTCGGACTTCGTTACTAGCTGCATATATTCACAAAATTCGATTCTCGTTTGTAATTGCGTGTCAACAAGTTGATTGGTATATTTTCGTTTCTCTGTCTCTCTGTATTCATTCGTCACTCATAGATCTTGAAGATTTTGCATTTTATCGATTTCCTACTGCAATCACATCCCATCTCATTATTATTATTTATTTATTTCAGTCGAATTATAATTATTCTTGTTGTCTTATTTTCCATTGAAAAAATAAATAAAATTTTCAGTATTACGCAACTTATTAATTTCTATGAAATAACACACGCAATCTCTCAGTGTTGCCGTTGATTGGTGAAAATTGATATATATATATATAACTGTGTGTATATTTATTAGAAATGATATTGAGAATGACAAAATGATGTGGAACGTTGATATTTATATTTTATGATTATTATTATTATTATTATTATTATGTAATTATTCTTACTATTATTATCGATTTTGAGTTTTTAATAGAAGATTATTGACGGATCGCTGCTTGTTAATATATTATCAACATTTTAAGTCATGTAATAGACGGAGTCGAGTCAGCATTCTCATATGTTATTGTTATTATTATTATTATTTTTCTTTTATGTAATGAAAACGATATTTTATTACGAATAATGTTTTATAATTTTCAATTGGATTTTTATAAATTTGTGAAAAATATTTTTGTTTTAGTAAAAATAGTCTTGCA
>AAA.454ESTABI.538
ACTTATTTATATTCATTTCACATATATTAGGTCAGTGGATAAGTGGTGAAACGACATTCAATTCCGGCAGTTAAATTTGCAGTATGTTGATGTGTCGTTTTATCATTGACCACCCTTCGGTGTCTGCTTAGTTTGGTCAGGCCTTGTTTGCACTGATCACGTGGCAGGACACCGTCGGAATTCACCGTGGCGGCCATTGCGATGTTGGTCGGAGCGCTAAACTGCGGGAAGATCGCCATAATTAAGGGGATAACATTTGTGTAAATGTTTAAGTAGGAAAATTGAATTTTTAATTTAACTCCTGCCGATTATTATATTATCAGGGTACGACTAGTGATAGAAATTTAGGTCAACGAAAGTATAAAGTATGGTTAAATCACGTACATTGTTTGATAATCATCGCGGTGGAAATTAAAATAAAATGATACATTTGGGCATAGATCTGTGAGATGATAATATAGAGATTTACGAATGGTGGTAACTGTGGCGACCATAGGAAAGCAAATATGAGTTGTTGGACTAAAATAATGACATTATAATAATGCATTCATTTCAATTTACCATAGGCTAACGTTTGTATGAAACAAGGAATTTTCCATAAAATAAGGGCGGAACGCTGCCCAAATTTTTGAAAAATATTTTAATAAATAAACAGTAATAGATGACAAATTGATATAGGAATTGTAGAAATAGATGAGTATGAACAAGCGTATAGATAGAAAGAGACGTAAGACCTTCCATCGGCAGCCAGGAACCCGAAAGTGAAAATATCATGAGGAGTAGTTCTAGAAATGGAGCTCACCTGCTCATGAATTTTCAGCTGCTATATACAGTACCAACATGAGCTTGCTCATGGGTATATAGTGGTAGGATTAAAATTGTGGGGCGTCTGGGTGAGACAGCATAGACCCTAGGAAAAGAAGGTATTTTGATAGAGGGAAATAAGTTTGAATAAGCTTTGCACAGATTTAAACAAATTAATTACACCCAGTACACCAACATTATTATTATCATCGTGAATGGTTAAATAAAATTAGCCTTCGGCTAGTATTATTATTATTATAATAATTGTTATTTATTATTTGCATTATTATTGATAATTATTGATTAATTATATCACAGGCAGAATAAACACATATGCCATAAACTCGAATTTTTCTAAACAAAATCACAATTTTATCTTGTGTTTATTGGATATATTATATCTATATTTACGAAAGACATTTTTTAACAAATTATTTCTTTTACCTAATCAATATTAATGTAAAGTAAGCATAAAAAAGTATTATTCTTTGATAATATAAATTAAAATAAAATAAAATACCAAAATCTTTTTAATCTATTTATCATATTATACC
>AAA.454ESTABI.541
TCAGCTGAGATTATATACAAAAATCAATGAAAAGATTTCTTTTTCTTACGCATTTCATGTTTTTAAGGAATCTTTTTGGTAACATTGGGAACGTGACATTGCCGAGACATGCTCCATGAAAAAGTTGCGTCCTGGTTCAAGTAAGAAGATTCGGGAATACTATCATTGAAAAGTTTCTTGGTTCTCCCAGGAATTTAGAACAGGTAAAATCAATCGATAATTCTCAGAAATTCGGATATGTCCGAATGGACTTTGCCGAAATTTCATTGTAGTTGTTTATGACAGTTGTTGGATGTACGGGAAAATTTTGTTACTAGCTAGTCCCTACTCATGATTCGATATCCACCGTATCTGTAATTCTAAGGTTGTCTTTCCCACGTACACCGCACGATTTGGATAAACTGCTGCGTACCCATGATCGAAATCATGTTGGTACTGTACGCAACAGCCGAATGCCATTCGAGCAGGTGAGCGCTATTTCTAGTGCTACTCCTCGAAGGACCTTCGTTCCCCCTGGTTCTTGGCTTCCATTAGAAGGGCTTACGCTCTCTATCTAGAAGTCACATGTACCTGAAACCCCTTGAATTTATTTGTATGCTACTCTTGGAATTGTGAGAATCCGAACATAATTTTAGCCTAGTCGAGTAGTGTTAGTCGACAAACCGTTTTCCCGTAGTAAACACGTCATTAATCATTCCTCTTTTAAGCAACTATTAGTTTAACACTATTATTTTATTTTCATTACTTCAATCATTCACTATTAACTCTAGAAGAGAACCTTTATTATAAACATTTTATTTCCGTATATATAATTCAAGTACATGCATAC
>AAA.454ESTABI.550
TAATCATGAAATTGATAATTTTGCTTTTGACAATATTTTTTGTAGGTTCAATTTACTGTGCCGAGGAGGAGAACGAAGCTCTCACGAACGATGAGTCATTTGATGTTAAATCTTTAAAAGAAGAAGAAATCGAAGAAGGAAATGACAAAGAAGAAGAGAATGATACTAAATTATTAATAAAGCATAGATATTGCGGTCTAAGAACTTGCCGACTTCACCTCCGGCGGAGATGGTTTACTTGCACAGTGAGATTCTATCGAAGACGAAGACTCTGCAAACCAAGAAGATTTAATTGTGTTTAATTGAAAAAATGACAATTCTCATTAAAACAATTATTGATAAATTAATATCCTGATAT
>AAA.454ESTABI.552
AGATTTCTGTGGCGTTAATTTGTGATTTTATATCCTGTCTGCATGCTGTCAAAGGTTTTCTTTATAACAAAAGAGACTGAATGGAAGAAATTGTTACTATAAATTTATATCAGTTTAATAAGAAGTATAATAAAGATAATAATTAGTTGGAACTTTCACACGGCACAATCCTGCATCAAACTCACATTTAATATTAGTTTTCACAGTAACGAATTTAGTGTAAAAATCTATTGTTGATCTTGCTGACCATAATTCTGCATAGGAAAACGAAAAATATTGATGCTCCGGTCATTATCCGAGTCGCGTTAGATTTTAAATCTTTTCCTTTCGTTATATTGATTTTCGGTTTAATACATTATACATTTATTCCTATACTTAACCCTAGTCGTCCCTTTGTTGTAATCGATTTCTCGACAGGCATTTAAAAAAATATTAATCCCTACTTAGACATCTTACAAATGTCAACCCCCTAGGTATGGCGATCTACCCGCATTTTACTCATACCGCTCCGACCAACATTGAAAATGGCCGCCACGGTGAATTACGACGGTGTCCTACCCCGTGATCAGTGCAAACGAGACCTGACCAGACTAGGCAGACACCGAAGGGTGGATTGTGACAAAGCAACACATCAACGTCCTGCCAAATTAACGGCCGGAATCGAATATTGCTTTGCCATTCCCCACAATTAAAGAATCAATATATAAAAGTAAAATTAGGGGGACCTATCGCAGATACTAAAAAGTATCGCGGCCATCCATGATAATGAAAACAATTAAA
>AAA.454ESTABI.554
TTTGTTGCGGAGGGGTTGGGATGGTATGGTTCCAACCTGGGGGAACGGTATGACATAATTCCTCTCCGAAATTCGTCCATCCAGTAACTCGCGAGAGCCGGCGATCTCTCCTTCGTTGTCGTTGTGGAATTGGTGACGGGCGAGATGTCCAGACATATTTGCATCTCGTCAGTTTCCTTCACATGAATTGGTAGCATATGTTCTTTTGATCTTTTCGGGGTTAGTGTGGTGTCATCTTCTTTCACAAATTCCGGGTGCTGCTCCGCGACGAGTGCGGCGGCTTCTTCGAGCACTTGCGCAGCATTATTCAAGATTGTGAGGCCTTCAGCTCGGCGTCGTTCACGGCGACGACGATTTTTGCTGGGATGGTGCTTCTTGCTGGTCCTGGTGTCTGAGCTGGACCAGCTTGAGTTGTTTCCGGAAGATGGTTCGCGGGGATCAAATTCAACTTTAAGGCCAGATCGCGACCCGCTAGACGTTTACCAGTTCGGCTTCCGTAAATGATGCCACCAAGACGGCGCTCTGGTCATTTATTATGATTCGTTGTGCCCGGTTTTCTGCAATCAAATCCTCTCGGCATCTAGACAGCCGGTGGATTTTATCCTGGAGGATTTTGACCGCTTCGGGAGCGAACCACGTGCCGAGCGTGCGTTCGTGCTCCGCGAGCAGTTTGTTATACTTTCGTTGGCATAGATCATGATCCAATTGTAATGCCGAGGTATCTGATTTTCGCGATGATTTGGGAATTTTGTATCCTGAATGCATTTTGAGAAAAAGAATTTTAAATTATGAAAAACGTTTGAGAAGAATTTTCGGAAGGATTTTCTTGAGATTGTCCTGACTAAACGAGGGAGAGTTTCATTCCATTAGTGGGTGAGATTTGCAAATACATTAAATATAATAATTATAAAATTTAAAATTAATTAATCCGAACATTCCCAAACATTCTCTATTACATTCATTTCATGGGTTGATATTAATTGTGAAGATATCCTATTTGTCATTAGAACTAGTAAACAAAATATTCAATGTAGAAAAGAAAAAATGCTGATGCTCCAATTCTTT
>AAA.454ESTABI.561
ATTCTAAAGAAAAATTTAACAATAAATTTAAATGCCCACTGGTGGTCGTATTAATAGAAGGGATAAGTTAAGAAGGTATTTTTTTATTTTTTTGTAATAAAATATATTTGCATAAACAATAAATTGAATTTCTTAAGCAATTATTTTTTTTAGTTAAAACTCTTTTAACAAATACAAAAGACAAGGACAATGACGTGAAACAAACTGATTCTATAAAAACTGTTTCAGGTTTTTTAAAAAATGCTAAAACTAAAAGTTCTAAAGTTAATGTTGTATCAGGAAATAAAATTGATATAAATGAAAAAGATATAAAATTAAATAATGAGAATGATAAAGATATTTCTGACAAAGTAAATGTGAAAAAAATGAATAAGACTTTATTGAAACCCGAATCAATTAAAATCTCAACTGAGTCACCAAAGAAGAATGATGAAATTGTCGTAGAAAATTTGTACGATACTCTTAAACGTAAGGGTAGGCACACTAAAACCAATAATACGAATAATTTTACAGTTCCTGTTGTAGAAAAAAGTTGATAAACTCGAAACAAGTATAATCAAAATTGAAATTCCTAAAAAGCGTGGTAAGG
>AAA.454ESTABI.604
TGTTTAAATTATAATTCCTTTTAAATATCTGAAGGTAATAATTATGACTGATTTTATCGAGACTGGTAATGATACAATCGAAGATATTTTTCTTAATCGTCTTCATACAATTGATATAAAAAAATATGATTTATACCATTTCGAAGAATTTATGGTCGATGATCGGAAATTTCTATTTCGATTGTCCTCGAATAAGGATTTAATGACTGTTGTTACAACTATGAATCAGAATCACATATTATTGGTATCAATTACCACTAATAATGACCATGAAGAAAAGCTACGAAAAATTCATAAATATATATTACTTAAAGAAACGCAAGGGGCTGGAGATTCTTAAAAGCATAAGAGTTTTGTAATTTTATGAATATTATGTGTTGAATTTTGCATTTGTGTACTGTACTAATGATTGTTTTTAAATTAATTTATTTTTCAGTTCCTAATTATAAATATTAAAGGTTT
>AAA.454ESTABI.644
ACGCTAAAATACGAGAAAAaCAATTAAAATATAAAATCCAAAAACATAAaTAAATTAAAATAATAACAATGTGCagCAAGATCcGCACGAAATAAGatGAAAACTCCAAAATTTGACCATAATTTGACAATACACAGAATTTTAATCAGTTTTtGTAACTAAAAAACTCAATTACTCGTCTTACAGCACAATTTAGTTTTACGAtCTGTGAaGGAATATCCGAAAACTTTCCACGTCGTGTACAAACAACCTCATAtGAGCTCTGTTTGGgCGTCGGCGTTGGGAAAGGTTTGTAATGAAATTtGATGATATTGTATGCCAATTATGTTCAAaGATTtACAATGCCaGTTATATtcAAATAAAaGTTtAACTAAACGATTTTtGTCGAAATTTTTCTGGCCCACTGCCGACACAGCACCGCAAGACAGTAAAaTCAACaTACCCcAaTCAAaCtGTGTAaGTGCGGTGTAAGTCCGCCAATAGTTTGTGCCCGTGAAGGCTACAGTGTGAGAACGCTGGAGCTTGAAACGTCAATATTAATCCATATaGGGgAAAATGGGTTGAAGAGGGAATAGTCTTTTGACTAGTCCATCATCACCCAATTCCTGAAAATTCGACCTAACTTATGATGATACAAATCGGCTTAAAATCAAAACActGAGTAGTCCAGTGGGCACTCATAAACtCTTAATATCAACACAATtAAaCCTAGGGTCAATTAaGgAAaGGTGACGGGGAAATTAACGTTGCgAAATcGTTGTTAcGTCAGTAATTTTTGATTtAaGAAAGCTAAAATATGAAATTTTAAATTAAACTTAGCAAAAACCAATTTTAATTTTCTAACGGCTGTGAAAATAATATTCACTCAACCGTAGCGATAAATTGAACATGAAGCCCGAAATTACAGCCAATCACCATATAACCGACCAATAGCTAGAAAGAAAAAAAaTAAAaCCCcAaGttAAatAAGCaTGTAaCTttAaCGATgAGGTCTAGCaTGTATCTtAaGTAAGgCTGgAAAagaCcAGctATCGATATAAAaGTCTCAATCACCTATAACATTtAGCAATtAtGACATAGCaGAAATGAACACtAACTTaTTAAAAATaGATAAGATACGTTTATtaaCGCTAcAaTAtACCGAaGAGTAAGATTAG
>AAA.454ESTABI.646
TTTTAaTGtAAATtACTACTTaTTttAaagTTTAGTTTTAAATATTATTATTTTtACTATttAAATATAATTAACCGAcAAAaTCTACTCAATTGTTAAtaaTTTtAaTTGAAcataatagtAATTcATCCACTCTTAAAGtacAATTCATTTTCAGTGAaTATTTTCATCTTTTAagtATATTtGTTgatCAGTGAATAATtCAGACTCCaTTtATTtCaagTaTTtCcaaTATTtAaTtGATATTTCATCTCATCATTGAgAaaTTTtACcgTCTAATTTATTATAaGCaTTctCGATTCACTGAATATTTgTtAGCTTCAATTCATATTTTCTCACTTtAaTgaTtGcTTTCCTCTTTAATGAATATTTtCTCTCTTCAATTAATGcTttccttATTCAATGAaTGTTTTTtcctCTtCAACGAaTaTTTTtCTCTTCAATGAATATTTtccccTTCgATGTATATTTTcTCcaTTCAAAGTATaTtACCcTTgtAaGTTTTTAATATATCAATTGATATTTCATCTATTTAGTAGATAtcTTTagCTATCCCAcTTTTTTCAGTAATTTCAacGATTTTAGtCACTTAATGTACtcTCtCaCCAATaTtACTTCTTCaCTgAAAaTTTTCTTtATAGAATACAAtcTCTaCTAATTAAAATTCcaTTTGTTGACTTaTtATtGACTTGTCATTTTCAaTGAAAATTTAATtAaCTTTtAATAAATTTAATTACActttCAATAGATTAGGTTGTACTCGACAAAAATAAAaTAATTTTAGgCTATGTAAAtCAATTAGAGCTTTTAGGgAAaTTTTAtgATAATTTAAgTAaTATCTAGTTTtACGAGgTATTTATTTTAGTAAATTTTAATCATCTTTGTGAATTTtATGGTTTTCttttGAATTTtAATGGATTTaGGGTttgATTATGTTTTtaaTgAAATtATTGAAGAAATgaGGgTAAATCTATAATTTtAGaCAcTTAATTTCTtGatAaTTTaTtAgaTTTaaCTTGATTTTAGGATTATTTTAAATAAaagTTTATTTTAGgAacAAAATGTTTATGAAAcaTAtTTTatGatAATTATTtACCAATTAgaTtCcAaTTTGACTGATAgaTTTTGAATagTAAATGATATTTtAATTTtAattttaTGATCTAtttaaaaaGTtAaTTttAAAAAtACCccAGTGAAACccAAGATTTCAATTGACTtCACAGTGTAAAAAaGGagaTCAACAATTACTATCATTTTCCACCcATTGATTtCGCGGATATCAATCACAAAAACaGCATATTG
>AAA.454ESTABI.652
AATTTTTtGGTtGCTTAGTTACCTTGtcGTTATCaGgcgATAATtaaTCAAATtcATTGAAaCCAAaTCCATTGTtATATTtaCTtGgTATCAACTTCTGAAcACTGATAaCCCATACACATGAatAATtcATtAATAACTGAACAACAATCACTAGGTACTGTaTACAAATAACTGAGTACTGTACAACTCTCTATAtaCATACTaGgCATTgAATAATTTACTTATTCATTAAAAtgacaTATTTAAaTAATATTTAcTCTTTGAACACcGATATTcAACcAACTtAACccAcTtAAAAATAAAaTTTtCTCTCAATCATTTCCCcTTAAAATACTTGGTTATTCACACACTCACAATATGTTATCAATAACTAGTTACtGAACAAATCAATATCAAAAACTAATTACTGAACcaatAAATATTAATGATaggTTACtgACcAACTAATTTTGAAaTAAaTCACaTAAAAGGTTAACAAAaaGAAaTACAAGTTGAAaTTTTaTTAACTTctCgACTcTTTTgTCGATCaTTGATgTCTCCAAATTGTTTgaTTGTTtAGTTACCtGaTTGCTATCAAGAAACTaTtAATCATTGAAGCTCAATCAATtGTTGtATTTTCTCTGAATAAAAAtgTATTtcTTTACAGTCTTGTATgTGATTTATTGAAATTATTTTGTAAAACTTagTTAAAAAaCTTTgAAaTTTTTttACcATTTTtGTAaTATTTTtAATTgCgTCCAACAATGAACAaTtActAAaGTtaTTTtCAAagATgAATgtcAACCTTTTCaTTtAaTTTTCaCATGCCccTAAATAAATTAATTGCTAACaCTCaactaaTTACTTAAATTtATTTTtAcAcATTTtCTATtCTTTTcAcTtcAActCTTgTtGTTTACTGAATGATAAATtAATTAGTAAGTAcAatAgtGgttaatcTAATTgcTAGtgAAAaGAAacTTGATTAGAAAAAtaTtcTtAAaTTAATTTCtcAAAaCATATATTACTTTCAttGTACTtGgAaTAAATTTTCATAtaTTTATtGAAAATgATTcgacTcTTtAAaTTATTAACTCAAAGATGctAAAGGTTTGAATAAAACTGATAgaaaataaataaTtAaTATCTacagCATTACTAAAAtcAAATAACTATAATTTCTgaTACCATGCTTCAATACATaCATAGGTTCTTGTGTACTGATATCACTTACtGAAAACCcAAacTtATAagAaAAaTGTATgTGATTGTctaTtAGTcTTtGtAGAAATtATTTTtATTAAATTGTGGTTAGCtGgtgAATAGAaTTTGATTAAAGTAatGTgAAAGgTGTAAGTTTTAAATAAATTTGATTAAATTTGTTATTtCTTTAAATAAAaTTTTtAAAGAAAGCTTCAACATGGTAGTAAATTGTAAAGAAAATAGTATTtATCAATTAAAAAaTTAATTAAATTAACTAAGTTGTAAAATAaTTaaaaaaaaTTtaTTAGgTCATTTTTTAAAaTTTTATAAGATTCctAGGTAAtcGTTtCAGGTACTTGTTGAaTGAAAATTAGTGTATGTTATCGACTGCTCACAGTATTTAATTGTACAATTTCCGGATAAATAATTATTAAaTTCTTCATTCCTGGAAaTAATCTTAAATATTTAAaTTATTCAGAAAaTTGTCAAAAAaCATAAaTAATGAGTAACAAAAaTTTTTtAAAtACTAGTCAATGTTAGTTTTtAATTTAATCACAAAAATAATAGTAAAATCAAATAAATACTTACTTGTttATAAATAGTTAcATGAAtcAATCAATTTCTTAGAACTaaaaTCTTATcGATATATTCtGATTAaCcTTAAAtCAATgAAAAAaGTAaCAaTTTtCctAAGTATTTtATAAaTTCAACCAACTCAATCCCCttaaaaatACTATAAATTCGactCTCAaCCAATCATtCctCTTCAAATGTCATTTTTCACTCCATTATACCAaCTATATTCATgaTTTTtAtAAAAgCCTATCAAGTAGATAaTATTtaCCTTTtGAAtACcAATATTcaTtCcAGTAAaTTtCTTTAgAAATATTaTAAATTctCTCTTgaCCAATCATTTTCcATCAAaTaacAATATTTCCAGCCAtaTTCAaTAttttcataaaaattataaaattacccattaagataatatttacccttttaaataacaatattttaaccaactcacccccttaaaaa
>AAA.454ESTABI.656
AATTTTTtGGTtGCTTAGTTACCTTGtcGTTATCaGgcgATAATtaaTCAAATtcATTGAAaCCAAaTCCATTGTtATATTtaCTtGgTATCAACTTCTGAAcACTGATAaCCCATACACATGAatAATtcATtAATAACTGAACAACAATCACTAGGTACTGTaTACAAATAACTGAGTACTGTACAACTCTCTATAtaCATACTaGgCATTgAATAATTTACTTATTCATTAAAAtgacaTATTTAAaTAATATTTAcTCTTTGAACACcGATATTcAACcAACTtAACccAcTtAAAAATAAAaTTTtCTCTCAATCATTTCCCcTTAAAATACTTGGTTATTCACACACTCACAATATGTTATCAATAACTAGTTACtGAACAAATCAATATCAAAAaTTgTTtaCTGaCcAAGAAATCTTTAAATAAAAGCACATAAAAaTTTGAAcAATCAAAAGAAaTAcAATTtcaaTTACAAATTTtATTAACTTcttCaCTCTTTTatcGATCCTTGATGTCTCcAAATTGTTTGGTTGCTTAGTTaCcTggTTGctATCAaGAAactaTTAATCAAATTCATTGAAGCCcAATcAATTGttgtATTTTCTCTGAATAAAaTTtaTTgcTTtGTTTACAGTCTTGTATGTaaTTTATtGAAaTtATTtatAAacTtAaTAGTTTGTTtaaaaCTTtGagatgtttCtaTtATTTT
>AAA.454ESTABI.658
GTAACGGGGAATCAGTGTTCGATTCCGGAGAGGGAGCCTGAGAAACGGCTACCACATCCACGGAAGGCAGCAGGCGCGTAAATTACCCAATACCGGTTCGGTGAGGTAGTGACAAAAAATAACAATATGGgCCCTAGTGGTTTCATAATTGCAATGAGAACATTTTAAATACTTTATCAAGTATCAATTGGAGGGCAAGTCTGGTGCCAGCAGCCGCGGTAATTCCAGCTCCAATAGCGTATATTAAAGTTGTTGCAGTTAAAAAGCTCGTAGTTGAAATTGAGGAAAAAGATGGTTTGAAATCTATGATTGAGAGCTATCTTGTCCTTCGAAGTCGTGTATATCTTTGATGCTCTTTAATGGGTGTTGAGGATGACCGACAAGTTTACTTTGAAAAAaTTAGAGTGCTTAAAGCAGGCTTACGCTTGTATATTGTTGCATGGAATAATAAAATAGGACTTCGGTTTTATTTTGTTGGTTTTCGAAACTGAAGTAATGATTAAAAGAGACTGCCGGGGgCATATGTATGCTGGTGCTAGAGGTGAAATTCTTAGATCATCAGCAGACAGTCTACTGCGAAAGCATTTGCCAAGAATGTTTTCATTAATCAAGAACGAAAGTCAGAGGATCgAAGACGATCAGATACCGTCCTAGTTCTGACCATAAACTATGCCAACTGACAGTTCGCGAAGGTAATTCAAaTCTCCTTGCGAGAAGTCACCGGGAAACCTAAGTCTATGGGTTCCGGGGgAAGTATGGTTGCAAaGcTGAAACTTAAaGGAATTGACGGAAGGgcaCCaCCaGGAGTGgAGCCTGCGGCTTAATTTGActCAACACGGGAAAtcTCACCCGGTCCGGACACTGTGAGGATTGACAGATtGATAGCTCTTTCTTGATTCGGTGGGTGgTGGTGCATGGCCGTTCTTAGTTGGTGGAGCGATTTGTCTGGTTAATTCCGTTAACGAaCGAGACTCTAACCTGCTAAATAGTaCATTTgTGTtCTAACGCAAaTGCTGACTTCTTAGAGGAATAAATAGcGTTtaGCTAAATGAAATTGAGCAATAACAGGTCTGTGATGCCCTTAGATGTCCGGGGCCGCACGCGCGCTACAatGGCAGTAACAGCGAGTTTTATTCCTAGCTAGAAATGGCCGGgTAACcTGCTAAATCACTGTCGTGTCAGGAATAGTGGATTGAAaTTATTCCACTTGAACGAGGAATTCCTAGTAAGCGCAAGTCACTAGCTTGCGCTGATTACGTCCCTGCCCTTTGTACACACCGCCCGTCGCTACTACCGATTGAATGGTTTAGTGAGATCGTTGGATTCTGATTTAAGGAATGGCAACATTTCTATAATTGGGAGAAGACAATCAAACTTGATCATTTAGAGGAAGTAAAAGTCGTAACAAGGTTTCCGTAGGTGAACCTGCGGAAGGATCATTATTAGTTTCTAAACGATTGAAATGTAaTTCGATTCAAAATTATGGCTGATATGCTATAATCGTGCTTGGTTCGAGTCTGGCTGGCCAATAATTAAAAGAACAGAAGATCTGTACCAATATATTAAGTAAATTACTAGTATTGTTCACTGGGAATAACTATTTATTTCAAGTGTGTATATTATCGGTATGCACATGAGTTATTGAACAATCAATTCGACCCGTATTACGAGTAATATATGTATTGGTGGTCTTTCTGTTAATTACACTTTTACGAGGTGCCTATGGTTTGGATGATTTTATACATTGTTACACAAGCTAATAATATGTCATTGTTATTGTTGGTTATAGATATGtAGTTACTTTTTTTGGTGACTGATTGATATAACATTTATATTAAGACGATAACATTTATCATAATGACATTTTGTTTGTTTGATAAGCATTTATATATTTTCAAACCTAGTACTCATATGAATCTTAAAATGCTGTTTCATATGACAGTTATTATTTTGGAGTGTGGTATTTCTTTTTGAATTGTTTGAAATACAATGCGACAAACATGGTAAGCTGGCACTGATAAAATTTTACAATATCAAAGCGTTATCAGGATATTGTGCAAGGTTTAAAAAGTCTAGTAGAATGATATGTTATTCGTACACGTAATAACAAATTTATGTTGCAGTGATTATTGTCAACTGGTCTATACTGCTTTGTAGACCTAATACCGATTTAGTTGCTATAATCTTTTATTTATATATAAAAATCTGCAATTGGCCAAAAAATTTGTTCAAATATCaTtCgAAACGCTGCCTCGTAATAAAaCGtttat
>AAA.454ESTABI.676
CaTaaGAAaGAGAAAGCATGGCGTCTgcACcTAAAATACAGAAAACTGAAAGCAATGGAAAAGTTGACCAAGATCAAGTTTTAAATTCTTTAATTGAAAAAaTTGATGAAGTTCAAAGTGATATTGACAAACTGAACGAGCAAGCTAGTGAAGAAATTTTAGAAGTAGAAAAGAAATTCAATCAAAAACGTCAACCATTATTTCAACAAAGAGCCAATTTAATCAAAACCATACCAAATTTTTGGATTAATGCTTTAAGCAATCATCCTCAATTGATGACACTAATCACCGAGCATGATGAAGAACTATTACAATCATTAACAAGTTTAGATGTTGAAGAATTCGACGATATCAAATCAGGATTCAAAATAATAATGACGTTTTCTTCTAATGAATACTTCACAAATACAACTATTACAAaGTCAATCCACGTTGGTGAATCTGAAATTAAGACAACTTGCGATACAGTTGATTGGAAAGATGGCAAAAATTTTGTCAAGTCATTAAATGAATCTTTAAACAAAGCTGCTGCTGGAAGTAAAGGTGGATCTAGTTCACCTATAAGTTTCATGCAATGGTTTACATCTGACATTGCCAATTCAATGGTAGAATTAGGAGAAGTCATTAAAGATGATTTGTGGCCAAATCCCCTACAATATTATTTAGCTGTTGAAGATGATGACGATGATGATGTTGCGGAAGATGAGGATCTAGAAGAGGAACCTGAGGACGGTTGTGATGACGATGAGTAACTGTAAACATTACTGCATTTTCCATTGTGAATGAATGTTGATTTCAAAGAAATCTGTATATTAATGTTTTTGTACGTTGACTTTAGTGAGAAAGTTTTATTAGTTTAAAAATAAATATGTCTGCAAATACTGTAAATTTTTtATTTCAATTTGGTGTTTTGATAATATCAAATTTGAGATAATTTTCAGTATTCTCATTCTGTCGATTTCATTGCTTGTGCATCATCGCTGGGATACATCCTAAAATGTAAATGAATTAAGCAATGAAATATTTATATGAATTTTGTATATAGAGTTTTTTAATATCTATTTTAATTGTAAGTTTTAGAAATTAATGATTGTAGCTTCATTAATGTGAATGTTTTCATTTtAAGTATAATTTATCAATGACTTTGTTTTCTTCGTGTAACTTAATTTATATAAATTTTtAAACAAAgCAAATTGTAATTAAATAAATATTGGATGTTtGTAGCTTTATTTATAAAATGAATTTTTCACAATTTATTATTTACAAATTATGCATAAAACAATGAAATTATAAAAACTTAATTTTATTAATTGAAATAACTTGGAGATGGTTGATAGGGCTACGTAATAATAGTTATTATGTTATGAACAATTGGAATGATCAGAATAATATTCATAATGACATTTTGTGTAGTCATATTTTTTTTTAAATTTAGACTTAGGTATCGTACTAaTGGTGGGTTACAGGGTTtCcAaaTCTTGCTTAtcTTtcTGgTtACCCTaGTAACGCCATACAAAATGAtgCTgAtcGCCACTTGGCACCCGTTGCTAGgCAACGTTGGTAATGTGTTCAAGTGGTGGATtGCCcGCAAAAATtGAGTACcAtgtGCTAGTACTaTAGTTGCTCGgACAACCcTCGGgTCCACGAGCcGTCGGTAGAAGACCTATGCTCGCTTTGctCtgTCCCTCATAACTATtcAGGATtAGGTTCtcaTTagACtgTGGAAcGAATTGGCGGTGTGATGAAAgATgcTTAGgACAATGTTGGCATAtGATTATGTTgaaGTAACAATTCAACTgAaGaTAAAACTATTCTATTtGATTCAAATCACACATGATATATCTACTGTTTGTCGTTTTGGAGTTGGGTTGCtCGACGTCGGGCaCGctCCTTgCGTCCCGgTCGACGAttgTTtgTTGGAgtGATaGgTTGTtCTGctGGCTtGGTGgTTGtCTGCGGCATTtGGGTTGGGGCGAAGATGAGCGGATAAGTTACCGCTTCACCTtCCCGGCAtACCGCTAGGGCGACTTCGAGTCCCCGAATctGtGTaCGCAGACTCcGATTGAGCTGgCGTTCTTCGGCCCAGCcTTTTGAGCTGCGGTGAGTCGTTGGTAtAGtaTCTTtGtCcGTTTaGGgTCTAAACAGGTCGcTTtGGTCTGCTGCACCTcGCGAGTTAATTGCAGGATCTGACTGAGTaGCTCTGCATTCGTCTGCCTcGCGCGgTCCAATTCagaTTGTAAGaTTGGTAAGGAAGACATTACTACAATCaaTAgATGATGTTAATTtATTATTGAGCAAGTTAtATAATTGTTTAgttcATT
>AAA.454ESTABI.679
CaTaaGAAaGAGAAAGCATGGCGTCTgcACcTAAAATACAGAAAACTGAAAGCAATGGAAAAGTTGACCAAGATCAAGTTTTAAATTCTTTAATTGAAAAAaTTGATGAAGTTCAAAGTGATATTGACAAACTGAACGAGCAAGCTAGTGAAGAAATTTTAGAAGTAGAAAAGAAATTCAATCAAAAACGTCAACCATTATTTCAACAAAGAGCCAATTTAATCAAAACCATACCAAATTTTTGGATTAATGCTTTAAGCAATCATCCTCAATTGATGACACTAATCACCGAGCATGATGAAGAACTATTACAATCATTAACAAGTTTAGATGTTGAAGAATTCGACGATATCAAATCAGGATTCAAAATAATAATGACGTTTTCTTCTAATGAATACTTCACAAATACAACTATTACAAaGTCAATCCACGTTGGTGAATCTGAAATTAAGACAACTTGCGATACAGTTGATTGGAAAGATGGCAAAAATTTTGTCAAGTCATTAAATGAATCTTTAAACAAAGCTGCTGCTGGAAGTAAAGGTGGATCTAGTTCACCTATAAGTTTCATGCAATGGTTTACATCTGACATTGCCAATTCAATGGTAGAATTAGGAGAAGTCATTAAAGATGATTTGTGGCCAAATCCCCTACAATATTATTTAGCTGTTGAAGATGATGACGATGATGATGTTGCGGAAGATGAGGATCTAGAAGAGGAACCTGAGGACGGTTGTGATGACGATGAGTAACTGTAAACATTACTGCATTTTCCATTGTGAATGAATGTTGATTTCAAAGAAATCTGTATATTAATGTTTTTGTACGTTGACTTTAGTGAGAAAGTTTTATTAGTTTAAAAATAAATATGTCTGCAAATACTGTAAATTTTTtATTTCAATTTGGTGTTTTGATAATATCAAATTTGAGATAATTTTCAGTATTCTCATTCTGTCGATTTCATTGCTTGTGCATCATCGCTGGGATACATCCTAAAATGTAAATGAATTAAGCAATGAAATATTTATATGAATTTTGTATATAGAGTTTTTTAATATCTATTTTAATTGTAAGTTTTAGAAATTAATGATTGTAGCTTCATTAATGTGAATGTTTTCATTTtAAGTATAATTTATCAATGACTTTGTTTTCTTCGTGTAACTTAATTTATATAAATTTTtAAACAAAgCAAATTGTAATTAAATAAATATTGGATGTTtGTAGCTTTATTTATAAAATGAATTTTTCACAATTTATTATTTACAAATTATGCATAAAACAATGAAATTATAAAAACTTAATTTTATTAATTGAAATAACTTGGAGATGGTTGATAGGGCTACGTAATAATAGTTATTATGTTATGAACAATTGGAATGATCAGAATAATATTCATAATGACATTTTGTGTAGTCATATTTTTTTTTAAATTTAGACTTAGGTATCGTACTAaTGGTGGGTTACAGGGTTtCcAaaTCTTGCTTAtcTTtcTGgTtACCCTaGTAACGCCATACAAAATGAtgCTgAtcGCCACTTGGCACCCGTTGCTAGgCAACGTTGGTAATGTGTTCAAGTGGTGGATtGCCcGCAAAAATtGAGTACcAtgtGCTAGTACTaTAGTTGCTCGgACAACCcTCGGgTCCACGAGCcGTCGGTAGAAGACCTATGCTCGCTTTGctCtgTCCCTCATAACTATtcAGGATtAGGTTCtcaTTagACtgTGGAAcGAATTGGCgATgttGGCaTACGgTtatattaaaataacaaatttgactaagtttaaaacccttctaattcaatctaaacacattatccttttactgcttgatgttcttggagtcgc
>AAA.454ESTABI.680
CaTaaGAAaGAGAAAGCATGGCGTCTgcACcTAAAATACAGAAAACTGAAAGCAATGGAAAAGTTGACCAAGATCAAGTTTTAAATTCTTTAATTGAAAAAaTTGATGAAGTTCAAAGTGATATTGACAAACTGAACGAGCAAGCTAGTGAAGAAATTTTAGAAGTAGAAAAGAAATTCAATCAAAAACGTCAACCATTATTTCAACAAAGAGCCAATTTAATCAAAACCATACCAAATTTTTGGATTAATGCTTTAAGCAATCATCCTCAATTGATGACACTAATCACCGAGCATGATGAAGAACTATTACAATCATTAACAAGTTTAGATGTTGAAGAATTCGACGATATCAAATCAGGATTCAAAATAATAATGACGTTTTCTTCTAATGAATACTTCACAAATACAACTATTACAAaGTCAATCCACGTTGGTGAATCTGAAATTAAGACAACTTGCGATACAGTTGATTGGAAAGATGGCAAAAATTTTGTCAAGTCATTAAATGAATCTTTAAACAAAGCTGCTGCTGGAAGTAAAGGTGGATCTAGTTCACCTATAAGTTTCATGCAATGGTTTACATCTGACATTGCCAATTCAATGGTAGAATTAGGAGAAGTCATTAAAGATGATTTGTGGCCAAATCCCCTACAATATTATTTAGCTGTTGAAGATGATGACGATGATGATGTTGCGGAAGATGAGGATCTAGAAGAGGAACCTGAGGACGGTTGTGATGACGATGAGTAACTGTAAACATTACTGCATTTTCCATTGTGAATGAATGTTGATTTCAAAGAAATCTGTATATTAATGTTTTTGTACGTTGACTTTAGTGAGAAAGTTTTATTAGTTTAAAAATAAATATGTCTGCAAATACTGTAAATTTTTtATTTCAATTTGGTGTTTTGATAATATCAAATTTGAGATAATTTTCAGTATTCTCATTCTGTCGATTTCATTGCTTGTGCATCATCGCTGGGATACATCCTAAAATGTAAATGAATTAAGCAATGAAATATTTATATGAATTTTGTATATAGAGTTTTTTAATATCTATTTTAATTGTAAGTTTTAGAAATTAATGATTGTAGCTTCATTAATGTGAATGTTTTCATTTtAAGTATAATTTATCAATGACTTTGTTTTCTTCGTGTAACTTAATTTATATAAATTTTtAAACAAAgCAAATTGTAATTAAATAAATATTGGATGTTtGTAGCTTTATTTATAAAATGAATTTTTCACAATTTATTATTTACAAATTATGCATAAAACAATGAAATTATAAAAACTTAATTTTATTAATTGAAATAACTTGGAGATGGTTGATAGGGCTACGTAATAATAGTTATTATGTTATGAACAATTGGAATGATCAGAATAATATTCATAATGACATTTTGTGTAGTCATATTTTTTTTTAAATTTAGACTTAGGTATCGTACTAaTGGTGGGTTACAGGGTTtCcAaaTCTTGCTTAtcTTtcTGgTtACCCTaGTAACGCCATACAAAATGAtgCTgAtcGCCACTTGGCACCCGTTGCTAGgCAACGTTGGTAATGTGTTCAAGTGGTGGATtGCCcGCAAAAATtGAGTACcAtgtGCTAGTACTaTAGTTGCTCGgACAACCcTCGGgTTCACGAGCTGTCGATAGAAGACcTaTGCTCGCTtaGCTCTGTCCCTcATAAaTAATTGCTcATGATtAGTGCTtAATTGACTGTGGAAAACTGAGACGTAaTAGGGTTACTTGTGACcGTACTGGTATGCAATTTCAAAGgAAAAGACTCAACTAAGGCTAAAaCTACTCTATTTAAATAAaTCACATGTGGAATATCTACTGTTTGGCATTTTGAAGTTGGgTTGCTCGACGTCGGGCACGCTCCTTACGTCCCGGTCGACGATTGTTGGTGGCGATGGGTTGCTCTGCTGACTTGATTGCggTcTGCGGCATTTGAGTTGGGGCGAAGATGAGCGGGTAAGTtACCGcTtCACCTTCTCGGCATACTGCGAGTGcGACTTCGAGTCCCCGAACCTGCGTACGCAGACTCCGATTGAGCTGGCGTtCTTCGGCCCAGCCTTTTTGAGCTGCAGAAAGTCGTTGATACAGGAtCTtcGTTCGTTTAGGGTCTAAaCaagTCGCTTTGACCTGCTGTATCTCTCGAGTCAaTTGCAGGATCTGGCCAAGTAATTCTGTATTCGCCTGCCTCGCACGGTCTAGTTCCGTCTGTAGGATCCGTAGaGAGGACATCGCTGAAATTAAATGGATTTTACTCGTCAaTTTATGGTcGgCCTAAATGCTTTAAATCTTTCAaGCAATTCATTCAGTTAT
>AAA.454ESTABI.681
CaTaaGAAaGAGAAAGCATGGCGTCTgcACcTAAAATACAGAAAACTGAAAGCAATGGAAAAGTTGACCAAGATCAAGTTTTAAATTCTTTAATTGAAAAAaTTGATGAAGTTCAAAGTGATATTGACAAACTGAACGAGCAAGCTAGTGAAGAAATTTTAGAAGTAGAAAAGAAATTCAATCAAAAACGTCAACCATTATTTCAACAAAGAGCCAATTTAATCAAAACCATACCAAATTTTTGGATTAATGCTTTAAGCAATCATCCTCAATTGATGACACTAATCACCGAGCATGATGAAGAACTATTACAATCATTAACAAGTTTAGATGTTGAAGAATTCGACGATATCAAATCAGGATTCAAAATAATAATGACGTTTTCTTCTAATGAATACTTCACAAATACAACTATTACAAaGTCAATCCACGTTGGTGAATCTGAAATTAAGACAACTTGCGATACAGTTGATTGGAAAGATGGCAAAAATTTTGTCAAGTCATTAAATGAATCTTTAAACAAAGCTGCTGCTGGAAGTAAAGGTGGATCTAGTTCACCTATAAGTTTCATGCAATGGTTTACATCTGACATTGCCAATTCAATGGTAGAATTAGGAGAAGTCATTAAAGATGATTTGTGGCCAAATCCCCTACAATATTATTTAGCTGTTGAAGATGATGACGATGATGATGTTGCGGAAGATGAGGATCTAGAAGAGGAACCTGAGGACGGTTGTGATGACGATGAGTAACTGTAAACATTACTGCATTTTCCATTGTGAATGAATGTTGATTTCAAAGAAATCTGTATATTAATGTTTTTGTACGTTGACTTTAGTGAGAAAGTTTTATTAGTTTAAAAATAAATATGTCTGCAAATACTGTAAATTTTTtATTTCAATTTGGTGTTTTGATAATATCAAATTTGAGATAATTTTCAGTATTCTCATTCTGTCGATTTCATTGCTTGTGCATCATCGCTGGGATACATCCTAAAATGTAAATGAATTAAGCAATGAAATATTTATATGAATTTTGTATATAGAGTTTTTTAATATCTATTTTAATTGTAAGTTTTAGAAATTAATGATTGTAGCTTCATTAATGTGAATGTTTTCATTTtAAGTATAATTTATCAATGACTTTGTTTTCTTCGTGTAACTTAATTTATATAAATTTTtAAACAAAgCAAATTGTAATTAAATAAATATTGGATGTTtGTAGCTTTATTTATAAAATGAATTTTTCACAATTTATTATTTACAAATTATGCATAAAACAATGAAATTATAAAAACTTAATTTTATTAATTGAAATAACTTGGAGATGGTTGATAGGGCTACGTAATAATAGTTATTATGTTATGAACAATTGGAATGATCAGAATAATATTCATAATGACATTTTGTGTAGTCATATTTTTTTTTAAATTTAGACTTAGGTATCGTACTAaTGGTGGGTTACAGGGTTtCcAaaTCTTGCTTAtcTTtcTGgTtACCCTaGTAACGCCATACAAAATGAtgCTgAtcGCCACTTGGCACCCGTTGCTAGgCAACGTTGGTAATGTGTTCAAGTGGTGGATtGCCcGCAAAAATtGAGTACcAtgtGCTAGTACTaTAGTTGCTCGgACAACCcTCGGgTTCACGAGCTGTCGATAGAAGACcTaTGCTCGCTtaGCTCTGTCCCTcATGGAAGTAAATtCACGATCGAATGTGGAGAGATGACTTAAAGTCGCGACGCGGGTACTCATGATAATATCTACGTGTAAACACCTTTTGAGAAGTAtGaaaaCCATAAGCACAACTACTTTATTTAAATCGACAGAAATGTGAGTTATCAACAGTTACTGAGACgcttttaaagaggtgAGCAGCTCGGCGTCGAGCACGTTCTTTGccTctaTacgaacgATTTATTGGTTGAGTTGAGG
>AAA.454ESTABI.682
cctaaaaCGtGgATTTTAaCAATGaaagggAATTAAAAGttcAAAaTTTAAaTTtGtattatAAaTTATAATTTTTCAAaTTtATTcAagCAGTTctATACATTTtcTTTATAAAaGCTGTTGATGCAGTTTGAAATAGTtGTTAaCaTTTtAGCAATATTTCATTTAAaTtAAAgAaTaCTGGTGGGTTACAGGGTTtCcAaaTCTTGCTTAtcTTtcTGgTtACCCTaGTAACGCCATACAAAATGAtgCTgAtcGCCACTTGGCACCCGTTGCTAGgCAACGTTGGTAATGTGTTCAAGTGGTGGATtGCCcGCAAAAATtGAGTACcAtgtGCTAGTACTaTAGTTGCTCGgACAACCcTCGGgTTCACGAGCTGTCGATAGAAGACcTaTGCTCGCTtaGCTCTGTCCCTcATGGAAGTAAATtCACGATCGAATGTGGAGAGATGACTTAAAGTCGCGACGCGGGTACTCATGATAATATCTACGTGTAAACACCTTTTGAGAAGTAtGaaaaCCATAAGCACAACTACTTTATTTAAATCGACAGAAATGTGAGTTATCAACAGTTACTGAGACgcttttaaagaggtgAGCAGCTCGGCGTCGAGCACGTTCTTTGccTctaTacgaacgATTTATTGGTTGAGTTGAGG
>AAA.454ESTABI.733
AGTgTAGGgTTTGTCTCAGTAaCtATTTCACAAacAACCTcAAGGTGAGTTGgTGTGTTTATATTTtaTAAaTTtATTGATTTTtGTTTTATATTATAtGTGATTTATCTCAACGCGGCTTAGTGTAATACACCTGTTtCAGTTCATTAAAAACTCTATAatAAAATGAAAAAaTCAATAAagTTATAATATAGGGAaCATACATACTTACCCGTGTCTGCATGTAATTTGTTCAAcTGAATAAAAACTTATATtATAGGAAGGAAGGAATTaGAAGAAAaaTtTTTTttAaCgTAaAAaCATAATACATAGTAAATAATGCATGCAAACTTTCAAAATGTAGAAATGTTCAGTTCAaTAAAAACtCTATatAAAACtATTTTTAGTAACTTTTTAGACAATTTTTTTttAAaTTAAAGCCGAAAATTTTTGAaAAAAaTACCAATAACTCTACTTtGAGTTGTAGAGAAAATTAagAAATAATTTCGTAAGATTTTTCATGAAATTCAATCAATTTAATaTTTTtACAACTTTtcAGATATTtCAAAAATATCCATCGAAACTCTAGgTTTTTGAGTTTTTACCTCATTTGCAATTTACcaGgAGCAgtGGAACCAGAACCTTCAAATGAGgaGTTTAAAAAATaCGGAAAaCAtAAGTTTTCCgaTAacTTAAGTTAAAAAaatattttttATAAaGTATAAAAaaTCCAAATCATtAATACCATTgAAAATGgGgAaggTTTTtATAAATTtGGGAAaTTAacGgAAATTTCCAAAgCCTCATAAAATCAATAaTtATAacaTCAATAAAtaTCAAAAAaTTtgAaTTTTtCAAAaGgTatAAAAgATGGCAgCcAAAaCGAATTTCCAAGgAaCAGAgAAaTaGTTTATTCGAATAtaGAAAcTTTTtAatAATAAATTTTAGTTTTCAATTAaTCGGACTTgAATTTATTCgAAAATAATTCCATtAATTTACATAAATTGgCATAAATTCCTaaaaaaCcTAAAAAAAtAaTtAAAAcTAAATTtAtAaTAaAtGatGATGAAAaGTATTATTTAAGAGCTTGAATAATGATCTCATAAATATACGAGATCACAATCCAAGCcTtAAAATATACTTTATTAAAAAaTTtACctGtcAGCCATTTTAAAAATGgCTAaTTCATAAAcTtAAtcatAATTGTAaTTGGatGTTCATTAAAaCTTCTATTATAGAagTTTTtAATGAactGAAATGGGTGTAGAGGgTAAAACCACAAGGgTTCTGTGCCTTTtGATTTtGTATGCTCAAcTTCATTTTAGTAATTCAGATTctGTTGTAAAaCAAATCTtGTTTTTGTTTGACATGCTATTAGGCAAaTTTATTTGTATGCATTGTATGATCATTTTGCCTAGCA
>AAA.454ESTABI.734
AGTgTAGGgTTTGTCTCAGTAaCtATTTCACAAacAACCTcAAGGTGAGTTGgTGTGTTTATATTTtaTAAaTTtATTGATTTTtGTTTTATATTATAtGTGATTTATCTCAACGCGGCTTAGTGTAATACACCTGTTtCAGTTCATTAAAAACTCTATAatAAAATGAAAAAaTCAATAAagTTATAATATAGGGAaCATACATACTTACCCGTGTCTGCATGTAATTTGTTCAAcTGAATAAAAACTTATATtATAGGAAGGAAGGAATTaGAAGAAAaaTtTTTTttAaCgTAaAAaCATAATACATAGTAAATAATGCATGCAAACTTTCAAAATGTAGAAATGTTCAGTTCAaTAAAAACtCTATatAAAACtATTTTTAGTAACTTTTTAGACAATTTTTTTttAAaTTAAAGCCGAAAATTTTTGAaAAAAaTACCAATAACTCTACTTtGAGTTGTAGAGAAAATTAagAAATAATTTCGTAAGATTTTTCATGAAATTCAATCAATTTAATATTTTTACAACATTTCaGATATTTCAAAAATATCCATCGAAACTCTAGgTTTTTGaGgAGATGAAGAAATAACAATGTAAgATTTAACTtGTACTTAAAATAAATTcATTTTTtACCTCATTTgcAATTTACCaGGAGCAGTGGAaCcAGAaCCTTCAAATGAGGAGTTtAAAtAAaCGgAAAaCaTAAGTTTTCCGATAAcTtAAGTTTAAAAtAaTatattttttATAAaGTATAAAAaaTCCAAATCATtAATACCATTgAAAATGgGgAaggTTTTtATAAATTtGGGAAaTTAacGgAAATTTCCAAAgCcTCATAAAATCAATAaTtATAacaaTCAATAAAtaTCAAAAAaTTtgAaTTTTtCAAAaGgTatAAAAgATGGCAgCcgAAAaCGAATTTCCAAGgAaCAGAgAAaTagTTTATTCGAATAtaGAAacTTTTtAatAATAAATTTTAGTTTTCAATTAaTCGGACTTgAATTTATTCgAAAATAATTCCATtAATTTACATAAATTGgCATAAATTCCTaaaaaaCcTAAAAAAAtAaTtAAAAcTAAATTtAtAaTAaAtGatGATGAAAaGTATTATTTAAGAGCTTGAATAATGATCTCATAAATATACGAGATCACAATCCAAGCcTtAAAATATACTTTATTAAAAAaTTtACctGtcAGCCATTTTAAAAATGgCAAATTCATAAACTTAACCATAATTGTAATTGgTtGTTCATTAAAACTTCTATTaTAGAAGTTTTTAAtGAACTGAATCAGgTGTAATATATTTAATAATAGCACAATTTGAGGACAAGGcATTCTACATTCcTCCAATAATCATGCAGACaTTAATACACAATCTTGTAGCATACAACTATTAATTtAAAaTTCTATGTTATTAATTtATTAACGGCAaTAAaCAtATTTtCATtATtCATGTAATATAGCTAAATACAAAGCCaGTagAGTGACAGTCGTAGTtaCAAAAATaTAGtCAAatGATTTGttATTTTTGTAtATttATTAATGGaCAatgATATAacACATtaTTatGTtATTTAGgcaTtttCttttGTTt
>AAA.454ESTABI.735
AGTCACGGCATGAAaTTCCAATTCTATTGGACGATTGCTCAGATTCGTGAGTAAGTGTGCGGCTCATTGAAACAGTTATTCAAATCAATAATGAACACTCCGTTATATTCAAAAaCATGATTGCTTGTGCTGTATGTTATTGCTATTTTTCACAaTCGATTGAATGTTCAGCTGTTGAGTAATAATTTTTCTAAGTATATTGTCCGCCcTTCATATTGACTCCTACCATTTCACCATTAGGTGGTAATTAATAAGCGAAAGCTAATATTAAATGGGGTGTTTTAAAATAAaGTGCACACAGACATACAAACATCAACATAAATTAAAACTTGCGAGAATGGTTAcTACACCTGTTtCAGTTCATTAAAAACTCTATAatAAAATGAAAAAaTCAATAAagTTATAATATAGGGAaCATACATACTTACCCGTGTCTGCATGTAATTTGTTCAAcTGAATAAAAACTTATATtATAGGAAGGAAGGAATTaGAAGAAAaaTtTTTTttAaCgTAaAAaCATAATACATAGTAAATAATGCATGCAAACTTTCAAAATGTAGAAATGTTCAGTTCAaTAAAAACtCTATatAAAACtATTTTTAGTAACTTTTTAGACAATTTTTTTttAAaTTAAAGCCGAAAATTTTTGAaAAAAaTACCAATAACTCTACTTtGAGTTGTAGAGAAAATTAagAAATAATTTCGTAAGATTTTTCATGAAATTCAATCAATTTAATaTTTTtACAACTTTtcAGATATTtCAAAAATATCCATCGAAACTCTAGgTTTTTGAGTTTTTACCTCATTTGCAATTTACcaGgAGCAgtGGAACCAGAACCTTCAAATGAGgaGTTTAAAAAATaCGGAAAaCAtAAGTTTTCCgaTAacTTAAGTTAAAAAaatattttttATAAaGTATAAAAaaTCCAAATCATtAATACCATTgAAAATGgGgAaggTTTTtATAAATTtGGGAAaTTAacGgAAATTTCCAAAgCCTCATAAAATCAATAaTtATAacaTCAATAAAtaTCAAAAAaTTtgAaTTTTtCAAAaGgTatAAAAgATGGCAgCcAAAaCGAATTTCCAAGgAaCAGAgAAaTaGTTTATTCGAATAtaGAAAcTTTTtAatAATAAATTTTAGTTTTCAATTAaTCGGACTTgAATTTATTCgAAAATAATTCCATtAATTTACATAAATTGgCATAAATTCCTaaaaaaCcTAAAAAAAtAaTtAAAAcTAAATTtAtAaTAaAtGatGATGAAAaGTATTATTTAAGAGCTTGAATAATGATCTCATAAATATACGAGATCACAATCCAAGCcTtAAAATATACTTTATTAAAAAaTTtACctGtcAGCCATTTTAAAAATGgCTAaTTCATAAAcTtAAtcatAATTGTAaTTGGatGTTCATTAAAaCTTCTATTATAGAagTTTTtAATGAactGAATCaGgTGTAAAGTGaCcAaCTATacTCATTtACTGaGTTTTGTACtCTTTTttttGCAAACCGTActCTTTtCAAAtCcTGtACtctGAAAgtCTCATTtGTaTAATTTtATACTCatttgtc
>AAA.454ESTABI.736
TTTTTAAGTaGAATTTATATTAaGtATTTTattGAaGCATAAATTtAAAaTtCCtaGtAAAaTTtAAatAAaTTTTTtATTtaTtaaacaaaaGTTATAAAaTtaTAcACCAAAAAaTAGTGAGAtATACAAAGATCGGGgAgAATATGCTAGAATCGTATTGCTAATAATTTTAATTTACAAATTGAATCATTAATAAGCAGTAATCATATAAATTaTACAAACTATAATATTTACATTTATCTTCTCTTCTCTGGAATCGCTGGCATTGATTGAGAGATCTACAATGATATGTCAtGTCATTCCTGACAACAAATACACCTGATtCAATTCATTAAAAACTCcTATAATAAAATGAAAAATcAaTAAaGTTATAATATAGGAaCATACATACTTACCCGTGTCTGCATGTAATTTGTTCAAcTGAATAAAAACTTATATtATAGGAAGGAAGGAATTaGAAGAAAaaTtTTTTttAaCgTAaAAaCATAATACATAGTAAATAATGCATGCAAACTTTCAAAATGTAGAAATGTTCAGTTCAaTAAAAACtCTATatAAAACtATTTTTAGTAACTTTTTAGACAATTTTTTTttAAaTTAAAGCCGAAAATTTTTGAaAAAAaTACCAATAACTCTACTTtGAGTTGTAGAGAAAATTAagAAATAATTTCGTAAGATTTTTCATGAAATTCAATCAATTTAATaTTTTtACAACTTTtcAGATATTtCAAAAATATCCATCGAAACTCTAGgTTTTTGAGTTTTTACCTCATTTGCAATTTACcaGgAGCAgtGGAACCAGAACCTTCAAATGAGgaGTTTAAAAAATaCGGAAAaCAtAAGTTTTCCgaTAacTTAAGTTAAAAAaatattttttATAAaGTATAAAAaaTCCAAATCATtAATACCATTgAAAATGgGgAaggTTTTtATAAATTtGGGAAaTTAacGgAAATTTCCAAAgCCTCATAAAATCAATAaTtATAacaTCAATAAAtaTCAAAAAaTTtgAaTTTTtCAAAaGgTatAAAAgATGGCAgCcAAAaCGAATTTCCAAGgAaCAGAgAAaTaGTTTATTCGAATAtaGAAAcTTTTtAatAATAAATTTTAGTTTTCAATTAaTCGGACTTgAATTTATTCgAAAATAATTCCATtAATTTACATAAATTGgCATAAATTCCTaaaaaaCcTAAAAAAAtAaTtAAAAcTAAATTtAtAaTAaAtGatGATGAAAaGTATTATTTAAGAGCTTGAATAATGATCTCATAAATATACGAGATCACAATCCAAGCcTtAAAATATACTTTATTAAAAAaTTtACctGtcAGCCATTTTAAAAATGgCAAATTCATAAACTTAACCATAATTGTAATTGgTtGTTCATTAAAACTTCTATTaTAGAAGTTTTTAAtGAACTGAATCAGgTGTAATATATTTAATAATAGCACAATTTGAGGACAAGGcATTCTACATTCcTCCAATAATCATGCAGACaTTAATACACAATCTTGTAGCATACAACTATTAATTtAAAaTTCTATGTTATTAATTtATTAACGGCAaTAAaCAtATTTtCATtATtCATGTAATATAGCTAAATACAAAGCCaGTagAGTGACAGTCGTAGTtaCAAAAATaTAGtCAAatGATTTGttATTTTTGTAtATttATTAATGGaCAatgATATAacACATtaTTatGTtATTTAGgcaTtttCttttGTTt
>AAA.454ESTABI.737
AGTCACGGCATGAAaTTCCAATTCTATTGGACGATTGCTCAGATTCGTGAGTAAGTGTGCGGCTCATTGAAACAGTTATTCAAATCAATAATGAACACTCCGTTATATTCAAAAaCATGATTGCTTGTGCTGTATGTTATTGCTATTTTTCACAaTCGATTGAATGTTCAGCTGTTGAGTAATAATTTTTCTAAGTATATTGTCCGCCcTTCATATTGACTCCTACCATTTCACCATTAGGTGGTAATTAATAAGCGAAAGCTAATATTAAATGGGGTGTTTTAAAATAAaGTGCACACAGACATACAAACATCAACATAAATTAAAACTTGCGAGAATGGTTAcTACACCTGTTtCAGTTCATTAAAAACTCTATAatAAAATGAAAAAaTCAATAAagTTATAATATAGGGAaCATACATACTTACCCGTGTCTGCATGTAATTTGTTCAAcTGAATAAAAACTTATATtATAGGAAGGAAGGAATTaGAAGAAAaaTtTTTTttAaCgTAaAAaCATAATACATAGTAAATAATGCATGCAAACTTTCAAAATGTAGAAATGTTCAGTTCAaTAAAAACtCTATatAAAACtATTTTTAGTAACTTTTTAGACAATTTTTTTttAAaTTAAAGCCGAAAATTTTTGAaAAAAaTACCAATAACTCTACTTtGAGTTGTAGAGAAAATTAagAAATAATTTCGTAAGATTTTTCATGAAATTCAATCAATTTAATaTTTTtACAACTTTtcAGATATTtCAAAAATATCCATCGAAACTCTAGgTTTTTGAGTTTTTACCTCATTTGCAATTTACcaGgAGCAgtGGAACCAGAACCTTCAAATGAGgaGTTTAAAAAATaCGGAAAaCAtAAGTTTTCCgaTAacTTAAGTTAAAAAaatattttttATAAaGTATAAAAaaTCCAAATCATtAATACCATTgAAAATGgGgAaggTTTTtATAAATTtGGGAAaTTAacGgAAATTTCCAAAgCCTCATAAAATCAATAaTtATAacaTCAATAAAtaTCAAAAAaTTtgAaTTTTtCAAAaGgTatAAAAgATGGCAgCcAAAaCGAATTTCCAAGgAaCAGAgAAaTaGTTTATTCGAATAtaGAAAcTTTTtAatAATAAATTTTAGTTTTCAATTAaTCGGACTTgAATTTATTCgAAAATAATTCCATtAATTTACATAAATTGgCATAAATTCCTaaaaaaCcTAAAAAAAtAaTtAAAAcTAAATTtAtAaTAaAtGatGATGAAAaGTATTATTTAAGAGCTTGAATAATGATCTCATAAATATACGAGATCACAATCCAAGCcTtAAAATATACTTTATTAAAAAaTTtACctGtcAGCCATTTTAAAAATGgCTAaTTCATAAAcTtAAtcatAATTGTAaTTGGatGTTCATTAAAaCTTCTATTATAGAagTTTTtAATGAactGAAATGGGTGTAGAGGgTAAAACCACAAGGgTTCTGTGCCTTTtGATTTtGTATGCTCAAcTTCATTTTAGTAATTCAGATTctGTTGTAAAaCAAATCTtGTTTTTGTTTGACATGCTATTAGGCAAaTTTATTTGTATGCATTGTATGATCATTTTGCCTAGCA
>AAA.454ESTABI.738
AGTCACGGCATGAAaTTCCAATTCTATTGGACGATTGCTCAGATTCGTGAGTAAGTGTGCGGCTCATTGAAACAGTTATTCAAATCAATAATGAACACTCCGTTATATTCAAAAaCATGATTGCTTGTGCTGTATGTTATTGCTATTTTTCACAaTCGATTGAATGTTCAGCTGTTGAGTAATAATTTTTCTAAGTATATTGTCCGCCcTTCATATTGACTCCTACCATTTCACCATTAGGTGGTAATTAATAAGCGAAAGCTAATATTAAATGGGGTGTTTTAAAATAAaGTGCACACAGACATACAAACATCAACATAAATTAAAACTTGCGAGAATGGTTAcTACACCTGTTtCAGTTCATTAAAAACTCTATAatAAAATGAAAAAaTCAATAAagTTATAATATAGGGAaCATACATACTTACCCGTGTCTGCATGTAATTTGTTCAAcTGAATAAAAACTTATATtATAGGAAGGAAGGAATTaGAAGAAAaaTtTTTTttAaCgTAaAAaCATAATACATAGTAAATAATGCATGCAAACTTTCAAAATGTAGAAATGTTCAGTTCAaTAAAAACtCTATatAAAACtATTTTTAGTAACTTTTTAGACAATTTTTTTttAAaTTAAAGCCGAAAATTTTTGAaAAAAaTACCAATAACTCTACTTtGAGTTGTAGAGAAAATTAagAAATAATTTCGTAAGATTTTTCATGAAATTCAATCAATTTAATATTTTTACAACATTTCaGATATTTCAAAAATATCCATCGAAACTCTAGgTTTTTGaGgAGATGAAGAAATAACAATGTAAgATTTAACTtGTACTTAAAATAAATTcATTTTTtACCTCATTTgcAATTTACCaGGAGCAGTGGAaCcAGAaCCTTCAAATGAGGAGTTtAAAtAAaCGgAAAaCaTAAGTTTTCCGATAAcTtAAGTTTAAAAtAaTatattttttATAAaGTATAAAAaaTCCAAATCATtAATACCATTgAAAATGgGgAaggTTTTtATAAATTtGGGAAaTTAacGgAAATTTCCAAAgCcTCATAAAATCAATAaTtATAacaaTCAATAAAtaTCAAAAAaTTtgAaTTTTtCAAAaGgTatAAAAgATGGCAgCcgAAAaCGAATTTCCAAGgAaCAGAgAAaTagTTTATTCGAATAtaGAAacTTTTtAatAATAAATTTTAGTTTTCAATTAaTCGGACTTgAATTTATTCgAAAATAATTCCATtAATTTACATAAATTGgCATAAATTCCTaaaaaaCcTAAAAAAAtAaTtAAAAcTAAATTtAtAaTAaAtGatGATGAAAaGTATTATTTAAGAGCTTGAATAATGATCTCATAAATATACGAGATCACAATCCAAGCcTtAAAATATACTTTATTAAAAAaTTtACctGtcAGCCATTTTAAAAATGgCAAATTCATAAACTTAACCATAATTGTAATTGgTtGTTCATTAAAACTTCTATTaTAGAAGTTTTTAAtGAACTGAATCAGgTGTAATATATTTAATAATAGCACAATTTGAGGACAAGGcATTCTACATTCcTCCAATAATCATGCAGACaTTAATACACAATCTTGTAGCATACAACTATTAATTtAAAaTTCTATGTTATTAATTtATTAACGGCAaTAAaCAtATTTtCATtATtCATGTAATATAGCTAAATACAAAGCCaGTagAGTGACAGTCGTAGTtaCAAAAATaTAGtCAAatGATTTGttATTTTTGTAtATttATTAATGGaCAatgATATAacACATtaTTatGTtATTTAGgcaTtttCttttGTTt
>AAA.454ESTABI.739
AGTCACGGCATGAAaTTCCAATTCTATTGGACGATTGCTCAGATTCGTGAGTAAGTGTGCGGCTCATTGAAACAGTTATTCAAATCAATAATGAACACTCCGTTATATTCAAAAaCATGATTGCTTGTGCTGTATGTTATTGCTATTTTTCACAaTCGATTGAATGTTCAGCTGTTGAGTAATAATTTTTCTAAGTATATTGTCCGCCcTTCATATTGACTCCTACCATTTCACCATTAGGTGGTAATTAATAAGCGAAAGCTAATATTAAATGGGGTGTTTTAAAATAAaGTGCACACAGACATACAAACATCAACATAAATTAAAACTTGCGAGAATGGTTAcTACACCTGTTtCAGTTCATTAAAAACTCTATAatAAAATGAAAAAaTCAATAAagTTATAATATAGGGAaCATACATACTTACCCGTGTCTGCATGTAATTTGTTCAAcTGAATAAAAACTTATATtATAGGAAGGAAGGAATTaGAAGAAAaaTtTTTTttAaCgTAaAAaCATAATACATAGTAAATAATGCATGCAAACTTTCAAAATGTAGAAATGTTCAGTTCAaTAAAAACtCTATatAAAACtATTTTTAGTAACTTTTTAGACAATTTTTTTttAAaTTAAAGCCGAAAATTTTTGAaAAAAaTACCAATAACTCTACTTtGAGTTGTAGAGAAAATTAagAAATAATTTCGTAAGATTTTTCATGAAATTCAATCAATTTAATaTTTTtACAACTTTtcAGATATTtCAAAAATATCCATCGAAACTCTAGgTTTTTGAGTTTTTACCTCATTTGCAATTTACcaGgAGCAgtGGAACCAGAACCTTCAAATGAGgaGTTTAAAAAATaCGGAAAaCAtAAGTTTTCCgaTAacTTAAGTTAAAAAaatattttttATAAaGTATAAAAaaTCCAAATCATtAATACCATTgAAAATGgGgAaggTTTTtATAAATTtGGGAAaTTAacGgAAATTTCCAAAgCCTCATAAAATCAATAaTtATAacaTCAATAAAtaTCAAAAAaTTtgAaTTTTtCAAAaGgTatAAAAgATGGCAgCcAAAaCGAATTTCCAAGgAaCAGAgAAaTaGTTTATTCGAATAtaGAAAcTTTTtAatAATAAATTTTAGTTTTCAATTAaTCGGACTTgAATTTATTCgAAAATAATTCCATtAATTTACATAAATTGgCATAAATTCCTaaaaaaCcTAAAAAAAtAaTtAAAAcTAAATTtAtAaTAaAtGatGATGAAAaGTATTATTTAAGAGCTTGAATAATGATCTCATAAATATACGAGATCACAATCCAAGCcTtAAAATATACTTTATTAAAAAaTTtACctGtcAGCCATTTTAAAAATGgCAAATTCATAAACTTAACCATAATTGTAATTGgTtGTTCATTAAAACTTCTATTaTAGAAGTTTTTAAtGAACTGAATCAGgTGTAATATATTTAATAATAGCACAATTTGAGGACAAGGcATTCTACATTCcTCCAATAATCATGCAGACaTTAATACACAATCTTGTAGCATACAACTATTAATTtAAAaTTCTATGTTATTAATTtATTAACGGCAaTAAaCAtATTTtCATtATtCATGTAATATAGCTAAATACAAAGCCaGTagAGTGACAGTCGTAGTtaCAAAAATaTAGtCAAatGATTTGttATTTTTGTAtATttATTAATGGaCAatgATATAacACATtaTTatGTtATTTAGgcaTtttCttttGTTt
>AAA.454ESTABI.741
AGTgTAGGgTTTGTCTCAGTAaCtATTTCACAAacAACCTcAAGGTGAGTTGgTGTGTTTATATTTtaTAAaTTtATTGATTTTtGTTTTATATTATAtGTGATTTATCTCAACGCGGCTTAGTGTAATACACCTGTTtCAGTTCATTAAAAACTCTATAatAAAATGAAAAAaTCAATAAagTTATAATATAGGGAaCATACATACTTACCCGTGTCTGCATGTAATTTGTTCAAcTGAATAAAAACTTATATtATAGGAAGGAAGGAATTaGAAGAAAaaTtTTTTttAaCgTAaAAaCATAATACATAGTAAATAATGCATGCAAACTTTCAAAATGTAGAAATGTTCAGTTCAaTAAAAACtCTATatAAAACtATTTTTAGTAACTTTTTAGACAATTTTTTTttAAaTTAAAGCCGAAAATTTTTGAaAAAAaTACCAATAACTCTACTTtGAGTTGTAGAGAAAATTAagAAATAATTTCGTAAGATTTTTCATGAAATTCAATCAATTTAATaTTTTtACAACTTTtcAGATATTtCAAAAATATCCATCGAAACTCTAGgTTTTTGAGTTTTTACCTCATTTGCAATTTACcaGgAGCAgtGGAACCAGAACCTTCAAATGAGgaGTTTAAAAAATaCGGAAAaCAtAAGTTTTCCgaTAacTTAAGTTAAAAAaatattttttATAAaGTATAAAAaaTCCAAATCATtAATACCATTgAAAATGgGgAaggTTTTtATAAATTtGGGAAaTTAacGgAAATTTCCAAAgCCTCATAAAATCAATAaTtATAacaTCAATAAAtaTCAAAAAaTTtgAaTTTTtCAAAaGgTatAAAAgATGGCAgCcAAAaCGAATTTCCAAGgAaCAGAgAAaTaGTTTATTCGAATAtaGAAAcTTTTtAatAATAAATTTTAGTTTTCAATTAaTCGGACTTgAATTTATTCgAAAATAATTCCATtAATTTACATAAATTGgCATAAATTCCTaaaaaaCcTAAAAAAAtAaTtAAAAcTAAATTtAtAaTAaAtGatGATGAAAaGTATTATTTAAGAGCTTGAATAATGATCTCATAAATATACGAGATCACAATCCAAGCcTtAAAATATACTTTATTAAAAAaTTtACctGtcAGCCATTTTAAAAATGgCAAATTCATAAACTTAACCATAATTGTAATTGgTtGTTCATTAAAACTTCTATTaTAGAAGTTTTTAAtGAACTGAATCAGgTGTAATATATTTAATAATAGCACAATTTGAGGACAAGGcATTCTACATTCcTCCAATAATCATGCAGACaTTAATACACAATCTTGTAGCATACAACTATTAATTtAAAaTTCTATGTTATTAATTtATTAACGGCAaTAAaCAtATTTtCATtATtCATGTAATATAGCTAAATACAAAGCCaGTagAGTGACAGTCGTAGTtaCAAAAATaTAGtCAAatGATTTGttATTTTTGTAtATttATTAATGGaCAatgATATAacACATtaTTatGTtATTTAGgcaTtttCttttGTTt
>AAA.454ESTABI.742
AGTgTAGGgTTTGTCTCAGTAaCtATTTCACAAacAACCTcAAGGTGAGTTGgTGTGTTTATATTTtaTAAaTTtATTGATTTTtGTTTTATATTATAtGTGATTTATCTCAACGCGGCTTAGTGTAATACACCTGTTtCAGTTCATTAAAAACTCTATAatAAAATGAAAAAaTCAATAAagTTATAATATAGGGAaCATACATACTTACCCGTGTCTGCATGTAATTTGTTCAAcTGAATAAAAACTTATATtATAGGAAGGAAGGAATTaGAAGAAAaaTtTTTTttAaCgTAaAAaCATAATACATAGTAAATAATGCATGCAAACTTTCAAAATGTAGAAATGTTCAGTTCAaTAAAAACtCTATatAAAACtATTTTTAGTAACTTTTTAGACAATTTTTTTttAAaTTAAAGCCGAAAATTTTTGAaAAAAaTACCAATAACTCTACTTtGAGTTGTAGAGAAAATTAagAAATAATTTCGTAAGATTTTTCATGAAATTCAATCAATTTAATATTTTTACAACATTTCaGATATTTCAAAAATATCCATCGAAACTCTAGgTTTTTGaGgAGATGAAGAAATAACAATGTAAgATTTAACTtGTACTTAAAATAAATTcATTTTTtACCTCATTTgcAATTTACCaGGAGCAGTGGAaCcAGAaCCTTCAAATGAGGAGTTtAAAtAAaCGgAAAaCATAaCTTAAGTTtAAAAaTAAtATTTTTtATAGAATtATAAAAAGTCCAAATCATTAATACCATtGAAAATGGGgAaGATTTTTATAAATTTGGgAAATTAACGGAAATTTCCAAAGCcTtATAAAATCAaTAAATATCaaatttattcg
>AAA.454ESTABI.743
AGTCACGGCATGAAaTTCCAATTCTATTGGACGATTGCTCAGATTCGTGAGTAAGTGTGCGGCTCATTGAAACAGTTATTCAAATCAATAATGAACACTCCGTTATATTCAAAAaCATGATTGCTTGTGCTGTATGTTATTGCTATTTTTCACAaTCGATTGAATGTTCAGCTGTTGAGTAATAATTTTTCTAAGTATATTGTCCGCCcTTCATATTGACTCCTACCATTTCACCATTAGGTGGTAATTAATAAGCGAAAGCTAATATTAAATGGGGTGTTTTAAAATAAaGTGCACACAGACATACAAACATCAACATAAATTAAAACTTGCGAGAATGGTTAcTACACCTGTTtCAGTTCATTAAAAACTCTATAatAAAATGAAAAAaTCAATAAagTTATAATATAGGGAaCATACATACTTACCCGTGTCTGCATGTAATTTGTTCAAcTGAATAAAAACTTATATtATAGGAAGGAAGGAATTaGAAGAAAaaTtTTTTttAaCgTAaAAaCATAATACATAGTAAATAATGCATGCAAACTTTCAAAATGTAGAAATGTTCAGTTCAaTAAAAACtCTATatAAAACtATTTTTAGTAACTTTTTAGACAATTTTTTTttAAaTTAAAGCCGAAAATTTTTGAaAAAAaTACCAATAACTCTACTTtGAGTTGTAGAGAAAATTAagAAATAATTTCGTAAGATTTTTCATGAAATTCAATCAATTTAATATTTTTACAACATTTCaGATATTTCAAAAATATCCATCGAAACTCTAGgTTTTTGaGgAGATGAAGAAATAACAATGTAAgATTTAACTtGTACTTAAAATAAATTcATTTTTtACCTCATTTgcAATTTACCaGGAGCAGTGGAaCcAGAaCCTTCAAATGAGGAGTTtAAAtAAaCGgAAAaCATAaCTTAAGTTtAAAAaTAAtATTTTTtATAGAATtATAAAAAGTCCAAATCATTAATACCATtGAAAATGGGgAaGATTTTTATAAATTTGGgAAATTAACGGAAATTTCCAAAGCcTtATAAAATCAaTAAATATCaaatttattcg
>AAA.454ESTABI.747
attctccgaccctttggcaatttcacaaactgaggagtaaTTTAACAAATCATTCAACTtATTTACATACACATCATGGTCAaGAatAACTatCCCATTtCCTTTGTCAAACTTACAGAtATttaTATTTTtTtAGCtAagTTTTTTAAAGTCaTAAAATCCcTAATATTCtGCTTTTTGTTTttATCGATATACTCCATCGTAcTtGCaCTTAACGAGCTCTTCAcaTAaTTACCATTAatgCCTTTcATcGATCGGgctATatGAAAaTATAAACTTTCAaTTTTtGCAcACAaTTTtGTTTCATCcAAGCGATTCTTAATACagTGATTTGGACCAAATTTTAAAACACGCTCTTCatCAtcATtCAAcaCTATTTTACTCAAATTTAtcACAGTATTCTCCACACTAAATTTAgAAaTCCCAAAtaTTTttcTCAAaTTAATCAATTTTTtAAtaTGagcaTcTCTTTagaTTTTATTTGcAcAaTCGAaTTTTtgaTacACcATTCtACACATACctGTAAACAAAActCATTcGTAGCATTATTTAACATTAATCcAATATTTGTTAGTTTTTTATCAATGGAAGTTCtCCTTATTTTCTCTGATtCCAACATtCTTCTTAACGTTCTTCTATGTATTAATtGgaCATCTTTACTGgAAAGaCAATCaCTTAGTTtcATTTTAAaaaTgAAaGAaGgAATCATcttttcTtcTAAAcAAGTctCAAGAAAACTAATgTCTAGTtCcTTTCTTTTGaGgagTTAtAaaCCTTCaTAAACcTTTtgAaTATTGgAaCAGCTGCAaCATGAtttAtAAaTAAaTAATTAAATAAATTTGGCAACGATTtAATTAAAaGATAACGCCAATAAAAAaCTTTtCGTACGATATATTtCGAtAGCATAaCTaTCATCTTCAGGTACtCAAAACCAACTAAAAATATtAAaTTAACaTTTAATTTAAACAAATTATTTTTtATTAATTTAATTTTgTAATAAATAAATATTTAtAAAatAtATTCAAAtAAcTTTTAATTAATTtAAAATTTAATTTCTATTATatATTTTTtAAAAAaTTAATGTAATTtAAAATTTCAATTATTTTAATAATATTAATAAATATTACTTTTtATTtATTTTCTGGgTTTAAATTAAAATGCTGATTATTATGGGGgTTAAATtaCAAGGTTgAtCcGTTTTTtCTGAGTAATAtCTTGTGTTCAAGCTGGTACTTtGcGAGATGGAGTGTGGTAAAAaGaTtGTCTGTTATGGACATCAGTTT
>AAA.454ESTABI.748
caTACAcaTaTTtAATtCCTAtATaGAAAAaCTCCGgaGAGAAGaTTTtAAAaGTGgcGcTaGGTGCATGaaCaCAaTAAacTCAaaTTtAAaCgtCaCTcGTTTTTAAATTgTCTTTATCGTGATTGCTTTCTGAAAATAAtCGTTAGCATTATTTtATAATTAAATTAATTTGGCAACGATTtAATTAAAaGATAACGCCAATAAAAAaCTTTtCGTACGATATATTtCGAtAGCATAaCTaTCATCTTCAGGTACtCAAAACCAACTAAAAATATtAAaTTAACaTTTAATTTAAACAAATTATTTTTtATTAATTTAATTTTgTAATAAATAAATATTTAtAAAatAtATTCAAAtAAcTTTTAATTAATTtAAAATTTAATTTCTATTATatATTTTTtAAAAAaTTAATGTAATTtAAAATTTCAATTATTTTAATAATATTAATAAATATTACTTTTtATTtATTTTCTGGgTTTAAATTAAAATGCTGATTATTATGGGGgTTAAATtaCAAGGTTgAtCcGTTTTTtCTGAGTAATAtCTTGTGTTCAAGCTGGTACTTtGcGAGATGGAGTGTGGTAAAAaGaTtGTCTGTTATGGACATCAGTTT
>AAA.454ESTABI.749
attctccgaccctttggcaatttcacaaactgaggagtaaTTTAACAAATCATTCAACTtATTTACATACACATCATGGTCAaGAatAACTatCCCATTtCCTTTGTCAAACTTACAGAtATttaTATTTTtTtAGCtAagTTTTTTAAAGTCaTAAAATCCcTAATATTCtGCTTTTTGTTTttATCGATATACTCCATCGTAcTtGCaCTTAACGAGCTCTTCAcaTAaTTACCATTAatgCCTTTcATcGATCGGgctATatGAAAaTATAAACTTTCAaTTTTtGCAcACAaTTTtGTTTCATCcAAGCGATTCTTAATACagTGATTTGGACCAAATTTTAAAACACGCTCTTCatCAtcATtCAAcaCTATTTTACTCAAATTTAtcACAGTATTCTCCACACTAAATTTAgAAaTCCCAAAtaTTTttcTCAAaTTAATCAATTTTTtAAtaTGagcaTcTCTTTagaTTTTATTTGcAcAaTCGAaTTTTtgaTacACcATTCtACACATACctGTAAACAAAActCATTcGTAGCATTATTTAACATTAATCcAATATTTGTTAGTTTTTTATCAATGGAAGTTCtCCTTATTTTCTCTGATtCCAACATtCTTCTTAACGTTCTTCTATGTATTAATtGgaCATCTTTACTGgAAAGaCAATCaCTTAGTTtcATTTTAAaaaTgAAaGAaGgAATCATcttttcTtcTAAAcAAGTctCAAGAAAACTAATgTCTAGTtCcTTTCTTTTGaGgagTTAtAaaCCTTCaTAAACcTTTtgAaTATTGgAaCAGCTGCAaCATGAtttAtAAaTAAaTAATTAAATAAATTTGGCAACGATTtAATTAAAaGATAACGCCAATAAAAAaCTTTtCGTACGATATATTtCGAtAGCATAaCTaTCATCTTCAGGTACtCAAAACCAACTAAAAATATtATGAATtAACATttAATtcAAacAaaTTATTTTTtATTAATTTAAttttgtAAtAAATAAATAtttatAAaaTATATTTTAAaTTAAtcttAAatttaaaattttttacttatATTCtAATTTTtAAAAAATTAATGTGATATATATGTGTGTATGTTtAAaTTCTtCGTTTTTACAATTTTTATTTaCCtAaTTCcATTTTATcATGGAGAaCAAAAaTAaCAGgAAAAaCAGAGCAACGGCcACAAAaGAAAAaTTAAGGCTT
>AAA.454ESTABI.750
caTACAcaTaTTtAATtCCTAtATaGAAAAaCTCCGgaGAGAAGaTTTtAAAaGTGgcGcTaGGTGCATGaaCaCAaTAAacTCAaaTTtAAaCgtCaCTcGTTTTTAAATTgTCTTTATCGTGATTGCTTTCTGAAAATAAtCGTTAGCATTATTTtATAATTAAATTAATTTGGCAACGATTtAATTAAAaGATAACGCCAATAAAAAaCTTTtCGTACGATATATTtCGAtAGCATAaCTaTCATCTTCAGGTACtCAAAACCAACTAAAAATATtATGAATtAACATttAATtcAAacAaaTTATTTTTtATTAATTTAAttttgtAAtAAATAAATAtttatAAaaTATATTTTAAaTTAAtcttAAatttaaaattttttacttatATTCtAATTTTtAAAAAATTAATGTGATATATATGTGTGTATGTTtAAaTTCTtCGTTTTTACAATTTTTATTTaCCtAaTTCcATTTTATcATGGAGAaCAAAAaTAaCAGgAAAAaCAGAGCAACGGCcACAAAaGAAAAaTTAAGGCTT
>AAA.454ESTABI.764
AtATTtGTTTAAATATTCATTATTGAACTATATATAATATTCCAGATATAACATTTTATTTTtAAAGTTGATTGATTTGATTTTTCTAAATTTTAATATTTATTAAATTCAATATTTAAAAACTGATTCAGAAATATATTATTAGAATGATTATCCCCATTCGATGTTTTACTTGTGGTAAAGTTATTGGAAATAAATGGGAAAATTATATAGCTCTTCTACAAGctGAATACACAGAAGGAGATGCACTGGATGCCCTCAATTTAACTAGATATTGTTGCAGAAGAATGCTTTTAACTCATGTTGATTTGATAGAAAAACTACTGAGCTATGCTCCTCTTGATAAGGATAAATGAAATTAATGATCTCTATTATTTGCATCAAATGTACATAGAGCGTTTTTGTGTTACAGTTAAATTTGTGTTTTATATATTGCAAATGTGtcGAATTTATTGATAAaGTTTTCATAGAAC
>AAA.454ESTABI.783
CCtCATcAaGAAAGTTGtaGTCACTgAaGCAGCGtGATTTGATaTACTAaCTACTTtgaGTtCCCcATCTTTttcAAATTCTACTTGGACtCcAAATTGAaCTTTTgAaTGTTCATTtcaTttAatGTaaTTTtAaTTTTTCCAAAAGAGAAGATGGAAGAAcTAgttCCTtAACATTATATCTtCcGATGTtcaCTTTtATAattcaTGTgAGcGTAGTAaaTCATATTCAAtttCTGGTTCAAcAATAATGTCACTTAAcccTAGTcaaatttgtaaatcATCTTTAAtAAATATTTTTtCAaGTATTtCAGATTTtATGgTGacTTTTtCGTTTCAAaCTGtGTTtAAACAaTGATTTTTTATCCgtATAAAaTTGAGTCAaGTGATTTTTATGGTcaTTATAAAaTTTAAGGTAtGGgTCagAGGTTTGGGTcTGGcaTACAGGACATATATAATAATTATTCACTTgATAATATCGaTTCATTtTATTGTGGCagTTGTtATCATGGCTTGTAgaTTGACAATACTTCGgaTAAAGaTTACCTGAAaCATGAAAAaGTTAAaTAaTTCTGATTgTAATAACaaaaaaCTCAcaTTtAACATTtAcAGTAGAgatattttCAAGTTCgtCatAATTTGTTTCaTAAAAtATtctATCATCTATGTTTtCAATGTgAAcATTtAAaTCATCTAAaTtAAAAATAaTTAATAATTtAaatAAAaGTAAAAAaTtaCCATTTTTAtATTCATTTCTTtcATTACTCGATCTTGAATcTTGAATATTAAAagTATCTAACAGTTAATAATTTAAAAAtcaTtaaaaTtAtCAAAAGATTACTTGTatCATaTTtAtcAaTATGCAAAgTGTCTtGAAGGgTTGTCCTCTTtGacAATACTaaaaaagTTAATAGTTagTTATATTATACATACACGTACTTTTGGCAAcaTACTACTTTTcGATTCTCCGAATtgTCTgaGgTGatgCCCGTGTtgTTGtAAAAaCATTGaCcATCTaCcaGATGTTAtgTGAGACATTCTGGACACACATAACCAGGgAAaCCAacATCATTTATCTTGAAaTATGATGATGTAACAAGTtCACAGTAGTGAACATCTTCGTGACTGATAGCTACGCAAAaTTTaTATGTATaGCAATAATTCaCTAAAAAcAAaTAGtAAaTTAAATATACaTAAAAaGTAAacTTAcTtATGATAATATTTTAATAATAATTTAaTtAATAATTgaTTGTTtaTaCcTCAAAATCATTCGTTTATACTaaataaaTCgaTTGTTTATACTAAAAATTACATacAAaTtGAAATTTTtAATCAATTtAAaTTGAATAAATTATAAATaTgatgTTTgAAAaaTCAAATTTAaTAACATAGGTTgCTATAGTTTcAttAAAATCATTAATAtCAAGATttAGtAaaGTaCAAaTGAAAaTACTTATTGATTTATTtCtCATCtaTTAATTTTTCAAAAATACATACTTATGCAATAAGTTATTTGTTGATTCCCTACAAAGAAATAAATTGAATAAaTTGTAACTGAGATATTTGAAAACTAAaTTTTTAAAATCCAATTTAATAACATAGGTTGCTATAGTTACATGGAAAAGATTCATATCAAGTTAAATCAGAAAAGTTTTTTTAAATAAATTAGTTTGAGTAAaTTACAAAAATATAATTattGTCtaTTAATTTtGTGTAaAgAATTTATAATTtATATTTAaTTAagtTTATATTAATAATTTGTgTCACCACTAAAAaTTaataTtgATAAAaTAAattgAAATTagcTTTTtCCgAaCTCAAaTATTTttATTTtAAtATGTATGTTCTTTTCTTTTtATtATgACCAACCTTTagATtGTTTGTTATTTgactGgTagTcgTtAACgTTTCTTTGGtgCAaTGACAaTtAGCTTCTACAtAgCtCAGTTTTTAtATcAgTTTttAATTTtGCAATTCTATtATTTTtGAtGTTTtCATTGATTtCATAAGTTTTTATTGCATTtGTGTtAATGTGTCGTTtCGATTtATATCAAaCCCTAAtaTATaTATATGTGTGTGTTTTtCCTTTAAataTACGTTGA
>AAA.454ESTABI.787
CCtCATcAaGAAAGTTGtaGTCACTgAaGCAGCGtGATTTGATaTACTAaCTACTTtgaGTtCCCcATCTTTttcAAATTCTACTTGGACtCcAAATTGAaCTTTTgAaTGTTCATTtcaTttAatGTaaTTTtAaTTTTTCCAAAAGAGAAGATGGAAGAAcTAgttCCTtAACATTATATCTtCcGATGTtcaCTTTtATAattcaTGTgAGcGTAGTAaaTCATATTCAAtttCTGGTTCAAcAATAATGTCACTTAAcccTAGTcaaatttgtaaatcATCTTTAAtAAATATTTTTtCAaGTATTtCAGATTTtATGgTGacTTTTtCGTTTCAAaCTGtGTTtAAACAaTGATTTTTTATCCgtATAAAaTTGAGTCAaGTGATTTTTATGGTcaTTATAAAaTTTAAGGTAtGGgTCagAGGTTTGGGTcTGGcaTACAGGACATATATAATAATTATTCACTTgATAATATCGaTTCATTtTATTGTGGCagTTGTtATCATGGCTTGTAgaTTGACAATACTTCGgaTAAAGaTTACCTGAAaCATGAAAAaGTTAAaTAaTTCTGATTgTAATAACaaaaaaCTCAcaTTtAACATTtAcAGTAGAgatattttCAAGTTCgtCatAATTTGTTTCaTAAAAtATtctATCATCTATGTTTtCAATGTgAAcATTtAAaTCATCTAAaTtAAAAATAaTTAATAATTtAaatAAAaGTAAAAAaTtaCCATTTTTAtATTCATTTCTTtcATTACTCGATCTTGAATcTTGAATATTAAAagTATCTAACAGTTAATAATTTAAAAAtcaTtaaaaTtAtCAAAAGATTACTTGTatCATaTTtAtcAaTATGCAAAgTGTCTtGAAGGgTTGTCCTCTTtGacAATACTaaaaaagTTAATAGTTagTTATATTATACATACACGTACTTTTGGCAAcaTACTACTTTTcGATTCTCCGAATtgTCTgaGgTGatgCCCGTGTtgTTGtAAAAaCATTGaCcATCTaCcaGATGTTAtgTGAGACATTCTGGACACACATAACCAGGgAAaCCAacATCATTTATCTTGAAaTATGATGATGTAACAAGTtCACAGTAGTGAACATCTTCGTGACTGATAGCTACGCAAAaTTTaTATGTATaGCAATAATTCaCTAAAAAcAAaTAGtAAaTTAAATATACaTAAAAaGTAAacTTAcTtATGATAATATTTTAATAATAATTTAaTtAATAATTgaTTGTTtaTaCcTCAAAATCATTCGTTTATACTaaataaaTCgaTTGTTTATACTAAAAATTACATacAAaTtGAAATTTTtAATCAATTtAAaTTGAATAAATTATAAATaTgatgTTTgAAAaaTCAAATTTAaTAACATAGGTTgCTATAGTTTcAttAAAATCATTAATAtCAAGATttAGtAaaGTaCAAaTGAAAaTACTTATTGATTTATTtCtCATCtaTTAATTTTTCAAAAATACATACTTATGCAATAAGTTATTTGTTGATTCCCTACAAAGAAATAAATTGAATAAaTTGTAACTGAGATATTTGAAAACTAAaTTTTTAAAATCCAATTTAATAACATAGGTTGCTATAGTTACATGGAAAAGATTCATATCAAGTTAAATCAGAAAAGTTTTTTTAAATAAATTAGTTTGAGTAAaTTACAAAAATATAATTattGTCtaTTAATTTtGTGTAaAgAATTTATAATTtATATTTAaTTAagtTTATATTAATAATTTGTgTCACCACTAAAAaTTaataTtgATAAAaTAAaTtGAAATTTTCTTtGAAAAaTAaTAatAaTTAAAAATTGTGTTACAAaGtaGttgAAagTAAAaTAAatAaTtaTCATTTtgAaGTTtAaTTACTAtATtATTATaaaaaGAaTTAATAAttAaaTCcTGtcAAATAaCTaTATTtGATATTTcAaTTtatAATGAAAAtAaTTTTGAatAactACCTTatgtaaaaataa
>AAA.454ESTABI.789
AAATAATCTAAATTAGTAATAATTAATAATTTAAAttAAAAAAaTACCATTTTATCTTCATTTCTTTCATTCcTCGATTTtAAATTATGAATAATAAAaGCATCTAAcaGTTAATTATTTAAACATTATTAAAAATTATCAGAAGATTAGTTgTATCATATttATCAATTTGCAAAGTCttgAGGAgTTGtATTTttGTCAGTATtAAAAAAaGTtAaTAGTtAgTTATATTATAAaTACACTTATTTtGGtGACTaTACTACTTTTCTATTCTCCgAaTtGTgTGAGgTTATGCCTGTGaTGTtGtAatAAagTGACTATCTACcAGAGgTTATGgTgATacATTCTGGACACACATAACCAGGgAAaCCAacATCATTTATCTTGAAaTATGATGATGTAACAAGTtCACAGTAGTGAACATCTTCGTGACTGATAGCTACGCAAAaTTTaTATGTATaGCAATAATTCaCTAAAAAcAAaTAGtAAaTTAAATATACaTAAAAaGTAAacTTAcTtATGATAATATTTTAATAATAATTTAaTtAATAATTgaTTGTTtaTaCcTCAAAATCATTCGTTTATACTaaataaaTCgaTTGTTTATACTAAAAATTACATacAAaTtGAAATTTTtAATCAATTtAAaTTGAATAAATTATAAATaTgatgTTTgAAAaaTCAAATTTAaTAACATAGGTTgCTATAGTTTcAttAAAATCATTAATAtCAAGATttAGtAaaGTaCAAaTGAAAaTACTTATTGATTTATTtCtCATCtaTTAATTTTTCAAAAATACATACTTATGCAATAAGTTATTTGTTGATTCCCTACAAAGAAATAAATTGAATAAaTTGTAACTGAGATATTTGAAAACTAAaTTTTTAAAATCCAATTTAATAACATAGGTTGCTATAGTTACATGGAAAAGATTCATATCAAGTTAAATCAGAAAAGTTTTTTTAAATAAATTAGTTTGAGTAAaTTACAAAAATATAATTattGTCtaTTAATTTtGTGTAaAgAATTTATAATTtATATTTAaTTAagtTTATATTAATAATTTGTgTCACCACTAAAAaTTaataTtgATAAAaTAAaTtGAAATTTTCTTtGAAAAaTAaTAatAaTTAAAAATTGTGTTACAAaGtaGttgAAagTAAAaTAAatAaTtaTCATTTtgAaGTTtAaTTACTAtATtATTATaaaaaGAaTTAATAAttAaaTCcTGtcAAATAaCTaTATTtGATATTTcAaTTtatAATGAAAAtAaTTTTGAatAactACCTTatgtaaaaataa
>AAA.454ESTABI.800
CTCAacAgTCacTTTtaTCAaTAATAAAAACgATTtAgaTtGCCcATtCTTTaTCAATAACTCAaCcAATTTATCAACaCTTTTTACTgAATTAgAgAAAGTAgAAGaTAAAGAACATgAaCGATAAATCAATATTTCtGTTATACTTAAATACACAAAAGCTATCTGGAGAAGTaTAAAGACCAGTATCAgTTGgTTTTCTaTAAATCTCTGTCTCATAGTGTTtATTTTTTGCGTTCTCAaGTTCTTGATAACTGTCGACTgAAagAATtGATTAaTAtcagtgAAtACAaTtGTTGTCtGgAaTTTtGTGTTTAttagTGGATTTCAaGTCcTACTTagaTtGtgTtCGgatcTTGGttttgCAATTTATATGTCATGGgTGTAATACcaCATACATTGGAATGACTGCCCGTCATTTCCGCTCTCAaGgTTTCGATCACAGTCGACTGATGGAATTGATTGATATTAGTAaGCgCAATTTTTTgAtgcaGgaTgAAACtAagTGTAAAaTagTTTTGgtAAAattcTTTTtaaaattATTtCGTtGaagaTTTtaTTtAAATTTtGTTAGTCTCTGTTTTGTAATATTTGgAAAAaTAAagtttttAAaTTTtGtAAaaTTtgTgaTTtAAAAAAaGCAAAaTTTTtAaTTTTTGATAAAATgTTTTGAgAaTTTAAAAGCAGAAATTTGTTTAAaTAAcAATGATTTaTtCTAAATagTTTAAAGTTCAAAacgAaGTACCTgTtaTGACtGTTAATtAGTCGAAATATATtGTAGCTgAATATATaTTtGGATTGGTGTTCTCTTTAATTTAGTTCTTTTGCcAaTTTTGTGTGATTATgTTTTATTTAAAGCCTTTTTtCCTTTtCcAACGATTTTAAaTCTTTTGTTTCAAAAAACTATTTTTTAaCtCAaTAAATTATTtATCAAGTTtCTCGAaGTTAAAAATAAaTT
>AAA.454ESTABI.806
ATGTTGGCGtaCAGGGTAGAaTTaattttGTTTTAATCTAagCTCATTcaTCcAAactACTTCcTCGACTACTCTTGCATTCCtAGGGTATTTCCTTTCTCaCCCcgACGCCCCACAATTTtAaTctAaCCActGTATACCCATgggCAAGCCCATGTTGGTACTGTATACAGcAGCCGAGaGtCCACAAGCAGGTGAGCCCCGTTTCCAAGACTACTCCTTGTGATAATCTCGCTTTCGGGTTCCTGACGGCCGATAGAAGGACTTACGTCTACTTAaTACCTCTGATCCTTTCGATATTAACACGCCCTTTCCCATCCGTTACTATCGATCCCATGCATACGTCCGGAGTagAGTTCTCTTAAGGTCTCATtAAGTTTATCTGTAAATGTTAGcGTTTATTACAGTCGAAAACATGGTCATATGGCACTAGTTACCTTTTCATTATTTAACAATtAAaTTTAAAaCcACCTtATTTtAACTAGTTAATTAATACAAcTTtAACGTTGTAGTTtAAGAAATTTTTGAAGgAAAATTTTtaCtAATGAGTTtCcAAAAaTCTAATtCcTCTAATtaTCTAAGCGTTtGATtAAaTtCCGTGATTT
>AAA.454ESTABI.808
ATGTTGGCGtaCAGGGTAGAaTTaattttGTTTTAATCTAagCTCATTcaTCcAAactACTTCcTCGACTACTCTTGCATTCCtAGGGTATTTCCTTTCTCaCCCcgACGCCCCACAATTTtAaTctAaCCActGTATACCCATgggCAAGCCCATGTTGGTACTGTATACAGcAGCCGAGaGtCCACAAGCAGGTGAGCCCCGTTTCCAAGACTACTCCTTGTGATAATCTCGCTTTCGGGTTCCTGACGGCCGATAGAAGGACTTACGTCTgCCTAACTCCTTtAACcTTTtCGATATctGTGCAcACCTTTCCCATCATTctATGACGAACCCATGCaTACGTCcTGCAtaTtGTTTTCCCcTAGtcGcTTttAATACATAGCAAAA
>AAA.454ESTABI.810
AcTaTAGgATTTtGTTATTtATCcAGGAAATaTTTTTATGAAaaaaaaTTTGATCTTAAATATTTTATCATTTTtCTtGAAATAATTTtGTTtATtCTATTGTCGAGCCTCCATCACGAGGAATAAACTTCAACAATTGTATTtAAATTTtaTTtCTTTTCCtATATATCATAATCTACAAGCACACAAACTAATAAAATGAAaTTTtGTTACCCAGGATCCGGTGGTTAGCGGGGAACCCGTGGTGAAGGCAGTAGCTAGAACCACTCAGTATTTATTCTCCcTTCCTAAATCCTATCGCCcAACCCTCGAAaGAGTAGTGTTGAGGTCCTGGgAAAGgTCTAAATATAAAGgTCAACAAaTGGCAATGAAAGACAAacGAAGTTAATGTAGGCGAAGTAAACTAACAAcaGAGCGTAGGATGACTGACAAAaTGAATAGAAagaCTAGTTtACATAAaTTACAATTAAaGAGaCCcGAaTAATTGTGATTTTTCGAaGACATtCTGAaTtAatACCTCACAaCCGATCAtAAaCaGCCATATTTGATAAAaTCAtCtCAAAGTAAGAcTtAGgATATATAATTGTcTATAATCATATTCAGATTTTTAtATTATTaTtATTGTCACTATTAtCATTTTttCtCCTGaTACTACGACCATAAGTTATTGAACTTAATGTTAAAGTTGATTAGTTACATAAATTAAACCcACCTTATTTTAGTTtATATTAGCTATTGAaCTTTGCcTTAATTTTCATAAGTTATTATTATTATTGTTATTTCTATCATTGCATAATTATTAAtATtaTtATTActtttGTtGGCGTACTGGGTaGAACtAaTTTtGTTTTAATCGATGCGCATTtATTAACTCTACatCTCAaTcACTCTTGcatcTCTAGGGTTTCTCaCCCcgACGCCCCACAATTTtAaTctAaCCActGTATACCCATgggCAAGCCCATGTTGGTACTGTATACAGcAGCCGAGaGtCCACAAGCAGGTGAGCCCCGTTTCCAAGACTACTCCTTGTGATAATCTCGCTTTCGGGTTCCTGACGGCCGATAGAAGGACTTACGTCTgCCTAACTCCTTtAACcTTTtCGATATctGTGCAcACCTTTCCCATCATTctATGACGAACCCATGCaTACGTCcTGCAtaTtGTTTTCCCcTAGtcGcTTttAATACATAGCAAAA
>AAA.454ESTABI.811
AGTCGATAGATTTTtCGTTTTTTCCATACGAATTTtGAtGATTatAATTtAGACAAGCTATTGGTATGTGTGAATAATATTACGACAAATTGTATATCAtGATTTTGCAATATTTATATGATTTTTTTGATTGTAATAaTCCcATtCCGACATTTTTCACGAGCACCCCCGTGGGACATCAATCCAAAAaTAagATATCCTTTTGTTGGTGTACTGGgTGAAAATTATTCTGGTTAAATTaactCTCTCaTTCCAGCCGATCCTGATTATAACACTTATCTGCCCTAGGGTCTACActGACtCaCCCAGAcgccccACAATTTtgatCcTaCcACTgTATaCcATGAgcAAGCCCATGTTGGTACTGTATACAGcAGCCGAGaGtCCACAAGCAGGTGAGCCCCGTTTCCAAGACTACTCCTTGTGATAATCTCGCTTTCGGGTTCCTGACGGCCGATAGAAGGACTTACGTCTgCCTAACTCCTTtAACcTTTtCGATATctGTGCAcACCTTTCCCATCATTctATGACGAACCCATGCaTACGTCcTGCAtaTtGTTTTCCCcTAGtcGcTTttAATACATAGCAAAA
>AAA.454ESTABI.843
aaataaacattatggcaatttagtattacTATtATTaTtaTTacTtGcTTTttAGaTGATTATTTtAAaGTTATTAAaGAACGTCtGgAATTCTAtaattcAGAAATACATGGAATCATGGATAAGCCggcATCAATAATTCCAGACTTGATATTCAATCATACATCAATATGGATATTTACTGTAATaGATGAGTTCCTATGGgataTCgAACAAAACAAaatGtcAAAaGaTATGGAACCtGAatatCcatGTGGTGATGGATGTCATTGCTGCGctGCCcGATatcGgAaGTATGtGgAATGGgCTTTgAaTAAAGCTCTTcGAcAATActAcTATAGTcGAATTgtttCTTTaTAatAAaTTTgTTgTtGTTAATGAATTTGTTTTTATTAAATAATAATAATAATATTAAGTAATAGAATAAAAAaTATTAATAATTAAATTACTaCTTATAAAAaTAAGTAAgAAATTTAAATTAAATTTTTTAAAaTACTATGACCTTGAGAAATTTTAAATGACcTTGAATGAGTCATTGTCTTTGTCTCaGGAAAAaTTtGTAaTTTTaGAGCAAATTTGTACTTTTTGACTTAGAAATTTTTTACCCCGcGGAGTGTATGTGgTCCAGCGGTGACATATTCATCTACTACTGTGTGTTGAATTTTCGGTAGACTTtCTGCTTGGATCTAATTCGAAATCAGGACAtGGGATctCCTTCGgCAaTAATTATAAAAGtaTAAAATAAATAaTTAATTTATCAGAATGCTAATTATtgTTTCTCAACTAAAATTtCTTCAGgCGtcAGGAATAATTTATAATGTTGaTAacAATTAAAaTTTAAAAatAAaCAGAaCATAATTCAaTaTtAcTTAATATcTcAaGTgATtGTA
>AAA.454ESTABI.848
CGGCCTGCCAGACGCGCAGCTCCGCGTCGGgCACGTTCCTtGCGTCCcGGCCgTtGATtGCTTGACGGCACTGCTGATGGAGTCGCTGCCAATGTGGAATTGTTGACTGAATCCcGaTATGtcACTTGAGATGGGGcGAAGATGAGCgtGTAAGTTACcGCctCCCcTtCACGACTGgCTGCCAGGGCGACTTCcAaTCCCccTtATTTGCGTCCGGAgATtCTgaTTtAaTtGaCGctCcTCcGCCCAACCcTTTTtGAgcagcggtgaggcgttggtggaTGACTTGAGTTctGCCGggtCcACCCAGGTaGATTTtACCTGCTGGACCTCCTTGGTGAGCTGCTCGTATAGAGATTTGTTGGATTGCTGGgCGCGGGATAATTCCTTTTATAATAGTTGGgTCGATTCCATGACTAATAAAaTAAAaTAaTTAAAAAAGGCGgTTACTGATtGGgCGGAATCATGCAAtATTAGgCTTaTTTcAAAcAAaCTAATgAAAaTTaTTTAATAATAATGAAAATTtAacTAa
>AAA.454ESTABI.850
TTAGACAATATtCGTAAGTTAATtCAaTTtGTAaTCAATACAGAACACATtAaGTTAGTttGTTTGCCAGGCGTGCGGCTCTGCGTCGGGCGCGTTCTTTaCGCCCcGgCcTGTAATTGTtCGAAGGTATtGCcgaTGGAGtcGCCtaGGgTGTTgaGCTGTtGGCtGAATCCCGGTAcgCCAATtgAGATGGGGCGAAGATAAGAGGgTAAGTCACCGCTtCTCCTTCACGaCTGGcGgCcAGGGCgaCTtCcAACCCCcTTaTCTGCGTCcGGAGGTTCTGATTtagTTGtcGTtCCTCGgCCcAACCCTTTTGAGCAGCTGTGAGACGTTgaTGgaTagATTtGAGTTTCgCTgtCcACCCAGGTaGATTTtACCTGCTGGACCTCCTTGGTGAGCTGCTCGTATAGAGATTTGTTGGATTGCTGGgCGCGGGATAATTCCTTTTATAATAGTTGGgTCGATTCCATGACTAATAAAaTAAAaTAaTTAAAAAAGGCGgTTACTGATtGGgCGGAATCATGCAAtATTAGgCTTaTTTcAAAcAAaCTAATgAAAaTTaTTTAATAATAATGAAAATTtAacTAa
>AAA.454ESTABI.851
gggttAGCCTCCTGAAGCGAAAGGGAATCAGGTTAACATTCCTGAACTTGAATACGGAAATTTGGTTGTTTCGGCAACACAAGGTGGTAACACAAGCGATCTCAGAGACGTCATCAAGTGTTTCGGGAAGAGTTCTCTTTTCTTTGTATACATAAACATGTCCCTAGAATCAGGTTATCTGGAGAAAGGGATGTGAAATGTCAAAAGCACCGCGGTTCTTGTGGTGTCCGAAGCGCCCCTGATGGCCCTTGAAAATCTGAGGGAGCAGTTATAAATTTCGTTTCAAGCCGTACCGATATCCGCAGCAGGTCTCCAAGGTGAGCAGCCTATAGTCTTAGAACAATGTAGGTAAGGGAAGTCGGCAAATTAGATCCGTACCTTCGGTAAAAGGATTGGCTCTAGGGACCGGGTATGATGGGCTTAATCAAGAAGTCGATTGAATTGGAATTGGGCTGTTTTGATTCTGTTTTGGGGAAACCCTAGATGGAGTTGAAGTGGAACTTTTTCGACTTGATTGATGGGCGGGTTAGGCTATGATTTGTGAGTTTTCGGATTCATGGTCGTCATTGTGCAATTAACGGTCAACCTAGAACTGGCATGGACTAGAGGAATCCGACTGTCTAATTAAAACAAAGCATTGCGATGGCTAGTAAATGGCTTTGACGCAATGTGATTTCTGCCCAGTGCCATGAATGTCAATGTGAAGAAATTCAAACAAGCGCTGGTTAACGGCGGGAGTAACTATGACTCTCTTCAGGTAGCCAAATGCCTCGTCATCTAATTAGTGACGTGCATGAATGGATTAACGAGATTCCTACTGTCCCTATCTACTATCTAGCGAAACTACAGCCAAGGGAACGGGCTTGGAAAATATAGCGGGGAAAGAAGACCCTGTTGAGCTTGACTCTAGTCCGACTTTGTAGGGAGACATTAGAGGTGTAGTATAAGTGGGAGACTCACGTCGACAGTGAAATACCACTACTCTGATCGTTTCTTTACTTACTCAGTAATGCAGTGCAGTTGATTCAGGTCAATTTATTGTGGAGAAAAGAAAGCGATCTTCGGATGCTTTCGAGCTGTTCTGAGGACAGTGTCAGGTGGGGAGTTTGACTGGGGCGGTACATCTGTCAAATGGTAACGCAGGTGTCCCAAGGTGAGCTCAACCAGGACAGAAACCTGGTGTCGACCAAAaGGGGAAAaGCTCACTTGATTTTGATTTTCAGTACGAATACAGACCGTGAAAGCGCGGCCTATCGATCCTTTTGATGTCTTCAGAGTTTgAAGCAaGAGGTGTCAGAAAAGTTACCACaGGgATAACTGGCTTGTGGCggCCAAGcGTTCATAaCGACGtcGCTTTttGATCCTTCGATGTCGGCTCTTCCTATCATTGTGAAGCAGAATTCACAAAGCGTtGgATTGTTCACCCAcTAaTAGGGAACGTGAgCTGGGTTTAGACCGTCGTGAGACAGGTTAGTTTTACCCTACTATATAAAagTGTCATTACAATGGTAATTCTGCTCAGTACGAGAGGAACCGCAGATTCGGATCACTGGTAAATGTGCTTGATCGAAAGGTCATTGGCACGAAGCTACCATCCGAGAGATTAAGACTGAACGCCTCTAAGTCTGAATCTCGCCCAGAAGTAATGATAATTCAGTGCCTACCTCGTAAAGAGGCAAATGTATTATCTGgTGGTTGATTATTTTTAatGAACAAGACTATGTTTATTTTGCTAATTTCAATGAGTCTTTTCTTCAATAATGCCAATTCAATGCCATTTATGAAAAGTTACAATCCTACAAATGGAAAAGGTTGATTTTTATTAAACTAATTAATTTTTTtGCTAAAATATGCGTATTAATAATATTTTCTATAATAATTtGTAATAAATTtAGAAaGCAACAGCTATTtAGCACTTTGTGAAATTCCAGtAATCTtCAaTGAaTTtATATATTtAAaTTTtAtCaTATtAgTAAaGCGAaGTtCaGGAAATaTtCTtaGAAaTTTtAt
>AAA.454ESTABI.852
gggttAGCCTCCTGAAGCGAAAGGGAATCAGGTTAACATTCCTGAACTTGAATACGGAAATTTGGTTGTTTCGGCAACACAAGGTGGTAACACAAGCGATCTCAGAGACGTCATCAAGTGTTTCGGGAAGAGTTCTCTTTTCTTTGTATACATAAACATGTCCCTAGAATCAGGTTATCTGGAGAAAGGGATGTGAAATGTCAAAAGCACCGCGGTTCTTGTGGTGTCCGAAGCGCCCCTGATGGCCCTTGAAAATCTGAGGGAGCAGTTATAAATTTCGTTTCAAGCCGTACCGATATCCGCAGCAGGTCTCCAAGGTGAGCAGCCTATAGTCTTAGAACAATGTAGGTAAGGGAAGTCGGCAAATTAGATCCGTACCTTCGGTAAAAGGATTGGCTCTAGGGACCGGGTATGATGGGCTTAATCAAGAAGTCGATTGAATTGGAATTGGGCTGTTTTGATTCTGTTTTGGGGAAACCCTAGATGGAGTTGAAGTGGAACTTTTTCGACTTGATTGATGGGCGGGTTAGGCTATGATTTGTGAGTTTTCGGATTCATGGTCGTCATTGTGCAATTAACGGTCAACCTAGAACTGGCATGGACTAGAGGAATCCGACTGTCTAATTAAAACAAAGCATTGCGATGGCTAGTAAATGGCTTTGACGCAATGTGATTTCTGCCCAGTGCCATGAATGTCAATGTGAAGAAATTCAAACAAGCGCTGGTTAACGGCGGGAGTAACTATGACTCTCTTCAGGTAGCCAAATGCCTCGTCATCTAATTAGTGACGTGCATGAATGGATTAACGAGATTCCTACTGTCCCTATCTACTATCTAGCGAAACTACAGCCAAGGGAACGGGCTTGGAAAATATAGCGGGGAAAGAAGACCCTGTTGAGCTTGACTCTAGTCCGACTTTGTAGGGAGACATTAGAGGTGTAGTATAAGTGGGAGACTCACGTCGACAGTGAAATACCACTACTCTGATCGTTTCTTTACTTACTCAGTAATGCAGTGCAGTTGATTCAGGTCAATTTATTGTGGAGAAAAGAAAGCGATCTTCGGATGCTTTCGAGCTGTTCTGAGGACAGTGTCAGGTGGGGAGTTTGACTGGGGCGGTACATCTGTCAAATGGTAACGCAGGTGTCCCAAGGTGAGCTCAACCAGGACAGAAACCTGGTGTCGACCAAAaGGGGAAAaGCTCACTTGATTTTGATTTTCAGTACGAATACAGACCGTGAAAGCGCGGCCTATCGATCCTTTTGATGTCTTCAGAGTTTgAAGCAaGAGGTGTCAGAAAAGTTACCACaGGgATAACTGGCTTGTGGCggCCAAGcGTTCATAaCGACGtcGCTTTttGATCCTTCGATGTCGGCTCTTCCTATCATTGTGAAGCAGAATTCACAAAGCGTtGgATTGTTCACCCAcTAaTAGGGAACGTGAgCTGGGTTTAGACCGTCGTGAGACAGGTTAGTTTTACCCTACTATATAAAagTGTCATTACAATGGTAATTCTGCTCAGTACGAGAGGAACCGCAGATTCGGATCACTGGTAAATGTGCTTGATCGAAAGGTCATTGGCACGAAGCTACCATCCGAGAGATTAAGACTGAACGCCTCTAAGTCTGAATCTCGCCCAGAAGTAATGATAATTCAGTGCCTACCTCGTAAAGAGGCAAATGTATTATCTGgTGGTTGATTATTTTTAatGAACAAGACTATGTTTATTTTGCTAATTTCAATGAGTCTTTTCTTCAATAATGCCAATTCAATGCCATTTATGAAAAGTTACAATCCTACAAATGGAAAaGAGGTCTCTCAAATTAGTTGTGAGACTTATTGCAGAGGAGGACGTTGTGAAGATGAGAAATGTCTTCCTTTGGATCTTCTACGAGGATGAATAACATTgAaTTATTGTCAATTTATGCGTGTTATATTTTGATTTAAAaTTtGAAaTaCACc
>AAA.454ESTABI.855
gggttAGCCTCCTGAAGCGAAAGGGAATCAGGTTAACATTCCTGAACTTGAATACGGAAATTTGGTTGTTTCGGCAACACAAGGTGGTAACACAAGCGATCTCAGAGACGTCATCAAGTGTTTCGGGAAGAGTTCTCTTTTCTTTGTATACATAAACATGTCCCTAGAATCAGGTTATCTGGAGAAAGGGATGTGAAATGTCAAAAGCACCGCGGTTCTTGTGGTGTCCGAAGCGCCCCTGATGGCCCTTGAAAATCTGAGGGAGCAGTTATAAATTTCGTTTCAAGCCGTACCGATATCCGCAGCAGGTCTCCAAGGTGAGCAGCCTATAGTCTTAGAACAATGTAGGTAAGGGAAGTCGGCAAATTAGATCCGTACCTTCGGTAAAAGGATTGGCTCTAGGGACCGGGTATGATGGGCTTAATCAAGAAGTCGATTGAATTGGAATTGGGCTGTTTTGATTCTGTTTTGGGGAAACCCTAGATGGAGTTGAAGTGGAACTTTTTCGACTTGATTGATGGGCGGGTTAGGCTATGATTTGTGAGTTTTCGGATTCATGGTCGTCATTGTGCAATTAACGGTCAACCTAGAACTGGCATGGACTAGAGGAATCCGACTGTCTAATTAAAACAAAGCATTGCGATGGCTAGTAAATGGCTTTGACGCAATGTGATTTCTGCCCAGTGCCATGAATGTCAATGTGAAGAAATTCAAACAAGCGCTGGTTAACGGCGGGAGTAACTATGACTCTCTTCAGGTAGCCAAATGCCTCGTCATCTAATTAGTGACGTGCATGAATGGATTAACGAGATTCCTACTGTCCCTATCTACTATCTAGCGAAACTACAGCCAAGGGAACGGGCTTGGAAAATATAGCGGGGAAAGAAGACCCTGTTGAGCTTGACTCTAGTCCGACTTTGTAGGGAGACATTAGAGGTGTAGTATAAGTGGGAGACTCACGTCGACAGTGAAATACCACTACTCTGATCGTTTCTTTACTTACTCAGTAATGCAGTGCAGTTGATTCAGGTCAATTTATTGTGGAGAAAAGAAAGCGATCTTCGGATGCTTTCGAGCTGTTCTGAGGACAGTGTCAGGTGGGGAGTTTGACTGGGGCGGTACATCTGTCAAATGGTAACGCAGGTGTCCCAAGGTGAGCTCAACCAGGACAGAAACCTGGTGTCGACCAAAaGGGGAAAaGCTCACTTGATTTTGATTTTCAGTACGAATACAGACCGTGAAAGCGCGGCCTATCGATCCTTTTGATGTCTTCAGAGTTTgAAGCAaGAGGTGTCAGAAaGACAAATTCATTAGTGTGTTGGAGCAAATTTATGTTAAAAGATTGGGCTGGTAGGCTTACCATCACCAATCGTAGGTTCTAAATGTGGTATCAAATGTATATGTACAGATAGGTTTGGCTACTAGCCTCTCGTATCTGGAAAAGTAACTTTGTAAACATGTGAGTCCTGTGTGAATGTATTTGATTTGTGAGGCCTCGTGAGCACCATTATGCGGTGCTTCACGGACATTCCGGTTAGGGTTCTGTCCGCTGGATAAATTGATGTTGGCCATGTATCAATTTATTGTCTCTCTAAATATTAACTAATAaGCAGTTAT
>AAA.454ESTABI.856
tcaCACTAtAGTCAGGGggTATTTttGAAAaaGactAAAaTAAaaTTGGcTtGAATcGCctAaCGaTAAAAaaaaGCatAAAaTTAAAaTTGGCTCAAATCgCCTAAGATGTGATATAGTCAGGgATATTTTtAAcTCGTAATAAAAACAATGCAATATTTGGTCTCAATACTTTCTATAGGTAAATATAGGCATAAAATAAAAATGGCTTGAatCGCCTACtGATAAAAaaTTGaCaGgGgTATTTTATaGgCTTGTTAAAAAacACTTGAaTATTtgTtCACACAATTTTCATAGGcAAATTtAGgCTcTAGATAAAAaTAATTtAAAaTACctAAAGTAAaTTAaGATAAATTAAAGTACATTAGGATACATtAgAGTATATTAAAGTAAATtAAGgTAAATTAAAGgTCTaaGTAAATTAAAGTATATAAGAGTATATTAAaGTAAATTTAGATAAaTTAAAGTACaTTAGGATACATCAGAGTATaTTAAAGTAAATTAAGGTAAATTAAAGGTTTaTATACAGCAATCTCACATCAGTCATTAGGAGAGAAatATTTTTTCGTTGAGGTTTtCTTAATGAAACAAACTCAAATTCATGAAATAaTTCCACTTAATTCT
>AAA.454ESTABI.857
GCATAAAattAAAatcggCTCAAATCGCctAAGATagTcAGaGtGGgTATTTtCATTCACAAAaTtTTTTTtAATCACACTATAGTCAGGGGGTATTTTtGAAAAAGACTAAAATAAATTGGcTtGAATtcGCCtAACGaTAAAAAAGCATAAAATtAAAATTGGCTCAAATCGCCTAAGATGaaCACACTATAGTCAGGgATATTTTtAAcTCGTAATAAAAACAATGCAATATTTGGTCTCAATACTTTCTATAGGTAAATATAGGCATAAAATAAAAATGGCTTGAatCGCCTACtGATAAAAaaTTGaCaGgGgTATTTTATaGgCTTGTTAAAAAacACTTGAaTATTtgTtCACACAATTTTCATAGGcAAATTtAGgCTcTAGATAAAAaTAATTtAAAaTACctAAAGTAAaTTAaGATAAATTAAAGTACATTAGGATACATtAgAGTATATTAAAGTAAATtAAGgTAAATTAAAGgTCTaaGTAAATTAAAGTATATAAGAGTATATTAAaGTAAATTTAGATAAaTTAAAGTACaTTAGGATACATCAGAGTATaTTAAAGTAAATTAAGGTAAATTAAAGGTTTaTATACAGCAATCTCACATCAGTCATTAGGAGAGAAatATTTTTTCGTTGAGGTTTtCTTAATGAAACAAACTCAAATTCATGAAATAaTTCCACTTAATTCT
>AAA.454ESTABI.858
AAAATTtCtacTAAAATTtATTttCGAATTTTTTTGtATTTTTCAAATTTTTGAAaTTTAAAATATAagTAAATTTTTtAAGATATAATTTCTAaTTAAAATTTtCAgTAtAATTTTTTAtGAAaGTTTTAgtATgATTTTTAatATAtaTAATTTAAAATATAATTTTTCAAAGTAATAAATTTTTAACATAaTTaaataTtgAAAATTTTTtATACAAGgTTTGTTTTCAGTATAATTTTATcGATGaaTTTTttATatacgAaTTTTtAAGATAAAaTTTTTaacATAATTTtACAATGAAaTTtTttATACatgATTTTtAAAgATgAaaTTTTTaggATAATTTTAcAaTGAAATTTTTTATACATGATTTTTAAATAGAATTTTTAGTATAATTTTATCGATGAATTTTTTATATATAATTTTtAAAGATGAAATTTTtAGGATAATTTTACAAtgAAaTTTTTAcACATGTTTTtAATTGAAAAaaTTTTtAATGTAATCTTACAATcAAATTTTTAGTATAATTTTTACtaTtAcTTTTTtATACATGTTGAtAACGATCAAATTTTCAAaGAAaTTTTtCAAAAAC
>AAA.454ESTABI.865
ATCTGACTCcAATAAAATTATagtATAAAATTATATTTAAAATATAAaCTAATCAAAATATAAAAaGgTCGGTTGTGGTCCTATGCAAATAAATAAGgcAaagaCAAATTATTTACCTATACAATTTATTTGGCGTcAACAATAAATTTACAACGTATATGTGTATAATTTAATAGAATATACAGATAACTGGATCtAaGgATCCCTGCCAAaTGGCCCGCAAGAAGTCGATGGTCACTAtgcagACGCAACGACTTATCCTaTacgAcaGAGGGtAAGTAAGATttGATTTTGGGgcaccccgAGTATCCGAAagCGGtcAACTaCTTTGgATACTGCTTGATTTTAAGTTtAATTAAATTACTTaTAAGCCGgATTAaGgAATCCGCTTTTCAATGTTACTTATTAATTAAAATAAAaCAATAAGTACCAAATTCTGCCACTGGATAATGGGTATCCAAAGTCCAGAAAATTAGTTTtCTCAAATCTTCTTTTtCTCTtGaCAAAATCCcGCcACTGATTTTTTtCCAACAGgAgTGGTTTAAataGTTTCTTCTGTTTtCTGTTTGCTTtGGGTT
>AAA.454ESTABI.870
AATATAAAAGGTCGGTTGTGGTCCTATGCAAATAAATAAGACAAAGCcAATtAATTACCTATAAAATTTATTAGGCGTTAcAAaTAAAaTTTACagCTGTATATGTGTATAAGTTACAaGATTGCAAAGAAaaCTGGATCtAaGgATCCCTGCCAAaTGGCCCGCAAGAAGTCGATGGTCACTAtgcagACGCAACGACTTATCCTaTacgAcaGAGGGtAAGTAAGATttGATTTTGGGgcaccccgAGTATCCGAAagCGGtcAACTaCTTTGgATACTGCTTGATTTTAAGTTtAATTAAATTACTTaTAAGCCGgATTAaGgAATCCGCttttgtaattttaatttatttaacaaacaagaaaaacgtacaatttgtttctggatatttttatccaagcctcgaaaagttttcaagtggcctCtttCTCTGAATgcTTCtgattt
>AAA.454ESTABI.886
GAAACAACCATTATTTCGTTTATTTTtCGAGaTTAACACCACACTTCAACATAACAAgTTGGAATCAAaTTTtAATTTtATTTGtcTTTTtGTTaTtAATTtATtATaTATATATAGTATTTACACATAAACACTTTGAGAAaGACATGAATTTATATGCGACTACAGtACtAATACATAGAACAACTATAAGAAAGGACAGTAATATGTgTTGGGGtATtacGAAAAAaGCACAGTAAAaTCAATAAAACACCAAAATGATAAAaGTGCAAcATTAATTAAAaAATTTACAAAAaTTCGAAAGTAGTATTGATCGGGgAAATTGGTATGGTTGAACGCCAAaTTGAGAGACGAGTCCAGAAATAATAaTAAAAaTTtAGTGAGGGgTCCCTAGAAAATAATATAAGACAAAAAagAAaTTAaTtAAAAAAaTtAATTAcTAATGGgAAGCCctagtcAATGGGAagtCcGAgtCAaTGGGAAGtCCgAGgCAATGGGAAACCcGAgAgATGtGgAAAaTCcGAGAgaTGAGGAAAACccGGcgtgTAGACGGAaTAATATaaaaGgTAAaTtgCctAAACAaTATTAAATGGgCgCCACTGATCTATGGAGAGGTAATTATTTCCtAATTtgTAATTTAgtAATgAgCAAAcGTTGTtGACAAATGTCGgCTAAGgTGGTCtGtGGgAAGTAaTTATTtTtAAtAaTTTAaTAaTGtAGCAAATGTTgTTgACAATtgtCTGAAAACAGTCTGAGcAGGAGTATAAAAGGAAAAGGGAAAACACGAAATgCCagTGgtcGAaGcAAacgaGTAGTgTagTcAGGTCAGTAaAaGagTCTAAACCCAAGTAAAGTCAAAGTTATCTATCAGAAAGGgTGATtATCCATTGgATAACCTACCTtAAGATAATCAAATTTAtCGGTGgTTGAaGGgTGCAAAtAAatcAgtgAAATTGTgaTTAcAAAACATTGAATAAATCGGATTGAGTTGTAACTgTgaTAAaGTGCAAATAAAATtATTcTGTGTtGGgTTTGCTtATTTGATtCgAAaaGgACACGAGGAGTCAGAGGgAACcGACTTtCAaTAAtaataacccaacaCCTTAaaTAAaaTaCGaTCCCTcTTTAaTTCGaTTTTTtttATtAAAAAAaTCAAtAAACTaCCCaTTTAATTCgaTGTCATTTTTtAGAATtAATTTAAATTTtAAAAAatCATTAAGATTTCAAAATGGTAtGAAATATAAAaTaCAAAAcTTTAaCtctAAATcAAAAaCTGtCTGCcATTCAaG
>AAA.454ESTABI.887
GTTTGATaTCaTTTgCCACTATATcATTTgCCACATaTTCAACTTCAaTcTTGTTTTTATCTGACAAACTcTTtACTTTGTCTTtgCCATTATTACATCACTCgCAATTCTGATATTAGATGCGTAAAGTGTAGAATATGTAAAaCATGCGGTtCACTAGGTGGGATAAaGATGTTAGAATGaTATTTGTtaGAAAAAAaTAATtAAtATTAGTaTAACATTttGTTGGGGtATtacGAAAAAaGCACAGTAAAaTCAATAAAACACCAAAATGATAAAaGTGCAAcATTAATTAAAaAATTTACAAAAaTTCGAAAGTAGTATTGATCGGGgAAATTGGTATGGTTGAACGCCAAaTTGAGAGACGAGTCCAGAAATAATAaTAAAAaTTtAGTGAGGGgTCCCTAGAAAATAATATAAGACAAAAAagAAaTTAaTtAAAAAAaTtAATTAcTAATGGgAAGCCctagtcAATGGGAagtCcGAgtCAaTGGGAAGtCCgAGgCAATGGGAAACCcGAgAgATGtGgAAAaTCcGAGAgaTGAGGAAAACccGGcgtgTAGACGGAaTAATATaaaaGgTAAaTtgCctAAACAaTATTAAATGGgCgCCACTGATCTATGGAGAGGTAATTATTTCCtAATTtgTAATTTAgtAATgAgCAAAcGTTGTtGACAAATGTCGgCTAAGgTGGTCtGtGGgAAGTAaTTATTtTtAAtAaTTTAaTAaTGtAGCAAATGTTgTTgACAATtgtCTGAAAACAGTCTGAGcAGGAGTATAAAAGGAAAAGGGAAAACACGAAATgCCagTGgtcGAaGcAAacgaGTAGTgTagTcAGGTCAGTAaAaGagTCTAAACCCAAGTAAAGTCAAAGTTATCTATCAGAAAGGgTGATtATCCATTGgATAACCTACCTtAAGATAATCAAATTTAtCGGTGgTTGAaGGgTGCAAAtAAatcAgtgAAATTGTgaTTAcAAAACATTGAATAAATCGGATTGAGTTGTAACTgTgaTAAaGTGCAAATAAAATtATTcTGTGTtGGgTTTGCTtATTTGATtCgAAaaGgACACGAGGAGTCAGAGGgAACcGACTTtCAaTAATAATAaCCcAAccagtatataaagcgctcaacttgcatggccacatcatttcatctgaataatgccgaacaacaagttaaatacgccgacacgaggaaacgtaattcatcacaaagccgatcacacggagaaaatggaa
>AAA.454ESTABI.888
ATAGACGGAATAATATAGTAGGATAAATTAGCCCAAACAACGTCAAACATTGTTGACAAATGTCGGTCGGGAAGCTAATTATTAATGATAATTTGATAATGCCTATTGATAATGAACCTATTGTTGACAATCGTCGGAAAaCAGTCTGAGGAGgAGTATAAAaTAAAGAGGGAAAAaCaCGAGAGGACCATAACTCATCAAaCAAGAAAaGAGGACCAGAATTCATCAGACAAGAAAacAGACATtATcAACCAGACAAgAAAGgACAATCaTTATtAActAGATACGagAGAGCAGATATtATTAACTAGAGTGAATCGACGTGAACGAGCAGTAgctAGGTtAGtaGAGAAATCCAAATCCAAgTAAAAGTCAAGGTTAtCTATCAGACAGGGTGGTTCTCCCTTGGACAACCTACCCTAAGATAATCCGAGCCAAACAGTGGTTAAAAGGTGCAAATCAAGTAGTGAAATTGTGATTACAAaTATTGAACCAAaGGATTGATTTGTTATTGTGATAAAGTGCAAaTAAAaTTATTCTgtgTTGGgTTTGCTtATTTGATtCgAAaaGgACACGAGGAGTCAGAGGgAACcGACTTtCAaTAAtaataacccaacaCCTTAaaTAAaaTaCGaTCCCTcTTTAaTTCGaTTTTTtttATtAAAAAAaTCAAtAAACTaCCCaTTTAATTCgaTGTCATTTTTtAGAATtAATTTAAATTTtAAAAAatCATTAAGATTTCAAAATGGTAtGAAATATAAAaTaCAAAAcTTTAaCtctAAATcAAAAaCTGtCTGCcATTCAaG
>AAA.454ESTABI.889
ATAGACGGAATAATATAGTAGGATAAATTAGCCCAAACAACGTCAAACATTGTTGACAAATGTCGGTCGGGAAGCTAATTATTAATGATAATTTGATAATGCCTATTGATAATGAACCTATTGTTGACAATCGTCGGAAAaCAGTCTGAGGAGgAGTATAAAaTAAAGAGGGAAAAaCaCGAGAGGACCATAACTCATCAAaCAAGAAAaGAGGACCAGAATTCATCAGACAAGAAAacAGACATtATcAACCAGACAAgAAAGgACAATCaTTATtAActAGATACGagAGAGCAGATATtATTAACTAGAGTGAATCGACGTGAACGAGCAGTAgctAGGTtAGtaGAGAAATCCAAATCCAAgTAAAAGTCAAGGTTAtCTATCAGACAGGGTGGTTCTCCCTTGGACAACCTACCCTAAGATAATCCGAGCCAAACAGTGGTTAAAAGGTGCAAATCAAGTAGTGAAATTGTGATTACAAaTATTGAACCAAaGGATTGATTTGTTATTGTGATAAAGTGCAAaTAAAaTTATTCTgtgTTGGgTTTGCTtATTTGATtCgAAaaGgACACGAGGAGTCAGAGGgAACcGACTTtCAaTAATAATAaCCcAAccagtatataaagcgctcaacttgcatggccacatcatttcatctgaataatgccgaacaacaagttaaatacgccgacacgaggaaacgtaattcatcacaaagccgatcacacggagaaaatggaa
>AAA.454ESTABI.911
TATATAaGAAAaaTAacAAAAAAaTAAgtCTtctaGTTTtGTTAAACGTAAacAGTAaCAATTAATTTTATTtATAAATTATTTtATCAAGAATTTGCtGCgTTTTTttAAaGTATTCcTTGTGCATTTTcTGTTTTTAAGAATGCCTGAAACTCATtGCAcGTCATTTTGAAATTAAATGTAACACCAATCCATAAGGAAAAGGtGAAATCaCAAATCCCtttGGTaaaaaatAgCGAGCAAtaagTAAGATAGAAATATAaTTtCTCTATTTTtcTTAGTTTCGTTTAATTTtATGGTTTTTTtAaAAAAaAaTCCTTTCAAgaTGGgTacAAcctATTCAAAATCTAAAACTGTTCAATATCGGGAGTtACGgTTCATATATCGGGAGACGGGAATATgcGTTCcATATcGGGAGACTCCcgaCGAaatcGGgaGGTCTGGCAAGCCTGATCTGGAATGAATTAAAATATtAGTTCtAAAaTGTGATTCTAAAGCTG
>AAA.454ESTABI.941
CAGTCTTCGAATTGATTAAAACCATTTTGGAAGTGAACcAATTACGAACAATTCGTGCACTATTTGGAGAATTTATACTTCAAATCTATTTCAAGCAGAATTTTTTAGGTGAGAATCATTGATATCGGAACCCTCCTTCcACCTCGCGACCTTGCATCTCAATGGAGCTCTGCTCGGCGCTGAGGTGGGGAgAGTGGTACTTATGctATTTTATGCCTTGTTTTATGTTtGATGGTTtATGGAATGGATAGTaGgTAACTtACTTGTTTtATGATTAaTAAATTTTATTAATATGTATACTtAaTTtATATGtCTTTATAAATTAtAAAatAaGTCGAAATTTTTCCGGCCCACAGCCGAcaCATCACGCAAGttaGtAAAATcAACAtAGTGCAGATGCATGTAaGtGCGTGGAagaTCGCCAATGATATGcACCCGTGAaGACTCAgCGTGCGCAACGCAGCGGTCGtAaCGTcAaTATTtatCCCTATAGCTGAAGcGAGAAaTAaGgAagAagTCTCTGgCTGCTTCCTCGTTTCTCAATTCtGtAAAaTCGACCTAAaTtaTaTtACAtACGgCTtAAAaTtATCACACcGAGTAGTCCAGTGGGCACTCAATAAaTATAATaTAAaCAcAAtATGCGTctAaGGtCtaTTAAaGGGAAaGGACACGGGGATAAAaCAAaTTAAaTCGTTGATATACCTAAAaCTATTGATATGCGAAaTAAATGgATtAAaTATTtATTATTtAAaaTAAaGAAaTCATTtGATTAAaTACTGAAAaCTaTTGATAAAActAAAatAgATctGTTGATt
>AAA.454ESTABI.942
TTTTaGgtGAGAatCATTGATTTTGgAaCCCTCTTTCCACGCCCCGtgCcTTGCATCTCTGTAGAGCTCTGCTCGgaCGtcGGCGTGGGAAGAGAGGCATTTGGTTtATtATGTAAAtGTATGCTgcTtttAtGAATTGGAAGGGTAACatGTTgtATTTTTCTtATAATTAATAAACATTActATGTaTAATTTGTTtCaTATATATATAActtaTTTTaTTttAAAatAaGTCGAAATTTTTCCGGCCCACAGCCGAcaCATCACGCAAGttaGtAAAATcAACAtAGTGCAGATGCATGTAaGtGCGTGGAagaTCGCCAATGATATGcACCCGTGAaGACTCAgCGTGCGCAACGCAGCGGTCGtAaCGTcAaTATTtatCCCTATAGCTGAAGcGAGAAaTAaGgAagAagTCTCTGgCTGCTTCCTCGTTTCTCAATTCtGtAAAaTCGACCTAAaTtaTaTtACAtACGgCTtAAAaTtATCACACcGAGTAGTCCAGTGGGCACTCAATAAaTATAATaTAAaCAcAAtATGCGTctAaGGtCtaTTAAaGGGAAaGGACACGGGGATAAAaCAAaTTAAaTCGTTGATATACCTAAAaCTATTGATATGCGAAaTAAATGgATtAAaTATTtATTATTtAAaaTAAaGAAaTCATTtGATTAAaTACTGAAAaCTaTTGATAAAActAAAatAgATctGTTGATt
>AAA.454ESTABI.943
CAAATACTTcGAATCtATTTtAAATCTTTAGGTgaGAATCATTTATATTGGAACCCTCTTTCCACATTACGACCTTGCATCTCAATGGAGCTCTGCTCGGCGTGGATGTGGgAGGAGAGgTATTTATGCTaTTTATGCTATTTTAtGCCTTATTTTATGTTTGATgaTTTTTGGAATGGTtAATGGgtAACTTTATTcGTTtCATGATTAATAAATTTtATTAATATgTATTtATATGtCTTTATAAATTAtAAAatAaGTCGAAATTTTTCCGGCCCACAGCCGAcaCATCACGCAAGttaGtAAAATcAACAtAGTGCAGATGCATGTAaGtGCGTGGAagaTCGCCAATGATATGcACCCGTGAaGACTCAgCGTGCGCAACGCAGCGGTCGtAaCGTcAaTATTtatCCCTATAGCTGAAGcGAGAAaTAaGgAagAagTCTCTGgCTGCTTCCTCGTTTCTCAATTCtGtAAAaTCGACCTAAaTtaTaTtACAtACGgCTtAAAaTtATCACACcGAGTAGTCCAGTGGGCACTCAATAAaTATAATaTAAaCAcAAtATGCGTctAaGGtCtaTTAAaGGGAAaGGACACGGGGATAAAaCAAaTTAAaTCGTTGATATACCTAAAaCTATTGATATGCGAAaTAAATGgATtAAaTATTtATTATTtAAaaTAAaGAAaTCATTtGATTAAaTACTGAAAaCTaTTGATAAAActAAAatAgATctGTTGATt
>AAA.454ESTABI.944
TTTTaGgtGAGAatCATTGATTTTGgAaCCCTCTTTCCACGCCCCGtgCcTTGCATCTCTGTAGAGCTCTGCTCGgaCGtcGGCGTGGGAAGAGAGGCATTTGGTTtATTGTATGAATTTATGCtATTTTTATGAATtggAaTGgTAACTTGTtATTTTTttAtaTAaTtAATAAaCATtATTATGCaTAAATTGtctcATATAtATATAACTTAttttATATg
>AAA.454ESTABI.950
aaaattgccagTCACCaaaaaatatgctttagaaaaacattgtctactgcatcacgtgaaatgtatgcaaagaattatacattggaagtacactcagaatctacatcaaagaattaaagaacacctagacctaccggaaaatcaccaacaatgccaaccaaggaagaaataaaagtatttcaatcaaaatcttggctggtaacaatatccaaaaaaaatactcagaattcaaatgaggcaattactgttttagtataggcgatccatcaataaaCACCAAAGAaGAAATCAGtGAAATCGCCAGTCTGATTtGTtgTTAACtCTGATACTTTAACTTAAAGATTAAAACAATTTtATAACAAAAAGGAAAaCTTTctaGgAATAGTATTTAGgTCTTGAAGTTGTTTATGAAGGATTGTTTAt
>AAA.454ESTABI.951
GTaGTTGTACGCgTCAcAGATATATAGATTgTATATATATATTTATTTTGTtAGTAAATAATATGCAATAATGCTCGCTGAGTGTGCATGTCtCATTGACGgTATAATTGTGTTAAATTCCTTtAAAATGATATTATATATTTCTGAGAAaTATTtATCATTAGGAAAGATATAAATCAGAATCCCAATTCTTGAATGAGATTTACAAACGAAGTGGAAAGAAATTCGACAATTTTAAAGAGTGCATTGATTATATTAAAAATCCAATCGACTCTTCGAGTCAAATTAGGGGAGATCTCAATAGAGAGTGgTGTTTtGCAaGAAGTGGTAATAATGAAATGGTTAAAGAACTTAGAAAAGAAATTGAAATTTTGGAGGATGAAAAATATGCGGCAGAAACGAAAGCAAAAAGCGAAACGAAGAAACTAAAGAAAGAATTGAAAGATAAGAATGAAGAAAATCTGGAGTTGATTGAAGAAGTTTCAGAATTGCGAAAGAAATCAAAAGATACCAAGACTAAGGCTCAAGTAAAAGAATTGCGAAATATAATAGAAGATTTAAAAGGCGAGGTAGAGGCCAAATGCGATGAAATAGAATCCAAAAACAATAAATTGAAAGAAATGGAGATGGAAAGTAAAAAGCAGCTCAAGAAAATTGAAGAATTACAAAAGGAAAAAAaTAATTTAAGAGTAAAAAATGAAATAATTGAAGAAACTGTAAAAAATCAAGCGAAAGAAGCTGAGAAAATTGTTCAAGAGAAAAAAaCTGAATTAGATagaaaaCaGgAGGCCATGGAAACTATGAAAActAAGATAAaTGAAAAAAaTGTGAAAATAAAGGAATATGAAAATGAAATCCAAGACCATAAAGAGAAGTACCAAGAACTAGAGACAAGAGCGAACAATCAAAATAGACATCATGAGGGAAAGATTAAGATATTGGAAGATCAAATACATGAATTGCAAGTAAGAAATATTGAAAATCAACCAAAATCAGTAGaTGGAAAATCAGCAAAACCTGACATGAATAaGgTTGCCTGTCCTAATTGTCATACATTATATCCACAAGCGGAAATTGAGACCCACATTGAAGTCTGTATTGAAAATGAACACTAGTCTAATATGTGTGTTTACGCGTGCGtGCACTTGAGAAATTTGTTTAATTGAGTAATAAATAATACGGAAAGTTCC
>AAA.454ESTABI.952
ATTTaaaaTTGGATCCTAATTTTAAAAACCACTTATTTGTTGTATAAGAagCATTCCATTGATCTATTTTTTAATTCCCCATTTATATATAATATTATTTATTTCATTAAAAAACCATGAGTGATTCAGATGAACAGGAGGCTGTTATTCAAAAATTTAAAAAaGAAAAAAAaCTTtaGaGAAAAAatAtAAAGATCGCATTTCTGAATTGGAagAGTCGATTGAGGAAAAaGaTGATACAATTAAGGCTTTAAACCGTCGACTGGAAAGAATGAGAAAAATGCGATCAAGTAGTTCAGACATTGACACAATGAATGATGATTCATTTGAcAGAGATTTGGAAAAGGTTAAAGGAGATTTAAAATCTGTAACAGAAGAATTAAATGAGAAAACGGCAaTTATTTCCAAGTTTGAAACAGAAATTAAATCTATGTCTAAGCACGCAGAAAATCTGGGTCAGGAAATTCAAAGTTTAAATCAAAATCTTGAAAAAAAGGAGCAGATTATTGATTCGAAAGATAATGTAATTCAAAAACAGAaAAATGAACTTAAGACATGCGAGGATAAAATAAAAAAaCTGGATGAAACGATTCGATCGTTGCAAAAAAaTCCTGGTAACATAACAAGCGCGAATGTCCTATCACGATCAGATTCAGCGAGATCTGTTAATGAGTTATCAGAATCCGAAAACGAAaGATATAAATCAGAATCCCAATTCTTGAATGAGATTTACAAaCGAAGTGGAAAGAAATTCGACAATTTTAAAGAGTGTATTGATTATATTAAAAATCCAATCGACTCTTCGAGTCAAATTAGGGGAGATCTCAATAGAGAGTGgTGTTTtGCAaGAAGTGGTAATAATGAAATGGTTAAAGAACTTAGAAAAGAAATTGAAATTTTGGAGGATGAAAAATATGCGGCAGAAACGAAAGCAAAAAGCGAAACGAAGAAACTAAAGAAAGAATTGAAAGATAAGAATGAAGAAAATCTGGAGTTGATTGAAGAAGTTTCAGAATTGCGAAAGAAATCAAAAGATACCAAGACTAAGGCTCAAGTAAAAGAATTGCGAAATATAATAGAAGATTTAAAAGGCGAGGTAGAGGCCAAATGCGATGAAATAGAATCCAAAAACAATAAATTGAAAGAAATGGAGATGGAAAGTAAAAAGCAGCTCAAGAAAATTGAAGAATTACAAAAGGAAAAAAaTAATTTAAGAGTAAAAAATGAAATAATTGAAGAAACTGTAAAAAATCAAGCGAAAGAAGCTGAGAAAATTGTTCAAGAGAAAAAAaCTGAATTAGATagaaaaCaGgAGGCCATGGAAACTATGAAAActAAGATAAaTGAAAAAAaTGTGAAAATAAAGGAATATGAAAATGAAATCCAAGACCATAAAGAGAAGTACCAAGAACTAGAGACAAGAGCGAACAATCAAAATAGACATCATGAGGGAAAGATTAAGATATTGGAAGATCAAATACATGAATTGCAAGTAAGAAATATTGAAAATCAACCAAAATCAGTAGaTGGAAAATCAGCAAAACCTGACATGAATAaGgTTGCCTGTCCTAATTGTCATACATTATATCCACAAGCGGAAATTGAGACCCACATTGAAGTCTGTATTGAAAATGAACACTAGTCTAATATGTGTGTTTACGCGTGCGtGCACTTGAGAAATTTGTTTAATTGAGTAATAAATAATACGGAAAGTTCC
>AAA.454ESTABI.953
ATTTaaaaTTGGATCCTAATTTTAAAAACCACTTATTTGTTGTATAAGAagCATTCCATTGATCTATTTTTTAATTCCCCATTTATATATAATATTATTTATTTCATTAAAAAACCATGAGTGATTCAGATGAACAGGAGGCTGTTATTCAAAAATTTAAAAAaGAAAAAAAaCTTtaGaGAAAAAatAtAAAGATCGCATTTCTGAATTGGAagAGTCGATTGAGGAAAAaGaTGATACAATTAAGGCTTTAAACCGTCGACTGGAAAGAATGAGAAAAATGCGATCAAGTAGTTCAGACATTGACACAATGAATGATGATTCATTTGAcAGAGATTTGGAAAAGGTTAAAGGAGATTTAAAATCTGTAACAGAAGAATTAAATGAGAAAACGGCAaTTATTTCCAAGTTTGAAACAGAAATTAAATCTATGTCTAAGCACGCAGAAAATCTGGGTCAGGAAATTCAAAGTTTAAATCAAAATCTTGAAAAAAAGGAGCAGATTATTGATTCGAAAGATAATGTAATTCAAAAACAGAaAAATGAACTTAAGACATGCGAGGATAAAATAAAAAAaCTGGATGAAACGATTCGATCGTTGCAAAAAAaTCCTGGTAACATAACAAGCGCGAATGTCCTATCACGATCAGATTCAGCGAGATCTGTTAATGAGTTATCAGAATCCGAAAACGAAaGATATAAATCAGAATCCCAATTCTTGAATGAGATTTACAAaCGAAGTGGAAAGAAATTCGACAATTTTAAAGAGTGTATTGATTATATTAAAAATCCAATCGACTCTTCGAGTCAAATTAGGGGAGATCTCAATAGAGAGTGgTGTTTtGCAaGAAGTGGTAATAATGAAATGGTTAAAGAACTTAGAAAAGAAATTGAAATTTTGGAGGATGAAAAATATGCGGCAGAAACGAAAGCAAAAAGCGAAACGAAGAAACTAAAGAAAGAATTGAAAGATAAGAATGAAGAAAATCTGGAGTTGATTGAAGAAGTTTCAGAATTGCGAAAGAAATCAAAAGATACCAAGACTAAGGCTCAAGTAAAAGAATTGCGAAATATAATAGAAGATTTAAAAGGCGAGGTAGAGGCCAAATGCGATGAAATAGAATCCAAAAACAATAAATTGAAAGAAATGGAGATGGAAAGTAAAAAGCAGCTCAAGAAAATTGAAGAATTACAAAAGGAAAAAAaTAATTTAAGAGTAAAAAATGAAATAATTGAAGAAACTGTAAAAAATCAAGCGAAAGAAGCTGAGAAAATTGTTCAAGAGAAAAAAaCTGAATTAGATagaaaaCaGgAGGCCATGGAAACTATGAAAActAAGATAAaTGAAAAAAaTGTGAAAATAAAGGAATATGAAAATGAAATCCAAGACCATAAAGAGAAGTACCAAGAACTAGAGACAAGAGCGAACAATCAAAATAGACATCATGAGGGAAAGATTAAGATATTGGAAGATCAAATACATGAATTGCAAGTAAAGAAATATAGAAATAACGAAAATCCACCAAAACCAGTAGATGAAAGATCAGTAAAAGCTGACATGAATACGAACAACGAATTCCCTAGTTGGTGGGATCGGCACAAAGGACCAATTGAaCCGGGAAAAAAAAaTAGTATTCTCAACAGCAGAACCGAAGTTGCCTGTCCTAATTGTCGTACATTATATCCACAAGCGGAAATTGATACCCAcATTGAACTCTGTATTGAAAATGAaCACTAGTCTAATATGTCTGTTTaCGCGTGCGCGCACTTGAGAAATTTGTTTAATTGAGTAATAAATAATACGGAAAGTTCC
>AAA.454ESTABI.975
aggCAGTGATGAgTtaTAGCcGGTtcGcACcGGTtcGATAGAaCCGGTTGTTAAATTTTTtAATAGTTAATcGAaCcGGTtgTtATTtCGGAATAAATTAAATTTTAAATTAATAAAATCTATtaTTTATTACAAAAACTATTTATAATTTCGATTAAATAGGTTTATAATATCTATCTATAGAAaTACGATTTCCAGTTATAaTTATATTGTGAGTACACTtATGTTTTCCAGTTTATATCTAAATATTTtGTAGCCCTTTCATTTAGAAAATAatATTTGATGAAaCgcAATAGTAATATTTGTGaTtATTTTAATAaAAAaGTAAAAAcAaTGAAaaGAAGAGGAAAaTATTTCAAaTTCTGTAtGCcAGGAATcACCAaCAGAATCTTGCTCTAcAATtCTATCAGCcAATCCCGAAAAAGATAAATCCGCTGTGAATATTTTTCCAGATtGCTGgAATGGTgaTCAaTtAAAGCTATTTCAGGATAAATaCgaTGgTTtgAacGTcAAAatATAAAAAaCTtGgATGTATAAAATGCTCcTCATtCGatAATTTGGgTATTtGTACAGAAcAGAACATTCACATTTcgCAAGTATGGCgAAATTTTGAAGTtCAACcATCGGgAACAaCGAAATCTATTCAGCAGGCTtCATtAaGgAAAAAaTGTCTGAACATTTCCAATCAAAAaCacATTTATTGGTTTtAAAAaTGCTTGAACTAAAAAaGAAaTGAaCTAACCAAaGTCATCGATTCAATgAaTGACAAAAaTatGACTAATaCcAATAAAagTTtCAATATtagTTTACAGcTtAATAAAAAGAAaTaGacGCTTTCAGAtATGGAAGCAGAAgTTGAACTTCAGTTgAAAAAtGGCTACATTCGCTACATTCTAAcAATAATATATAATTTCAGCAGTGGctAATCAAATAAATAAAAAAattAATTctATTCAAaTAAAACGATCTTCTaTtAAAAAAAAattttttGTTAGTTTTtagTTTtGagAGAACcGGTTGTTAAAATTTTGgCAGCTCATCaTTGaCTAtAATGTATTTATGTAATAaGATTGaTACAaCTCTAaTATTGAATCTGAACTGTTGATGGAgTGTtCTGATGCtCTATCGtAACCTTTTcAATTTCTGACGgTTAttCCATAATgTCGATAaGCAaTAAaGCCATAaTttAATtGtcATtACAAAaTTACAATgTACTTTATTTCTTTAACATTGAAAaTTTatgAAaGgAaTTTCTaTTcTAAAATT
>AAA.454ESTABI.976
aggCAGTGATGAgTtaTAGCcGGTtcGcACcGGTtcGATAGAaCCGGTTGTTAAATTTTTtAATAGTTAATcGAaCcGGTtgTtATTtCGGAATAAATTAAATTTTAAATTAATAAAATCTATtaTTTATTACAAAAACTATTTATAATTTCGATTAAATAGGTTTATAATATCTATCTATAGAAaTACGATTTCCAGTTATAaTTATATTGTGAGTACACTtATGTTTTCCAGTTTATATCTAAATATTTtGTAGCCCTTTCATTTAGAAAATAatATTTGATGAAaCgcAATAGTAATATTTGTGaTtATTTTAATAaAAAaGTAAAAAcAaTGAAaaGCAGAGTAAAaTaTTTCAAATTTTGtATGTCAGAAATCTaCAATTCTATCAGCCAATCCCGAAAACGATAAATCCGATGTGAATATTTTTCCAGATTGCTGGAaTGGTGATCAATTAAAGCTATTTCAGGATAAATaCGATGGTTTGGATGTCAAAAAcTTGGATGTATAAAATGCTCCTCATTCAATtATTTTGGtATTtGTACAGAACATAACATTCACATTTCGAAAgTATGGTgAAATTTTGAaGTtCATCCATCGGGAACAACGAAaTTATtCAgCAGGATTCATTAAGGAAAAAaTGTCTAAaCATTtCGAATCAAAAACACATtGGTTTTAAAAatACTtG
>AAA.454ESTABI.1022
AACCTGAAAACGAAACAAAAGGAAAaCAaTcATATCAGCGACGAATtgAATTAACAAGACAACAAGGAAGAATATtATTCATAaTTGGTTGTCAGagATGAAAAaTCCACgcAAGTTCgtcAATTacACTAAAAtcAGTTTCGACTTCCCgCTAGTcTtCCTCaTCGATGTCCGTCGGAAAaTACTTTCTCTTCAtGGgCCTATACGGCGGAGGACTGgCTGGgCGATTTTCCTCtcTCCGaGTCGAGGgaCctGCTATCTCCTGCGCAGTGATAGTGTtAGGCACTtCGCCcGTGAGAACGGCGATGTCTtCGGTTCCGAGCCcTAATCCATCGAGgATTtGGATGACcGGGAaGGATTCcGgTtCcTCGTCTATCAGGTTGATGTGAACTGATGGGgCAGGCGATCGGAAGATTATATCGGGAGCATAAAGGATaTctGGGTCcagCTCCGGgAaTtCgAaCTcTtGgTAaGgTGGAGGCGGACCACTGACCGGgCAgaGGgTCTCAGcGGgTTCTAGTCCGGTGAGCACCTCCTCCACTCGTCGGCGtcGcTCGCGACGaCGCCGATTTCgATTCGGTCGCCGGCGtGtCcGTaCGcTAGCACTCCTTGTGtCCCTAACAgTtGGTTGAGGGACAacaGGcTCGAtAGACGGACTgagAaTTtCAGGGATTGGgTtCcTGGAGCCTgaGGATGAAGGCAATTCATTTGAGACAGGAAGGTGGGAaGCTGGTATTATTTCcAATTGCCTGGCTCGGATACTTGCCGGGAtGCAAGCTTGGAGTTCGGTATCCGTAAAtGCACGGCGGAGTGCAaTTGATTGCTCTTTGATGAGCAGCCGCTGAGCACGGGATTCGGTGACcagCtCgTCTCGtGCTCGAGTGAGCCGCTCGATcTtCTGtcTtAaCACTTTGACGACATCGGGCGGaGCCCAtGTGCCCTTtATTCGTGCaTATTtGGtcTGGAGTGCCTCGTgTTTTtGcTTTAaTTCCTCATaTtGGTGGCGGACGGCcACAatcGAaGGtGGgaGTCGGGgTATTCTtGGCAATCTGTCCActccGGCGTCaTTATtATGATTCTGCATCCT
>AAA.454ESTABI.1025
AAacAAAaTGTTGTGCAAAatttAGTCAtgTCAAGTTtCTAaGGgacaGgaTTtCCACTCCgaCgTtCTActGCATCAcAcActAATTCggaTTCcCATTAATCGTCTCCATCGATaTCGGTGGGAAAaTgTTTtCGCTTCCTTGGTCTaTATGGCGGAGGgTCTAAGAATTGGGTCTCTTCTCTTCTGgTtGaGGgACCTGCGATTTCTtGTGCCAGgCTAGAATTAGGCACTTCGCCCGTAAGAACGGCGATATCTTctGCTtcGAGCCCAAGtCcATCGAGGATGTGGgTGACCGGgAAAGActCCGGATCCTCGTCAATTAAATTtATATGAAtaGACcGGGCGGgTGAaCGGATTaTtatGTCaGGGGCGTAGAGAATATCCGGGtcGAaTtCCGgAAATtCAAACTCCTGGTAaGGTGGAGGCGGATCGTTgaTtGgaCaGgAGATCTCCaTaGGgTCCactCCGgTGAGGACCTcTtCCACTCGTCGGCGtcGcTCGCGACGaCGCCGATTTCgATTCGGTCGCCGGCGtGtCcGTaCGcTAGCACTCCTTGTGtCCCTAACAgTtGGTTGAGGGACAacaGGcTCGAtAGACGGACTgagAaTTtCAGGGATTGGgTtCcTGGAGCCTgaGGATGAAGGCAATTCATTTGAGACAGGAAGGTGGGAaGCTGGTATTATTTCcAATTGCCTGGCTCGGATACTTGCCGGGAtGCAAGCTTGGAGTTCGGTATCCGTAAAtGCACGGCGGAGTGCAaTTGATTGCTCTTTGATGAGCAGCCGCTGAGCACGGGATTCGGTGACcagCtCgTCTCGtGCTCGAGTGAGCCGCTCGATcTtCTGtcTtAaCACTTTGACGACATCGGGCGGaGCCCAtGTGCCCTTtATTCGTGCaTATTtGGtcTGGAGTGCCTCGTgTTTTtGcTTTAaTTCCTCATaTtGGTGGCGGACGGCcACAatcGAaGGtGGgaGTCGGGgTATTCTtGGCAATCTGTCCActccGGCGTCaTTATtATGATTCTGCATCCT
>AAA.454ESTABI.1035
ATGCTGAACATTTATTCAAAGTTTTATTCGTTTTTATTCGTCGTCAGAGTCCAACAGAACGGGACTTTGGATGCCACAGTCCCATTCCCTGCGTACATTGCAAGGCGGGCGTCTTTCAAACCTACTGCCTGTATCCACAAtGGCAAAGGTACGTTTCAATCCCTTTCGGCGCGGTGGCAAAGGGACCCTGAAAAagAAATTAAAAtAAAAAACCTGGTAGTATGGCAGTCAAATAACCATTGCATAACATCGAGATGCTCAAACTTAGGTTCTGGGACCTAAAATAGTAAGGGTTGAAAagAAAAATGAAATAAATACTGTGTAAAACTCCGTACCATGGcgCCCTCGACAAATAATTAGTGCAGGCAAGTAATTGATTTTAAGAATTACGTAATAAATTAATAAGTATAAATACGGCTAAAATTGTCAGAAAAATACGAGTAGCTGTAATTAGAGGTTTGCTTTTAGTATAAATACAAAATCAGAAAATCAAAAATATATGACCAAACACATGAGTGTGGTATAGGTAGTTGCATAAACAAATTAACGAACTAAAATTAAACAGTAAATAAGTTAAGTTAATAAGTATCAATAAGTTAATTTAATAAGCAACACGAGCACTTGCAATCaCCGGGGTTTGGCTACCCTGGACAGCGATTGCAAGTGTTCGGTTACTATGAGGgTAGTTGAGGACAGCATGGtAaaaGAaTCACAAAAACAAAAAataacaaaagaCAAGTAATCACTTACGTCCATAGTAATTGAGGGATGGCGTTaCTAAAATTCAAAAAAAAaTATGAAAAaGagAAaTAAAATATAAAATGCTTACTTCAAGATTGGCAAGACAAAACTAACGAAAAGTGGTAAAGCAGACACTTATATAGAAAGCTTATCAGCACGGGCTACGTTAAGAAACCACAGGGTAATTAATTATAGAGCCTATCAGTATCGGCTACGTCAAAAACCGCAGGATAAGTAAAAATTCATTCGGAATATTAATGTTCATCGCAGATACCTTATCAGGCTGAGTAAACAAAGTGATATCAtgAGTCGGTCGGTGCGGGGGAGATTAACTTTTTACCATGCTGCGAGCGAAATAAACcAATAAGTtATTAATGTTTAAATTATTTTTGaTTTTTAAAGCAAAaTAAAaTATTTCAACGTGTTTCCAAATATAAATtAGTTAAAAaTTAAAAAAaGAaTtAAaTTCGCaTAGAATTAAAaTaTCGATTAaTCAACAaGTGGAACTTTTAGAAATTTGAGTTCAAAAaaaTacTAaCAGTTtcACTCTGGGAATtCTCTtAATtCCTGCTTCGTTTtCGCATgAaGTTCaaCgAAAAAACGCTGatAAACaGCAGCAAATTCtCcTAGTTCGATTTTCatAACGTTAAtttttaaaaaaacgtggaaattcttatgtaattttctaaaatcaaaaggattattaggtaataaaaatttaggtaatgttgaga
>AAA.454ESTABI.1036
ATGCTGAACATTTATTCAAAGTTTTATTCGTTTTTATTCGTCGTCAGAGTCCAACAGAACGGGACTTTGGATGCCACAGTCCCATTCCCTGCGTACATTGCAAGGCGGGCGTCTTTCAAACCTACTGCCTGTATCCACAAtGGCAAAGGTACGTTTCAATCCCTTTCGGCGCGGTGGCAAAGGGACCCTGAAAAagAAATTAAAAtAAAAAACCTGGTAGTATGGCAGTCAAATAACCATTGCATAACATCGAGATGCTCAAACTTAGGTTCTGGGACCTAAAATAGTAAGGGTTGAAAagAAAAATGAAATAAATACTGTGTAAAACTCCGTACCATGGcgCCCTCGACAAATAATTAGTGCAGGCAAGTAATTGATTTTAAGAATTACGTAATAAATTAATAAGTATAAATACGGCTAAAATTGTCAGAAAAATACGAGTAGCTGTAATTAGAGGTTTGCTTTTAGTATAAATACAAAATCAGAAAATCAAAAATATATGACCAAACACATGAGTGTGGTATAGGTAGTTGCATAAACAAATTAACGAACTAAAATTAAACAGTAAATAAGTTAAGTTAATAAGTATCAATAAGTTAATTTAATAAGCAACACGAGCACTTGCAATCaCCGGGGTTTGGCTACCCTGGACAGCGATTGCAAGTGTTCGGTTACTATGAGGgTAGTTGAGGACAGCATGGtAaaaGAaTCACAAAAACAAAAAataacaaaagaCAAGTAATCACTTACGTCCATAGTAATTGAGGGATGGCGTTgCTAAAATTCaaaaaaaaataTATGAAAAaGagAAaTAAAATATAAAATGCTTACTTCAAGATTGGCAAGACAAAACTAACGAAAAGTGGTAAAGCAGACACTTATATAGAACGCTTATCAGTACAGGCTACGTTAACAAACCAAAGGGTAATTAATtAGAAAGCTTATCAGCACGGGCTACGTTAAGAAACCACAGGGTAATTAATTATAGAGCCTATCAGTATCGGCTACGTCAAAAACCGCAGGATAAGTAAAAATTCATTCGGAATATTAATGTTCATCGCAGATACCTTATCAGGCTGAGTAAACAAAGTGATATCAtgAGTCGGTCGGTGCGGGGGAGATTAACTTTTTACCATGCTGCGAGCGAAATAAACCAATAAGTTATTAATAACgAAAaTtATTTTtaaatcatAATATTAATAATAATGgTAATACCATCATCGGAGAGGGCGCAAGATCGGTGTTTGCCATAGGCGTCATTTACtCTAGGTATGCCaCtAaCAaCAAaGTAACTGACATTTtCAGTATAGAAGTaTTACcGTAcAATATACATtGTTTACAAatGTTTtAAA
>AAA.454ESTABI.1037
ATTTGGAATCCGTGAACGATTATAGTGGCTCCTAAACCcACGTTTTGTAAAaaTaTCTGCAaCAAATGTTGCAGCGTATTCTTAAAtGaTTATCCATGTtCATTAAAaCTtGATagTGgTTAATtGGACAaTTATTATTCTCCTGGGgTATTCGCTCAAAAGTTATTtATAGCGAATATtGAaTTCAaTCAAATCcAaGCTTAGAAaTAAATTAGAaGTGGTAAATtATAAGTTTTTtgAaGgCGcGCAATTCCtCCcAGAGTGTtACAATAaTTATTtAATATTGAATATCGTAAAttgTTATCCAATTGTCTAGAGTTcATTATGAAGTTATATTTTAGTCATAATTAAAgTTTGTTTTGGTCTGCTGTTGATATACACTGCtCTAAATGATATTCAATTTATACATTCATATTATAATTATTTAAATAATTgTtGTTTTTGCTGTTGAATtAATATTTAATATAATTAAATATAATTTAAAATTtAATAACCATGTAATTAATTATGGATTCTGTATAATTCCCAAATCATTCAAAAATAACCACGAGAACAACGTATATTAAaGTAAATTCAGAGATTCATCAAAATCCAAAATGTCTTTAAACCAAATTTACACTGTCATCAAAAAATCTGTATCCACACAGGCAAAGGTACGTTTCAATCCcTTTCGGCGCGGTGGCAAAGGGACCCtGAAAAAGAAaTTAAAAGGTAGTATGGCAGTCAAATAACCATTGCATAACATCGAGATGCTCAAACTTTGGTTCTGGGACagCCTAAAATAGTGAGGGTTGAAAAGAAAAATGAAATAAATACTGTGTAAAACTCCGTACCATGGCGCCcTCGACAAATAATTAGTGCAGGGAAGTAATTGATTTTAAGAATTACGTAATAAATTAATAAGTATAAATACGGCTAAAATTGTCAGAAAAATACGAGTAGCTGTAATTAGAGGTTTGCTTTTAGTATAAATACAAAATCAGAAAATCAAAAaTATATGACCcAACACATGAGTGTGGTATAGGTAGTTGCATAAACAAATAAACGAACTAAAaTTAAaCAGtAAATAAGTTAaTTTAATAAGCATgAATAAGTTAATTTAATAAGCAACaCGAGCACTTGcAATCACCGGGGTTTGGTTACCcTGGACAGCGATTGCAAGTGTTCGGTTACTATGAAGGTAGTTGAGGACAGCATGGtAaaaGAaTCACAAAAACAAAAAataacaaaagaCAAGTAATCACTTACGTCCATAGTAATTGAGGGATGGCGTTaCTAAAATTCAAAAAAAAaTATGAAAAaGagAAaTAAAATATAAAATGCTTACTTCAAGATTGGCAAGACAAAACTAACGAAAAGTGGTAAAGCAGACACTTATATAGAAAGCTTATCAGCACGGGCTACGTTAAGAAACCACAGGGTAATTAATTATAGAGCCTATCAGTATCGGCTACGTCAAAAACCGCAGGATAAGTAAAAATTCATTCGGAATATTAATGTTCATCGCAGATACCTTATCAGGCTGAGTAAACAAAGTGATATCAtgAGTCGGTCGGTGCGGGGGAGATTAACTTTTTACCATGCTGCGAGCGAAATAAACCAATAAGTTATTAATAACgAAAaTtATTTTtaaatcatAATATTAATAATAATGgTAATACCATCATCGGAGAGGGCGCAAGATCGGTGTTTGCCATAGGCGTCATTTACtCTAGGTATGCCaCtAaCAaCAAaGTAACTGACATTTtCAGTATAGAAGTaTTACcGTAcAATATACATtGTTTACAAatGTTTtAAA
>AAA.454ESTABI.1038
ATGCTGAACATTTATTCAAAGTTTTATTCGTTTTTATTCGTCGTCAGAGTCCAACAGAACGGGACTTTGGATGCCACAGTCCCATTCCCTGCGTACATTGCAAGGCGGGCGTCTTTCAAACCTACTGCCTGTATCCACAAtGGCAAAGGTACGTTTCAATCCCTTTCGGCGCGGTGGCAAAGGGACCCTGAAAAagAAATTAAAAtAAAAAACCTGGTAGTATGGCAGTCAAATAACCATTGCATAACATCGAGATGCTCAAACTTAGGTTCTGGGACCTAAAATAGTAAGGGTTGAAAagAAAAATGAAATAAATACTGTGTAAAACTCCGTACCATGGcgCCCTCGACAAATAATTAGTGCAGGCAAGTAATTGATTTTAAGAATTACGTAATAAATTAATAAGTATAAATACGGCTAAAATTGTCAGAAAAATACGAGTAGCTGTAATTAGAGGTTTGCTTTTAGTATAAATACAAAATCAGAAAATCAAAAATATATGACCAAACACATGAGTGTGGTATAGGTAGTTGCATAAACAAATTAACGAACTAAAATTAAACAGTAAATAAGTTAAGTTAATAAGTATCAATAAGTTAATTTAATAAGCAACACGAGCACTTGCAATCaCCGGGGTTTGGCTACCCTGGACAGCGATTGCAAGTGTTCGGTTACTATGAGGgTAGTTGAGGACAGCATGGtAaaaGAaTCACAAAAACAAAAAataacaaaagaCAAGTAATCACTTACGTCCATAGTAATTGAGGGATGGCGTTaCTAAAATTCAAAAAAAAaTATGAAAAaGagAAaTAAAATATAAAATGCTTACTTCAAGATTGGCAAGACAAAACTAACGAAAAGTGGTAAAGCAGACACTTATATAGAAAGCTTATCAGCACGGGCTACGTTAAGAAACCACAGGGTAATTAATTATAGAGCCTATCAGTATCGGCTACGTCAAAAACCGCAGGATAAGTAAAAATTCATTCGGAATATTAATGTTCATCGCAGATACCTTATCAGGCTGAGTAAACAAAGTGATATCAtgAGTCGGTCGGTGCGGGGGAGATTAACTTTTTACCATGCTGCGAGCGAAATAAACCAATAAGTTATTAATAACgAAAaTtATTTTtaaatcatAATATTAATAATAATGgTAATACCATCATCGGAGAGGGCGCAAGATCGGTGTTTGCCATAGGCGTCATTTACtCTAGGTATGCCaCtAaCAaCAAaGTAACTGACATTTtCAGTATAGAAGTaTTACcGTAcAATATACATtGTTTACAAatGTTTtAAA
>AAA.454ESTABI.1103
ATGAAGATTTtCTTtGCTTTAGAGTtAAAAAGTTtATGATTAATTTTTAtGAAGAAaTTTTtAAATTAATTTAAATAAATAAaTAATTTTAAAATGTAGGGTTGCAAATAATTTTTATTTATTGAAATATGTTTTTCACAATTTGATGAGAAAAgTGACAGTTATATAATTTTGTTTCTTtGTACAATTAATTTAATAaTTACTTTACAATTCCGgAaGTGgTGGAAATAGATACAAATTCTAAAATATAAAAaTAGATTTCAAAtAATgacTcagCAGATAagcAAAaCTTAGCTGAATtAAAATtATTTGGAAaTtcTATTtCcGcttcttcTTAAAATATTATTTAAACAAAAaCAGAAAaTTTACTTACcAATAAAGTAAGTCTTATCACATGTaGGATTTTTTAAAatcACAAATTTATTTATTCAGTTTGAAACatAAATTTTTAGACATTTtGtAACgTTTtAGACTGCTtCGCgAAAAAAATTttAGTAACAGTTATATTGTAAATCGTGTTATACGGAGAACCTAAGCTGTTGTATGAGGAATGTCGCAATTTCGGTgCCGTGTTGTAGGgAaTCCGtGTTATCGGAGTACCatGTTATACGAGGgTTTACTGTATATTGTCTAaGAACAATTATGTTAAATTTTtTATAATCTCATGTTAGCTTTATTtattttAAAatAAaCTTTGAGACTTAAGGCCAATTTCTTTtCTTGTTTTtCAAaTaTTCGGCATGTTtCAAATCATTttttAAAAGGATATA
>AAA.454ESTABI.1105
GGAAaTGCAGTCCAAGTGCCTGAATTCGACAGAAAATAaCGCGACGGgAaGCAACTAAATTTAtaatacAGTAAaCCctCATGTAACACGATTAATTGCTACGTGTTATAGGGgATGTGTTATATgtGTTGGgCCAGaCGTAAACGGCCTTGAGAAaTGTTTTAAtGGATCAGTaatACACAtgCAAACaTAACaTGCAGAtatAAATAAACcTGgAAAacccAaTtAAAC
>AAA.454ESTABI.1110
aggtactaaaTtGGGAAaTtGGAaTTAaTAATAAaaCAAATTAATGAAGAAAGACAAATtCTGCAAAATAAATATGATGAGTGCAAATTGAGATTCAaCCAATCAAATCACGAGGAACAAATTTTGCAGTGGCAAaCCGAAaTGAAAAATTTAaCAaCTAAATATGATAAATTGCaGTCGGAAAGGGATAATTTGAAAtttTAGTAAAAGAAATTGATAAggAAAATAAAaTTCTtCAAAATAATTATAATAAATCAGgaGAAGAAAATGAAAATTTAAAATTTCAATGTGATAAATATTTGGCAGAGATTAATAAATTGGAATCAGTGTTGAAGGAATCGgACAGAACAAATAGGAGATTACAGCAAGAATTTGATGCAAAaTCAAAACATTCAGAGAGgAaTTCACAATTGGAATCAGCAAATCTCTTCAAATCACAAATGGACAGAAATCGATTTGAAAACAATGCAGAATTGATAAAACATaTGgAAAATGAAAAAGAGACAGATAAAAGAAAAGTTGAAGAAATTAtAAAAGATTTCCAATTtAAAaTGgAGGATTtAAACcGCTCTATTGAGAAGCTGAAaTTACAATTAAGTCAATCGGAAAaCAAATGCAAAaGCTTGCAGAATGAAAATAATATCAAATCCGGATTTGCtgcACAAATTGAGCAATTGCAATCAGCATTGAAGGAATCTGACAGaacaaTGGGAAGTTTGCAGCAaGATTTtGAagATTGTAAAGAGAAATtGAAACATTCACAgAaGAgAAAtataCAATTGGAAAaCGAAATGGCGGTAAAGAAACGAaCAaTTGAAGAAaTTACAAAAGATTTCCAATTGAAAaTGGaGGATTCAAaCAATACTATTGAgaGGCTGAAATCGGAATTGAaTCATTCGGAAAaCAAaTGCAAAaGaTttCAGAAtGAAAaTAACATATTTTtGACAAAAaTtGagcACTTAAAaTCGATAAT
>AAA.454ESTABI.1115
taaggattgtgacgattgcaaagcggaattgcaacgttcagaggagagaaattcacaattggaaaatgaaattgaggtAAaTAaTAGAAAAAATAAaGAAATTGCAAAATgTTTCCAAaTGCAAATAAAGGATTCAAACTACTCTAATGAGAGACTGAAaTTGGAATTGAAACAATCGgAAAACAAatgCAAAaGCTTGCAGAATGACAATAACAATATCAAATCCGGATTTGCtgcACAAATTGAGCAATTGCAATCAGCATTGAAGGAATCTGACAGaacaaTGGGAAGTTTGCAGCAaGATTTtGAagATTGTAAAGAGAAATtGAAACATTCACAgAaGAgAAAtataCAATTGGAAAaCGAAATGGCGGTAAAGAAACGAaCAaTTGAAGAAaTTACAAAAGATTTCCAATTGAAAaTGGaGGATTCAAaCAATACTATTGAgaGGCTGAAATCGGAATTGAaTCATTCGGAAAaCAAaTGCAAAaGaTttCAGAAtGAAAaTAACATATTTTtGACAAAAaTtGagcACTTAAAaTCGATAAT
>AAA.454ESTABI.1116
ATATAGTCAAAATGAAaGCCATTCTTTTCGTTCTCGTTGTTGTACTTATCGCTCAGGTGTACGGTAAAACTCTTTTTGAtAAGGATGACGAAGCTACTCTAAAAGAAATTGATAATCTAGGTGAGCATTATCAATTATGTAGAAAATAatATTGCAAGTCATATCAagTAgAagATAAAaTATCAGtcACgAAAtgAaGAATGgAAACTGTAcGAAaGATAttcgAaGTTTGAAAGGGaTATGGCATTAGtATTTGAAAAACTGTTAaGTCcAaGGAAATAAaaTACTATATATACagAagTgAGGAaCgATAGagATCGAGATGGAATAGAaCTGtCAAAATcTTTATTtgtGGaTtGCgAAGTTtAg
>AAA.454ESTABI.1126
ggTAATTTtAACAGGTTATTTATAATTTCCGTTAACAGCaaaCGGTTTaTTTATGAATATTTATTTCGGTGTCAGTTTCGTTTACGGTTAGTAAAATATTTAGCAAAATAGCGGTTAACcGGTTTCCATCTCTGCAACATAGTaTAAAATGTCtATTACGTCCAAATTTAAAGATTAaTAAAAaCATTTTGAATGTGTATATAATTTTtAAGACTTTtAAGTTTTtGAACTTGGTGATCCTCAGCCCCTGTGAAATCTTGGATGGTTGATTCAAGATACTCTCCACGAGTGTGCAGATCTATTAAaTGATGTTtGAATTAAAACTAAAGTGTACAATTTCTATGACATTtGAAAGTTTTAACCcGCAATGGTTCAAGTTTtGATTTTGTTCTTTGTTTATTAGGACATCAGAATTTTGAAAGAAATTATTtGTTAAATGAGCATAAGCGAGTTTTtGTTTTtATAAATGAGGTTTTAAAAATAATTCTATTTTATAActACTTGGAAAAATTTTCGAAAAAAGTATGACTCTTTGTtAATAGGACATCGAATTTTTGAAAAAAaTTATGACTCATGCTTTTCAGCTGACACACCAGCTTTGAACACCTGTGTGAATCATAAAAAAagTTtGACACATTAAAATAaCCGCTGATTCAAACCGTGCTGAATGAGTCTTACTTTCGATCAcaCAATAAGAGTGGACTGGATAACTCACGTCTACCTACTTTGCTAAAATTAAaGaTGTTTGTTACGATTtCAAAAAaTaTTGATTTTtAAAATTtaGAAAAaTTTaCAAGATTACAATTtGGatATTGTTATGTTCTTGGATAAAAaCTTTTaTTTTAACATGcAAAAGTTGGACTGAATgTCATTTTGATACAaTTAATTTTGATGTAAACGCAAGgAcATTAAATTTTTtCAAAATTaaCAAaGTAGAgAAAAAAAaTTGAATAACAaTGAAaTTactcTACcAAAaTcTCGTGaaGaTtaCAaTTATtATTTtGAaTT
>AAA.454ESTABI.1132
ATgggCGACAAATTtATTTaaataattAACAgATAAAAaTtgATGCGTGCTATATAATGTTagAATGTATGTGggTgCGTGTTGTGTAAATGTATGCAAAAAGaTTtAtGTaGAACTTTTtCtGTTCGagTttAAaGtCTTagaaaGaTTtCctttctcAGACCGCTTCTTTTttcGGTtAAAaTTttagggCAaTTGAACTGAAAAaTACTCCaGtATTTATACTGAAatATTTTTTtCATTTtAAaTTTATTtATTTTCTTAATATACATTtATTtATTtAACttttattcaagaaatctatttaaaatattttttcatttatttaggaaaagttcatttatttaggaaaggttaaatatttgttttgtattcaccaatttactt
>AAA.454ESTABI.1165
ATTTATTAAAATTAAaTTATATcaTGTCGGGCCCCGTTGCACGAAAATTTTtCGGGGgtAGgAATGCTCCAAaTAGAAaTTCATTTGAAAGAGTTAATCCTAAATATGTTCCACCTAGCAGACATGCAATTTTTATtCGAGGATTTGCTAATGATGTAGATACGCATAAAATCAGAGATTTTTTTCAAGAAGCTTCTAAAAGCAATTGTGGTGTTGATTTTACTAGTTATAATGATGAACAaCGTAAATTAAGCATTGCATTACGATTTGAATCACATGATATTGCTAAAGATATGTTATTGAGATTCAATAATACTGAAaTATTTGGATATCGAGTTGAAGTGACATGGTTTAAAGATTTGAAGAAAGCTCGTGATAGAATGCTGGATGAAAGAAGAGTTCCATTTGATGAGCATCGAATGAATTTCAAAAATAATCGTTTTGACTATGAAAGGCGTGACAATCGCGAATGGTCTGATGCACGTAAAAAATTTTCACAGAATAATAACAAACACAGTAAATCAGTGGAACGAAGTGATGTTAATAGTGAAGCTTCGTATGGTCATAAACGAAAACATTCCAGTGAGTATGAGAAAAGCAGATCTCATTCGTCAAATCGATCGGAGAAATCTTATTCAGGATCAGATTCTCGTTCAATTTTAATAAGTAAAATAGAGGGAGATATTCGCAGTAAGAGTCCATCTGTTAGAGAAGTGAAAGATAAAAACGATCTAGTAGCAATGTCAGACAAACCCGCCGCATATAACGTGGATTTAGATGAAAATTTCAATGAAAATCTACCACAAATTAAAGCTCCTCTTCAGAAAGAAGAGAGTATTTCTTCTATCCCAGACAATTACAAGGTTGATAATGTAACTAATCATAAACATGATTCCGAAGATAAAAAGAAAAAAaaGaagaaGCGAAAGCGTCGACGTGTTGAGCATAGTGGTAGCGCGGATTCCTTTGGAGAGTATGATATTAAAaTTTttATTTTTTGTGAATATTAATTTAATTTTAAAGAATAATAATACGACATGTGAATGTTTTGTAAATTTTTCTGTTGTAACACATCATTAATTGgTGGTTATAAAACAACAGgAGCAATATATTACTAtCCTTAGGTTTtATtGAGGCCAaTAAAAAGAaTtgTTtCGGGtaCgACcTtAATATATTTaTTgtACACAaTAtATTTTtATTtAgtAAaCTAatGAa
>AAA.454ESTABI.1182
TTTtCATTTAAATTAAACCTTTtCGTGATGTTAAATTtCaTTTCATTtAACCATATATATATAtATTtATATGTtCGGACCCTATAAaTTtATAtACTACGTATGGcAATAGATGGTTCAtGGGACCGACCGTGTGCcGGCTAGTGGGTGAAAACCCTtAGTTGAGCTCGTGGgTCATGCCTCGTGAACCCCtcGGcAGTTCGCAGTCGGTTCCGGCTTTgtGCACGGGACcGCtACGCAGGGCGCCgTTGTATActCGaGgCGGCTGCTGAAAATGTGGCCGGaGCGagTCGTTTAAAATCAaGGGAAGtGCGgATGACTCTAGTTAGGGGtAAATTAAGCCGGATCACGTGATGATCAGAGAGAATTTTtCTTGTGTTCGAACaGAATTTTCAGAAGTAGATAACGGGTaGCAGGGGTAAGGATTAAGTTGAATt
>AAA.454ESTABI.1195
GAAATTGAAATTtCAgAAGTAAGTTATATTTTtaTATATAAATTTATTGTCAGTTGgAAATGATGACTTACAGACCTGTATTGAACCAGATGAAAATTTTATCAAGCTGAcATTAAATATCTCTAAATCTTTTATAATtACATTTTTCATTCATTTACCTTTAATTTttAGAaCATTCtGAgTGAAACATGATTAGTTCTTTTGCCATAAAAGTAAGTCGTTAACCTTTTTTtGATATGGATTTTCGAAACTGATGACCTACAGACCTGTATTGAACCAGATGAAAAATCTATCAATCTGATTAAATTAATTTGACTTAaTTAAATTGTTATATcTACGCAaTaTTAATTGAaTCTTTGTTCAGAAGCTCTGATTAAAATGAAGTAACAGATAAGATGTAATCTGTTTGGCAACAAAGGATATAATCGAATGTAAGTTATTATTATGATTGGGATTTATATTATAATTTATCATGATGCTTATTGGAATTACCGTCTGTTATTGATGAGAACGCGGCTTACTGATCTTATGA
>AAA.454ESTABI.1196
GAAATTGAAATTtCAgAAGTAAGTTATATTTTtaTATATAAATTTATTGTCAGTTGgAAATGATGACTTACAGACCTGTATTGAACCAGATGAAAATTTTATCAAGCTGAcATTAAATATCTCTAAATCTTTTATAATtACATTTTTCATTCATTTACCTTTAATTTttAGAaCATTCtGAgTGAAACATGATTAGTTCTTTTGCCATAAaaaaGCTCTGATTAAAATGAAGTAACAGATAAGATGTAATCTGTTTGGCAACAAAGGATATAATCGAATGTAAGTTATTATTATGATTGGGATTTATATTATAATTTATCATGATGCTTATTGGAATTACCGTCTGTTATTGATGAGAACGCGGCTTACTGATCTTATGA
>AAA.454ESTABI.1233
GGAATCCAaaaaCtaTAAAaGCAACTGAcAaCAAAaTAAGTtgCCaGTTGgtcGGAGCgCGAAAATAacGAGTCGAaGGAAACgaGTGAATAGcaGTAAATCgaTAAAgTTAATCAGATTGCAGTTgAacTtaCATCGTGATACcTtAGGgTGTtACgAtAAATAAaTTATTgTgtATcGTGgTGAATATTTGTCAATAAAGaTTtcTTtgTtGGGATTTtGtCTTATTgATTATtGAacAcgaGgAGTCGgATCgagagACctaTtcATCGacGAATaTTTAAtATCCCAACAtttttCACTATTATTAATCAATGCATATGAATAAaTATAGGCAAGATATTTCAATTtCTTtGGTCATGgTTTGGAGCACTTGCAGCGGCATGCCAGCTCCTAGCTGGTTTTGCTAACGGGAATCagATATCCCGTTGACCACGAAATcaaGAAGTCAAATTTATGATTtGACTTACAAAAAaTATGCcgAaTTAAaTTtAaTTgTaTTGCa
>AAA.454ESTABI.1234
tAAATtAatGGCAACCcAAAATTaTAAAAGgAaaCTGACaacaaaaTAaGTTGCCAGTTGGTCGAAGaGAAAAaGTGAcTagTtttGAGAACGAaGGgAAaGTAATAagCAGaTAAAGAATTTAATCAGATTGCAGTGACttattAAGTGATAgCTTttggggTCTaCTGATAaTCAAATAaTtGTAtccTtgTGGTGAATATTTGtgAATAAaGATTTCTTTGTTGGGATTTTGTCTTATTGATtaTtGAaCAcGAGgAGtcGgatcgaGAGATctatCCATCGacGAATaTTTAAtATCCCAACAtttttCACTATTATTAATCAATGCATATGAATAAaTATAGGCAAGATATTTCAATTtCTTtGGTCATGgTTTGGAGCACTTGCAGCGGCATGCCAGCTCCTAGCTGGTTTTGCTAACGGGAATCagATATCCCGTTGACCACGAAATcaaGAAGTCAAATTTATGATTtGACTTACAAAAAaTATGCcgAaTTAAaTTtAaTTgTaTTGCa
>AAA.454ESTABI.1276
CTAaCTCATTTttGACTATTAATTGGAAAACCTATTCTATATTGGgTATACTATATACTACTACTTCTACTTTGTTGCTaTGTCTATAAATTTACTGAAATATATTACATTTGTGTGTGgATCACCAAACtCAAGCTCTAAaTGAcaCAATGAACTCTATTTATTCAGTGCATAGTGATTTTGCAATCTCAGCGCTTTCCAGATTCAGAAATACCGAAAGGCAAGGAAAATGATCTTAGTCTAGATAAGATACCGGCAGATTTGACAATACCTTGTCTGCAAATTGAGaTTTTAGAGAAATCGGGATTACGCTTATTCAATGTCCTGATAAAACTTCTTAATCGCGAGCACTCCTCATCCTCTCATATTCACACTTTACTCGCATCGTTAACTAATATCGCTAAGCAACGTCCACAGTTTATGAGTCGAGTTATTGAGAGTTTTGAATTAACCCATGTAAATATGCCTGATAAATTAGGTGAAATTCAAGTAAACTCTATTCGAAAGGCCCTGAAAGGCAGTCTTCTGTCTTTATTAAAACATCCCTCTTGCTTAGAGTTCCATAGTCAAGTAACCACTCTGTTAATTGATCTTGGAATGACTCAATCTGAGATTGTTCGGGCTTtaCCAAAAGCTGACGAAGTaTCACAAATGAAaCGAAAAaGAAAaGAAGAAAATAaTTTGTCAAGTAAACGTGCAAGAACAAGTGTGAATGCTCATTCCGATTATTCtGATCTCACATACAATGACAGTaTTATCAAAAaGTTTGCTGCTCCATCTTTAgAGCAAAAaTCTCCGTCACTAAGgAAaCCAAATTACGTGGAaCAGTtATCCAAAGAACTATtACCAAAATTAAaTACAGTTAtCAACGTAACAgATCTTGTGTtGTTG
>AAA.454ESTABI.1284
AGCCATGagAAAtCAcATCAGaaagaTTtAtAaCTAGAAGagAGTTCAAAGTAGGAgATtcGgTActAGTAAAagTAGAAgcAaGGTCAAAagATAaaGACAGATACGAAGgACCAtagAagtgaTTCAGAagaTACATGATAGACGATATTcGTTAaaaGACGCCAAtGGAagaTTGATTCAAAGAAacGTAGaGAaGATGAAAGgaTTTCTtAaaGAAGcaGgATgTGAGGataTTTAagCATAATtATCAACGgCATAAAaTtaGTTTtAAAaTGATTAAaaTtAAAAaTAAGATTtAAaTAaCTTTtGATAAtAaGATTAAaTATTTTAAaTATCTAaTTAtAAgTTATtATaTtAaTTATTAAaTATTAAttattAAAATAtAACATAAAATAAAAtatAAATGCCGTTGTtAaTTTTGTTTAAAtacTcGgAAATATGAaAGATAtAaTTTTGaTTtGAaTAAATTTTGAACTTTgAATGAATacAAaTTTtGAATTAAAcGAAgAtGTTTTCACagCATCTAACATGGCGACCACGTCACTGGAACATTTATAAaGgAAGTTGACACcAGAAgAATtAACAAAGGATgAgATGTGgAAaTATTtatCcAACTTTGCGAGAAATATTTCCGGATCGgAAATTAAAGTGGTTTtCGTCAAGAAATGATGGTTGAATtCTGAAATAACAAGAaGACTAAaGGGAAaTATTtAGTcGTT
>AAA.454ESTABI.1285
AGCCATGagAAAtCAcATCAGaaagaTTtAtAaCTAGAAGagAGTTCAAAGTAGGAgATtcGgTActAGTAAAagTAGAAgcAaGGTCAAAagATAaaGACAGATACGAAGgACCAtagAagtgaTTCAGAagaTACATGATAGACGATATTcGTTAaaaGACGCCAAtGGAagaTTGATTCAAAGAAacGTAGaGAaGATGAAAGgaTTTCTtAaaGAAGcaGgATgTGAGGataTTTAagCATAATtATCAACGgCATAAAaTtaGTTTtAAAaTGATTAAaaTtAAAAaTAAGATTtAAaTtAaCTTTtGATAAaTTagATAAAAATaTTTTAAAaTaTctGATTATAAaTtaTtATatTAATTATTAAATAAAATAAAAtatAAATGCCGTTGTtAaTTTTGTTTAAAtacTcGgAAATATGAaAGATAtAaTTTTGaTTtGAaTAAATTTTGAACTTTgAATGAATacAAaTTTtGAATTAAAcGAAgAtGTTTTCACagCATCTAACATGGCGACCACGTCACTGGAACATTTATAAaGgAAGTTGACACcAGAAgAATtAACAAAGGATgAgATGTGgAAaTATTtatCcAACTTTGCGAGAAATATTTCCGGATCGgAAATTAAAGTGGTTTtCGTCAAGAAATGATGGTTGAATtCTGAAATAACAAGAaGACTAAaGGGAAaTATTtAGTcGTT
>AAA.454ESTABI.1286
AGCCATGagAAAtCAcATCAGaaagaTTtAtAaCTAGAAGagAGTTCAAAGTAGGAgATtcGgTActAGTAAAagTAGAAgcAaGGTCAAAagATAaaGACAGATACGAAGgACCAtagAagtgaTTCAGAagaTACATGATAGACGATATTcGTTAaaaGACGCCAAtGGAagaTTGATTCAAAGAAacGTAGaGAaGATGAAAGgaTTTCTtAaaGAAGcaGgATgTGAGGataTTTAagCATAATtATCAACGgCATAAAaTtaGTTTtAAAaTGATTAAaaTtAAAAaTAAGATTtAAaTAaCTTTtGATAAtAaGATTAAaTATTTTAAaTATCTAaTTAtAAgTTATtATaTtAaTTATTAAaTATTAAttattAAAATAtAACATAAAATAAAAtatAAATGCCGTTGTtAaTTTTGTTTAAAtacTcGgAAATATGAaAGATAtAaTTTTGaTTtGAaTAAATTTTGAACTTTgAATGAATacAAaTTTtGAATTAAAcGAAgAtGTTTTCACagCATCTAACAGAcaTAATAAAAATAGgTTTGaCCAAaTTGTTGCTTTGATCCATAGTGGTAATGTGGAGCTCTTTAAaTTCAAGCAGCCTTTCATAGTCCAATCCATGAGCTGACAATCGgCAATGcTTCCTGACCTGAtGgCTATAtAAgTTTAGtcTTAAt
>AAA.454ESTABI.1287
AGCCATGagAAAtCAcATCAGaaagaTTtAtAaCTAGAAGagAGTTCAAAGTAGGAgATtcGgTActAGTAAAagTAGAAgcAaGGTCAAAagATAaaGACAGATACGAAGgACCAtagAagtgaTTCAGAagaTACATGATAGACGATATTcGTTAaaaGACGCCAAtGGAagaTTGATTCAAAGAAacGTAGaGAaGATGAAAGgaTTTCTtAaaGAAGcaGgATgTGAGGataTTTAagCATAATtATCAACGgCATAAAaTtaGTTTtAAAaTGATTAAaaTtAAAAaTAAGATTtAAaTtAaCTTTtGATAAaTTagATAAAAATaTTTTAAAaTaTctGATTATAAaTtaTtATatTAATTATTAAATAAAATAAAAtatAAATGCCGTTGTtAaTTTTGTTTAAAtacTcGgAAATATGAaAGATAtAaTTTTGaTTtGAaTAAATTTTGAACTTTgAATGAATacAAaTTTtGAATTAAAcGAAgAtGTTTTCACagCATCTAACAGAcaTAATAAAAATAGgTTTGaCCAAaTTGTTGCTTTGATCCATAGTGGTAATGTGGAGCTCTTTAAaTTCAAGCAGCCTTTCATAGTCCAATCCATGAGCTGACAATCGgCAATGcTTCCTGACCTGAtGgCTATAtAAgTTTAGtcTTAAt
>AAA.454ESTABI.1311
atGtATTTTGTTATTATAAATCATTACAttAaTTtCcAAaCCcGgTaTTTtCTTctaCAAAaGTCggTAtAtCACAGTTTCATTGGCATATCATTAGGATCGTAtACTAATttcttCATATACGGtAAATATTTTCTTgatctaTCTCTATCTTtCTTGATTTtATCAGATTtCAATACAGCCAAAAcAcTATATGAAAcATAAaTTATCTttATTTTGTACGTTAACTATTGCcTTTTTACCTaTtagAgcTTTaGgtGtGggAATATAACTATGtCcAGATAaCcTagAtaTATtcGAaaCTTTGGTTACCTTGAAATTTacTTCTATtATTCGGTTtaTTTtCCAactACTTCCTAATTCTGTTCgTTCAacAATCTTTtCaTTtAaTTTtCTTtATACcTCttCAAgaaa
>AAA.454ESTABI.1350
GTTGTAtGTCcATAATTtGGTTtCaTAAtGCTAACAAGTTATCGCAAAATaCTGacAACtATgATCAATTTATTtATACTGGCACGGCTATTTCTAGTCATTGACCCGGgTgagAGGTGTGTCTGTTACGGtCGATTTaTGACtCGCCCTTACCGtgaTCGTGTCGACGAATTtCTAAATaGCTAGaTTgATtcGGTAaTACACCAGCTGTCacTGAGATAAATCACCTATAATATAAAAGAAAATCAATAAATTtATAGCATATAAACACACCAACTCACCTTGAGGTTGCTTGTAAAATGTCAaTGAGACAAACCCTAcACTATAGAgACACAAAAAGTGAAGAGAAATAAAATAATGCACATTAACaCAACCATAATAAAACATGCATGctAACTTTtAACATGTAGCCATCCGAAGTTGAAAAAatCCCcTATAATAAATAATTTtATAGACATTTTTGAGATAaTTTTAGAAAGAAAAATGGCGGAAAAAaTTTTTAATTTAAATTTTGAGGTTTTTGCTAGGAAATTTCGAGTAAATGAGGATGTATCTTCATAAGATTTACCcTTAAAACTAAAATTAATcTAATATTTCAGATATTTCTGTcaGAAAAAAGCAAAACCTGAAATCCGAAAAAAAGCATAAATTTTTAAATtATTTttgTAAGTTTTAAAAAaTAATCATAAACCAAATTATTTCGTGTACATAATCGATGATTTTTTACAAAATATTTATAAAAAaTaTAATTATTTAATGcaCAtAATAATTTTtatAAGTTCAAAAAaTAATTTAACTCACATTTTTtgAaTAATAATATCc
>AAA.454ESTABI.1351
ATCTAAAACACATTTTTTCAAAGTATTTTCGAGTCCGATTTttGtCAAAtGCtAtGGCTGaCCACTATAATAATTtCCcTGATAGGCAACATCAGTATGAGTGGAAACCGAaGGGGTTGGCGCAGGTGATACGTGATTATCGGGCTATGAGtAGGgTTTTTCTGTGAATCTaCGGaCGATtCTATTAAaCaCTATGCTGATTATCTCAACATAAaTTATTATCAACACCCtCGCGGAGTGCTAaGTTGAAGTTAGACCGATTTGatACCATGTGTTtGAGGCgTTgAGAGACTCGGTgTGCCACTTTCtCATgTAAaCCAAaTCACCcATAAGATAaTCcGCaGGCaCTTTAACCTACACCAGCTGTCacTGAGATAAATCACCTATAATATAAAAGAAAATCAATAAATTtATAGCATATAAACACACCAACTCACCTTGAGGTTGCTTGTAAAATGTCAaTGAGACAAACCCTAcACTATAGAgACACAAAAAGTGAAGAGAAATAAAATAATGCACATTAACaCAACCATAATAAAACATGCATGctAACTTTtAACATGTAGCCATCCGAAGTTGAAAAAatCCCcTATAATAAATAATTTtATAGACATTTTTGAGATAaTTTTAGAAAGAAAAATGGCGGAAAAAaTTTTTAATTTAAATTTTGAGGTTTTTGCTAGGAAATTTCGAGTAAATGAGGATGTATCTTCATAAGATTTACCcTTAAAACTAAAATTAATcTAATATTTCAGATATTTCTGTcaGAAAAAAGCAAAACCTGAAATCCGAAAAAAAGCATAAATTTTTAAATtATTTttgTAAGTTTTAAAAAaTAATCATAAACCAAATTATTTCGTGTACATAATCGATGATTTTTTACAAAATATTTATAAAAAaTaTAATTATTTAATGcaCAtAATAATTTTtatAAGTTCAAAAAaTAATTTAACTCACATTTTTtgAaTAATAATATCc
>AAA.454ESTABI.1352
AAtGTAaCGttATTTATTCATCAAAattAaTAaTAACATcACaTTaTCAATTATtACAATTTTGAAaTAACTGTAaCGCATCAAtAATTAAACAAAaaCATTGCTGTAGACaTAAACACAAAAaCTCGCGTTCGACAGTTTTAaGCATTAAATTAAAaTAaTAaTTATCAAAaGTTGGTCAGTCTGCGACGATGAAAagTTGGAGCACtcttttACAATaTAAaCAATATTTTGCGAACATGCACacGTATTAAAATGGAATTAAGAAATTATGCAATATACCCAGTTGAAGCGGAAAaCCCTTGTTTGTTTGTAAGTTCATAAAAtcTAAATTATTCAAAACAAAaTTTAATAAAATATATTGGtACCGTGATGCTGATGAagAACATGGATTATTGGCTCGGATAAATAACAATAATAGAATATTGACAaTATTACctGAAAATTTCGAatAGAAAATTACAATAAtATTTAaTAAAaaTtAATCCAAtATTtATtAGACTTtAACAGTgCAAaCAaGCGTGGCGtCTTtAtCAaGCATCTGCAAATTGGTgAGGTcTGCGTGTaGAAAATGAAATgACAtcaCTATGCgCcAgtgTACACCAAGCGAAGTTGAGATAAATCACCTATAATATAAAAGAAAATCAATAAATTtATAGCATATAAACACACCAACTCACCTTGAGGTTGCTTGTAAAATGTCAaTGAGACAAACCCTAcACTATAGAgACACAAAAAGTGAAGAGAAATAAAATAATGCACATTAACaCAACCATAATAAAACATGCATGctAACTTTtAACATGTAGCCATCCGAAGTTGAAAAAatCCCcTATAATAAATAATTTtATAGACATTTTTGAGATAaTTTTAGAAAGAAAAATGGCGGAAAAAaTTTTTAATTTAAATTTTGAGGTTTTTGCTAGGAAATTTCGAGTAAATGAGGATGTATCTTCATAAGATTTACCcTTAAAACTAAAATTAATcTAATATTTCAGATATTTCTGTcaGAAAAAAGCAAAACCTGAAATCCGAAAAAAAGCATAAATTTTTAAATtATTTttgTAAGTTTTAAAAAaTAATCATAAACCAAATTATTTCGTGTACATAATCGATGATTTTTTACAAAATATTTATAAAAAaTaTAATTATTTAATGcaCAtAATAATTTTtatAAGTTCAAAAAaTAATTTAACTCACATTTTTtgAaTAATAATATCc
>AAA.454ESTABI.1353
TTTTAtaTTGAAATTCCTtAAatATGTGAataTTCAATtGTTAGTCgAAATaCTTAtAATTTGTCaGTtAaaTATtCtcAAAAtACTaGCATATCATCTGTTACAcACAcATAgATATACACCAAGCGAAGTTGAGATAAATCACCTATAATATAAAAGAAAATCAATAAATTtATAGCATATAAACACACCAACTCACCTTGAGGTTGCTTGTAAAATGTCAaTGAGACAAACCCTAcACTATAGAgACACAAAAAGTGAAGAGAAATAAAATAATGCACATTAACaCAACCATAATAAAACATGCATGctAACTTTtAACATGTAGCCATCCGAAGTTGAAAAAatCCCcTATAATAAATAATTTtATAGACATTTTTGAGATAaTTTTAGAAAGAAAAATGGCGGAAAAAaTTTTTAATTTAAATTTTGAGGTTTTTGCTAGGAAATTTCGAGTAAATGAGGATGTATCTTCATAAGATTTACCcTTAAAACTAAAATTAATcTAATATTTCAGATATTTCTGTcaGAAAAAAGCAAAACCTGAAATCCGAAAAAAAGCATAAATTTTTAAATtATTTttgTAAGTTTTAAAAAaTAATCATAAACCAAATTATTTCGTGTACATAATCGATGATTTTTTACAAAATATTTATAAAAAaTaTAATTATTTAATGcaCAtAATAATTTTtatAAGTTCAAAAAaTAATTTAACTCACATTTTTtgAaTAATAATATCc
>AAA.454ESTABI.1384
GTTGACtcGAAATGAAATctATTacGCTGACgCgcacTATATaCAGCATTGGTgTaTCAtATTgATTccGTGAAAAGTTGTGCAcACTGActAGCAGCGAGcGTGTGCTGTAAAGGTCATTctcGATTaCAATTTCTggttAATcGGGgTGTGTGCCTTCGGGAGAGTGTacataTATCTGATTGGTTCATTACGgaTAGGTATGAACATCATCGATCTGGCAATTAAaTGTCGAACACGATTTAgTATACATTTgTAtgTTGtCcTGGgCAAaTTAtcGTAAATTATAAAGAACGTTTgctAAAACTTGGGGctcATTCTTtaTATCgCAGGGAGTCTTAaCTGcGGATACGGAGGgaTTGGATTTTTtgaGATCTCTGGCAGTCTATTATTTTGATGTGGgCTCaaatCGAAaGGgAAGATTtAtATGAaCAAAAaTTTGGAAACCTGCcTGTGTGGTTGAGAAGAGATCgTTACCAGTATTTGTTTTATATTTCCTTTGCTTGACCTTACAATATGTGTAGAGAAGAAAatAtcGAtATTtATTGATCGgAGATTcGaTAcTtATcccATCATCCTACagCGCCATTTCGGctGCGGAaTGcTTTCTAAATCcACcAGAATCTGGTTtCAGACTGAAATCGGAAGTTATCTaTagCTTGTTCGTtcGTcgAtAATtcgCTATaTACTTAATTtaTttATGTTtATGgTcAaTTtAATtATATTCTCCTTACGCT
>AAA.454ESTABI.1425
AaatcGTATTAATATAATCATGAAATTATTTCTACTTATTTTGGGTCTAGTTGCACTTGGTGAGGTTTTCGGGgCCCCCcTGCACGAGGGAAAtGGAAGGCAAGCTGTTAATATAGAAaGTaGTTTTATGATTGATAATTTAATAAAAATTAaTTAGTTtGTGATAAAAGTAATTTATGATTCATTAGAAGTATTATAAATATTATCATAAATATTCCAGTAATTAAATTTaTtATAATTAATTTTATCATTGgTGTCAttaaaTCTAGAAGAATTAAATGGAAAaTTTGCGGAAGATGTGAAAAGCGCCGGTGACAAAAATATGAATAATTATAAAATTATATAATAATTTTTATCGGTCTTGAACAGATGAACAAGAGAAATATGAAATGAAAAAaTGCACTCGACGGTGTCATCCcAGATTTGGATGTCATTGCGTATAGGCTAAATTGCTTTTTTtGtATTTCcACGTTAGAGTtCAAAAAAGTtaTTtGTTtaTTtAAaCGTAAAaTtATTAAAATGTAaTTTTAAGGAAaTATAAAATTATTTTTG
>AAA.454ESTABI.1426
AaatcGTATTAATATAATCATGAAATTATTTCTACTTATTTTGGGTCTAGTTGCACTTGGTGAGGTTTTCGGGgCCCcTCTGCAGCAGGGAAATGGAGGAGAAGAAATCAATGTAGAAAaTCTAGAAGAATTAAATGAAAAATTTGCGGAaGATGTGAAAAGCGCCGGTGACAAAAATGAACAAGAGGAATATGAAAaGAAAATATGTAGgAGAGTCTGTtATTCCAAATATAAATGTAAATGCGCATAGGCTAAATTACATTTTTtGtATTTCCACGTTTCAGTTCAAAAAAGTTaTTtGTTTATATAAACGTAAAaTTATTAAAaTGTAATTTTAaGgAAATATAAAaTTaTTTTTGCGCC
>AAA.454ESTABI.1427
AaatcGTATTAATATAAtcATGAAaTTATTTCTaCTTATTTTGGGTCTAGTTGCACTTGGTGAAGTTTTCGGGgCCCCCCTGCaGgAGGGAAATGGAGGGCAAGCTGTTAATATAGAAAGTAATTTTATGATGGgTgaTTTTAAACTTAATTTATgAATGTAATTTATAaTTGAATATAAACATTAcaaCTATgaTTATTATCATATATaTtATtATTAatATTaTtagtATtATTATtATTATCAgATCTAGAAGAATTtAATGAAAAAatCTGAAGAATaTAAGAAAAGCACcAAGGATgAaGATAAACAAAaGGAaTATTCGAGAAAGAAATGCAAGACTAGATGCTATCCcAGACTTGGATGTCACTGCGTACGCTAAAACTTtCTTTGCTGTATTTTtCATATTCTGTTTCGTTtAtCAaTAAAAAAatAaTTTTTat
>AAA.454ESTABI.1486
AGGATgagCcAAACAAAAGAAAcAtAttGTTaGAAAAaTGGATACtCTAGTTttCTTCGgCATCCaTATCTgTTGGGAgaCaTCTtcTCTTTGGtGggCGgTATGGaGGGGGGtCTCCcCGATagTCCTCGTtCCTTTGCGaGgAtGGCCcTGCgaTTTCtCCTCGGGGGCCGAcATTGGGAACTTCGCCGGTGAGAATGGCGATTTCGTCAAtCCCAAGTCcAGAAgaTTCAGtgCCCGCACCACctGAGGtGGTTCATTCTCCTCAtCcActAAGTTGATGTGgaTCGATTCCGGGGGcAaGAgAACATGACCCGCGGGGCATAGCAGATGTCCGGaTCGAGCcCCGGGGTCTCAAACTCTtGATACGGAGGTGGTAAGTCGTCGATTTGATACATCTCCGCTGTCGATCTTGCCGCCTGGagCCGCGCTTcTtCTCgaCGGCgtCGGTCCCAaCGTCGCTTGTTCCGGTTAGGCCGGTGACGTGCcGAAGGAGtGGCGGAATTCGCCGGTGTTTCCGCTtgtATagCGGATAGGACGgaCGGAGGATTGGAAATTGCCGTAGAGTCGTtgactGTTAGAACGGGGAaTCcTCAGCGTTAGGAAGATGGTGGATCGGGATGATGCCGGCTCGGAcATTCCcGGgAaCATGAGCTCGgaGCTCcACGTCCGAAAATGcTCGCCTAAGCGCCACTGATTGCTCGTGAATCAGcAGtcGCTGGCcGCGTGACTCGACGATTAATTCGTCAcGCGCCtGGgTGAGCctgaGgATTTTTTGCCTGAGCTCcCTGACGGTTTCtGGaGGAGCCCAGGTTCCTTTTACTCgTtCGTACTTagCCTGAaGATCaCGGTGTTgAaTCTTcAGATCTTCaTATTTgTGCcGTATtGCCACGATTGATGGaGgCagACGggaaTTCtCGATGAAttggCagaTTCgTCATTaTTCTTCATGCTAAAaGgagaGAGaaGgAAaTgaataaagggaaaacaaaaaacaaagttgtggattttagtaagaaggggaGTGTATCGACGGCgAGTCGAgAAGGGGTTTGCGGTGTTTAAACGTTTCATGGgAaTCAGTCTAaTATATTGTTTGGTCATATTTAACTCGTGACTTCTtCCGGTTCATTAAAATCGCcAaTCTAGTGTGTTCGGTTGATTATGCTACAACTAAGATTTTTAGATTTtAGTtAGATTTCAATTATTCTacAACTGAGATGCTAAGaTttGaTTtAGATCATtaTtATTTtACAACTaGATTTTAAGATTtAATTtAGATtAtAATTaCTCTaCTATtAtGATTCTAAGATTtAATTTAAgTTaTGA
>AAA.454ESTABI.1523
ATCTACGATGCGGtttATCCAAtaaaTGTTGATGTAATTAATaaaaTATGCaagCCACATGGTAGAGTGGTACGTGTAtttataaaTCgaaaaGCATCAATAATGCaGgCGCTTGTCGAATTCTATTcTCTCGaTGATGCAaTTAGGgTGAAACGtAaTTTAAATGGTGCTGACATATACTCTGGATGCTGTACTTTGAAGATTGAATACGCTacAaCTAACCGTGTAAaTgTTATTCAGAATTCGGAAGATAGTTATGATTTtGAAGcTCCAaGTATGGGAATGCGTAGTTCTCAGtCCCTTTTGGGCCTccttAGTAaTAATGAAATGGCATCGAGAGTTAGTATGATGGGTAGACCATATGATCCTCcTAGAAgAGAACAGCCATTTAATGGATCTTACGGgAAtATTAGAGATGAATATTATGATGAAATACGCGAGCCAAACAGGCGAATGATGCCATTAAaCAATTCAATGGATCATTCaTTAGGTTACGATCAAGAATATGATCGTGAACCACAACGAAATTATAACGATGGGCCAAAAGTtGCCATGATCTaTGGTCTAAATTTAgAATTtGTTAATTGCGATAATTTATTTAaTCTACTTTGCATTTATGGAAATGTTATtAAAaTtAAATTTCTTAAAaGTAAAGAAGGCTCAGCCATGGTACAAATGAGTGACGGAGCATCTATTGATCGGATGATGCACCTGTTACACAATCAACCACTTTTTGGGAAAACATTGCAATTTCAAATATCCAAACAGCCAGTAATTATGGATGTTCCAGCTCCATATAAGCTTCCAGATGGAACCGTGTCCTTTAAAGATTATACAAATTGTCGTGAAAATCGTTTTGTAACACCGCAATTAGCGGAAAAAAaTCGTGTTTTtCCTCCATCCAAAACAATCAACTACTGGAACGCTCCTCCTAGTTTTGGATTAGAAATGATTCAAGAAGAATTTAAAAAATATAACGCTGTTGAACCACCAGAATTTTTCCAATTAACTAATCGGGATAAGTCTTCTTCAGGGTTATTACAGTGGGCATCTGTAGAAGAAGCAATTAACGCAATAGCTCTTTGTAATCATATTATGATAGAAAGTGAAGGAGCTAAGTTTCCTTATCAATTAAAACTAAGCTTTTCTGAAAGCCCTATTAGACATGGGCCACCTAAAAAAGAAGGTTTTGAATCTGCGACGTTTAATCGAAAACCTAGAGGGAGACCGATATTTAGTGGAATACCTAATAAACGTGGAAAGTTTTAAATCTTTTCAATTTGGTTGTAGACAAATTGTTGGATtACAATATTGGCTTTTAATGTGTTAAAAATTAATTGGATAAAGTTGAAAATTGGTATTTATGAGTTTATCTGGAAAAATAaGTCATCTTAATAAATGGATCTAAAATTGATGATAATCGATATTtATGAAAATTGGATTTAATTTtCTTTATTtCCGTGCTTCTGATTTTtATTCTGGTCTAATCTTCGATGTATATTTTGAAATTTGTtGAAAATCTCAAATTGTATGCTAATtAATAAaGAAAatATTTttAGCATTTtcTATtATCTTgTtcAcTtGtAAaTtgAAtGgAttatgtactgttatgattgcttaaaa
>AAA.454ESTABI.1533
AAGaaggaagctcctaaaccagctgagaagaaggaagctcctaaaccaactgagaagaaggaagctcctaagccaactgagaagaaagaaattcaaaagccaatattaaacaaagacgatgaaattaagattctaaatgaaattaattgtcgcaaaaatttattaagtgattgcatAGTATTTGTTtCCAaGTTTAAAACTTTGGAGCCAAAAGAAATTGTTACTGAaGTTCTTAACAAAaCAaCATTGTTGTTGTCAGCATtAACTTCCCAacTAAAGTTAAAAGtaGAGTAAAaaCTaCAaGaGgATATGGTTTTGTCCGATtAATAAACTCCCAAGATGCTAAGAAaGCCATAGAGCTGTTAAATAACATTTCAGATGATGAGAAAAAACTTAaCGCTTCACCATTtAcATGCAACAaGGTCTACAATAATATTAACAATGTGAATTTGTTAAAACTtACCTTCGCAACATTTGATGCCGAAGATATTACAGAAAAATTGAAAATCCAaTTtAAAAaTTCAAAaGTCGAAAAAtacTtAATTACCCAATATTCGGTTGAATTCTCCACGGCTGAAGAAgCATCGACtGTTTTTAAcAAAAAAAaTAtgACTGTTGGTGGTAAAAAAGTGTTGGTAAATTATTTATATTCAATGAAACCTGCAAAACCtGCTGCAGTTgAAGCTGCAAAACCTGCTGCAGTTCAAGCTGCAAAACCTGCTGCAGTTCAAGCTGCAAAACCtGCTGCAGTTCAACCTGTTAAAGCCGGTGTTAAGAGAAGCAATTGCCAATCTGATGATTCTGATAGTGATGACGATGTAATCACAAAAAAAATCAAGGTCGATGAAGCAATTGAAAAATCGACAAATAAAAAAGTAGAAATTGAAAGAAAGGTTTTAACTCCTCAATCGAACAAGAAACAGTTTGACAAATCACCAGGAAACAAACAATTTAATAAATCTCCCGGAGATAAGAAACAATTCAATAAcTCTCCTGGAAATAAGAAACAATTCAACAAATCACCTGGAGATAAGAAACAATTCAATAAATCTCCTGGAAATAAGAAGCCATTCAATAAATCACCAGGAAACAAAAAATTTAATAAGTAAAACTGCTTGGTATTTATTGTCGCATTGTAATAAATAGCATTTATTGGTATATCTAGTTGTGTCATTTATTCTTGTGGCTATTTTATCTGGTATTTTATGTATATGGGGTAAATTTTAGTATTTATTAATGATATTAGTGACTTTGTAAATTATTAAGTTAAATAAATATTTAAtgCTTCaTT
>AAA.454ESTABI.1551
ATTAGAGATTTGTGTGCAAAACTATCATTTGCTCCTTCAATTTTGgTAgAATTAAAaactAATTCAGCGtCTTTAAAAaGAGTTTGAAAAAaGAaTTTGTTtGCtGTTACGTCAGcTtCTtGTGTAATATTTtCACcTAAGCTATttACAAcTTTCAACTGAATATATAACAAAGTAtcGTTCAAATCTAAaTATTCTGTTTGTGATCCGTtAaTgtAAAaTtGAaTCGAaGAGGTaCCAGCATCAGTTATTGAATTCATTGGGAAAaTATCTTCAAATGAACcATGTTCAATtACGGcTTGAGGGgATGgTCTAtCAAAAAGACATAATTCAGATTTTGCACTAATCATTTttCAAatATAGTtCcGAATCCTCTcaTTcTTTTGTTTAtaTGTTTCTtCATAATctttctacgcTTAAGTgtCCcTCcTTTttGTtCATTTTCacgaTTAAatACATcaCTtACTTTATTAaTAACACTAGGTAAaGaTTCTTtAaattcaGATATTGtATTTcATTTTAAaGCAGGTAAAAAATCAgAATTATTaTTTAtCatGtCATTTaCCGTTTTCATACCGAAATTgCcTAtAcGTCTAAGAATAGgTAATGCAAATCTACCTATTGTTTTCAACCAACCGgTtCcATATtGTTtaCctatAAAATAtGGtAaTtCTCCACCAGATTGActAataCTATAAAaGTTtACAATATCcGGATTATTCATTtATTTTtcgAAAAtgtAATGTtAAATGTGTTTTGATAtcttttGAAAATTtAaTtAATTTTCcaCTATCGTCAcgAAtATTAATTtCAATgTTGTTTATAGAAGATgAAATtGGgAGGTACATTgAaTTCTTCATTTctAGCTGTACTATCTCcTTGTtCATATTTTTtAATCCATACAGATTTTAATAGAGGAACTGTTACGTTACcAACATTTATTGGTTTAATAATATTTGagTAAATAAaTATTTGATGAATTTGAATtATTTTTGGAATTTTCACACcaaCAAGATCCTTATAaGTAAATGTCTGATTCTtcATTtcTAAGATTGATTTCTTtAAACGgAAGGATTGATTATCATTAAGTATCCATGAAGTTCTGATAATCTT
>AAA.454ESTABI.1552
ATTAGAGATTTGTGTGCAAAACTATCATTTGCTCCTTCAATTTTGgTAgAATTAAAaactAATTCAGCGtCTTTAAAAaGAGTTTGAAAAAaGAaTTTGTTtGCtGTTACGTCAGcTtCTtGTGTAATATTTtCACcTAAGCTATttACAAcTTTCAACTGAATATATAACAAAGTAtcGTTCAAATCTAAaTATTCTGTTTGTGATCCGTtAaTgtAAAaTtGAaTCGAaGAGGTaCCAGCATCAGTTATTGAATTCATTGGGAAAaTATCTTCAAATGAACcATGTTCAATtACGGcTTGAGGGgATGgTCTAtCAAAAAGACATAATTCAGATTTTGCACTAATCATTTttCAAatATAGTtCcGAATCCTCTcaTTcTTTTGTTTAtaTGTTTCTtCATAATctttctacgcTTAAGTgtCCcTCcTTTttGTtCATTTTCacgaTTAAatACATcaCTtACTTTATTAaTAACACTAGGTAAaGaTTCTTtAaattcaGATATTGtATTTcATTTTAAaGCAGGTAAAAAATCAgAATTATTaTTTAtCatGtCATTTaCCGTTTTCATACCGAAATTgCcTAtAcGTCTAAGAATAGgTAATGCAAATCTACCTATTGTTTTCAACCAACCGgTtCcATATtGTTtaCctatAAAATAtGGtAaTtCTCCACCAGATTGAcTACTACTAtAAAAATTtaCAATGTCAGGAttaCTCATTtATTTtacgAAaTgTAATGTAaGAAAaGTTTTAtCTTCTTTACcAAaTATatATTTTCcACTATCgtCacGAATaTTGATTtcTAtATtGTTTATATAtGTTGAtGATACAGACAAAtACattGgTTTTtCTCTATAATTTGAaCTAGATCATCCtctttAtGTTTTTcAACCCATACACaTTTCAATaGAGgTAtCAAAACATCACcAaCAAGAaTAGgTTCAATGATATTTGTATAGATCAtcATTTGtgATTACTTTGCAAAATTTCTGGTAAaCGTAATCcAACAATAACTTTTTCtGAATAtGATTCTtCACTTAATCCCAAACTTTGAGCCAAAaaTTTACTAAATttAACTTtaCTGACATcATCTTCCAATtcAattttGAccAAtCTtCCTTGTTCAATttcGAAaGATTTAAaTGGATGCGgATAAAAAGTCaTtAatGATcaTTtATTtGTGaTAAATTaGTAaTGATTAAATTTtCTtcAaattaTCTGtaTACTCGaCATcgtaaaataatttatagttaatcgaattgt
>AAA.454ESTABI.1564
GATTCAAATTGTTTTAATtGAAAATcaTAATTCAGTaTCAgAGTAAACATGCCAATTtACTCCTGTGTGGaTAACTGTGTTATTCTtATTGTTTTttAaTTCTAAatGTTTTTAATtAAATtCaGAACCACaGTAAAAaCGgCAaTTTACGCGTATATCGATCAATTTGTtATtGTCAGTaaTTTACCTtAAAAaacTTTaCAAaTcACCaTTTaCcAAAaTAATaaacaaTTcTTTcTTAaTTTTCttatAAaGCAgCTAATATTTTAATAATtAAATTTATTgATTtGTTGaGGTCTGTAAATTAAAATTAAAAaTTTAAAtAAAATTTAGGATAATAATTCAAATGGAAAGTAAGCGAAGAAAAAAGGCAAATAAAAGCGGGATCGTGCACAGAATTAATAGTAAAGgAAAGTGCGATGGAAACAGTATTAGAAAATGCAAAAAGCAATTACGAAAGgCGAGAATCCGGAAATCCGAGAAAAATCAATAAATGGAAAAATCATCGAAATCGAATGGGAAAAACGGGACAGTTATAGATTAGCTAATGGTCAACAAGATGACGGTTAGGGATTTATCAGAAAAGGGTTAGAAAGGGGTGAAAAAcATTCAAATGTTGATGCTTTGCGAATGAAGAGTGATATAAAAAAaaTtACTATCaTTtAATTTCAGAGAATGCAAGAAGCCTCGGAGATGTCATGCAAAGAGTGTAAAACAAGTACGCAAGAACTAAAGCAAAAGTTTCGTAGCATGCagggCAGAATAACAGATTTGGAGGAAGAAAaCTTCCGTCTGAAAAGGCGGTTGGACCGTTTGGAAATCTTATTGTTTCAACACgAGGCCGATTtcGCGATGTTTCGAATGAGAGTAGAAGAaATAGAGGAATCGGAAGACGATGGTGAGATAAATCAATTAGACTAAAAAAAaTAAAgtATTtAAACGGACCcaGTTAGTGTTTTtCTgTCcT
>AAA.454ESTABI.1565
AGAATTACTACTTATAATTTATTTCTAATTTATATAAGTTGGCTAGTCAAAAATATATAATGTAAATTTAGTTATAAATTCTAATGAATCGAACACTGGCATACGAACTAATTAATCTTTCCTTACATTGAAATGCATGAGACACAAGCAATAAGAATTGTAAGTTTATATTCCTTTATAGAAAATTCATTTTtaTAAATGATTATAACCCTTGGCTGtCTGAAATATgaCGATGTATTATATAAAaTAATGAATTAATCAAaTTTCATTAAaTTAATAATATTTATAATAGTAATATTAATCAACATTAACTTTAGgTAAATATGAGACTGAAAGACTTGAAGATATGGATGATTTATTGAAATATATTTTGCTTCAAATTAaTTTTTTTGatAtATTtCgTTTTtGATGTAAaCAAaCACTTGCTTtGATGATTATTAAtATTTTATTTtACTtgTTgAATAAcTAAATATaGagAAaG
>AAA.454ESTABI.1566
AGAATTCTACTTATAATTTATTTCTAATTTATATAAGTTGGCTAGTCAAAAATATATAATGTAaGTTTAATTtGCTTAATTTTTTTTAAAatAAAataTTTTtATGATGAaTATTGAaTTtAaTGACAATGATTTTTtGATTAGTCTtACTGAACTAATTAAATTAGTTTTtCTAGTTATATTTATCAATATGGTTTATCAGTGTATTTtgTAGgTAAATTTAGTTATAAATtCTAATGAATCGAACACTGGCATACGAACTAATtGTAAGTTTTTATCTATTTATTtAATTTTTtAATTTTtATGATGATAAACTGACACCTCTTCTGAGTTGTGATGGATTAATAATAATTAACTGATTATTTtAATCTATTTTTtATATTTTAATATTCTGTTGTATCAATCTAATGATTTAATTTTAGAATCTTTCCTTACATTGAAATGCATGAGACACAAGCAATAAGAATTGTAAATATGAGACTGAAAGACTTGAAGATATGGATGATTTATTGAAATATATTTTGCTTCAAATTAaTTTTTTTGatAtATTtCgTTTTtGATGTAAaCAAaCACTTGCTTtGATGATTATTAAtATTTTATTTtACTtgTTgAATAAcTAAATATaGagAAaG
>AAA.454ESTABI.1567
AGAATTACTACTTATAATTTATTTCTAATTTATATAAGTTGGCTAGTCAAAAATATATAATGTAAATTTAGTTATAAATTCTAATGAATCGAACACTGGCATACGAACTAATTAATCTTTCCTTACATTGAAATGCATGAGACACAAGCAATAAGAATTGTAAATATGAGACTGAAAGACTTGAAGATATGGATGATTTATTGAAATATATTTTGCTTCAAATTAaTTTTTTTGatAtATTtCgTTTTtGATGTAAaCAAaCACTTGCTTtGATGATTATTAAtATTTTATTTtACTtgTTgAATAAcTAAATATaGagAAaG
>AAA.454ESTABI.1569
TTTTTttCCATGCTAGCAAatATTTTTGTCATTtaTGTTAaTTTTTAACATTTTGATAACCGAATTATAaTATGTTAATTACTATTTTAGTTTTTTTCTTtATTAaCccATGCAAATCTTTATTATTtATTtAATtCACTAGGATAaTTTTGTTCATGAGATTACtCCATCTCGACGGAgTGGCATCACTATAAAACCTAATTTGCATGTTAGTAAAAtCTAGAaCATCTTTGACCGACTACAaGTGGtgCTAAACcActgacTtAGTGtCcaGgAGGtGAaGAaGCTGTGAGgACGgTtGtCAGAACAGCCCAGAGTTTtcctcGGAAACCctATagCctGaCCGTCGTAAGACTGaGAgtGGCCATGAGGAAGGATTAAAaTcTAATAACATAAAAgAAAaTAAAAtGACTAGTTAGGAGGAAGAAaaTTTAGAACCAAAatAACGTTGATAATATCACGATAGACCTTATTAAACGACTACTGTTATGTTGACCTGAAATCACTAGGAGAAAATTAGGCAATTTGGAAAAaGGCGAAaTTAAACGACAATTGGACGTATTACAATaacccAT
>AAA.454ESTABI.1572
TGATGACCATTTtAAATTtCTTTTtATTATGCAGAAAATTCtttttttGTTTTTCAAcAAAAACCTaTTGAGAAAtATCTATGATAGAAcTCcATCTcGACGgAgTGGTATCACGTTTAAAATCATAATTACAAACTCTTGACCGACTACAaGTGGtgCTAAACcActgacTtAGTGtCcaGgAGGtGAaGAaGCTGTGAGgACGgTtGtCAGAACAGCCCAGAGTTTtcctcGGAAACCctATagCctGaCCGTCGTAAGACTGaGAgtGGCCATGAGGAAGGATTAAAaTcTAATAACATAAAAgAAAaTAAAAtGACTAGTTAGGAGGAAGAAaaTTTAGAACCAAAatAACGTTGATAATATCACGATAGACCTTATTAAACGACTACTGTTATGTTGACCTGAAATCACTAGGAGAAAATTAGGCAATTTGGAAAAaGGCGAAaTTAAACGACAATTGGACGTATTACAATaacccAT
>AAA.454ESTABI.1573
ATTTTAtaCAAaaTAAATTTTTATCATTCTcGAAATaCCGAAACAAATCTATTATCGAACTCCaTcTCGACGGTGTGACATCACATTTAAaTtaTAATTtCAAATTtCAAAaCTCGCAAGTTAGTAAAATGAAaTTGCATGACCGACTACAaGTGGtgCTAAACcActgacTtAGTGtCcaGgAGGtGAaGAaGCTGTGAGgACGgTtGtCAGAACAGCCCAGAGTTTtcctcGGAAACCctATagCctGaCCGTCGTAAGACTGaGAgtGGCCATGAGGAAGGATTAAAaTcTAATAACATAAAAgAAAaTAAAAtGACTAGTTAGGAGGAAGAAaaTTTAGAACCAAAatAACGTTGATAATATCACGATAGACCTTATTAAACGACTACTGTTATGTTGACCTGAAATCACTAGGAGAAAATTAGGCAATTTGGAAAAaGGCGAAaTTAAACGACAATTGGACGTATTACAATaacccAT
>AAA.454ESTABI.1576
ATATATGATTTGAATAATAaTAAACAATTGATAATAATTTACATATTCCTCAGGTCGATTATATAAAAACTaTTGctAATCTGCAATTGGGCATAAaTatAAATGCCATAAGactaTGGAACgTTACtATGATCATAGATTCTATGGCACcGAcTTTTTttATttgCCcTAAATGCGATACcgCCCATAatATTGAATatcTAGAGTTTTAtAaGgAacaCTctAgCCATTTAAATcAaTTTAAAATtAaTAAAAAGgCATTATTTCAAATGATTAatgtGAAaAaTGTtAAtAaTAATAATaacacaAaTAATAatAATAA
>AAA.454ESTABI.1577
TATTTGTTtAAATATGAAGTTTTAAATACAATTACTAaTTTTAAAATTATTGCTgATTTTAGCAAATCTGATTTTAGCAAATGTTTTTGTGTTTTTAATATGTAAGTTTCTTTTTtCTTTATTTTTtGTTtATGAATATGTTAtGATGAATTGTTATCCCTGTCTGCTCACCTGATGAgTTTACTTTTCTGAATGATGTATTTTAAAATTtGTTATATtATTTTTTttAtATCTTTtAATTtATAACTTTAGGTGCACATAAGTGTTAATGATTTAATTTCTAATATTTGACATTGAAATCTTTCAACCTATACCGTGGAATTAAGAATATtGTAATCAGAAATTTCAACATTAAGAaTTAAAATATTAAGATTCAAGAATCGTGAATGTTAGTTTAGCATGAAGGATGCACTATACTGAAAAAatAAAAaTTTTTtGAatAAATTATAATCGACTtCTTG
>AAA.454ESTABI.1578
TATTTGTTtAAATATGAAGTTTTAAATACAATTACTAaTTTTAAAATTATTGCTgATTTTAGCAAATCTGATTTTAGCAAATGTTTTTGTGTTTTTAATATGTGCACATAAGTGTTAATGATTTAATTTCTAATATTTGACATTGAAATCTTTCAACCTATACCGTGGAATTAAGAATAaTGTAATCAGAAATTTCAACATTAAGAaTTAAAATATTAAGATTCAAGAATCGTGAATGTTAGTTTAGCATGAAGGATGCACTATACTGAAAAAatAAAAaTTTTTtGAatAAATTATAATCGACTtCTTG
>AAA.454ESTABI.1581
GTGAcGAGTGGGGCAAGCAGCCCATTCATTATGCCTGTTATAGAgcctaTCCAGAAATGTTTCAGATATTGATCGATAATCAATGTGACATCGATGCTCGTGATGAGACTGGTTTCTCAGCTTTTGATTATGCAAAGCTTGAATCAGGTAATGTGGAATTACTCGATTTTCAGTCAAATCGCCAACCAATGAAATACATTGAATCGCCTGATCAAGGAAGAAATCTCGAAGCATTTGACAAATCGGATGAAATCGGTCAGTCTCATTTGTTAGCAGGAAAGAATAAAGAAATGGACTAATCGATATGATAATTTACATTGAAATTCTTTGTTGTTATTTTGTAATTTTTATTAATTATTGATAAGTATTATTGATCGGCAATAATTTGAGAAAAAACACAAGTATTGCCTATTTACACAGCACACATTTATACAGTGATGAAAATATCAATAAGGACAGACCGgCACCTTGGCTCAACAGAAAaTaTTTTttAGTTtAAATGAATAAATTTttAaaGGG
>AAA.454ESTABI.1585
atttactgcttctggaaacagaagaaaggttggtttagaaactatttgcaaatggattcaactatcatgggatgcagttagtgaggcaattattaTCAAaGGGTTCAAGAAAtGTTGTTtGAgTAATGCTaTGGATGGATCAGAAGACGATATTATTtGGcAGGaCgaTATATCTGATGTAGGgAATGAGGAaGATGAtATTGATGATATGgAAAATGAaTtAaTGTTTGgaGAaGtGGACGAGTCCATTGAGATTGagAATTtGATGGAAAGTgAAGaTGAAAatAATGGTCtcTgTAATagaaaaaaCaTTCTGTAACtAAAAaTAaaCATTTTGTaTtAaTTtAtaCTTT
>AAA.454ESTABI.1586
agaaatttggatttGTAGTaaaTGTggaaaggaGAAtcGaaaaGAGAATGATAAATGtGATAGAAAGAATTGTTACCAATCCAAGTTGAAtGCGAGGtCGAAAGAGATTACAAATCATAAAGAAATAATTACCAATCAGAaGGAAGAATTACAACAaAATGAcAATGAAaTAATaTTAAATTCAAATCAATGgCGATGTGAAAAATgCACTTTAATCAATAACAAcaatgTTTTtCAATGTTCAGCATGTAATTGGgAACGGAAACTCGATTGTtGGCAGTGTTGGAATGGGGATTGCGAGGCAATGAATAAAGGCGTGAATATATTTTGTCAGAAATGCAAATTAGACCGAAATCCGCCcGATCCTAAAACGAAACTTGTTAAAAGTTACGCAGGAGGTGAAATGAAAGAGATCTGGATTTGCAGTAAATGTAAAAAGAAGAATAAAAAGGAGGATGCTAAATGTGCTGGAAATAATTGTGACGCATTTAAATTCTATGACGGAACAAATTCCACCAATAAAGATAATGATAGGGTGGCAGTTACGCAACATAATACCAATTACGATAAAGGTCAAAATGCAAATAATATTAATAATGAGAATCTATCGAATGGAAATTCATGGAAATGTTGGTTTGCGAACTGTAAACAATTAAACATTGCTGGAGAGGAATTCTGTAAGAATTGCAAATTACATAGATACGGAACACCGGATCCGGGCGCCCTGGTGAAAGTGAGAAATAAGAACGGTGATGTTGATGATATGTGGGTATGCCACAAGTGCTTTAAGTATAATGAACTGACGGATGCGCAaTGCCGCGGTAAATCCTGCAAATTATGGCGTTTTGGCCATTTTTAATTCTGTCATATTtCCTAAATATTATGCTGGTAATTTTATGAAAaTGATTTCATTTCTTtaTAAATTTAATTGctATTGAAATACATTtGTtAGTCTCCAGGCCCTGAAAATCCTgggTCATTGATCTGGCAGCTGAATCACTGAGTTTATCAGACTTtATTCTTGCCGTGCATTGTTATGCGTTTTATTTAaTGAAGAAACTTTATATTGATCTGTTCTCCTTAGGTACACATGAGCTCGTTATTTCGTGATATAGGCGGTCTttATgTtGTTACCCGTTCTGGATGCTTTAAATATTGCTTGCATTTCCTGGAAATGgCTAGTTAACCGCAAAATTGAACTGcTtCTTGGCAAATTATAATTtcaaaa
>AAA.454ESTABI.1621
CTAAAGCTGCtGTCAGATTTcTCCGAAaTTTTAAaGCACGCTCCATATCAGGGTCCATATTAAGAGCTTGCTGTTCAAGTTGACTACcAAGTTTTAAAAAACTTGATAGTTTTTCGGTAGTAAACTTTTTCTCTTCTGTAATCTGTAgATCTTCTTCACTTtcATCATTTTCATCATTATTACCGCCGAACTGTGTCAAAATATCGTCAACAGTATTATTTTCTTCATTTGACACAAGGACTTCCGTGATATCTTCTGATTCTAAATTTTGAAAACCGTCCCcACCAATTGTTCTACCTAAAGTCACAATTtCTACAATTTCTGGCATTTCAACAACAGCTTCTCTAATGCAGCTTTCTGGCCATAACCATCCTTTACTCGCTTCGAATTTAATTTCGCCTAAATTAGATGACCCAGGTTCCTCCTTTTGTAACCGATTAAATACTAGTAACGCTTTAGTTCGAATAACAGCAGCACTAAGTGGCATTCTCTTTTGATTTTGATAATAAACACTTGTATAAATATCTATTAATTAAAACTATGTAATTTTACATCCTAATCCTAACCACATCAGTAGAAAAaTGAAactGCCTTTATTATTTTTATATAAAAAaTaCAGTGCATCGAAATACGATGAaTCACTATTTTCACTACCATATGTATTCGTAGTTTTACGGGATTCACCATAAAAAaTTAAaTTGACATGATTTTTcttGTTAAAaTAGACAAAAAcaaaaaaaCCGaCGCAGCTACGAAATTTTtAGCGCGCAGATCGAAATTTtGGTATtAAAGGTTtGGCCGCGCAATTGCGAAATCGCGCAATGAAAAACCGCGCAGTTGGaGGGTTTACTgTATATtGATTTTGTGCATAAAaTtATTttAaCATTtaGTTtCTTACgTGGTtcGCCGgTGGaCATTTtGGTGCCTTTtGTGTgAAAaatGTGTCCaccGGTGAtCATTGtcGTTCCAAaGTGCATaTaaGgTTTCCTGtAaGTGTTATTGAGTTTTGACtGCAAGTGTGCAAGAttGGGg
>AAA.454ESTABI.1622
CTAAAGCTGCtGTCAGATTTcTCCGAAaTTTTAAaGCACGCTCCATATCAGGGTCCATATTAAGAGCTTGCTGTTCAAGTTGACTACcAAGTTTTAAAAAACTTGATAGTTTTTCGGTAGTAAACTTTTTCTCTTCTGTAATCTGTAgATCTTCTTGACTGTGTCAAAATATCGTCAACAGTATTATTTTCTTCATTTGACACAAGGACTTCCGTGATATCTTCTGATTCTAAATTTTGAAAACCGTCCCcACCAATTGTTCTACCTAAAGTCACAATTtCTACAATTTCTGGCATTTCAACAACAGCTTCTCTAATGCAGCTTTCTGGCCATAACCATCCTTTACTCGCTTCGAATTTAATTTCGCCTAAATTAGATGACCCAGGTTCCTCCTTTTGTAACCGATTAAATACTAGTAACGCTTTAGTTCGAATAACAGCAGCACTAAGTGGCATTCTCTTTTGATTTTGATAATAAACACTTGTATAAATATCTATTAATTAAAACTATGTAATTTTACATCCTAATCCTAACCACATCAGTAGAAAAaTGAAactGCCTTTATTATTTTTATATAAAAAaTaCAGTGCATCGAAATACGATGAaTCACTATTTTCACTACCATATGTATTCGTAGTTTTACGGGATTCACCATAAAAAaTTAAaTTGACATGATTTTTcttGTTAAAaTAGACAAAAAcaaaaaaaCCGaCGCAGCTACGAAATTTTtAGCGCGCAGATCGAAATTTtGGTATtAAAGGTTtGGCCGCGCAATTGCGAAATCGCGCAATGAAAAACCGCGCAGTTGGaGGGTTTACTgTATATtGATTTTGTGCATAAAaTtATTttAaCATTtaGTTtCTTACgTGGTtcGCCGgTGGaCATTTtGGTGCCTTTtGTGTgAAAaatGTGTCCaccGGTGAtCATTGtcGTTCCAAaGTGCATaTaaGgTTTCCTGtAaGTGTTATTGAGTTTTGACtGCAAGTGTGCAAGAttGGGg
>AAA.454ESTABI.1623
cattcaatttaatcctccttaTGCTGGATTCGTTcATATTGtGTCTCTTAGCTAAAaCAGACATTTTTtCGCCATTTtCTAaTTGCTTCACAaTTtCAAGTTTTGCCTCTAACaTCAATATTTTTCTTTTGCCAGCTTTTtCCATtATtATATATAAGGTgTAGAAaTTATTAAAAaCCTATTAAATCAAAATGAGTaTtAAATCAAAAAtcaaaaattttATTtATACTTACTTtATAACACTCTTTAATTGATGTAATAATTTTTTATTACGGTTATATCTAATGCACACGAATAAGATTTTTTtGAaTTtAATACtAaTATATTTTTAATTAAaTAAACACTTGTATAAATATCTATTAATTAAAACTATGTAATTTTACATCCTAATCCTAACCACATCAGTAGAAAAaTGAAactGCCTTTATTATTTTTATATAAAAAaTaCAGTGCATCGAAATACGATGAaTCACTATTTTCACTACCATATGTATTCGTAGTTTTACGGGATTCACCATAAAAAaTTAAaTTGACATGATTTTTcttGTTAAAaTAGACAAAAAcaaaaaaaCCGaCGCAGCTACGAAATTTTtAGCGCGCAGATCGAAATTTtGGTATtAAAGGTTtGGCCGCGCAATTGCGAAATCGCGCAATGAAAAACCGCGCAGTTGGaGGGTTTACTgTATATtGATTTTGTGCATAAAaTtATTttAaCATTtaGTTtCTTACgTGGTtcGCCGgTGGaCATTTtGGTGCCTTTtGTGTgAAAaatGTGTCCaccGGTGAtCATTGtcGTTCCAAaGTGCATaTaaGgTTTCCTGtAaGTGTTATTGAGTTTTGACtGCAAGTGTGCAAGAttGGGg
>AAA.454ESTABI.1630
AaaTACATCAAACAAAATATTTTGAAAATGTAAGTTTGTTAATTATTAAATTCTTCATTATGATGAATTTTATCTGTCAATCCTATGAATTGTGATTTCAATTAATTTCTCTGAAATAAAAAAAAaTCatATTTTTtCATtAGTTTAAAtATCCTTAATATGTTTTtCTtAGATGTTTATTCTGAATTCCTGGAGTTGAAATTATTCACTAATATTTATTATGATACTCTGAATTGAATCGAATCTAGTAAATTATGAATCGATATGGATTTCGATAGCTTAAATCAAATAAAGTTGGAcGAaaGGgCTTATGTCGACTGGAGTTTTTAGATCAGGTTAATCCCAAAGAACTGTTTAGATATATTCATTCAATAATTGAGGAATTGTTATTTtAAatAAaGTTTtgTTTtAC
>AAA.454ESTABI.1631
AaaTACATCAAACAAAATATTTTGAAAATGTAAGTTTGTTAATTATTAAATTCTTCATTATGATGAATTTTATCTGTCAATCCTATGAATTGTGATTTCAATTAATTTCTCTGAAATAAAAAAAAaTCatATTTTTtCATtAGTTTAAAtATCCTTAATATGTTTTtCTtAGATGTTTATTCTGAATTCCTGGAGTTGAAATTATTCACTAATATTTATTATGATACTCTGAATTGAATCGAATCTAGTAAATTATGGTAAGATTTAATACCTTGCTAGCTACTTGTTTCATAATGATGATAATTATCTGTCAATCCTATGATATATGATTACAATAATTTCCTGAAATTGAAACTAATTCATTATTAAAACATACTTATAACAGCAACTCATAAATATTTTTAGAATCGATATGGATTTCGATAGCTTAAATCAAATAAAGTTGGACGAAAGGTAATTTTTATTTAATTCCCTTTATCAATTTTATAATGATGATAATTATCTGTCAATCCTATGAAATATGATTACAAATAATACCTGAAaTTGAAaTTGATAATCTATTTAGAAATAATtATTATAATAaTTATGATATATATTTTtAGGgCTTATGTCGACTGGAGTTTTTAGATCAGGTTAATCCCAAAGAACTGTTTAGATATATTCATTCAATAATTGAGGAATTGTTATTTtAAatAAaGTTTtgTTTtAC
>AAA.454ESTABI.1633
GtATCAAACAAAATATTTtGAAAATATGTTtATTCTGAATTCCTGGAGTTGAAATTATTCACTAATGTAAGTATAGTATAATTTATTTTTtATTCTTCACTATATGATGATATTTATCTGTCAATCCTATGAGTtATGATTTAAATTtCTTTCTGAAAAAAaTAAaTATTATACTTTAAATTATTTTACAAAATAATTTAATAATCTTTTCTAGATTTATTATGATACTCTGAATTGAATCGAATCTAGTAAATTATGGTAAGATTTAATACCTTGCTAGCTACTTGTTTCATAATGATGATAATTATCTGTCAATCCTATGATATATGATTACAATAATTTCCTGAAATTGAAACTAATTCATTATTAAAACATACTTATAACAGCAACTCATAAATATTTTTAGAATCGATATGGATTTCGATAGCTTAAATCAAATAAAGTTGGACGAAAGGTAATTTTTATTTAATTCCCTTTATCAATTTTATAATGATGATAATTATCTGTCAATCCTATGAAATATGATTACAAATAATACCTGAAaTTGAAaTTGATAATCTATTTAGAAATAATtATTATAATAaTTATGATATATATTTTtAGGgCTTATGTCGACTGGAGTTTTTAGATCAGGTTAATCCCAAAGAACTGTTTAGATATATTCATTCAATAATTGAGGAATTGTTATTTtAAatAAaGTTTtgTTTtAC
>AAA.454ESTABI.1635
TTTtGtAGAACttcGATGTGATTtttcGATGGCTTTTGTGATTTCAACAGATTCTGGACttGTTTTGTtcACCattatttGCATCGTAATTTAATAAATTTTCGccaaGTTCATATTCCTTTTGGTGGgTTCTGGgTATGgTGGTTTGTTTTAATCTTTCGGTGgTTACCCaGgTAACaCCATAAAaTATTtcTTtgCTtACCACTCGGCACCCGTTGCTAaGCAACGTTGGAACTGTGTTCGAGTGGGTAgATCGTCCGCaAAAAGtGAGCGtATTgCTAaTGCTaTAATTGaCCgAACGAtctCTGGGTCCAACGAGCTGTCGaTAGAAGAaCTTtAaTGTTGGAGTTTATCATGGTATAAAAGGAATTCTACAATGATTTTTAGACTAATGTTGGGCTCAGAGCCACCATTTAAACAAAAGaTAAAAaTTAAATTAAagACAGGAATCaCTGTACATAAaCATGCACCGCACGAAGATACC
>AAA.454ESTABI.1651
CGAATTtaTAAGtGAAAtATTtATAGCATtCaGAAAtcAaTAAaGAAAAGaCTGAtCCAAGTCCTGGAaTCAGGaGAAAATTAcAGAAATCaCAAAAAAaTTCCCAAAATtaTTTGTGAaTGAAAACATTTTAgAAgAgATTTAAAAATcTgTaTTtAAatAAAaATTTAaTAAAtCTTActtttGgTtAGtAAAGtAtAAatAAtCgAAAATtCAtACTAAATGTgaCAGTTtAATTTAAATATTACATAACTtATAAATGTAAaTTAAATTCATTtGtAGATGAAATAAtcATTGTAATTTTATCaTtAtGTTTtCAGCTTCTACTGATTCATGCAATAATATATCTAATAAGTTGTTTGAAAATGAAGACCCGATAATATTGAAAAGTATTATAAATGATTTTATTCTTGAAATTAATAAAGAGTTGAATAACGTCCGCCGAATGTTAAATAGAGCTGTTGGGGATTTTTATTTTAATTATCAaCTGTACAGATTTATATTAGCAAGCGATAAAAGAGAAATTTTGCATCATCATTTACAGTTGAATGATGATATTTCTCTTAAAGAAATGCGAGTTCTAAATCTTACTTTTAATTtAATTAAAGAAAATAGAATTTGTTGAtCAATGTTTtATGTGTTATTTtAATTTGTAATGAGACaTtGATTATTTTCTCGGTGTATTGAAAATTGATTTCATTt
>AAA.454ESTABI.1653
CAAATCAATTTAGgTTTTGGAAaTCATggCAAATCATtAtAgTTttGgAAATCATGGCAAATCATTATAGGTTtGGAAAtcATagCAAATCATTACAGgTTTTGgAAaTCAtGGCAAaTTATTTgTGAATGAAAACATTTTAgAAgAgATTTAAAAATcTgTaTTtAAatAAAaATTTAaTAAAtCTTActtttGgTtAGtAAAGtAtAAatAAtCgAAAATtCAtACTAAATGTgaCAGTTtAATTTAAATATTACATAACTtATAAATGTAAaTTAAATTCATTtGtAGATGAAATAAtcATTGTAATTTTATCaTtAtGTTTtCAGCTTCTACTGATTCATGCAATAATATATCTAATAAGTTGTTTGAAAATGAAGACCCGATAATATTGAAAAGTATTATAAATGATTTTATTCTTGAAATTAATAAAGAGTTGAATAACGTCCGCCGAATGTTAAATAGAGCTGTTGGGGATTTTTATTTTAATTATCAaCTGTACAGATTTATATTAGCAAGCGATAAAAGAGAAATTTTGCATCATCATTTACAGTTGAATGATGATATTTCTCTTAAAGAAATGCGAGTTCTAAATCTTACTTTTAATTtAATTAAAGAAAATAGAATTTGTTGAtCAATGTTTtATGTGTTATTTtAATTTGTAATGAGACaTtGATTATTTTCTCGGTGTATTGAAAATTGATTTCATTt
>AAA.454ESTABI.1684
CCTTTAATTGtagCCCAAGCTgCTTGgATGgCCATTTtCAGCtCTTtCTGaCTTTTAAACTgCCGATTTTaaCcTgACGACGAGCCCCCaTAAGTTCTCCATAGGGTTTAAGTCAGGACTGCACGcGGGCCagACTATCGAaCTTCCGTACTGTTGGGCTATAAGCCAtcaTTAAAaCAAAAtAAAatGACTAtgAAAAagTCATgtcGAAaAATTATGAGAATGGCTATTATAACACAAGCACGCACCGCAAACAGAAATTAAAAATATAATAAAAACATTAAATAAAAcAAAATAAAAAaTAACATAATTAAgtAAAACAAATAATTAATAAATtCcGCAtGcAAtATACATGgAAAAaTAAAgtAAAAATATAAAACCGCcAAAaCCTTgCAAAAtAAGGTTtAGAAAaTAcACAGgCGGaGgaGgCGACCAGAATAAGAATCAGCAAAaaTAAAAATagCAAATttAatAAaaaTtAAtaattAAAAAATtAagaaaaataaataacaaaagagaaaaatataaaattaaataaaagccatcaaaaacccgaaaaaatggccaaaaaagattcgaaattagctgattggtcgcacacacgcacgaaaacagtatgaatacaatagccattgtcataatatttaaccttaaaaa
>AAA.454ESTABI.1685
ATATTTCTTAAACTTTAATTAAaTTAATTTAAAAATCAAaCAAAGCATGTGTTGGgCTATAAGCCATCATTAAAaCAAAATAAAACAACcATGAAAATTCATGTTTGAgAATTATGAGAATGGCTATTAtAACaCAAGCACGCACCGCAAACAGAAATTAAAAATATAATAAAAACATtAAaTAAAACAAAatAAAAAatAACAtAATTAaTAGAAAaaTAAAgtAAAAATATAAAACCGCcAAAaCCTTgCAAAAtAAGGTTtAGAAAaTAcACAGgCGGaGgaGgCGACCAGAATAAGAATCAGCAAAaaTAAAAATagCAAATttAatAAaaaTtAAtaattAAAAAATtAagaaaaataaataacaaaagagaaaaatataaaattaaataaaagccatcaaaaacccgaaaaaatggccaaaaaagattcgaaattagctgattggtcgcacacacgcacgaaaacagtatgaatacaatagccattgtcataatatttaaccttaaaaa
>AAA.454ESTABI.1686
aGATTTTAATtACTGGCCaCGTCTAGAAaTATAtAaAATTTTtGTGAatCTTTAGCCTCATTAATTaCCTAATGTtAAAAAaTTaTtATtaTTtAGGTTTtAATTAACTaTATAAATaTGTaGTAaTTtAGATAAaTAAACaTTtCAAGTTTtaTTTATAAaGATTTtCtCAGGATTATCTTAAAaTCTTTTGTGCTCACTTCCACATATCCGCGGGTTgATTTGAATAAAaTATAGGTAAAATTTAaTTtCATTAAGTCCACTTATTTTTtCCTCTATCTCtaaaTAATTAATTCTATCCCATAATAAAATTGTAATTGAGACCTTTGTTGGCCTATAAGCCcTCATTTAAACAAAATAAAATGACTATGTAAAGTCACGTTGAGAagCTATCAAAATGGCTGTTATAACATAAGCACGCACCTCAAACAGAAaTTTAAATAAAAaaCACcAaTTAAAACAAAAaTAAAAAaTAACATAATTGATTAAAAACAAaTAaTTAAtAAATTTCGCACACAATGCATATAgAAaGAaCAAAGTAAAaCaCAAAaCCGCcAAAaCCTTgCAAAAtAAGGTTtAGAAAaTAcACAGgCGGaGgaGgCGACCAGAATAAGAATCAGCAAAaaTAAAAATagCAAATttAatAAaaaTtAAtaattAAAAAATtAagaaaaataaataacaaaagagaaaaatataaaattaaataaaagccatcaaaaacccgaaaaaatggccaaaaaagattcgaaattagctgattggtcgcacacacgcacgaaaacagtatgaatacaatagccattgtcataatatttaaccttaaaaa
>AAA.454ESTABI.1691
AAATAAACAAaTTTTGTGAAaTTGAAaTTTTAAGGTtAGAGGAATGTCTTTGTATTGTAATTAAGTGTAAAATATTGACATGATTTAAtAATTGCATAATGTGAATTATAAAAATTTAACATATAATTTTACACTAATAATTATTATTTGCCATTtAATCAAtAATTTTTATATTTTTTAgaaaaaaTGTTTAcAAaCTTATGGAAAATGATGAGAGAAAATAAATTTGAATCTGATAATGAAATCaGCAGTGATTTGTTATGCAGAATTTGCAAAcGTTTAATGATAAAAGCTTGCAaTgaaccTTGCGGATGTCgTTTTTGTtCGgATTGTATTGagCAATATTTggatgAAATGATAaTTtCTGTCCAGGAGAGGCAAAATaTTGTCAAGTTCaaatGATTAATTtcActaGgAaTGTTtcGgaGgAtcaCCAatcAATTTAAGGATATCAGAAGTCATTGTGAAATGCCcAAggCAAAaTTGTGAAACCAAAACcGAGTTGaGCATGATGgAGGAgcACATgaGAACATGCgAcAAaagCGgCCAATCAGCTGTCCATTCAaTtCAATTGGCTGTGAAATAAaTGAAaTAGCCAAcGAGGAAATgAATGcaCATCTcAATGAgAGCAATTATtGgCATAGCAAActGATTATtGATTtaaTCAAtAATTtCcgCAATGAGATGGAATCACTGAaGAATGAAAATATGGAATTGAGAAaTGAAATGACCGAATtGAAGAAgAAAAACAGaCAATCcAAacAACAAaTtGATAATAtcgaatttcagtcatcaaatcaatatcagaaaatgagcgagatggaagcgaaacagctggaaaatgctgaagaaataaagaaaatcaataaagaaattgTAGCCGTAAAGAAGGaGAAtGAATCATTGAGAGAAGaaaTGACGGAattgaggaggaaaccgagaattcaagcaacaaattgacaatatccaatcactatcaac
>AAA.454ESTABI.1693
TGTGTAAACTTGATATTATAAAAGTAAGAGGAAATAGTTAATaTAATAATTATtGTTTGTGACAAgtCTGAAatGTAAaaaTTTTTtATTTtATTTAaTTTTTACAaTAATTATTATTTGCTATTtAAACAaCAATTTTtATGAATTTTAGACAAAATGTTTAcAAaCTTATGGAAAATGATGAGAGAAAATAAATTTGAATCTGATAATGAAATCaGCAGTGATTTGTTATGCAGAATTTGCAAAcGTTTAATGATAAAAGCTTGCAaTgaccccTTGCGGATGTCgTTTTTGTtCGgATTGTATTGagCAATATTTgaaatgAAATGATAaTTtCTGTCCAGGAGAGGCAAAATaTTGTCAAGTTCaaaaGATTAATTtcActaGgAaTGTTtcGgaGgAtcaCCAatcAATTTAAGGATATCAGAAGTCATTGTGAAATGCCcAAggCAAAaTTGTGAAACCAAAACcGAGTTGaGCATGATGgAGGAgcACATgaGAACATGCgAcAAaagCGgCCAATCAGCTGTCCATTCAaTtCAATTGGCTGTGAAATAAaTGAAaTAGCCAAcGAGGAAATgAATGcaCATCTcAATGAgAGCAATTATtGgCATAGCAAActGATTATtGATTtaaTCAAtAATTtCcgCAATGAGATGGAATCACTGAaGAATGAAAATATGGAATTGAGAAaTGAAATGACCGAATtGAAGAAgAAAAACAGaCAATCcAAacAACAAaTtGATAATAtcgaatttcagtcatcaaatcaatatcagaaaatgagcgagatggaagcgaaacagctggaaaatgctgaagaaataaagaaaatcaataaagaaattgTAGCCGTAAAGAAGGaGAAtGAATCATTGAGAGAAGaaaTGACGGAattgaggaggaaaccgagaattcaagcaacaaattgacaatatccaatcactatcaac
>AAA.454ESTABI.1713
CGTTTGTTTTCTGATATTATATTGTATGAGTTTTGGTCAGCGAAACAACGGATGAAATTTCCGTTGATGATTTGGCGCTGAACGATCGCCTTGATAGAATATTTATGTAGTCTTAGGTGAGGTGTAGAgCAGGCTTCCGCAAAgTTTTTAAGTtGCgCCCCcATTTTCAACATATTTATTTTTGGcGCCCCcATTTTCAacATATTTATTTTTGGCgCCCCcgaCTTAATAAAAAaTCATAaCGCCaCAATAAAAAagACgtAAaTAAAATAAACaTCTttAAAAtAAaCAAAGTGtATTTTTCtttTCTTGTAAATTGAaCAAATTAaATATTATGAAAaTAACaGTTCTAAtgCTTTAGCAAAAAaCAaTAATAAaTATTCAACGAAAAAaCCaTACTtCGTTtGTAAAATCTAACAATTTtAAAATTTTCTGgAAacAAAGAAaTTACATTTTAAAAaTTTtcTgtGccacAAAATTaTTATCACGCGCCCcAATCCGGGGgCCCgCctCCtaGTTTGCaCACCTTTGGTGTAAATGTCAAATCAACACCTACCATTtCTTTtCCCAAATTAATAATAAATGACCTTCGTTTATtCTTTTTtCCTTCAAGTGGATTAATtATAtttGATAtaaTaaaaGCattaaGAGCAGTGATATCAATCATGTTGTaaaaTATTaCCATGGACCAATACCTAGCGGATCAttttACAATATAACA
>AAA.454ESTABI.1715
TTAACCCTATGGATTATTTTGTACAGGgCGCAGTTGAAAaGACACCAATTGCTATGGCAGTAATACAAAAGCCCATTtAATGGATAAAATTAAGAGTGTTTTTGATGCCcTTCCCAAGgAGACTGTAGCATAAgCTTGTTCCAaGTTCCAAGAaCATGctAGtGTTTGcTAAaTTCATTGTAATAAAtGTAatATTGAAAAATCAATtGAATCTTTTAAAATtATTAAgGgAAAaGgAAAATCcTATTTtCgtggTATGTGTAAAGAaTGTGAAaGTATATATCATAAGTTAAatGAaCAAAAaTataaattgaaacgattattaggaataagaaatttgaaaactactttaccaataaaagtatgtacaaaatgtaatatagaaaaaCCtAcAAgTGAaTTtAGAgTAGATGAAAGAGGgATTATTaTGTAAATAATtCACCGTGTAAAAaGTAgTAAaCTAAAaTAtGCaCaaaataataaggacaaaaattaatagAAAGTTAaTAAAAACGATAtAATGAAAaTCCcAAAGTTAAATtgaTTtGATTCAAtATCTAAATGATATTCAAAATCCAAAATTTTCTGAAAGATTTTCAAGAGCAATAGGAAAATAGCAATGAAAAcAAAGAtAATTTtAGGTGGAaCGCAAGCGACTGTCTTCGGAGAAATACCAACAAACTCAGACAATCAAAATACTACTCTAGCGAATGAGTTACACCAGCGAGAAGCTTTTGCAaCAGGGTTATACAAAGAATATAGAAAACcTAAAAAATATTTAAAAaTAAAAGTTTTTAAtAAAGATGATATTTGGTCAGCAGATTTAaTTGAAaCCGTAAATCCtAAAAaTtATAAAAaTTATAGATATATTCTAACAaTTATTGATTTATATACTCGATATGCTTGGGTTcTACCATTAAAAaCcAAAaCAGcAAaTTCAaTTAAAGAAGgATTCGAGTTTTtATTtgaGAAaCCCcAGATAGAATTCCtAAAAAaTTATATGTTgaTAATGGTaGAGTTTTAtAATAAAataTTTGAAGAATTtAGACAAGAAAAtgATATTGAAATTTATTCAAcTTTtAATTCACCTGAtgaTAGATcAAATTAtGgTTCAcATAaTCCTATAaTTGAAaGATTTAaTAGAacaTTGAAAAATTGgAtgtataaaaaaTtTACAgAACAAGGAAaTAGAATTTGgATAgATGTATTAcAGAATTAATtAAtAAATATAATAaTAAAATTCatAGAACAATAGgAGTTTCACcAACAGAAGCAAGTgagAAtCCTGATCtAATCAAAGAAATTACCCATgAatAacAATtATGCtAATGAagaTTTAcAAGAAAAaCAAAAaTTtAAtATTGgtGATCGaGTTcgAATATTtAAATGgAAAAatAAaTTTgAAAaaGgTTcAaCACATAAATGgTCTAAAGAAaTTTTTaTCATTTCagAAAtACATGCTGGCACAAAACCAaTgaCTTAttgAATTAAaGATTTAGATggTGaggAAATTCTAGGaagaTTTTAtCAAAAcGAACTCCAAAaaacTATTTTTtAATAAaTAATTTCTaTTAAAATGgTtgACCAAATC
>AAA.454ESTABI.1716
AATATTAGAAaCTTTCaTAAGAaTTCAaTTCCtCATAATGGGTGCTCGCTGGAAACGCTtAGAACCACACTACTTGAATACAGGATGaTAAAAaTAAATATTTTTAATTTTAAAAATATGGTAATTCGAGTAAAATATTTTTGTGAaTATTGTAATAAATATCGTTCAAAaGCTCACAAAGCTAAACATGAAAAACCTAAAATCcACCAAAAaatGTCTCACGCTtCACACTTCtGGGGgAGATTTACAAACTGTAAGTTCTAAACTTCCAGAATTtCCAtgAGAACATCATCTTCcAAAATAtAATTATTtGGGtCaattgggCTCAAGTTGTTTTAAAAAAGACATGCTAGTGTTTGCTAAATtcATTaTAAAATAATTAAACtAAAAATGGaTTTaaaaatttGTAATAAAtGTAatATTGAAAAATCAATtGAATCTTTTAAAATtATTAAgGgAAAaGgAAAATCcTATTTtCgtggTATGTGTAAAGAaTGTGAAaGTATATATCATAAGTTAAatGAaCAAAAaTataaattgaaacgattattaggaataagaaatttgaaaactactttaccaataaaagtatgtacaaaatgtaatatagaaaaaCCtAcAAgTGAaTTtAGAgTAGATGAAAGAGGgATTATTaTGTAAATAATtCACCGTGTAAAAaGTAgTAAaCTAAAaTAtGCaCaaaataataaggacaaaaattaatagAAAGTTAaTAAAAACGATAtAATGAAAaTCCcAAAGTTAAATtgaTTtGATTCAAtATCTAAATGATATTCAAAATCCAAAATTTTCTGAAAGATTTTCAAGAGCAATAGGAAAATAGCAATGAAAAcAAAGAtAATTTtAGGTGGAaCGCAAGCGACTGTCTTCGGAGAAATACCAACAAACTCAGACAATCAAAATACTACTCTAGCGAATGAGTTACACCAGCGAGAAGCTTTTGCAaCAGGGTTATACAAAGAATATAGAAAACcTAAAAAATATTTAAAAaTAAAAGTTTTTAAtAAAGATGATATTTGGTCAGCAGATTTAaTTGAAaCCGTAAATCCtAAAAaTtATAAAAaTTATAGATATATTCTAACAaTTATTGATTTATATACTCGATATGCTTGGGTTcTACCATTAAAAaCcAAAaCAGcAAaTTCAaTTAAAGAAGgATTCGAGTTTTtATTtgaGAAaCCCcAGATAGAATTCCtAAAAAaTTATATGTTgaTAATGGTaGAGTTTTAtAATAAAataTTTGAAGAATTtAGACAAGAAAAtgATATTGAAATTTATTCAAcTTTtAATTCACCTGAtgaTAGATcAAATTAtGgTTCAcATAaTCCTATAaTTGAAaGATTTAaTAGAacaTTGAAAAATTGgAtgtataaaaaaTtTACAgAACAAGGAAaTAGAATTTGgATAgATGTATTAcAGAATTAATtAAtAAATATAATAaTAAAATTCatAGAACAATAGgAGTTTCACcAACAGAAGCAAGTgagAAtCCTGATCtAATCAAAGAAATTACCCATgAatAacAATtATGCtAATGAagaTTTAcAAGAAAAaCAAAAaTTtAAtATTGgtGATCGaGTTcgAATATTtAAATGgAAAAatAAaTTTgAAAaaGgTTcAaCACATAAATGgTCTAAAGAAaTTTTTaTCATTTCagAAAtaataaTacAAAACCAatAaCTTatGGAATTAAAGATtcAACcGgTgAaGAAATTCTAGGTAAaTTctATCAAAaTgAAaCTtcagaaaactatttctATTAAAAATGgTtgATGAAaTTATTgAtACAGAGAcgTt
>AAA.454ESTABI.1717
AATATTAGAAaCTTTCaTAAGAaTTCAaTTCCtCATAATGGGTGCTCGCTGGAAACGCTtAGAACCACACTACTTGAATACAGGATGaTAAAAaTAAATATTTTTAATTTTAAAAATATGGTAATTCGAGTAAAATATTTTTGTGAaTATTGTAATAAATATCGTTCAAAaGCTCACAAAGCTAAACATGAAAAACCTAAAATCcACCAAAAaatGTCTCACGCTtCACACTTCtGGGGgAGATTTACAAACTGTAAGTTCTAAACTTCCAGAATTtCCAtgAGAACATCATCTTCcAAAATAtAATTATTtGGGtCaattgggCTCAAGTTGTTTTAAAAAAGACATGCTAGTGTTTGCTAAATtcATTaTAAAATAATTAAACtAAAAATGGaTTTaaaaatttGTAATAAAtGTAatATTGAAAAATCAATtGAATCTTTTAAAATtATTAAgGgAAAaGgAAAATCcTATTTtCgtggTATGTGTAAAGAaTGTGAAaGTATATATCATAAGTTAAatGAaCAAAAaTataaattgaaacgattattaggaataagaaatttgaaaactactttaccaataaaagtatgtacaaaatgtaatatagaaaaaCCtAcAAgTGAaTTtAGAgTAGATGAAAGAGGgATTATTaTGTAAATAATtCACCGTGTAAAAaGTAgTAAaCTAAAaTAtGCaCaaaataataaggacaaaaattaatagAAAGTTAaTAAAAACGATAtAATGAAAaTCCcAAAGTTAAATtgaTTtGATTCAAtATCTAAATGATATTCAAAATCCAAAATTTTCTGAAAGATTTTCAAGAGCAATAGGAAAATAGCAATGAAAAcAAAGAtAATTTtAGGTGGAaCGCAAGCGACTGTCTTCGGAGAAATACCAACAAACTCAGACAATCAAAATACTACTCTAGCGAATGAGTTACACCAGCGAGAAGCTTTTGCAaCAGGGTTATACAAAGAATATAGAAAACcTAAAAAATATTTAAAAaTAAAAGTTTTTAAtAAAGATGATATTTGGTCAGCAGATTTAaTTGAAaCCGTAAATCCtAAAAaTtATAAAAaTTATAGATATATTCTAACAaTTATTGATTTATATACTCGATATGCTTGGGTTcTACCATTAAAAaCcAAAaCAGcAAaTTCAaTTAAAGAAGgATTCGAGTTTTtATTtgaGAAaCCCcAGATAGAATTCCtAAAAAaTTATATGTTgaTAATGGTaGAGTTTTAtAATAAAataTTTGAAGAATTtAGACAAGAAAAtgATATTGAAATTTATTCAAcTTTtAATTCACCTGAtgaTAGATcAAATTAtGgTTCAcATAaTCCTATAaTTGAAaGATTTAaTAGAacaTTGAAAAATTGgAtgtataaaaaaTtTACAgAACAAGGAAaTAGAATTTGgATAgATGTATTAcAGAATTAATtAAtAAATATAATAaTAAAATTCatAGAACAATAGgAGTTTCACcAACAGAAGCAAGTgagAAtCCTGATCtAATCAAAGAAATTACCCATgAatAacAATtATGCtAATGAagaTTTAcAAGAAAAaCAAAAaTTtAAtATTGgtGATCGaGTTcgAATATTtAAATGgAAAAatAAaTTTgAAAaaGgTTcAaCACATAAATGgTCTAAAGAAaTTTTTaTCATTTCagAAAtACATGCTGGCACAAAACCAaTgaCTTAttgAATTAAaGATTTAGATggTGaggAAATTCTAGGaagaTTTTAtCAAAAcGAACTCCAAAaaacTATTTTTtAATAAaTAATTTCTaTTAAAATGgTtgACCAAATC
>AAA.454ESTABI.1737
AGATATGTctCTGCGgAATTtGtcGATCATCCTtCTaTGTGAGTCCACtgAacGAATAATtCTTATATtCTTAtCTTtATTAATTtAAATTATGCATAaCAAATGTtAAaTtAaCCTTATGTtCCTAAAaCAAaTGTTCCTCaGGgTAAAAaTATaCTaTTTGGACGAGGGAAGGGATGGGTATACACAtttaatctGACTTACacggcccagggAAAGCATCTACAACAGTGCTCATAGacGTGACACCagccAaCGcaCTATGCCcACTGctGGGgACACTCTGGgTCcTCtcAAtCCcaCAATgTTtCAcaGAgTCAACATgTTATCAAAAGAATCTTATTAATATAATTGTCAATCTCAGAAAGCTTTGGATCCAAAAATTCGTACCGACTAATAaTGAATTAATAATAATGTTtACAATAACaGTaaCaGaTGTaaTaaTTAaaaTTTaGACTACATTTAATAATAATAATGATAT
>AAA.454ESTABI.1755
ATAATCCAAACAATAAAACCGATGATTCTACTGAGGAATTTGAAAGAATACGTAATTCTTCAAACAATAGAAGTGATGAtCcGAAATATTATGATGATCTTGATGACTTCTATTCTGAAAACGATCCAGCCCGGCCAACCGGAACGTTAGAGCTCAGAATTCCAAATATCAGCAAATACAAAGAtgTGgATTTCCGCCAGGAAACTAaGGTAATTtATTTTTttATTaTAAAaTTTtGCTATGTGAaTAATCTTTGGTATGTGAAaTTTTTtGAATTTtAATtaGGTCTATGTGgTGATtATTtAGTTTCTATTACGTTATATCAAAAATTATGCCATAATTAATTTATAATATTCTAAAaCTATAATTATCCGATATAAgAGTTTTtGGAGATTTTTTtCATACATATTTAACATCaTtAAAATTCGgTTATAaTTATGgCGAaTCaTtAaT
>AAA.454ESTABI.1789
aGTGATTTaCAaTTTATTGAaTTATAATCAAATATCTTAAatATAcATACTGCTTATACTTAATtGTATATACTGCTAAGATATtCATTAACAtAACTTCTTTTCTATCAGTATTTGCATCAATTGTGTGATGCTTTGAGTTACTGTCACCAGAAAGGTGTGATCCATCGAGATATTAAACCAGAAAATCTTCTCATTAGTCTCGATATGgAATTGAAACTGGCAGATTTCGGCTGGTCTATTCACACAAATTTAATGAAGTACGACATCATTTGACAGTTGCAATCATTtATTTTCATATAAGGAGAAAAACTTTGTGTGGAACTTTAGATTATTTGCCACCCGAAATGGTAAATTCCAAAGAgTATGATGAGAAAATCGACCATTGGATGACTGGAATTTTGCTTTATGAAATGTTGCACGGTTTCCCGCCTTTTGAAAaGGCAAAGAAACAAGAAACTTATGCTGCTATCcGAGCCAATTCCATTGAATTTAGAAGCGATATTGTTTTAGAAGCCAGAGATTTAATTACAAGGGTTTGAATGGTaGTTTTGATTGCagTTAAATTgAaTGATCATGTTTCAGATCCTAAAATTAAAATCAGTTGAACGTCTAACATTTGTAGCGATTCAAAATCATCCTTGGATGTTAAGGAATGTTTCGAAAGTAGAATTGAAAAAGATGCGCCCTGATCAGAAaTAAAAATTacTTTGTGTTTCTATTTAAAATAAAATAATGTTGATATAAAaTTGAcTAGTGCTTTtCATTtAtACATAAAaTtAAataTtagcgacACTCATTcAGAAATTaTAAacgAAAgTTTTagTAgTACcGtAAAACTA
>AAA.454ESTABI.1816
AAaTTTAATGtGccTTTTtCActGTTTTtCAGCTCTAAAaCAACAACAaTGCACtACTTtCATTATTTtGtCaGATAATGTTGAACTTcGAAGCGTTTTAAAGTTtCtaCATATGtaGAAAaCCAGTaGCCAAGAAaTTaTtACATAaCTGTAGGAAaTTTACAaGCGAAcGCCCCTATAaGGCAACCATTtACAACAGGATTTGTCaTTTtAAAAaTGTTTTtAaCTGTtGAAGGTTATAAGAACGTGTTTTGTTTGAGAAAATGGCAATGATAAACTTATGGCAACGGGTATTTATCAAATCTTTAACACCCACTAAAGAGTATACTTTGGAACTGCTTTTCCTATAAAGGTACCGAATCTCTTGTGCTGGTCAAAGGTATTAGGAACTCTCAAAAATATAAGTATTtGCTAGCACAAAATCTAAAAACTGAACTAAGATAAGTTGATGTCAATGTATATTAGACcAGTGTTTCTCAaCCAAAAACTtGCCgCGGACCACTAATACTAaTTGTTGGTtATATTTTGCAGGAATACAAAATATTTAATGTACTATtAAATACATATATTTCaGTtGTAAAAATTCAcaCAAAaTTTaCAAAAAaTAAACAATATATTTACAcAAAAAAaTgtgCATAAAagAaTAACAaTAAATATTGCAAAAAaCATAATAAtATtATAATAAaGAAgTACAacACAAAAGTAAtCTTAAAATTATaCAAAacTACTGCATTtcTAaTAAATCACaGAAAaTAgaCAaTAtaTAAATAATTTtCaTTTtAAAAAatATAGAGAATAAAAAAaTAGAAAAAAaTtCcATAGTTGtATAAaCAtAATATACTTTTCAtAAaGTTTAACTAGAAAAATATAAAAGTCAACCACTAAATTAATAtAGGACAATtCATTCATGTTCCAAAGAATCCAGAGAGAGAAATGCACATTctGTAATTTTACGTTtATAGTTTTGTTGTAATATTTCAtAtgATTTATTTtaTgaGGGgTAaaCAGTTTAACAATATTCTGgcATTATTTTCCTCCTATTcAACTCACGTTGcgAaCCGGTAATTTATGGTTCGCGGACCGGTGCTGgTTaaCGGACCAcTACTTTGAgAACCACTGCAATATTGCATAGTAATAATTTTGAAGCCTGAGTGAATTTATGTTTTTAAAATTtCATTtAtATCAAGGATGGCGAATCCTTTTTttACTGtGTGCTAATAAAAaTTaTATATCGAAAAATGATATATACTATATATAGAaTGTAAATTTGCGTgCCATATGTTCACCATCaGtGgTTTATATAtATTGcAAaTAAAAAAAAAATTtctgTTTAGGtAcATTACTTACGAAcACTTTAGtATAGAATAAATCaTA
>AAA.454ESTABI.1817
AAaTTTAATGtGccTTTTtCActGTTTTtCAGCTCTAAAaCAACAACAaTGCACtACTTtCATTATTTtGtCaGATAATGTTGAACTTcGAAGCGTTTTAAAGTTtCtaCATATGtaGAAAaCCAGTaGCCAAGAAaTTaTtACATAaCTGTAGGAAaTTTACAaGCGAAcGCCCCTATAaGGCAACCATTtACAACAGGATTTGTCaTTTtAAAAaTGTTTTtAaCTGTtGAAGGTTATAAGAACGTGTTTTGTTTGAGAAAATGGCAATGATAAACTTATGGCAACGGGTATTTATCAAATCTTTAACACCCACTAAAGAGTATACTTTGGAACTGCTTTTCCTATAAAGGTACCGAATCTCTTGTGCTGGTCAAAGGTATTAGGAACTCTCAAAAATATAAGTATTtGCTAGCACAAAATCTAAAAACTGAACTAAGATAAGTTGATGTCAATGTATATTAGACcAGTGTTTCTCAaCCAAAAACTtGCCgCGGACCACTAATACTAaTTGTTGGTtATATTTTGCAGGAATACAAAATATTTAATGTACTATtAAATACATATATTTCaGTtGTAAAAATTCAcaCAAAaTTTaCAAAAAaTAAACAATATATTTACAcAAAAAAaTgtgCATAAAagAaTAACAaTAAATATTGCAAAAAaCATAATAAtATtATAATAAaGAAgTACAacACAAAAGTAAtCTTAAAATTATaCAAAacTACTGCATTtcTAaTAAATCACaGAAAaTAgaCAaTAtaTAAATAATTTtCaTTTtAAAAAatATAGAGAATAAAAAAaTAGAAAAAAaTtCcATAGTTGtATAAaCAtAATATACTTTTCAtAAaGTTTAACTAGAAAAATATAAAAGTCAACCACTAAATTAATAtAGGACAATtCATTCATGTTCCAAAGAATCCAGAGAGAGAAATGCACATTctGTAATTTTACGTTtATAGTTTTGTTGTAATATTTCAtAtgATTTATTTtaTgaGGGgTAaaCAGTTTAACAATATTCTGgcATTATTTTCCTCCTATTcAACTCACGTTGcgAaCCGGTAATTTATGGTTCGCGGACCGGTGCTGgTTaaCGGACCAcTACTTTGAgAACCACTGTCTAGACCATCCTTCAAaTGTTATTTTTTCATCGTTCGATataGTTTCAACTATGGATTACCTCATCTTgaGTTCTAGaTAAAGTCCTTAAATCTGAAtATTTtACCtttAAgtg
>AAA.454ESTABI.1818
attggagaaacTgCCCcTCATCTCTGCACTCGAGTTTTTtGAGAATTGTCgACTGAATGGGTTGACTCACATTAGTGACTATTTTGTTTAAATAACCTAAaTtAtAttCAGTTTTtCCTATTCTACATGATAATGAGAGGAATACTaTCGAAATATATCAGTTACTAAagCCaTaCAGATATATCAGATAGATCAGTgtttctCAACCAAAAACGTGCCGcGGACCAGTAAacAATTtAAaTTTTtACcGCGgACCACTAaTACTAATTGTTGGTtATATTTTGCaGGAATACAAAATATTTAAtGTActATTAAATACATATATTTCAGTTGTAAAAATTCACaCAAAgTTTaCAAAAAaTAAACAATATATTTACAcAAAAAAaTgtgCATAAAagAaTAACAaTAAATATTGCAAAAAaCATAATAAtATtATAATAAaGAAgTACAacACAAAAGTAAtCTTAAAATTATaCAAAacTACTGCATTtcTAaTAAATCACaGAAAaTAgaCAaTAtaTAAATAATTTtCaTTTtAAAAAatATAGAGAATAAAAAAaTAGAAAAAAaTtCcATAGTTGtATAAaCAtAATATACTTTTCAtAAaGTTTAACTAGAAAAATATAAAAGTCAACCACTAAATTAATAtAGGACAATtCATTCATGTTCCAAAGAATCCAGAGAGAGAAATGCACATTctGTAATTTTACGTTtATAGTTTTGTTGTAATATTTCAtAtgATTTATTTtaTgaGGGgTAaaCAGTTTAACAATATTCTGgcATTATTTTCCTCCTATTcAACTCACGTTGcgAaCCGGTAATTTATGGTTCGCGGACCGGTGCTGgTTaaCGGACCAcTACTTTGAgAACCACTGTCTAGACCATCCTTCAAaTGTTATTTTTTCATCGTTCGATataGTTTCAACTATGGATTACCTCATCTTgaGTTCTAGaTAAAGTCCTTAAATCTGAAtATTTtACCtttAAgtg
>AAA.454ESTABI.1819
attggagaaacTgCCCcTCATCTCTGCACTCGAGTTTTTtGAGAATTGTCgACTGAATGGGTTGACTCACATTAGTGACTATTTTGTTTAAATAACCTAAaTtAtAttCAGTTTTtCCTATTCTACATGATAATGAGAGGAATACTaTCGAAATATATCAGTTACTAAagCCaTaCAGATATATCAGATAGATCAGTgtttctCAACCAAAAACGTGCCGcGGACCAGTAAacAATTtAAaTTTTtACcGCGgACCACTAaTACTAATTGTTGGTtATATTTTGCaGGAATACAAAATATTTAAtGTActATTAAATACATATATTTCAGTTGTAAAAATTCACaCAAAgTTTaCAAAAAaTAAACAATATATTTACAcAAAAAAaTgtgCATAAAagAaTAACAaTAAATATTGCAAAAAaCATAATAAtATtATAATAAaGAAgTACAacACAAAAGTAAtCTTAAAATTATaCAAAacTACTGCATTtcTAaTAAATCACaGAAAaTAgaCAaTAtaTAAATAATTTtCaTTTtAAAAAatATAGAGAATAAAAAAaTAGAAAAAAaTtCcATAGTTGtATAAaCAtAATATACTTTTCAtAAaGTTTAACTAGAAAAATATAAAAGTCAACCACTAAATTAATAtAGGACAATtCATTCATGTTCCAAAGAATCCAGAGAGAGAAATGCACATTctGTAATTTTACGTTtATAGTTTTGTTGTAATATTTCAtAtgATTTATTTtaTgaGGGgTAaaCAGTTTAACAATATTCTGgcATTATTTTCCTCCTATTcAACTCACGTTGcgAaCCGGTAATTTATGGTTCGCGGACCGGTGCTGgTTaaCGGACCAcTACTTTGAgAACCACTGCAATATTGCATAGTAATAATTTTGAAGCCTGAGTGAATTTATGTTTTTAAAATTtCATTtAtATCAAGGATGGCGAATCCTTTTTttACTGtGTGCTAATAAAAaTTaTATATCGAAAAATGATATATACTATATATAGAaTGTAAATTTGCGTgCCATATGTTCACCATCaGtGgTTTATATAtATTGcAAaTAAAAAAAAAATTtctgTTTAGGtAcATTACTTACGAAcACTTTAGtATAGAATAAATCaTA
>AAA.454ESTABI.1820
CAAACCTAATTTATCAAATAAAATATGATTCTCAAGTGGGGTATTTGTTGTGCCGGTTTGATTTCTCAGGATTTCACAAGTGCGTTTCATGAATTCCCGAATACTGAAAATAAAATTACTGCTGTAGCTGCTCGAAGCAAAGAAAGAGCTAAAAATTTTGCACTACAATTTAACATAGAAAATTATTTTGATTGCTATGAAAAGTTGGCGGAATTTGATGATGTTGATATAATTTATGTTGGATCTATCCACCCGGAACATTGTAAGTTAACGAAaCTCTTTCTTAATCACGGAAAACATGTTCtGgTAGAGAAGCCAATGGCAATGAATGCTACAGAGACTAAAGAACTTATAGATTTAGCTAGGGAAAAGAAATTATTTTtAATGGAGGGAATTTGGAGCTTGTTCTTCCCATTATATATtAAAATACAACAAATAGTTTTAAATAAAGAGATCGGAGACCTTAAACATGCGAATGCCAATTTTCAAGtAAATtGtggaaatgTAGATAGACTAATAAAAAAGGAATTAGGCGGAGGTGGGTTACTGGATATAGGAATTTATGTGCTACAATTTGCGCTATGGGTATTTCaTGGGCGAGAACTTGTCAATGCTACCAGTAATATAAAATGGAATGAAGGTAAGATTTATTTAACAAAAAATtAGTTAGGCCATATTGAACATTTTCGACATTTATTTtCTTTTTATTTTCAaCTTTGCcTTTTTTAAAGGtGTAAAAGTGCtAAATATTTATTTtCaTTTTTTTtATTtAAGtATTTCAAAAAGgaTAAAagaTAAATGaTTTTaCtCATTGGGGTTTAtAGTTATTTtGTtCAAAAATTaTTTTAtATTGAaTtaTTTTTTCTTttAttATATAAGGAaTTTTGCTTTtAT
>AAA.454ESTABI.1832
aTAaTTtttATTATTATATAAAaTAAaTTTtCAacAAAGTAtGGgATGCAGAggatATAAAATTATTTCAATATTGAaTAGAAAAaaTGAATATATGTGTATGTATAtAATTTAAtcAAAAAtaTTTtGTtCATgTgAGGCTTGTAcAtGGTTTtCAATAGTTTTtCGAAGGTTTacTAAGATGATCcAtagTATGTAATGAaTAGAAAAAGTtGgtGTGtGCAATGAACAAATGTAaaGATAAAATCGATATTTttAaGacAaTATaTTTGAATAAAtAtgATATtcATgTTtaTGgCTcAAaTAcgtgTGTgTAAAaTCagCGAtACGgAaCATAGAAAaGgTTtAATGAcAaTaTGTGTTaTTTATGATACACgTgTGTTtcaTGGTTgAAaTATgtGTGTGTATAAAACTtAAgTAAAGATTTTTCGAGcgTGTGAGgtaTCaTTTtaaagggTTTTCAATgtagTTTTCgAAGgTTTgCGATTGTGGTCCATGGCAAGGGATAGATAAAGTGtaggTGTGTGTATAAaGTT
>AAA.454ESTABI.1885
GTAATAaTAATAATAATAATAgTAaTAaTAGTAaTTTATtAGTATAaTAaTAaTAaTagTAATAaTAaTAATaTAATAATAATagTAATAATACtATTTtATATAGATGATATGTGTAAAATCATAAAaCTCAACGGGTtAATTtACATAgAGTCACGCACTTAACATGCAATTATCATGCACTTAACATGCATGATTCTGATtGGTTAATCAGTATCtgTCAAGGgTATAAAAGtgCGTCACcACCTTATaaaaaTCATAAATCAAAtATGACCAAGAAAATAAGCGTcAAaCCAGTTCAGATGTTCCACAATTATAAAATGTATTTTTtAAAGGagCCTAtCAATATGCAATTGGCAAATCCagTCAAACTCAaTaagaCTCAATTTCAATCTCTtGCTGGgactCTCTCAATGTtAGATATCAAGGATATtGATAatacGTtCAAAAAGATCAATtcgAaTTtAAAaTGcAATgAAAATGCaTtCTTCACcaGTCAATATACCaGATATTATGATGCaTTTaCAGAAATaGgTTtCAAAGAACAGGAAAACTGGTATtTAACAATAaCAATacAAGgatATAAagcGATCAAAatgATGTGCTTTCTCCAATcTGgAAAaTTGTtaCTgCTAGACTTtCACAaTtATTTTaatgtgTTtAGTGTTtAaTAAATGtaTTAaTGTTttCTTtGTTATTCTATAAaCAAaaTTATAAgtAGTTTTAAaaTAGTTTTAAAAaTGAtGTCTGAAAAGgTAAaaTATAAAaTAATTAaTTAATTTtcGTTTagaaTATTTattAAaCcTTTtGTTTGATAAACtcgAAGAAaTAaCCGGTGTAAAAaTTaGAGATATGTTGACTCtAGTtGAAGCATtGagtAAAGAagATTCATgTTGTGATTCAGAATgTCAGAGTGATGgTGAAGAAATTGTTAATGATACTGAAATTTTtAATGATGAAGAAACTTAAtATTTTAGTTGAGCCTATTGAATTTAAGATTTgTGTTGACCATGTTATAGAAAACATTATGATAGAaTATtgtGgTGATGAaGAAtATacATGTAaTAACCAATAAaTCTTTaCAAATGTaGTTTTTtATtAAtAACAAAGAAATaTGTaTTAAAGTTtCtGatAAACTTTTttACatATATATA
>AAA.454ESTABI.1886
AAATTTAGATGTATGTAAAaTCATATACAAAcTCAATGTAtGGGgTTtCAGTTTtGTGTAtGTATGCaTTCACGcACTTATCATGCACTTATCATGCACTGTCTTtGTTaTAaTTAaTAATAGAAATATGCATTATTCTGATTGATTAATCAGTAGCTGTCAaGGGTaTTAAAGCTCGTCACCACCTTATGAAGATCATAAATCAAACATGACCAaGAAAATAAGTGTACAACCagTTCAGATGTTCCACAATTATAAAATGTATTTTTtAAAGGagCCTAtCAATATGCAATTGGCAAATCCagTCAAACTCAaTaagaCTCAATTTCAATCTCTtGCTGGgactCTCTCAATGTtAGATATCAAGGATATtGATAatacGTtCAAAAAGATCAATtcgAaTTtAAAaTGcAATgAAAATGCaTtCTTCACcaGTCAATATACCaGATATTATGATGCaTTTaCAGAAATaGgTTtCAAAGAACAGGAAAACTGGTATtTAACAATAaCAATacAAGgatATAAagcGATCAAAatgATGTGCTTTCTCCAATcTGgAAAaTTGTtaCTgCTAGACTTtCACAaTtATTTTaatgtgTTtAGTGTTtAaTAAATGtaTTAaTGTTttCTTtGTTATTCTATAAaCAAaaTTATAAgtAGTTTTAAaaTAGTTTTAAAAaTGAtGTCTGAAAAGgTAAaaTATAAAaTAATTAaTTAATTTtcGTTTagaaTATTTattAAaCcTTTtGTTTGATAAACtcgAAGAAaTAaCCGGTGTAAAAaTTaGAGATATGTTGACTCtAGTtGAAGCATtGagtAAAGAagATTCATgTTGTGATTCAGAATgTCAGAGTGATGgTGAAGAAATTGTTAATGATACTGAAATTTTtAATGATGAAGAAACTTAAtATTTTAGTTGAGCCTATTGAATTTAAGATTTgTGTTGACCATGTTATAGAAAACATTATGATAGAaTATtgtGgTGATGAaGAAtATacATGTAaTAACCAATAAaTCTTTaCAAATGTaGTTTTTtATtAAtAACAAAGAAATaTGTaTTAAAGTTtCtGatAAACTTTTttACatATATATA
>AAA.454ESTABI.1887
ATTTAAACAGATTTCGTTTGGTTTCTTTACAACATATTCTATAAACAAAATTGTAAATAGTTTTAAAATTGTTTAAAAaTGATGTCTGAAAGAGGTAAAATATAAAATATAAAaTAATTAaTTAATTTtcGTTTagaaTATTTattAAaCcTTTtGTTTGATAAACtcgAAGAAaTAaCCGGTGTAAAAaTTaGAGATATGTTGACTCtAGTtGAAGCATtGagtAAAGAagATTCATgTTGTGATTCAGAATgTCAGAGTGATGgTGAAGAAATTGTTAATGATACTGAAATTTTtAATGATGAAGAAACTTAAtATTTTAGTTGAGCCTATTGAATTTAAGATTTgTGTTGACCATGTTATAGAAAACATTATGATAGAaTATtgtGgTGATGAaGAAtATacATGTAaTAACCAATAAaTCTTTaCAAATGTaGTTTTTtATtAAtAACAAAGAAATaTGTaTTAAAGTTtCtGatAAACTTTTttACatATATATA
>AAA.454ESTABI.1919
AGTGATGGTAAACAATAACAAGGCTTCTGATCATTCTAATAAAATTGTTGCTAGCACCAAATTAACCGATGAAATTAAAGATTTGCAACTGAGTTTTCaCAaGCAAATTTCATTAAAAtGTCGGATtGATCAATATTTCTCTCAACATTCCGACAAGACTCGAATAATTTCTTCGAaGAAATCTCTGtCagATTTAGGCGAATCCAAATTGACAaCTGCCgAaGCGATTCgATTAATGGCGAAATTGCCGCGCGCGGCTtGCACGGAGCAGATTtCTCTACTGCGAGAATTGCATTGTGATTCCGGGTTTCGATGGTGCCGTCAATTTGTGCCAGgtATTCAATGACGTGATCGACTCgcTGGGAATGGCCGCGCCGACCCAGGGCAAaTCGCcGTTGTCATTagCAaCCGCCATTCGGGACTCCCTCAGCTGCAaaTCCCGCCACAATTATCGATTATATTtCGTTATCAGCAACATCGAGCGGCTGGCGATTCACTCGtCACTCGACTCGCTtGTTATtCTCGCTAAATGTCCGAATGTTtCCATTTTtGCTACTGTCGATCaCAGATTCGCCGAGCGCTtATTGAGCAAGTTTGAAaTATTTtGGGTATTTtGCGATTGGACAACGCTACTGCCgTATTGTCAGGAgACGAGCGACAGCAGCTCGCGTTTTATaTCGCAGAATAACTCAGTTGgTttGgAATCCTtgAAATCTGTAAGcgCCAGCCTTCATAATAAtGCCAAGCAAGTTTTCCTGCTTTTGGcAAaGTTGCAATTAGAAAATacAAATCAAAATActgAAGGAATGttAattgAtAATTTgcTCTGTCTCagTAAGGATTCATTACtcGTTacGAatGAAATTGGGCTGAGGAaTCTTCTCaCGGAGTTTAAAGATCATAAATTGATCCAGATAAAAATGATAGgTGACGGCTcGTGTTATGTGAAAATaTTGCTtGATcAGCATTtGATAGAGAAATtCGTCAACGATTTTGACGAGttttAAATATAACTTtGaa
>AAA.454ESTABI.1920
ATTTTCATATAGGTCAAATCGTAAAGTaTTTCCATGACAACcAAATCATCTTAAATATCTAATAAGCGCTTCACGCGTAATTTGCATCGATAACaTGTTTTCCTTtCcAGTATTGAGCAAGTTTGAAaTATTTtGGGTATTTtGCGATTGGACAACGCTACTGCCgTATTGTCAGGAgACGAGCGACAGCAGCTCGCGTTTTATaTCGCAGAATAACTCAGTTGgTttGgAATCCTtgAAATCTGTAAGcgCCAGCCTTCATAATAAtGCCAAGCAAGTTTTCCTGCTTTTGGcAAaGTTGCAATTAGAAAATacAAATCAAAATActgAAGGAATGttAattgAtAATTTgcTCTGTCTCagTAAGGATTCATTACtcGTTacGAatGAAATTGGGCTGAGGAaTCTTCTCaCGGAGTTTAAAGATCATAAATTGATCCAGATAAAAATGATAGgTGACGGCTcGTGTTATGTGAAAATaTTGCTtGATcAGCATTtGATAGAGAAATtCGTCAACGATTTTGACGAGttttAAATATAACTTtGaa
>AAA.454ESTABI.1995
GAAAATTATGTATCGATTATAATTACTATCTGgCACATCAACTCCACCCAGTGGTTtgCAGATTAATTGAACCtaTTGaTATGATAGATGCATCAACGGTGGCAGAGCATTTAAGCCTTGATCCATCAAAGTACCACcACGCTAACCAACATAaTGAGgCAGAgAaTATCTTTGCTAAACAAGAATCCACCGATGAAGCAAACCGATTTATTGATTGCAAACCTCTTCCTATTTACTGCCGAAaGTGCCAACATAAAACGAGCATCGATTTTAAAATGGAACTAGAGAAGCCGTGGCTATGTGGCAATTGCAGTGGCGAGCTGTTATATTCACACGCTGATGCAGTTAATGTCAATAAGAAACTCAAGGAAATCATAGATtgAaTAATTCACATATATTACTCGTACATTTCCACGTGTCAATGCGGATATATCGgTCGGGGAATGGTgAATATATGCAATGAGGAAGCTAGGAAGTTATTAATGACAACCgaTCAATTTGCTtGTCCAAGATGTGAAAGcGGGATTATGAAGCCTCtaCTCAGTAGTTcTTtacTTAATCGACAACTCGGTTATTATCGATTCTTACTTaCTGgcAAAGAAAaCCTATcGtaCAAaCAGAAAgAaTTATTACAAATGTGCAGCAAaTATGTGgAGCGAGtCccGGAACGTTCCGaTTACATGAaTGtGGATTtCAAAaGTTtAaTGgCgAaaTTCTCaCGACaGATTAAAaTTGTTtAaTTtCCaaTAGgaTTTtAtgTTTaTAAatAAATtG
>AAA.454ESTABI.1997
TTTgTTtAtATAaTcAgaTTTttATGAAaTATAATTtGGATTTAATAGTCTTAGTAATTTATTTTGATGACTGAAGAaTTAAAtGTTATAGCTTCTAaCATGGCGACCACGCcaGgACTAAGATTGAACCCCGAAAAaTGTCAAATATTTAGAAAAGAAGTGAAGTTTCTGGGACACATAATAAATAAAGACGGCATACAAACAGATAATACTAAAaTAGAAGCAATACAATCATTTCAAAAACCAAAaTGTGTGAAGAATCTGAGgAGCTTTCTGGGTATCTGTAACTATtaTCGACGGTTCATAAAAGaCTATGCAAAGAAGGCAAGaGCActagAAagtATATGCGGAAAAaaCAATGAGAAAaTAAgaTGgACAGAGAtGTGTGAAAAGG
>AAA.454ESTABI.2018
AATCATTTAAAGATATTTAAATGAACAAAGCAAAGTGtGATAAGACCAGTTTTACATGGGGATTCATTGGAGCATTTAGTTCATCAGCGATTCAATTTTTTGTTACAAATCAATTAAGCCTATCTTTATTAAGAACGATGATAATATCTTTTCCAATATGTGGAATCATGGGATTGTAAATAATATTTTGTTGTAAAGTTtAATTTtATTAATTAGAATTTATTGTGAATTTACTCAGAGTATTGTCCCATTTAAAGAATTTGATAATCAATTAAATGAATACAGGAGAACCGCAATTTTGGAAGATGCCGATGATTAATGTCATCTAAGCTTGTTTAATGCAAACTTTGTTGACATTCTTTCAATCATTTTTAATATTAATAATAAaTATGAAATCTTGTt
>AAA.454ESTABI.2028
taattatattttttatacatacacaaaataataattgggtttatgattattttttaaaacttaccaatataatttacaatttatgcttttttttcGGaTTtCAGGTTTtGTGTTtAAaTTAATTTAAGTTTTATtGGTAAAtCTTATgaaaaTACAtaCTCATTTACTCGAAATTttcTAGcaaaaatcTCAAAattttaaTTAAAAaTTTTtaccaCCtATTTTtCTTtCtAagAAATatctCAAAAATGTCTATAAATTAaTTTATtATAGGGgtagTTTTTtCAACTTCtGATGGCTaCATGTTAAAAGTTTaCATGTAAGTTATAGaCAAaTCACcAATAaTATAAAAaGAAAatcAatAAATTTataggATaTAAACACACCAACTCACCTtGAGGTTGCTTGTAAAATAGTCACTAATACAAaCCCTACACTATAGt
>AAA.454ESTABI.2069
TTATTTATCTATGGATGGgtCAAAaTATCATGCTTCGCAAAaGAAGCAAtCTCATCGcAtcttGGAATGTTATTATCTATTACAATTTTTTCGTTATCCTGTCAAAATGTACTCTTCAATTAATTGGATGCGCCTATATGGATTGGATGATAaGCAAAAGGTTCTGTTGGATGATTCCATTATTTGGCGTGCAATGCATCAATCCAATGTCTTGGGATAGAAATATGCTAGCTGTTAACCGAaTGCATGGAgATCCTtGCTCTTCAGTCAAAAGCGGATTACATTGGGATGTTACCtGTTTtCTTTTTATAATATTACAACGAAAGATATTTATGACTAAAAATTTTTGTCATGTTGTGCTAGATCTCAATGTCCAAAATAGATTTGCTTCTAGAGGAGCTTATTTGATTAATAGGAAAATGATGGCATCTATCCGGGAACAAAAATTGAAAGAAGAATGTGTTTTGGATAAAATTAAAATGAAAATTGAtAAAaTCATtCAACGCCAAGCTCAACACGGGAAACCAGAaTTGAATGAACACTATTtAGTTGTTCGATCCGGTGATAAATACCTTTTTGAGGGTGACTctGATGAAGATGATGAAGATGTAGAGGGAGATATTGATGAATCTTGTTCAAAAAAAaTGACagTTACATCTGAAGATACGTTTGATAAAAACACATCAAACAACCAAAaTAAAAAatgTTCAGTGGATTCTTTGgATTCACAAGgATTGTTTAATGCTGTtAaTGTTGTTAcaaGTCAttccAGaaatttACtaaagcccattaGTGaaaGTAGATGTTcaacAGAGTCATCGCGCAAgagtttggat
>AAA.454ESTABI.2070
TTATTTATCTATGGATGGgtCAAAaTATCATGCTTCGCAAAaGAAGCAAtCTCATCGcAtcttGGAATGTTATTATCTATTACAATTTTTTCGTTATCCTGTCAAAATGTACTCTTCAATTAATTGGATGCGCCTATATGGATTGGATGATAaGCAAAAGGTTCTGTTGGATGATTCCATTATTTGGCGTGCAATGCATCAATCCAATGTCTTGGGATAGAAATATGCTAGCTGTTAACCGAAGTAAAGTTGAAATTACGAAATaTTATATAATTATATATAAAATGCGTGTCTTAAATTTTTtCCTTAAAATTTGTGTCTTAAAGTCTTTCCTCACTATTATAAATTGACTTACATGTACTATTATTTTCcATgaTAAaaTaTAAAATAaTAGTTTaTAATACAtttcaatt
>AAA.454ESTABI.2090
TTTTAAAGTgATGTtGTACAAcATATTGTAAacAAATATTTGTTTTAATAAATATATCTAGTTATAAATTTATATCGTAATTATGAATAAATCTGACATAGCTGCTAAAATTAaaaGTATAATTTTCTAATAGTAAGTTTTaTTTTTAAATTtATAATTATAGAAAGCAATTGAGGATAAGTTATGTTCTTTGGGAGCATATGTCGATAAAGAACTACCTGAATATATTTTAGTTATGATAGCAAATAAAAAAaGTAAaGAATCAATGGgAAAAGATCTGCAGTTATTTTtGGGTTCTGAAACATCAaGTTTTATTGATTGGCTTCACGAACTTCTTGAAAAGTgTCAAAATAACCCTGAGGgTTTTTATTTTAtGAAATCTCTGAAaTTTTAAAaTGAAaTAtcTTTAGaTGCTTTTCATACAAAAaGTtGAAAAACCAACTAAAACTAAGTCGACAGAAT
>AAA.454ESTABI.2109
tattatttctttcaataccttgattatgtaattgcgggtcgcaattttaactggccccggagtgttttatGttGggcaaaaCTGATTAAGcctATATTtGTTTgaCCAGcaCGATaatgCctGTGtgTTTTTGAGCGgAAAATTtAAAaTtAtgTAaAAacGGAAATTTAAGgAAAAATAAAATAAATAAAAATTtcGAGTcATAAAAATGTAAAAATTtAAATTTAAATCAAAAAGAaTAAAAATTTtATtAATTTtGGAAtaTTcgAGAAaTtCCTTGTTTtACTGCATCAAAACACACACACAAaCAATCATGATATATAAGGCGGTGCTGGTTGAGCAAAAGCCGGTCATTTTTACAAGCAGTCATTTTTACTAATCAGTTATTGTTATCAATTTTCATTTTTACCAGACATTTTAAATCTTGTTCATTTTTACTtACCACTCATTTTTGTtATTGAAaCgAaGTAaTTTTTTTtATTTGGtATATGATTAtGGTTAATaTGAAaTAATTATTGATGATTTCTTTtATtATTATttATAaTTTtCAAGCTTTGAGGAAataTTCTTTtATAaTCGATGGATTCGACTTAaCTCCGTTATTGTTGAACCTCCATCATGAAGGAaTTtAatCTtAAAGCAcATtAAtCGAATTAcGACTTAcAAaTTaTAGTTcACCTGCAGTCAAGgAAGtAAAaTTAAaTtGTTta
>AAA.454ESTABI.2125
TtaTTATTATtATtaTtATTaTTATtaTTatCaTTCAaTGGTAaTTTAAAAaTAtATTTtCGCTtACaGTTAAaCTGTGTTAAaTGTtCCTTATGgTTTAAATAAAaGTCGgTATAATtCaTTTtATGGGtGgTTTTACacgTGGGgCAAaTAAAATAGGTGATGTGATTAtaGgtATGAGAATAATAATTCTCCATAATcgTATCACAATTtCCATCATGTTGTGgaGAaTtGCAAAAATTtGGgTAAaGGTTACCTGTTATAATAAAAGAAAAaTTTAAATATATAAGTATAAAATCATTAAAATAAaTCATTAAAAATCGTTAAAATAAATcAcTAAACATtAAATTAaTTTTACAcACAatgAATAAATGAaTTTGATTGGTTAaTTTTATTTTGAAAaTCTTATATAAGTAGTtAAAatAGTTTAAAaTCATAAAaTGAATAAAAgTAAatGgTTTTtcATATTATGTAATTATTCATTAATTGTTTTTtaTAGAAACcTCGgTTAGAAAAGAAGCTaTCAAGTTAATTcTTGAGGAAAATtCcgTAAATGcTATCAGTTTAAGCAGAAATTCaCcAGTAATGTATTTACAaTATTCAATGGAATATTTAAAATTTCCAATCATcTATTCATTTAGAGTAAGTATTTTcattAAAAgTAaTATTATtAatAAATTTtAaTAGGAACCAACAACATTGAAaCAAAGCCTATATAATAtgAAAGTTGGTGAAATTGgtGAAATTGATCgAAAAAATATAACAGAGTTATTaCgAGcatCAACAAAGATATTAGTTTTAATGAACAATTCACTTTTATGAATTGTGAAAAaGAATGTAATTATGAAAATAAAAaaGAAAATGAaCAttttGATTAAAA
>AAA.454ESTABI.2127
TtaTTATTATtATtaTtATTaTTATtaTTatCaTTCAaTGGTAaTTTAAAAaTAtATTTtCGCTtACaGTTAAaCTGTGTTAAaTGTtCCTTATGgTTTAAATAAAaGTCGgTATAATtCaTTTtATGGGtGgTTTTACacgTGGGgCAAaTAAAATAGGTGATGTGATTAtaGgtATGAGAATAATAATTCTCCATAATcgTATCACAATTtCCATCATGTTGTGgaGAaTtGCAAAAATTtGGgTAAaGGTTACCTGTTATAATAAAAGAAAAaTTTAAATATATAAGTATAAAATCATTAAAATAAaTCATTAAAAATCGTTAAAATAAATcAcTAAACATtAAATTAaTTTTACAcACAatgAATAAATGAaTTTGATTGGTTAaTTTTATTTTGAAAaTCTTATATAAGTAGTtAAAatAGTTTAAAaTCATAAAaTGAATAAAAgTAAatGgTTTTtcATATTATGTAATTATTCATTAATTGTTTTTtaTAGAAACcTCGgTTAGAAAAGAAGCTaTCAAGTTAATTcTTGAGGAAAATtCcgTAAATGcTATCAGTTTAAGCAGAAATTCaCcAGTAATGTATTTACAaTATTCAATGGAATATTTAAAATTTCCAATCATcTATTCATTTAGAGTTtATtAatAAATTTtAaTAGGAACCAACAACATTGAAaCAAAGCCTATATAATAtgAAAGTTGGTGAAATTGgtGAAATTGATCgAAAAAATATAACAGAGTTATTaCgAGcatCAACAAAGATATTAGTTTTAATGAACAATTCACTTTTATGAATTGTGAAAAaGAATGTAATTATGAAAATAAAAaaGAAAATGAaCAttttGATTAAAA
>AAA.454ESTABI.2128
GAAAGGAAAGTAAAGGAGGAAAAAGAAAGAAGGAAAATTGAAGAAGAAAGGAAAGTAAAAGAAGAAAAAGAAAGAAGGAAAATTGAAGAAGAAAGGAAATTAAAGGAAGAAAAAGAaaGAAAGAAAATTGAAGAAGAAAGGAAAGTAAAGGAGGAAAAAGAAAGAAGGAAAATTGAAGAAAGGAAAGTAAAAGAAGAAAAAGAAAGAAGGAAAATTGAAGAAGAAAGGAAAGTAAAAGAGGAAAAAGAAAGAAGGAAAaTTGAAGAAGAAAGGATATtACAAGAGGAAAAaGAAAGAAAGAAAaTTGAAGAAAAAaGGAAATTACAAGTAGAAGAGGAAAGGGAAAAAaTTGAAGAACGTAAAAAAGAACAAGTTATTAAAAATGTGCCTTTAAACGAAGACGATAAATCAATCAATTTCGAAGAATTGCTCGATGAGAATTCATTTGAAAATGCAATTGTCTCAGAGAGGACTTCAATCGTTTATTTGCACAAAGATAAGAAAAAGCCAAATGTAAAGGCAAAACTGGTGAAATTATTGAATCGAGTGGAATCATCAGTTATCGCCAGATACGAGGTGAATTGCGCACGAACTGTGAGCTTGTGTGACCAATTAAATGTTGTCGAGTTGCCAACGATTTTCGTGTATAGGAACAGTTTAAACAAGGCCACTTTAACAGGCAGCTGGACAGAGGAAGATTTGTTCCAGGCGCTTGATCATTCCGGGCGAGATGAACTGTGATTGTCAGTTTCTTTTTGTACTAaTTtCTGGTTTAATAGCAGTACATTTTTATATGG
>AAA.454ESTABI.2133
ACTTATTGATTGAGATTTATGTTTCAACATGTTAGATAAGCTCCATTCTATTGATATTGCTCATAGACTGTAGCTAACAAGTTCCTtCcATTCATATTTCATTCTATAAGTTTGCGTTCCGACATCATTTGCAATCATTCTAAAATATCATGAATAAAATTTTACTTCTTACGTTTGTGATTTTTTTCGTGTCCGTTGAATGCAGATTCCGACTGAGACTGGGTAAGTAAttcTTCtttttCAAATAAaTTgTTAAAAATTTTGGATAAATTaCAGACAAAATAGCAAAGAGAGAATTGAGTTCCGAATGTAAAGCCGAACTGAAAAAGTTAGATGACCAATTCACGGCAGCGGCAAATAAAATCGACGACGACTGCGATGCGGcATACGTAAAATtGTCAAAGccATATTTGCCGGAATATGTAGCTTtCAAAGAGAAATGCGGtTTGGATACTTCAAAAATGACAAAAGATTGTAAAACCGAATTAAAAaGATTCTCCAATGTTTTTGCAGAACTAAATTATAAACTCGATTCGGAGTGCGACAATGAATATGCCGCTCTTGTGAGGCAGACGAGTAAAGAGAAGGAAAAaTTGAAACAGCAATGTGCAAGTTAATGAATGTTTTtGAAAAAATAAaTTCTTCTAAATAAaTtaCttctaaatt
>AAA.454ESTABI.2134
ACTTATTGATTGAGATTTATGTTTCAACATGTTAGATAAGCTCCATTCTATTGATATTGCTCATAGACTGTAGCTAACAAGTTCCTtCcATTCATATTTCATTCTATAAGTTTGCGTTCCGACATCATTTGCAATCATTCTAAAATATCATGAATAAAATTTTACTTCTTACGTTTGTGATTTTTTTCGTGTCCGTTGAATGCAGATTCCGACTGAGACTGGGTAAGTAAttcTTCtttttCAAATAAaTTgTTAAAAATTTTGGATAAATTaCAGACAAAATAGCAAAGAGAGAATTGAGTTCCGAATGTAAAGCCGAACTGAAAAAGTTAGATGACCAATTCACGGCAGCGGCAAATAAAATCGACGACGACTGCGATGCGGcATACGTAAAATtGTCAAAGccATATTTGCCGGAATATGTAGCTTtCAAAGAGAAATGCGGtTTGGATACTTCAAAAATGACAAAAGATTGTAAAACCGAATTAAAAaGATTATTTAATCTTTTtGCAGAAGGAAATTATAAAGTCGATTTGGAGTGCGACAATGAATATGCCGCTCTAGTGAGGCAtACGAGTAAAGAGAAAGAAAAATTGAAACAACAATGTGCAAGTTCTCGTTAAAGAAAAtAAaTTTTTA
>AAA.454ESTABI.2169
ACTTATATTaTCATTTTGAAAACTAGTATTTTGTTTAAAATAAAAGCCATTTCTGAGTATTATTTATAATGAGTGTAAAAGTTCACGTTATTTATTGTGGTGCATGAGGATATGGGAGTAAGGTTTGTTATTTCAaTTAAaTAATTTGTATTATATTTACGTTATCAaGTTCCGGAGTTTCGAAAGAGAACTGAAACTTAAATTTCCCAATCAACTAGTTATAACTTCATTTGCCACTCCTGACCAAACTTCGTGGTTTGAAGTAGAAGTTAATGGTAAAGTTATCCATTCTAAAAAGAATGGTGACGGTTTTGTCGACAACAAGGCCAAGCTAGAAAATATATTTCAAGCAATAAGCGAAGCTTTAAAATAGTTCATGTTTCTTAAATGCTAATCTTATGATGGTTATTGGAAAAATTATTCTTCAATAATCTGATGTTTATTTTAGCATTTAATAAATATTTTTATTTATTTACTATTTAAATGTATCAATTCTATTCATATTTAATTGGATTACAAAATAAaTTaTTTaTTTTTTGGC
>AAA.454ESTABI.2173
AAaTGTATTTTTATTTTTATtGTTACTGTTAAaTATATTAATTTAGAAtGCCTTTGTTTCATGATCCCGAAATTCCATCTAAGGAAATAGAAAATTTGACAGTGAAATTGAAACGGTTAATTGAAAATGAAAATCAAACTGATTATAAAGTTTTCGAAATTGTATTATCACGAACTCCGATTCGACAAGGATTGTTTTATTTGTtAAAAGTGATTTGCTTCATTTGGTGATTAGTTATTTGAATTTTAGATAAAAACCGGATTGAATGAGTATATTCATGCCCAGGTATTTTTACCTAACGATGCTGGCATGGAAATGAGTATAAAAAGTGTTAAACCCGCATTTGAAGAAGATGAATTGCTTGTTTTCTTTTAGGAAATTAGAAATCGATTTGTTAATTGGTTTTGAAATGTAGAATTAGTTTGTGgAAATTTGATTATgaCTTTGTTGAGTTATTTGAATTGcTGATTTAAAGGGATGAATTTTATCGGGTTACTAAATGATTtATATGCACGtcTTTCAGTTTTCTGGtGgATTAaGAAATTTCCATTAAAAAACCGACAAATAAAAATagTGATCAG
>AAA.454ESTABI.2174
TCTGTTAGCTCATATGACATttGTtCcGCcATGTtCTtCTGCaGCTAAtATGCAAAACTGATTATATAAATtGTtAAGGTTAATAATAatATAaGGTAAAtACAATAACAGAAAAtctCAtGGgCcAGGGGgACCTCTAAATATTATGCAaCATTGTTTCTTTTGCATACTATTgcTtATTTTGGTCAGTGGAACAAAGCTAAATAgcAGAcAGCTCAATAAaCGAAaTTTTttttGGTGaTGCACccATCATGGATATCCTCAAAAGATCTaGTAAAATGAATTTCTAcatGATTTTACCGAGCAATAGTTGTCCAACAATTCATCCAGACAATCAAGCCAGTAAATTtATtgTCAATCTtCAAAACCcGaTTtATTTACAaGGTAATTGGgAaGTagCTTtGCAAGATTTTACATttgTTATAGTACgTtCCcATtcTATtGTAAaGCAAaGATTGAaTACAAAGAAaTtgTATCAAAaTCAGTTAGCAGTCTTtACTTtATTgAaCCGgAAaaagAAGAAATGCC
>AAA.454ESTABI.2207
ATaTTTTATATTGCACAATGGAATCCAAAGATAAATCGTGCTGCCTTTCAGCTGACTGCAAATGTTGTGAAGGGTGCAAATCAGATGGGAATTGTAGCTGCCcaGgTGGACAgTGCCAATGCGATCATTGTTTAAAATATTCCTGTGAAAACAGAACTGGTAAGTATATTAATTATtATTAGCAATCCCATGTTGTAAATGTTGCGCATGCAATTGTTGTGAAAGTTGTCTAACAGGAACAGGCTGCAAGTGTCCGGGAGATAAATGCAAATGCAAATTTTGCCAATGCAAAGGAaCGAAATGCTGTGAAAAGGGAAAaTGTTGCTAAAAGAACTGGAAATGaCTTGATTGAaTTTAaaaCTGTAATTTGTAAtAAATAAaaTAAAattttgtCT
>AAA.454ESTABI.2212
TTAGtGtGaGTtAGCCaCAGTAAaTTCTTTCGGTCTGTTGAaCTTTATATGTaGGTCtGATTGACTTTTTCGATTTCTTCTACTCTAAACCGCGTGGTCTATTGaTaCTTCcaTATTTACGTTGGaaTGaTTaTtGgaTGgaGTGGTTaCcGaCGATCTATTCAGTACACATTGTgACACATCTAATCTGTGTTTATGTAGGcGATCAACAGAGtaatttcTgATTCATCTATTATAATTTCTATTTActGTAACCtGgaCGGCTTGTTTTCTGCTCATTCTCTGTAaGGTAAaTTTTAGAAAATtGgTtACTACGATCAGATGgATGGAATTCgAaTAGcaTtCAaCCGCGGTATTtCACTAAAGATGTCATTCAACTGTGGAGTTTTtCtCTAGCcCTCGTTtCTCACGAaTGagCcTCcAATtATGTGAtGTAGATtACGCTTacGGTGGTTATCATTGTGtcTACTctATgTTTgaTTActtAcgAAACCTTACaaTGtGTTTtAtCATCAATAGATGTGCAGGTGt
>AAA.454ESTABI.2218
ATtttGACATAAAATATTTtATttAATTTTCATGGAgcAAaGTTTTCTCAAGAAATTgCGTTATATATATTTaCAATACACTCTAAATAGCGGTGTTTATGTGTTAGAACCAATCGAAGCAAAAGTaTTTAaTTCTATAGTATtATTAACAATGCTTTTGCTACTTTATACGGCTTTCTTTTTCCTTTCTAATCACGCTTTTGGATTCGTTCATGTGTTtATGAACATTTTTAGtGGAAATTGAGATTGATCCcAACcGAaCTCGCTGTgaTATtATTGTTTTAAAACtCGGTTTAGGTGATGTCGTTTGTTATAATCTTGTGAACTGTTTATCAACATTTGACATTTCACAATTCACACAAATTATCGTTAGATTTACAGTAAaTTTTTTGTTtACGAaTAAATTtAtGAGCTTTT
>AAA.454ESTABI.2219
ATtttGACATAAAATATTTtATttAATTTTCATGGAgcAAaGTTTTCTCAAGAAATTgCGTTATATATATTTaCAATACACTCTAAATAGCGGTGTTTATGTGTTAGAACCAATCGAAGCAAAAGTaTTTAGTATCCTTTTAATTTATTATCAATTAAaTGAATGTTTGTTAATAAATGAAAGGATTTTtGAATTTTTATCCTTCTATTTTATTATTATATTTCCTTAATGTTCAATTACAAGATTCTATAGTATtATTAACAATGCTTTTGCTACTTTATACGGCTTTCTTTTTCCTTTCTAATCACGCTTTTGGATTCGTTCATGTGTTtATGAACATTTTTAGtGGAAATTGAGATTGATCCcAACcGAaCTCGCTGTgaTATtATTGTTTTAAAACtCGGTTTAGGTGATGTCGTTTGTTATAATCTTGTGAACTGTTTATCAACATTTGACATTTCACAATTCACACAAATTATCGTTAGATTTACAGTAAaTTTTTTGTTtACGAaTAAATTtAtGAGCTTTT
>AAA.454ESTABI.2220
AACTAccccAGGAATCAACAGaaacaaCAGGAGAGGGAaTTAAAaTAGAAAaCACCAAGTATTATTATTTATCTgaTAATcaTtGTGAaTTATTTTATGAatAAaGAAAATATTTagCTTCTAGAAAAGCAGGAAATAATAATTGTGAAAATCACAAATGCAATTTTGTCAAGATTtATTTTGATtGGAGTGTTGGACGTACAGGAGTTTTCgAATTTCAGAaTTTaCTTTTCCCACTAaTGtGACCTtCACTATTTATGGCTAGGGATAACTACCgAaTACGTCGCACGATTTTagTAACcATTATGTACCcATGatCGAaATCACGTTGgTACTGTACACAATGGCCGAATGCCATTCGAGCAGGTGAgCGCTATtGCTAACACTAcTCCCcGAAGgaCcTTCGTCTTCCCGgTTATCAGCTGCCGTTAgAaGGgCTTACGCTTCcaTCCATTAGCTTATCTTGCcTTTtAATCCCGGAGAGAAaTTCATGGACGCTACTTAGGCCCCTGTACcGAtttaTCaggTTTtaTACcTTttaTtCGCACcAcactCTCaTAGACAAaTTtATTtAATTTTAGtttcAACATTG
>AAA.454ESTABI.2221
AAATtGGCGATTGTAAAGGGGATACGGCGATTTTTGtATGGAaGTTGagAgAGGCTAGAGTTGAATTAaAACAATTTGTAGTAGCagTTGATTACGAAtgTTAtGGGAAAACTGaGtaTACAGAAGAtCATTAGCTCAAAAGTCAAAAGACTAaGgAaGaGAGCTGCTAAAaTTtGGGAaaagatggTtATtAtaTTGACatATAAaGGTgaGGAACTTGATgaTGATGAATATTtATATgATTGTGGATTTGTACCCcAgacACTAGATGAAGATGgATATTTAAGAaTGGACGgAAatGTaGgATATTTAGTAAaTCgatttattAGcgtAAAAaGgTTgAgATTtAATGGAaTAATaGgTAaGtaagtcagatac
>AAA.454ESTABI.2222
AAATtGGCGATTGTAAAGGGGATACGGCGATTTTTGtATGGAaGTTGagAgAGGCTAGAGTTGAATTAaAACAATTTGTAGTAGCagTTGATTACGATGGTGCTCAAAAGTCAAAAGACTAaGgAaGaGAGCTGCTAAAaTTtGGGAaaagatggTtATtAtaTTGACttATAAaGGTgaGGAACTTGATgaTGATGAATATTtATATgATTGTGGATTTGTACCCcAgacACTAGATGAAGATGgATATTTAAGAaTGGACGgAAatGTaGgATATTTAGTAAaTCgtttattAGcggAAAAaGgTTgAgATTtAATGGAaTAATaGgTAaGtaagtcagatac
>AAA.454ESTABI.2225
ATATTATTGAATAATATGCtAAaCAATTACGCATATATTTTTGCTCTTGGAATTTCAGTTGTTGTTTTAACTTACGTATTTCTGCTTTATTACAGAAAAGCTTATAAAAGTATTATTTGAAaGTATTATTCTTATTAAATTTGATTAGAAAAATCTAGCGTTATAAATGAAAAGAATAAATCTAAGAAAACTGTAACTTGTGCAAGGAAAGGTCCTTTATTGTCAGTAGCAAATCGTCAAAAATTAAGAACTCAAAATCGAATGGAATGCACTGAGCCTATAATAGATAAAAACGAAGAACTTGATGACAAAGTtGAAACTATTGATAAAAAAATTGGTGTTAAAAAaGCGCGAAAATTAGAAGAGAAGAAGCTTAAAAaGgAGCAAAGAGAGATTGAAGAAAGAGAAAAGGAAATACGTAAAAAACAAGAAGAAGAAAATGCTGCCAAAGAGAAGCTTATTAAAGAACAAGAaGAAAAAATTGCATTAGAACAGGAAGCTAAATTAGAAATAGAAAGAAAAGAAAAAGAGAGACAAGAATTAGAGCTTTATGAACAGTTAAAATTAGATTTTTCCATTGAAGAAGAAGGTACTGAAAAAGAATCTGATATTTTGAATATCGAAAAAAaGTTGGATGAAGATATAATTGATTATTTAACTGAACACAAAGTTGTGATGGTTGAAGAACTTTCTGGCCATTTCAATATAAAAACACAGGTTTGTGtaGATAAAATTAAGGAGTTTTTAAAAACTGAGCGAGTATCAGGTGTGATTGATGATCGTGGAAAATTTATTCATATCAcccccGAGGAATATGCCAAAGTAGCGAAATTCATAGCaCAAAGAGGAAGAATTCACATCAAAGAATTGGTGGAGAACAGCAACAAATTGATTAAATTATACTAATAAAATTacGTCTTTG
>AAA.454ESTABI.2226
ATATTATTGAATAATATGCtAAaCAATTACGCATATATTTTTGCTCTTGGAATTTCAGTTGTTGTTTTAACTTACGTATTTCTGCTTTATTACAGAAAAGCTTATAAAAAAAaTCTAGCGTTATAAATGAAAAGAATAAATCTAAGAAAACTGTAACTTGTGCAAGGAAAGGTCCTTTATTGTCAGTAGCAAATCGTCAAAAATTAAGAACTCAAAATCGAATGGAATGCACTGAGCCTATAATAGATAAAAACGAAGAACTTGATGACAAAGTtGAAACTATTGATAAAAAAATTGGTGTTAAAAAaGCGCGAAAATTAGAAGAGAAGAAGCTTAAAAaGgAGCAAAGAGAGATTGAAGAAAGAGAAAAGGAAATACGTAAAAAACAAGAAGAAGAAAATGCTGCCAAAGAGAAGCTTATTAAAGAACAAGAaGAAAAAATTGCATTAGAACAGGAAGCTAAATTAGAAATAGAAAGAAAAGAAAAAGAGAGACAAGAATTAGAGCTTTATGAACAGTTAAAATTAGATTTTTCCATTGAAGAAGAAGGTACTGAAAAAGAATCTGATATTTTGAATATCGAAAAAAaGTTGGATGAAGATATAATTGATTATTTAACTGAACACAAAGTTGTGATGGTTGAAGAACTTTCTGGCCATTTCAATATAAAAACACAGGTTTGTGtaGATAAAATTAAGGAGTTTTTAAAAACTGAGCGAGTATCAGGTGTGATTGATGATCGTGGAAAATTTATTCATATCAcccccGAGGAATATGCCAAAGTAGCGAAATTCATAGCaCAAAGAGGAAGAATTCACATCAAAGAATTGGTGGAGAACAGCAACAAATTGATTAAATTATACTAATAAAATTacGTCTTTG
>AAA.454ESTABI.2251
gACAATAACAGTTATTGGCTTtATCAAaTAAGGAAaCATTcACTGATTCCGAATtGTTTGTGTGTAACTTTAAGTGTGGGTTATGTAGTTGTATTTTTTATAGTCAGCACACACAATGGAAACGAAATAAAAACAGTGGAGCCAATCAAAATCGTTTAAAAAaTATTGCTGATAAATTCTCTTCCcTATTCTGTACcATTAGAAATTGGTTGTGTGCAACAGCAAATGCGAgtaacaattatcagAaTtaTTttGgtaTtgAaactataTTttGCCcAGACATTGCTGAAAAGAAGAAATTGATCCCTAACTACTGTTTATGCATGTATTCATGAACTTTTAATATCGAAACAGAGAATGGAGTGATTTAGTGGAAATTATTGTCCACCACaCGCTTTCGATAGCATGCTTGTTTTGGTTTGAAATAATTGGTGTTTTGGTCTTCAATTTCAGTGAGCTGGAGTAGAGTATTTAAACAATATGTTTGTtAAATTTTGTTTATTTTTTttATTAAaTTCCAATCAATCAAAaTTATAATGTCTTATATTTTGCTATTATCATTGTTTCAATGAAAaTGGTGAGCAAAGTTTAAGACATTCATATTTTGAAATTTTCTTCCTTGAAAaTAAAATATTTTAGGATATTATTCGATGAAAATTAGGTTTCaGAAACATTCAACGATTAATatGAAAAAAATTGTtgAATTTTACTTAATGAAGGATAAACAGATTTAGTAAATAGGTTGAAAATGAAAaTGGATACTCTGGCAATATTGGCCAGTTATTTCAATTCGATATGGATATTAACTAATTGAAACATTTTATTGGAAAGAAAATTTCACTAaCTAAATTTGTTGAATTAATTTTGAAACTTAATCATTAATATTTATACATTAATATTTAAaCAAGATAGTTTTAGTGAAagCaTAATGTAGCAAATGAACATTAAAGATCTCATAAACGACgAAAAaCCATTtATAATGAAAATAAaTTTTaTTGGCTTGAAaTAatAAAAAtaGATCATTTGTAATGAT
>AAA.454ESTABI.2252
gACAATAACAGTTATTGGCTTtATCAAaTAAGGAAaCATTcACTGATTCCGAATtGTTTGTGTGTAACTTTAAGTGTGGGTTATGTAGTTGTATTTTTTATAGTCAGCACACACAATGGAAACGAAATAAAAACAGTGGAGCCAATCAAAATCGTTTAAAAAaTATTGCTGATAAATTCTCTTCCcTATTCTGTACcATTAGAAATTGGTTGTGTGCAACAGCAAATGCGAgtaacaattatcagAaTtaTTttGgtaTtgAaactataTTttGCCcAGACATTGCTGAAAAGAAGAAATTGATCCCTAACTACTGTTTATGCATGTATTCATGAACTTTTAATATCGAAACAGAGAATGGAGTGATTTAGTGGAAATTATTGTCCACCACaCGCTTTCGATAGCATGCTTGTTTTGGTTTGAAATAATTGGTGTTTTGGTCTTCAATTTCAGTGAGCTGGAGTAGAGTATTTAAACAATATGTTTGTtAAATTTTGTTTATTTTTTttATTAAaTTCCAATCAATCAAGTAGGTGTAATATTaTTTTtACCAATTGTCCATTTtACATTGTTTtAGAATTATAATGTCTTATATTTTGCTATTATCATTGTTTCAATGAAAaTGGTGAGCAAAGTTTAAGACATTCATATTTTGAAATTTTCTTCCTTGAAAaTAAAATATTTTAGGATATTATTCGATGAAAATTAGGTTTCaGAAACATTCAACGATTAATatGAAAAAAATTGTtgAATTTTACTTAATGAAGGATAAACAGATTTAGTAAATAGGTTGAAAATGAAAaTGGATACTCTGGCAATATTGGCCAGTTATTTCAATTCGATATGGATATTAACTAATTGAAACATTTTATTGGAAAGAAAATTTCACTAaCTAAATTTGTTGAATTAATTTTGAAACTTAATCATTAATATTTATACATTAATATTTAAaCAAGATAGTTTTAGTGAAagCaTAATGTAGCAAATGAACATTAAAGATCTCATAAACGACgAAAAaCCATTtATAATGAAAATAAaTTTTaTTGGCTTGAAaTAatAAAAAtaGATCATTTGTAATGAT
>AAA.454ESTABI.2259
TTAGCCATCTTGATTTATCAAAATGCAAtCTTTTTTAtATCAAGAAATACCAATTAcTTGagAATGATAAGCATTtGgATTATtATAAATTTGAAGATTATGATGAAAtCcTCTTtAcAATTCCAAaTaGAaTTTCAAGCaCGGAAAaTAATGAAATTATTGATAATAAAATtACaGAAAAAGACATAGAAGAAGCTACAAAAAaTTTaGAaGGTAAAAaTTTAAAAaCATTAATGAAAAaTCTAAGGGAAgCAATGAAAGGGTTTTACGAtcAGTTTTAGTtACTTTAATTGAAATATCCCAAAATATTCTTTGTTtGAATAAAACAGcATCAGATCTATTTCaaTATGTACAAAGGGAGATTTCTAGCCACGTTGACAAAGTTATAGTGCCACCAGATCAAAATCTCATCCATACTCTTTtAGAAATGGGCATTTCTCGTGAAAAaGCATCCGAAGCGTTAATAGTATCCAACAATAGCTTAAATAACGCTTtAAATATCATTTTCTCAAATCAAAGCCTCGAATCAAACTATAATTCAGGATCTCAGTTGCAaGAaGAAAACGTTAGTGAATCGATAAAaTGGGTTAAAGACGTGAaTAACGAaTtaTTTGTcAAaCCAATGCCAACTAAaGTGATTTtAAAaCTTtATCGAGATTACAATAGGAAATTCTTTCGACCCCATGTTGCGATTCGTGAACGCTTAATTGACATGGGATTTGAaGAGTCGACTGTAAAtgAAGCTCTTAGAATTAACAACAATAATGAGATGGCAGCTGTGGATTCTTTATTAAATCCATCAAGTTTGATTAACGATTCAGAGGATGAAAATGATGTTGAAGGATTGGCATTGGATCATGAGATGATTCAGACCATTTTAGCAAACCCCGATATCCATTTAGGGTTATTAAATATTTATTCATTATTAGGTGAGTTGTTACATTAATTTTTAAAaTAAaTATAATTCAAaTACTGAGAAATTATTGATAAAAAAAaTAGTTTTtCGtGAAaTTCAAGATGTCTCTTCTTCAGCTTCCCAGAGGTTCAATTAGTCTAAATGGCTTCTTTTGTTAGaGGCTTGTTATTTACTAAtGACaCATGCTCAGTTTGGTATATAATTCCAGGTTGAATTCGAACTCCAGCAAATTAGTATTTTTCCAATGCTTAGTGATAAAAAAaTCTATTTTGAATGCTATTTATAAATTTTAAATAATTTtATATCAATGAATATTATTTTGATGACAAATTTAGATCAAGATCAAAAAGATTATTGATTTCAaTGAAAACAATTTGATGACGATAAACAGAAAATATATTTAAATAAAAATTATTTTATTGTAAAAAAaTCGATGATTAAAAaTTAAAATGAATGCAAGTGATGAATAAATTTTAATGAATGTGTTGAAAATGGATGGAAAATATTTTAACAGAAAATACGTaGTAaTATtATTttATAaTtCTAaTCGAAaTAtATTTtttAtATTtAGATAATTTTAGTTAAAGGGTTAAGGGAGGTTAAGAATGAAGATAAAAaTGAATAAAACAATATTAAATTTAGAAACAGGATGACTATGATCAGAAGATAATAATGACAATATTATTTAAAACTTATTACTGATGTCTGTCTTAGAAACCTAAATGAACAGTGTCTCTCAGTGTATAATAAATGATAACAAAAGGATGCCATTTATTTTGATAACgaaaaaaaagaatAAATTTAAAtGaagaTGATGACaaaattgaagaaaatggatgtaa
>AAA.454ESTABI.2260
TTAGCCATCTTGATTTATCAAAATGCAAtCTTTTTTAtATCAAGAAATACCAATTAcTTGagAATGATAAGCATTtGgATTATtATAAATTTGAAGATTATGATGAAAtCcTCTTtAcAATTCCAAaTaGAaTTTCAAGCaCGGAAAaTAATGAAATTATTGATAATAAAATtACaGAAAAAGACATAGAAGAAGCTACAAAAAaTTTaGAaGGTAAAAaTTTAAAAaCATTAATGAAAAaTCTAAGGGAAgCAATGAAAGGGTTTTACGAtcAGTTTTAGTtACTTTAATTGAAATATCCCAAAATATTCTTTGTTtGAATAAAACAGcATCAGATCTATTTCaaTATGTACAAAGGGAGATTTCTAGCCACGTTGACAAAGTTATAGTGCCACCAGATCAAAATCTCATCCATACTCTTTtAGAAATGGGCATTTCTCGTGAAAAaGCATCCGAAGCGTTAATAGTATCCAACAATAGCTTAAATAACGCTTtAAATATCATTTTCTCAAATCAAAGCCTCGAATCAAACTATAATTCAGGATCTCAGTTGCAaGAaGAAAACGTTAGTGAATCGATAAAaTGGGTTAAAGACGTGAaTAACGAaTtaTTTGTcAAaCCAATGCCAACTAAaGTGATTTtAAAaCTTtATCGAGATTACAATAGGAAATTCTTTCGACCCCATGTTGCGATTCGTGAACGCTTAATTGACATGGGATTTGAaGAGTCGACTGTAAAtgAAGCTCTTAGAATTAACAACAATAATGAGATGGCAGCTGTGGATTCTTTATTAAATCCATCAAGTTTGATTAACGATTCAGAGGATGAAAATGATGTTGAAGGATTGGCATTGGATCATGAGATGATTCAGACCATTTTAGCAAACCCCGATATCCATTTAGGGTTATTAAATATTTATTCATTATTAGCATTTCTCAATATCGTTGACAATCCGAAGAATTTCAATCATTGGTTAGCAAATCCGGAAACGAAAAaTATTTTACAACAGATTTCTAATATTGTTACAGATTTCGTTTTTtCCTTtCAGTGATTGGTCTTGGTCTTGTTTATAATTTTTCAACTAAATTAGAAAATtaTTATTTAaTAATTTATGATTGTtACTTTTTtAATTTTCAATATTGTCTTGCTTTtGGAAaTTTTTATtCTtCAAAAATTTTTTtAaGAGATTAAAAGGAGGAAATCGGTATCAAAAAaCtGTTtGTTttttGGCtGTTgATTtAGAAATTTTTTtGTT
>AAA.454ESTABI.2264
CATTTTAATAAATATTTTTTAAATATGGCTtCTTTTAACATGGCTGCTAACGGCAATGCTGGAATTAATCGTAAAAGACGAGAGCATGAATATTCTTACCAAATGGATGATTTCTCTCAAAATAGTTtCgAtAATTCTCATAAAAaaGTTagaatGGAACAAGGAATCGaTGAAAAGCCATCACGTGtCATTCATATTCGCAATGtACCGcAaGAAGTTGACGATACTTCTGTTGCAATGCTCGCTGTACCTTTTGGATATATTGACAACATTGtATTCGTTCGCAAAAATAaTCAAGCATTAATtCAAATGCGAGAATTAAATGAAGCAATTGAAATGGCAGATTATTTCAATCAATATGTTCCACTTATGTACGGGAAACATTTGTTCATACAATTTTCAAAACATCAGCAACTTGATTTGAGAAACAACAATTCTAATATCGACAAGCTTGTTCAGAGTGCAAATGAAAaGcGtAAACATTACCTtATAAATTGGGCTAATAACACTGGTGGAGCTAGTGAAATATTAAGAATTCTCATTGACAATGCTCCTAATTTGATTATAAATCATTTGGTTTTTTATAAGATTTTCAGTCGTTTTGGTCAAATAATTCGCATTGTATCATTTACAAAAAaTAATCAACATCACGGATTAGTTGAATTCGCTAGTACATTGTCTTCGCATGTAGCTCAGCTACAATTAAATGGTGCTAATTTGCTTGGCGATTGCGGAACTATGAGAATTGATTTTTCCAAAAATCCTGGACCTCTGCAAGTTCAGCGTCAAAGTGATAAGGTCCGTGATTACATGGAAAGCCCTCTCAAcAGAACTGAACTACAAGAGTTAGAAGGACCACAAtATAGCTTTCCCTTATTCGCGGTTGGAAGATCCATGTCCATGGCACGTGGAAATGATCAACAATTTATGAgtaatattaCTGCCCAGTTGTCAGCAATGGCCAGCCAAACAGGTGTCGAATTAACTCCCGCGGCTGCAATGGCAGCAGCAAGTTTAATGGCTGCCTGTAATCAAATGAATCATCGTACAGCAGATCAATCTAACTGGGGATTTGGATCCAATCAATCTCAAAATGCTATGTTTAATCCTAATAGTGGAATTGAAAATGGAAATTCTGTAGTTCTAGTTACAAATTTAAATGCCGAGAAATCAAATCCAGATGCACTTTTTACACTTTTTGGCGTTTATGGCGACGTGATGCGAGTGAAAGTTATGTTTAACAAAAAGAATACCGCTTTGGTTCAATTTGCCAACCAtCAGCAAGCAATGACGGCAATTCGAAATCTTGATGCCTGTTTTCTCTGGGGCAAGCAAATGCATTTACATGTGTCCAAAACTAATGTTATCCAATTACCTATGGAAGATGCTAATCACGGATTGACTAAGGATTATTCTAaTTCAACTTTGCATAGATTTAAAAAACCGAATTCCAAAAATTATCAAAATATATTCCCTCCCAGTGCAGTTGTGCATTTGAGTAACATTCCTCCGACCACAAGTGAAGGAGATTTATCTGATATGATTCGAATTGCTGGCTATGAGGTTAAAAAATTCAAATTCCTACCGAATGATAAAAAGATGGCTCTTCTTGAATTAAACTCCGTGGAAGATGCAATTCATGTTTTAATTGAATTTCACAATCGAAAATTATCTGAAAAAAATCATCTTCGAATTAGTTTTAGCAAAGCTGGAGCaTTTTtAATTATTGTTGTTTATAATAAAGTATTTAAAATTGC
>AAA.454ESTABI.2303
AATTGATTGCTGACGTATTTGTTAGATAATGATTTTAAACGTGTTAACGAAATGACTTGAAGTTTGATGTTTCAATTAAATTTTATTGATAAAGTACTTTTAACGTGTTCACATTAAACGATTTGATTTAAGTAGCTATTAACAAACTTGACACGAGAGCTACAAGTTCTATACTTAATAAGTAAAATATCCTTTACAGTTGAGAATAATAAAAACGGTCTGAAtGAGTTTTAAAACCTATAAGATCCGTCGATTTGAAtAGCATTAGTTTGAAATTTCGTTATGATTATATGCTGCATGTTGAAATTTAtaattaTAATTtAatatGAATTTTTAAAAAACGGAAAACTTTGCATTTTACCAATCAACATTTCAGACTGGTTATCATTGATGGCTCACCGTCAACAGTTCTTGGGATTTGGAATGATATTTTACCTTCGATTAAGGAATATATGAATGCAAAAGATTGTGATTATAAAGGATCGTCCAGTAAATATATAGAAGGTGATGATGAAATTGATTTACGAATGATTGTTCATGAAAGTCAAGCTGGTGCGGTTATTGGTAAAGGTGGAGAGAGAATCAGAAATTTGATTGATGGCCATGCAATGACAATTATCAAATTGTATAAAATGTTCTGTCCGAACTCCACCGATCGCGTTGTGAGAATGGTTTCTAAAATCGAAAATGTCATGGCATGTCTAGCAAATGTATTTGAATTATTGGATAATCAAGCGATAAAAGGAGCCCGGAAAGATTACAATCCTGATAATTACGATGAGTCAATCGCACCGGATTATGGAGGTTTTATTTCCAAAGATTCCCGCAATCCTCCGAGAaGAAATATGCAACAACCCGATGATTTCATGCCCCATCCAAATGCTTTTGCACGCCCGCCAATCCCGCACGGATATGATGATGGCATGTATGGcGGCGTACGGCCAATGAATATTCCCCACAATAATCCCATCATGGATCGGGGAGTTAATGATTTATTCGGTGGATCGCTAAGAATCAATCCGGTTAACGATATCAATATAATGAACACGTCCCGAATCACCGTTCCGCAAAACTTGGTATCAGCGGTTGTTGGCAAGGACGGGaGGCGCCTCGGTGACCTGGAACGCGAGTGTGGTGCTAGTATTGAAATGGAAGTCGATCGAATGAATATGGGCGACAGTGTATTTATAATCAGAGGATCACCAGATCAAATATACAAAACCCAGTGTCTCATGCAGTTATGTGCTCGCAAATTCGCCGAAGAAGGATTCTAATTGTTCACTAGTTATTTTCAATATTACGTTGTAATTTATTAATaGCGAAACCGTTTCATAAACGCTATCAGTTATTGTAATAATAAAATTTAGTCTTGTCTCTTC
>AAA.454ESTABI.2319
GTAAATTACATACAGTCTGCATGTGTTCTTTGTTACTAATCACACACTTATCATGCACTGTCTTTGTAAATATTGTGATGATCATGCAGTGTCTTTGTAAATCACGCACTTATCATGCACTGGCTTTGTTAAAaTTAATtActGTAAAATCCCGAGTATAAGCTGCAgCGcGTATTAGCTGCAGATGACATTTTTATAAAAaTGTATTTTTtAGtCGTATAAACcgCAGCACGTATTAGCTGCAaCATTTGCGTTGAAAaCaCaTGATTTTAAAATCAGCAACCTATCGTTAaAAAaCAAaTTTCACCGTGACAATAACCATTTtGTTTtAATCGTTtATATTGTTTACATTTTttATTGCACTGTTTTGAATCCTTGATTAAAaTGgATAACGATTCTGAACAAAAACAAAAGAAacAACGAaGAtCTTTtAGTTCAGCAaGAAAAAaGAAATtATTGAaTTAGCTcGTCAGTTAGGAAaCATaCGGGAGGTTGCAAGacgAtATGATATTAaTGAAACtGTtATTCGACGATGGATCGCCCAaGAGTCtGTtATCAAAGCAATGAATCCAAaTCGAAGaTCTTTGCGTGgTGgTAACGCTaGATATCCGAAATTGGAAaCGAAaTtACACGAATGgATCCTAATtCAACGTGAACGAGAACTTCAAGTGTCTGTTGTTCGAATTCGTTTACAGGCaCAAGTAATTGCCAAAAAGaTGAAAATTGAaGgATTTGCCGCGAGCTCTCAATGgACTGATAATTTCGtGTTGCATtcGGTGAAGaCGACGATgtttttGAAATTGAAGAAAATGAAATGAATGTGAACGAGTCTGATCCAAACATTGTAGAATTACTAGAAAaTttcACTTTtATtGACAATGAAAaGTGtGATGGTTTTGAGGAGTGTGATGTTGAAAATTtAAATAAATAATCTTATcTtCAATtaGAATTGttttttagtttgtataagctgcacatcatatta
>AAA.454ESTABI.2356
AATAATGTtAAACCCTAAaGTTTTTAAATTtATAAATAAATATAAAATTTAATTTGAAATTATATTaaTAATTTTTTtGATATTTTTGAAATACTAATTATGGGTGGTTGGAAATTAGAAGTTGCTAGAATGTCATTTTACTTATCTTTTCCTGTTGCTTGTTATTTCGTTTTTAATTCTCAAAAATTCATAACTTATTGTACTAATAAATATCGACAGGATATGTATAATGAATTAGGAATAGATTTCTACTCCAATGAcATTGTTCCACTTGAAGAAGCTCTTGCACAAAAGTCGATATTTGATAAATTAGTAAAATAATCTTTGTTATTTTGAAACTATTTTTtGTTAGTTGTCATAGTAATAATTAAATCTAGTTTGTTATGtGGTTtATTGATGCTAAACTTAATTGATTAAATTT
>AAA.454ESTABI.2361
ATTTtATGACATGGTGTTAAGGATTTTTtAAGAAaCTacaTTTTATTATGTAATTTTTtAATTGGATATTATTAATTGTGACCGTACAAAGCTGCGCAGCCTAAAACcGCGTAAATAATTCCGCGCGAGTGACACCGCGTAGCcgcTaTATGgaaaaaTAATTTCTAAAATgtttAAAAATataCTAAAACGAAaTAAAAAATGGatATGTTAAAAATAAaTagTAATTTATTCATAATAAAAGCATTTcATTCCGTTaaCTTTAATAATAAAAGGTTTAAAAAaacaCATTTTTTtAtAAaCAaGACAtgAAAAaTttAAtAAAaaaCTTACATTTtCGtACAATAAATTTtATTTTtACCTGCTGTTGAAAaTATATAATAAAAACCAAAAAaaTCTGAATCCGCAATAAaTAATTGAAACTTCTCCAATGACcTTCGaTAAGGAACTAATCATTTAtGAAAaTCTATTCCAGTTT
>AAA.454ESTABI.2362
AATTTTTCTTTtCTTCATTACTTTTCtGTCAATATAGACCAATaTTAGATATATTTTAGACAATGaCCGTACAAAGTCGCTCAGCCTAAAACCGCTCAAGCGAtCCAGCGTAAATGATTCTGCGCGAGTGACACCGCGTAGCcgcTcTATGgaaaaaTAATTTCTAAAATgtttAAAAATataCTAAAACGAAaTAAAAAATGGatATGTTAAAAATAAaTagTAATTTATTCATAATAAAAGCATTTcATTCCGTTaaCTTTAATAATAAAAGGTTTAAAAAaacaCATTTTTTtAtAAaCAaGACAtgAAAAaTttAAtAAAaaaCTTACATTTtCGtACAATAAATTTtATTTTtACCTGCTGTTGAAAaTATATAATAAAAACCAAAAAaaTCTGAATCCGCAATAAaTAATTGAAACTTCTCCAATGACcTTCGaTAAGGAACTAATCATTTAtGAAAaTCTATTCCAGTTT
>AAA.454ESTABI.2371
TTATATTtCAaTTATCTgTtCcTtCaTTtCTCTTCtCCTtCACACACAACAACTTGTTcGCGAttCAAGTTTGTGTGTGTATATAtGTGTGaGTGTGTTTGCGCGCATGTTtGTAAAaTTATTtGTCAaCACACTcaGACAGATATCACATTCAGCcAATGAAATtCACTTTACCAGAATTCGATATcAaTGTAATAGATCAAGCTGTTACagATtggaGAATAAATTgcTTtCAATGCAaTAATCAACAAaTCAAAATGTTGCATGATAATGAAaTTTTtCcAAAACAaaTTGTTCgATGTGGACTTATTTGCACAAACACTCAGTAGCACTTTTACGAATATGTTTTTCAACCAAATCAAAAaTATAGCACACTAACCAAAAGCTTAACCAACAAGAATTGATTCAGGTTGTTCACACGTGTTTTGGAGAACAAAGCGATGTGTTATATCCAGTGTTATATAATTCCTCTGATGCAAAATGTATCAAATGTGcAACGTGTGAGgaCTTTTCcAAAACaTTTGAATTCGTTGgTCATACTCACAAATTAGATGAaGtATCAAACACATTTCATTGGGGTTTCGATTCAAACAACTGGAGACTATTGTTACAAaTTTGCACTGATTCAGAAAACGGCAAaTGTGGAAATGTTAAATGATATCAAGTCAATTTTAGATAAaGTACgaGGATGAAaTAAaGAAGAGTTAGTTTTTtATtCcTATAGAAATTTTtATTTTtAaTTtAAATGAATTTCAAGTTAaTTtGCTTGTCTAATAATTAATtATAGACTGTAACACAATCTCTGTTTTCTATAGATaTTTtGTcACGATTTCGgTGcAaTTGAATTATCGATaTTGAATGCgaaatttGACttcaTTATAGAaTTGAAACACAATTtcAAaTAaTTAATGACtGAAAAAA
>AAA.454ESTABI.2389
AAAAGCTCTaTTTTTTTAGTCAATAAAAATAAGAAaatCCttATTTTGCAATGAATGTAAATAAACGTGATTtacATtcAcTTTTAGAGCATTTAAAAGAAATTAATGAAGAAGAAAAAAAAATTAAAACCAAAATTTCTGTTCAAAAAGATGAAATACTTAAAACTGAAAATATGATAAATCAGTTtCATGATTGTCATAGTCAACAAAATGAAAGACTTTTACAACTGTGTACCGATCAcGAAAATGTTAAATGTCGTAAAAaTCAAaTAATACAAGCTATAAAGCAGATAGATAAAAATGATGAGAATGGATATGCACAAGAAGATATTGAACTTGAATCACCAATAAATAACAAaTTGATTGTACCTAATGAAAAAagTCAATTAAATCAACCCAGCATTACCAATGATAAAGATTTGAAAAGAAATATTGCAGAAAATGAAATGAACGTTTCCCATGAAAACGAGACAAGTGAAAAGAAACGAAGAGTGGaTTATTCAATTAATGAGGAAAACGATGAAGATAACAATAAATTTTCTGAAAAAAACATCGAACATCGAACCCATCAAATGAATCCCTCTAGTTATAAAATTCCAAAGTCCAAGGGTGaCACCTCGGTTCCAGTACAGAAATTTAACGATTtAAAAAaGGAACTGATAGTCCTTCGtGCTGAATACGAACGAATCAAGGGGACGTGGTTCACCCCCGAAcAGATGCAGAATTttAGGAAGCGCCTAAAACGCTCCAaTCGAGCTAAGGCGGATCTCgTCGTAGAAAGTCGGGTCCAACGGGTCACAATAAATGATCAGAACGTCTTCCTGCTTAAACACTTttctGAGGAAGTACTAAGACAACACCTCCGGGGAAGTTCAAAGGCCTCAGATTTGAATGCTATTCCTCCACATCaCCTCGTGGGTGAATCCCAATCGATGCACGACATCGCAGAAATAACACAGCCCGAGACCcAACCCATCCGAAATGCAAAGACGCCGAGGACGTCTCATCGACATAACCCAAGTAAAAATCGtcGtcgTCGGgAACGTCGGAGAGCGGAAAAAGCCGCGCTTCTGGCAAATGCAGCGTGCCTGGTGACTACCCTAACTGTAGGAGAGTCGTCAATCGCCAGTCTATCGGTTTCTTctACTCCTTCAACTGTCCCACATATCACCCCGCAGATTGTCGAGAAAATAGTGAGATCTCTtACGGTTACCCAACCATCGGATCTAATATctACTGTCTCTCCCAtCCAACCCCATCCATCAATTCGATATTCCAATAATGACCCATGATGTCACTCAAGTTCGGACTCCTcTCTGCCAAGGCCGAAAGGTTGAAGTTCATGTCGACCGACATTGACGTTTGAAGGAATTTAAGACGTGTACATAAATCTACTAAAAACGGTTTTAGTGTCAGAGTGTAATAATAAATGCCTGTTTTGTTGAATTAATTTCTACGTTTTGTAATGCTTGAGTAGAACCGAAATATGCCAGTCAAGGTAGGACAAATCAACCCACGTTTGTTTGTGAAAGGGGTTACCGAAAATGTGGATCGAATTTGATTGTTGATCAAAGGTGAAAGTGTTTGTGAATGTGGAGTATTGGATTTGAATATATGAAGTGAAGTGAAaTGTATGtGgAGAGaTgTGGGtgATCCAAAACTATTCCTTTCATTGATTCATATTAAATTAAAATGGACACTATGGGAATTAATAAAATTTTCAATAAATATATACGTTTTC
>AAA.454ESTABI.2407
AaGAGGgATCATCAAATATATTTCTTCGATTATTTTATTCTTCATTACAAATTGaGgAATTtATAAATGAAaTTCAACATTCAAAAaTTTtAGATAAaCTTACGGTATTAATGAATCATTGTATtCcAcTTGAAAAGaTATTTGATTtCGAAcAAGTgTATAAAATTGTTATGTGcAAAcTtAGtCCATTTCAAAATaGTCTTCATAAaTACACATTAGCCAAATTAAGACGATCTCTTGAAACAAAGAGTCTCTTAAATTCAATCGAAGCTATTtGTCAGGATATTCAaTTAAGTCAACATCCATTTTGTTTCGAAAGTTATGACAATGAAGAGACAGAAATGTTAAAGTCATTAAACAAACAaCATTATCTTTTAAAAAaCTCAaCTTATTTTCtGCCAAATAGTGACATATTGTCAATCtATTTGCCGAGGAAAGTTTTCATGACATTtcTAACCCTTAAAGATGAAAAGTACAGCAAaTCcTCGAaTtGCATATtACcACATAaTAaCTCcGCTATATTtAGTTATACTAAATATGAAAGATTACAAATGAAAAATTTACTTATTTCTATGTCAAACATAGATAATTCAATGAATGAACTAGCGTTTTATTTAGCaGaCGTaGaCGATAAACACGATCAATATTTCAATAAAAATATTAATTCAAATGTTAATGGAAATCAAGGATTTCTTACTTCTATTGAAATAGATAAATTGATAGACGAATATAACATTTTTAATgAAAAaTGAAGTTCATAATATGATAAAAAaTATTGATTTGGAATCCCAGTTGGAACCTCATAATCGTGAAAGAGATTCTCAATTATCCTCTACGCTTGCAGCTCGTAGATCTAAAACAAAATTTAAGTCACGTCTTACTaGTATATCcAAagAAAATGAAaaGTaTATTATATTGCTAGATTGTAGTGATATTAACTATTTAACTTCTAATTTGTTCATgaTTGATATAAaTTACTtGTCAAATGaGCTGGGTTGTTTGGATAAGCTCTTTTCAATTaCTAAGAGATATATTGAAATTACATGGCATAAATATGTTATAATTCaGCCAAAAGTTATTGCCCGATCtCcTAAaaTAACTTACAGTGgAAAATcAAAACTGCAAAATCAAAAtGAAAAtAACTTGGTTAACTCTATAAGCTTAGTGTTTCAATCATATTTAAAtAAATTACCAACAAATaCTATAAAAGAATATAGCTATGGACAGGAAGAaTTAGGTTtATCTGGAAAGTTGGATACTCTTAATTCTATTTTAATAAATTTGTCAAAAGATTTGAAACTAGAGACTTGCATCATAATTTCACACAGTTTTGAATTGTtGAATTTAATTGAAGCTTTGATATATATAAATGATAATTACGGTTCATTTATGCGATTTAGATTTAGTTCTTATGCAGGAATGAATGACCGAAATaCTTTAAATTTTATTAGCAGATTTAATAAATTTCAATTACGACATAAAAAAAaCCATTTTATTGTTGCATTCTCGAATTAATTATGAATTTTTGATTCAATTAAATATAAGATCGTGTGCTGTAGTAATAGCGGATGCACATTGGCAGATCGATTCTGATCAATCAATTCTTAACTTGATTAATAGACTGGGACTTAATTGTTTATTGTCTCAAGGAAACGGGATATCTTCGATTTATAAATTATGTTGTTTGGAAACCTTAGAACAATATTTCCTAAGAAATGATCTTTCTTTTCTATGTGAAAATTCATATAATAATAAAGACAATATTTCTACAACATCGGCAATAATTTGTTCAAATTCGATATTTAAATGCTTTATTGaTAATGTACTCTCACCTATCAAAGAAGAATTTATTAGTGTTTATTGTACAGAGGATTTGCAAAAAAAAGaCAAaTTAACAAAACTTtCTAATCAAGCTGTTAAAGATCTATTGAATAGTTTCGTAAATCCTtATGATTtATTGCAGCTTtGTCATAATCAATTtACTAAAAaTAAATTtAAAAATTTATCAGAATATTATGTGAACAAAGACAAATTAAATTATAGATTAGTTAATTTAAAAGAAGCATTGCAAAACTGGCAGAATAATCTTTATAAAAGACAGAAAAAaTTAAAACATTTATTAAgTTTTTTtGAAGATCAAGGTTTTTTATTGTTTTATGATTCTAAATTTGTGAATTCCCAAAATAATGTGGTTTGGAGTCCTCCTcATATGGATAATTCTTTAAGAATTATGCATAGTGAATTAGCTAATATGTACATTTTAAAACCTCTGGAAAATACAGGACTTTCAGAATGCGTAATTCCAACAAAAAaTTACcAAaCAAAAaCAaTTTttAAAAAatGGgtaGAAAAAAaTTaTATTGTTAAAGATGAACTCATTTTGCCCTCAACTGACcACGCAGATATGAATCG
>AAA.454ESTABI.2422
AAAGTTATAAaGGAGCTTTGTTTAAAAATAACCTTGAAATTtAAAATAATTGTGTAAATCTTATTTATAAAGATGATGGACACAGATGACAATGAAATCGAAGAATTTTTAATTAAAAATGTCACTCCTGAGAATTTAGTTGCTTCAGCTAATTTACTGTACAATCCACTCCTTCAATTAGTTCCCGATTTTCAATTATTTAAAAGCATGGATAAGAATTTACTTTTCAGAATTGAATGCTTCAAATCAGACGATATGTCAGATTTGGATAAAAATTCTTGTTTTGAAATTATCGAAAAAAACATGAAAAAAATGTATAAAATTTCAAATTGGGGATGGAGTGCCAATAAAAaGAAAAAaGAATtATTTAATTCTCTTTCTCGTTTTATAGTTTGTCGAACCGTAGATGGATCTAGACAGATTAAAGCCTTTGTTCATTTTCGCTTTGAAACTGATTATAATGATCCCGTATTGTATTGTTATGAAATTCAGTTATGTTCAGACGTGAGAAAATGTGGTCTAGGgtCTTTTCTCATGGAAGCTCAGTTGGCaTTAGCTAAGAAAaCCAGTATGCTTAAATTAATGCTAACGGTATTCAAGCATAATGAAACCGGATTGAGGTTCTTTAAAAAATTCGGGTTCGAAATCGATCCAACTGATCCTTCGAAAAagCGGCGTTTTTGATGTTGATTATATAaTAaTGTCAaTTTTTCTTGATTAattAGTTTtAaTtcATTTTTaTt
>AAA.454ESTABI.2423
cTTTGTGAAaCTTGATTAAAGATATGAATAGCATTGAAGATTTTGCTTCGCTTCAGATACCACCAGAAGATAATTTTGAAGATACTAATAATAGTTTAATTTTTGATGATATTGTGGAAGTGAATGCAATTCACAGCTTTATTCATGAAgTtcaGAACATATTATTATGGAAATCCTACAGAAAAAGCGGATTTTTTTtGTTTACAATAATATATTTACAAGTTATGCTGTACTGTTACAGTTTATTAAGCGTAATTGGAATTAGCTTTATTTCCTATTTCCTATTTGAAATCGGACTCAAAAGATTTTTTAACAAATCGACATTCAAGCATTTTATGGATTATTCAAAGATATCAAATCGAAAACACTGGAATTTGTCTTCAGTTGCCAATGTATTATCTATATGTCGAAATTTCATGTTTGTTAAAAGCTATGCAGATTCCCTAGCTTGTCTATATTGGCTGAATGCGATACACAGTTTATTGAAATCAGTCACGGCATGTCACATTTTTTtCGCTTCAATTGGtGCGTTTGTCATACCGGTCCAAATAATTTTCTGTctGAAGTTTTTtGGgtATTAAaTTATAaTTGAAATATtATTTtATAATGTCGTCTTtATTTtGTGTAtGgAaTaGATTTtgTTATAttttag
>AAA.454ESTABI.2429
TAtGTGGAATTGTTGcACTAATAAACTCATTATATTTATCgaGGCATAAAAATTtGgTGaGAAaCtGAAgtttttCTtGATTTtaTTtGCcAAcTTgTATTATAGATGAGTTGATTCATTGCAAACGGgTGTATTACATCAAGTGtGgtATTTTtATTGATATGTTACTGgATAATCAGAATtGTATGAATCAGTTGCATTCCACgTTAGTCATTTGATTGAATTATTTTtACAAAATTAATATGGcGTAATTTTAAATATTTATAAGTTTATTAAtATAAAagTCATCGTTATTAGGTTTACTTTTAAAAaTTTTAATTTCTGCAGTTAGACGCTCACCACATAACCTAATTTTATTTAATTTAAAAAaTGATATTATTCAAACATTATTTTATATTTATGTCaTCTCTCGATTCAAACTTATCCAGGTTTTGTGTCTTTTCGATCGTTTTGCATAGAAAtGTTTGTAGTTTAGTCTATCCTAACAATTCAATTTCAATTTAATAATTTTCTGTTTTTtAATTTtGATTTTCTCAAAGTAACATTGtGATTTGTACAGTATATCTTCTAACTGTAATTGTGTGATTGTTTTGGAGGTCTCCATAAGGACCAGTGGGAAGTATAAATCCtAGTTTTTCATAAAAaTAAaTTAAaTCTAAAaTATTTTTtGCATATTTtAATGTAATAATATAATAATTTAAAaTAAAAaTGTTAAAATGCCAAAATgAaTAATTTGGCACGAAAGAGTAAAAGTGATtAATAAAACAAAaTTAACATtATATTCAACTATATGAT
>AAA.454ESTABI.2430
TAtGTGGAATTGTTGcACTAATAAACTCATTATATTTATCgaGGCATAAAAATTtGgTGaGAAaCtGAAgtttttCTtGATTTtaTTtGCcAAcTTgTATTATAGATGAGTTGATTCATTGCAAACGGgTGTATTACATCAAGTGtGgtATTTTtATTGATATGTTACTGgATAATCAGAATtGTATGAATCAGTTGCATTCCACgTTAGTCATTTGATTGAATTATTTTtACAAAATTAATATGGcGTAATTTTAAATATTTATAAGTTTATTAAtATAAAagTCATCGTTATTAGGTTTACTTTTAAAAaTTTTAaTATTATTCAAAaTTaTTTtATATTTATGTCATCTCTCGATTCAAACTTATCCAGGTTTTGTGTATTTTCGATCGTTTTGCATAGAAATGTTTAtGTAGTTTAGTCTATCCTAACAATTCAATTTCAATTTAATAATTTTCTGTTTTTtAATTTTGATTTTCTCAAAGTAACATTGTGATTTGTACAGTATATCTTCTAACTGTAAATGTGTGATTTTTTGGgAGGTCTCCAATGGGACCAATGGGAAGTATAAATCCCAGTTTTTCATAAAAATAAaTTAAATCTAAAATAATTTTGCATATTTTAATATAATATAATAATTTAAAaTAAAAaTGTTAAAATGCCAAAATgAaTAATTTGGCACGAAAGAGTAAAAGTGATtAATAAAACAAAaTTAACATtATATTCAACTATATGAT
>AAA.454ESTABI.2437
AAATaTGaTTTATTtATGCATAAtATTTAtAAATGGCtACcGTTTTAaTTTAaTTTAATTTtAtATATTAATaTTtaTTAATTAATACTTTTAATTTTAGTtaTGTaGTTaattttCtAtatAAAtcttttAtgAAGTGAAAAATTTCATGATATATCGTGAAATGTCAATTAGTGTAAATGGTAGTtCCATTGCATCAGATGATGCACAAAAACGAAACAAaTTCAACAGCAGTTGATTTTAATATTTCATGCATGTAGATGCCAAAAGCATTTTGAAATACATGGAGTAATTCCTtGTTCAAGTCCTCATTGTGCCATGATGAGAGATGTTTTAACTCATATGTCAGTATGTAACAAAGACAAaCAATGCCCcTTTtCtCACTGTTCAACATCTAAACGTATTTTATCCCACTGgAAAAGATGTGGGAAAATTACATGTTTAATATGTGCTCCTATTAAATCAAAGCAACAGTCCAATAAAAaTAAaTTAACATTTGATAATGTAGAACACGATGTAAAAGACAATATTCCTATTAATGCTGATAATAATTCTTtGGTTGTACACGATAAAAAATTTGAATTTAAAAGTGATGTTTGTGACAAATTAAAAGATTGGAAAACTGTagATAAAAaTATACGTAGTAGATTAATTAATCGAATAGTGGAAaCTATTTtGCCAGTTAAAGATTGTGGGAAaGCATACAAGGATGAGcGAATGATTAATATAATCGACCACGCAAAAAAAaTTGAAAATgaTaGTTATTtGAAaTCcAGTaCTATAGACGAATATTAtcGGTTATTAGCTGAGAATTGCTTTaTAATCCaTAAAAAGTTATGTATCAGTCAAAAATCTTCTGAAAATTGTGTGAGTTGTCCCGAAaTTATTTCAAAATcTCCTAATATATCTATCGATAATTCAACTAATAACAATAGTGACTCAGATATATTTTCGACTTCAAATAAATCATGTACAGATACAGATCACTTGAATCATTTTGAAAAAATTCTTCAAAACGAATATGAAAGGCAAAGAAAATTATTaTTAAGTTACGATACACTGAAAGAAGATATTAAAAGTGAATTAAATATGAAAGAATTTAAACAAGAATCTCTAAATGAAGCAAAAaCAAATGATATTAAACCAGAGTCGTTAGTGAAATTGTGGGGTAAAGAaGAGTTAATAAATGAATTCAAAGTTTTCTTTGACTTTGTTAAAAATAaTAAAAACGCTCAACTATTTTTGAGTCAAGTAGACGCTAAAAATTATAACAATGTAGAATTGTTAAGGGCTAACTCTAAACACCTCTCACTTTTAATAATATCTCAAAAATTGGATGATGGTACATACAATGATCCATGGTGTGTTGTTGATGATTTAAATATTTTGATTAAAAATGTTTGTAATTACACGAAGAAGAAAGGAAAATCCAAAAAGGATTTTGTACAGAGTATGAATGATATACAAATTCAAATTGATGAAATAATGACCAAAATGGGTTTTTGTTGCGGTCGTGTTGAGGTTTATCAGCCTCTTACTTTGTTATGCTGTACAGCTAATGTGTGTACTATTAATAAAGATTCGGTATATTATGCATATCAAAATGAAAATGATGACAAAGTTCCAGGAATGCTAGTTGATTCTTATTTATGCTGTGAAAAATGTTATTCTGACAGTGCTTCTAAAGTATCATTTATTGCTGAATCAAATGAAATGGTgtAagtataaacgtatAaacttatgTtatcacttatataTttatagAACTATTAGAAAAGATTTGTtGGTGAAAAAAAGGAACAATGTAGAAATTCACGAAGAATTTGTCTATTGTCATGATTGCAAACGAAAATGGCATAAAGTCTGTGCTTGTCACATAGATGAAATATGGTCTTCATTCTATTGTAAAAATTGCGCATTGAATGGACAAAAAAaGaGAAAaTAAATACACTGCCAaGCgTTtGTTACCCTCTGTTTtAaGTAACTTTTtAGAAAAAAGAGTTAATGATTaTTTAAAAAaGAATGAAATAACTACGGATAATGTAATTATTCGTGTGCTTtCAAGTGTGAAAAAAGTAACagAAGTGAAATCTGGCATGAAAACTTATTTTGGCGATGCTGATACATCATTTCCATATCGTTCTAAGGCCATTTTTGCGTTTCAAGAAAATCAAGGTCGTGAAGTTTGTTTTTTtGGGTTGCATGTACAAGAATATGGATCTGATTGTCCTGAACCTAATCGCCGGAGAGTGTATGTAGCTTATTTAGATTCTGTTAAGTATTTTGAACCATCTAAACATAGAACTAAAGTCTATTATGAAATTCTTGTTGGATACTTAGATTATGTTAAAAAaTTAGGaTATGTAATGGCTCATATATGGGCTTGTCCACCTAGTGAAGGAGATGATTATATTTTTCACATTCATCCTCCTGATCAACGAATTCCAAAACCTAAACGATTACAAGAATGGTATACAAAAATGTtGGATAAAGGAATCCAAGAGTTAGTAATTGATGATTATAAAGAtGTTTATAAAGaTGCAtATTTGTCaGAAATTAAGTCTGTGAGTGAAATACCGtATTTTGAAGGTGATTTTTGGCCAAATGCATTTGAAGACATTTTAAAGGAATTTGAGGAAAATAaTCGTAAAGCcAAAGAAaGTGTTCaGGATGAAGATGATAATGACTCAGTTGTTAATTATGAAatAAGTAAaGATAATATAGGAAA
>AAA.454ESTABI.2438
AAATaTGaTTTATTtATGCATAAtATTTAtAAATGGCtACcGTTTTAaTTTAaTTTAATTTtAtATATTAATaTTtaTTAATTAATACTTTTAATTTTAGTtaTGTaGTTaattttCtAtatAAAtcttttAtgAAGTGAAAAATTTCATGATATATCGTGAAATGTCAATTAGTGTAAATGGTAGTtCCATTGCATCAGATGATGCACAAAAACGAAACAAaTTCAACAGCAGTTGATTTTAATATTTCATGCATGTAGATGCCAAAAGCATTTTGAAATACATGGAGTAATTCCTtGTTCAAGTCCTCATTGTGCCATGATGAGAGATGTTTTAACTCATATGTCAGTATGTAACAAAGACAAaCAATGCCCcTTTtCtCACTGTTCAACATCTAAACGTATTTTATCCCACTGgAAAAGATGTGGGAAAATTACATGTTTAATATGTGCTCCTATTAAATCAAAGCAACAGTCCAATAAAAaTAAaTTAACATTTGATAATGTAGAACACGATGTAAAAGACAATATTCCTATTAATGCTGATAATAATTCTTtGGTTGTACACGATAAAAAATTTGAATTTAAAAGTGATGTTTGTGACAAATTAAAAGATTGGAAAACTGTagATAAAAaTATACGTAGTAGATTAATTAATCGAATAGTGGAAaCTATTTtGCCAGTTAAAGATTGTGGGAAaGCATACAAGGATGAGcGAATGATTAATATAATCGACCACGCAAAAAAAaTTGAAAATgaTaGTTATTtGAAaTCcAGTaCTATAGACGAATATTAtcGGTTATTAGCTGAGAATTGCTTTaTAATCCaTAAAAAGTTATGTATCAGTCAAAAATCTTCTGAAAATTGTGTGAGTTGTCCCGAAaTTATTTCAAAATcTCCTAATATATCTATCGATAATTCAACTAATAACAATAGTGACTCAGATATATTTTCGACTTCAAATAAATCATGTACAGATACAGATCACTTGAATCATTTTGAAAAAATTCTTCAAAACGAATATGAAAGGCAAAGAAAATTATTaTTAAGTTACGATACACTGAAAGAAGATATTAAAAGTGAATTAAATATGAAAGAATTTAAACAAGAATCTCTAAATGAAGCAAAAaCAAATGATATTAAACCAGAGTCGTTAGTGAAATTGTGGGGTAAAGAaGAGTTAATAAATGAATTCAAAGTTTTCTTTGACTTTGTTAAAAATAaTAAAAACGCTCAACTATTTTTGAGTCAAGTAGACGCTAAAAATTATAACAATGTAGAATTGTTAAGGGCTAACTCTAAACACCTCTCACTTTTAATAATATCTCAAAAATTGGATGATGGTACATACAATGATCCATGGTGTGTTGTTGATGATTTAAATATTTTGATTAAAAATGTTTGTAATTACACGAAGAAGAAAGGAAAATCCAAAAAGGATTTTGTACAGAGTATGAATGATATACAAATTCAAATTGATGAAATAATGACCAAAATGGGTTTTTGTTGCGGTCGTGTTGAGGTTTATCAGCCTCTTACTTTGTTATGCTGTACAGCTAATGTGTGTACTATTAATAAAGATTCGGTATATTATGCATATCAAAATGAAAATGATGACAAAGTTCCAGGAATGCTAGTTGATTCTTATTTATGCTGTGAAAAATGTTATTCTGACAGTGCTTCTAAAGTATCATTTATTGCTGAATCAAATGAAATGGTAACTATTAGAAAAGATTTGTtGGTGAAAAAAAGGAACAATGTAGAAATTCACGAAGAATTTGTCTATTGTCATGATTGCAAACGAAAATGGCATAAAGTCTGTGCTTGTCACATAGATGAAATATGGTCTTCATTCTATTGTAAAAATTGCGCATTGAATGGACAAAAAAaGaGAAAaTAAATACACTGCCAaGCgTTtGTTACCCTCTGTTTtAaGTAACTTTTtAGAAAAAAGAGTTAATGATTaTTTAAAAAaGAATGAAATAACTACGGATAATGTAATTATTCGTGTGCTTtCAAGTGTGAAAAAAGTAACagAAGTGAAATCTGGCATGAAAACTTATTTTGGCGATGCTGATACATCATTTCCATATCGTTCTAAGGCCATTTTTGCGTTTCAAGAAAATCAAGGTCGTGAAGTTTGTTTTTTtGGGTTGCATGTACAAGAATATGGATCTGATTGTCCTGAACCTAATCGCCGGAGAGTGTATGTAGCTTATTTAGATTCTGTTAAGTATTTTGAACCATCTAAACATAGAACTAAAGTCTATTATGAAATTCTTGTTGGATACTTAGATTATGTTAAAAAaTTAGGaTATGTAATGGCTCATATATGGGCTTGTCCACCTAGTGAAGGAGATGATTATATTTTTCACATTCATCCTCCTGATCAACGAATTCCAAAACCTAAACGATTACAAGAATGGTATACAAAAATGTtGGATAAAGGAATCCAAGAGTTAGTAATTGATGATTATAAAGAtGTTTATAAAGaTGCAtATTTGTCaGAAATTAAGTCTGTGAGTGAAATACCGtATTTTGAAGGTGATTTTTGGCCAAATGCATTTGAAGACATTTTAAAGGAATTTGAGGAAAATAaTCGTAAAGCcAAAGAAaGTGTTCaGGATGAAGATGATAATGACTCAGTTGTTAATTATGAAatAAGTAAaGATAATATAGGAAA
>AAA.454ESTABI.2453
TTTtAATTtATTATTAATTACTGTAGATTATaatttAaGAAAAaTATAGATCAGCATAAaTGAAAaGAAAACGCACAAACAAaCCAACTACAGATACAACTAGTCCAAAAAGTGTGAAAAGGAGCAAAACaaTATTAAcgAaTCAaTCTGCATCGACATCAActGAAAATTTTTTtacTAGAAATTTAAAAACTGAGAACAAAATGGAATTTGATTCATTTACTAAAAATATTGAATGCAAACGGAAAGAATATTTTATTGGCTCCTATTTATTTAATAACAAGCGAATTAAAACTATTCGAGGTTCCGaGgAGTCTGTAACGAATAGTAAATCTGTGCTATACTGGATGTCTCGTGATCAgCGAGTTCATGATAATTGGGCGTTTCACTATGCCCAGAAGTTATCACTGAAATTCAAATCCAATTTTCATGTCTGCTTCTGTTTGGTGCCGAAATTTCTCGATGCGACAATTAGACATTACGATTTCCTTCTCAGAGGGCTTCAAGAAGTAGAAAAGGAATGCCGACAGCTGAACATAAATTTTCATTTGCTGCTCGGTACAGCTAAAGAACGCATTCCAGAGTTTGTAGAGAAGAATAATATTAGTGTTGTCGTTAACGATTTCTGTCCATTGCGAGTTCCATTGCAATGGATTAAGGATGTATCAGATGTGTTACCGAAAGACATTTATATTTGCCAAGTTGATGCTCACAATGTTGTGCCAGTGTGGGATGCCAGTCCGAAATTAGAaGTCGCAGCTCGTACGATTCGATCAAAAATAAATGGAAAATTAAATGAATTTCTTACTGAGTTTCCACCAGTAATTAAGCATCCAAAAtCGGGAGATTtACCTGAGCCGACCGATTGGGAATTAGCCAGGAAATCTCTTGATGtCGACATGACAGTGAAAGAAGTGGTTGAATTTATTCCCGGTTACCAAGCTGGGATGGAAAATTTATGGAAATTTATTTATTCGAAACGTTTGAAAAATTTCAATTTACACAGAAATGATCCCACAAAAAGTTGCTTGAGTAACATTTCTCCTTGGCTGCATTTTGGCCAAATCTCAGCTCAGAGGTGTATTTTAGAAGCTCATTCCCAGAAATCCACGGCTAAAGAGGGAGTTGATATTTTCATTGAGGAATCTCTAGTCCGCAGAGAACTAGCTGATAATTTCTGTTACTATAACCCGCATTATGATAGTTTATCGGGAGGGGCTAATTGGGCTCGTGAGACGCTTGAGATCCACAGGCACGACGAGAGACCATACAAGTACACTATTGAACAGCTGGACTCAGGAAAGACACATGACCATTTATGGAATGCGGCCCAATTGCAGATGGTTAGGGAGGGCAAAATGCACGGGTTTTTACGCATGTATTGGGCGAAAAAGATCCTTGAATGGACTGAAGAAGGGCCGGGTGAAGCTTTGAAGAGAGCGATCTGGTTGAACGATCGATATAGTATAGATGGGCGGGATCcAAATGGGTACACGGGGATCATGTGGTCTATTTGCGGTGTCCATGACCAGGGCTGGGCTGAGCGAGCGGTATTCGGTAAAATACGCTACATGAACTACAAGGGCTGTCAACGGAAATTCGACGTGAAATTGTTTGAGTCGACTTATAGGCAATCAAAATCACTCCAATAGTTGATGTCGATGAAGTGATACATGTATTAGTGAATAAATGTTCTAGTTGAGCTTG
>AAA.454ESTABI.2474
GGGGTaTTTtGTAATTAAATTGTTTTAAATTGCCAGTTGAAGTAAATATTTTGAATTGCTAACATTATGTTCAGGCACACTTTAAGAGTTCTAACTACATCACTGAGTAGAAATCTGAGACCGAATCGATTCACGAATAATAACTGTAAACATATAAGCTTTTATCTTCATTCAAATAGTCGGCTCAGTGGACATGCGATATTTTCTAAACGGACATTAATGAAATTTAAACCTCTGAAAACTGAAGAGGAAGTCAAGGCAATTGTAATGCGATGCTGTAAAGAATTCGAAAAGATCCCAGCAGAGAAAGTGAGCCTTGAATCGAGATTTGTCGAGGATTTGGGAATAGATAGTCTTGATCACGTCGAATTGATCATGGCCATTGAGGATGAAATGGAATTTGAAGTTCCGATTGAGGAATCAGAGAAAATGAAGACTCCACAAGATATTATCAATTTTTtCAATAACAGGAACAAAAATTTCACCCATGTCACAATTTAATGCCGCTAGCGGATTATTTATTAATAAATCGATTTCTTGTTG
>AAA.454ESTABI.2475
GGGGTaTTTtGTAATTAAATTGTTTTAAATTGCCAGTTGAAGTAAATATTTTGAATTGCTAACATTATGTTCAGGCACACTTTAAGAGTTCTAACTACATCACTGAGTAGAAATCTGAGACCGAATCGATTCACGAATAATAACTGTAAACATATAAGCTTTTATCTTCATTCAAATAGTCGGCTCAGTGGACATGCGATATTTTCTAAACGGACATTAATGAAATTTAAACCTCTGAAAACTGAAGAGGAAGTCAAGGCAATTGTAATGCGATGCTGTAAAGAATTCGAAAAGATCCCAGCAGAGAAaGTTGGTACAGAAATAACTTCAATTATTTATACATTTTTGGGCGTGGATTGCGTAATCGGAATAATTATCAAGTCAATTTGGTTAATCCAACATAAATTAATTTGATTTCCCTTGAATTTTTGCTTAATGCTTTAAACTGTCGTTTGAAATGTGAAATTCGCAATCGTTTGTTATCTAGTAAGGACAATTATTATTATTAAATTTCCAGGTGAGCCTTGAATCGAGATTTGTCGAGGATTTGGGAATAGATAGTCTTGATCACGTCGAATTGATCATGGCCATTGAGGATGAAATGGGTTGAATTTTCATTtGTAAATATTATCTGCTGAAGGTGATCTTTTTCTCTTtCaGAATTTGAAGTTCCGATTGAGGAATCAGAGAAAATGAAGACTCCACAAGATATTATCAATTTTTtCAATAACAGGAACAAAAATTTCACCCATGTCACAATTTAATGCCGCTAGCGGATTATTTATTAATAAATCGATTTCTTGTTG
>AAA.454ESTABI.2480
aTTCAAAaTAAATgTGGTGAtGGGTCTACCcTCATCATCCAACAaTTGTTAGTATCGAATAAAaGTTTTCCTGTTTTGAGTTATTCCAGCAtCATTTAAAGAGcACGTGGAGTCTGAGCAAACAGTTCTACCGAACCAAaTAAAGTtATAACTCAACATTTTGGTGAGCTCGACGTGATAGAAAGGCCGGTGGCAAGTTTTCCGCAACGTTTTCCACTTCctGACATGTCGCCTTCAAAATCATAtgACgGgTGAGGCTTGTATGGATCaGTTAGCAAAcaattcttaagcttaagatcgataggaatcttcgtagtagattttataaagagtccaatgtcataggttaacctagtatctccactttcaagttgtcagggtctggttc
>AAA.454ESTABI.2481
aTTCAAAaTAAATgTGGTGAtGGGTCTACCcTCATCATCCAACAaTTGTTAGTATCGAATAAAaGTTTTCCTGTTTTGAGTTATTCCAGCAtCATTTAAAGAGcACGTGGAGTCTGAGCAAACAGTTCTACCGAACCAAaTAAAGTtATAACTCAACATTTTGGTGAGCTCGACGTGATAGAAAGGCCGGTGGCAAGTTTTCCGCAACGTTTTCCACTTCctGACATGTCGCCTTCAAAATCATAtgACgGgTGAGGCTTGCATGCACCAGTTAGTAAAACGATACTTAAGCTTAagATCAATTGGAATCTTCGTAGTAGATTTTACAGAGTCCAATGTCATAGGATAACCTAGTATCTCTACTTTCAAGCTTGTCATGTTCTGGTTCTTGTTATAGCGTTGCCGCTGCAgATAAACAAGCAACAGCATCcGATTTTtACAGACaGgAGTTAACGTTATTTCTTCAACATCTGGAGTCgaTTGctGTGGCcaTCTGAGAGgTTTTAAAAATtCcGGATATacATGAcGCCTAAAaGTAaCAAggaagacaaaaaaagaat
>AAA.454ESTABI.2491
aaataaaataattaattaaaaataatcaaaaaattaaaatcaatattttccgggggaaatgggtatgtgccgaTGCCAATTGActgAgaaaaGTAgAAAATAATAATAtAAAATTAATTtGGGACcCctAGAAAAaGTTATTAAgAAAATACAAATtAaTtAATtAATTAAAatGACgAAAACAAATAAATtAAATTAGggAGAAATTCtcgATTTtgaTAAATTTAATTaaTCTAAGGTAACTAATTATTCCCTAAAATATTTtGtCCcTGAAGTTTtCTCCcGGGgAaCGGCCGaagcgGTtAAAaGATAAAaGCAAATTATttcACTAGTTCCCcGGgCGTCcAATCAAAATTCTACAAAAATtAATTAGTtGTTGAGAGGATATTaCGATATAAAGGAGTCTCTAATCAaCAACTGGGACACAAGTTTCCAAaTAAAATTTGggCAaGCcGAAaCATtAGAATTtATTGAGTtGTg
>AAA.454ESTABI.2492
aaataaaataattaattaaaaataatcaaaaaattaaaatcaatattttccgggggaaatgggtatgtgccgaTGCCAATTGActgAgaaaaGTAgAAAATAATAATAtAAAATTAATTtGGGACcCctAGAAAAaGTTATTAAgAAAATACAAATtAaTtAATtAATTAAAatGACgAAAACAAATAAATtAAATTAGggAGAAATTCtcgATTTTAATTAGCTAAAGCAGGGTTTCCCAAACTGTGTTCCGCGGAACACTAGTGTTCTGTTAAaCCTGAATTTGTCGGAAGAATTTAATTTAATTTAATATAaTATACACATATTCATATTTCATATTATTCACAAGAAATTATTATTTGTAAAAaTATTTCACAATAGTTCTTAAGTTAGGTACTAGACCCTTCCaGGTaGTGAGACTAAGCTTTATGGAAGTTGAAAAAaGCCGCTTGTACTATTATTGCaGTAAATCTTCATTTtACATCc
>AAA.454ESTABI.2499
GTGAGATGGCGTCACAGATGAGCTCtttttGTTCGATAAACTGCTGCAGTTCACCGGAAGTGACttttttcAAATGTTTCGGTTAATAACATGAATGGCGTGGCTTCCAACGATACGTCTGGCGGTCGTGTGAGAACTACAGTTCCAGATACAAAGAAAGACAACAAATATTGGGAACGACGACGACGAAATAATGAAGCTGCCCGACGGTCACGCGAAAAACGCCGACAAAATGACATGGTAATGGACAAAAGAATTCTGGAGCTTTCACAACGGAATAAGCAACTAGAAAATGAACTTTTCCAATTAAAAATGAATTTTGGTTTGGTAAATGGAAATCAGAATAAATTGGAATTGGATGATTCCAGCTTCAAATTGCTATCTCCTTCTCTGGTACATGAGCCATCAAATAATAATAATAATAATAaTAATAATAATAATAATAATAATAATAAAaTAATAATATAcATaTTctATtAAaGTTTTtATCATATTAtATTTGGTCGAGGCAGATATTGGGAATCTGAGtGATTGTTTTGATGCAAAGAATCTTCCATTGCTGGATTGATGAATTCTATAGAACGGTCGGCGTTCGGACTTTGGCTGCTGTTGGTGTCATTGTCgACACAGCGATACTTttGAGAGACTTTTCCTTCTAGTGTAGTAGGCACAAGAAGTGAGTTGTAATGATTGTCGTTATTCCGCATTGTtCCaTGACAATtGttgatgctgctaaaattcagagacggattctcaaatgaaattggCAtcGatatGgattgtcct
>AAA.454ESTABI.2532
TGTTTTGAAAACATCTTTTtAGGTTGAAGTTCATATTTCACCTGCACCATGCTTTGAAACATGGCATACCGAAAATAATGTATAAtAATTATAAAATTATAATAAATTTTTTtGTCATTTATTTATTTTTGTTtGATTAAGAACTAACATTTCGTGTAAAACTCCCAAAAATACTTTGTtGCATACAAAAATTGCTTGTTtGAACCATTAAACCTGTCATTtACGTTTTtAAATTTTtGCTGTTATAGCCGCCATCGTCctATCACTTAGTGTATAGAGTCCGCTGGCGCCATGACGGTTATAGCCGCAACCTAATTAAAGGTACTAAATTAATCAAAATTAAGTTTATTTAAGCAGAAAGAGTAAAACTATACTTCTAACATTCTAAAAATCACAAAAACaTATAGTGTCAATTTtCGAACTTCGCTTGTTCCTACTGTCCGTCAACGTGTTAAAcTtATTtACATAATgTGTACAATAACTAGACTGGCCATCTGcGCGGAATTtgTCGGGaCGATATTtGTTCCGgAAtcATTAATTtgACTGAAATtGTAAActAAAttatATTTTTTC
>AAA.454ESTABI.2534
ATTGATACCATATAGAGGTCtGTGGAAAAATtAATGcATCAATAATATTAGCTATAGAGTTCATGGTAAAATATAATGAATAAAATTACTTTTAAATCAAAAaTAAaTAAACATATTAATGTTGGGATTAATAAAATGGgTATTTTATAAACCTGTTGGGCTATAAGCCATCATTTAAACAAcATAAAAtgacTATGTAAaGTCATGTTGagAAATTGTcAAAATGGctGTTATAaCAcAAatACGCACCtCAAaCAGAAATCAAAAATAAAATAAAACATTAAatAAAACAAaataaaaatAAcataaTtAATTAAAACAAATAATTAATAAaTtgcGCACatAATGCAtATagAAAAaTAAAGTAAAatcacAAAaCcGCCTATAaCCTTGCAAAagAAGGTTtAGAAAatACACAGgCGGAaGAGgCGaCCAGAATAAAaaTAAAtCaG
>AAA.454ESTABI.2535
taattatgtttttcaaaatataattaTTAAttttGTTaggCtATAAGCCATAATTTAAACaaaagggTGAAAAactGTATAAATTAAAatAAAaTAATtAATGAggtttGggaagtGTTagaaTGGCTGCTATAACATatGcACGCACCGCAAACaGAAaTTAAAaaTAAAATAAAACATTAAatAAAACAAaataaaaatAAcataaTtAATTAAAACAAATAATTAATAAaTtgcGCACatAATGCAtATagAAAAaTAAAGTAAAatcaaccAAAaCcGCCTATAaCCTTGCAAAagAAGGTTtAGAAAatACACAGgCGGAaGAGgCGaCCAGAATAAAaaTAAAtCaG
>AAA.454ESTABI.2572
GAATAAtAATATtATAAGgATTATTTttGTTTTTCACCTCTGATTtCTTTTATAAATTGAATAaTAGACTAAACtttAGGGACTtCTCCACCACCCcATAGGTGTTGCGCTACATTtCAATGTATAACTtcTtAaTtctGTAATTCTGCATTtcAAtAAATAACTCCATAATTctGAGGCacTTTATCAaGTGAGGCCTGGGGCCAAATGGCCGCAGTACCCCATTGTCCTAGGCCCTGATAATAATAACAATAATAAAACAGAGAAGCAGAAAGAGAAACACTTTGTGAATTTTGTTTTATGagtGATcaGGATCTtGtgAAGATCGAAaTATTTcaTATTTTATGAATaaaaattgcGGAAatcTtACacAGTTATTTATTAAATTTATGTTTATatAAATGATtCCGccaTcGaCAAAAaaGtATTTTTAaGTTTATCAAAATCAATaTTAAAATTAATaTTTTttCATTtCaTAAAATGTCCACAAG
>AAA.454ESTABI.2575
GTtGTGGTTTgACGTCgaaatACTAACTCATGgCgATTTTtAAAtCGTTTACAcaaaCcTGATGAATGTTTGAAATTAaTCCACTTGGAATtGTTTTCAGTATCtaTtATTTtcAAACgTTCACAAACTTCTTGTGATTTtAATTGAATGTACTtATcTTtAACCcTTAAGCCCTTAGAATTtcTATCAAGTAtCcATTGCAaTACTTCATTTTCAATTTCAGGAAATTCcgaTTTtcgTCCACCaCcAGGTAATCTTCGTGCAACTTTTATTtGCACGGATTGATTGTTtAAAGTTTGAAGAAGTTGTGCTTTTTGATTGTGCCATCCCCTAAGAaTTGATGTACCAATGTTGTATTTTTTTGACAATGCCATCCAGCcACTGCCTTTCACgCCGGCATTGTATTcATTTAAAATTTTTaGTTTATGTTTAATTGAATAATTTTTtCTTTTtAGGTtATTtGACATTCTATGGCTATGGCTGAAaTCATAAAaTTtAAAtAAaTGAAATGATCTTTGCATTAATTAAAATTAAAAaGTCTACcTTTACGAAATAGCGTGCTAAAAACATCCAcTTTtGTTAATTTGTAAAAGGAGTATTAATTtCTATAATTTTTttATAAAAaCAAActCTCAATTTtATAAAAaCAAAcTtGAATTTTTTTCATaagTAAcATTTATTCATGTGCTGTCAAATCGTAAACatAtATTGCTCAGTAAAAGTaGAAgTaGtCAAAACATGATATTTTGAATTGTAATTGCTTACTACgAAAaTTATAAAAAAaTATAACCAAAAAATGTAATCAGCAAATCTGAATtGCAACAGATTGGAATTTcGTATATaaTTTTtATTTTTtAAtGTAAAGTACCCAATAAGCAAATGTGTCATATTACAAATGAAAAAAAAaCTTGGTtGTGtGtcATaTTTAGAGTTTtCACAcAaCGTTTTATtCaCAtaTAACGCCtAGgCGctATGTtCGGCGGAAGAC
>AAA.454ESTABI.2576
GTtGTGGTTTgACGTCgaaatACTAACTCATGgCgATTTTtAAAtCGTTTACAcaaaCcTGATGAATGTTTGAAATTAaTCCACTTGGAATtGTTTTCAGTATCtaTtATTTtcAAACgTTCACAAACTTCTTGTGATTTtAATTGAATGTACTtATcTTtAACCcTTAAGCCCTTAGAATTtcTATCAAGTAtCcATTGCAaTACTTCATTTTCAATTTCAGGAAATTCcgaTTTtcgTCCACCaCcAGGTAATCTTCGTGCAACTTTTATTtGCACGGATTGATTGTTtAAAGTTTGAAGAAGTTGTGCTTTTTGATTGTGCCATCCCCTAAGAaTTGATGTACCAATGTTGTATTTTTTTGACAATGCCATCCAGCcACTGCCTTTCACgCCGGCATTGTATTcATTTAAAATTTTTaGTTTATGTTTAATTGAATAATTTTTtCTTTTtAGGTtATTtGACATTCTATGGCTATGGCTGAAaTCATAAAaTTtAAAtAAaTGAAATGATCTTTGCATTAATTAAAATTAAAAaGTCTACcTTTACGAAATAGCGTGCTAAAAACATCCAcTTTtGTTAATTTGTAAAAGGAAAaCAAActCTCAATTTtATAAAAaCAAAcTtGAATTTTTTTCATaagTAAcATTTATTCATGTGCTGTCAAATCGTAAACatAtATTGCTCAGTAAAAGTaGAAgTaGtCAAAACATGATATTTTGAATTGTAATTGCTTACTACgAAAaTTATAAAAAAaTATAACCAAAAAATGTAATCAGCAAATCTGAATtGCAACAGATTGGAATTTcGTATATaaTTTTtATTTTTtAAtGTAAAGTACCCAATAAGCAAATGTGTCATATTACAAATGAAAAAAAAaCTTGGTtGTGtGtcATaTTTAGAGTTTtCACAcAaCGTTTTATtCaCAtaTAACGCCtAGgCGctATGTtCGGCGGAAGAC
>AAA.454ESTABI.2589
AATTTAAGAGATTATATCTATAGCAAAATCTATTGTATCTAAaTGGAAAAAAgTTGTTGAaGaGAAAaCTgAaaGTTAGAaGTCATTAAATTCAGTTGTGTAATATAATGAGAATTTAGATaCaGATGAGGTTCCTTGCAAAAAAaTTAAATTAGACAAAAAAGAATTAAAAATTGAAAAAGATGACAATATTGAAAaTAAAAAAAAaTTAAGGACAGTTAAAGTtAGGAACACTAATCTAAGATCGGTtGGATTTGAAGATGCAGATTCTGATATTAAATCAAATCCTAAAAAATTAaTTAAAAAAGCCGATGAAAAGCCTGTTTCTGGAATAGACGAATTACATCAAAAAGTTAGTGCAGCGTCGGTTGTTGATAAACGGAAAGTTACTgaGATACATGAAaGCAAAAaTTTTatCAATTCCATTACACAAAACCCAGTTCCTATTCGAAaGAAAAAAAaGCGCTCAGACAATACAaTAGCTAACAAATCaGTTTCCGATGTTTCTCTAACCGAAGAAATtGTATCAGATatcagtgtaaaaaatgctgcggatgtttctaatacgattgaaaaacagaaaaaGCGGGTTTCATGGGCGTCAGCTGAAGCATTGCAATCGATAAAATATTTTGAGTTGGATGAAAATGAAAGAGTTAACGTTAACAAAGTATCAATCGAAGAAATGAAGAAAAAaaGAAAGAATGATGgAGCGTCAGCATGTCTCaCACAAATATATGGCTGATGAgAatGAGGATGAATCCCAAACTCAAAaGTGGTATAAGCCTCTGCCGGTGTTTGGAATTCCAGAGAATAAGCTCGAGGTTTCTTCAGCTGAGCAAAACATTCAAGTTTTACGAGAACGAAAAGTTTTAAAAGTATTTTATTTTTCAAAAGATGATATTCCCcATTCTCCTGCTGAGCCCGACAATGAGCCGTACGATGTGAAGGAGCCGAAAAAAATTCCCCTAGAAGATGTAATTCATGCAAAAGTCGCTCCAAAACCGCAGCAACAACAATCGGAGGATTCAAATTCCAAaTTGCTAATTTTTACcgAGAAAGAaGGCAAAGAGTGTCAGGTGACcTTGAGGCCagATGTTGCGAATTTATTGAAATCGATGACCCAGAGCTCAGCAACGGTTCCGAAATCCCCCAGTCAAAATAATCCGATAGCAGCAGCACAGTCGAATTTAGAAGCGCAAACGTCATCATCAGATCCAACCAATTGTGAAACTCCTCAGACTCGAACAAAATTGATCAGCATCATTCGATCGCGCTATCCCGATATTGATCCAGAGAAATTGACCTCGGAGGAGGTGTGCAAATTACTGGAACCGTTGCGAGAACAGTTGATTCGAGAGGGAATCCTGAACTTGCCCTCGTCACAGAATGTCAGCATTCCCCCGCCGAATTTCCTGAACCCCCCTGCTCCCCAGTGGTTCCCAGATCAGAGGCCGTACTTTCCCCGACTGCCGCAAGAGATGCATAATCCCCACTTGATGCCGCCACATCAGAGAATGCCCCAGATGTCGTTTCCGGCGAGACctCTTGGAATACCACCAGCTGCTAATCGATCGTTCgggCCCCCGAGGCAGCTAAGGCCGGTGTGCAGGTTCCTGGCCAATAGTGGCTACTGCAGATCGGGAAACAATTGTACATTCTCACATAATTTACAAGCCGATTGTCCTCGTCCCTACAATAATAATAATAATCAGAACAGACATTGATTTGTATAAAATATGTAGTACTAGAATCGTTTCTGCTATTATGTTTTGTTTAaTAAATTCTTtAACaCTTTA
>AAA.454ESTABI.2598
CAGTTAAAATGGTAGACAAAAAGCCTAAAGGTGCTAAAACGCCatATGCTTGTTTTGTGCAAGTCGTGAGAGAAGAACACAAAAAGAAACATCCAGATGAGCAAATAGTTTTTAGCGAATTTTCAAAGAGATGTTCAGAAAAGTGGAAGGAAATGTCACCTAAAGAGAAACAGAGATTTATGGATATTGCCGCTAAAGACAAAGAAAGATATCTTAAAGAAATGGATAATTATCAACCACCCGCAGGTACTAAAAATAAAAGGAAAATTAAAGATCCAAATAAGCCAAAAGGTGCATGGACAGCATTCTTCTTTTTTTCTGATGAACATCGCAAAAAAATTAAaGAAGAAAATCCAGAATATAAAGTTGGAGATGTTGCTAAAGTACTAGGTAAAATGTGGGAAGCTTGTAAGGATAAAAGCAAATATGAAGAACAAGCAAAAAGAGATAAAGAACGTTATAATAAAGAACTTGAAGAATACAAAAGTGGAACTCCGGTATCCAAAAAAaCAAAAGGTGCAGGTGATCAGGTCAATGGTAATCATGAAGATGATGATGAAGAAGATGATATCGAAGAAGATGACTAATTAACTGATTCCAGTGTTTCATCAGATTTTATAGTGTGGTATAATCACGATTATCTGATGTTTTATTGTTAAGAAATGTTGCATTTATTTTATAGTGTTTTTGTATTGTAACTGTTTATGTAATGTAAATATTTAAAAaTTAAAGTAGTGTAATGTTAACATCACAATTATAAATAAATTTTAACGTAAGATTGTTtAAAtCGTTTAGTGAAAGCGCACATTTTTAAAATTTAAAaTGTTTATTGAAGGTATTGAGAATGTTATTTTATTAGTAATAATGTTAATGATCATATGTTTTCTATATATTTTACATTGTTTAATATCGTTAATTAATAGATTTAATAGCAGTTACAATTTACATTCAACATATGAAATACAGTACCAAGAATTTTTAAATCAGGCGAGAAATGAAAATATTCATAGTAATGCACCAAACAGGTGTCCTGTATGTTTAGAAGGCTGTAAATATTCTATTAAAACTAGCTGTAGTCATATGTTTTGTGGCCAGTGTTTGATTGGTTGGTCCAACACTGTAAATTTCCCTGGAGGTACCACATGTCCCGTTTGTAGGACGTTGATAAAATTTTTGCTTCAATATTTTAATCAAGATGAAATAACGTCTGAGAGTACTGAAAAATCAGATGTATCAAACTTTGTCAAATATTATAATAGACGATATTCCGGAATGTCAGTTTCGGTGATTGATCAAATTCGTGATTTCCCAACTATTCTACGCAATGGAATTTGGAGAATAATTCAAGGAGATTTTAATTTCGCATTTCGAATGCGTATAATAATTGTCATCGCTGGAATGGTGCTTTATGTACTATCACCTTTGGACATATTACCAGAATTTTTATTTGGAATTTTTGGTTTtGTTGACGATATAGCAGCTATTTTTTTAACTCTcaGCTACTTGAACTATTTATTTCGGCGATCTCTAACAACTTAAAATTTCCAAAAaTGTATCTGCCAAATGATTGAAATTTCGTTtGTAATATAAGTTTTGTATATTTTtGGgATGAaTTTAATTGA
>AAA.454ESTABI.2605
ATCGATCCtAtAAttGTTGGTGATTCTTTGGTTCCTCTTTtGAAaTCTGTctGGGTTgATAAACATGACCAGgaTGAAGTTGTCAATATAAATATCGATAATCCCATGTACTtACCGGTATCAACATCATGTaTAAACAATATAGAAATAAATATTCGTGATGATAGtGGTAAATTtaTtGAATTTAGtAAAGATACAAAAACTaCATTTGACATTACATTTtCGtAAaTtAGATGgCCAATAACGATaTTATTAGTAtGtATAgTGGTagCCAAAGTGGTGgcGAATtACCAtATTTTATTGGTAAaCAGtATGGATCaGGTTGgTtgAgAACAATTGgTAGATTTGCACTtCCTATTCTTAAACGCATTGGTAGTTTTGgATGAAAACTGCTAAAGaTGTGATAATGAATGAACaGAAAATaTTACCATTtCTTAAAACAAaTGTTTTATCAGAACTAGGgAGATTTTtACCTGAAGTTACTGGCATGTTTCAAAAaCAaCCGATtCcTGTTCCAAaACGTAAAAaCaTCGGTCATTGCATATGTTGGgCTtAAAGCCAAAaGTAAaaCAAAaaaCaatGATAc
>AAA.454ESTABI.2606
ATTTTCGTAAaTTAGATGGCTAATTCAGATATTATCAGTATGTATAGTGATAGCCAAAtAGGTGGTGATTTGCCATATTTTATCGGGAAacAATATGGTTCGGGCTGGTTGAGAACAATTAGTAGATTTGCActCtCAATTCTTAAGaGTCTTGGTAATTTTGTtATGAAAACTGCTAAAGaTGTGATAATGAATGAACaGAAAATaTTACCATTtCTTAAAACAAaTGTTTTATCAGAACTAGGgAGATTTTtACCTGAAGTTACTGGCATGTTTCAAAAaCAaCCGATtCcTGTTCCAAaACGTAAAAaCaTCGGTCATTGCATATGTTGGgCTtAAAGCCAAAaGTAAaaCAAAaaaCaatGATAc
>AAA.454ESTABI.2607
GATCtATTTTTAaTtCAAAAATAAaTTCGCGTGCATTtATTTTGGTAaTTTAAAAATTTAAATTtATTTTAGTTGGAAAAAAATAAAGAAAAAATTATTATTTTTTGAAACATTTTGTTTTATCGAATCAGAAAATTAAATGTTTAACAAAAATGGTTACAAATTGAAGTCTTCGTTTCGCAAAACATTGATGGCCACCAATGAGATTTATCtGTACTCGaTTACTCCCGAAGAAaCCAAATCTGTCGTGTTtATGTGGACGGAAGCGCTCGGAGATAATTCCaTGATTTTGGTGTCAAGATTTCAAAAaCAaGGAAaTTGTTTTGgATTCAGAATTtcGACGAaTTTCAAGGGCGATAAATATGAGCATTtAGTGAAAGACGTCGTAAAAAaTAgTGATGTTTCCCAGAATACcAAAATtGCTGTTGaTGATATTTtATTGGAaGTCAATGGAGTAAaTGTTACGCAACTGGACTATTCAGAACTGaCAAtATTGCTCAgTGCCCTCCCAAAAAAT
>AAA.454ESTABI.2616
AaGGTAAAATtAGTGAAACGGTTTTATAaTTAAAAAAATTAGCTAGAGACAGTGAaGAAaGaCAACGATGGCTTGATgCCttACAGGAaGCcAGaGATTCcAtaGTAaTTAAAaGCTTtCTTTtATTTtAAAAATAATTACAGAGATGTCAAATTCTGATGAAATACTTTCTGAATTTGaTAAAAAAaTTGtaGAAACTGATGCTTATCTTCAGTTATtAATTGACCAGGAAGAAGTATTTCtAGTTATTACATAACATATTtGCTACTAATTAAtGAAAGAATTTAAGGCAAACATTGGTTGGCGATAAATTAGAAGAAGAAAATATATTATTAGGAATAAAAGTTAACTTATTGATGAAACTCAAAAATTAATTATTTAAGCTTAGAATCTGATTGAAGTTATAAAACAGACCATAGTATGCCTTCAAATAGCTAAAGTAATAAA
>AAA.454ESTABI.2622
AATATTTgAAAATTTTGAAATTAATATATTATTTTAAAAGTAAAAATTGCTTGATTGAACTTTTAATTTTCATTTCTTATGTCCTTGTATGATTTTGACGATGTTGGTAAATCGAAAAATGTTTCATGGAGTGGTGGATTAACACCATCTATTAACCTTATGCAATCACATGTAAATAAACTTCAAAGAAATTCTAAAAAGCAAATACAACAGCCAGTAACTTCTAAACTGCCTCCAGTAGTTGATTtGAaGAAAACCATAGGAGAAGGTGAATATAGATTTAATCATTTAACTGGTAAAATGGAAAAATTTAATCCAGTTTCTAATGAATCTCAAGAATTTGTTGATATAGCATTTGATGATCCTATACTTCGATTGGGGGTTAAGGATGAGTATAATCCTCTTATGCcTAATGATTATGAACAAATATCTAAAATTTTAAGAGATAAAaGAAAaTTAGATGAAAAAAaaaaaGAAGATGAAATTAGAAAAGCtGATTCTAAATATTTAAAATATGATGGTGTTGAAGAAACTAATGATGACGATATTGcTtCACGAGTTGAAAAACGCACCTCGGATAAATCCAGATtAGTTGGGACTaCAATTGCGCCTCCGCCGAGTTTGTTAGAGGATTGTACAATTATGTCTGgAAaTGATATTGAAATACCAGTTTTGCCAGAATGTGACGAAAATGATGGAAATTGGGATGCAGTTGCAATAGCAGCTACTCAGGCGAAATACGGAACAACAAGTGCAGCAGCAAAGATAATGGTTAAAATGGGTTTTAAAGAAGGTAAAGGCCTTGGCAAAGAAGGTCAAGGAATGTCAACTGCTTTACAAGTTGAAAGAACTAGTCGCCGTGGGGGGAAAATTATTCACGAAAAGGATCTTcTACAACAGCAATTAGCTGTGCAACAAGCCGCGTTAAAAATCCAATCTCTTATTTCCGATCGTGTGAGCAATGTAATTTTATTGCGAAATATGGTTGGCCCAGGAGAAGTGGACGATGATTTGCAGTCAGAAACTGCCGAGGAGTGCAGTAAATATGGCAAGGTGGTCACCTGTATGATATTTGAACTACAAGATGTACCGGATGATCAAGCCGTGAGAATTTTTGTCGAGTTTGTTGATGTTGAATCTGCCTATCGGGCCGTTGTTGATACTAATGGCCGATATTTTGGTGGCAGGATTGTTTCGGCCGGTTATTATGATTCGGAAAAATTCAAAAATCTTGAGCTTTGTGAAGATCCGTGGACTTTTCATGAATGATTATTTGTTGAATTTTACTGTATTTGCTTGTCGTTCCAgTTCGGTTTCTGGCAATTAAAGAAGCACcGCAATGACGATATCTGGAGGAATTTGTTTATTTATTTAGATTGATAAATTTGAAATGTGCTTTTTAATTTTTATATATCGCAAAATGGATTTTTGATTGCAAATAAAATTACTGTCTTGTC
>AAA.454ESTABI.2628
ATGAAGTTGATATTGATAATTCACCTAATGATATTCAACTTTTATCTGAATCCATTGGAAAATCCAAATTTTCAGAACCTATTGAACAACCCCATGTTTTCGATATTATAGATAGATCTAAATTGTCTGAGAATAATGAATTAATTAAATTTTCTGGGTCAATTAATTCTAATAACTTTCAACACAAAGGTAAAAGGACATCAAGCAAATCTCCTGAGTCGCAAGGATTGATATCTCATTCGAGATCACGTTCAAGATCTAAGAGGCGTAGAAGTAGATCCAGATCTAaAAATCGCCGATCTCGTTCCAGAAATCGTGGGgATAGATCATTtAAtAGAGATCGAGATTCTGGCCGTGATAGGAGATCACGAAGTCGTGAGAGACGTTCACGTAGTAAAGAaCGAAAACCAAGGAGCGATGAAaGACGTTCTAGAAGTCGTGAGAagAGATCGAAAAGTCGTAATTCCTCCAAGTACAATTCAAAAGATTCCCCAAGTCAGCATAGATCAAAAGAtAAGAACAATgaTAACATTTTTttCTAAAATGAACGAATTGAGTAATGCACATAATGAACCTGTAACAAAACAAAAATGGACTTATGATTCCGATGAGGAAGCagCTCCGGgaTAAAAGAtcTGAACcAATGCATGTTTTAGAAACAGTtaCTCGATATGATGACATGAAACCATTTtCTAaTTTCAaTGATAATTCGagTAAATaGGAAGAAATAAAaTCTTGTCAAAagaGAAACGAATTtCAGTATAGGAGAagTGGAAATGaGAATCTTcgAGGAAATCAGCGAAATCGAcAATGGGAAaCAaGgAaTAGTGGTTGTTTtGAATAAaGaaatgatcaaaGatttAAtagaaatagttctgattttattaataaagag
>AAA.454ESTABI.2629
ATCTGAAGAAaGATCATGTCAtATTTTCtATCAGCCACGTTCAACAAAATCTaaatGAAAAACACTTAATGGTTTGGTGAAATGTCTGCGTACAGaTTTATTTGCATCGGTGCAGCATtAATTTTTGGCATTGATGAGGAAGCagCTCCGGgaTAAAAGAtcTGAACcAATGCATGTTTTAGAAACAGTtaCTCGATATGATGACATGAAACCATTTtCTAaTTTCAaTGATAATTCGagTAAATaGGAAGAAATAAAaTCTTGTCAAAagaGAAACGAATTtCAGTATAGGAGAagTGGAAATGaGAATCTTcgAGGAAATCAGCGAAATCGAcAATGGGAAaCAaGgAaTAGTGGTTGTTTtGAATAAaGaaatgatcaaaGatttAAtagaaatagttctgattttattaataaagag
>AAA.454ESTABI.2653
AATttGgTTATGAAaGATGTGGAAaCTgAAaTTAAAATTATGACAATAAcGTCCTCAACCAATTATGCCATTCgaTTGATTGATAGCCTGATCGGAGATAAAGGTGCTGTCATTGTTATGGtGAAAGCTAAATGaGATgTGAAAACATatATCCAAtAGAAACAAtcGGATATcAtcGGATTTTATAtcGAAATAtcGGACAGtAATtCTCAGATGTGTTAAAGCTtTTCAcGATAAAAGAATTtCACTCTCGACTTACAAAATTATCaCTCGATACGTCGTTAATATCTGACAGGGAAAATTCAGGAACCTTTATTTtCATGaGTCCTGAATTGCTTAGCGGTAAGAGTGAATCATTtAATGtCTACGAAAaGTAAAGCTGgAAAAaTTAATAAGTCCcAAaGCaTAaTtCGtaGTTCAAgAGCTGGTCTTCATTTtCCTGTTGAtAGAATTCACaaGAAGTTgCGAATGGgAAaTTTTTCtGAatAGTtcATCAAaTTCT
>AAA.454ESTABI.2674
AACCAGAGCAAGATTCGAAGAATTAAATGCTGATCTATTTCGATCGACGTTGGATCCAGTGGAAAAAGCTCTAAAAGaTGCAAAATTTGACAAATCAAAAATAAAtGAaATCGTTTTAGTTGGGGaTCAAcAaGAataCCTAAAATTCAGAAATTATTACAAGATcTTTTTAATGGgAAaGAATTGAATAAATCcATtAaTCCagATGAGGCagTTGCATATGGTGCAGCAGTCCAagCTGCgaTTTTGTCTGGAGATAAATCAGAGGCAGTGCAaGATTTATTGCTATtAGACGTGGCACCGCTGAGTTTGGGAATAGAAACTGCTGGTGGAGTAATGACGGCTTTGATTAAACGAAATACAACTATTCCAACGAAACAAACaCAAATATTTACTACATATTCTGATAACCAGCCGGGAGTATTAATCCAGGTATATGAAGGCGAACGCGCGATGACAAAGGACAATAATTTGCTTGGTAAATTTGAATTGGCTGGAATTCCTCCAGCTCCCAGAGGAGTTCCACAAATTGAGGTGACATTTGATATTGATGCTAACGGCATATTGAATGTGTCAGCGGTCGAGAAAGGTACAGGGAAAGAAAATAAAATTACGATTACGAATGACAAAGGTCGATTGTCAAAAGATGATATaGAGCGCATGGTTAATGAGGCCGAGAAATACAAGAAAGAGGACGAAGATCAAAAAGAACGAATAGCTGCTAAAAATTCTTTAGAAAGTTATTCATATCAAATGAAATCAACAGTTGAGGATGAGAAGTTGAAAGATAAAATTTCAGAATCAGATCGTAAGAAAATAATTGAAAAGTGTCAAGAGGCAATAACCTGGCTTGAGAAAAATCAGCAAGCTTCGAAGGACGAATTTGATTATCATTACAAAGAATTGGAAAAGTTATGCAATCCTATTATGGCGAAAATGTATCAGGGAGCGGGAGGAGCAGGTGGATTTCCTGGCGGGTTTCCGGgAGCTCCAGGGGgACACAGTGGTGACGACAAGCAAGGgCcAACTGTCGAGGAGGTTGATTAAATGTTCATTCGGGGTGTCTTGTTGTGTTTTGTTGAATTAAATTtGCGTtAATTTCTTTtAGTagTTAATAAaTTTatGTTT
>AAA.454ESTABI.2677
TgTATCCATTTtAATTTTGTTTCGATTCCTATATCCATACAGTTATCAATGCCTAACACTGGACATCTTTTTGTTGGTAGGTTAAATAAACGTGTTAAAGTTTCAGATGTTGAaGAAaTTTTTGGTCAGTATGGAaGAATGTGCCGATGTGATGTAAAATATGGAAATGATATGGCTTTTGCATTTATTGACTATGATGATAAAAGAGACGCCGAGGTAATTTTATTTtATTTATCAAAACAAATGCAATGGTTGTAGTTGAAGTTTTGGTTTGAATGTTTAGGGTGAAACATTAATATCCCCGTCGCATTCGATTTGCTCAAAATGCCCTTAACCAAAATAATCCCATCAATGTTTCCTAAATGTCCTTTTCCGTGCATATGTCTATCACTTTGAGCAATAATTGATCTGTTAACATCCGTCCAACAATAATTAACCTATCCATTCCTCAATTCCTTTTTTGACTCGACAGACAAGAAATTCCATTCCATCCACCGCCGATTGCTAAAAACAACTCGTCACTTCCAAAATATCGATGATTTACAGTTTATTTTACCTGTAGGATGCTTTGAAAAATGAAGATGGGAGAGATTTTATGGGAACAAGGATTGTAGTGGAATGGACTAGATCTTCTAGAAGAGATGCTGGTAGCTATGATAGGGGTAGTAATCGTGGAGGTTATGATAGAAGGGAACGTGATAGATATCGTGACCGGGATAGTGGTAGGGACAAATATAGAGGAGATTCTCGCAGAAGACGATCATATACAAGATCAAGAAGTCGATAAGATACATTAATGTCAATATTtGCATTTATGTTTTATGTTTCATAATGAAATAAATACTGTTTTTATTGTTTTaTAATCATTATTGTAAAActcAaaGTGATTATGTaTCATTATAAATTTCAAT
>AAA.454ESTABI.2678
TgTATCCATTTtAATTTTGTTTCGATTCCTATATCCATACAGTTATCAATGCCTAACACTGGACATCTTTTTGTTGGTAGGTTAAATAAACGTGTTAAAGTTTCAGATGTTGAaGAAaTTTTTGGTCAGTATGGAaGAATGTGCCGATGTGATGTAAAATATGGAAATGATATGGCTTTTGCATTTATTGACTATGATGATAAAAGAGACGCCGAGGATGCTTTGAAAAATGAAGATGGGAGAGATTTTATGGGAACAAGGATTGTAGTGGAATGGACTAGATCTTCTAGAAGAGATGCTGGTAGCTATGATAGGGGTAGTAATCGTGGAGGTTATGATAGAAGGGAACGTGATAGATATCGTGACCGGGATAGTGGTAGGGACAAATATAGAGGAGATTCTCGCAGAAGACGATCATATACAAGATCAAGAAGTCGATAAGATACATTAATGTCAATATTtGCATTTATGTTTTATGTTTCATAATGAAATAAATACTGTTTTTATTGTTTTaTAATCATTATTGTAAAActcAaaGTGATTATGTaTCATTATAAATTTCAAT
>AAA.454ESTABI.2703
ACCAATGTcgATCTTGAAAATAAAACAAACACAACATCAGCAACTGAAGATTCTTTAAATAGTTCTGCGAAGTCAGACAAGGAGGAAATGGCAACACCAAAGAGTCAAGCTGAAAATCAATTACAACCTTCTAATGAAGTCAATTCTCATTCAAACGAACCAACTGATAATGGCgATACgaTAgTAgAACAGCCAGAAATTAATAGCAAACAcaTTCAAaTAATATtAGAAAAAAGCGTCAAAGCAGTTCATGATATTAAAAAAaaTGAGGATACCCCAAACACAAGAAAATCCAAGCCAGTTAAAAATTTAGATAAACGACAAATTACGTATCGGAGTGAGTCTCCAACGGAAaGCGATGAAGAAGAACAATCCAATGAATCTAtttATGAtCCTTCAGAACAAAGCACAAAATATAGAGGCGATACAAGTCGCAATCGCAGTTCCACAAGAAGAGCAGTTAAAaGCGGAAGAAAGTCACGAGGACGTCCACGTAAACAGCAAAACAATGATGAAAGTTCCAATtCtCCtGTtGAAACAAGAGAGAGAAAAGGTCGTGGCTCGCCACGCAAATATGTACCAGAAGATGAACTAAGTTCTGCTTCAAATACTGAAGTTGTtCcAAAAAAATCCCGAGGAAGACCTAAgAAAGCaGTGAATAATAACGAAGAGTCATCAGAATCGGAACCACCAGCTAAAAAATCACGTGGTAGACCGAAAAAGTCACGAGGAAGACCCAATAAGCCTATTGTTGAAGATCAATCATCAACTTCTATAAAAGATCCCAAGGACAATCATTCAAATAATCAACAAGAATCGGAATCAGAGGAATCTAAAGATAAAGAATCGACGAATAGCAATGAACAGGAAGCAAAGGTTGTATCAGAAAAATCAAAAGAGAACGTGGAAAAAAGACATAAAGGTCGTCCTAGGAAAATTGTAAATGATGAAAAAACTCCCCAAGGAAAATCTAAAAGGGATTCAAATAATACTAATGTAGAAAATTCAATTGTTAGGTCTAGGGGAAGACCGAAAAAAaTTAAAAaTGATGCTCCTGTCGAATCAACTTAAAAATACGACTCATGTGAATTGTGTTCAGTTATAACATTTTAAAACGATTTtATTAGAAACTGTTGCATCCAATTTTCAATGTATTTATGTGGTCATTTATTATAATAAATTTATGTGCTAT
>AAA.454ESTABI.2723
AAAGGAgAAATAGACATTGATGTTGAAGGTCCAGAAGTTGATATTGACATTGATGgAAAAAAACCGAAaGGAGATATCGATGTCAATTtGAagAAaCCGAATATTGATGTAGAcaTtAaTAAACCAGATATTGATATTGATCTAGATATCGACAGCAAGAAAAAGAAACAtGGATTAGATATCAACTtGCcaGATTGGAAATTACCAAAaTTCGAAGGgAAACTTAAAAAaCCGAAAGGAGATTTAGATGTTGAAGCACCTGACATCGACGTtGACATTCATGGAAAGAAACCGAAAGGGGAAaTAGATCTCAATGTAAAGAACCCGAATGTCGATATAGATTTtCATAAAatGGATATTGATATTGAAGTTGATATCGATGGAAAGAAAAAGAAACATGGATTAGACTTTAATTTACCAGATTGGAAGTTACCAAAATTCGAAGGAAAACTTAAAAAaCCTAAAGGAGAATTGGATATCGATATTAGGGGACcAGAAGTTGATGTTGATATTCATGGCAATAGACCAAAAGGAAaTGTTGATGTTACTTTTAATAAGCCAGATCTTGAAATAGACATCACTAAACCGGATATGGATATTGAGATCGATGGTAAGAAAAAGAAACATGGAATAAATATTGGGTTACCAAGCATGAAAGGCTTGAAGTTTGAAGGAAAAGGTAAAAAaCCAAAATCTGAAGTTGATTTGGGTGTTAAAACACCATCTATTGACATAGATATTGATGGAAAGAAACATAGGATTTCAGGTGATTTGAGTGTTGATAAACCTGATGCTGATATTGATATTGATATTGATGTGAGTAATAAAAAGAAAAACATGGAATAGATATTAATTTAtcAAATTGGAAATTTCCAAAATTTAGTAATAAAAGTAAGAAATCTAAAGGACAGGTTGATCTCGATATAAATACTCCTGAAATCGATTTCGATGGAAATGCCAAAAAATCTAAAgTAAAAATAaatCGAAAAaGGgAAAaCTAGATGTTAaTGTTGAaGTAcAaGATGCTAgCATCGATATTCAGGgAaaGAAGCATAAAGGtGACATTGATGTTCATTtGAGTATCCcAGAAGTTGATATTGATGTCGACcgCAAGAAAAaGAAaCATGGCTTAgacATTAA
>AAA.454ESTABI.2726
AaCTgCTTtATTtctCtACGTTGTCAGTACAGCTGATGATTTTCATTtGTTTTtCCcGtCCAactCTGcACGAAGAGAaTTTTACAATGTtGTCAAgtCTGAAGTGCTATCAGGAAAaGAAGAGATGTTAATGATGTCTTCTGACATGATTGAATCAGAGGATATACAATTTtgAATATGAATATGATGATAATGATCAGAGAATAGTGTTGGGTCGTGGAACGTTTGGAACAGTATTTGCTGGTCGTGAGTTAACAAAACAAaTAAAAaTCGCAaTAAAaGAAGTtAATGAAaGTCAAATAAAaGAAGTtCAACCACTTCATGAGGAAATTTGGCTtCATTCTCGGCTTTCTCACaGAAATATTGTAAGTTACCTTGGCTCAAGAAGTGAAAAGGGaGTCTTTAAGATAATAATGGAACAAGTTCCTGGCGGTAATGACTTTTGATTTTGTTtATCCTTTAtACAAACAAaGATaTTATACAAATCTAAaaGctaTATtaGGTAAGGCgTcGGgTAAAaaTaGTTTtaaaGTCAGAGTCACAcTGGTAAATAaTTGGAAaTTGATGtGGCAAGATAAATTcAGAACAGA
>AAA.454ESTABI.2727
AaGAAACTCAACcAATCTAtcGAAATGTTGAATTATCGGAGAAaTAAAGTAcTtGAaGATTATATCAATCAGAaATTGAAATTTGAAAGCGTGAAATTCtATAAaTGTTTCGATTTTATTggTAATTCTACGATATTTAAGGgAaaCGAAAATGTTCTaTTTGATTTagTAAAAGATAtGAAaTaTTtCAaGAAtCTGATAAAGGAATTTGTTGTGATCATGgaCAATATGAAAgAAaGTATtGAGAgtgAAaGAGAGAAaTTTTTCACAAaTTTCCTTCAATCAGCTgTCGAaCCGGTAAAAgTTTAcGCCAATCAaTTGATAACGCTTTTAGAAGATGATACATTATCCCGAGTGATTCCATGcAATGAATTGTCCACTTTctACCTAGAAACCGTCAACGgATTGTGTACAAATCAaCTGGGAAATTTtCTAGTCCtcATGATTTTTGAAACTTTGACTTTTACAACAATCAGTGCAATATTGCTTGTAaTAATGATGTCTTATTGATATTATTTTTAaGAtGTTTTtaCAAAACTACCcAGATACTTtCCcAAACTATTTATGTAAaTACATGATATCTATTTtCTGTTTtATTtGTAACTGTTTTATATTTGAGCACATTTAACCCGATaTTTTCAGATGTTTtATCGATTTTACGTGTTATATTTtAAaGCATTTAACAAatGTTtaCCtGGACTtGTaTGgCAGTTTtGGTGGcttCAtACTTGTGAaGTTTTCAtGTTtATATTTaCAGTtaaTTCGg
>AAA.454ESTABI.2745
aaaaataatatcttttattcaaaaataacggttttgaTAAAAtAATTGAAAAAaTaaTAAAAaTAaTTAAaCATATTTTtAtCAGGgCCATAGAAAaTCAATTCGTTAATATTAAGGCATTTATGTAGAGTTTCtCATTTATTTGTTGACcTTTGCATTTTATATTGccAATATTtCATtAAACAATATTAGTTTTtATTtAATTtCAAATAGAATTtATTTTtAATTATCGTTTAGATGAATCATATTACAAAATTCCTGCAATATAAGTTTAAGTTGTTAAATTATGGAGAATATGGAAACATTTATTGTACTACAGTAacTACTctCTTAtaTGCCAAAAACGGGACTGTGAAAAAAGgTGgCGGTTTCTAGAAAATGGtGGCTTTTAGAGTAAAAAATAATAAAaTTTATtAAAAAATCCAGTAAAAaTTtATTTCTTTATTATAAAAATAGCGGTTATTAgAGTTtGACGGATAAGAGAGtATTTACTGTATATTATTtATTTCTGCAAAGTTAATTATATATAAAGCACTAAGTTGAATTATTTTATTATTTGTTGAAATATTAACaGTTTTTtATTTTTAGACACGGTTTTGGACGTTTTGGAATTTAtGACATATTTTTAAATTTACAGAAaTAAAAAATAtAGTGCAAGTtGTACTGTAAAACAAATATCTTTTtATTATCcATAGTGTGATAATTTGtATTTTGATTGCAATCATTTtATaTtAAAATtCATaTAAACTATAATtATAAaTGAAAAAACaCACTATtAaTTAAAAAaTAaTATtAtGACATGAAaTaTTAACaTCATTAAAtGAAAaGgTCAGATTTTTACAAAGGTTgAGTTTTtATtGTAAGgTCGGTAGTAACTCTGGCTtCTAGTTTTCTTTATTTCAAAACAaTCAAACTAATTCAAaTATTTTTtACAATTTTGCCAATTAAATTTAAGAActAATCTTCACTTTtCAAAGTTTATTATTTTAtCTTAgCGGGGAaaCCgCCTTTAGATATATTCGTTAGAAATTCTTGTTTTTtATTGTTAAGCGATTTCTtCTACGATGTTAATCGTTCtGACTACAAGTGTCcTTGTTTTTtAtACAAGTTTCTACCCTGAAAGTTTTGAACAACAGAATAATTAAATTAGgCAATCGACCAAAGCCCAATTATCATAACGCCGCCGCCG
>AAA.454ESTABI.2746
aaaaataatatcttttattcaaaaataacggttttgaTAAAAtAATTGAAAAAaTaaTAAAAaTAaTTAAaCATATTTTtAtCAGGgCCATAGAAAaTCAATTCGTTAATATTAAGGCATTTATGTAGAGTTTCtCATTTATTTGTTGACcTTTGCATTTTATATTGccAATATTtCATtAAACAATATTAGTTTTtATTtAATTtCAAATAGAATTtATTTTtAATTATCGTTTAGATGAATCATATTACAAAATTCCTGCAATATAAGTTTAAGTTGTTAAATTATGGAGAATATGGAAACATTTATTGTACTACAGTAacTACTctCTTAtaTGCCAAAAACGGGACTGTGAAAAAAGgTGgCGGTTTCTAGAAAATGGtGGCTTTTAGAGTAAAAAATAATAAAaTTTATtAAAAAATCCAagttAAAaaTTtgaggtcattttcggctattggagtttggtagatacgagaatagttacTGTAACTGtttaaaagtcGttaaataaaaGTTGATTGctttccggtattccc
>AAA.454ESTABI.2756
TCATTTGTCCGTAGCTTAATTTTAAAATGTGCTCTTGTTTGTCTGCACTGATAAACATATATGCATATAAATATCGAAACGCAAGGACATTTTTATTATTGATTTCCATTATTTtCCaGTTTTTAGTTtATTTTGTTATTATATGAATCGATAAACGCGCAAATAGATTCCATTGTTTTGTAATGCAGATTGCGCATCTGAACTACATTCATGGAATGCTTatAGATGTTAGATTACAGTGATGAAGAGTCATCAAGAAACAGTATAGATAGTTCAAATGAAAGTGAAGTAATTTTACCCAGCAAAACCAGACAGCGTTCTTtACTCGATGAGATTAAAGAAAATCCAGATTTATACACTACcAGACGATCTGAAAGAAATCGTAAAGAGCcATCCAGATTTAATATTTTATCcGAACGTGGGTCCCAAGGAAATaGACTTAGtCGTAAAATATATTCGGGGTCTACCTCAGAAGAGAACGATGATGAAGAAAATGATGACAGTGATTTTGTATATTCtAAAAGAAaTAAGAAGTATAATCAAAAGCAAAAAaTGGAGTTTCGTAAACGTGCCCATGTTAGTTATAAAGAAGTTGTAACAAGTGATGAGGATGTGGGTTCAGATGACAGTGGACAACCTAAAAaGAAaGTTGCTAAAATCAATAATTCAAaTGGATTCACTAATGTTAGAGATAATCCTTTATTAAACAAACCTTTAATTTTGATTCGCGGAGAAAAAaTTGATAATGAATGTATTGAAGGTTCATACGATGATCAACGAATGTCAGAATTTATTAGCGAAGAAGTAAaCGTTATTGAAGAAGTTCTAAaTTTCCGAATAGGATTCGTAGGAAATACCGGTATTGAAACTTCATATTATAATAAAGTGCTCAAAAATGAAAaaTACGGAAAtgaTGATAATAATTCCGATGAAACAGAACGTCAaTaTCTTATAAAGTGgAGAGAATggAGTcACATTcACAGtACTtGGGAATCAGAGACTaCTGTTCAAACGTATCAAAATTTTGatGGTATGAaGAAaTTGCTAAAGTTT
>AAA.454ESTABI.2777
tccaagaaatgttactgaaatacaaagaaaaacgaatacaaaaccgaaagaaaaattaaataaTTTGGTGATTTCTAAAaGCGTCCCtATTAATATtGGgtGGAAAGgATGCTATCATAAGAGTTCTTCCCTCGTTGCCaGgActCGATGACGCTATTAACGCATTAGTTTGCGGATACTTACTGAATCGAACAACCAACATAAGCGCAATAATAGCAGCATTTAATCAGATGAAAGACGTAGAACATTTAATTATCGATCAATTCACATCAAATTTAGATCAAAATACATGTGACAGTAAAAGTCCTTCACAAACTCCAGAGTCTCAGATTTCTCCGAATACATCAAACCTTCAATTCAACGATTACGGTTCACTTTACGGTGAACCATGTCAACCcTATAGACCGATGCACCAGCAAGTTGTTAATAATTTTtCCtCTCCAGGAATTTTCAGTAAAaTACCTTTtGAAACTTATCCGGTTAGTTATGACATTAAACTTTCACATGAAATGCCGCAGCACTTTGATGAGCTGCCATCAGACAACTATAATAGACACTGAaAAATTGcGTCCTTCCACGTTTAAAATtGTaTAAAAAATAAtATGCTTGATTTTTATTTTtGCATTTGTTTtATTTTTtAATGTTGAAAATATTTACGTTTGTATTATTTTTTTTtGATTAGTAGTAGTAATGCTGCTTTCAAATTTTATTGAACTTTGATCAGTGATTTTTAATATTCAATGACCTGAAttttttATGCGTCTTGATGAGGGTTTGAGTGAAAAAATTATCAATTTCTTCACTTtGTCATGTGTGCTATGTGCATTTATTGATGTATATAACAATATATGTGTAGATAAATTTTATTTTTGTATCCGATTTAGGTTTGCAGGCACGATGATGAGTGGTTTTTATTTTGTAAAAATTTTtCGAGATAACATGTGCTCAAATATCAATATTATATATGGTAACATATTTTTGCAATAAAAaTGCATTTATTGTCAATTTGGCTATAAATTAAGTATCGTACGAATCAAGCAATATTTTATCATTGCTGTCAATATTTTGTTGATAATTTTTTATTTGCTTTGTTAATAAAGTGCTTAAAACAAGT
>AAA.454ESTABI.2783
AAaCAATCTGATCaTTtgTCGCGTGGGTGTTaGACATCATCCGTtgTGACTTTGTTCgCTCATtGTTGATTAGTTCAAatcTAATAGTACCATCACGATTTGAATTTTCTGCCGATGTGGAATCATTATTATTAAAAATTTACAGTTACAATCGATTGGATTATCTCTCGTCTACTTTTCTGGAACCATGTTTTACATCTATTTCTCTTCGACGACGATAATCACCTTACTCCGCAAGCTTCTTTGATTTAGTGGCTGGTTgaaCTCAATTATTTCGCTCgAACAGAATTCGGAGCAGTTATTTAGGTAGGTCGATTCGTTGGGAACTGACTtCcgTGATGATGTCTGACTcGTGGGTGaTCaCTCATGATTCTGTTTGGTCGTGTGATAGTTAGTGTAGAGCAGTGGTTCACAACATTTtCTGGACTCTCGCTCATTtGATACTTAGTTTAAGCCAAcGCCCAACAaTAACTCATGCAaTTtGGAAACCACTATTTAAGTGCATAAAAa
>AAA.454ESTABI.2811
AATCTTAGCtGgAGATATTAGAATAAAAaTGTTAATAAAAGGTGATGTTATAGAACAAGATATTAATGCTTTCAAATCAAAAAATCCCAGTTACACCGTGGAAAGAAAGAATGACATTTtGTGTATGGTGAAGGAGATTTCCGAGAAAGAAGATGATAAATTTTCATTTAAATGCATCATCTTGGAAAAAGGaTTTGGCAAGTCATTGAATGAGGAAaCTCACAAAATTCGAATATACGAAGAATTGAAGTTTATTAAAAaGCTAAATGAGAAaTTTGTGGCGAGAGTCGGTgAGGATTTAGAAGAAGAaTGTTCGGCTGCAGgTAGTCCGGATTtGAAaGTGATTTGGCGcaCAGAgaaaGGAAAAAAAaTTGTTAACGGATCTCCCAAAAAaCTTAATTGATTTtATctAAaTTGCCTTTATACTTGTATGATAtGTTTTGATCAAaTAaTTTTATTTTCtAGATTtGCAaaaattgttatttgtacttaaaattaaatgttag
>AAA.454ESTABI.2825
GaataTGATtgaTTGAGAgTataTTTTATTTtAGGGgAAaTGATTGgTTAAGAAGaGAATTTATGATcTtTTaaaaggAAATTATCGAATAagAACAGGTTtGTtGAtATTTttAaGAGGTTGTGTCAGTTgaaTTTTGTtaTTTTAaaGgAAATGaTTGgTCAAGagAtgAaTTTaTTTtAAGGgAaTTTCAAGAAaTTTATTCGGTTGAatATCGATATAAaTCGGTGTTttttATGAAAATAATGAATATAGCaggaaaTtATTGTCATTtAAAGAGAAATGATTggTTgaGAGTAaGGgTATCAAAatATATCAGTAagATTTTGGTtAaTTTTAATGATATtATtGGAATCTGAATAAAaTaTACTAtACGcGTtCGGTtCTaaaaaaaaatgttttgagtcattaattatttgtattcgagtatttatttgattttattatttgtaatttaattaaaaattaaaatttgactaacatttaaaa
>AAA.454ESTABI.2826
agtaaattttattatatgttaaggggaaatgattggtcgagatatgaattttattttaaggggagttctagaaatttattcggttcaatgacgaaataagtcggtgatttttatcaaaaaaTAATGAATATAGCaggaaaTtATTGTCATTtAAAGAGAAATGATTggTTgaGAGTAaGGgTATCAAAatATATCAGTAagATTTTGGTtAaTTTTAATGATATtATtGGAATCTGAATAAAaTaTACTAtACGcGTtCGGTtCTaaaaaaaaatgttttgagtcattaattatttgtattcgagtatttatttgattttattatttgtaatttaattaaaaattaaaatttgactaacatttaaaa
>AAA.454ESTABI.2842
AAGaCCACTAAATACGTTCATGATTTTTtCGAGGCATATCAgaCGAAATATTCTCTCAGTGTTTCCGGATGCATCAAATTCCCAATTAAGCAAAGAGCTTGGAATTTTATGGAAGAAAGTCACAAATGAAATTAAATCCCTTTATGAAGAAGAGGCAAAGCGATtGGCTCAATTACATGCTCTTGAATTTCCCGATTATAAATATCAACCgAaGAAACGAGTCCGAAGATTTGGAAGAGCGATTTATGATCGACAGCCCTGTACAACGgAAAGATCTAACTCAACTAGTGCAACAGACGAAGAAAATGGTAAAGACAATAATAGTgTTCAaGACGGTAGAAGAtcAAGCGATATTGAGAATCAGTATATAAGATATTCAGTTTTGGGTAAAAATATTGTAAAaCGaGAATGTCAGTCCTTTAATAGTCCTTTAAAAaGCGACAACGTTAAATTGGAAaCGCAaGAACAAGATTTTATCCAAGCGATGCCCAAACCTCTAAACGTCCGAATAACGAATtACAACGAAAaCAGTATATTTTtACGACAACAAAGATTACCATCAAGTAGCACAATGTATTTACTTCCTTCAGAAAACcTAATAATTAGTAATGGGATTATGGGATCACAGGACTTGGAAAATGTAAACATAGACGATGAAATTGATATAACAGGAAAcATTTTTAGCAATGATTTAGATTTAGAGTGGTCTGAAATTGATGAAAATTACAAACAAGATTTACCAAATCTTAATTCATTATTTCAACACTAATATATTTGATTTATAAAATATTTAAATATTTTTtATTAAACAGTCTTTTACATGTACATATAGTATTGGAACTCTTCTCTGACTTATAAGATAACAGAGATATTGTAATAAGATTAAATTGGTTATGTGTTGTTAGTGATTTGTTTTtATTTACTATAATGTAATAAATAACTTTTACAGTCGGTTTTtGTAAGATTGGTAATTTtCAGAAGAATTTAGACTTTTTTCATGGAAATTGGAATTGAGAAACAAACTGAATAAAGAAACAAATTTTTGAAAAAAaCGAAagCAGATACTTATTATCAAAaGAAAATtaTCTGAAGCATCGAGTCGGTATGAAAAATAAaCTAATTAGTCAGAAAaTTTTTGATGAAATAACGTCTAATGAAATTAAGATCTCcAAGGAATACTTTTtCTAACATTTgATATGATTTCTATTGTACATTAAAATAAaTCTTaTtAtttgcg
>AAA.454ESTABI.2849
ATAGATTTAATAAATTTAATTTACAATGAaCACGAATTTAATTCTTGTGACAAaCATTCCgAAACATATCAGGCATTTTgATTTAATCAAAGAACTAGAAAACAAATGGGCTCGCTTGATTTTtATtGATAATCCTTATGCAGACTTACAGGAGGCTTTTATTTACAACCCAACATCTCTTTtAACTCACTTCGAAATGGGAGTGTCAAGGCTGAGAAGTAAAGTAATAAATGGCATAAGACCTCTAAAGGTTTATCATTTATGGTTTCCACCACCAAATGTATACTTAACAAATCTGATGGATGgTTTTACGATTACCTGTcAaTCAAGATGAAGCTATTAGAGATTATGTGCTGAAATATATTCGAACGAGGCGTTTATCTAATGGtCTgTTTCCTCGTGTTTTGGAAGTTTTCGTGTCTGAAGACATTCGATTATCAAAAAaTATGGTTCCTAAAActttACAAATTTtGCCGATCACAGCTTCGTTTAAATCGAACTTGCTATTtCTTtATGATTTGCCAACAAaGTTGACAGTTAAAGGAATATCAGATGCTGCTAAaGCTCTTGGCGTTAAAGGATCAAAAGCATTTTTCATTGACGTCGTTGATTCTTTGAGAGTTGGATTTTtATTCGTTCCAAAATCATTTCCTGATTCTAAATTCGAATTCTTCCAAGAAGCTCTAAAAGAAAAaGAAATtGTCGTAGATAGTAATCAAACAGTAATGCTCAACTTAAaCGAGGTCTATTTGCAGCCTAAAGGTGCTCTGCCGCCTAAGGTTCACaGgAAAaGGGaCGATGAACGCACAATTGAatATGTGcTTAcGAATtATGTATATGTTcACAATGTTGccGccGGTATAGATCAcAATCAaTTagccAAGGGAtCTacGaTTAA
>AAA.454ESTABI.2850
AATAAATAATTTTAAAaaGATTTTCACATACATtATTAAAaGCAACTTtGAaTTTtAAACtGTGgTTtCGACTTGTtgAAtAAtGATTGTAGCACCAAATAtATtATTATTGAGATAAATTGCACAGGCTtGTGGGCCGTGGaGTAATCTAAATACTTCTATTTGAGCAGATTTTGGGTAATATATGCACAAGGATTCTCGATAGATATCTCGAGGGGGGTTCATAAGCCAATAAAGAGTTGAAGTTAcTGAACTACTATATATAATTGATAATTtcTGTATAATaGAAaGATCATTATCCTCCTGGCTATAGAAAGAaaTCTGATTCTTCTTCGTCTAGTTCTAAGTCTGATCGTAAAATGAAGAAGAAAGACAAAAAGAAGAAAAAGGATCGAAATGATGACAGTAGTGAATCTGATTATAAAGATTCCAAAAAATTTGACCAAAGAAAATCGAGGATGAGCAATTTGGTCAGCTTAGATAGTGCGCAACAACAATCAACAGGGATAGATAATCCCAACATTCcATCGCATCAGAGGGATTTTCAAGATATGATCAACTCATTTACTCTATATAATCCATGCTTCCGATGTGCACCTTGCCCACCGTGCCCACCATGCCCTCCATGCCCACCGTGCCCACCATGTCCATCTTATTCTCCATGTCGTCCATGTCAATCCAATTTGCCTGAAGCAGAAAAAGATGAAAAATTGGAATAAACTTTGTCCTGGAAcTtAAACATAATCGAAAGTGATTAGACAACAATAAtCTTGAATTTATCATTTAATTCGTCTTTCTATAATTTTTATATGCTTTTGATTTCATTTtATATATAACTAAAaTGAAATTTtAAatAATAAaTAGCTAAATTgTgTT
>AAA.454ESTABI.2851
ATTtGTCAGTTGTTCATTGAAAAAaCATTTGTTGGATACAGTTtACATTTATTTGGATTATTTTCATCGTAAATTGAATATAAAAGATAAACTTGTGAaTTATCTGTATaCGTTATTAACGAaTTTTTCTGAtGCCTcTGTTGAGTTCGCTCAAAATCTAAATTCTTCCAAGGTTCTTCCTTTCATTATCGATCAGTGCACAAAGAAAGAATTCATTAATGATATTCACGATGAAAaTATTAAAGAACATTTAGAAAACTGTGTCcTTGTTgTCAGTAATGTCGCTAGAGATTTGGGAAATCAGATTGAATAaTAAAAaGAAAAAaGGAATTAAaGGAAAGTTTgATTGAGTTTATTaagttGGAAATGAaGATAAATTAGCTGTTCAATCAATGTTGATGTTGTCATaTATTATAAAGGaTAGTGAAGTAAATTtATtAGTCGAGGGTtCAAaTACCGTAAATggCATATTAATGTtAATAAAGAAAACAGCCAGTTTTAATAAACGAAAAGGAAaTTaaTTCCATtCCaaGaaTTAATGCTGGgTTTATTCCGTATTtCCGC
>AAA.454ESTABI.2852
TTCATtGAAAAAAaTTtATtGGAAACACTTTACTTGtATTTAAAACATTTTCTTCTCGAATTCCAACTCGATGATGAAAGACTCGATGCTTtGCTAAAGTCTTTGATGAATTTTTCTGACGCTTCtGTTGAATTCGCTCATAAAATTtATTGTTCCGAAaTTCTAAAaTTCCTCATtGATCAATGTATAGAGAAAAAAgTAaTTaCTGATGAAaCTAAAGAGTTtgTTCGTTGTtGTGTAATTGTtATCAGTAAtGTTGCTAGAGATTTGGgAAATCAGATTGATtATAAAGCAAATGAGCTGAAGGAAAGTTTgATTGAGTTTATTaaaaTTGGAAATGAaGATAAATTAGCTGTTCAATCAATGTTGATGTTGTCATaTATTATAAAGGaTAGTGAAGTAAATTtATtAGTCGAGGGTtCAAaTACCGTAAATggCATATTAATGTtAATAAAGAAAACAGCCAGTTTTAATAAACGAAAAGGAAaTTaTTCCATtCCaGaaTTAATGCTGGgTTTATTCCGTATTtCCGC
>AAA.454ESTABI.2859
AGTTAGAGATCGTATGATTGCTTCCCtGTACTCTATATacTTCATTTGAGAACCTGTCTTTTcTTtAAaGATGTAGAAAGAATtCCATACTGCTACATCcAGTAgATGAAAGATTACCTTTTTATACCATCTAATtGTCTTCcgTGGaCaGGAATAATAGGACATCATCTGATCTGCTCTGtCTACACCtGaCATATTCTGaTTATAATTCACTaTTtCAATtGGTTTtCTCTTTTccACGTGCATACTGAATCTGCAACTCGTATAACAGGTGAAATATGAACTTCAACCTAAAAagATGTTTtCAAAACACGACACTATGCTTCTACGTATACGCCAGTAAGTGCACATTTGTGCTGCTATAGCCGTAGTGTCTAAAAACGACCGTTTCGTTTTGGACGGCTATAGCAGTCATGCCACATTGTGAACTTCGCTTTGACGGCTATAGCCGCAATTGTCCGTCAACGTGttaaTTtaTTTCTCTGATACGTTTTGTTTGTTACTAAAAGATTTTGATTTATTTTCTTTATTACGTACTTTATATTATTGtGTGTTATTCCATATTAATTtATTTATTTtCATCTATaTTATCTAGATTTTTTGATTATGATTTAATTTATTTTtCTATGTATTATCCTTCgTGaTCGGATTATtGCCCACACGAAAAATGCCCACATAGACAAATGC
>AAA.454ESTABI.2860
AGTTAGAGATCGTATGATTGCTTCCCtGTACTCTATATacTTCATTTGAGAACCTGTCTTTTcTTtAAaGATGTAGAAAGAATtCCATACTGCTACATCcAGTAgATGAAAGATTACCTTTTTATACCATCTAATtGTCTTCcgTGGaCaGGAATAATAGGACATCATCTGATCTGCTCTGtCTACACCtGaCATATTCTGaTTATAATTCACTaTTtCAATtGGTTTtCTCTTTTccACGTGCATACTGAATCTGCAACTCGTATAACAGGTGAAATATGAACTTCAACCTAAAAagATGTTTtCAAAACACGACACTATGCTTCTACGTATACGCCAGTAAGTGCACATTTGTGCTGCTATAGCCGTAGTGTCTAAAAACGACCGTTTCGTTTTGGACGGCTATAGCAGTCATGCCACATTGTGAACTTCGCTTTGACGGCTATAGCCGCAATTGTCCGTCAACGTGTTAACaGTAAtAATTCTAaTAACTaTtAtaTtGAaGAAAATAATGTAATAgAAaGaGATATtCCTGGATAATTGAAgCaTTTGAGTAaGgTaaCTTATAGtAGAAAaTGAAAAt
>AAA.454ESTABI.2881
cattctattttAtGgTTATTtGCTCAAGATGCCTAAAcTtCcAAGtgATTTATCAaaTATGTCTAAAATGAAAATAGTAGTAATAGGTGATGGAGGAGTAGGAAAGTCAGCTATTATATTACAATTTATGCAAAAGATATTCGTCGAAAACCATGACCCGACAATAGAGTCTACGTATTATAAAAATTATGAAGTCGATGGTGAATGGAGTAATCTTGAAGTTCAAGAtACTGCGGGCCAAGAGGAATTTGCTTCGAtGAGAGAATCATaCTATCGAGCGGCAAACGGCTTTCTAATCGTTTTTTCCCTCACAACCCGAGAGAGCTTTGAAATTGTTCGCCGATTTTTTCAAaGTGCTCTTCGTTCAAGAGATCGTGACCATTTTCCAATGTTGCTTGTTGCCAACAAAACTGATTTGGAAATGAACCGAAAAGTCACGACTTCAGAAATTGAAAGTCTAGCAAAGGAGTTACAAATAGACTATATTGAAACTAGTGCTAAAAaTCcACCAATCAATATCGAAGATGCATTTTCTCaGATTGTTCGTAAGATCAGATCCCATCAACAGATCAATGATGTGAAGTTAAAATCGCGGCCCCGGCAAAAGCAGAaaTGCTGTTTGATGTAGAAAACaGCTAATAACAACTGGACATTGTGTCACTGCTGTTACTGGTGGAGTGGTGGCGTTCACAGGCACAAAGTTGATCGATTTCTGCCACCAATGTTACCCGTGTTGCCCCATGTCCCCACTTTCAATTTATGTTAGCATCTGGCTTTAATAATTGGTTATTATCAATACTACTATCTCCTATTGAACTATTAATATTATTAAATTATGAACTTTATGTATTTTTCTATTGTTGTGTAAGATTGACTATTGGAAAGAGCCGATATTATTACTGATCTGTTGTCGAGATCACTTTGTATTGTTGTATCTTTTAATTGAATTTAATACTGTGTACCTATTATTGATTTCTGTACTTATTATTGATCATTGGCAAGTATTAGTAGTATTATTTATTTATTTATTATCATTGATTATTTATTTATTATCATTGATTATTATTTTATtATTATTATTTATTGATTATTTAATTATTATCGaTtATTTTCAaTAATtATTTTTtATTTTGTTTATATTTATAATACTATTTTAcaTTATTAAaTTTTaTtGttttttatttatttatttattcgtaatttatttaaatt
>AAA.454ESTABI.2883
ACTTTCATtCGATGGAAAATTCATCAAaCAGAACTGATAGTAAGTTTTtGtCGCTCCGACATTGCCAAGTTACGTGAGgTGCACATTATTCAAAACATtGAATCACATCGAACTGTGGAATGTTGTGAATAGtGTCACAGACGTAATAGATCTTCAACCAATAATTCCACATTATTCAATAATAAATCATTTTAGATATTATTCTAGCAGCGGTTTctATGAcAATTTCCCCGGAATTGAaGctGGGGATCTCgTTGGATaGATAGATGATTTTtCTTTtGTGCTTTATTTtAAaTAAaTATCATTGATAATTtGTTAATAATTTtGACTGTAAATTTTTtttGTCTAAAAaTTACATTTTTtCtAAAATGTTGACATCTTACAATCAATTAAATTCCATTAAAAaTCAATTTGgTCTGTAAaTTTTGTTCCCATAAAATCCACGGCTAAAATATCGATTTgTTT
>AAA.454ESTABI.2908
ACCGCCAATTCAGAAaCTAACGATTCAtAAAAAGTCTAAGCTCAAACAtagCAACAgTtCTCGTGATCCAGATTCTAACATATTCACTCGCATGTCTGAGCTACTGTTTACACAAACCGATAATTCATCTCCTCCGCCGCCGCCTCAATCAGACACACCTCCTTTTCTTTCACCCTGGTTCTGTTCCGAGAAATCCAGCAGTCATTCATCGAAAAAATCAAAAACCGAGCGATTGAAATCGAAAACcAAACTGAAAACACCAAAAAAaTCGTCAAaTCACATGAAAATCGTCAATCTCAAAACCAAACCGATATTGAAGACCTGTTGTGAGAACAATTTCGATTTCTGCCTCAATCTACCAGAAACGTCGAGCAGTGACATCCCGTCATACTCGGCATCGAGTCCTACGATTCCGATTCTAGAAATCGAGTCAGAAACCGAGCTCGTTCcTCCTCAGTTGGTcTGTGAaCTACAGGACATCATCCAACCACCGAATTCATCTTGTCCATCATCACCAGCCGATAATAATTCACCGCCCGCAAAACACAAAGGTATAGTGATGAAATTCTCTCGAATCTGTGGCAACAGATTTATATCATTGTTATCTTAATTTCTATTTTCTCACATTTTCAAaTTATTTATCTGTGCGCCAGTGTGATGCGCGCACCTCTTGTTAATATGTGATGTGTACAGATTTTTGAAAATAGTTTACTTTTGC
>AAA.454ESTABI.2925
TATtATTTTATAAACATTGGATATTTAAATAATTAAATGTCTGATTTTGAAGCCACTTATTTAATTTTTTtCTGTAAaTAAAGGTATTGATGAATTTTTAAGAATGGCAGTTGCTGctCAAGCTGCATTATTAGATGAATTAATGGGAAAAGGAAGGAaCGTAGCTATAGGAAATTTATCATTACCACATTGGTCCGACGAAGAAATTTGCAAaCATTTTTTAGCAGGATTATGCCCAAATGATTTATTTACAAATACTAAAGATGATTTGGGATTATGTGATAAAATTCATGATCAATCGATGTTTGAAAATTaTAAAAAAaGTAGGCGATATGgAAAAaTGAAaTATGAAGGAAAaTTATGTTCCTATCTTAAGGATTTAATTACGACAGTTGAAAATCGTATAAAACGTGGTCAGAATCGTTTAAAAAAAaTGGAaGTTTAGTTCATTCTAATTACAATTCAGATAGAGAAGAAAAaTTAGAAGAATTAAATGACAGCATTAATGAAACTTTAGTAAATGTAGAAAAaTTAGGCATTGAAGGCAAAGTTCAAGAAAGCCAAGTTCTATTAGAATTGGCAGAAAGTTTAAAAATTGAAAAAaGTAGATTAGAAAAaGAAATTGAAATGTATAACTTACAGGCAAAAGAATTGGAAGTTTGTTTAACATGTGGAGCTTTCCAAGTTAAAGGTGACGCTCAACAGAGAATCGAAGAGCATCTTCAAGGTAAAATGCATATTGGATACGCATTAATTCGACAGTATTTATCCGAATTTGCTCTTAATTCTGtAAAAaTCAAAATCAGTCGAACACGAGCTTGACAAAATCCAAAGTtGTAATCAGAATTGGgaTATTTTTTGAATAGAACATTCACGACACAGAGGAAGCATTAATTCTGTCTCATTTtCTTATGAATAGTTTGCACATTCCGAATCCTATATAATTtACCAACAATTAaTATCCTATTACGAATTtCTTACATtGTCATTTaCcTtAAAaTAaTTTtGATTtATAAATTAATtATTgaTTTTTAATAAAATtAtAaTatc
>AAA.454ESTABI.2949
tttAAaTAaGTTGTATGTGAAAAaTTAAATCAAGAAAaTCAAGAAACTCAATAATTTTTGAAGTTTCAAAATTTTAGTATATAAATAGTGTGTTATAATGTCTCAAATTATTCATGTAGTATGCTGCTCCGAATGTAAAATTTTTCAATCTCAAATAAAGCGAAAaGATAACAAATGGATTTGTAAAAAATGTTTTTTGAAACAAAGCATAATTAAAGTGTTAAATTGATTATCTAATTTAATaTAAATATTGTTAGgTTtATTttGAaGgAACTGGATTCGAGTGTAGGAAATTTGTGCAGCAAAATAATTATGCACTTGGTAAAATTGAAAATAATTTTTCACaTACAGAGGAGGTTCCCAATGAATCAACTTCAATTAATCAGAAAATCGAGTCTAGTAAATGGAACAAATATTTAGAGGATGAAAaTCAATTCTGATTTAATGTTTAATGTATAATTTTATAAAATTGAGTTTtATTAATAAAAAATtGTT
>AAA.454ESTABI.2950
tttAAaTAaGTTGTATGTGAAAAaTTAAATCAAGAAAaTCAAGAAACTCAATAATTTTTGAAGTTTCAAAATTTTAGTATATAAATAGTGTGTTATAATGTCTCAAATTATTCATGTAGTATGCTGCTCCGAATGTAAAATTTTTCAATCTCAAATAAAGCGAAAaGATAACAAATGGATTTGTAAAAAATGTTTTTTGAAACAAAGCATAATTAAAGTTtATTttGAaGgAACTGGATTCGAGTGTAGGAAATTTGTGCAGCAAAATAATTATGCACTTGGTAAAATTGAAAATAATTTTTCACaTACAGAGGAGGTTCCCAATGAATCAACTTCAATTAATCAGAAAATCGAGTCTAGTAAATGGAACAAATATTTAGAGGATGAAAaTCAATTCTGATTTAATGTTTAATGTATAATTTTATAAAATTGAGTTTtATTAATAAAAAATtGTT
>AAA.454ESTABI.2953
ttttgtggcattctgttgggaaatatatttcctctgtgagagattttcaaattgatttcgcttgcaaattgggaattacaagtttcaaatgcgaaaagtgtgcaaCTGAGAATCAGATTGATGAATTaGAATGTtCCATGTGTGGTGAATCGGTTATGAGCTATCTCAAGGCAAATATtCGAGCATTGGGGGAATtGAAagaaaaatcaataaaaatgaaataaTGAaCAAATGAATAATATTTCAATGaaaaaTaaaaaTGATGaaaaCAGTTCTcAGTGgAAATGTGAATATTGTGgTAaTGCAAATGAATTTTtATCGAATCGaTGCGCTGGTTGCCCTAATTTGCGTCGGgAATCGAATGATCGATCCGACAATCcaGCcGGTGatGGATTTATTGAGAATTGGGATTGctGGtGGCGGggTTGtAtAAAAaGAATTACGGTAATcATCAATATTGCTCGCATTGCGgtGTTGATagggCAGCCAATCAGAATCGAGGAGAAATTATAAATGctCAAGGATGGAAGgAAGGAGGAAATGTGGATTTGTAACGGATGTAATCATTTCAATTGGGATATCAATGCTAAAATATGCAAAAGTTGTTATGAAAGTAGATATGGAATTGAATGCGCAATCAATAAGGCAAATGAGAACTGGAAATGCCAGCAAAGCATTTGTGGAAAGGCAAATGTTGGCAGTGATAAATATTGCTCGCGTTGCGGTGTTGATAGGGCAGCCAATCAGAATCGaGgAGAAATTATAAATGCGTTCAAGGATGGAAAGGAGGAGAAAatATGGATTTGTACTAAATGTGGGTTTTTCAATGGAGATTTGCGCTCAGATAAATGCGAGATTTGTGAGGAAATGAGATATGAGAAAGATGCCTACGATATTATCACAGACGTAGAAATGAAGCGTGCTGCTGGAGAATTGGATGATTGGAAATGCGGCAAATGCGAATGCGTGAACAATTATCATTTGGTGAGCTGCAAAGCTTGTGAGGAAATCAAGGAGAAATTATGCAATATTTGCTCCGAACGGTTTCAGGCAGCAGGTGAAATTTGTCCCGATTGCAATGCGAGATGGAAATGTTGGTATAATTTATGTGGTGAAATGAATAATCGCAATGTGGATTACTGTAAATgTTGCGGCCTCGGTAAAGGTGACGCTGGGAAATACGGGATTTTAATTGCTCGCTGGCTCAGTGGGGAATGTGATGAAATATGGATTTGTAGGAGTTGCTGGCTCGTCAATAAGGGCTGTAGTGATTGTTGCAAGGCTAGCCGATATTGCTCTGGAAAAAGGGATCGGTTGTGCTATTATTGTAAATGCTGGGTTGAATATTCCCAATACAAATGTCCGAACTGTGATAGATATTGTCCATAATTATTCATCATTTACTGTGATATCTAGCTCTCATATCTGATTAATCAATAATTATGCAAATCCACACTCACTCACACACATTTAATGCGCCTGTAACCATGGTGATATTCTCCCGTGCCTCATGGGGAATTATTCAGTTATTGCTCATTATCAAATCGAAATCCATGAGAATTTCATGTTTCGCCATTGACATTACCATCAAAAATCAGTTTATAAAATTTCCTATTATATCAGAATCACGTATAAAAGTCCACCGGCTGACAGCTGGGGTAAATGCATGAATTTTGCTTTTATTGCTCGTAGAAAAGAAATTACAACAATAAAAGTATTAACCTGCTACTGGGGATCTCCTACAATGAAATAGTTAAGTTGCGTAATTTATTATGATGTAAAGGGCATCGTAAAATTCATTTtATTTtCCAATgATGTATTtGTTtGTCATCAATTTATTAATTaTTATCCAACGTACGCAaTTATTATAATGGGCAGTCGCGATCAGGAATTGAAATGGAATAAACAAATGAAATAAGTCGAGCACTGAAGTTCCTTAATTGGCGCAAATTGTACACTAAAaCTAGATTGAAACTGTTTCCAAGTGCTCGATAGGTTACCATtCCGTCTCCGTTACATtATAACTCCAATTGTGATTATA
>AAA.454ESTABI.2975
ACAAATTAAtAAGTTTGTTTAAATAAACCTCACAgTTtATGACTCAAAGCAATAATATTTTTATTTCTAATTTACCTAATCAAGTAACAGAATTTGGCGTTTTGAAGTTATTATCTCAATTTGGGAAGATAACAAATTTTAATTTCCCTGTTCACAAGGAAAGAAGACTTAGAGGTCATACATTAGGATATTGTTTTGTTTCATATGAAAATCTGTCTGATGCAATTACAGCCATTAAAAAAaTTAATAAATTGAAATATTCTAATTCTATTCTGCTTGCAAAATTTTCAAAACCCAAATTATTCGATCAACTAGAATTTTCATATGAATACGATGAAAAAATTATTTCTTCAGAACTTGAAAAAGAAGAAGGAATTATTGATAAAGTATCAAATTGATGAGTTAACTAATCTCACGGTaTGTTaGgAAAAATTATCGAAAATTCTTGAAAAATCAAAAAAAaTTCAAACTGAAAAGAAACTAGTTGATAAAAGTAAAAaTAATATAAAGGCTaaaaataCGATAAATCCAGTTAAGAGCTTTAACGAAAAaCGTATTCAAATTAAACAAATTGAAGAAGCATTGAAAAAATATCAATCATTTTAACCTGTTTTTACGAAaTTtATTGTGAAATATATTtATtGTTTtCATT
>AAA.454ESTABI.2976
ACAAATTAAtAAGTTTGTTTAAATAAACCTCACAgTTtATGACTCAAAGCAATAATATTTTTATTTCTAATTTACCTAATCAAGTAACAGAATTTGGCGTTTTGAAGTTATTATCTCAATTTGGGAAGATAACAAATTTTAATTTCCCTGTTCACAAGGAAAGAAGACTTAGAGGTCATACATTAGGATATTGTTTTGTTTCATATGAAAATCTGTCTGATGCAATTACAGCCATTAAAAAAaTTAATAAATTGAAATATTCTAATTCTATTCTGCTTGCAAAATTTTCAAAACCCAAATTATTCGATCAACTAGAATTTTCATATGAATACGATGAAAAAATTATTTCTTCAGAACTTGAAAAAGAAGAAGGAATTATTGATAAAGAAAAATTATCGAAAATTCTTGAAAAATCAAAAAAAaTTCAAACTGAAAAGAAACTAGTTGATAAAAGTAAAAaTAATATAAAGGCTaaaaataCGATAAATCCAGTTAAGAGCTTTAACGAAAAaCGTATTCAAATTAAACAAATTGAAGAAGCATTGAAAAAATATCAATCATTTTAACCTGTTTTTACGAAaTTtATTGTGAAATATATTtATtGTTTtCATT
>AAA.454ESTABI.2977
aactactcatgaatttctttttggagcagtagcagaattgatggataacgccaggttaatttAaTTTtattgtCTTTtttAATTTtATAGGgATGCTGGAGCCACTGAGTTGGATATATATACAAGTATTttAAAtAGAaTTATTATaattgattaaataataaattagtACTTGATGAATCTCTAAGAGgTGGATATATGTTATGCTTcttAGATAATGGCTGTGGCATGtCTACAgAGGAAACTCGAaGTGTTATCATTTTtGGCAGATCTGTTAAAAAGGTtGAaGAATcaactgctattggaatgtacggaaataggtctaaaatactggttctatgcgtattggaaat
>AAA.454ESTABI.2979
ATTCTAAAAAGGCGGCTGTGGAGTATTTAAATGAAAATCCTGAACAGGTAAATGCTCATATTGAAAGCTTGAGGAGATGGGTTAAttCAATGCCACACATCAACTGCCCAACAGATGGAAATTTTCTGCTGAAGTTTCtAAGAGTTGCTAAATTCGATCATGATAAAGCGGAAAGGCGATTAGACAATTTTTGTACAGCTCGATCATCGAAAAAAGGTTCTGAAGAATTTTTCAAGTTTTTCAAAATTGAAGATCAAGTCGTTCAAACCTTTCTTAGCTCCAAAATGCATATTCCATTGGGACAAAATGACGCTGGAGAAATAATTTTTCTCATTCGATCTAGTAAaCCGTTtCAGtCTTTTATCTtcATTATTTTATTATTATTATTTtGGtCAATtATaTtAATAATAAACtCATTtCtATATATCAGGTTtCTGAGACTTAAAaGtCGAGAAATAGTTCtgaaaTATtGCaaaaTAttttAtttatgaactttta
>AAA.454ESTABI.3015
TTATTAATGCAAATGGCTGGCTTtATTTACTTAAATGCATTCGTCAATTTCTGTATTtAATTTTTAACAACAAAtcACAATGAATTTTATATTTTATCTATTATGATTTAGTAAAGTTATTAATTTTAATTTTAAAGAaTTAATGCATGTCAAGGTCTAAgTAAATCTCGTTTAATAATGCTcttACCAGTtGGTTCGGgAcTtGGAAGGGgATTTTTAATTATTTtATTAAAACGTTCAAAGATAGTGaCTTTAAAaTTtGTTtATTTtAGTTTTtATtAAGaGTTGGTACAAaTGTTGAATATTCTGCTTATAATGGTGATTAATATGgTATTATATTTTGCATTGtGTATAAATTtCCcAACTcTTCcGTTTTtACAatGTAAaTTGTgAgAaCTTTtAGTGgAATGGaTCAATtGtGgATAAaGGAATTGTCtAACTAAATTATTAATAA
>AAA.454ESTABI.3038
AAtCAATCAACTCCAGCTCATCGAATttCAACCTAAaCCAATcaaCCAAGACAACGTCCCAGAtCcAAGTCACAGACACTAatCACAACatGATtcGACTGATTCTAACGAACTTCATCTcaTGaaTGTAAaTAAAAaCtCACtAaCAGtATTgaTTtATGTATAAACATCCCATCACCTTAAGTGATGTCTGCTTATAacTTGtAAATTGACATTTCgTCTGTaTAACCTTTTtCTtGtGTTGtGTAAAaGTATTgTTAATGgAATGgAAaTGTGTTGATGaGAAaTTGCGGGgCGCAATTTAAACGGCCCcGGGAGTGGTTTGTTGGGCTAcAAGCCAtCTTTTAAACAAAATAAAATGaCTATGTAAAGTCATGTGGAGAAATTaTAAAGATGGCTGTtATAAcACAAGAACGCACcGCAAACAGAAATCAAAAaTAAAaTAAAaTAAAATAAaCAtAaTTAATTAAAACAAAtAATtAATAAAcTTaCGCATATATTT
>AAA.454ESTABI.3039
aTATtAATGTATGAAAGTAATATTtATTtaTttttGTGTTATAAGTATATGgaTGTGTCGgCCAAAaTaGATAaTAATTTGgACCGAGAAATtgccGGGgCGCAATTTAAACGGCCCcGGGAGTGGTTTGTTGGGCTAcAAGCCAtCTTTTAAACAAAATAAAATGaCTATGTAAAGTCATGTGGAGAAATTaTAAAGATGGCTGTtATAAcACAAGAACGCACcGCAAACAGAAATCAAAAaTAAAaTAAAaTAAAATAAaCAtAaTTAATTAAAACAAAtAATtAATAAAcTTaCGCATATATTT
>AAA.454ESTABI.3045
ATTCCATTGAAAGATTTCTAGTAGAAGAGCAATATAGAATAATTGTCAACGGATTGAAAACCAATAGGAAGCTTTGTGCCAAGGCGTtGATtgCgTTgCcAaTGCGAGTCcGATtGCCGGTGTCGTACATGATCGTGGAAACGaTATTAGGAGAACTATTCAAGCTGCCGAAATCCGATCAAACCcATGTCTGTTACACGTCGCTGTTGATTGAATTGTGCcGAGAAGCCGCCAATtCCATTCCATTGgTtCTGGCACAGGCGACGGAAaTGCTGTtCGATCGAATCGAACAAATGcGACcGGTGTGCATtGAGCGGTTCGTTtGTTGGTTCTCTCACCATCTGAGCAACTTCAAATTCCAATGgAGCTGGTCGGATTGGgCGTCTTGTGTACAAGACTctGTCGACAAaCCcAAAACGCGATtCATCGTGGAAGTCcTACAGCGATTGCTGCGGTTTTCGTATTTtGAATATGTCAGCAAAATCGTTCCAGCAGAATTTGCCCGATTGTTACCGAAACCACCGGgATCCGTCAATAAATACGGTGATGGGGCTCCCAAAACTCTATCATGCCAAAAAATTGCCAGAGAaTTGgCCAcAATGATCAAAaGCCAGGGCAAAATCGATGAAATCATAGACTTtCtCaGAAAAATAtCCGATGATCGAGTATTGATTGTGTCGGCTAAAACGGAAAaaaCTACTGAAaTAACGGAAaCTGTAAaCGAAgaCGTCAAAaTCACTAATAACGAAGagTCTGAAAaTCTTAATGTtGAAAaGATGGAaCCAGAAAaTTATGAAGAaGATATAGTtGAAaCAtCAGAAAaTATCGAagcTACTCATATAGTTTCGGGATTATATCCAGGTGTGACCAGGCGAGTGATAGATGTTCTCATGACAGTTATTCTCAATCTCGGTTCAAAGACATTTACTCATGCCTTTCTTTATTTGGACAAGTTTAGAGATGTAATTAAAGAATTTGTTAAAGAAGAAGGAGATAAAGTAGAAATGTTACATAGCTTATAtGGGGTCTGGCAGGAACAACAACAGATGGTTGTAGTTATTACCGAACGATTATTAGAAGTTGAATTAATCTCACCTCGCGCCATTTTATGCTGGTTATTTTCGGATGAGATGTTTACCCAAACAAATTGTTTCTATGTTTGGGAAATTATTGATGCAGTCTTAGCCAGAGCATCTTTAGAAGAAAATTGTGCTTGGAATAAACTTCAAGAAATGGAAGATGCAAACGATGAAAaCGAAGATGTGAAAATTACAGCTAAACAGAAATATGCACAATCTCGTAAAATATATATGGATCTTGTTACACAGAGCTTGGCCGGAATAGTTTGTAGACTAAATCAGTATTCAACTAAGCAATCCGTCAGTTCACGATTTCAACTGGACTTAGTTGAAATGCTGGTTTATTTTTCGTCTAATCCGGCGAATCCAGGGAGTGGACCTGCCCCATCATTAGCTATTACCGATGAAACACGAACATGGTTACTTGGACGAGTTGAAAATCTTTTACTGAGTGTCGATTTGCCTCATAATTTTGTATTGAAACAAATGGACCGATTCATCAGCCGTATAAATGCCCCAGATCAATTGCTGGAAATTTATGGTGTTTACAGAGCTACcGTTAACCAGGCAGCATAAATGTTCGTTGTATTTTATGTTCTAATTAAAAGCGTTCTCgTATCTTTCTCGAATGAATCATTTATATGCTTGTTAATTTCACTATCCGGATTCACATAAATTtAGATTTTTGTgTAATTtCATTTtGtCACCAAAATTtCAtaTGTTGgCGCTTAGAGGCTAAACTAATTCGAGATTACAAaGGATAACCGTGGTGTTATTGGCAGCTCATCtCTTTTTGCgAGATATAATGATTtATGTTGATGTTTGCAACTGTAGACGATTTTTAATTTtATTTTtGTTGTgTTTTTtAGTcTATTTACTGTTTTCACaTAATTTTGATaTCTGTTTGCAGTGCGTGCTtATATGCAGTAGCTATTTACACTtcTAaCACTTAGgA
>AAA.454ESTABI.3048
CTATTATaCGAATTAAGCAAAATgCTAAAGTAaCTTtAtcATTTAGgTtcAACTTATAGTtACGAAATTAAAACGTAAGAAaTAtATAGCcGAATTGAATGACCcTGAATTAATAAAGgTGgAATTGAAAAAATACGAAAGACAACTAGAAAAACTTCATAAAGATATGTTAGAAACCGTAAACAATACACcAACAACCGCATCAGTAGTAGTTGGATCTAATTCAACTGGAAATTCAATTTCTGCTGTACcGGCTAATAATATTGTCGATCAAACCAGTGGTGTCGGTGCTCCTTCGACTGCCGACCAAGAACTCTGGCAAAtCcAGCGAACGATAACgaCTTTAAATAGAAAATTGAAATCTTtGACAACATATTCTGTGCCAAGATTTCAAGCTGAATCGTATGTAgcAATGGGGTTCGGtCAAAAAGTAGAAAATATAAATGACgACGATGTTGGtGGTGGTAATTGTGATGATGGTGATGATGATGATGATGATaGCGTCCaGTTGAATTTGACTTTAAGGtAATTTAGTTtCATTTCGATTATCGCCTGAAAACTAaTTtCCcGTTtAAATTTtCACCGAGATtcAaTAGAATTGTGACAAaTGTGTAACTAATTAACAAATTTttcTAAAaaCACTTTTTATTAATTaGTTtATtCgATTTtGtAAaTaaTTTaTttAATTTt
>AAA.454ESTABI.3084
AATAAATTAATGAAAATGTGGGACAAATGAAAATGAACACAAGTTGAAAACTTTtATAAAATTAAAACAAAAATGGCAAAATTGTAAAGAAAAaTAATTATTTTAATtAATtGAaTTATTaTTAAaTTCcAATTGATTACTGtGAATgAtAAAAAAaTTAAAcTTTtAGATAaTAATTGTGATtGTTGgTTAgActCGAACGCgtATAGTGATTGgTGTGTTGATAAATGGAGAATGGATGATTTAGgATGTAATAATgaGgAAAaTTtAAATTTCgatGaatttttttGTATAATtAATGATAaTAATAATTTAAATAATtAAaTACGCGCACTTAAaTGGGAGACCTAGTGTTTCTATTTTtATTtAAtAATAATGAGTTTTAG
>AAA.454ESTABI.3085
AGactaattttaaaatgttgAggttgtccagaaGAAGAGtATAAGAGATCTGAAtGcCCAAaTGTaaaatGCaatCATTGCTaTAAaTCAGGACAcTTTcGTCACCAGTaCTttgaaCTTCGATCAAACcaaggatGACAATATCGAGAAAAAGtGGCAGCAaTCAAGcAAGCtgaTGATGAAAATGAAaGTCtgTGccAAACGGATATGCtccaCCACAAgAGgAGgTGATCGgAGCTctAcAgtAaaTGTAaGTAATGtATtGCATAaGgAATGtATgAATGggATGATTGATGATtgTTTGtAtgCTGtGAATgAtAAAAAAaTTAAAcTTTtAGATAaTAATTGTGATtGTTGgTTAgActCGAACGCgtATAGTGATTGgTGTGTTGATAAATGGAGAATGGATGATTTAGgATGTAATAATgaGgAAAaTTtAAATTTCgatGaatttttttGTATAATtAATGATAaTAATAATTTAAATAATtAAaTACGCGCACTTAAaTGGGAGACCTAGTGTTTCTATTTTtATTtAAtAATAATGAGTTTTAG
>AAA.454ESTABI.3102
AAAAATAATCATCAaCAAaTCAAaTTGGAgTTAATtCTAAGAAGCTGGTTACTAAaTTAATGTCTCATTTTAAAaCATTTTGCATGTTtAAAATACTAACATTAAATCATTGACAATACaCGGGAAaTTGAAAATAATAGCATAGAACATAATAAAATTTGCAATGGTATTGCCTATTAACTAAATACTCGAGTGAAATTtGATTGTAATTGGAAAATTCAGACATtGTTTtATTACTGCCAAAAATTtCCGTTCAGGACTTGACGCTTATGAATCAGACGATGAAGTTCAAATCGTTGAAGATAAATCAGAAGCAACTGGAAAAAAGgCtGTTGTATCCGAAGCTCGAGATAAATGGTCTACTCATAAAAAGTCActGCCAAAAGTAGATCAAAACTCATCACGTAGTAAATTAGAAGGAAAAGATGAATCAAAAGACATAAAAAAgTCCTCATCCGATACTAACAGTAGTCGAAATTCTTCGAAAAACAAACATAAATCACGATCACGTGACCATAGTAAAAAGTCGAAGTCCGGTGAACGGCACAATCGCTCACCCGATAATAGCCATCGATCGCGATCCAAAAaTAAAAATGACTCGTGGTCTTCATCAAaTAAAAAGACCAAAAAACATAATTCTCCAGATTGGAGAGATAGTAAATGGAAGAATGATAAATGTGAATCTAATAACAGCAGTAAAAAAcACAATAAACATGACAGAaGTaGGTCCTAACTTtGATTtGTTGAAAATtaGCGCGTTCGAAatcAaTGGTAATTtCCTtaTTAACAgAAAaTAaCGgTAaTgaTCGCTGTGAaTTGaCATGaTAatAAtaGTTtGTTGATcGTTTttATGTAAaTATATATT
>AAA.454ESTABI.3103
ATGAAGAAGGGgaCATAGTAATGgAAGAcGTCAATAAGGAaTCGgATTtCGATCcTATTTtGTCaGgTAAAaGtGTTATTACAACAAATCGAaTAGaTAGTCTGATCACGGACATTGATATTGATGATGTCAATCTCAACGATGAAGATGACGGTTTCGATAAAATTGATTATTCATCTAAATCTTTAATTGATTTGATTGAGATGCTCGATGAAAATGAGCTCGGGGCTCTGAAGATGGTTATAatCCGTGATtCCTTGACtGGCGTTATGAAAGAaGTTACAGATGACATGATAACTgAaGCTGTGAGTTTCACATTTTCCAGTGAACTGTCTAAAaTTAGTGTCAAATCCAAGCCTAAAAACGTTTCAATGGATTCTAGGACTGTTACTTGCAATAGTGATGCAACTGTTAAACCAATAGATCGTCCAATGGCGGAATTTCAAAATGAATGCACATCCCGTCTACTCGGACTTGACGCTTATGAATCAGACGATGAAGTTCAAATCGTTGAAGATAAATCAGAAGCAACTGGAAAAAAGgCtGTTGTATCCGAAGCTCGAGATAAATGGTCTACTCATAAAAAGTCActGCCAAAAGTAGATCAAAACTCATCACGTAGTAAATTAGAAGGAAAAGATGAATCAAAAGACATAAAAAAgTCCTCATCCGATACTAACAGTAGTCGAAATTCTTCGAAAAACAAACATAAATCACGATCACGTGACCATAGTAAAAAGTCGAAGTCCGGTGAACGGCACAATCGCTCACCCGATAATAGCCATCGATCGCGATCCAAAAaTAAAAATGACTCGTGGTCTTCATCAAaTAAAAAGACCAAAAAACATAATTCTCCAGATTGGAGAGATAGTAAATGGAAGAATGATAAATGTGAATCTAATAACAGCAGTAAAAAAcACAATAAACATGACAGAaGTaGGTCCTAACTTtGATTtGTTGAAAATtaGCGCGTTCGAAatcAaTGGTAATTtCCTtaTTAACAgAAAaTAaCGgTAaTgaTCGCTGTGAaTTGaCATGaTAatAAtaGTTtGTTGATcGTTTttATGTAAaTATATATT
>AAA.454ESTABI.3140
aTTTtATtAAAATTtAAAaTTTATATTATAAgaTAACATACCTTTGTTTTTtaTTTtATAATGTATGGTTtATGccctttAAAATAcGATCAAAAATTCTCATTAAaGTCATTATCAGTTGACTGTAATgTCCGtAATTTATTAAGtgCATGTACTTGcGAATTCGTTTACAAAAAtGATGGAAATGAAGATGGAGAaGgATTGTTTTCATTTCCATtGgAATAcAATTGCATTGTGTATTACcTtGAAGCTTTGGTTGGCGGTAagAcGATtaTAGGCgTATGtAAAGAAATTGAAGAAGCAAAGAATTTgTATGAAGctGCGAAAGAAAAaGGtcACATGGCAGCAAtgATTGAacAAAACACgAGtATGatGGATGTATtcAAATGTCGgATTGGTAATTTCCCcAaGAATTCTGAGGCGAAaATCATTTtGAAATTTGCAATGGAATTGAAATTGAGTCctgTTCGAaGTGAAaTTGAaGgAGTTGATAGATTCGATTTGTCATtGCCATTGATTttGAGACCCCGATACtCTCCATCAGGTGAGTTTTAATTGAATATCTGCTTTtGTAATATTTAAAAGTAAaTAATTATCAACTTCGTGTACAATAAAaGATATAATATTGCAATGACATAATTTATTAAAaTAATTGAGTaGCTATATCAATtATTTTTtAACTTATtCAATCGaCCtAAAAaaTTACAAaTAGCCTTATTATTACTTCCaTTTAATt
>AAA.454ESTABI.3153
TTTTCttAGTGTATTGGTGTGAAACTTTTTTAAAAGTTAGTAACTTATTTAAAATTTCcTGAAAAaTGGCACACGCTGCTCAAGCTGCACTATTGGATGAATTGATGGGAAGAAATCGTAATGACACAAAGCATCAAGCTTACAAAATTCACTGGGATAGCGATGAAATTTGCAAAAATTATTTAGCCGGATTTTGTCCTAATGAACTTTTTATTAATACAAAGGCAGACATGGGTCCCTGTGAGCTGATACATGATGACAAGTTGTGTGACGAGTATAGAAAAAGTAGTGATCATAAAAAGTTAAGATATGAAAGCGATTTAAAGAGATTTTTGGAAAAAATGGTGTACGATGCTGATCGAAGAATAGTTTCAAATAAAAGGCGACTTAAGGAAAATGGTAGTACAGTAATTGGTGGAATTATTATCGAAAGAAGAAGACAAATAGAAGAGCTTACAATTAAAATCGATAAACTAATTGAAGATATTGAAAAACTTGGAAATGAAGGGAAAATAATGGAATGTCAATTAAAAATGACTGAATGTGAAGAATTGCAAAGAGAGAAAAAGTTTTTTGAAAATGATATTGAACTACATAGCAACAATGCAAAAGAGATGGAAGTTTGCGAAATTTGTGGAGCAATGCAAGTGAAAAaTGACATtGAaCTtAGAGTtAAaGAaCATGAaGCAGGTAGgATGCACGCAGGATATAAAATCGTTAGAGAATTTCTCGAAGAGATGATTAAAAGTGATAGAGATTTATCTCACGAGTCTTCTTCTTCAAGAAGACGTGGAAGATCAAGAGAAAAATCTAGATCGAGACGCTCTAAACGAGATGATGATAAAAACAATCACGAAGATCGGCCCAGACATAGAAGTCCAAAACATAGAAGTCACCATGAAAGAAGTCGCAGTCGTGACAGGCATTCATCATCAAAGCATAAACGAAGATAAACTTAGATTATTTTAATTCATGTAGTATACATTTTTAATAAAACTTCATAATAATTTAGCAATATTCGTTATAACGAAAGAAAAGTATCGAAAGATAAGAATTGTTTGTTATTTTATAATTAATTAACGTTCTCGATTGTTTTAAGTCATTCGTTCTCGTTGCTTGGTTAAATGGATTAACATTATAATCAGTTTTAATTGACGAGAAATAATTGTCAGTTTGGAACAAATTAAAAATATGTTCTGTTTCTAATAAATCTTGAAAATCAAAGGCGTTGTATGAGGATTATCAAATCCTAATATCGATATCGAGTCAAGCTAATGGGATTGATGAATTAGTAGTTGGTGAaTGAGGTACTTTAGTTTTtCTGTCAAACATGGATTATTGAAAAGCGGATTAGAATTATTTTGGATATCTATAATTTTTTATTCATAATTTGGCCAAATAATGAGAAGgTATATTTCGGAATAACTTGCAGTAATTAACTCGAATTTGGTATGTATAATATTTATCAAAaTAAATTGCTTCTTCTTTT
>AAA.454ESTABI.3162
GACGATTACATATTCCACATGCATCCACCTGAGCAAAAACTTCCGAAACCTAAACGTCTCCAAGAATGGTATATTAAAATGCTTGACAAAGCTATTAAGGAGAaCGTTGTCATCGACTaTAGAGATATATTTAGCGATGCTCTTAATTCAAGTATGCTGTCACCAACTGAGCTTCCGTATTTTGAAGGCGATTATTGGCCGAATGCACTGGAAGAtATTTTtAAaGAAATCGATGAAGAAACTAATAGACGATTGAAATCTTATTCTGAAACTCCAAATTCTCAaGAAGGaGAAACTTCACAAACTGAAGTCATATCAAAAAaTAATTTATCAAAAATGGACAAAAAGCCGAAAAAaCGAAAaTTAAAaCGAaTGAATTCGCTGAATAAtAAaCGAAAAAaGaatAAaaTGGTtCAGACACGATtaaTGATGTGTCGAGaaaaGTGCTGGagttaatgg
>AAA.454ESTABI.3163
aaaaGTaTCttGtatttttAGAGgATATaTTTtGTAAAATAGGATATTtCAATGaGAATtGGTtGTAAAGGACTATtATCTTtCTtCAAAAGTATAATTCTAATGTAAgTCTAAATGTAAATTCTAAAAGAaTAtAATAAAATAAAAaTAAaTGAATAAaTAAataaaaaTGAACTtaTtAATATTATTAATAATAAaTAAAATtATATTtATAAAGgAATATTAAGGTATTCGTATTGTAATAAAAATAATAAGTAAaTATAAACTAGATTTGGGgAGGAAGTtAGtATGagTATtGAAAAaGTATGTTTTGAAAACTTATAAAATATGTCCAATGTTTTGATATGAGAGTTTAaCCcGAAATTAAAACCCCcGACATACCACAAACCCATTAAaCCAGCAAAAACATGTTACTAGCATGTTTTTAAATGTAATCTgaGTGTTATTCACTGTACAATTTTTATTATTGAACAGTAaCTTATGTTAAATTTGATTAGTTAAGTTAgTTTTTTtAAaTTTtGTGTGTGATCAGTTTTGTGATTAGTTTTTGAAGTTGACTTCTAAAAGAAAAGTAAGTGTTTCTTTTCTTCATTTTAGCTTTAATTTGCTTTTgTCATTTAATTAaTTtGTTTtGaCCTTTAATTAATTTATTTTTGCAATCTAGTTAATTtATTTTTGCCGTTTAATTTaTTTTTTACAGCATGTCAACaGAAAaGAAAAAaaTaGgTCAatATTCCGAGGAATATTTAAAGTTTGGGTTTGTGGTAGCTCCGGGCAATTCATCAAtGCCCTTATGCCTCATTTGTGAAAAAAGTTTCAGCAATGACTATaTGAAGgAAGATGAATGAAGAGaGTTTtCATTAATAGTTATTAATTAATTaTTTAAaTGTTCCCCGTACACCAGCTGTAACCTaGgCTGAAAtCCGGCCcGCGAAGCGCGCCACCGTGCAGAATTTT
>AAA.454ESTABI.3164
aaaaGTaTCttGtatttttAGAGgATATaTTTtGTAAAATAGGATATTtCAATGaGAATtGGTtGTAAAGGACTATtATCTTtCTtCAAAAGTATAATTCTAATGTAAgTCTAAATGTAAATTCTAAAAGAaTAtAATAAAATAAAAaTAAaTGAATAAaTAAataaaaaTGAACTtaTtAATATTATTAATAATAAaTAAAATtATATTtATAAAGgAATATTAAGGTATTCGTATTGTAATAAAAATAATAAGTAAaTATAAACTAGATTTGGGgAGGAAGTtAGtATGagTATtGAAAAaGTATGTTTTGAAAACTTATAAAATATGTCCAATGTTTTGATATGAGAGTTTAaCCcGAAATTAAAACCCCcGACATACCACAAACCCATTAAaCCAGCAAAAACATGTTACTAGCATGTTTTTAAATGTAATCTgaGTGTTATTCACTGTACAATTTTTATTATTGAACAGTAaCTTATGTTAAATTTGATTAGTTAAGTTAgTTTTTTtAAaTTTtGTGTGTGATCAGTTTTGTGATTAGTTTTTGAAGTTGACTTCTAAAAGAAAAGTAAGTGTTTCTTTTCTTCATTTTAGCTTTAATTTGCTTTTgTCATTTAATTAaTTtGTTTtGaCCTTTAATTAATTTATTTTTGCAATCTAGTTAATTtATTTTTGCCGTTTAATTTaTTTTTTACAGCATGTCAACaGAAAaGAAAAAaaTaGgTCAatATTCCGAGGAATATTTAAAGTTTGGGTTTGTGGTAGCTCCGGGCAATTCATCAAtGCCCTTATGCCTCATTTGTGAAAAAAGTTTCAGCAATGACTATaTGAAACCTTCcAAACTaaaagaTCATTTGAATAGGATGTATGCTGATAAAAAaGaCATCAATTTACAATAATTCAAAAATATAAAATGCAACTTTTAACACGCTCAAATAAAGTAATCAAATCTTTTATGAAACCTTCAACATCAAAAAATGTCGAAGGAgCCcTaGAAGCTTCCcTACAAAATTGCTTACTTAATTGCCAaaGGTGGATATCCGCACACGATaGgAGAGAATTTATTATTACCATTtATTAGCGAAGTAATAACAACTGTTTTGAATCAAAAtGACAAACCTGTCTTatAAagTTTGCCaCTGTCAAATAGCACAGTTCAACGACGAATAGATgAAATGGCAGAAAaTATAGAACTGCAATTAATAACAGAATTAAGAACAAgtAAATTtGCCATacAGCTGGACGAGTcAACTTTCGGCAGGAATAGTATTTTAAtaTTATACGTACGCTATTATAGTTGTTCAAaGGAaGAAATAATCGAGGAgaGTtTTttGTGCcAAGTCTCTTGAAACGTaCACTAAAGGaGAAGATATATTTTATtGTTTTtcAAAAtaTTTtAAAaCAaTATGATATTAgTATAAAAAaCaTTATTGTCAcTTCTTCCTATTACTGTGTTTtAAAAaTtaGTTGTATATATATATA
>AAA.454ESTABI.3180
caaaaccgacatttcagaaaTCGAAAAGTTTAATGTCTATATAACTCATGCTTaCAAACTGTTGTTGAGTTATTACGAAGCCAGACGGTCCAATTTATTAAaTcAAACACAAATTATAgatgatcctattaatgtcgttcttccggtaaatttgtcagctaaaactcgttctataaatgtaaataGAAATGCAAACGATGAGCGTAATTTATTTCAAACCATGAATATGCCAACTTTGTTGAaTATTGATGAGGAGGACTCcgACGAGGAATTCCAAGATGCTAtCGATGATGTCAAATTCCAACATTTGAAAAATTTGGAAACTGAAAAAATGAAaCTAAAAGAAAGTTTACAGGATGAACTGAAATCTATTGCTAACATCAAAGCTGAATTAAGAAATTCTCAACATCAATTGAAAGCCCAATATGAAAAATTGAAGAACAAAATGAATGATACATTGGATAATGTCgTAAAaaGTCACTTCCTGTTCCGGGATCAAATTTAACTAAAGAACAGCGTATAATTGAATCGAAGAAAGCCGCTGAAAGAATTAgAAaCTATAATCTAAAATTGAAAGGAAAAGAAGAACCGAAaCAAACTGTAAGAAAATCTTCtGCAAAAAAAATGTCTtCTAATCATACACCTTCAATGGCTAAGCCACCTAAAGAATTTTCAATTCTCGCATCAAAATGTCCGTCTGAACCTCCTTCTCCTTATATAGTAACACCTCCACCGCCTCCGCCTCCAGCAGCAGCACCACCTCCACCACCACCTCCTGTAGTCACATTCGTAAAAATTTATAATAATAAAAGTTCCAGTAGTGAAGTTTCAACGGGAAATTTAATGAGTGAATTAAAATCAAAATTGGCTAATAGAAGTTCGGAAATCACTTCTAGAGATATCGATATATCTACCAAGAAAAACAAGAACAAACCTTTGAATGATATAAATTGTTTTCTTTCATCGATGATTGATAGCAGACGACTTTTTTTCGATCAGTCAAGTtCCATAAATAACGATGATTTCGATGAGTAGCAGTAACGGGTTTGTGATAAAATGACACCAGATTTTATATACAAaTTTTTATCAAAAATCGATATCCTTTTATTT
>AAA.454ESTABI.3191
ATTTTTGTTTAAATAaTTTAAATTTTTTtAAATTtCgATTTTTTTGCATTATGCCTAGAGATCCAAGaTTAatAAAAAAAaTATCAACTGgTGGtcTCAGTTCATATCGCGATCAACAATATAAAGTATATTAatAAATTTATTgTATTTTAAGATAATTTCATtAGGGgTCCAGAGGTGAACAaGAAAAAGCATTATTAAAAAGCTTAACTTTATACATTGGTAATTTATCATTTTTTACTCGAGAAGAACAAATTTGGGAGTTATTTTCAAGAGCTGGAAAaGTAAAACGTGTCATAATGGGTCTGGATCGAAATAAAAGAACACCCTGTGGATTTtGTTTCGTTGAATATTTCACCCGAGAACAAGCTGAAAGTGCAGTTTGCTACATCAATGGAACTAGATTGGATGACAGGATAATAAGAACCGACTGGGATGCAGGATTCAAAGACGGGAGACAATTTGGAAGAGGACGAACCGGAGGCCAAGTGCGAGATGAATTCAGGCGAGATTATGATtCcGGCCGAGGTGGTTATGGTAAAATTGTTCAACAAAAGCTCGAATTAACAGAAGATGTTGCATAATTTTGAATAGTTtCTAACGATGTAAATAaTAAaTACTGTCAATtA
>AAA.454ESTABI.3192
ATTTTTGTTTAAATAaTTTAAATTTTTTtAAATTtCgATTTTTTTGCATTATGCCTAGAGATCCAAGaTTAatAAAAAAAaTATCAACTGgTGGtcTCAGTTCATATCGCGATCAACAATATAAAGGgTCCAGAGGTGAACAaGAAAAAGCATTATTAAAAAGCTTAACTTTATACATTGGTAATTTATCATTTTTTACTCGAGAAGAACAAATTTGGGAGTTATTTTCAAGAGCTGGAAAaGTAAAACGTGTCATAATGGGTCTGGATCGAAATAAAAGAACACCCTGTGGATTTtGTTTCGTTGAATATTTCACCCGAGAACAAGCTGAAAGTGCAGTTTGCTACATCAATGGAACTAGATTGGATGACAGGATAATAAGAACCGACTGGGATGCAGGATTCAAAGACGGGAGACAATTTGGAAGAGGACGAACCGGAGGCCAAGTGCGAGATGAATTCAGGCGAGATTATGATtCcGGCCGAGGTGGTTATGGTAAAATTGTTCAACAAAAGCTCGAATTAACAGAAGATGTTGCATAATTTTGAATAGTTtCTAACGATGTAAATAaTAAaTACTGTCAATtA
>AAA.454ESTABI.3204
AACGcTAAAGAAaGTAAAaCTAAGAAaTCaTCGgctAAATCAAaGCCGGAAacATATATTTACGATGAAGATGCACCAAATGAAAACGAAGTTTATGTATCCGATGTAGAAaTAAAAGAGGAAAAGAAGACCGATTTACCAAAATTCAAAACTGCCACGGAGACTATCAAATCAAAAAAGGTAGACGACAATAACAAGTTAGCGATAAAAACAAaTGAAAaGACAAGTATATTTTCGGGGAAATTGAAAAAGgTTGCAAAGGAAaacAAAaCAAAgAAGTCcAAtGGCAAGTcAAAACCCGAGaCATAtATTTAcGATGaGGATaCACCCAATGAAAGTGAAAATGAaGTTTAcGTTTCCGATGAaGAaaTAaGGgCAGAGAaGGAGATTAATTtACCAaCATCCAAACCaTTCCAGAGACTATCAAaTCAAAAaaTGAAaTTaGAcAaTAAAAAGTTaGAAaTAAAAAAaaaTaGAAAAAaCAaGTATATTTTCtGGgAAATCAAAAAAaGCTGCcgaTGATAaGGAAAgCAAAaaaaTAAAAaaGTaCcGcATGCAaGACAAAaCCTGAAaCTTTAaTTtATGACGAGGACGCTTCAGAAAATCTGGGCAATGAAGTACAAGATTATAACTATCTAGATGATGAATTTTTCAACACGGAGGATCCaGACATCAACAAAATTATAAGGAAAAATTTGAATCAGGCTAAAAAAGTATTCAAACTGAACGACAACCTCATGCCGGTTTCTCTTTCAAAGGCTGTCAAAACTGTTTATTCCCAGCGCAAAAATCACATTCAATTAAACACTGGTGAATTGGTACAAGTTCTCGAGTACAAGGATGATCTAGCCTTGGTCAGAAATGCAGTGGGGAAATGTGGGTGGACTACACCAGGAAGCCTGCAGATCATCAAATTATACAGGGACCAGCAGTGTTGACCACCATCAATATTACCTTATAAATTCATTATGACAATTATTTAAATACATCTTATATTCACTCTGTATCACTAGCACTTATATTGATTGTCAATTGTGCTAGCACTAATCAATAATTCTATTATAGTGCTAATATAATGGCAGCGgCTCTCTtCT
>AAA.454ESTABI.3243
ATCTCTAATTTtGAAaGAAAaaTTGATACAAGAGTTGGAGCTAAAGGTGATCACATAATTACTTCATCGACTTGTTGATAGCAATTATCATTGAAAAGAAaCGCAACATCAGAAGTGGCAAACTTTAaCAGTTCaCGAAACGCAACTTCGTCTAATGCCTGATTATtCAACATAGCTtCTTtCCCCAAATcACAACAAaGATCAAtAATCTCATTtAATGgAACATTtGTAAaCAAACTAGTtACACCTAATTCTGTTTTTACAcGAATTATTTTTACACGAATTTGAAATAACACGAGTAAATACGAAAAAaTaTTtCTATTTTtACACGACATAATTTGAAATAACACGAATACAAAAAAAaCAAAATtAcTTTTTTtACATGAATTATTGgATTTAACaCGTTTTTTtCAATGAATTTTTTTAAAGTAAAAaGAGAGCAaCTCACCACGAtGACAGTCAACTCaCCACGCTAAAATAGCTTGAACTTTACTAGAACAaTTTtGTACAAGTAAATTTCAAgcaagtaaatttcaaGCATCAGCTGTTTTGTTTtGTTTGTTTACACACAATTTAGTTCCTATTTGACAATTATAATTGAAAGATCGTTAGTTTTTGCTGATTTTTAACAaGTGCTAAGTAAAATAAAGTAGAAGCTCatATAATTTTGGtAGACCAATAACAGgTTAGTTTCAAATaTTTAATTTTAGATTTTTGCATTTTTGATTAATAAAaTATATTTTGGTAGCcACACCCATGTTACATAaTTCTCCTGCATTAAAaaTGAGGAAAGCGATCAGCTtAGATACCAAAaTCAAAaTTTtAGATCAAcTtGCAaCGGgA
>AAA.454ESTABI.3244
TTtATTgTAtCTTATTCTACTGGTGCCCTTTGTGCTAAGTACAGTtATCACAATaGATATgACGACtGCATTATTGgaTTaTAAaTTtCAATTATATATAaCTAcAAAaCACAAAAGTTGGCtGTTAGAGCTTATGAATATTTTtttATTTATTgAACGAAAAtCTTTTAAAAAAATGACTTTCCACTTTTAACaTAAACAGTtCAAAgTTtGATTATTGTTTTGAAAAAAaTTGAAaTTAAATTGAATTTtaTAATAGCTATACACCTAATTCTGTTTTTACAcGAATTATTTTTACACGAATTTGAAATAACACGAGTAAATACGAAAAAaTaTTtCTATTTTtACACGACATAATTTGAAATAACACGAATACAAAAAAAaCAAAATtAcTTTTTTtACATGAATTATTGgATTTAACaCGTTTTTTtCAATGAATTTTTTTAAAGTAAAAaGAGAGCAaCTCACCACGAtGACAGTCAACTCaCCACGCTAAAATAGCTTGAACTTTACTAGAACAaTTTtGTACAAGTAAATTTCAAgcaagtaaatttcaaGCATCAGCTGTTTTGTTTtGTTTGTTTACACACAATTTAGTTCCTATTTGACAATTATAATTGAAAGATCGTTAGTTTTTGCTGATTTTTAACAaGTGCTAAGTAAAATAAAGTAGAAGCTCatATAATTTTGGtAGACCAATAACAGgTTAGTTTCAAATaTTTAATTTTAGATTTTTGCATTTTTGATTAATAAAaTATATTTTGGTAGCcACACCCATGTTACATAaTTCTCCTGCATTAAAaaTGAGGAAAGCGATCAGCTtAGATACCAAAaTCAAAaTTTtAGATCAAcTtGCAaCGGgA
>AAA.454ESTABI.3247
aTTAaTTAAAatAAAATAAAAaTaTAACAAAAaTtAAaTAAAaacAAAaTAaTTAaTtAAAatCcaTGAAAAaaCCTaCAGATGCaGAAAGAATaTAAAAATtcAAATATAAAACCgCCAAAACCTTGCAAAAGAAGGTTtagAAAATACATAGGCGgAaGCGGCGACCAAAAaTTTAAaTATCAAAGGgTAAAAaGAGAAaCAATCAAAAAGAATGGTTAAATAATAAAAAaTtAAAAaTtACgAAaTaTTgaGAAAATAATATCAAAAAATAGAGAAAAatAatGgAGAAAaTAAAAtATTtAAAatAAAatAAAagCAATaaacccccccgAAAAaTAgCCGAAAAAGGCTCAAAAtaCtcTGATtGgTCGCACCCAGGCATGAaatgACTATATATACAGCAGtcaTTTtCATAATTTTtAGACAttgTgaacatGttGTAGACaCAAAaTTTTaGACAgTtggtagacattttgttgacacaaaatttttagactgttagacattttgttagacaatttttAGACAATTGTTtAgTCAATGTTTATGCCGAtgtaTGACAAtttttCaaaCTTGGATagaaatattattttctatgttaatgttttgttttaatttaacttattctggatggccgcaatgtcttttggcatcgctcggcaggttccccttaacttatttacattcatttcacttatatta
>AAA.454ESTABI.3248
GAaGgTTTAGAAAttACAcAGGcGGAAGCggggaCcAAAAaTTTAAaTATCAAatGgTAAAAaGAGAAaCAAtcAaagAGAATGgTtAAAtAATAAAAAatAAagATTtACgAAaTaTTgAGAAAATAATATCAAAAAATAGAGAAAAatAatGgAGAAAaTAAAAtATTtAAAatAAAatAAAagCAATaaaaaaccccgAAAAATAgCCGAAAAAGGCTCAAAAttCtcTGATtGgTCGCACCCAGGCATGAaatgACTATATATACAGCAGtcaTTTtCATAATTTTtAGACAttgTgaacatGttGTAGACaCAAAaTTTTaGACAgTtggtagacattttgttgacacaaaatttttagactgttagacattttgttagacaatttttAGACAATTGTTtAgTCAATGTTTATGCCGAtgtaTGACAAtttttCaaaCTTGGATagaaatattattttctatgttaatgttttgttttaatttaacttattctggatggccgcaatgtcttttggcatcgctcggcaggttccccttaacttatttacattcatttcacttatatta
>AAA.454ESTABI.3250
GGGTTTAaTTTtGTtAAaaGTTATTtATtCAATtGGAAAaTCTAGAAAAaGAAAaTATAAaTAATATTACAGAAAAAaTATGTGAAACTCCATaTGATGTCGTTgaTTCTGATGAACAAGAGTATTTATCAGAAACGGTGGTTAGCAGCAGTTCAACCCATAATAGctGTGAAAGCCCAGATCTTAAAGATAAAGAAAACCAATTAAATCTTGAATCTATAAAAGGGAATGAGGAAAATGTTATTGAAACTTCTGAAATGTGTGCCACTGGTATCAAAAAAGTGGAATCCCAACAAGATTTAGAAAGTAAAGTTGGAGAAGATGATAATTCaggggATTCAGATTTGAAgaaaGAaGTtGATCAGCTAGAATAAAATAAGTGCAGAACTTGACTTCTCAGAGGTTAATGGTTAAAAACTCAAAaTTCTTTATATTTTTtATAACACGAGGgAATTTATTCTTTTTtATGAAATGCCTTTGAATTATATATGATTACAAATGAAAATATGGGTTTtATGAGTTAATTTTttGTTtAATAATTTtAAAAATtATTtATATATAATATAAAaaTGTaTTAaT
>AAA.454ESTABI.3256
TTtGATATGAAACTGATCAAATCGaGTTATTACcAAAATATGAaGAAAAGATATTGAtATTAACTTTTGAATTTATAGTTTTTAAATTTtAACcTACATTCAAAACAATAGTAGAGTAGTAACTACTTTTGATATTGAAAACTGCGTAGGatGTTTTATATATTTTCACTTTtgTTATCcAACTTatAACAATTTATTTATAATGAAAATAATTATTATTTTGTTATTCATCAAACATTTATCATGCCAAAATATAGACAAAGATTGTGTGGACGAGTGCTTTCAGAAGTTTGATGCAGATTGTCGATACGATTGTCTGATTCGCTTCAATTTAGAAGAAGCTCGTAAACGAGAAATCTGCAATAAAATGTGCTTTTATGACAACATAAATTGCTATTCGGAACGTTGCAATTTTCGATATCCaCAAAGAATCAAAGAATCTCTTGAATATGTTTTTGAAAATAAaCAATAATtAGAaTtCGTTTTaaaaataCTGTTGAAatATTTttAAAAaaTtGaTTAAATTgTt
>AAA.454ESTABI.3270
CGGATAttttGATCTCAATGTTGAATTGTGAAttaCAAGCGGTGGttttttAtTCTATAaCcACTCTACACAATATTCTCCTCACCTGTCCcTGCccGTATCGGGGAGTGCATTTAACGAaTTGTATCAACAATAtCATTGACAAAATCCACAAACCGTCGAATCTCGGTGAAACGAAATTCAAACTGCTAGCCATTTGCATAGATTGCCTGTCGAATTTGTCGTATCACAATAACGCCGTGAAAATCCAAATCTCCCGCCACATTTCcGCCATTCAGATCATCATCTCCAatCTCGTTGCATATTCCAACAATGAAAAACTGCTTTTACTCGGCCTGAAATTGCTCAAAATCCTTTCCACAGATCAAAGCGCAAAATTCAAAATTTCATCAAACTCAAACTTTGCCATTCTCGTTTTGAATTTGTTTAAATCGAAATCGAAAATGAACtcAAATGTTTGGTTGGTtATGTTTTTGACTTTGAGAAATCTTTCAGACATTTTATTCCAACCAAAaTCAGACTTTTGGAAAGTTTACCACGATGTCCTTTACCAGATTTGTTTGAGATTTGATGAGATTAGTTGCTTGGAAAaCGATGGGCTTCTCCAGTGTGCTGTCGGCATTTTAGCCAATGCCTCTTGTGATTGTCCGCAAAACAAAaGCTTATTGGTTAAGACTAAAGTTCTTGATTCGATATTGAAAACGCTTTcaGTGACTACTGACAAATTCAAACTTTGGTCCGGGGAgACCTTGgAAGCAATGTACAGATGTTTGCATCATTTAtGTAGTAATCACGAAAGATCATTATATGTAATCAaCAAAtGTCTAATGAGCGACATGAATTtCTCACAAaTGCCAGTCATAtAAttATTtAAaTtcTTCAAAagaatatatcgtttgtccaatattctatctcAATcTTTGACaGaTATTCCGaTTTCctGgTcAaTCTTGCGTGCTTGGTTAGGACTTgTTCGGCATTTATTTATtCATatAAATAaCAAtccaacaaa
>AAA.454ESTABI.3271
CGGATAttttGATCTCAATGTTGAATTGTGAAttaCAAGCGGTGGttttttAtTCTATAaCcACTCTACACAATATTCTCCTCACCTGTCCcTGCccGTATCGGGGAGTGCATTTAACGAaTTGTATCAACAATAtCATTGACAAAATCCACAAACCGTCGAATCTCGGTGAAACGAAATTCAAACTGCTAGCCATTTGCATAGATTGCCTGTCGAATTTGTCGTATCACAATAACGCCGTGAAAATCCAAATCTCCCGCCACATTTCcGCCATTCAGATCATCATCTCCAatCTCGTTGCATATTCCAACAATGAAAAACTGCTTTTACTCGGCCTGAAATTGCTCAAAATCCTTTCCACAGATCAAAGCGCAAAATTCAAAATTTCATCAAACTCAAACTTTGCCATTCTCGTTTTGAATTTGTTTAAATCGAAATCGAAAATGAACtcAAATGTTTGGTTGGTtATGTTTTTGACTTTGAGAAATCTTTCAGACATTTTATTCCAACCAAAaTCAGACTTTTGGAAAGTTTACCACGATGTCCTTTACCAGATTTGTTTGAGATTTGATGAGATTAGTTGCTTGGAAAaCGATGGGCTTCTCCAGTGTGCTGTCGGCATTTTAGCCAATGCCTCTTGTGATTGTCCGCAAAACAAAaGCTTATTGGTTAAGGTaTGGTTTTATtAATTtATTATTtAAaGATCAGCTGGTAGGGGgAGgATACCAGTCCTCCcTAAATTTTGGTAAATTCTTCTCACAGACTAAAaCTCCGAAAAaGagaaTATa
>AAA.454ESTABI.3277
AaTTATATATTAAAATTCATTTTCACATTGAAATTtCATGGCAGTCTTTCAATGAAAAAACATCATTTTgACCTTTaTTAGTCACTTAGATAATAATTTGTAAATAaTTcGAAAACAATATCcTGTTTAtACGATTTtGTaTATATTCGCTcATTTTAAAATTtacAATAAAGGCTCAACAATGAAATTTCAATGTTTATTTTATaTTGTCTCTATTCTCATCATTACCAAATATGTACAACCGAAGCCATTTCTACATGATCTTTCAACCGTATCTAATCTTATAATCACAAATGGTGAAGgTGGGAATAAAGAAAAaTTGAAaTATGaacaaGTTCAAGAAAAaCTAAATGCAAAAGAAGTTCCTATAGATTTTGACAaGgATCTCTATAATGATGAAAATTATGAAGAAAATGATAAtgtCAATAAtatGAAAGATAAAAATtCTAAAAATCTTAATGAAGATGATGGAATTCCTAATGAAAATGAATATACGGATGACAgtggAAAGAAAaAaGAAAaTGATTATGAAGAGAATGCAGAGGAAGATGAACAAAATGAAaCGAAGAATATAAATGAAGGAAAAAaCAAAATGAAAAaTGAGAATAAAGGCAAAAATGAAGACAAAGTTAAAAaTAAAAaTGAAGATGATGATAAAACAGAAAACGAAGATAACAATGAAATTAAAGATGAAAATGAGATTAAAATAAAaGAAGAAAaTAAACATGAAAAaGAAaGTGAAGATAATGATGAGGTTAAAAaTATAGATGAAGTTAATAATGAAGTggaaaaaaaGATGtAAAaGAAAaTGAAAaTAAaGATGAAaTTAAtGATAATGATGATGTTAATAATAAaTCTGGAAAAaCcTGAAATAGAAAGTGAAAaGTCAAATGAAATTGAAAaTTATGATGAATTaGGTATAGAGAGCGAAGGAAATAGAAATGAAATATtAAAGgAaGATGAGGATGCAATTAaGAAGATGGAATTGAAGAAGATGGAATTGAAGAAGATGgAATTGAAGAAGATGGAATTGAAGAAGATGGAATCGAaGAAGATGGAATCGAAGAAGATGGAATCGAAGAAGATGGAATcGAAGAAGATGGAATTGAAGAAGAAGATGTAATTGAAGAAGGAGATGCAATTAAAGATGAAGATGAAGTTGAAAAAAAaGAGGAATTTGAAAATaaaaTTGAGGTTGAAACTGAAGATGAAGTTGAGAATcaagaCGAAGCTGATAATCAAAAATCAAATCTTAAAaCAGACGATGACAAAGACAGAATAGAGACACCGAAATCAGATGACAGCACTAATTATgAAAGTGAAAAAGAAAATAATATTCAAATTGGAGAATCAATTAAAAGCACCAAATCAAAcCCAATTGACAGTGATGAAGAGAATGAGAGTGATGATAAAaaTACAAATGAAGGCACGTTACAAGGGGAAAGTAAAGTGAAAAAATAGACAAAAAaCAAaTAAaTTCTATaTTTTtAAAAaTTtAATTaTAAgTTATcTTtAATTTAATATATTTttgTATt
>AAA.454ESTABI.3278
AaTTATATATTAAAATTCATTTTCACATTGAAATTtCATGGCAGTCTTTCAATGAAAAAACATCATTTTgACCTTTaTTAGTCACTTAGATAATAATTTGTAAATAaTTcGAAAACAATATCcTGTTTAtACGATTTtGTaTATATTCGCTcATTTTAAAATTtacAATAAAGGCTCAACAATGAAATTTCAATGTTTATTTTATaTTGTCTCTATTCTCATCATTACCAAATATGTACAACCGAAGCCATTTCTACATGATCTTTCAACCGTATCTAATCTTATAATCACAAATGGTGAAGgTGGGAATAAAGAAAAaTTGAAaTATGaacaaGTTCAAGAAAAaCTAAATGCAAAAGAAGTTCCTATAGATTTTGACAaGgATCTCTATAATGATGAAAATTATGAAGAAAATGATAAtgtCAATAAtatGAAAGATAAAAATtCTAAAAATCTTAATGAAGATGATGGAATTCCTAATGAAAATGAATATACGGATGACAgtggAAAGAAAaAaGAAAaTGATTATGAAGAGAATGCAGAGGAAGATGAACAAAATGAAaCGAAGAATATAAATGAAGGAAAAAaCAAAATGAAAAaTGAGAATAAAGGCAAAAATGAAGACAAAGTTAAAAaTAAAAaTGAAGATGATGATAAAACAGAAAACGAAGATAACAATGAAATTAAAGATGAAAATGAGATTAAAATAAAaGAAGAAAaTAAACATGAAAAaGAAaGTGAAGATAATGATGAGGTTAAAAaTATAGATGAAGTTAATAATGAAGTggaaaaaaaGATGtAAAaGAAAaTGAAAaTAAaGATGAAaTTAAtGATAATGATGATGTTAATAATAAaTCTGGAAAAaCcTGAAATAGAAAGTGAAAaGTCAAATGAAATTGAAAaTTATGATGAATTaGGTATAGAGAGCGAAGGAAATAGAAATGAAATATtAAAGgAaGATGAGGATGCAATTAaGAAGATGGAATTGAAGAAGATGGAATTGAAGAAGATGgAATTGAAGAAGATGGAATTGAAGAAGATGGAATTGAAGAAGAAGATGTAATTGAAGAAGGAGATGCAATTAAAGATGAAGATGAAGTTGAAAAAAAaGAGGAATTTGAAAATgaaaTTGAGGTTGAAACTGAAGATGAAGTTGAGAATcagaCGAAGCTGATAATCAAAAATCAAATCTTAAAaCAGACGATGACAAAGACAGAATAGAGACACCGAAATCAGATGACAGCACTAATTATgAAAGTGAAAAAGAAAATAATATTCAAATTGGAGAATCAATTAAAAGCACCAAATCAAAcCCAATTGACAGTGATGAAGAGAATGAGAGTGATGATAAAaaTACAAATGAAGGCACGTTACAAGGGGAAAGTAAAGTGAAAAAATAGACAAAAAaCAAaTAAaTTCTATaTTTTtAAAAaTTtAATTaTAAgTTATcTTtAATTTAATATATTTttgTATt
>AAA.454ESTABI.3288
taacgtaatattaaaatacagctgcgaagttgagagcgatgaacaaatgcgtgctaacatGATTGAAaCAAGCTGTTGAaTGCTTCGCGGTGGTTGAGTGTaGAACAACGCACGTGTTGaTATTTTtGTGCCcGCATTACCGAAaCGCTATAAAATATTTTtcGgtGgtGgTGCATTGAGCCATGcGCATTTtcAtgTATTTTTTtGTGACCGCTGTATGAGAgAAaCCCcACAACGCGagCGtcTtATGAACGAGGTATACCTGTATTTTtaTTTATTCGTGTGACTTTGACATTACACAATGctAATTTCTTATTTTCTAGAGTTTTGTTTTAACTTGATTATATTAATTTTTATAAGTAATAAAAAAATATTAAAAAAAAATCATTAAAATTTAATTACCATTAATCAAGTTTTAATCAAAAATTTATATATTAAATTTTAATTAATAATTAAAAATATGAATTAACAAAATCAAGTTTTAAACAGAACACCATTAAATAAGAGATACACGATATAAAATAAAAATAGTTTAAATGTCGAAGTCTCACTAGTAGATGAAAATCTTTAGTATATTTTATAATTA
>AAA.454ESTABI.3330
ATTaTAcAaaTAAAaTGGgATGggAACTTAAACGGCGTGAaGtAAAATCTATTTTCCCGTTAGATGGATGCTTATGCTTTGATAATAGAATGGgATGTTTTATAGGTGCACTGACAACTGCTTTTACCAGTGCATTTTCATTAATTTTAATTATTCTTGACGTTTCTGAGTGGCTTGATAGATCGTTCAAAATAAGTGgAGGCTTCCCCGCTGACTGGCGTCAAaCATTTTGGAAAGGATTTGTTCTTTGTGATATTGCAATGTTAATTGCGCATCCTATTATGCTCGTTATTTCATTAATTTTATCGGTTTCAATTCTCAGTCCAGCTAAATGCAAAATTTATGATTTACATCCTCAAGTACGCTCTTGGTGCATCATAATGTTTTGTTATATAATAACGGAGCTTGGAGTTAGTTTTTATATATTTTCTTGGTACGGATTGGCCGCTTGGAGAAGACCATATCTAATATTTTTAATCATGTTTTATATTTTACGAAGCATTTCTAACGTGGCATTTCTAATTGTCGGCTATTCATATAAATGCGAAATCTATCAAGAACTAAAGACTCCTACAGATGCAGTTGACAATGAATTTGATTACATGAGTAGGGTTACAAGTCATAAAGCTCCTTCACAAATATTTTCTGGTTCATATATATCCCCAATAGGATCAAATCAAGTTGTTTAAATCTAAAGATTGAACTGTGTTATATCTATATCTTTTTCAATGTAATCTTTAATGTTTAATTTTAATTCACTCTTTTGGTTTCGCGCTTTAAAATTGTATAAAATAATCTTGTATTGTTTACAAGATATTTTTTtCCaTTAaTTACATATCAAaCtATCAaaCaTCTCCTAAACTTTGTATTGTGCTTTATTTTGATATTTTTGTAGATATTTGATTAATATAAAACACATGGTAaTTTT
>AAA.454ESTABI.3347
ATAGTTTGTTTTAATAAttATTATTTCaCTTGCATTTTATATTGTTTTTtAAGTACATGAGTAATACAAAGAAATTTAACGGATTACTTAACTTTTGGAATGGTATTTCGATTATTTCTTCCTAAAAATTATTTTAATAAGTTAAATGTAATTCTGGTCCATTTTCGTTAATGTATGAGTGGATGCAAAATCAATCTGAAATTGTTATTTTAACAAGAAATTTAAATTCTCTACGCAGCATTGTTATAGGTAAATTGGTTGCATTTGATAAACATTGGAATTTAGTAATTCAAAGCAGCAGAGAATATAAAGTTAAAAATTCCACTAAAAAATCAGGGTCAAAATTTTCAATGTCTTCTTTTACCGAATCTTTAGAAGAATTAAAAAGCGTATTTTCAGATCAATTATTATTACGTGGAGATAGCATCATTGCTGTGCATTTAGCTCAACTGCCTAAAATATAGTTTtATaTTtGAATtA
>AAA.454ESTABI.3348
ATAGTTTGTTTTAATAAttATTATTTCaCTTGCATTTTATATTGTTTTTtAAGTACATGAGTAATACAAAGAAATTTAACGGATTACTTAACTTTTGGAATGTTAAATGTAATTCTGGTCCATTTTCGTTAATGTATGAGTGGATGCAAAATCAATCTGAAATTGTTATTTTAACAAGAAATTTAAATTCTCTACGCAGCATTGTTATAGGTAAATTGGTTGCATTTGATAAACATTGGAATTTAGTAATTCAAAGCAGCAGAGAATATAAAGTTAAAAATTCCACTAAAAAATCAGGGTCAAAATTTTCAATGTCTTCTTTTACCGAATCTTTAGAAGAATTAAAAAGCGTATTTTCAGATCAATTATTATTACGTGGAGATAGCATCATTGCTGTGCATTTAGCTCAACTGCCTAAAATATAGTTTtATaTTtGAATtA
>AAA.454ESTABI.3352
AAaTTTtAtGTTGTCATCTtGTTtAAATTTtAAGAGAATAATTTAAATTAATTATATTGAATATAATAACATTATTTTATGACATCAAAAGAATCTAAAATTCATAAATTTGAAGGTATCGGACTTCTTTTACCAAATGGGAGTATTGACGAGACTAGAAAAAGAaGATCGAAACAAACGAATAAATTTGGAGATAACCGAGTACATGATACTAAGGGAAAGTTAATAGCAACTGGACAAGACTTGTGTGACTGTTTAAATGAGCAATGCCcAGGATGCTTTTGTCCATGCACCAAATGTAACTCTACTAAATGCGGTAAAGATTGTCGAGTTAATAGGCATTTTCAATTGACTAATATGGTTGTCAATTATTGAAATTATTTTATCCCTCAAATTGATTAATAATGAATATTGTGCATTTTGACTTTtGTAAaTAAATATATTGGTCT
>AAA.454ESTABI.3367
AATTGATAATGAATTtGAATTTTtATTAGCAAATGTTAATTAAGTTTTGTAGACATAGTTAATGTCATATTTAATTtGCCAACAGCTGGAATTAAGAAGCTAaCAATCAGAAGTAAATGCTGGATTAAAATTAAaTATTTTTTATCACAAAgATAATTAGAAAATATATTTTACTTTAGTTCTATAATTACAAACTGGAGCTCTAGTTTCCGCCTTTTGCAGGAACTCTTGTCAGctAAaTGAAGGAGAATGAACCACaaaTCTTATTTgTtGCGGACAGTTAtcAAAaTAaTaTTtAATTTGCCAATACATATTtAATAAataTTttCtGTTTTtaCTTTGTATtAAAaTTGATATGAGAaTaTTTTTaTtgtaTTTt
>AAA.454ESTABI.3368
AAACAATTtGTTTtAATTAATATTGAATTTGAATTTTTATtAACAAATGTAATTAGATATAGTTAATGTCATAATTAATTTGCAAAAaGATGGAaTTAAAAAGCTAACACTGAGAAGTAAATTCTGGATTAAACTTAAatATTTTtATCACAAAGATCATTaGAAAATTtATTTTACTTTAGTTCTATAATTACAAACTGGAGCTCTAGTTTCCGCCTTTTGCAGGAACTCTTGTCAGctAAaTGAAGGAGAATGAACCACaaaTCTTATTTgTtGCGGACAGTTAtcAAAaTAaTaTTtAATTTGCCAATACATATTtAATAAataTTttCtGTTTTtaCTTTGTATtAAAaTTGATATGAGAaTaTTTTTaTtgtaTTTt
>AAA.454ESTABI.3374
ACAaTTCGCAATTCATAGCATTTaCAGCaCCAGTCTACcAATCAACAAGTTCGCAGTCATCCATGCAGTTAGCTGCAACGCACACCACTaCGATCAGTCTCCAAGTgAGACTGAAAATCAATATTTCAACCAAGTTGAAAATAaTACTGCAAAGTAGTTGTGTTGTTTtGTcAAAaCAcAtCAGtATATATACCTaTAATTtGgCcTTAAcTTGCGtGTtaTTTttATTGCGATTAAaCAAAATtcGACcTTGAAaTTATTtgtGTTATCTAAaTTAAaTTTTtATtaTTTCTTAATTTAAATTGGTAATTTATTTTtAaCATTTTTAATTAAATTTATTCAgCcAAAAaTATTTTATTTTTATTCATTTAATtcATTAAtttttacTTTTATATAAatGGTCATTTTACGGtCAAaTTTTCTTGTTATtATGTTATTTTTtATGTAAaTTTCGTGCGGTTCTTGATGCATTTTGTATTTATTTtATTTTAcTTTTtATGTTTTtGATTTTATATTTATTtATTTCtcTcAgaTTTTAAaGTGTTTaGTTGgTGTTGTATaTTGTATTTTAAGTTATCTTGGTGCTGGGTTTTCgTGCTGTATTACTGATgCATTTAAACAAttctCAAGGCcgTTTGTGTtCTGGCCcAACACTTTTGAAGAGATTGTAACTATTATCAATGCAAGAAAATCAAAATATATTATTAGGGAAAAGAACGATAATGAGATAGAAAGAAGCGATAGAAAAGTAATCAATAAAAAGAAAGTCTTTACGATCAATCAGTCAAA
>AAA.454ESTABI.3375
CATcATCATTGTtCATCGCTTcaTCCGAATACATTTgaTCAAATtGgTCaagaaaTTCaTGCAGTATTCGCTCATATTtCTTtACACTTGGTCAATAATTtCATACAcATTCGTGcATATATTttcATAATtGgTCAAAATTtaaTCAagCAATCaTTTATATCGCTTCaCAcAATGTAcAgCAaCtGAAaGTTGTCGTGTtCAGgCAAAACACTTACtaGTGTTAATTGCcTGAAAGCACGgctcTCAGTTGCAAcgcACACcAACTCAgTTtAGActGgAaTTTtttCtCTGAAAaTTAAgACTGAAaaTTTGTcAAAaCAcAtCAGtATATATACCTaTAATTtGgCcTTAAcTTGCGtGTtaTTTttATTGCGATTAAaCAAAATtcGACcTTGAAaTTATTtgtGTTATCTAAaTTAAaTTTTtATtaTTTCTTAATTTAAATTGGTAATTTATTTTtAaCATTTTTAATTAAATTTATTCAgCcAAAAaTATTTTATTTTTATTCATTTAATtcATTAAtttttacTTTTATATAAatGGTCATTTTACGGtCAAaTTTTCTTGTTATtATGTTATTTTTtATGTAAaTTTCGTGCGGTTCTTGATGCATTTTGTATTTATTTtATTTTAcTTTTtATGTTTTtGATTTTATATTTATTtATTTCtcTcAgaTTTTAAaGTGTTTaGTTGgTGTTGTATaTTGTATTTTAAGTTATCTTGGTGCTGGGTTTTCgTGCTGTATTACTGATgCATTTAAACAAttctCAAGGCcgTTTGTGTtCTGGCCcAACACTTTTGAAGAGATTGTAACTATTATCAATGCAAGAAAATCAAAATATATTATTAGGGAAAAGAACGATAATGAGATAGAAAGAAGCGATAGAAAAGTAATCAATAAAAAGAAAGTCTTTACGATCAATCAGTCAAA
>AAA.454ESTABI.3381
AAAATTAAAAATCTCTTGCAGCGAAGTCCTTAGTAAATTCTGAAAATATGATTGTCTCGAAATTGTTGGGgAATTCTCAAAAGTTAGAGACATTATGTCAAAGTAATGCCATACTCAACAGATCCCTAATAACTGTCAAGAACATCAACAGTCAAACAGCTATTGATGATATTTTATGCTTAATACCCAGCGATTTTGAAATAAAAAaGCATCAATATATAAAAAAGTCAAAGAAGCACATAGCActGATAGAATTCGTGAATCCATTGGTTACCGATGCTGTCATAGACAAaTTGAATAGCAGCATTcTAGATGGCAATAAATTGGTCGCTGAaTTTAAaCATAAaTTAGGTGATATCTATTTtGTtAATTCCcAACCATTtATACCGGGTTTACAGTCAgTGAAaCCGAGGAGGAAAAaTTaTTtACTCTTCGAATCGGAAATCTTTCTGAAACAACAAGTTACGAAACAATAAAGAGCTTGGAATTTAACtGTTCATCAATGCATTtGaCGAAAAAaTcAGGAAAGCGTATTtGTTTtCTATCTTTCAAATCAAACAAaGaTCTAACAGAAGCTTATCAAGCGCTTTtGAATAAAGAAATCGACGGAAGCAAAGTAACAGTGAAACTCGTGGAATTCAAAACCAATAAATTGTCAGAAGAGGAATTtGATTTGATgAaaTTACaTATcAcAAATCTGCCGTTTtCTTGCACAAAAGAaGAATTGGAAAAGGAaTTTCAAATGGCAtCGTCTCTGAAATTTCCGTTGAaTAATAATGGAAAAaGCAAAGGAtGTTGCTATTtGTCATtCGAATCCATGGAGTTAGCTGCATTAGCGATGGAAGGATTTAAGGATAAGATAATCAATGGGAGAAAAaTCAGGTGCCAATACATGAAAaGAGATCAAGACCTGGAaTTGAAAaaGAAAAaaTCGAAtAAAGAAaGaTtGGCaaGAaGaaGCTGGAaGgAAaTGTTGtAaCTTtGTtCAATcTtCCcAAATCTGtCaCAGTCGAtgaaattaaagctaaattcgaccatgt
>AAA.454ESTABI.3382
AAAATTAAAAATCTCTTGCAGCGAAGTCCTTAGTAAATTCTGAAAATATGATTGTCTCGAAATTGTTGGGgAATTCTCAAAAGTTAGAGACATTATGTCAAAGTAATGCCATACTCAACAGATCCCTAATAACTGTCAAGAACATCAACAGTCAAACAGCTATTGATGATATTTTATGCTTAATACCCAGCGATTTTGAAATAAAAAaGCATCAATATATAAAAAAGTCAAAGAAGCACATAGCActGATAGAATTCGTGAATCCATTGGTTACCGATGCTGTCATAGACAAaTTGAATAGCAGCATTcTAGATGGCAATAAATTGGTCGCTGAaTTTAAaCATAAaTTAGTCAgTGAAaCCGAGGAGGAAAAaTTaTTtACTCTTCGAATCGGAAATCTTTCTGAAACAACAAGTTACGAAACAATAAAGAGCTTGGAATTTAACtGTTCATCAATGCATTtGaCGAAAAAaTcAGGAAAGCGTATTtGTTTtCTATCTTTCAAATCAAACAAaGaTCTAACAGAAGCTTATCAAGCGCTTTtGAATAAAGAAATCGACGGAAGCAAAGTAACAGTGAAACTCGTGGAATTCAAAACCAATAAATTGTCAGAAGAGGAATTtGATTTGATgAaaTTACaTATcAcAAATCTGCCGTTTtCTTGCACAAAAGAaGAATTGGAAAAGGAaTTTCAAATGGCAtCGTCTCTGAAATTTCCGTTGAaTAATAATGGAAAAaGCAAAGGAtGTTGCTATTtGTCATtCGAATCCATGGAGTTAGCTGCATTAGCGATGGAAGGATTTAAGGATAAGATAATCAATGGGAGAAAAaTCAGGTGCCAATACATGAAAaGAGATCAAGACCTGGAaTTGAAAaaGAAAAaaTCGAAtAAAGAAaGaTtGGCaaGAaGaaGCTGGAaGgAAaTGTTGtAaCTTtGTtCAATcTtCCcAAATCTGtCaCAGTCGAtgaaattaaagctaaattcgaccatgt
>AAA.454ESTABI.3408
tacgcgacttaataatagagatatgacaaaaaggcatcgaattaaccgtaactttaaaaaattcgaaaTGATCTTTAAAAAaaTGtAATTTGATGATATAATAaTTATTTTTGAGtaTTAAAAAAaGaTTTTTgTGCgTTATAAAAATTAAaCGAACTTAAAACAATAACATAaGTGATAGTTATTTAAATATATTTGTAATTTATATTAGaTATTtGTGCTTTATAAAAATAAGAAAGTGAaTATTAAAATTTTAAATTGGAtAATTAtATTTATGATTCTTAAAAAAAtttaTATTTAAATAAATATTATCTATATTTTTtACTTCTCTGtaCAATATATAAATGATCATTTATTTTAAATAaaTAACGAATTGAATTtATTTTGCTTATAAaTATaTAAAAATgaTCAAAtGTTTTtttAaGtaGCAGTATttAaTTTTTTTATtATCATTtCAAaTTaTAAaTGGTCATTtATAATgTTAGttttggcaaaaTaaaaTTaaaaaGAGCAggga
>AAA.454ESTABI.3409
tacgcgacttaataatagagatatgacaaaaaggcatcgaattaaccgtaactttaaaaaattcgaaaTGATCTTTAAAAAaaTGtAATTTGATGATATAATAaTTATTTTTGAGtaTTAAAAAAaGaTTTTTgTGCgTTATAAAAATTAAaCGAACTTAAAACAATAACATAaGTGATAGTTATTTAAATATATTTGTAATTTATATTAGaTATTtGTGCTTTATAAAAATAAGAAAGTGAaTATTAAAATTTTAAATTGGAtAATTAtATTTATGATTCTTAAAAAAATTtGTTTGATATTTATAAATATACTTTTGATATTTTTtATGTtAAAAGTTTAATATTTGTGAAGCCAACTTCATTACTGTTAGTAATTGAAGGTAAGATATATATTTAAATATAGAGTAGTATTcAAATAAACGTAAaCTtAAGgTTTAaGTgTTATtAAGGTGCGGTCTCCTAaTATAaCTTaCAtAATtACAACTAACGAATCATtGaCAAAa
>AAA.454ESTABI.3464
ttttccgaattgaaaCCTCTCAACAAGTCATCCGTTCTCATAGAAAAGAAGTTACCATTCGTAAATGAAaTGATTCGATCAAGTCCcAGtATTTTtACAATGTGGCTTACACCTGTGGGAACAATAAAACTGAAAGTTATCGTGCAATGGAATGCAATTCTCGACAAGTCAAATTTGCATTCACAATTGATCAGCAGTGAGGAAGTTCCGGTTCGTAGTAGAGCCTCATCAACATCACACAAGTATGGAAATAATAAATTATCCATAAACATTGAGAATTTGTTCCGTTCTAGTCGAACTGAGAATAACATTCATTCCATTTCTAACATTCTTGAAGATGTCGATGAAGAGAAAAAGTCCAAAGAAGCATTCCAAAACATACCGACTGAAATTAAGTTGTGTGAGGAATCCGCACAGAAAACAGACAATGATGTTGAGAACATAAACAAAGACCTAAATATAGATATTGTTCCAGAGAATCTCTCTAATGTGCAAATCAATGTTAGTAATGAAACAACAAATCTTTCCGCTGAGAAGCTAGAACTAAATTCAACTATAGTTTTATTGAGAAAAGAAAAAaTCGATTTATCATTTCATAATGAAGATTCACCAAATGAAAAAaTAGTAGAAAGTATTAGTGAGGAAGACGAAAAaGAGAAAACTGAGGAAAATGGgAAAGAGAAAACTGAGGAAGATGAAAAAGAGAAAaCTGAGGAAGATGAAAAaGaGAAAACTGAGGAa
>AAA.454ESTABI.3465
ttttccgaattgaaaCCTCTCAACAAGTCATCCGTTCTCATAGAAAAGAAGTTACCATTCGTAAATGAAaTGATTCGATCAAGTCCcAGtATTTTtACAATGTGGCTTACACCTGTGGGAACAATAAAACTGAAAGTTATCGTGCAATGGAATGCAATTCTCGACAAGTCAAATTTGCATTCACAATTGATCAGCAGTGAGGAAGTTCCGGTTCGTAGTAGAGCCTCATCAACATCACACAATCGAACTGAGAATAACATTCATTCCATTTCTAACATTCTTGAAGATGTCGATGAAGAGAAAAAGTCCAAAGAAGCATTCCAAAACATACCGACTGAAATTAAGTTGTGTGAGGAATCCGCACAGAAAACAGACAATGATGTTGAGAACATAAACAAAGACCTAAATATAGATATTGTTCCAGAGAATCTCTCTAATGTGCAAATCAATGTTAGTAATGAAACAACAAATCTTTCCGCTGAGAAGCTAGAACTAAATTCAACTATAGTTTTATTGAGAAAAGAAAAAaTCGATTTATCATTTCATAATGAAGATTCACCAAATGAAAAAaTAGTAGAAAGTATTAGTGAGGAAGACGAAAAaGAGAAAACTGAGGAAAATGGgAAAGAGAAAACTGAGGAAGATGAAAAAGAGAAAaCTGAGGAAGATGAAAAaGaGAAAACTGAGGAa
>AAA.454ESTABI.3471
tGAGAgATAtACAAaCGTTTTActtatcACGAGAAAGGAAaGCtgTATAaGTGAAGGCTtATaTTtCaTAAAaCATAAGGAAAaGAGTTGTCcACTCGCAGTCTTtGAaTTGCTCGAATTCACTTtATtGTTACTTTAATGtCACTTGTGTTGAGGATACcTAAATAATAAAACAAATTAACcATTGAAATAAATAAAATAATTCggggAAAAAgTATAAATCcgaaaGTATGTCaTTCCGgAaCTCtGgCAagAAAATTGAGAACAAGAAATGAAAATTGAGAAGAGAaATACtAAaTCAATAAAGTTAAACagAGAAATACGAcAAGGTAgTTCTTAATTAATAAGTGCAGATAGcAAaTAGTTtAtCCAAAATaagAAGTAtgTtATTGaGGCACTGGAAAAAA
>AAA.454ESTABI.3473
GAGACAGAGTCTTGCTCTGTCACCCAGGCTGGAGTGcAGcGGCGCgATCtcGGCTCACTGCAAgcTCCgCcTCCcGGgTTCaGCcaTTCTCCTGCCTCAGCCTCCcGaGtAGCTGGgACTACAGGCGCCcGCCgctACGCCCGgCTAATTTTTtGTATTTTTAGTAGAgACGGGGTTTCactGTGTTAGtCAGGATGgTCTtGAaCTCCTGACctcaGgTGATCcgCCCGCCTCGgCCTCCCAAAGTGCTGGgaTTaCAGGCgTGAGCCACCGTGCCTGGCAAAGACAATACATTTTTGTAGAAGGAAGTTTGAGCTCCCCTggATGAAGCAGGAATTGAATATGAACAGTTCCTATTGGTTATGCATTCTTTAAAATTCCagAGGAGATGGTTACACCGGAATGAGCATCTCCTGTGATCAGAAC
>AAA.454ESTABI.3476
AAATTTtGcTTAATTtGATCAATATATAAGTGATTATATAAATTTAAAAaGAAaTttaTTtATTtATTTTACTGAAATTTTATATAATAACAAAGTTTAAAAaTAATTATTATCCTATCATAATATTTGAAATTTTGAATTTATTTTAAATGAAAAAAAaTATtAaTAATCTTTATAAAATTTTGCACGAATTACGAGCTTCTTGTGGACCGCAAACGGTAAGTTAATTTCCAAATTCTAGTGGTTAATTATTTTAGTTAGAAGCTTCGTGACAATATTGTATATAAACATGTAATCGCACAATATAGAATGAATCAAGTAACAGCTGAGCAATATaGTAGAGGGCCAAGAGAAATGGAACATTTAGCAGATACTTATCGATGCTATTTAagTAGTTTAAGAAAGCATAAGACATTAATAAATGAATATGGAACCTCGGAAAAGTCAACGGAAGAAGCTGCCAAAATTGTCGGACTGAAATTACCAAAAGTTTACAATGAAACAAATGAAAATTTACaaagaTAAATTTtCTattATATTCATTTtAAtAAATGGTTTATTAAATAC
>AAA.454ESTABI.3478
AGAGTTGTTTTttCgTGTTtCATAATAGGTGAATTTTTCCCGTTtAAAATTGCAATAATaaTattaacTTTGTTGACCTCTCGAAATAGTATCTAAAAATGGCCGATGATGAAAGAAGAAAAGAACGAGAAGCAAGACGTCGAGCGAGAATGGATAAAATGCAAGATGGCGAAGAAGGCGACAGAACTGTAAGAGTTTCACCTGAAACAGCAtGAGATCTCCAACTAATTtAATTAAAAAAAaCATTAAaTTtACCcTtaTtAACtGCATGATCCTAtCGTTTTtACCTTTTAAGGAAAaCAGCGAAGCTCCCcGACGCCGGAGAAATTACGAGGAAGAAGACACTAGCAATCTCACTAATAAGGAGGtACAATCCAGACgT
>AAA.454ESTABI.3485
ATACATATTTtAATTGTTTTtATTtAGACTGAAaGTTGGTGACATAGTTGATAATGGCAATAGGTAATTATATTtATTTTtaTTttAAACTGATTTCAAATCATTAGTGATGTTATTGATAAGCATATGTCTGAATATGAAGATATAATTTATCTGAATATCCAATTCAAAATATtcACCATTATAAAATAGATCAATATTAATTtATTTTTTtcAGGTTtATTAATGGTTGGCATTACGCAACGAAGATCTACTTTGatAAAAaGACATGGATCCAATTATtAAAcGAaTATCAAGAGAAATGTTTATTAaTaaaaaatttttgTTTTATtCGAAAAAaTGTATTTtcAGT
>AAA.454ESTABI.3486
AATTATCTATTGTATAAAAAaTTGTTTAAATTGACTtAATTAAATtGAAAAaTaTTTTTtGAATTATCATTGTGTTGATCAATGAAATTTTTGTAAATACTTTTctATAAAATTCcATATATGGtAATagAAACAGAAATCAAAAGTTCAAGACAAGGCTAAATTTTTTAGACTGAAAGTTGGTGACATAGTTGATAATGGCAATAGGTTTATTAATGGTTGGCATTACGCAACGAAGATCTACTTTGATAAAAAGaCATGGATCCAATTATtAAAcGAaTATCAAGAGAAATGTTTATTAaTaaaaaatttttgTTTTATtCGAAAAAaTGTATTTtcAGT
>AAA.454ESTABI.3487
AAaTAGAAaCCTTGCTgcggTACGTCATTATtCCTAGATTCGGTtGgAGAGTTTtCATATTGATTACCGCAATTTTAAttCTTTCTTGCATTATTTCTAATTCCagTTCCAGAaTCAGcAaGgTATTTGATgctAAATAAAGGCAAATctGATTGTTTGAGAGTgATAAaCATCGTTGCTAAATGGAACCGAGCCGAAACGATCAAAGATATCCAAGAACCGCCagTCACCAAAtCcAATATCAAAGATTTGATgCATCCGAATTATTTATtAACAACAATTCTTGTTTCATTCATTTCATTGGTGAATTATTTTAcTtACTTCTGCATCAtaTTAGTGATTCCGATAATTGCAAATATTCCtCACAGATGTCTGCAGAATTGGAATCGATTCTCCACCGTCCAAAGCCATCAAAATAGCACTGCGATCGATGATTCTTGCTGCATGGAACTGAGTTTAGAAAaTTACAAAAATATGCTTATATCAGCTTCCGCAGAACTGATTTTCATTCCATTTtATATAATTCTCATCAGTTTCATTGGCCGAAAGAAAaCAaTTACAAtATTTTTATTtcTcATTGCtACTGGAaTttttCTtCTAAATTTTtGTTtGAaTTCTTTGCAgTTGAAtATTTTGCTATTtATTaTTAGaGGAAtAtCTAGTATGAATaTCAACCTGATCATtaTGTACGCaTCtAAAATaTTtCCGACgtCaGTTCGGGGgTTTGgAATGGGAATTtGCAGCGCaGCTGGCaGAaTTGGTATGgCcATgTCtCc
>AAA.454ESTABI.3488
AAaTAGAAaCCTTGCTgcggTACGTCATTATtCCTAGATTCGGTtGgAGAGTTTtCATATTGATTACCGCAATTTTAAttCTTTCTTGCATTATTTCTAATTCCagTTCCAGAaTCAGcAaGgTATTTGATgctAAATAAAGGCAAATctGATTGTTTGAGAGTgATAAaCATCGTTGCTAAATGGAACCGAGCCGAAACGATCAAAGATATCCAAGAACCGCCagTCACCAAAtCcAATATCAAAGATTTGATgCATCCGAATTATTTATtAACAACAATTCTTGTTTCATTCATTTCATTGGTCAATTATTTAACATATTACACTATCGTTCTAATAATTCCGATAATTGCCAATATTCctCACAGATGTCTGCAGAATTGGAATCGATTCTCCACCGTCCAAATCCATCAGAAAAaCAATACtGTTGATGATTCTTGCTGCATGAAAATGAATATCAATAATTACAACAGCATGCTCATATCGACATCCgcaGAAATCATTTTCATTCCATTTTATATAATTCTCATCAGTTTCATTGGACGAAAGAAAaCTATTCCGATATTTTTATTTATAATCATGATTGGGATAATTTCATTGAATTTTTGTCTTAATTTCTTGCAATTAAaCATTTTATTATTTGTTATCAGAGGgaTATCAAATTtAAaTTTTAATTTAATAaTgaTTTACGCtCcGgAAaTAtaCCcAACaTCAGTTCGAAGTTTTGGAATGGGAATatGcagTgcAGTtGGAAGAGTTGGCGGCGCTTTAGCTCCACTTCTAGCAAATGTGGTCATTTTCAAGTATTCGTTCCTAGttGGAACAATGAtcATATTTGTTCTCAATCTtATATGCTTTTGTGTGAcTTTTCTaTTtGCCATATGAGACCAAAGATCAGAATCTACACCAAACAGctGAAGAGAGAAaTAAaTTtGAAcAAAGTCAAttttttAAAATAAaTAcTTtAtCTGTATTTATTTaGG
>AAA.454ESTABI.3489
CGGTAGTTACCAACGCGACAGGCATTACTCAGCCAATTCAACAATTGCGTGGCTGGCTTGGTTTGGTGCCAATTGATTAGCACTGTCTGCAAaTTGTCGCTTTGAATTAtAATCAATTCAaTAGATTGTTTtACtCAGaTTTATGCACATGTGCTCTCGCACTCCCTGAACGCGAATTATCTATcAAACAGCTCACTGCTTCCTTGGTAACAAAaTtGTtCTACGAGAATGCCTGGAACTCGATATTGATTtGCTGCTGGGATTGGCATCGTGGGAATCTTGCAGCATCAAGAGGCATTTGTTAGAaGGAATTCtAAaTTTTCTATCAATTTATGTGAGGCGCcGGcAaTAAATTTtAATGAaTTTttCTAaTAAaTTTTATtA
>AAA.454ESTABI.3494
AGtCATGAATCTGATTCTCGTCGTATTCCTAGCTTGTCTGGTGGCAATTTCTCAAGGGAAACCCGAAGAAAAATCCTCTGAATTCAACGAGTCGGACTTGATCATTAAAACCTTAGAAGACGGTAaGTAATGTTCTAGAATAAAaTGTAaTTTAAAaTTTGCTTGATTTTCGAATTATTCAACAGAGCTTGAAGAGCCCGAAGAAACTGAAGAGAAACTTCTCTGTAAATCAAAGAAAGCCAAATGCCCGAAAAACAAAAaTAAATGTTATTGGTGTTTATATGAACGTAAACTAAAAGGACTTAAATGTCACCGAACGGGCAGAATTTATTGTGCAAATTAATTCAAATGAAAAcTTTTtAtAAcTTtAGTTTTtACAGGAAATAAATATTGTTTTAGGAAATATATTTCTCGAAAT
>AAA.454ESTABI.3495
AGtCATGAATCTGATTCTCGTCGTATTCCTAGCTTGTCTGGTGGCAATTTCTCAAGGGAAACCCGAAGAAAAATCCTCTGAATTCAACGAGTCGGACTTGATCATTAAAACCTTAGAAGACGAGCTTGAAGAGCCCGAAGAAACTGAAGAGAAACTTCTCTGTAAATCAAAGAAAGCCAAATGCCCGAAAAACAAAAaTAAATGTTATTGGTGTTTATATGAACGTAAACTAAAAGGACTTAAATGTCACCGAACGGGCAGAATTTATTGTGCAAATTAATTCAAAtGAAAACTTTTtATAAcTTtAGTTTTtACtAGGAAATAAATATTGTTTtAGGAAATATATTTCTCgAAAT
>AAA.454ESTABI.3510
GAACGGACTCAGATCATCCACCAATAAAaTCGATATTGCCATCAGActGAACCTGGAAAGCTCCAATTTCCtCAAaTTCGATTTCGCcACCATGAAGAAAAGaGGCCAAAAGTTCCTGGAAAATTGCGTGCAAATTGTCGTTTCTAGTTATCGCGAGTTTATATTGAACAAATCGATAATCCACGTTGAAAATGTGgAAGAGCACATCAGAACCGAGGATTGGAATTGCGATTtCAATATCGAGCTGGACGTGAAAACCGTGGAGCCGGTGCCGATGCCCCAGAAATCGCAACAGAAGGAACTGGAAAACGCCCGGCTAACATTTAGTGTAATGAAAAAGAACAATAAACCGACGGAATTCGATTCCAGCAAAGTTTCTCCCTTGAAAACCGgTGATAACCATCGATTGGGCTCGCTGTCGCAGTCATTGATCGATAAGGTCAGGATGAATAAGGCCAATAGATCAGTGATTACTGGAGCTCCAGCGACCATAAGGAGGAATTTCATGGCGTCCAAGCTGCCGGAAATCGCCACAATTATAGCCAATGAATTCAAAATGTTTGACAATAAACCGCTGGAAAGATCTCAATTAGTGAATCTCGTCTGTAAAAGCTTACAACTGAATGAAAGCTCGTTTtCTGAGTATTTAGACATGCTGGAGCAAGTCGTGCCGGGCTGGGTGAAGGATTTGAACTGGGCCGTTCCGAGATTGACTATAGGAACGCCGGATCTCAGTCTTGATGAGGTGCTACTCAGATTAAATGCAAATGTTGCCAAGCAGCAGCCTCTCAAGTGATGCCAAATTTTGTAAaTAAATTGATGTCTTA
>AAA.454ESTABI.3522
attttcaaaaataattgttttaatttctacaTAAGTATTTGATTTCAAATATTTAAATTTCATCGTTATGTGATTTAGTTTTATTAAAAAATTATTAATATTGATGGCATTCCAAATAGAAATTTAATAAGAAATTTAATGAATTGTCCAAAATCGGATTACAAGATCGAAACATTAATCTTCAAATGgTAAGTTTTTGTTAATTTTAAACCTTCTAAGTTgTAATGATGAGTCTCGAGCtACCTATGAATCCTGATTACAGGAACGAGGCATTTGACTGAGCAACTTAAATTTAAATTAATTAATCATTTTTATATTAATGATGAGATTTGCGCTACCCATGAATCCtGATTACATGAACGAGGCATTTATCTGATCTTTAATAATTACTATTTTACATAAAaTTTtATTCATTTCTTAATtACTTTTTAATTTCAGAATTAcGAAGCGtGAAGATTTGATAAATAAAATTTGAACTTTTGTCTTTCTATTAATGTTTTGTTATCGTTATTATCTGTTATATTAGTAATTAGATTTATGATTTTTAAAAATCGTCTTcATTATCGTTCTGTATTATGTTGGGTTTTTtATTTGGTTTTCGTTATCTACTTTAATATTAAAATTTAGTAATTTTGCTCGTTGTATTTTGTTATTTAATAAATGCACAATTGATTT
>AAA.454ESTABI.3523
attttcaaaaataattgttttaatttctacaTAAGTATTTGATTTCAAATATTTAAATTTCATCGTTATGTGATTTAGTTTTATTAAAAAATTATTAATATTGATGGCATTCCAAATAGAAATTTAATAAGAAATTTAATGAATTGTCCAAAATCGGATTACAAGATCGAAACATTAATCTTCAAATGAATTAcGAAGCGtGAAGATTTGATAAATAAAATTTGAACTTTTGTCTTTCTATTAATGTTTTGTTATCGTTATTATCTGTTATATTAGTAATTAGATTTATGATTTTTAAAAATCGTCTTcATTATCGTTCTGTATTATGTtGGGTTTTTtATTTGGTTTTCGTTATCTACTTTAATATTAAAATTTAGTAATTTTGcTCGTTGTATTTTGTTATTTAATAAATGCaCAATTGATTT
>AAA.454ESTABI.3556
ATAATATTATTAAAaGTTATtAAaTATaTAATTtAAAaCTtCTATTAACTATTAATTtACTTATAAATATACTTtGTGATTTTTATATTGTGAAATATGAGGAATAGATCAAGATCGAGAAATTATGATAGTGGCGATGACTACAAAAGTAGACGCAATCCTGCTAAAtATGAATCATCTAGAACACATAAAAGTAAAATTACTGTTCCTCATTATTCTTCAGATAGTCGAAAGCATAGTTCTAGAAAGCCTAAAAAaTCAAGTGACAGATCTCATTATGAAATTCGCAGAGACAGAGATTCTGACTCAGATGGTAAATTAATTAAATTAAAtAATTTTTTATtATTTTAGATAAATATGATAAGAAAATAGATAGCAACTATGATAGAGATTGTAAAAAaGCCAGATATTCTAAATATAGCCGTGgTGAGAGCCcTATtGTtAAAaGTTCTCGAAaGTATGATGATtATACCcATtCTtATAGACGGAAAAGTGTTTCTAGTGATGTGAGTAACCATAGTTATGATTGTAAATATAAGAAATATGATGATAAAACTGATTCGAAAAAGTCATATTATAAATCGAACAAGGAATCGAAAAAAaCTAAACCATCAAGAAGCATTTCATCTGATCAAATTAGTGAGATAAAAATCAAAGAAAAGGTTAAAGACAAAAAaCTAAAGAAGAAATCAAAAAAAAaCTCGAAAGaCAAAGaGAAAAaGAAaCGTAAGCGACAAAAACACAGTTCaGAGGAGGAAGTTAAAGAGAATAGCAACAAAAAGCATTTAGAtGAGAAACATTCTGTAGATAAATCGACAAAAAATTCCAATGAaTCTGAATTGAAAAAGGAAAAGTTGAAACTGGAGCCCTTTAAaGTTAAAGAAAGTTCGACTTTGAAGAGTCAAATCACCTTtCTCAATTCGTCAAGCATATTCACTAAAGATGAATGGCAAAAAGAGTCATCCGATGATGaTATGAGCAAGAAaCTCGATAAaGaCCAACcTGAaGTAAAGAAGAtaaaaattgaaaagtacggaacccgaaatcaagcttgacaaaccagacgccaaagaagaggttt
>AAA.454ESTABI.3568
tGgATTTGTTCAGTAGATATATTTcTttAAAtaCAGTGTCAACACAAgATGAAAATaCgaCTGCAAaTATaTtAagAAATAATTGGaTTTtACgATTTGGTgcgCCAAGACTAATAcagTGTGATAGAGGCAAAACATTTGAATCCAATCTAATAAAATCACTGGCAGAAAAACAAAATgAAAATaGAATATTCgaGTtcATAtcATCACTcGgcAAATGgAATGATtgAAcGACAATTTAGgACGATTAGAGATGgAATTCAGATatcTATgAAAgACAAtgTaTATAGAAATTGGgcTGacTtAcTtCCcGAAGtaGAGTTTtCATTAAATTCTACTAAGcAgAgtACAgTaGGGTTtAGCccAGCTGAAaTTGtGTATGGTAAAAaaTTaTTTAGAGAatGgacACTAgtCGGgAAtgATAaTacagggttttaagttgtatttgacaaacataatatatttttgacaatattaattagataataaacaatataaatctattattgac
>AAA.454ESTABI.3607
AAaCACaGAGAAAACAGTTTTAATTTAAATAATAATGGTTTTAGGATTATTcAaCAATTTTATATGTAATTATTTACCAAATACATTGAAAAACTTACCAATTCCTGCCAAATTCGCAGATCTTAAATCTCTTACATTTGGAGATTTGATGAAATTGACCGTGTTCTGTGGTGTCAGTAGTGGCgTTGGATATTGTATTTATTTCACAGTTCATAATCGATTTAGTCATCATAGATCAACTGATGGGTTTGTTAATTTATCTATTGAAAAGGAGTCGGGTAAAGTTGTAAaTAGTTTTAATATTGAAGAATTACCAGAAAAATCTGTTTTATGTCGCTGTTGGAGATCGAAAAAGGTAGAGCAaCTTTAAaCTAATTATTtATTATTATTTAGTTtCCGTATTGTGATGGGAGTCACGTAGGACACAATAACAAAACTGGGGATAATGTAGGACCTCTAATAATTACTAAAAAATGATTTTtATTAGTTTTAATAAAAAATTAaTTTTG
>AAA.454ESTABI.3608
AAaCACaGAGAAAACAGTTTTAATTTAAATAATAATGGTTTTAGGATTATTcAaCAATTTTATATGTAATTATTTACCAAATACATTGAAAAACTTACCAATTCCTGCCAAATTCGCAGATCTTAAATCTCTTACATTTGGAGATTTGATGAAATTGACCGTGTTCTGTGGTGTCAGTAGTGGCgTTGGATATTGTATTTATTTCACAGTTCATAATCGATTTAGTCATCATAGATCAACTGATGGGTTTGTTAATTTATCTATTGAAAAGGAGTCGGGTAAAGTTGTAAaTAGTTTTAATATTGAAGAATTACCAGAAAAATCTGTTTTATGTCGCTGTTGGAGATCGAAAAAGTTTCCGTATTGTGATGGGAGTCACGTAGGACACAATAACAAAACTGGGGATAATGTAGGACCTCTAATAATTACTAAAAAATGATTTTtATTAGTTTTAATAAAAAATTAaTTTTG
>AAA.454ESTABI.3621
ATCACTTGCAAaAAAaTAAAaTTCGTCATATTATTTTATAActATTTTTTCATATTTATTTTTAAATTaTTTTtAATCAAcGAAGCTAGCTTTGACAATGGATGCTGATAAATGTGACTTAAGTAATCTTTTAAAACGTTTAAAAGAATCTAACGAAGAAGAAACAAAAATTAAAAACAAAATTTCTAGACAAAAGGAAGAAATTGTCAAAACTGAAAAAATGATGCAGCAGTTCCAAGATTGTCTTACTGAACAGAATGAACTCCTTTCTAGATTGTGCAACAATCAAGAAAATGCAATTAATACTACAAATCAAATTATTCAAGCGATAAAACAGTTAGATAATGAAAATGAAGAGGTTTCGACTTATGAAGATCTTAAAAATTCCATAAATTCTGTTCATAGTGAAACCTTAATTGTCAAAAACGAAGACAAAATGAATCTATCCATTATCATAAATGAAACAGATTTTCCAGTAAATGAAATACAAATTCTTCCTAAAAATGAACTAGAAATCATTGAACCGAAAAAAAGAAAACTAAACGAATcGAtAAaTGGGGAATCTGAAAACAGTTTATTTGTAAAGGATAAAAAAGTAGAGAGTGGAacATTTGGTGTGTGTGAGCACCgTGACAGTAAGATCGCTGAACTGAATGCTGAGAAGCTTAAATACATTCAGCGTGCTAAGACACTTGAGTATCAGTGTTGGGCCCTAGAATCAaCTTGGTTCAAACCCGAGCAAATGCGCAAAGCACAAGAAtcGATACAGGCTCAACGAGCACACATTGAAAGAGATGAAATCcAAATAcGCAACTTAAAAATCCAGCTTAAAGGAATGCATATTGAGCTGATGAAAGCTAAGAATGATCATCATATCACTTCATCAGCCCTCATGTCgCTTCCTTACGCTAGCACGGAGTTATTTCCGCcTGTTACTTATCCAGTTATtCCGATTTACTCTGAATCTTTACCCGAGGaagaGCGAAAGTCCAAGCATAGGCTAAGCAGAAaTAGACGGaGaCGAaTAAAAaGACGACAAGAAGCTTtAATGATGCAGCAGCAGATAAAATCGCTCGAGAGCGCCTTACCGAAACCATAGCTGGCTTAtGTTTTAGGAAATTTTTtCGTTATATAAGgACTTTGTGTTTGTATTTTtACATAAGAATTTTGtAGCATCGTcTTAATTATtGATTTTTTATTgTtGTTtACAACTCATGCACCTcTATGTATAaTTATTtgCTGCgTGTTAaTTGtAAGGTtaGAaTtATTgTTTttGGTAAaTTTATTTtGtATaCACTAAaGTGg
>AAA.454ESTABI.3648
GTCTTATcgAaaTCTATATAAATCTTATATGATGAGTTtCTTTTCATTGTTATTTATTTATGAATTATTCATTTTTACTGATTgTaaaGTTTGGAaTGCAGATGAAATTAAAAATCCTTtAATTAATCCCGAATTTtGtCAAGTtAATTTTAAcGAACCTTCACTTATATGTGATCCtgAAAATGAATTAGCTATAAcTTtAAAAAAAaCTTTGAGTAAATATTTACTTCACGGATTTCCTGTTAGTACACCTTGTTTTTGTAACGAAGGCTGTGATGCATTTGATTACAAAagACGGTTAATGGCTGGAATAGTAATTGTTTCATCAATTAATGAAACATCTGTGAATTATTCTGGAGATCTAGATATttACGAAAGTTTTTCCGAAAGAATCTTAAGCAATTGGAATATTtCACAGTGTTtAGgAAATAATGTTTTAATTCTTGTTaCGAAAAAGCAGACTCAAATATATTTTGGAACGGCTGTTCGTAAACGAATACCGAATTCctGTCTAAAACGTCTTAAGTCACTTATTCGTCAATATATTCCATTACCATATAATTTGCGCACAATATTTAAGAATATAATGTATGTCAGTTAGTTTTATTCGATTTAATTTCAAATGCCAAATTGTAAAAATAATATTTTTACTGTTTATTGTAAAATAATTAAATTTAAaTGATTTATTGATA
>AAA.454ESTABI.3673
aacgtagtcgtaaaacaactacagatcaatatatagttcagatttatcatcatttaaaacagcgtgtaaaaatatatcgaacatggaaTTAAGTTaTTtCATTGATCGATCACAAATATCATCTAATTTAAGTATTGATAAATGTGAGTCATGTCGAGATTTCACTGATTTTTTTtGATGAAGCACATTATAaTGATATGGATTtGGTAaGTTAGCTTAAATTCAAAATTTATCCtAATCGATTGTGGTAAATAAaCTAAACGaTTTTTAAATACTTAAACAAAacTtAATTGTgATGCTTAAAATTAAAATCTTATTTTGTAAATGAGTAAATATTtATTTTTTAGGATCTAATTAaTAGATGTGAGGCTTGTAAAGATATTATTCTAAAAGCCAAAGAGCGTCAAGAATATGAAGCTGCAAAAAATGCAAAGGACCTTTTAAAACAAGTAGAAGAAGAGAGAAAAGCAAAAGAACAAAAAGAAGTAAAGCAAGCCAAAAAAaCGGgAGAAAAGAAaGCAAaGAAAaaGGCTAaGCaagAAAAaGACGATATTCCGAAAaGTGAcAAaCAaGACGTGTCAGATGATAACTTGgTTTtGTCGAAAAGTCAAAATGATTACATGGAGAATTATTATCTTGAGgATTTAGACCAGAAaTCATTAAATAATAATGAAAATATTAATCCAGATAATCGAAATTCAATTAAACCcGGTAaGCAATTAAAAGTAAAAaTaGAATCAGAAAAAaTAAGTCTTCCAATTCTACTGAaGAAaTAAaaTCCAaGAAAaTGATCAATGGAGTTGTGAAAGTTAAAAAGAAGAaTCATCAAATTTTCCcAAGGAAACcAATGGAAAAatacaTGTCAAaTTCTTcGAATATAaTGGATaTTTCaCcAAATAAAATTaCcAATAAAGgAAaCACATGgaCTCaCATTAATtCTAGTAAAAaTaGTCCAaTCAAATAAAATT
>AAA.454ESTABI.3680
AGGaGTTATTAAaTTCCAtcAcTtCACTCGTTaTACTGAtGGgACTTTCATCATtAaTGActAGGGAAAtctCcGgaTGCGCCGCAcGATTTtAGTAACCAtcATGTACCCGTGACCGAAATCACGTTGGTACCGTACAcAaTGGCCGAATGCCATTCGAGCAGGTGAGCGCCAtaCTAGCACTACTCCtCGAAGGACCTTCGTCTTTCCCGaGTTGTTtGCTGCCGTTaGAAGGGCTTACGCTTTCaTctATtGGTTTTCAaTTCGTgAcAaCCCTCGGAGAGAagATtACGgATGATCATCTAaCCCTGgTATGGgTttcgCCATAGTTTATCCcTcTtATtCCCGCTACACCTCtC
>AAA.454ESTABI.3702
AATtcGTTTAAAaTTGATAaTTTACTTTTAAAtcAGAAATTCAAATATGCTCTATGCTTCTATTATGAAATAACGTaaatttttATTTTGAATGTTAGAGTCACAATTATATGATTAAAATTTATTTAACGTTCTTTGATTGTTTTTCGTTTTGAAAAACATTCAACTTTTGAGCGATATTAATGTCATAGTTACTCTGATATTTAGTATCACTTAGTTTTTTtATAATTTTATGATATaTTTTTAATTATTTATTATCAGGTCTTTcGAAATGTTCGAGATTTAACCAAACCAGGTATATATTATATAATTAATCTATGATCAATAGGTCTTAATGATGATTAACTAAGTTTCGATCCATGAAATCTCTTTCGTTTTGAAAGTATTTCATAAAATGCTCGATTTTATGTCATAGTTACTCTGATTTTATaGTTTTTTAACATTTTAAATATATTAAATTACAATTATTTAAAAATCTATCATTTTAGATAAATgatGCTAATACAAATTTGATGAAAGCAAaTCATTATCACCCAGAAAATAAATGGTACAAGATTATAATTTGAATAAAAATagTtATCAGCTGTTTCTTGTTATATTCTATTTATTTAAATATGTGAGATGAAAAAACATTTTTGTTACAAAATGTCATTGCtttttaatcgtccagtgtttgtaatacaatttttatactttggattaataagtactgtttttatgtattgtaattttattaag
>AAA.454ESTABI.3708
atcAGACGGCAATCGgAatATTTATTCCATGGTTAATATTTttGCTTATTTTtCGTTGGTTTAATGGATCTTacTGGTATCGCCTGTGTTGCTAActGAAGGGATGAATTtAAatGTttAAACTAAaCTATCTCCGAActCCTTCTCCATTCAaTGTTTACTAGGAGCGAATCGTTTCTtAAGCAGATGACATCTAGTTCACTTTtCCACCAATgTCTCGTTCcTttCcTGACCAAAaTCACCCGTAttGaaGaaTCAGTACAaatctAGCcGAACGAtGgTCcCCTACAGCTaCTACAATCTtcATgATCGTGAcACTCGTATTATTAaGgATAAAATTTGTCAAAAaTCCCTCtcGGATtTTCAAGAATtCCCAAcaatttGCTTATCCTGATTCTtcGACCCTATGTCCTCGCcAtGAAGAAGATTTTCTAtATGATTTCACTCGATGTCTACTCccaaaCGAtgAATCTTTGGACGATGCCATGATATTAGAaATTTTTaTTAaaTCGAATgTCTCgTTGGTTGATTCTGGTGTTACGATTTACAgTTTAaTTTtATCCcATGAAgTAGGgagTCTAcAtcttATTACTGGGTGATAAaCATGGTTATacTGTTGGTTTTtATCATTtcGGGgTTtATTCAAATAATAATGTTATTAACT
>AAA.454ESTABI.3709
atcAGACGGCAATCGgAatATTTATTCCATGGTTAATATTTttGCTTATTTTtCGTTGGTTTAATGGATCTTacTGGTATCGCCTGTGTTGCTAActGAAGGGATGAATTtAAatGTttAAACTAAaCTATCTCCGAActCCTTCTCCATTCAaTGTTTACTAGGAGCGAATCGTTTCTtAAGCAGATGACATCTAGTTCACTTTtCCACCAATgTCTCGTTCcTttCcTGACCAAAaTCACCCGTAttGaaGaaTCAGTACAaatctAGCcGAACGAtGgTCcCCTACAGCTaCTACAATCTtcATgATCGTGAcACTCGTATTATTAaGgATAAAATTTGTCAAAAaTCCCTCtcGGATtTTCAAGAATtCCCAAcaatttGCTTATCCTGATTCTtcGACCCTATGTCCTCGCcAtGAAGAAGATTTTCTAtATGATTTCACTCGATGTCTACTCccaaaCGAtgAATCTTTGGACGATGCCATGATATTAGAaATTTTTaTTAaaTCGAATgTCTCgTTGGTTAATACAGTTTAATTTTATCCCATGAAGTAGGGCATCTATATTTTATTACTGGGTGATAAACATGGTTATCCTGTTAGTTTTTATTATTTCGGGGTTTATTCAAAAATAATGTTATTAACTCTACCGATTTTTACAACATCTTCATGATGTGGAGGGTTTACATTTAATTTATTCGTGTTGGTTGGTTATTCCTTTTATTATGTTGAATTGAATATCATT
>AAA.454ESTABI.3723
ATtaTaCATTCATAAAaTCGAATATTtCGCAATTAGACTTATTtGTAATAAATTAGCaTAATGGTGTAAaTAATAATCGATTaCATATATCACTGTGTGACCAGTGAGATCCATTGTGCAGCCGAGTGCTGACATAATTATCACTGCTGTGTTGTGTTGGGTTGCCTTGTTATCGCAATTGTAATTCTAGCTGATCCGATGCACACGTATTTGTGTTTGGCTGGAATTTCTTCACTTATTGACGATTGCAAATCCAATTCAAATTCAAATTTACACAATTCAAGAACAATTTCAATGGCAGCCAATCAATTAATTGAAATCCTTCAACCCTTGGAACCGTCTTTGAATGTTTGTAAGAAACGAATTGAGAATCTATCAACTGAAAATGAAACTTCATTGAGTATTCTTAGATTGTGAATCTAATTTTTGAATCTGTTGAAAATAATAcATTATTATTTTGAatttt
>AAA.454ESTABI.3740
GATTAGTTGTTTttATTTAAGTAAACTTTTGTATATCAAATGTCAATAAAAGATAGCAATTTTAATATACAAATTTCTATGAGTATGAATAAAAGTTGTGATAATTTAGATTATTTTGGTTTTACAGATCTTATCAAAAAGAAATTAAACGAAGATGAACTTAATTTAAAATTAAAACAAGTAAGCTATTATTTAATTTTtCTtATATTGCATGAtcAAATAGgTTCGTGAAGTGACTAATTGTAATGAAGAACTTGCAATTATAAACCTTCATGATTGTAATTATAATGTTGAGTACGCAATTAATAAAaTATTAACTCATGAATCATCAAATGAAGGAGAGTGGAAAACTAAAAAaGGGAAACAAAaGAAAATAATACCAAAAGATAAAGTTCTTAATAAAAATCAAGATCAAATCAAGGAAAAAaTTCAAAaTTCTATGGAGTCAGTTACAGAAGTAAATGAAAGTTCTGATAAAAAATTaTTACAATTTACAAAAAAaGAAAATGTTTGTGGTAAAACGTTTAAAAATTTTAATTTGACCAAGAGACTAAACTCTAATTATATAATTCCCGATCATCACAGAAAAAaTACTTTGAAaacAGAAATAAATTTTTTGATAAATGGAAAATGGAATGAGAAAACAATTATTATTGAAAATTCAAAATTCCCACCTATGCCTGTCAAGGATATTATTATGCTAAAAAATGAAAAAGGTGAAAGTATCGACAGAAGTTCACCGGTACAAACTTATGAGAAAAAAGAAAACATTGAAGACGTATCTATTGTTTTTAAAACACACTGCACAACAAAACCGCCGCCCAAAGTGTTGTGTTCTCTAGTGGCACCGGTACAAATAATTAATAATAAAACCACTAAGCCACATTCTCTGCCGAAATTCAAATTCggagatactngatttcatgaagacattaagaagcctgatgttactagtaaaata
>AAA.454ESTABI.3741
GATTAGTTGTTTttATTTAAGTAAACTTTTGTATATCAAATGTCAATAAAAGATAGCAATTTTAATATACAAATTTCTATGAGTATGAATAAAAGTTGTGATAATTTAGATTATTTTGGTTTTACAGATCTTATCAAAAAGAAaTTAAACGAAGATGAACTTAATTTAAAATTAAAACAAGTTCGTGAAGTGACTAATTGTAATGAAGAACTTGCAATTATAAACCTTCATGATTGTAATTATAATGTTGAGTACGCAATTAATAAAaTATTAACTCATGAATCATCAAATGAAGGAGAGTGGAAAACTAAAAAaGGGAAACAAAaGAAAATAATACCAAAAGATAAAGTTCTTAATAAAAATCAAGATCAAATCAAGGAAAAAaTTCAAAaTTCTATGGAGTCAGTTACAGAAGTAAATGAAAGTTCTGATAAAAAATTaTTACAATTTACAAAAAAaGAAAATGTTTGTGGTAAAACGTTTAAAAATTTTAATTTGACCAAGAGACTAAACTCTAATTATATAATTCCCGATCATCACAGAAAAAaTACTTTGAAaacAGAAATAAATTTTTTGATAAATGGAAAATGGAATGAGAAAACAATTATTATTGAAAATTCAAAATTCCCACCTATGCCTGTCAAGGATATTATTATGCTAAAAAATGAAAAAGGTGAAAGTATCGACAGAAGTTCACCGGTACAAACTTATGAGAAAAAAGAAAACATTGAAGACGTATCTATTGTTTTTAAAACACACTGCACAACAAAACCGCCGCCCAAAGTGTTGTGTTCTCTAGTGGCACCGGTACAAATAATTAATAATAAAACCACTAAGCCACATTCTCTGCCGAAATTCAAATTCggagatactngatttcatgaagacattaagaagcctgatgttactagtaaaata
>AAA.454ESTABI.3757
TTTTAATTGTGCCATATTTTGCTTAaATTTAAAAaTATCtAcAaaTTTAATTTTTATTGTTCTATTTACTGCGCAGATTTATTGTAGTTATGAATGTTGATTCAGAAAATTTGATACCAGCCAGACGACCATCTGGGAGATTATCGAAaCCTTCAATGGAACTTTtGGTAGACAATCAAAGATTATTAGCACAATATATAGAACCCAGAAAAAaaCGTAAaGTTGAAaTAAAaaaGTTTGTTGAaGAaaTTAGTAGTCCATCAAaTTTTTCAGAAAaGTCATCACTTTCATCTATTGAAAAaCCAAAaTCCAGAAAAaGACTTtCATTAGCGGTATCCGAAAAAaaTATGTATAAAGAAGATAAAatAaaTAATAAAaGTCCTTCAAAGTCAGATAAAATTATAAGACATAAAATATCCGGCAAAAaTGAATCACAAGATGTtAATGGAAACAGTAAATATTTGGAAAATAATaCGAAAAGTGAAGCTGATGGAAACAATATTATAAATCGTACAGCTTATGTATCTATTGAAATTAACGACTTAATGATGAAAAATGTAAAAAGTtcAGAAAAATCTTCAGATATCGATAACAAATCAGAAGaTGATTTACCCTTGTCAAAGatttACCCCGATTTTAAACCCCAAACAACCCCAACACGAAATGAATCCGCCATCGAAACAagAGATACGTCCACTTTACCACCGAAGAAAAAAAtAAAaTTCGTCAATTTTTCTGAATTAAATGGCAACTCGTCCAATAATAATATTATTAATAAACAATCAATATCTTCCCCAACATCAAAAATCGTCCCGAAACTGAAATTGGTACTTTCCCCGACCAAATCCAGTGTGATGTCGATGCCTAAAATTCCAAAGAAATCCTtGAAAATCAGCAATGGAGATTCTGACGCCACAAATCATTCATCCTCATCACCAATGGCAACGGTGGTGATGAGCTCGGCCACAACCACCAAGTCAAGTCCATTAAAGAACCGCGAGAATTTCTCTGCTGTTTCTGAATTAAATACGGATCCTGTCGGCGGCAGTATTGCAGTCCCCACGTGCGTCAGTCCGTCCCCTCCTGTCATTGATAATCAGAACTATGTTGACACCACAAACACCAAGCGATGTATCAGGCCCTCTTGTACGAATATTGCGATTGAAGATTTCCAGTGGGACATGGAGTTCTGTTCACCAGATTGTGCAATCATGTACAGCAAATTCCTATTCAGTGAGTGGGTCCATCAAAGAAAGGATCTTGTCGTCATAGAGTAGTGAAACTACGTGAATAAATGCTTTCATCACTATTTTTATTAATAAGTAAATAAATATAAATTTACTGATATTAACTTTGTTCTGTGAGTTTTATGTGTTTTCAATTTGTGTGTACATATCTATTTGGCACCTTCAAGCTGTATAATTCAATTATATAATTATATTTTCAATTAATCTTGA
>AAA.454ESTABI.3758
TTTttGAAGttataaTAATTTcTTTGAATTATTTGAtATATTtAGACAAATATTAATAACAGATGAAAAaCAAATTCTAAAaTTATCTGGAAtCCCTTATTCAAGaCAAAATCGTAATAGATTGGCAGCATTGTAgCGgAAAAaTGTCAAATAAATCAAaCGaGAATTTGaagaTGCAGCACTTTGTTTGATAAGaGGTTtCTAGAAGATCCGATCGTACTCATGTGGCATAATCTCTGAATTCAACTCAAATAAATCCTGGCTACTTCAGCATtAAACaTaCAAAAAAATacaaGgTtGTAAAaaTAAaTcaGCTAAAGcaCGTtgAatATtGTTGGGCTAtAAGCCATAATTTAAaCAAAAATGagAAAaTTGTGTAAaTTAAAACAAAaTAATtAATgaGgTTTGgAAATTaTcAaTATGGCTGCTGTAACATAAGCACGtACcGCAAGCAGAAATCAAAAATAAAATAAAaCATTAAATAAAACAAAATAAAAaCaTAACAAaaTtAAATAAAACAAATATtAaTtAAAaTCATTGAAAaGcTACAgATGCAGAAAGAAACAcaaaaccAAaacATAAAACCGCCAAAACCTTGcAAAAgAaGgTTTAgaaaataCAtAGGcGGAAgCGgCGACCAAAAaTTTAAATATcAaaGGgTAAAAAGAGAAACAaTCaaaaaGAaTGGttAaataaaaaaatAAtAaaTgaaaa
>AAA.454ESTABI.3759
ATTCACAAATAATTTCTGGAAAaTTTTTTtATGTGATtGGGGaGAAAaTATGTTGAGTGCACATTTTAAAaGAATTCCCATTAGATACGCaCATaGTAATAGATGATCGCACATCATGTGTGACGTtgAatATtGTTGGGCTAtAAGCCATAATTTAAaCAAAAATGagAAAaTTGTGTAAaTTAAAACAAAaTAATtAATgaGgTTTGgAAATTaTcAaTATGGCTGCTGTAACATAAGCACGtACcGCAAGCAGAAATCAAAAATAAAATAAAaCATTAAATAAAACAAAATAAAAaCaTAACAAaaTtAAATAAAACAAATATtAaTtAAAaTCATTGAAAaGcTACAgATGCAGAAAGAAACAcaaaaccAAaacATAAAACCGCCAAAACCTTGcAAAAgAaGgTTTAgaaaataCAtAGGcGGAAgCGgCGACCAAAAaTTTAAATATcAaaGGgTAAAAAGAGAAACAaTCaaaaaGAaTGGttAaataaaaaaatAAtAaaTgaaaa
>AAA.454ESTABI.3766
GAAAATAAaTAATTTGTTTATATATTAATGACAATTaaTACCAGAAAAAaGATGGCGATTAAAGTTACAATCCATATTTTATTCTAGAATCTGATTAagTTCTTTAAAATGAGTAAGTAATTATTTGAATTTACTATTAAAGTGTTCTGCTATGATGACATGTCATGCTAATGCTGAAAAATATTAATATTTAATATTAGATATTTTAATGAGCCTTAAACAAATTCTGAGTATTTATAATTTGGTGTAACAACTTCAAACATTATTTTTGCAGTTTTAATTtATTGATTTAGATCGTGAAGAAATGATAAACACaCGAGATGTTACTTAAAGGCCTTGTTAATAACGCAATTAATTTTGGATTACTTTTACTAACTCAAaGATTTTAAATAACACATGGCAGTTTAAATTGGTATTATTAATACTTCAGGGTTAACGGAAAATAATGATTATACTGTTCTACGAGTtGTTTTtGAatAAAAGTTtATTTTtAACTGAaTACATGTTATTGTTAAAaTATAaTTTAAAAtgTTTT
>AAA.454ESTABI.3767
GAAAATAAaTAATTTGTTTATATATTAATGACAATTaaTACCAGAAAAAaGATGGCGATTAAAGTTACAATCCATATTTTATTCTAGAATCTGATTAaGTTCTTTAAAATGAaTCGTGAAGAAATGATAAACACaCGAGATGTTACTTAAAGGCCTTGTTAATAACGCAATTAATTTTGGATTACTTTTACTAACTCAAaGATTTTAAATAACACATGGCAGTTTAAATTGGTATTATTAATACTTCAGGGTTAACGGAAAATAATGATTATACTGTTCTACGAGTtGTTTTtGAatAAAaGTTtATTTTtAACTGAaTACATGTTATTGTTAAAaTATAaTTTAAAAtgTTTT
>AAA.454ESTABI.3769
CTCATCTCAAAaCTTTTGGAAAAATAAATAAAATTtCTGTCATTGCACCTGGTAAAGCATCATATCATTTAGGAGTTGTCGTATTCGAATCCATTTCTATCGCTCAAAATGCtATTCAAAAATATAATGAAACATTTTTTTAtGACAAAAAaTTAAATGTCTACTATTGCCCTCTAGCATTGGTTGAAAAGTTAAAATTAACCGAATTTTTGATTACCGAGAATGATAAATATGCTAAAAGAAAATTTTCATgCGATTCTACCGAAATCATTAATAATGATCTGTGTAAAAAAGTCTCTCGATTAGATGCAGGTAAAAATGAAAaCTGTATAAATGATGTGGAATTATtGTCAAATGAACAGTGATATCAAATTAATTAATTTtAATTTCATTATTGGGCTGTAGTAAAGCAGGAAGAAAAaTGCATCATGACCGAAGTTGAAaCCAGAGAAGTCGAAAGTCAGAAAGATTTTAGAAACTTTGGTGAATTTGTCGAGGCcATCCGATTGATAAAATCAGAATTATCGAAATTGAGGGAAAATGTCAAaTCTTtGGAAAATGATCTCGGGAGGgTTTTGGGATGGTTCGAGGAGGATTCGGCATGATTCTGTCTGTTTTATTATAATAAaTTTGTTTTtG
>AAA.454ESTABI.3770
CTCATCTCAAAaCTTTTGGAAAAATAAATAAAATTtCTGTCATTGCACCTGGTAAAGCATCATATCATTTAGGAGTTGTCGTATTCGAATCCATTTCTATCGCTCAAAATGCtATTCAAAAATATAATGAAACATTTTTTTAtGACAAAAAaTTAAATGTCTACTATTGCCCTCTAGCATTGGTTGAAAAGTTAAAATTAACCGAATTTTTGATTACCGAGAATGATAAATATGCTAAAAGAAAATTTTCATgCGATTCTACCGAAATCATTAATAATGATCTGTGTAAAAAAGTCTCTCGATTAGATGCaGTAAAGCAGGAAGAAAAaTGCATCATGACCGAAGTTGAAaCCAGAGAAGTCGAAAGTCAGAAAGATTTTAGAAACTTTGGTGAATTTGTCGAGGCcATCCGATTGATAAAATCAGAATTATCGAAATTGAGGGAAAATGTCAAaTCTTtGGAAAATGATCTCGGGAGGgTTTTGGGATGGTTCGAGGAGGATTCGGCATGATTCTGTCTGTTTTATTATAATAAaTTTGTTTTtG
>AAA.454ESTABI.3773
AGAaTTTGAAAAaTGTCATGAGTTAATTAATTTATATAGTAGTAAGTACTTGTTAAATGTTTTTTtAATATTTTGAATTGACTTtAaTGATGATAtAGTatATAGGGACATCTGAATATGATGATTTATACTTCTGAATAGTCATTTTAAATATTTGATAAAGATTCTCTAATGATGATTTTGGTCCGTGTTACTGAATGGTGATGACACATGACAAATCTGAAAAGACGAATtcATTATAAATATATAATTGTATTTATCaTATaCATGTATAAATATATACATATTGtATTTTTTTATTCTACTGATTTATCAGTcGAACTATTTTCTAAAGGTTCTCTGATGATGATTTTGGTCCGTGTTACTGAATGGTGATGACACATGACAAATCTGAAAAGACGAATTCATTATAAaTATATACATATTGTATTTTTTtATtCTACTGATTTAtCAGTTGAACTATTTTCtAAAGGTTCTCTAATGATGATTTtGGtCCGTGTTACTGAATGGTGATGACACATGACAAaTCTGAAAaGATCAATCAATTtATTCTACTTATcAAAAaCTTTTCTTtGGATTAGTTGACATCTATGATGAAATAGTATAGGGACATCTGATAATGATGATTTATACTTCTGATTTGTCAACTAATCTCAATTTCATTAATGATGATTACaGgTCCgTGTTaCTTAATACTGATGACACTCGACAAATCTGAAATGACTATTTAAatATTTTTCGTTTAGGTtCGTGcTGATTTTtATACTTCATtAGTGTTGTAGAATTTTTGTTATACAATAAACTTTATTCATT
>AAA.454ESTABI.3774
AGAaTTTGAAAAaTGTCATGAGTTAATTAATTTATATAGTAGTAAGTACTTGTTAAATGTTTTTTtAATATTTTGAATTGACTTtAaTGATGATAtAGTatATAGGGACATCTGAATATGATGATTTATACTTCTGAATAGTCATTTTAAATATTTGATAAAGATTCTCTAATGATGATTTTGGTCCGTGTTACTGAATGGTGATGACACATGACAAATCTGAAAAGACGAATtcATTATAAATATATAATTGTATTTATCaTATaCATGTATAAATATATACATATTGtATTTTTTTATTCTACTGATTTATCAGTcGAACTATTTTCTAAAGGTTCTCTGATGATGATTTtGGtCCGTGTTACTGAATGGTGATGACACATGACAAaTCTGAAAaGATCAATCAATTtATTCTACTTATcAAAAaCTTTTCTTtGGATTAGTTGACATCTATGATGAAATAGTATAGGGACATCTGATAATGATGATTTATACTTCTGATTTGTCAACTAATCTCAATTTCATTAATGATGATTACaGgTCCgTGTTaCTTAATACTGATGACACTCGACAAATCTGAAATGACTATTTAAatATTTTTCGTTTAGGTtCGTGcTGATTTTtATACTTCATtAGTGTTGTAGAATTTTTGTTATACAATAAACTTTATTCATT
>AAA.454ESTABI.3779
ttatataccccttaataaatttcttttgcccccaaaattttctacctccgcaaattttgcttcccctcttttgctctcAACAGCCAATCAAAttCATcaTGgTCGAAaGgTgCAAATCTTtaCATTATtcaaaaTAAAAaGTTAaTACTTataCtGTACTACTACATTATCAtAATTgcATGcAAAATAAATGTATCTCACTACAcGAatgTTtCcTCAGAAAAAaTCGAGGTCTTGGGgTCCTGGATTGACTTTCAGTATGTTGTTTAaGTTtGAGAAGAAAACACTTGCAaTGCGAGGAGAAAAATGATAAAAAaTGATATCACACTGATTATACTGaTCGATAAAAATCaCACATAtGGTTTCATTGTtATcAGATGAAGATGATTTTGtAtCgTTTTCCCGAATTtGTatATTaGCcATAtGGTCATTG
>AAA.454ESTABI.3780
ttatataccccttaataaatttcttttgcccccaaaattttctacctccgcaaattttgcttcccctcttttgctctcAACAGCCAATCAAAttCATcaTGgTCGAAaGgTgCAAATCTTtaCATTATtcaaaaTAAAAaGTTAaTACTTataCtGTACTACTACATTATCAtAATTgcATGcAAAATAAATGTATCTCACTACAcGAatgTTtCctcgTAgacAaTCcAAGGtCTTTGGGCCATGGATTGACgTtCAAGTCgTtGCTTtAGTTTtCGAAGATATGCTAGCAATgCGAGAAGAAAAaTGATAgaaaatgataaaacactgatagtactgattgataaaattaca
>AAA.454ESTABI.3804
AATATAACTTtcATTtCACTACTtAGTTTtGcaaTTTTGTCGATGTCAGCTCAGGAAGCTTATGAAGCCACACAAGCTCAACAAGAGAGAATTCAAAATGAGATCAAAGAAACACAGCCTCTAATCtCTGAACTCCTTCCTTTGtcGTCTTTGGAAAAAGATTTTGGTGGTCATAATTCGTATTTAGAAAAaTTAAAAGTAATTTGAAATGATTtGAAATTAAATCTGGACGAATtGGCAAGATTTtACGCACATAATTtAGATATTGTGTGGTAAATACCAAGGAATGAGACGAGTACGAGgTgaCGGgAaTtGTTTTtttCGgtCTTttGgATTtAGTTTtttAGAATCATTACTAAAACAATCCAATGCATCGGCATTTGATCGTATTAAAGAAAGaTGTGAATTCTACAAAAATTATCTAATCCAACAAGGATACTCcGAATTTACAATTCAAGATTTTTATGAACAATTTCTAGAAATGGTGGATTGCCTAAAAATGGATAGTGATATTAGTAAATTGGAAGAAATTTTCAACAATCAAGGATTTTCCGATTATTATATTGTATTTCTGAGATTACTCGTTTCAAGTTATTTACAAATGAATGCTGCATATTATCAAGCTTTTATTGAAGAAGGAATGACAATGAAGCAATTCTGTGAAAAAGAAGTTGAGCCGATGTACATTGAAAGTGACAATATCCATATAATAGCACTAAGTCAATCTTTACTTGTTAATATAAaTGTGGAAAATTGTCAAAATTCTGGcGACATTCAATGCCTTACATTTACTCCTAGTCACATTGATTCCCAGTCTAAAGATGAAATTTTCATTAATTCATATATTACATTGCTCTATCGGCCCGGTCACTATGACATATTATATGAAAaTGATCTGTAATTGTATTTGTTTTGGAAATGAATtGTTTATGAAATACATTCAAAATaTTaC
>AAA.454ESTABI.3805
AATATAACTTtcATTtCACTACTtAGTTTtGcaaTTTTGTCGATGTCAGCTCAGGAAGCTTATGAAGCCACACAAGCTCAACAAGAGAGAATTCAAAATGAGATCAAAGAAACACAGCCTCTAATCtCTGAACTCCTTCCTTTGtcGTCTTTGGAAAAAGATTTTGGTGGTCATAATTCGTATTTAGAAAAaTTAAAAaTATTGTGTGGTAAATACCAAGGAATGAGACGAGTACGAGgTgaCGGgAaTtGTTTTtttCGgtCTTttGgATTtAGTTTtttAGAATCATTACTAAAACAATCCAATGCATCGGCATTTGATCGTATTAAAGAAAGaTGTGAATTCTACAAAAATTATCTAATCCAACAAGGATACTCcGAATTTACAATTCAAGATTTTTATGAACAATTTCTAGAAATGGTGGATTGCCTAAAAATGGATAGTGATATTAGTAAATTGGAAGAAATTTTCAACAATCAAGGATTTTCCGATTATTATATTGTATTTCTGAGATTACTCGTTTCAAGTTATTTACAAATGAATGCTGCATATTATCAAGCTTTTATTGAAGAAGGAATGACAATGAAGCAATTCTGTGAAAAAGAAGTTGAGCCGATGTACATTGAAAGTGACAATATCCATATAATAGCACTAAGTCAATCTTTACTTGTTAATATAAaTGTGGAAAATTGTCAAAATTCTGGcGACATTCAATGCCTTACATTTACTCCTAGTCACATTGATTCCCAGTCTAAAGATGAAATTTTCATTAATTCATATATTACATTGCTCTATCGGCCCGGTCACTATGACATATTATATGAAAaTGATCTGTAATTGTATTTGTTTTGGAAATGAATtGTTTATGAAATACATTCAAAATaTTaC
>AAA.454ESTABI.3811
TATTGAAAACTGCTCAAGTCAAATTGATTAAATTTTGACTataTTATTGACTAATTGTTTTTCAAACCACTTCTAGTTGAAATAATTTCACATGGATTTTTCCAAAGAAATATGGCATTGTGAATTATACAAATTACAACAGCAAGCACCAACTCCTTTGATTATAAAGTGCAACCGAAAACTGGACAAAAGACTAAATCAATATGGCGAAGAATACCATGGGAAAATTGATAGAATTgAAaCGGATGATATTTtATCAAAaCATCGCAATGGAGCATTTCTTATtCGtGAtAGTCAGAGAAATGCTGGCGCATTCACATTGGTTATACGgtAAaGgAAAATTaTCATAAAAaTtATTTCAATaTTTTACATTaTTAaTACAaTTATTTATCAaTATTCTTTATtATTTTAATTGTCGCAATTTCcAAATATTATTAAGATtATTATTTGATTGAaTTAGCTCATTTTTAAATttATAAATAAACAACATTGAaTGCGTGCTTATCTAGTGACAATtGCTTCTATCAATTACTTTGAaTTACCTGAaTAAATAATTTACTtACTGTCTCATGATACATGaTTATTTTTaTTTTtAA
>AAA.454ESTABI.3828
attcGCATTGGATGGTCAGCAGaTAATGAACcACTGTCACTAGGAGAATTTGGGTTATCTTACGGGTATGATTCCATGGGTAAAaCGGTAAGCGATGGAAaTTTTtCTGATTATGGTTCCAAaTCAGGCGAGGATGATGTTATTGGCTGCTTTTTGGAATTTAATGGTGACAGTATTGTATTAAGTTTTtCAATTAACGGGGATGATCAAGGAGAAGCATTTAGAATTTTAAGTAGAGATTTGAAGGATCATGTATTGATaCCTCATATatATGTTAAAAATGTATGTTTTGAAGTAAACTTCGGATCTACAAATATAGATGCTTTTTGTTCACCAAAAACAAAAaTTGAGGGTTCTGAGCCAATAGAAGATGTTACATGGACCTTATTAGGAAAAGTTAATTTGAATCAAAGGACAAGATCTTTAAAACCTCCtaaaaTCAAAACTGAATGTGAAGTTTTAATGATGTGtGGATtACCAAGTTGCGGTAAAACTACCTGGACAGAGCAACAAATTAAAGAACATCCCGACAAAAGATACAATTTATTAAGCATTAACAATGTTTTAGAAAAAATGAAAGTTTGCAATTTGAGGAAAAAAGTTAATGCAAGTAGATGGGATTCCTTtATTTtGTCAGCAACTCAATGTCTCAATAAATTTATGGAAATTGCTGTTTCAAGACGAAGAAATTTTATTTTAGATCAGACAAATTGTTACCCAACGGCTCAACGCCGTAGAATGAAGCCATTTGAAGAATTCATACGAAAAGCAATTATAGTTGTGCCAACTGATGATGAATATCAAAGACGCATGAATCAAGTTATTCAAGAGGAAGGCAAAGATGTACCAGAGAGTGCAGTACTACAAATGAAAGGTTtGCCtaGTCATAAGTTTCCTTATTCTTTAAaTatCTTCcGTTtCCATTtAGCAGTTTtCATTGAATACGTCGTTTTCATATTTATCTTCCGATtGTAAATTGCGTTTCGTTTtAAACTTTCTTCGATTTACATTTAATGTAAAGTTTTCTATTtGTTATTTTCTGTCAGTATTATCATTGTTATCCAAGTAAGTACTATATTTACGTATCAAGTTCCAGTAAAGATTTTCTTTAAAAtGTTGGCATTTAGTTTtCaGAAAAATTTATCGATTTtATCAAAATTCCTCTTTAtCTGATTATAAGATGtcATTTTCTTtATGAAATTTTATCCAAATGAAGACATTGaTtAAAACTGATAATcTtAACTTATATTTCAATCGTCCTTATAGAAAATTTCGTGATTCCTGAaGAAAACAGCGATCTATTTAATGAGATTATTTTCATCGAATTGCAAAGAAATGAAGCTGAAGAATTAGTTAAAAaGTATAATGAaGAAGCGAAAAATCAAAAGAAAAAaGATATTAATTCCGATGGAAAAaGTAAaCGTGATGTAGCCGATGAAAGCTATGGAAAATGGAaTTCATCTCCGAAaTCCAGTGAAGAAGCCGGTCCGACGGCCCCAAAAAAATCTAGATGGAATGATCAGTCTGATAATAGGAAAGACTCCAAAAGCAGAGATAGGCATGATCGTTCATCTCCAGAATCGTCATCGCTCCCACGGAAAAATGATtATAAAGGAGGATTTTGTTTTTCAAGAGAAGCGTCCGACAATAGTAAAGGTGGCTCGCGAACTAGTGATGGAGGATTCAGATCTGATAGTAGACATGGGGATAAATCAAGGgATCAGAGAGACAGATCAGggAAtcGATCAATAAATCCTCCTTATCGTAAACCGATCGAAACCAATGATAGAAGACCAAAATTTGATAGAGATGAACCGAGGTTTGGAAATAGAAATCCAATGCAAGGTAATCGTGATAGCAGACCTAGAGATCGTGGGAGcGAATCGAGAGGTGCTGGCcAATTtCAAGGTAGAGAAaGATCTAGAGGAAaCTtCAaTGATCGACGACAaTCGGATTCTTATGATAATgTtGATAGTCGTAATAAATTtCCCTCGGGTAATTATAATGATCGGAACACTGGAATGGgAGGAAATTCTAATTTtGgAAaTCAaGAGCGAGGAAGgTTtCCAATGGGTggTACACAaCCTGAAaGAGGTGATTtCAGAGGTAGAGGACGTGGTGgACCGGCAGGAAaTAATATGGgAAAaGATTCATTtATGGATCGCcGCAATGCTGTTCCTGACAATCGAGACTATCAGAaCTACTCGGAATTTAaTCAGTTTCCCGATAATCGACAAGCCAaTCCTACTTGgCAAACGGATTACAAAGATGAATCGATAATGGATAGAAGGAGTTACGGTGATGTATCCAATATGAATCGATCAAATCAAGCTCCTAATTATGATCAATATGGTGGTACAAGAAACGTAATGCAAGGAAGCAGTACTCGCGGAAAA
>AAA.454ESTABI.3859
ATAATTTGtttATATATTTAATATAAACAATTCTAATTATTAAGTTTTTATATTTATCTTGATATTATAAATTCTATATTTATTTCATTGTTTCTTATCAGATTTTTAATGTCATATGATAATTTTGAAGATTTTTtCAACTGTCCATTATCGGAAATTGAATCTCAATTGAGTGACTCGTTTCTATTTGACGAAGAAAATAATCAAAGACGTCAATATCATAAAGTTTCAAATAATCAGAAATCTCAGCAGGTATATCAAGATAAAAGAAaTAAAAaTAATGAAGCAGTTCGTAAAAGTCGATTAAAATCCAAATTTTTAAATCAAAAATTGAAAATAAAAAaGGAaTGTTGCATTAAACTGACATCCCTGTATGACAAGGAAAAAGAAAGAaTTGCATCAAATTTTGCTATTTtGAATAATTTTATTCGTAAACAcGTTTCTACcAGTTCAAAaGAAGTTAGTCAAGTTCAAGATATGATAATATCTGAGAAAaTAGTGCagAaCACGTTTGACAAAAATACTGACGACATTAAAAGGGTTTATGctAAAAAaTTAAAGGATCTTGAtaTGGAATACGAAACGGAGTTgTCTAGTTAAAcTTTATCATATTTAACTAGATATTATTTAACtATTTTATTTTCAAATATAAATTCTAATGTG
>AAA.454ESTABI.3867
AATTCAATTTATTTTCACAGTGCATGAGTTTTAAaCCCAAAGAGGAAAaCATCTTTCTTATTACACTTGAACCATTGATTATAGTTTGGGGATGAATCTTCGAcTTCAATTATTATTTTTtGGATATGTGTAACTTTAGAATTACTCAATTTTAACTTAaTACAGgTAACCCTCGATTAACACGATAGTTTGGTTCCAAGAATACTCCGTGCTAATTAAAATCGTGTTAATCGAGACTAACAATTAATACAATTCATGGGgTTGGTTCCAAAAAaTTtAAAAATGATTtATGTTTTtgAtaGTTTTtATtATTTtCATGCATCCAGTACAAAAAAaGAaGATTGAAaTACAAATaGACTtGAAATCAAaaTTtAACAAAgaaTAGTAAAaTAAATTAATtCATTtgtCat
>AAA.454ESTABI.3868
tttgaaatttaaagtaAGtAtttatatacttttaatgtcaaaaatactgaaaaaaagttgctgaaagaaaattaacaaatcaTAATTTTTTTGatattATTATATTGGTACTATTTTTTTCAATttCTAAAAaTAATTaTTtGgCCagCTAACTtAATTTTTTtAATCTAATCtAATTtaTCAATATCAGATTTAaTTTTaGgTTGTCTAATTTAATTCATCGAAATCAGGATTAATTTtAgTtAaTACAGgTAACCCTCGATTAACACGATAGTTTGGTTCCAAGAATACTCCGTGCTAATTAAAATCGTGTTAATCGAGACTAACAATTAATACAATTCATGGGgTTGGTTCCAAAAAaTTtAAAAATGATTtATGTTTTtgAtaGTTTTtATtATTTtCATGCATCCAGTACAAAAAAaGAaGATTGAAaTACAAATaGACTtGAAATCAAaaTTtAACAAAgaaTAGTAAAaTAAATTAATtCATTtgtCat
>AAA.454ESTABI.3873
GGAATTtGTGtATTTTAatAAAATCTATTAaaTAAAAAGaGtaCTAAaaagTAAAAAaTTAAaCCAAGTTTTaGAAAAAATTAAATAAAGGAAATATTCAAATAGAGGctGATGGTGATGGAATTTTtCTTTCTCCTTATAAAAATAAATAaTTTTtCATTATTAAaGATTTTACtATTAAAAATGTTtCGTTTACACCAACTGGgAATAAAAATATTATGAAATTCAATCACAATTCTATTTGCCAAaTTCTTTTTGAATGTTGATAATTCTGGTTCTGGAAAAaCAGTTTtGTTGCTAAAAATGATTctAACTCCTAAttttatAGACTATAaTAATTtAATAaTTTTTtCTAAAACAATTGAtcAACCTGAaATaCAAaTAATTTttCAtGGgTTAAATTCTGGTTTAacAAaACAAGATATTGTGGGATTATTTcAAAaTCAAGATAAAaTTCCttATGATACGTCCATTAGaGATTTATGTGAACAATTATATGAAGAAACAAAATGTgaggaaaTgAACAaCTGGGGAATTAAAAACTATTAATAAAATAAaTGTTACAATGAGTAAtAAATATCATGAAATAATTcAatGTGAAAAaTTAAaTCGAgCgAAgAAGAATTtAATAaTTTTtgaTGATTGTGTCAACATGAAAAATCAAgAAaTTATGGAatcttATTTTActcgaGgtaGAcatAaTAATTGcAATGTAaTTTAatATGATTTACCATCTAGAAGTATTCGCGGcAATTCtAAtcttttCATATTCTTtAAATTAGGAAaGAAATAAaGATAGTATTTTTAAtGATTtGTTTAGtGATACTTTAGACAAGGAagAaTTtAATAGTTTTGAAAACAtcTatcTAtAAAATATAATTATATTGcATTGGATAAAgaaaaaaaTCAaGTATATGAAAAAaTATTaTTtAGTtAATtAGagaaTtaTTtAATTTTCTTGAaTAAAAATgatagAAATatAAATgaTTTTAATcTTgatAAaTATATTCAAgaTtgtAAaTTATtAAAtATTCAACAAAAcATTtGgAATGAAAaTTtAatGTTtaaagactCAAGATCAAAaTTTTAAtttca
>AAA.454ESTABI.3880
TAAATTtAAAaTGTAATTTGAAAGATTtGTTTTTtGTGATATcaTtAaTTTTATACGTTTTATAATTAATTTATTTTtAAaTAAaTTTTtAAaTTTAATTTtAaTtCTAAGTTgTTTTTtATtCAATTCTTATTGAATCTTAAAATATCATTAATTGTTTTGATAAAAATTGTCacAACAGTAGAAAGTTTGGTGAAcTTGCAAGGTGTCACACTTGAATTAaTTtAGTTATTAAgAAAaGAACAATATTAAAGTTTTGGTATTATAGCATATCTTCCTCAGTTTGAAGAAAATATTTGCAATATAGTTTAACACTTAAATAAGCTATTTTATCAAAAACAAATATTTGCCAAAATTTGTTTGAATTTTtATGATAATTTTTGTatcTtATTGCATTAATTTgAAGATGTATGATCGAaTtCAATAAaCATTTTATTTTATATTTAAaTgTAGATGTTCGCTCCTAACCCAGTGGTTCCAATTTACACAAATGTTCCCCcgCcAGCTATTTATCCAGCTATTAACAATTCCCCcGTAGTTGCATTGTTTATCAGTAACATATCTGAAAAAATTCCAGATCCAGAAATGAAAaCTATTTtAGATAAaTGCGGAGAAATATTGAACTGgAAGCGAGTTCAAGGAGCATCTGGTAAGTTACAAGCTTtCGGTCTTTGTGAATATGAAAATCCAGAAGCTACATTGCGTTGTATTAGACTATtAAATGGATTGAAAGTtGCTGaTAAaTCCTTGTTGGTGAAaGTTGATCCGAAAAcAGATGAaCTATTGAAAGAaTATTTGATGAAAGTTAaGAAGAcAATcGATgaaaaata
>AAA.454ESTABI.3896
TTtAAAAaTAGaTTTTGGCGTTATTTCtAaCCAAGGTCAGAGAATAATGCTTTAAACGATAAATTctATTATTATATATCATAAATGTGTATTTTAATATAATATTTTAACATCTAAATGAAAATAATTCAGAAATATATCATTATAATAAGCATTTATAACTTAATTTAAGTTGTATTATGTATATTTGTGATTTAATGCTTTTTTtGGTTTTAAGTtCCTACATATGGTTTTCTTCTAGAAATTAATAAATACTTTTCTAAATATTGTAAAATTCATtATTTtACTtATTTTtGATtATtATTTTAACCtaGATGTACAAaGACGACGATTTGGATAACACTGTTCAACCATTTAAAAATGGtGAAAAAAAGAAAATTaCTAAaCTTAATGATTTCACCAATGCGAAACGATATGTTTGATGAATCGACTGATGACAATCCATTTGCAGATGCCATGAagcAAAATGAaTaTCAAAAAATA
>AAA.454ESTABI.3925
GTAGACATTTTAAAATTATAATTTGATATTAAATTTTAAATTTGAGACAATTATCTATTTATGCTTATTTTTTAAaTGCCTCTGAAATCTGAtaTAAAGCCTAAATATTCAaTAGGTaGAaTTGATAATTTTTAATTTTTTTCtATTTTTTtGTTATtAGGTGAAAAATTACTCTGCTATCACGGACCCTTGCTTTATGAAGCAAAGtGTATTGAAATTCaGgAAAGTTctGAAATTCGATATCTTATACActATCAAGGATGGAATAAAACTTGGGATGAATGGgTTAATGATACAAGAaTATTGAAaTTTAAtGAGGCTGGAATCAAAAaGCAAAAaGAaTtGCAaGATCTTtATAAGgAatCTCGAAAGAAAAAAGATAATAGAAAAAAAATGATAAaCGAAAAACGCAAATCTAGTCGTAGTtCtCAAGATAAGATTCGTTtCATGGgTTCGGCTTCTGAAACATCAAATCGTAGTTTTGGTGAATCAGAAGACGGCAAGGCTTCTAAAATAACTaCAGAAGATGAAAATTTaGAAAaTAAAACTGATGCTGGAACATCGGTTGTAAGTGAAGAGCTATTAGATGATCAAAAATCATCCATAAAAGATAAaTCTGTGTCATCAAaGACAAGAACAAGAAAGCGCCGgcTGTCTAaTAGTGAAaTAaGTGTTGATAAATCTCTAGTGACAGAAGAAAAATCAACAATCGAAGATATTtCGCTAACTAATAATGAAGCTACTAATTCTAATAAaTCTACAAACaGTTCGAAaTCAAAAAAAaGTCGACTAGTTCCATTAGATGAAACTGTTTTGGATTTGGACACCTATGTCACCGGAATCAACGTTCAATCGCTTAAATTTGTTTtCACTGAAAATCTTCGATTATGGTTGGCTGATGATTGGGATTTAATAACCCGCCAATCGCGTCTTTCTCGTTTGCCGACTCGAATGTCGGTCGATGATGTTTTAGCACGATATAAATCCCATTGCGAATGTCTTCGAATGGAGGAAGGAGACAACGAAGGATTCTTCAACAAAAACCGAGACATGCGTTTCGAATTCGTTGAAGGAATGAGAAAGTATTTCAATACGTCCATCGGTTCGTTATTGTTGTACAAATTTGAGCGGCAGCAATATTTTGAAGTTGTCAACACCAACGAATCGAAAAAGGACATGAGCAGCATTTACGGTTCCATGTATTTATTGAGATTATTAGTTAATATAAAGAAACTTATTTCCTACACTCGTACCGATGTGCCGAGTATTGATTGTTTAGGAGACTTGATACAGCATTTCATTGAGTTTTTAGATAATAATGTTGACGAGTTTTTCAAATTGGAAGATTACATAACGGCAACTGCGGATTACACTCGCAGGGCAATGTGTTGAatgTTGTAATGCATATAAaTATATTATTACATC
>AAA.454ESTABI.3926
GTAGACATTTTAAAATTATAATTTGATATTAAATTTTAAATTTGAGACAATTATCTATTTATGCTTATTTTTTAAaTGCCTCTGAAATCTGAtaTAAAGCCTAAATATTCAATAGGTGAAAAATTACTCTGCTATCACGGACCCTTGCTTTATGAAGCAAAGtGTATTGAAATTCaGgAAAGTTctGAAATTCGATATCTTATACActATCAAGGATGGAATAAAACTTGGGATGAATGGgTTAATGATACAAGAaTATTGAAaTTTAAtGAGGCTGGAATCAAAAaGCAAAAaGAaTtGCAaGATCTTtATAAGgAatCTCGAAAGAAAAAAGATAATAGAAAAAAAATGATAAaCGAAAAACGCAAATCTAGTCGTAGTtCtCAAGATAAGATTCGTTtCATGGgTTCGGCTTCTGAAACATCAAATCGTAGTTTTGGTGAATCAGAAGACGGCAAGGCTTCTAAAATAACTaCAGAAGATGAAAATTTaGAAAaTAAAACTGATGCTGGAACATCGGTTGTAAGTGAAGAGCTATTAGATGATCAAAAATCATCCATAAAAGATAAaTCTGTGTCATCAAaGACAAGAACAAGAAAGCGCCGgcTGTCTAaTAGTGAAaTAaGTGTTGATAAATCTCTAGTGACAGAAGAAAAATCAACAATCGAAGATATTtCGCTAACTAATAATGAAGCTACTAATTCTAATAAaTCTACAAACaGTTCGAAaTCAAAAAAAaGTCGACTAGTTCCATTAGATGAAACTGTTTTGGATTTGGACACCTATGTCACCGGAATCAACGTTCAATCGCTTAAATTTGTTTtCACTGAAAATCTTCGATTATGGTTGGCTGATGATTGGGATTTAATAACCCGCCAATCGCGTCTTTCTCGTTTGCCGACTCGAATGTCGGTCGATGATGTTTTAGCACGATATAAATCCCATTGCGAATGTCTTCGAATGGAGGAAGGAGACAACGAAGGATTCTTCAACAAAAACCGAGACATGCGTTTCGAATTCGTTGAAGGAATGAGAAAGTATTTCAATACGTCCATCGGTTCGTTATTGTTGTACAAATTTGAGCGGCAGCAATATTTTGAAGTTGTCAACACCAACGAATCGAAAAAGGACATGAGCAGCATTTACGGTTCCATGTATTTATTGAGATTATTAGTTAATATAAAGAAACTTATTTCCTACACTCGTACCGATGTGCCGAGTATTGATTGTTTAGGAGACTTGATACAGCATTTCATTGAGTTTTTAGATAATAATGTTGACGAGTTTTTCAAATTGGAAGATTACATAACGGCAACTGCGGATTACACTCGCAGGGCAATGTGTTGAatgTTGTAATGCATATAAaTATATTATTACATC
>AAA.454ESTABI.3950
ACATTCAaaTAAACTTTTTGATGGAGATGCAAGAGAAtAAaaaGTTTATGCCAGCTATTACTAATTATTTATCAGATGATGATGAAATTGATGAATGTCTTCAAATAACATCTAATAACTCACAGTTGCAAGCAAATTATGCAGAATGGAAAAAAATGCAAAAGAATTCAAGTGAATTATCAAACGGTAAAAAACCGCGTATTAGATCTGATGGTTCTATGGAACCATTAGGTGACATTAGCAGTTCAGATGAAAaCaGTGGagTTGAAGATAATGATCCCATGTTTAAAATTATCAAAACTTTAGCAGACAGAGAAGCTGTAAATCGACGAAGTCAAAAAACAAGAAAAAAGATAAAAGAGCCGTCTGCATTTTTACTGTTTTCTCGAaTGAAACaTTTAAAATATCAGCAATCAAGTCAGGATTGGACATTTAATGAATTATGTAGAATAACTCACACTTCATGGGAAAATATTCAATCATCAGAAAAAGAAGTATTTAATTtACTATGATtACCATTtATTTAACTACATCAGCTTTATCAATAAATGAACTAATTATTTGGTAAATTCTTTAATTTATTACGTAAAATGTATTTCTCaaGTCaCGaGTaaTTTaaaaCATATTTTGTTAATCTATGCAGTGt
>AAA.454ESTABI.3994
TtCATTtGGATtAtaGttAAaCTGAAgtGCATTtCTcaGAAATTGTaTGAAAAGAAAaTTtATTATCCATtGTCCACTGAAATGtGGATTGATTGGATcAATGaTGAAAaGTCTATTAATtCAGACAAaGaTTTCATATgTGCtCTaTTCATTTtGTGCAATTGAAGATTATAaCAGTGtCGAtGTATGGTTTGAATATTGCtAATTTATGTTAGGATATTtAACTGATAAAGAAATTAGACAATGTTTtGAAGTTGCTATtgCtcAagTTGGGActCATTTAaCcAAAGGATACTTAAtATGGGGgACTTATCTTATTtATGAAAAgTCACcTTTtGtAGATgATGgTAGTAaTGAACAAAAGgAACGAATATATAAATTATATTTAagACAATTATCtcTCtCTTtACAAAgtAATGaTGAAACATTAAAAGAATTtCTTGAGTGgAaTCAAGAGAATAaGGAaTGGGAAAAtcAAATCcAAcagTTTATTtAAAAGATTATGAAGTGAGTAATTGGAACATGTATAAAAaTAAGTGAGTTTTtCAATGATATTTTGATTGTAAATATTATTtGTCCAAGATGAAAAAATGTTATCAAAACATCAAaCAAAAaTTATATGCAAGTTCAAaTTTtATTTTTCaTTTAAATtATTTTtCAATTTCTTGAAGCTCTCCAAGAACTtATTTCTGGTCTGATCAATGATACCAGTCAACATGGTGATATCTTCCTGCTTTGAAaGAGAAATTAATTGTAACGCATTATTAAGCGAGTTAaTTTtaTCCAAACGCAATGATAGCGCATCTTGtAGCTCAGTAACGGTTTCCCTGGTAACAGAGACATCATTTGACAGCAACCCATTGATATTGGAATCGAGCACATTTTCTGGCACTCCATTTAGGGATTTGAATTtGAATTTTGAATTTGGGGATAATTTCTGTATTTCTCGTTCCAACTGGAATCCATTTTGTTtCAATAGAGAATTTTGCTcTGACAAAGTCGAGAATTTCTCCaTTaGTTCCTGATATCTtGTATTATTTAATTtCAGAATTtCCCTCAATTGATTTATTTCACTGACAAATGAAGCAGCActAATTTTCAATTGTTCGAAATCCAGATCAACAAAaGATTTTtCGCTTTCTTTTGAtGTTTTTGATTGATGAAAATCTCGCAAATTTACAATTTCTCGATCTTTTAATTCGATAATTTCTCTCAATTTTGCTATCGTATCAATGTCTTGCTTAGATTGAGTAACTGCTTGGTTAACCTGCAGGTTAGAGTctATTTGAACGGATGTGGTTTGACTTATCAAAGATTGGATTGTtGTTTtCAGTTGATCTTGTCTTTGAATTAATGAGgCGATTAATTCATCAtCGTTTTtAGCTTTATCGAGCATGTTTTtGATTtGTtGCTTaTAAGATTTTAtATCGTTAGCAAGTGACTGATTtCTAcTTTttAACCcGTCACAGATcTGCTTCAGTTTtGTGtGTtCTtCGTTG
>AAA.454ESTABI.3995
TtCATTtGGATtAtaGttAAaCTGAAgtGCATTtCTcaGAAATTGTaTGAAAAGAAAaTTtATTATCCATtGTCCACTGAAATGtGGATTGATTGGATcAATGaTGAAAaGTCTATTAATtCAGACAAaGaTTTCATATgTGCtCTaTTCATTTtGTGCAATTGAAGATTATAaCAGTGtCGAtGTATGGTTTGAATATTGCtAATTTATGTTAGGATATTtAACTGATAAAGAAATTAGACAATGTTTtGAAGTTGCTATtgCtcAagTTGGGActCATTTAaCcAAAGGATACTTAAtATGGGGgACTTATCTTATTtATGAAAAgTCACcTTTtGtAGATgATGgTAGTAaTGAACAAAAGgAACGAATATATAAATTATATTTAagACAATTATCtcTCtCTTtACAAAgtAATGaTGAAACATTAAAAGAATTtCTTGAGTGgAaTCAAGAGAATAaGGAaTGGGAAAAtcAAATCcAAcagTATaCATTGACTGAAATTTaTTGATTTTTTTGGTATGTCTgATTtATCAATATGCTgTCTtAAATtAaTAATttACTCAaTATTAATTCAaaTAAAaaCAATCaTTAc
>AAA.454ESTABI.4047
AATCATTTAGTTTGTGTAATTTATTATAAACTTGCGATAAATTGAATTTCAAAAATGAATGCAAAATTTATATTATTCTCTATTGCTGGTTtGGGTTCATTGATGATGTTTTACATGTGGTATAGCATGAATAATACTGTCAAAGAATCTCAAACCACAGAGGAACAATATAATTTTAGAATTAGTAGTTTGAAATCTGAAATCGAAGCTGAAAAAAAGCTAATGGAATCTTTAAGAAAAGACTCTAAGTCTTACTCACAAAATATACAAGAAAAAaCATCACTTGTTGATAAATTGAATAAAAAAGGATTACAATTTGATAAAGACAAAGCTAAATTGGAAAAAGATATGGATACATTaCGAATGGATTTAGACAAGTTAACCAGATCAAGCGAAGAGCAAAAAAaGAAAaTagAAaGTGAAaCAGATGAAaTACTCAAaGAGCAAAaTGCACAAaTAGATAaTTTGGAAagTGAAaTCAAGAAGTTACAAATTGAAAaGGAagATTTAATGAAAAAaCAAATTAAAGTGATAAAACCGACGAATATTGCAAAGGTAGATTCCCAGgTTgATAaTGTAAtGCAaGGCAAaCCTCCTAAAaTCAAACAAGCAAAATTAGAGAaGATCActttagac
>AAA.454ESTABI.4056
TGGggTATGTTTagTCAAATTTTTATATTTATATTTAAATTATGATTAATTTTTGGAAGTGCCGTCTGATTTGAGTAATGATGCACAATTTCTTTTAATGAGAATTTTTGcTtATAATTTTATTCCAATTAATTTTtCTATTTTCATTATTTtATTTTCGAaTAGgATGCAAATCGTAATAACGGAACATTTAGAAACTTGTATGTGTAtCCCcTAAATTGGTAAGTtTCAACTTTTttAAAaaTATAGtcATTAATATGATTACTTTTaCcGCCCCAGTCATAAAGGAATTTGATGAGTCGGTTTTATCTGAATCTATTATTTGACTATCATTATTTAAATTATTCTTTACTTTTATTGATATTGTTAATTTTA
>AAA.454ESTABI.4069
AGCCAATGATCATTAATACTAGTTCATTGggATTTAATCAGCGATTTATCCCATCAACAAACATTGTAAATCAAGGTCAGTTAAATCAAATTCAAAAATTTTCAAATGTCCAGCAACAAATTCAAATCCAACAGCCaCAGCCCAGGCCAGTTAATGCTCAAGTTCAACGTGTTATTAGCAACCCTGTCCCGgAAAaTCAAGTCATTGAAATTAAAGATAATAATCCTATGCCAGTTATATCTGCAACCAATTCAgTtGTTATTAATAAACAGCAGATGAAAATTAAAGAAGAGAATTCAGAAGAAAGAGAAGAACCTGTAAATTCTAAAGATATGGTCAACAGTAATAGAATCAATCAAATTGTTAGACAAATTGATGAACATCTACAGTTAGATGATGACATGAAAGGGATTTTCAGTCAATATTTGGATGATTTCCTTCAAAATGTGACTGAAAATGCGTGCAATCTCGCCAAATTGCGCAATTCCAACACATTGGAAATGAAAGATTTCCAATATGTCATGGAAAAAGATTGGAACATTTACGTGCCGGgTTACCCGTCGATCAATGAGAAGCCCAAACAGAACCAGGAATTGGAAATTCACAGAACCAGGATGAATTTCATTAAAAAaTCTACAAAGCAATAATTTTACATTTTtATAAAAATGCCATTTCTTtAATAAATAATTCAATTCATCTTTG
>AAA.454ESTABI.4076
CTGCAACAAAAAATAAATCTGTCAAAAaTATGAACCATCTATAGAATTTGAGCATCATTTTTACATTTTATGTCAAATTTGATATTCATTTTTTtATTGTCGGGTGTtATTTGTGCTGGCGGGGAAAAGCCAAGATTCATTTGTCAAAATCCCAAATCGTTCCGGACCAATGATAaTtCGTGCGCAGATTATAATGATGTTTGTATTAAAACAGGAGATCCAGACTGTGCGAATTTCCAAACTGCTTGTAATCAGTGCCCTCCATCCAATTACAGCATAATGATGTACATTGACATGATGAATATGAAAAaTCAAATTATAATTTCAAAGAGTCAAATGAAAAATCTAACAGATAAAGTTGAAAGTAATGCCGGGAGAACAAaTAAAATGATCGGATTGTTGATAGCAACTCTGGTTGTGAACCTCATTTTTGTTCTTTTGCTGATAGTCGAAGTCCGATTCAGCATAATAACTAGATGCCTCAAAATACGAAAAAAAAaaTCCtCcTCtCCcAAAGGCCTCTTTTAGATTCTACAGATAATCAAAATAATTTGAATCAGGCGAAATATCAAAATTATTTTGGtATGAAaTTATTCTTTATTTTATATTTAAATaTTAAAAATTCATTGTTATTGTTTTGTTATTaaGCATTAAaTATTGTCAGAATTGAAATTATtATAAaGTTAAaTAAAAAaTAATTAaTAAAAATtAaTcTTtC
>AAA.454ESTABI.4083
TGAATATGAATTCTATTGTAATCTAaTttGTCATATGATGATTTAATTCGTtCAGCATCTAGATACAATTACACTATTCATCATGATAGGAAATCTAGATTACCTTTTCTTGATAGTTCTACTGGTATTGCTCAAAGGCACTCATACCTATATAAACAAGTTACAGATCGCATGACACATCCATCTTTGGGATATGTATATAGTTATGTTCCATTAAGGTGGAAGAAACaGAAAAATACATATCCTGTGTTaGTAAAAAGTGTTAATATTCGtGATTCCTTAAATAATCAAATACAAAATAATATTTGTGAAGTTGAATCGATTATTGGGGATGAAGAAATGACTTCTTTGAATGTAATTAGTGGAATAATTGAGgCCCAAGATGATACAGATGACAGTGATTTCTGTGATGTAGCTAGGAAAAGAGGACGACGTGGTCGTGGCCGATTAAGTAAtcGAGGtCGAAGAAAAGCGGCAGGACAAACAATTAATGATATTCCAgatGAAGAAAGTCgaTATAGATCATCTCAGCGTAaCAACACCAGTTCAGTTAATGGAAATAATTtGGCACcACCACTTTTGACAAATGCCACTCTTGTAGCTCCAGTGGGACCTAGACCTTCTCAACCTCCGAAATTAGAAAGTCACTCAATCATTAACTGTTCTGAACCAATCGAAATTTGTCCACCTCTTCAGCAAACAAATAATGATTCTTGCAGCAGTCGAGAAGATTCAGGGCCACCACCACCCGCATTAaCACCAATATCAAACTGTGATTCAGTGTCGATTAATCCAACTCAAACAATTGTTACACAaCAACTTAATAACATTCAAACATCTCCTGTTGAAATGAATCACCGTCAACGgCTTCACGATCCATCTTCAGTGACACCAAACAAAATCAGTTGTGATTTCTGTCTTGGAAATGAAACGGAAAACAAGAAAACTGGATTGCGTGAACAAATGATCAAATGCAGTGATTGTGATAGAAGCGCACATCCGTCATGTCTAAATTTtAGCGAAAATATGCGATTCTCTGTCACTAGATATCGATGGCAATGTCTGGAATGTAAAATGTGCTCAATGTGCGGAACTGCCGAAAATGATGTTGGTTAtAATTTTTATtctATTTCtATTTTTCCTGCCTACTtATTAATtGATAAGTAGTTtGACTTTtATTGtCGAACTTtAATTTttGAATtAAaTaTTTTTAAtCATAAtATTTTttGtGTAgtaCAAAAaTTTtAaTACTcAaTTTtAATTTtATCATTtAATtAttAAaTTATTttGGAtG
>AAA.454ESTABI.4084
TGAATATGAATTCTATTGTAATCTAaTttGTCATATGATGATTTAATTCGTtCAGCATCTAGATACAATTACACTATTCATCATGATAGGAAATCTAGATTACCTTTTCTTGATAGTTCTACTGGTATTGCTCAAAGGCACTCATACCTATATAAACAAGTTACAGATCGCATGACACATCCATCTTTGGGATATGTATATAGTTATGTTCCATTAAGGTGGAAGAAACaGAAAAATACATATCCTGTGTTaGTAAAAAGTGTTAATATTCGtGATTCCTTAAATAATCAAATACAAAATAATATTTGTGAAGTTGAATCGATTATTGGGGATGAAGAAATGACTTCTTTGAATGTAATTAGTGGAATAATTGAGgCCCAAGATGATACAGATGACAGTGATTTCTGTGATGTAGCTAGGAAAAGAGGACGACGTGGTCGTGGCCGATTAAGTAAtcGAGGtCGAAGAAAAGCGGCAGGACAAACAATTAATGATATTCCAgatGAAGAAAGTCgaTATAGATCATCTCAGCGTAaCAACACCAGTTCAGTTAATGGAAATAATTtGGCACcACCACTTTTGACAAATGCCACTCTTGTAGCTCCAGTGGGACCTAGACCTTCTCAACCTCCGAAATTAGAAAGTCACTCAATCATTAACTGTTCTGAACCAATCGAAATTTGTCCACCTCTTCAGCAAACAAATAATGATTCTTGCAGCAGTCGAGAAGATTCAGGGCCACCACCACCCGCATTAaCACCAATATCAAACTGTGATTCAGTGTCGATTAATCCAACTCAAACAATTGTTACACAaCAACTTAATAACATTCAAACATCTCCTGTTGAAATGAATCACCGTCAACGgCTTCACGATCCATCTTCAGTGACACCAAACAAAATCAGTTGTGATTTCTGTCTTGGAAATGAAACGGAAAACAAGAAAACTGGATTGCGTGAACAAATGATCAAATGCAGTGATTGTGATAGAAGCGCACATCCGTCATGTCTAAATTTtAGCGAAAATATGCGATTCTCTGTCACTAGATATCGATGGCAATGTCTGGAATGTAAAATGTGCTCAATGTGCGGAACTGCCGAAAATGATGATGAAATGCTGTTCTGTGATGATTGTGACCGCGGCTATCACATGTATTGTTTGCAGCCTCCTCTTAGCCAGCCgCCAGCTGGAAACTGGAGTTGCGATTTATGCATTAATACGTTTCGAGAGAAAGCAGCTTCAGCAAGaCTtGATAGCTCATGAAAATAAaTTTTAATcGTATTTTtGCTCTCATTTGCTTTTCATACTAATTCATTGCGATAAATAATAATATTTTtGCtGTTGAATTTGTCAGAATTTTTATTTTCtCATCAATCGAGTTTGTTtCCtGAACGGtgCTAATAaTTTCCATCGGTGTTGAGCATGATATTTTTATTTTTGTAAATTTGTGCTGTTGTTTTCGATTAAATATTTTAGG
>AAA.454ESTABI.4085
[truncated: 1,881,149 more chars]
