# Supplementary material for: A Dual Platform Approach to Transcript Discovery for the Planarian Schmidtea Mediterranea to Establish RNAseq for Stem Cell and Regeneration Biology
Source: PLoS One. 2010 Dec 14;5(12):e15617. doi: 10.1371/journal.pone.0015617 (PMC3001875; doi:10.1371/journal.pone.0015617)
Supplement: Dataset S9 — Data file containing P-values, fold change, BLAST and GO information for transcripts differentially regulated after irradiation. (TXT) [file pone.0015617.s009.txt]

AAA.454ESTABI.10	-4.775	0.014	none	none
AAA.454ESTABI.11	-5.275	0.089	none	none
AAA.454ESTABI.12	-5.725	0.016	none	none
AAA.454ESTABI.13	-3.864	8.598E-3	none	none
AAA.454ESTABI.14	-4.231	0.025	none	none
AAA.454ESTABI.17	-3.1	0.081	none	none
AAA.454ESTABI.21	-3.256	8.192E-5	primary metabolic process,cellular macromolecule metabolic process,protein phosphatase regulator activity,chromatin assembly or disassembly,perinuclear region of cytoplasm,nucleosome organization,endoplasmic reticulum,nucleus,nucleosome assembly	Mus musculus	1.54206e-49	PREDICTED similar to protein phosphatase 2A inhibitor-2 I-2PP2A isoform 1	
AAA.454ESTABI.26	-3.161	1.248E-5	none	Strongylocentrotus purpuratus	1.85719e-33	PREDICTED similar to putative reverse transcriptase	
AAA.454ESTABI.27	-3.512	5.064E-7	none	Strongylocentrotus purpuratus	1.33637e-33	PREDICTED similar to putative reverse transcriptase	
AAA.454ESTABI.30	-2.298	1.064E-3	spliceosome assembly	Tribolium castaneum	1.06641e-06	PREDICTED hypothetical protein	
AAA.454ESTABI.32	-2.242	1.117E-3	spliceosome assembly	Tribolium castaneum	3.14095e-10	PREDICTED hypothetical protein	
AAA.454ESTABI.44	-3.631	0.087	none	none
AAA.454ESTABI.51	-4.163	3.735E-3	none	none
AAA.454ESTABI.52	-3.703	0.031	none	none
AAA.454ESTABI.95	-9.873	6.83E-7	none	none
AAA.454ESTABI.96	-8.16	2.916E-5	none	none
AAA.454ESTABI.97	-7.539	2.29E-6	none	none
AAA.454ESTABI.107	-4.837	0.026	none	none
AAA.454ESTABI.118	-3.571	0.053	DNA binding,regulation of transcription, DNA-dependent	none
AAA.454ESTABI.119	-3.333	0.095	DNA binding,regulation of transcription, DNA-dependent	none
AAA.454ESTABI.120	-4.541	0.01	DNA binding,regulation of transcription, DNA-dependent	Ciona intestinalis	1.49764e-25	PREDICTED similar to Y26D4A.9 partial	
AAA.454ESTABI.121	-3.459	0.046	DNA binding,regulation of transcription, DNA-dependent	Ciona intestinalis	1.8394e-25	PREDICTED similar to Y26D4A.9 partial	
AAA.454ESTABI.135	-4.157	8.922E-3	none	none
AAA.454ESTABI.136	-inf	0.018	none	none
AAA.454ESTABI.152	-2.281	4.557E-4	microtubule organizing center,organelle organization,binding,protein complex,nuclear chromosome,cell cycle process,chromosome, centromeric region,microtubule-based process,condensed chromosome,spindle	Branchiostoma floridae	2.92919e-09	hypothetical protein BRAFLDRAFT_129060	
AAA.454ESTABI.158	-9.623	0.014	none	none
AAA.454ESTABI.163	-5.218	6.272E-3	none	Homo sapiens	1.96256e-68	hypothetical protein LOC57691	
AAA.454ESTABI.174	-3.304	3.53E-3	none	none
AAA.454ESTABI.175	-3.23	0.011	none	none
AAA.454ESTABI.185	-4.572	1.004E-7	RNA binding,regulation of alternative nuclear mRNA splicing, via spliceosome,nuclear mRNA 5'-splice site recognition,regulation of transcription,RS domain binding,negative regulation of nuclear mRNA splicing, via spliceosome,nucleotide binding,cytoplasmic transport,mRNA export from nucleus,unfolded protein binding,nucleoplasm,cytoplasm,assembly of spliceosomal tri-snRNP,nucleic acid binding	Schistosoma mansoni	8.64451e-11	serine/arginine rich splicing factor	
AAA.454ESTABI.186	-6.368	8.708E-11	RNA binding,regulation of alternative nuclear mRNA splicing, via spliceosome,nuclear mRNA 5'-splice site recognition,regulation of transcription,RS domain binding,negative regulation of nuclear mRNA splicing, via spliceosome,nucleotide binding,cytoplasmic transport,mRNA export from nucleus,unfolded protein binding,nucleoplasm,cytoplasm,assembly of spliceosomal tri-snRNP,nucleic acid binding	Schistosoma mansoni	2.22182e-26	serine/arginine rich splicing factor	
AAA.454ESTABI.187	-5.676	3.508E-9	RNA binding,regulation of alternative nuclear mRNA splicing, via spliceosome,nuclear mRNA 5'-splice site recognition,RS domain binding,negative regulation of nuclear mRNA splicing, via spliceosome,cytoplasmic transport,unfolded protein binding,nucleoplasm,assembly of spliceosomal tri-snRNP,nucleic acid binding	Schistosoma mansoni	1.54223e-19	serine/arginine rich splicing factor	
AAA.454ESTABI.188	-6.682	5.792E-10	nucleic acid binding,regulation of alternative nuclear mRNA splicing, via spliceosome,nuclear mRNA 5'-splice site recognition,negative regulation of nuclear mRNA splicing, via spliceosome,protein binding,cytoplasmic transport,nucleoplasm	Schistosoma mansoni	2.41037e-07	serine/arginine rich splicing factor	
AAA.454ESTABI.189	-4.454	2.129E-7	none	none
AAA.454ESTABI.207	-2.778	0E0	none	none
AAA.454ESTABI.214	-6.093	4.614E-60	none	none
AAA.454ESTABI.215	-3.908	1.678E-15	none	none
AAA.454ESTABI.254	-3.887	0.013	binding,mRNA processing,nucleoplasm	Homo sapiens	1.1091e-47	symplekin	
AAA.454ESTABI.261	-7.098	0.068	none	none
AAA.454ESTABI.268	-2.929	3.623E-14	regulation of transcription from RNA polymerase II promoter,nucleolus,transcription factor complex,single-stranded DNA binding,transcription coactivator activity,DNA binding,regulation of transcription, DNA-dependent	Homo sapiens	2.47746e-11	activated RNA polymerase II transcription cofactor 4	
AAA.454ESTABI.272	-6.292	0E0	none	Brugia malayi	3.64148e-16	hypothetical protein Bm1_13675	
AAA.454ESTABI.273	-6.413	0E0	integral to membrane	Brugia malayi	3.52169e-16	hypothetical protein Bm1_13675	
AAA.454ESTABI.277	-3.335	5.843E-3	none	none
AAA.454ESTABI.287	-3.579	0.095	none	none
AAA.454ESTABI.288	-5.209	0.063	none	none
AAA.454ESTABI.289	-12.111	9.301E-3	none	none
AAA.454ESTABI.290	-2.798	2.699E-12	none	none
AAA.454ESTABI.291	-2.11	0.012	none	none
AAA.454ESTABI.308	-3.075	0.037	none	none
AAA.454ESTABI.314	-inf	0.012	none	none
AAA.454ESTABI.318	-2.937	3.164E-7	none	none
AAA.454ESTABI.319	-3.488	2.439E-10	none	none
AAA.454ESTABI.329	-2.953	0.061	none	none
AAA.454ESTABI.337	-2.37	1.058E-3	none	Schistosoma mansoni	9.51729e-38	hypothetical protein	
AAA.454ESTABI.344	-3.962	0.024	none	none
AAA.454ESTABI.345	-3.658	0.014	none	none
AAA.454ESTABI.353	-32.912	0E0	none	none
AAA.454ESTABI.371	-4.184	1.766E-3	none	none
AAA.454ESTABI.375	-4.283	1.376E-7	none	none
AAA.454ESTABI.376	-4.347	2.905E-9	none	none
AAA.454ESTABI.386	-2.274	0.041	kinase activity	none
AAA.454ESTABI.387	-6.37	2.652E-5	none	none
AAA.454ESTABI.391	-12.983	0.018	none	Tribolium castaneum	4.94753e-35	PREDICTED similar to Y26D4A.11	
AAA.454ESTABI.404	-3.12	2.267E-3	none	none
AAA.454ESTABI.410	-2.039	7.039E-3	none	none
AAA.454ESTABI.415	-5.144	8.369E-8	none	none
AAA.454ESTABI.422	-3.737	1.094E-5	none	none
AAA.454ESTABI.423	-5.454	4.793E-7	none	none
AAA.454ESTABI.427	-2.174	8.77E-6	none	none
AAA.454ESTABI.444	-2.732	6.002E-8	none	none
AAA.454ESTABI.445	-3.041	0.07	none	none
AAA.454ESTABI.447	-2.097	0.015	none	none
AAA.454ESTABI.467	-40.848	1.548E-48	none	none
AAA.454ESTABI.472	-3.123	0.03	none	none
AAA.454ESTABI.476	-6.008	7.795E-3	none	none
AAA.454ESTABI.487	-3.002	0.029	none	none
AAA.454ESTABI.489	-6.488	0.012	metallopeptidase activity	Schistosoma mansoni	4.14697e-08	aminopeptidase A (M01 family)	
AAA.454ESTABI.494	-7.6	6.257E-14	transmembrane receptor activity,innate immune response	Ciona intestinalis	3.42217e-31	PREDICTED similar to predicted protein	
AAA.454ESTABI.498	-37.656	1.008E-14	none	none
AAA.454ESTABI.503	-10.412	0.07	none	none
AAA.454ESTABI.517	-4.659	1.824E-7	translation elongation factor activity,U5 snRNP,Cajal body,GTP binding,spliceosomal complex,protein binding,nuclear speck,cytosol,nuclear mRNA splicing, via spliceosome,GTPase activity	Acyrthosiphon pisum	3.50103e-160	PREDICTED similar to elongation factor 2	
AAA.454ESTABI.521	-4.42	8.246E-4	none	none
AAA.454ESTABI.524	-4.555	1.206E-3	none	none
AAA.454ESTABI.532	-5.261	5.846E-6	none	none
AAA.454ESTABI.538	-2.271	0.013	none	none
AAA.454ESTABI.541	-6.72	0.054	none	none
AAA.454ESTABI.550	-4.223	1.502E-36	none	none
AAA.454ESTABI.552	-2.652	0.05	none	none
AAA.454ESTABI.554	-2.976	0.077	none	none
AAA.454ESTABI.561	-7.629	0.013	none	none
AAA.454ESTABI.604	-2.654	4.033E-3	none	Schistosoma mansoni	7.9161e-18	hypothetical protein	
AAA.454ESTABI.644	-4.908	0.022	none	none
AAA.454ESTABI.646	-9.869	0.069	none	none
AAA.454ESTABI.652	-3.525	0.01	none	none
AAA.454ESTABI.656	-2.861	3.833E-3	none	none
AAA.454ESTABI.658	-36.04	0E0	none	Brugia malayi	2.63842e-29	hypothetical protein Bm1_11025	
AAA.454ESTABI.676	-3.78	4.124E-6	primary metabolic process,cellular macromolecule metabolic process,protein phosphatase regulator activity,chromatin assembly or disassembly,perinuclear region of cytoplasm,nucleosome organization,endoplasmic reticulum,nucleus,nucleosome assembly	Mus musculus	1.2096e-49	PREDICTED similar to protein phosphatase 2A inhibitor-2 I-2PP2A isoform 1	
AAA.454ESTABI.679	-3.611	2.749E-7	primary metabolic process,cellular macromolecule metabolic process,protein phosphatase regulator activity,chromatin assembly or disassembly,perinuclear region of cytoplasm,nucleosome organization,endoplasmic reticulum,nucleus,nucleosome assembly	Mus musculus	9.20061e-50	PREDICTED similar to protein phosphatase 2A inhibitor-2 I-2PP2A isoform 1	
AAA.454ESTABI.680	-3.57	2.856E-6	primary metabolic process,cellular macromolecule metabolic process,protein phosphatase regulator activity,chromatin assembly or disassembly,perinuclear region of cytoplasm,nucleosome organization,endoplasmic reticulum,nucleus,nucleosome assembly	Mus musculus	1.21707e-49	PREDICTED similar to protein phosphatase 2A inhibitor-2 I-2PP2A isoform 1	
AAA.454ESTABI.681	-3.379	1.356E-6	primary metabolic process,cellular macromolecule metabolic process,protein phosphatase regulator activity,chromatin assembly or disassembly,perinuclear region of cytoplasm,nucleosome organization,endoplasmic reticulum,nucleus,nucleosome assembly	Mus musculus	9.74514e-50	PREDICTED similar to protein phosphatase 2A inhibitor-2 I-2PP2A isoform 1	
AAA.454ESTABI.682	-3.052	0.059	none	none
AAA.454ESTABI.733	-5.57	0.029	none	none
AAA.454ESTABI.734	-3.456	0.078	none	none
AAA.454ESTABI.735	-4.436	0.027	none	none
AAA.454ESTABI.736	-3.175	0.083	none	none
AAA.454ESTABI.737	-4.746	0.022	none	none
AAA.454ESTABI.738	-5.027	0.034	none	none
AAA.454ESTABI.739	-3.125	0.083	none	none
AAA.454ESTABI.741	-4.083	0.03	none	none
AAA.454ESTABI.742	-3.46	0.08	none	none
AAA.454ESTABI.743	-4.018	0.085	none	none
AAA.454ESTABI.747	-3.054	0.028	none	none
AAA.454ESTABI.748	-3.209	0.019	none	none
AAA.454ESTABI.749	-3.499	7.549E-3	none	none
AAA.454ESTABI.750	-2.601	0.019	none	none
AAA.454ESTABI.764	-2.207	3.109E-3	DNA-directed RNA polymerase activity,zinc ion binding,regulation of transcription,DNA-directed RNA polymerase II, core complex,DNA binding,transcription from RNA polymerase II promoter,transcription, DNA-dependent	Drosophila melanogaster	1.63136e-29	Rpb10	
AAA.454ESTABI.783	-3.394	0.073	none	none
AAA.454ESTABI.787	-6.255	6.025E-3	none	none
AAA.454ESTABI.789	-5.483	0.023	none	none
AAA.454ESTABI.800	-2.771	0.083	none	none
AAA.454ESTABI.806	-4.975	0.052	none	none
AAA.454ESTABI.808	-11.558	8.664E-4	none	none
AAA.454ESTABI.810	-5.345	0.094	none	none
AAA.454ESTABI.811	-4.194	0.094	none	none
AAA.454ESTABI.843	-3.135	0.022	none	none
AAA.454ESTABI.848	-12.045	1.864E-4	none	none
AAA.454ESTABI.850	-10.389	6.312E-7	none	none
AAA.454ESTABI.851	-5.519	0E0	none	Brugia malayi	3.88182e-47	Senescence-associated protein	
AAA.454ESTABI.852	-5.472	0E0	none	Brugia malayi	3.78688e-47	Senescence-associated protein	
AAA.454ESTABI.855	-4.327	0E0	none	Hydra magnipapillata	1.39584e-22	PREDICTED similar to predicted protein	
AAA.454ESTABI.856	-8.226	4.805E-5	none	none
AAA.454ESTABI.857	-7.76	8.59E-5	none	none
AAA.454ESTABI.858	-8.342	0.059	none	none
AAA.454ESTABI.865	-3.69	0.109	none	none
AAA.454ESTABI.870	-4.756	0.069	none	none
AAA.454ESTABI.886	-4.829	2.945E-7	none	none
AAA.454ESTABI.887	-5.176	2.175E-7	none	none
AAA.454ESTABI.888	-3.586	8.613E-3	none	none
AAA.454ESTABI.889	-4.799	4.62E-3	none	none
AAA.454ESTABI.911	-5.182	5.17E-5	none	none
AAA.454ESTABI.941	-6.029	3.675E-4	none	none
AAA.454ESTABI.942	-4.568	3.552E-4	none	none
AAA.454ESTABI.943	-5.5	1.777E-4	none	none
AAA.454ESTABI.944	-9.262	3.463E-4	none	none
AAA.454ESTABI.950	-13.731	0.014	none	none
AAA.454ESTABI.951	-2.842	3.584E-6	mitotic cell cycle,protein complex,nuclear chromosome,microtubule organizing center part,organelle fission,microtubule cytoskeleton organization,spindle pole body,M phase,protein binding,condensed chromosome, centromeric region	Branchiostoma floridae	3.81507e-08	hypothetical protein BRAFLDRAFT_129060	
AAA.454ESTABI.952	-4.012	4.761E-13	transport,organelle organization,chromosome, centromeric region,condensed chromosome,cytoplasmic part,nucleus	Apis mellifera	1.66928e-13	PREDICTED similar to centromere protein E	
AAA.454ESTABI.953	-2.924	2.555E-7	transport,organelle organization,chromosome, centromeric region,condensed chromosome,cytoplasmic part,nucleus	Apis mellifera	1.04298e-13	PREDICTED similar to centromere protein E	
AAA.454ESTABI.975	-7.746	0.011	none	Homo sapiens	3.63537e-12	hypothetical protein LOC57691	
AAA.454ESTABI.976	-8.102	0.023	none	Homo sapiens	6.75518e-06	hypothetical protein LOC57691	
AAA.454ESTABI.1022	-3.949	0.069	none	none
AAA.454ESTABI.1025	-5.701	0.011	none	none
AAA.454ESTABI.1035	-11.041	6.506E-23	none	none
AAA.454ESTABI.1036	-10.6	8.879E-23	none	none
AAA.454ESTABI.1037	-3.523	4.765E-6	none	none
AAA.454ESTABI.1038	-10.535	5.621E-21	none	none
AAA.454ESTABI.1103	-12.196	6.8E-3	none	none
AAA.454ESTABI.1105	-2.782	0.037	none	none
AAA.454ESTABI.1110	-2.644	0.03	protein binding,intracellular membrane-bounded organelle,vesicle-mediated transport,cytoplasmic vesicle,organelle membrane,cellular component organization,regulation of cellular process,intracellular organelle part,endomembrane system	Hydra magnipapillata	2.25583e-13	PREDICTED hypothetical protein	
AAA.454ESTABI.1115	-3.555	3.544E-3	transport,sensory organ development,cellular component assembly,nervous system development,ascospore formation,cellular protein localization,cytoplasm	Nasonia vitripennis	3.01003e-08	PREDICTED similar to rCG33066	
AAA.454ESTABI.1116	-2.384	7.898E-241	none	none
AAA.454ESTABI.1126	-3.336	0.067	none	none
AAA.454ESTABI.1132	-4.608	0.075	none	none
AAA.454ESTABI.1165	-2.843	0.03	binding	Schistosoma mansoni	2.21344e-27	hypothetical protein	
AAA.454ESTABI.1182	-3.685	2.407E-4	none	none
AAA.454ESTABI.1195	-9.59	1.448E-68	none	none
AAA.454ESTABI.1196	-4.064	1.54E-35	none	none
AAA.454ESTABI.1233	-5.32	5.656E-6	none	none
AAA.454ESTABI.1234	-5.078	1.157E-4	none	none
AAA.454ESTABI.1276	-2.876	0.109	binding,nucleus	Homo sapiens	1.91197e-32	symplekin	
AAA.454ESTABI.1284	-5.66	0.017	none	none
AAA.454ESTABI.1285	-20.382	2.287E-3	none	none
AAA.454ESTABI.1286	-9.921	5.394E-3	none	none
AAA.454ESTABI.1287	-9.802	2.666E-3	none	none
AAA.454ESTABI.1311	-3.985	0.085	none	Hydra magnipapillata	1.01883e-06	PREDICTED similar to predicted protein	
AAA.454ESTABI.1350	-8.515	1.07E-11	none	none
AAA.454ESTABI.1351	-8.042	1.979E-9	none	none
AAA.454ESTABI.1352	-7.086	7.731E-8	none	none
AAA.454ESTABI.1353	-8.81	7.08E-13	none	none
AAA.454ESTABI.1384	-3.252	0.107	none	none
AAA.454ESTABI.1425	-4.415	1.211E-32	none	none
AAA.454ESTABI.1426	-2.958	1.605E-22	none	none
AAA.454ESTABI.1427	-2.67	4.496E-6	none	none
AAA.454ESTABI.1486	-4.821	1.094E-3	none	none
AAA.454ESTABI.1523	-2.561	5.409E-14	RNA splicing,protein binding,nuclear part,ribonucleoprotein complex,nucleic acid binding	Schistosoma mansoni	3.06708e-86	heterogeneous nuclear ribonucleoprotein	
AAA.454ESTABI.1533	-3.18	4.405E-5	none	none
AAA.454ESTABI.1551	-9.095	0.067	none	Ciona intestinalis	6.77747e-12	PREDICTED similar to HASI	
AAA.454ESTABI.1552	-10.994	0.054	none	Ciona intestinalis	8.12557e-12	PREDICTED similar to HASI	
AAA.454ESTABI.1564	-10.525	8.132E-22	none	none
AAA.454ESTABI.1565	-4.155	1.912E-7	none	none
AAA.454ESTABI.1566	-3.655	1.117E-3	none	none
AAA.454ESTABI.1567	-3.66	4.581E-4	none	none
AAA.454ESTABI.1569	-11.409	0.024	none	none
AAA.454ESTABI.1572	-20.726	7.656E-3	none	none
AAA.454ESTABI.1573	-8.658	0.021	none	none
AAA.454ESTABI.1576	-6.953	1.421E-3	none	none
AAA.454ESTABI.1577	-3.097	3.284E-7	none	none
AAA.454ESTABI.1578	-5.53	1.137E-19	none	none
AAA.454ESTABI.1581	-3.158	2.068E-4	none	none
AAA.454ESTABI.1585	-4.58	0.053	cytoplasm,nucleus	Homo sapiens	4.84058e-06	pogo transposable element with KRAB domain	
AAA.454ESTABI.1586	-2.042	5.614E-3	none	none
AAA.454ESTABI.1621	-19.395	6.804E-4	none	none
AAA.454ESTABI.1622	-16.125	8.73E-4	none	none
AAA.454ESTABI.1623	-6.582	7.722E-4	none	none
AAA.454ESTABI.1630	-2.194	0.014	none	none
AAA.454ESTABI.1631	-3.906	3.809E-5	none	none
AAA.454ESTABI.1633	-4.315	9.97E-5	none	none
AAA.454ESTABI.1635	-4.896	8.786E-5	none	none
AAA.454ESTABI.1651	-5.351	2.827E-6	none	none
AAA.454ESTABI.1653	-4.378	1.12E-5	none	none
AAA.454ESTABI.1684	-9.755	3.409E-19	none	none
AAA.454ESTABI.1685	-6.454	2.865E-12	none	none
AAA.454ESTABI.1686	-6.451	5.966E-5	none	none
AAA.454ESTABI.1691	-3.183	4.133E-4	protein ubiquitination,regulation of protein kinase cascade,regulation of production of molecular mediator of immune response,regulation of apoptosis,proteolysis involved in cellular protein catabolic process,positive regulation of cytokine production,cytoplasm,positive regulation of immune response,negative regulation of cellular process,regulation of transcription,protein kinase binding,positive regulation of cellular process,I-kappaB kinase/NF-kappaB cascade,myeloid leukocyte differentiation,positive regulation of protein kinase activity,adaptive immune response based on somatic recombination of immune receptors built from immunoglobulin superfamily domains	none
AAA.454ESTABI.1693	-3.342	2.291E-4	none	none
AAA.454ESTABI.1713	-5.291	0.015	none	none
AAA.454ESTABI.1715	-4.717	0.063	DNA binding	Nasonia vitripennis	1.07711e-35	PREDICTED hypothetical protein	
AAA.454ESTABI.1716	-6.813	0.016	DNA binding	Nasonia vitripennis	7.8644e-29	PREDICTED hypothetical protein	
AAA.454ESTABI.1717	-6.092	0.021	DNA binding	Nasonia vitripennis	1.27138e-35	PREDICTED hypothetical protein	
AAA.454ESTABI.1737	-4.322	4.818E-3	none	none
AAA.454ESTABI.1755	-2.755	0.103	none	none
AAA.454ESTABI.1789	-3.521	0.074	mitotic cell cycle,chromosome passenger complex,cytokinesis,protein kinase activity,ubiquitin protein ligase binding,centrosome,protein localization to kinetochore,condensed nuclear chromosome, centromeric region,protein amino acid phosphorylation	Homo sapiens	1.29175e-36	aurora kinase C isoform 1	
AAA.454ESTABI.1816	-4.217	0.061	none	none
AAA.454ESTABI.1817	-4.856	0.04	none	none
AAA.454ESTABI.1818	-4.141	0.021	none	none
AAA.454ESTABI.1819	-3.285	0.07	none	none
AAA.454ESTABI.1820	-6.372	2.974E-9	oxidoreductase activity	Ciona intestinalis	2.18948e-44	PREDICTED similar to MGC89088 protein	
AAA.454ESTABI.1832	-10.22	0.022	none	none
AAA.454ESTABI.1885	-3.77	2.028E-3	none	none
AAA.454ESTABI.1886	-4.27	1.751E-3	none	none
AAA.454ESTABI.1887	-4.539	1.475E-4	none	none
AAA.454ESTABI.1919	-8.977	0.014	mitotic cell cycle,DNA-dependent DNA replication,chromosome condensation,M phase,origin recognition complex,nucleus,DNA replication	Nasonia vitripennis	2.34376e-24	PREDICTED similar to insect origin recognition complex subunit	
AAA.454ESTABI.1920	-13.797	9.658E-3	nuclear origin of replication recognition complex,mitotic chromosome condensation,mitotic spindle organization,DNA replication initiation,cell proliferation,eggshell chorion gene amplification,DNA replication,nucleus	Nasonia vitripennis	2.62471e-20	PREDICTED similar to insect origin recognition complex subunit	
AAA.454ESTABI.1995	-2.929	0.085	binding,DNA replication,transferase activity,nuclear part,nucleoside binding	Schistosoma mansoni	1.13192e-11	DNA polymerase alpha catalytic subunit	
AAA.454ESTABI.1997	-5.134	0.063	none	Nasonia vitripennis	7.40948e-23	PREDICTED hypothetical protein partial	
AAA.454ESTABI.2018	-3.586	4.68E-3	none	none
AAA.454ESTABI.2028	-4.803	0.028	none	none
AAA.454ESTABI.2069	-4.09	4.828E-3	none	Schistosoma mansoni	1.7148e-56	hypothetical protein	
AAA.454ESTABI.2070	-4.632	0.052	none	Schistosoma mansoni	5.77045e-23	hypothetical protein	
AAA.454ESTABI.2090	-3.042	0.073	RNA binding,nucleus,zinc ion binding	Schistosoma mansoni	1.65061e-15	hypothetical protein	
AAA.454ESTABI.2109	-5.887	3.181E-5	none	none
AAA.454ESTABI.2125	-8.772	3.805E-3	none	none
AAA.454ESTABI.2127	-8.847	3.027E-3	none	none
AAA.454ESTABI.2128	-5.166	2.071E-6	none	none
AAA.454ESTABI.2133	-71.785	1.009E-41	none	none
AAA.454ESTABI.2134	-70.499	4.139E-33	none	none
AAA.454ESTABI.2169	-4.239	5.924E-32	cell redox homeostasis,selenium binding,cell part	Strongylocentrotus purpuratus	1.95915e-12	PREDICTED hypothetical protein	
AAA.454ESTABI.2173	-12.473	7.297E-10	none	none
AAA.454ESTABI.2174	-4.636	0.015	none	none
AAA.454ESTABI.2207	-2.835	1.027E-97	none	none
AAA.454ESTABI.2212	-12.21	0.064	none	none
AAA.454ESTABI.2218	-5.274	7.262E-11	none	none
AAA.454ESTABI.2219	-4.897	2.709E-8	none	none
AAA.454ESTABI.2220	-3.269	0.069	none	none
AAA.454ESTABI.2221	-10.082	0.016	none	none
AAA.454ESTABI.2222	-7.736	0.017	none	none
AAA.454ESTABI.2225	-5.807	1.599E-10	reproduction	Tribolium castaneum	1.31081e-23	PREDICTED similar to conserved hypothetical protein	
AAA.454ESTABI.2226	-5.877	4.992E-11	reproduction	Tribolium castaneum	1.21473e-23	PREDICTED similar to conserved hypothetical protein	
AAA.454ESTABI.2251	-5.473	1.432E-10	none	none
AAA.454ESTABI.2252	-5.403	4.831E-10	none	none
AAA.454ESTABI.2259	-2.893	1.359E-4	intracellular part	Apis mellifera	1.96507e-09	PREDICTED similar to ubiquitin associated domain containing 1	
AAA.454ESTABI.2260	-2.477	8.159E-5	intracellular part	Mus musculus	7.99973e-20	ubiquitin associated domain containing 1	
AAA.454ESTABI.2264	-2.315	7.595E-7	nucleic acid binding,imaginal disc-derived wing morphogenesis	Schistosoma mansoni	7.99226e-120	polypyrimidine tract binding protein	
AAA.454ESTABI.2303	-2.773	3.228E-6	binding,nuclear part,cellular process,RNA binding	Brugia malayi	1.48723e-30	KH domain containing protein	
AAA.454ESTABI.2319	-3.764	0.067	none	none
AAA.454ESTABI.2356	-2.388	5.919E-15	none	none
AAA.454ESTABI.2361	-6.828	0.026	none	none
AAA.454ESTABI.2362	-9.323	0.022	none	none
AAA.454ESTABI.2371	-2.474	0.055	cellular process,protein binding,nucleus	Schistosoma mansoni	3.11081e-17	sno and ski oncogene family	
AAA.454ESTABI.2389	-4.073	0.019	none	none
AAA.454ESTABI.2407	-6.286	0.083	none	none
AAA.454ESTABI.2422	-2.716	1.097E-3	none	Strongylocentrotus purpuratus	1.84543e-32	PREDICTED hypothetical protein	
AAA.454ESTABI.2423	-3.025	6.501E-9	none	none
AAA.454ESTABI.2429	-3.543	0.046	none	none
AAA.454ESTABI.2430	-3.427	0.047	none	none
AAA.454ESTABI.2437	-5.973	0.025	p53 binding,histone H4 acetylation,positive regulation of transcription factor activity,outer kinetochore of condensed chromosome,histone acetyltransferase activity,histone acetyltransferase complex,cytoplasm,nucleolus,organ development,N-terminal peptidyl-lysine acetylation,transcription factor complex,nuclear body,transcription coactivator activity,response to hypoxia,MyoD binding,DNA binding,apoptosis,germ-line stem cell maintenance,positive regulation of transcription from RNA polymerase II promoter,chromatin binding,transcription cofactor activity,regulation of transcription, DNA-dependent,zinc ion binding,nucleus	Schistosoma mansoni	1.58525e-151	CREB-binding protein 2	
AAA.454ESTABI.2438	-6.242	0.02	p53 binding,histone H4 acetylation,positive regulation of transcription factor activity,outer kinetochore of condensed chromosome,histone acetyltransferase activity,histone acetyltransferase complex,cytoplasm,nucleolus,organ development,N-terminal peptidyl-lysine acetylation,transcription factor complex,nuclear body,transcription coactivator activity,response to hypoxia,MyoD binding,DNA binding,apoptosis,germ-line stem cell maintenance,positive regulation of transcription from RNA polymerase II promoter,chromatin binding,transcription cofactor activity,regulation of transcription, DNA-dependent,zinc ion binding,nucleus	Schistosoma mansoni	8.2628e-157	CREB-binding protein 2	
AAA.454ESTABI.2453	-6.139	4.773E-10	DNA photolyase activity	Nasonia vitripennis	2.70039e-165	PREDICTED similar to DNA photolyase	
AAA.454ESTABI.2474	-2.73	9.741E-20	fatty acid biosynthetic process,acyl carrier activity,cofactor binding	Tribolium castaneum	3.49881e-17	PREDICTED similar to mitochondrial acyl carrier protein 1 CG9160-PB isoform 1	
AAA.454ESTABI.2475	-2.465	2.333E-11	none	Acyrthosiphon pisum	4.19828e-08	PREDICTED similar to AGAP010464-PA	
AAA.454ESTABI.2480	-4.463	0.01	none	Hydra magnipapillata	2.74891e-14	PREDICTED similar to CG41389 CG41389-PA	
AAA.454ESTABI.2481	-4.299	7.923E-3	none	Hydra magnipapillata	3.30366e-08	PREDICTED similar to CG41389 CG41389-PA	
AAA.454ESTABI.2491	-6.819	1.978E-6	none	none
AAA.454ESTABI.2492	-7.126	7.271E-6	none	none
AAA.454ESTABI.2499	-3.806	0.078	binding,transcription,transcription factor activity,protein dimerization activity,nucleus	Schistosoma mansoni	1.93549e-06	transcriptional factor nfil3/e4bp4	
AAA.454ESTABI.2532	-17.725	0.025	none	none
AAA.454ESTABI.2534	-4.21	2.316E-3	none	none
AAA.454ESTABI.2535	-4.815	7.183E-5	none	none
AAA.454ESTABI.2572	-4.375	0.083	none	none
AAA.454ESTABI.2575	-3.567	0.06	none	Caenorhabditis elegans	1.89457e-07	hypothetical protein W02H5.4	
AAA.454ESTABI.2576	-3.594	0.055	none	Caenorhabditis elegans	1.81376e-07	hypothetical protein W02H5.4	
AAA.454ESTABI.2589	-8.814	2.634E-14	binding,phagocytosis, engulfment	Schistosoma mansoni	3.30138e-50	protein phosphatase	
AAA.454ESTABI.2598	-3.181	7.185E-11	leg disc development,negative regulation of antimicrobial humoral response,DNA binding	Schistosoma mansoni	3.64807e-55	high mobility group protein	
AAA.454ESTABI.2605	-4.645	5.555E-7	none	none
AAA.454ESTABI.2606	-4.03	8.019E-3	none	none
AAA.454ESTABI.2607	-2.926	0.113	none	Ciona intestinalis	4.14729e-06	PREDICTED similar to Mpdz protein	
AAA.454ESTABI.2616	-2.66	0.083	none	Schistosoma mansoni	1.19403e-08	goodpasture antigen-binding protein	
AAA.454ESTABI.2622	-2.233	5.826E-4	binding,intracellular,nucleic acid binding	Schistosoma mansoni	1.16995e-57	hypothetical protein	
AAA.454ESTABI.2628	-6.228	0.049	none	none
AAA.454ESTABI.2629	-inf	0.04	none	none
AAA.454ESTABI.2653	-5.559	5.845E-3	chromosome	Acyrthosiphon pisum	1.33866e-06	PREDICTED similar to histone H2A	
AAA.454ESTABI.2674	-7.645	4.405E-72	mitochondrion,protein folding,post-Golgi vesicle-mediated transport,ATPase activity, coupled,response to heat,cell surface,membrane organization,oxidoreductase activity,ATP binding,protein binding,ribonucleoprotein complex,response to unfolded protein,response to cadmium ion	Mus musculus	2.47805e-110	heat shock protein 8	
AAA.454ESTABI.2677	-2.626	1.191E-9	RNA binding,embryonic development ending in birth or egg hatching,RNA splicing,protein binding,nucleic acid binding	Strongylocentrotus purpuratus	3.87305e-12	PREDICTED hypothetical protein	
AAA.454ESTABI.2678	-3.124	2.21E-15	RNA binding,protein binding,RNA splicing, via transesterification reactions,mRNA processing,embryonic development ending in birth or egg hatching,nucleic acid binding	Strongylocentrotus purpuratus	3.30352e-21	PREDICTED hypothetical protein	
AAA.454ESTABI.2703	-3.292	2.916E-4	organ development,cellular process,binding	Caenorhabditis elegans	7.98363e-06	hypothetical protein Y55B1BR.3	
AAA.454ESTABI.2723	-9.221	1.338E-27	none	Branchiostoma floridae	2.18537e-21	hypothetical protein BRAFLDRAFT_84409	
AAA.454ESTABI.2726	-3.194	0.052	regulation of cell shape,protein amino acid phosphorylation,ATP binding,programmed cell death,MAP/ERK kinase kinase activity,protein kinase activity	Acyrthosiphon pisum	8.8197e-33	PREDICTED similar to Protein kinase at 92B CG4720-PA	
AAA.454ESTABI.2727	-4.369	0.102	none	none
AAA.454ESTABI.2745	-52.254	8.491E-9	none	none
AAA.454ESTABI.2746	-60.91	2.741E-18	none	none
AAA.454ESTABI.2756	-8.939	0.012	cellular process,hydrolase activity	Tribolium castaneum	9.64538e-21	PREDICTED similar to Chromodomain-helicase-DNA-binding protein	
AAA.454ESTABI.2777	-8.152	3.989E-6	none	none
AAA.454ESTABI.2783	-2.596	0.066	none	none
AAA.454ESTABI.2811	-2.715	1.557E-4	none	none
AAA.454ESTABI.2825	-13.289	6.81E-10	none	none
AAA.454ESTABI.2826	-13.783	1.223E-5	none	none
AAA.454ESTABI.2842	-9.994	1.373E-4	anatomical structure morphogenesis,transcription factor activity,DNA binding	Schistosoma mansoni	1.13198e-18	sox transcription factor	
AAA.454ESTABI.2849	-2.22	0.019	none	none
AAA.454ESTABI.2850	-12.796	1.384E-11	none	none
AAA.454ESTABI.2851	-10.702	3.693E-5	none	none
AAA.454ESTABI.2852	-7.861	9.838E-6	none	none
AAA.454ESTABI.2859	-3.401	0.019	none	Hydra magnipapillata	1.51781e-14	PREDICTED similar to piggyBac transposase Uribo1	
AAA.454ESTABI.2860	-3.504	0.01	none	Hydra magnipapillata	1.10849e-14	PREDICTED similar to piggyBac transposase Uribo1	
AAA.454ESTABI.2881	-2.324	1.254E-3	muscle organ development,GTP-dependent protein binding,cell part,Ras protein signal transduction,actin cytoskeleton organization,GTP binding,intracellular	Branchiostoma floridae	1.2871e-43	hypothetical protein BRAFLDRAFT_114321	
AAA.454ESTABI.2883	-4.148	9.086E-4	none	none
AAA.454ESTABI.2908	-4.727	0.02	none	none
AAA.454ESTABI.2925	-2.084	9.404E-3	RNA splicing,mRNA binding,apoptosis,protein binding,response to stress,nucleus	Schistosoma mansoni	7.03739e-58	hypothetical protein	
AAA.454ESTABI.2949	-14.147	6.635E-4	none	Homo sapiens	3.51036e-06	hypothetical protein LOC51149 isoform 1	
AAA.454ESTABI.2950	-13.637	1.534E-4	none	Homo sapiens	8.97387e-11	hypothetical protein LOC51149 isoform 1	
AAA.454ESTABI.2953	-2.135	8.128E-4	none	Hydra magnipapillata	9.52462e-11	PREDICTED similar to predicted protein	
AAA.454ESTABI.2975	-5.298	1.635E-5	nucleic acid binding	Mus musculus	5.93326e-10	RNA binding motif protein 18	
AAA.454ESTABI.2976	-5.328	1.048E-5	nucleic acid binding	Mus musculus	5.26355e-10	RNA binding motif protein 18	
AAA.454ESTABI.2977	-2.79	8.174E-3	spermatogenesis,metal ion binding,nucleus	Schistosoma mansoni	4.46352e-22	hypothetical protein	
AAA.454ESTABI.2979	-17.268	5.911E-11	none	Schistosoma mansoni	2.35145e-16	retinaldehyde binding protein-related	
AAA.454ESTABI.3015	-2.369	0.017	none	none
AAA.454ESTABI.3038	-7.489	8.647E-3	none	none
AAA.454ESTABI.3039	-6.069	6.866E-3	none	none
AAA.454ESTABI.3045	-2.402	6.547E-4	transport,regulation of primary metabolic process,macromolecular complex,binding,regulation of cellular metabolic process,regulation of gene expression,RNA splicing,mRNA processing,cytoplasm,nucleus,protein binding	Apis mellifera	1.43797e-67	PREDICTED similar to cap binding protein 80 CG7035-PA isoform A isoform 1	
AAA.454ESTABI.3048	-3.358	5.561E-5	none	none
AAA.454ESTABI.3084	-9.17	0.074	none	none
AAA.454ESTABI.3085	-21.274	0.016	none	none
AAA.454ESTABI.3102	-2.079	0.019	none	none
AAA.454ESTABI.3103	-3.913	1.16E-7	none	none
AAA.454ESTABI.3140	-2.366	4.224E-8	none	Schistosoma mansoni	3.21595e-21	hypothetical protein	
AAA.454ESTABI.3153	-2.459	2.968E-5	nucleic acid binding,nucleus,RNA processing	Schistosoma mansoni	7.82793e-41	hypothetical protein	
AAA.454ESTABI.3162	-6.954	0.015	p53 binding,histone H4 acetylation,signal transducer activity,positive regulation of transcription factor activity,outer kinetochore of condensed chromosome,embryonic development ending in birth or egg hatching,histone acetyltransferase activity,histone acetyltransferase complex,regulation of biological quality,protein complex assembly,spermatogenesis,cytoplasm,molting cycle, collagen and cuticulin-based cuticle,nucleolus,organ development,inductive cell migration,N-terminal peptidyl-lysine acetylation,transcription factor complex,metal ion binding,nuclear body,transcription coactivator activity,response to hypoxia,MyoD binding,DNA binding,apoptosis,germ-line stem cell maintenance,positive regulation of transcription from RNA polymerase II promoter,nervous system development,chromatin binding	Schistosoma mansoni	1.94078e-32	CREB-binding protein 2	
AAA.454ESTABI.3163	-3.544	0.059	none	Acyrthosiphon pisum	2.60609e-06	PREDICTED similar to zinc finger protein 452	
AAA.454ESTABI.3164	-3.461	0.056	nucleolus,binding	Hydra magnipapillata	5.99149e-33	PREDICTED similar to SCAN domain containing 3	
AAA.454ESTABI.3180	-3.016	0.054	none	none
AAA.454ESTABI.3191	-2.158	4.363E-3	nuclear-transcribed mRNA catabolic process, nonsense-mediated decay,nucleoplasm,protein binding,RNA transport,RNA 7-methylguanosine cap binding,production of siRNA involved in RNA interference,cytosol,mRNA cap binding complex,regulation of translational initiation,negative regulation of viral genome replication,gene silencing by miRNA,mRNA capping,spliceosomal snRNP assembly,nucleic acid binding	Apis mellifera	2.81588e-38	PREDICTED similar to cap binding protein 20 CG12357-PA	
AAA.454ESTABI.3192	-2.11	3.427E-3	nuclear-transcribed mRNA catabolic process, nonsense-mediated decay,nucleoplasm,protein binding,positive regulation of RNA export from nucleus,snRNA export from nucleus,RNA 7-methylguanosine cap binding,production of siRNA involved in RNA interference,cytosol,mRNA cap binding complex,regulation of translational initiation,negative regulation of viral genome replication,gene silencing by miRNA,mRNA capping,spliceosomal snRNP assembly,nucleic acid binding	Apis mellifera	3.0863e-41	PREDICTED similar to cap binding protein 20 CG12357-PA	
AAA.454ESTABI.3204	-4.009	5.647E-4	none	none
AAA.454ESTABI.3243	-4.665	2.432E-3	none	none
AAA.454ESTABI.3244	-4.864	2.282E-3	none	none
AAA.454ESTABI.3247	-4.144	1.988E-5	none	none
AAA.454ESTABI.3248	-3.255	8.849E-4	none	none
AAA.454ESTABI.3250	-2.289	3.363E-3	none	none
AAA.454ESTABI.3256	-5.403	1.61E-9	none	none
AAA.454ESTABI.3270	-3.052	0.031	leukocyte differentiation,positive regulation of transcription,reproductive developmental process,apicolateral plasma membrane,Wnt receptor signaling pathway,branching morphogenesis of a tube,appendage morphogenesis,cell projection,skeletal system development,protein complex,negative regulation of cell differentiation,lung development,response to stimulus,gastrulation,regionalization,regulation of signal transduction,cell-cell adherens junction,regulation of transcription, DNA-dependent,cell morphogenesis,regulation of multicellular organismal process,heart development,anatomical structure formation involved in morphogenesis,regulation of cell proliferation,cell adhesion,epithelial cell differentiation,cell fate commitment,neurogenesis,morphogenesis of an epithelium,intracellular organelle,localization,cytoplasmic part,protein binding,cell development,DNA binding	Mus musculus	1.00757e-11	catenin (cadherin associated protein) beta 1 88kDa	
AAA.454ESTABI.3271	-3.801	0.022	cell development,Wnt receptor signaling pathway,skeletal system development,heart development,regulation of signal transduction,anchoring junction,protein complex,cellular component organization,positive regulation of transcription,regulation of cell proliferation,cell projection,anatomical structure formation involved in morphogenesis,cell-cell junction,regulation of cell differentiation,protein binding,DNA binding,negative regulation of cellular process,cell fate commitment,epithelial cell differentiation,regionalization,leukocyte differentiation,intracellular organelle,regulation of multicellular organismal process,cytoplasmic part,embryonic morphogenesis,lung development,organ morphogenesis,regulation of transcription, DNA-dependent	Mus musculus	9.28236e-09	catenin (cadherin associated protein) beta 1 88kDa	
AAA.454ESTABI.3277	-4.893	3.317E-14	none	none
AAA.454ESTABI.3278	-4.943	3.34E-13	none	none
AAA.454ESTABI.3288	-5.132	8.955E-5	none	none
AAA.454ESTABI.3330	-2.233	1.071E-5	none	none
AAA.454ESTABI.3347	-3.826	5.383E-4	none	Schistosoma mansoni	9.67876e-09	hypothetical protein	
AAA.454ESTABI.3348	-3.849	3.175E-4	none	Schistosoma mansoni	7.67405e-09	hypothetical protein	
AAA.454ESTABI.3352	-2.056	1.487E-3	none	Ciona intestinalis	9.45885e-18	PREDICTED similar to CG14464 CG14464-PA	
AAA.454ESTABI.3367	-2.417	0.013	none	none
AAA.454ESTABI.3368	-4.214	8.749E-5	none	none
AAA.454ESTABI.3374	-2.885	4.449E-3	none	none
AAA.454ESTABI.3375	-2.891	8.084E-3	none	none
AAA.454ESTABI.3381	-3.305	0.042	anatomical structure morphogenesis,nuclear lumen,hemopoietic or lymphoid organ development,nucleic acid binding,RNA processing,cellular component organization	Homo sapiens	3.25146e-13	nucleolin	
AAA.454ESTABI.3382	-3.537	0.031	anatomical structure morphogenesis,nuclear lumen,transport,regulation of primary metabolic process,translation,mRNA processing,regulation of cellular metabolic process,single-stranded RNA binding,organ development,posttranscriptional regulation of gene expression,cytoplasmic part,ribonucleoprotein complex,nucleic acid binding	Homo sapiens	6.13813e-14	nucleolin	
AAA.454ESTABI.3408	-8.027	0.048	none	none
AAA.454ESTABI.3409	-15.06	0.037	none	none
AAA.454ESTABI.3464	-5.248	1.229E-10	none	none
AAA.454ESTABI.3465	-5.371	3.458E-11	none	none
AAA.454ESTABI.3471	-5.14	0.074	none	none
AAA.454ESTABI.3473	-4.948	0.029	protein binding,zinc ion binding,microsome,regulation of transcription, DNA-dependent,oxidoreductase activity,integral to membrane,endoplasmic reticulum membrane,nucleolus,centrosome,DNA binding	Homo sapiens	8.81363e-17	PREDICTED hCG_1742852	
AAA.454ESTABI.3476	-3.228	2.455E-4	none	Schistosoma mansoni	4.84265e-12	hypothetical protein	
AAA.454ESTABI.3478	-19.393	4E-16	none	none
AAA.454ESTABI.3485	-2.382	0.02	none	none
AAA.454ESTABI.3486	-2.573	6.488E-4	none	none
AAA.454ESTABI.3487	-inf	9.974E-4	cell part,transmembrane transport	Schistosoma mansoni	1.74917e-18	sugar transporter	
AAA.454ESTABI.3488	-32.603	2.875E-5	transmembrane transport	Caenorhabditis elegans	5.84795e-17	hypothetical protein ZK637.1	
AAA.454ESTABI.3489	-3.6	2.172E-3	none	none
AAA.454ESTABI.3494	-2.603	4.662E-39	none	none
AAA.454ESTABI.3495	-2.58	5.06E-45	none	none
AAA.454ESTABI.3510	-inf	2.863E-4	none	none
AAA.454ESTABI.3522	-4.59	3.704E-9	none	none
AAA.454ESTABI.3523	-4.138	1.858E-4	none	none
AAA.454ESTABI.3556	-4.142	3.093E-9	none	none
AAA.454ESTABI.3568	-6.634	0.061	none	Acyrthosiphon pisum	2.20473e-13	PREDICTED similar to gag-pol polyprotein	
AAA.454ESTABI.3607	-3.019	6.003E-20	regulation of autophagy,protein complex,2 iron, 2 sulfur cluster binding,mitochondrion degradation,multicellular organismal aging,mitochondrial outer membrane,regulation of cellular respiration,protein homodimerization activity,endoplasmic reticulum membrane,iron ion binding	Schistosoma mansoni	1.75173e-22	hypothetical protein	
AAA.454ESTABI.3608	-2.894	4.983E-23	regulation of autophagy,protein complex,2 iron, 2 sulfur cluster binding,mitochondrion degradation,multicellular organismal aging,mitochondrial outer membrane,regulation of cellular respiration,protein homodimerization activity,endoplasmic reticulum membrane,iron ion binding	Schistosoma mansoni	1.95432e-27	hypothetical protein	
AAA.454ESTABI.3621	-3.304	0.02	neuron projection,cellular component morphogenesis,generation of neurons,protein binding,membrane,actin filament-based process,intracellular membrane-bounded organelle,cell development,cellular component assembly,organelle organization,vesicle-mediated transport,brain development,cell projection organization,cytoskeleton,intracellular organelle part,intracellular transport,cytoplasmic part	Mus musculus	1.75071e-09	centromere protein F	
AAA.454ESTABI.3648	-2.13	2.826E-3	none	Schistosoma mansoni	2.70229e-11	hypothetical protein	
AAA.454ESTABI.3673	-3.625	0.051	none	none
AAA.454ESTABI.3680	-9.321	1.869E-4	none	none
AAA.454ESTABI.3702	-2.778	0.068	none	none
AAA.454ESTABI.3708	-6.213	2.609E-3	none	none
AAA.454ESTABI.3709	-6.288	4.547E-3	none	none
AAA.454ESTABI.3723	-2.347	5.144E-9	none	none
AAA.454ESTABI.3740	-8.861	0.014	none	none
AAA.454ESTABI.3741	-17.377	1.7E-4	none	none
AAA.454ESTABI.3757	-3.304	0.023	none	Ciona intestinalis	7.19727e-07	transcription factor protein	
AAA.454ESTABI.3758	-6.259	1.607E-8	none	none
AAA.454ESTABI.3759	-6.063	5.67E-10	none	none
AAA.454ESTABI.3766	-4.794	2.412E-3	none	none
AAA.454ESTABI.3767	-5.417	1.853E-4	none	none
AAA.454ESTABI.3769	-3.625	2.576E-6	nucleic acid binding	none
AAA.454ESTABI.3770	-3.938	1.044E-7	nucleic acid binding	none
AAA.454ESTABI.3773	-2.056	0.014	none	none
AAA.454ESTABI.3774	-2.132	7.375E-3	none	none
AAA.454ESTABI.3779	-1,507.201	0.036	none	none
AAA.454ESTABI.3780	-14.694	0.012	none	none
AAA.454ESTABI.3804	-2.053	9.182E-4	ubiquitin-specific protease activity,protein K48-linked deubiquitination,NEDD8-specific protease activity,ubiquitin binding	Schistosoma mansoni	1.02937e-54	otubain-1 (C65 family)	
AAA.454ESTABI.3805	-2.067	5.384E-4	ubiquitin-specific protease activity,protein K48-linked deubiquitination,NEDD8-specific protease activity,ubiquitin binding	Schistosoma mansoni	1.39709e-59	otubain-1 (C65 family)	
AAA.454ESTABI.3811	-4.547	3.271E-4	insoluble fraction,soluble fraction,SH3/SH2 adaptor activity,Rac GTPase activator activity,positive regulation of GTPase activity,intracellular signaling cascade,phorbol ester receptor activity,protein binding	Schistosoma mansoni	5.13896e-15	chimerin-related rho-gtpase-activating protein	
AAA.454ESTABI.3828	-4.453	8.652E-6	response to virus,CRD-mediated mRNA stability complex,nucleic acid binding,CRD-mediated mRNA stabilization,RNA splicing,heterogeneous nuclear ribonucleoprotein complex,protein binding	Schistosoma mansoni	3.28306e-74	E1b-55kD-associated protein	
AAA.454ESTABI.3859	-2.345	9.929E-3	none	none
AAA.454ESTABI.3867	-13.822	8.85E-4	none	none
AAA.454ESTABI.3868	-12.416	3.642E-3	none	none
AAA.454ESTABI.3873	-5.729	0.036	none	Hydra magnipapillata	8.20032e-19	PREDICTED similar to predicted protein	
AAA.454ESTABI.3880	-3.023	0.038	mRNA binding,apoptosis,regulation of alternative nuclear mRNA splicing, via spliceosome,protein binding,nuclear speck,nucleic acid binding	Schistosoma mansoni	1.54263e-33	RNA binding motif protein 25	
AAA.454ESTABI.3896	-4.135	0.037	none	none
AAA.454ESTABI.3925	-1.991	0.01	histone H4 acetylation,protein N-terminus binding,histone H2A acetylation,histone deacetylation,NuA4 histone acetyltransferase complex,cell proliferation,Sin3 complex,chromatin binding,chromatin remodeling,nucleus	Anopheles gambiae	3.00815e-42	AGAP001795-PA	
AAA.454ESTABI.3926	-2.021	7.688E-3	histone H4 acetylation,protein N-terminus binding,histone H2A acetylation,histone deacetylation,NuA4 histone acetyltransferase complex,cell proliferation,Sin3 complex,chromatin binding,chromatin remodeling,nucleus	Anopheles gambiae	4.47035e-43	AGAP001795-PA	
AAA.454ESTABI.3950	-3.381	0.058	none	none
AAA.454ESTABI.3994	-3.658	0.069	lymphocyte differentiation,thymus development,binding,intracellular,exocrine pancreas development,spliceosome assembly	Nasonia vitripennis	1.25668e-12	PREDICTED hypothetical protein	
AAA.454ESTABI.3995	-5.945	9.032E-4	lymphocyte differentiation,thymus development,binding,intracellular,exocrine pancreas development,spliceosome assembly	Nasonia vitripennis	3.07345e-13	PREDICTED hypothetical protein	
AAA.454ESTABI.4047	-2.797	3.874E-4	vesicle-mediated transport,endosome,protein binding,membrane	none
AAA.454ESTABI.4056	-3.287	5.074E-17	none	none
AAA.454ESTABI.4069	-2.789	9.782E-3	transcription initiation factor activity,transcription initiation from RNA polymerase II promoter,nucleolus,general RNA polymerase II transcription factor activity,histone H3 acetylation,transcription factor TFTC complex,STAGA complex,transcription factor activity,RNA elongation from RNA polymerase II promoter,histone acetyltransferase activity,transcription coactivator activity,transcription factor TFIID complex,cytoplasm,plasma membrane	Ciona intestinalis	2.76516e-19	PREDICTED similar to TFIID subunit p22	
AAA.454ESTABI.4076	-2.142	0.028	none	none
AAA.454ESTABI.4083	-2.853	3.099E-3	cellular process,system development,binding	Nasonia vitripennis	2.48074e-40	PREDICTED similar to ENSANGP00000003788	
AAA.454ESTABI.4084	-2.448	8.176E-3	histone binding,metal ion binding,regulation of transcription,muscle organ morphogenesis,nervous system development,SWI/SNF complex,cellular component organization,cardiac muscle tissue morphogenesis	Nasonia vitripennis	7.97994e-62	PREDICTED similar to ENSANGP00000003788	
AAA.454ESTABI.4085	-3.422	6.51E-16	none	none
AAA.454ESTABI.4089	-2.278	0.012	none	none
AAA.454ESTABI.4090	-8.264	1.157E-4	none	none
AAA.454ESTABI.4091	-16.18	1.578E-5	none	none
AAA.454ESTABI.4109	-6.162	2.736E-5	none	none
AAA.454ESTABI.4110	-5.425	1.84E-4	none	none
AAA.454ESTABI.4126	-3.473	4.278E-31	mRNA binding,U1 snRNA binding,spliceosomal complex,regulation of alternative nuclear mRNA splicing, via spliceosome,negative regulation of nuclear mRNA splicing, via spliceosome,mitotic spindle organization,U1 snRNP,U11 snRNP,protein binding,nucleic acid binding	Tribolium castaneum	5.07182e-57	PREDICTED similar to AGAP006755-PA isoform 1	
AAA.454ESTABI.4129	-2.532	1.342E-7	none	none
AAA.454ESTABI.4130	-2.637	4.581E-8	none	none
AAA.454ESTABI.4134	-1.989	0.014	none	none
AAA.454ESTABI.4137	-3.552	1.494E-20	none	none
AAA.454ESTABI.4152	-7.829	2.112E-3	none	none
AAA.454ESTABI.4156	-3.3	0.065	none	none
AAA.454ESTABI.4167	-2.341	1.56E-7	none	Branchiostoma floridae	1.40664e-18	hypothetical protein BRAFLDRAFT_69830	
AAA.454ESTABI.4183	-2.605	5.052E-3	protein binding	Branchiostoma floridae	2.10903e-59	hypothetical protein BRAFLDRAFT_57552	
AAA.454ESTABI.4192	-5.241	0.014	none	none
AAA.454ESTABI.4193	-7.34	0.055	none	none
AAA.454ESTABI.4196	-2.841	6.55E-7	carboxypeptidase activity,metabolic process,metallocarboxypeptidase activity,proteolysis	Tribolium castaneum	5.21388e-64	PREDICTED similar to Zinc carboxypeptidase family protein	
AAA.454ESTABI.4200	-2.337	4.25E-4	none	none
AAA.454ESTABI.4217	-3.224	2.488E-5	none	none
AAA.454ESTABI.4218	-6.117	3.072E-5	none	none
AAA.454ESTABI.4224	-18.253	1.416E-6	none	none
AAA.454ESTABI.4235	-3.003	2.379E-3	none	none
AAA.454ESTABI.4236	-3.04	3.34E-4	none	none
AAA.454ESTABI.4247	-2.257	1.064E-4	transcription corepressor activity,nucleus,negative regulation of transcription from RNA polymerase II promoter	Homo sapiens	2.16945e-06	heat shock factor binding protein 1	
AAA.454ESTABI.4248	-2.225	6.683E-4	none	none
AAA.454ESTABI.4278	-5.453	0.06	none	none
AAA.454ESTABI.4284	-2.003	0.011	mitochondrion	none
AAA.454ESTABI.4308	-3.819	1.721E-10	paraspeckles,nuclear matrix,spliceosomal complex,nucleic acid binding,nucleolus,alternative nuclear mRNA splicing, via spliceosome,protein domain specific binding,Golgi apparatus	Schistosoma mansoni	1.8494e-37	rna recognition motif (rrm) domain containing protein	
AAA.454ESTABI.4309	-4.034	1.282E-12	paraspeckles,nuclear matrix,spliceosomal complex,nucleic acid binding,nucleolus,alternative nuclear mRNA splicing, via spliceosome,protein domain specific binding,Golgi apparatus	Schistosoma mansoni	1.1138e-40	rna recognition motif (rrm) domain containing protein	
AAA.454ESTABI.4310	-8.122	2.246E-29	somatic recombination of immunoglobulin gene segments,protein binding,nucleus,uracil DNA N-glycosylase activity,mitochondrion,DNA repair	Hydra magnipapillata	5.90602e-18	PREDICTED similar to predicted protein	
AAA.454ESTABI.4324	-9.802	2.829E-3	identical protein binding	Strongylocentrotus purpuratus	1.49124e-12	PREDICTED similar to Meiotic nuclear divisions 1 homolog (S. cerevisiae)	
AAA.454ESTABI.4354	-5.316	3.871E-69	none	none
AAA.454ESTABI.4355	-5.52	5.967E-70	none	none
AAA.454ESTABI.4358	-9.05	0.072	none	none
AAA.454ESTABI.4363	-3.457	3.736E-3	none	none
AAA.454ESTABI.4364	-3.008	7.004E-3	none	none
AAA.454ESTABI.4365	-12.601	1.347E-3	none	Hydra magnipapillata	1.1268e-11	PREDICTED similar to Uncharacterized protein F54H12.3 partial	
AAA.454ESTABI.4366	-12.435	7.886E-4	none	Hydra magnipapillata	1.6262e-08	PREDICTED similar to Uncharacterized protein F54H12.3	
AAA.454ESTABI.4367	-2.038	0.022	none	none
AAA.454ESTABI.4375	-2.522	3.189E-3	none	none
AAA.454ESTABI.4376	-2.311	2.21E-3	transcription corepressor activity,Wnt receptor signaling pathway,negative regulation of erythrocyte differentiation,cerebellar Purkinje cell differentiation,gastrulation with mouth forming second,negative regulation of transcription, DNA-dependent,LIM domain binding,protein complex,DNA binding,anterior/posterior axis specification,protein homodimerization activity,enzyme binding,nucleus,transcription cofactor activity	Schistosoma mansoni	5.48523e-17	lim domain binding protein	
AAA.454ESTABI.4380	-25.855	1.68E-300	none	none
AAA.454ESTABI.4412	-2.681	0.079	none	none
AAA.454ESTABI.4416	-5.618	5.179E-11	intracellular organelle	Strongylocentrotus purpuratus	1.57127e-09	PREDICTED similar to WD repeat domain 60	
AAA.454ESTABI.4417	-6.046	1.085E-4	none	none
AAA.454ESTABI.4430	-10.712	1.607E-3	cellular process,protein kinase C binding,cytosol,nucleolus,protein C-terminus binding,DNA binding,nervous system development,heterochromatin,isomerase activity,protein heterodimerization activity,metabolic process,nucleoplasm,histone deacetylase binding,chromatin binding,ATP binding,chromosome	Tribolium castaneum	7.26688e-06	PREDICTED similar to topoisomerase II	
AAA.454ESTABI.4439	-6.879	1.36E-3	cell surface receptor linked signal transduction,cellular macromolecule metabolic process,cellular protein localization,negative regulation of biological process,intracellular membrane-bounded organelle,positive regulation of biological process,regulation of biological quality,regulation of protein transport,actin cytoskeleton,regulation of gene expression,muscle organ development,actin binding,actin cytoskeleton organization,Ras GTPase binding,negative regulation of molecular function,intracellular signaling cascade,intracellular organelle part,intracellular transport,plasma membrane,regulation of nucleobase, nucleoside, nucleotide and nucleic acid metabolic process,cytoplasmic part,regulation of cellular biosynthetic process	Schistosoma mansoni	2.06341e-54	filamin	
AAA.454ESTABI.4451	-2.092	0.024	none	none
AAA.454ESTABI.4533	-2.27	8.062E-3	hydrolase activity,binding	Schistosoma mansoni	1.05895e-89	dna2/nam7 helicase family member	
AAA.454ESTABI.4543	-300.037	0.033	none	none
AAA.454ESTABI.4553	-7.645	5.413E-8	zinc ion binding,nucleosome mobilization,ATPase activity, coupled,chromatin assembly or disassembly,muscle organ development,regulation of transcription,transcription repressor activity,DNA binding,ATP binding,polytene chromosome,nucleosome binding,chromatin,protein binding,helicase activity,dendrite morphogenesis,nucleus	Schistosoma mansoni	1.42692e-24	chromodomain helicase DNA binding protein	
AAA.454ESTABI.4604	-3.818	2.349E-15	none	none
AAA.454ESTABI.4618	-7.123	0.046	none	none
AAA.454ESTABI.4658	-2.436	1.099E-7	cell-cell junction,hermaphrodite genitalia development,positive regulation of growth rate,locomotion,lipid storage,morphogenesis of an epithelium,gap junction	Schistosoma mansoni	1.18489e-40	innexin	
AAA.454ESTABI.4661	-2.678	5.331E-5	none	Apis mellifera	1.93167e-26	PREDICTED similar to 312 CG9166-PA	
AAA.454ESTABI.4697	-3.219	2.446E-3	none	none
AAA.454ESTABI.4716	-7.152	1.999E-4	none	Strongylocentrotus purpuratus	9.93644e-32	PREDICTED hypothetical protein	
AAA.454ESTABI.4720	-2.107	0.016	ubiquitin-specific protease activity,protein deubiquitination,protein C-terminus binding,nucleus	Schistosoma mansoni	7.01706e-45	ubiquitin-specific peptidase 7 (C19 family)	
AAA.454ESTABI.4732	-3.37	0.071	nucleic acid binding,intracellular part	none
AAA.454ESTABI.4746	-2.439	3.428E-3	none	none
AAA.454ESTABI.4750	-2.784	0.097	vesicle-mediated transport,binding,intracellular membrane-bounded organelle,cytoplasmic vesicle,cellular component organization,membrane	Caenorhabditis elegans	7.32639e-09	EEA1 (Early Endosome Antigen Rab effector) homolog family member (eea-1)	
AAA.454ESTABI.4772	-4.076	6.629E-10	none	none
AAA.454ESTABI.4773	-5.158	3.65E-14	RNA binding	Schistosoma mansoni	2.31212e-22	ribonuclease t2	
AAA.454ESTABI.4782	-5.838	4.378E-3	protein binding	Tribolium castaneum	2.40612e-52	PREDICTED similar to smad nuclear interacting protein	
AAA.454ESTABI.4783	-7.54	0.011	segmentation,embryonic pattern specification,sensory organ development,response to stimulus,localization,regulation of biological process,organ morphogenesis,cell differentiation,immune system process,intracellular organelle,binding,reproductive process,embryonic morphogenesis,system process	Schistosoma mansoni	5.54988e-19	hypothetical protein	
AAA.454ESTABI.4795	-2.515	1.855E-4	RNA polymerase II transcription factor activity,transcription factor TFIIA complex	Drosophila melanogaster	8.1843e-15	Transcription-factor-IIA-S	
AAA.454ESTABI.4816	-7.419	0.026	transcription cofactor activity,nucleus	none
AAA.454ESTABI.4818	-2.66	5.246E-10	none	none
AAA.454ESTABI.4828	-2.292	5.364E-3	none	none
AAA.454ESTABI.4844	-2.878	8.311E-3	metal ion binding,catalytic activity,zinc ion binding	Schistosoma mansoni	1.66139e-35	cytidine/deoxycytidylate deaminase-related	
AAA.454ESTABI.4848	-7.769	5.059E-21	calcium ion binding,proteinaceous extracellular matrix	none
AAA.454ESTABI.4857	-5.43	0.012	male pronucleus,identical protein binding,enzyme binding,nuclear euchromatin,general transcriptional repressor activity,protein domain specific binding,spindle,chromocenter,condensed chromosome, centromeric region,nucleoplasm,negative regulation of transcription, DNA-dependent,nuclear inner membrane,chromatin remodeling,nuclear centromeric heterochromatin	Mus musculus	7.78517e-12	chromobox homolog 3	
AAA.454ESTABI.4869	-8.751	2.937E-11	none	none
AAA.454ESTABI.4878	-2.61	0.027	ligase activity,positive regulation of macromolecule biosynthetic process,positive regulation of molecular function,regulation of immune response,regulation of signal transduction,protein ubiquitination,protein kinase cascade,positive regulation of cellular biosynthetic process,regulation of apoptosis,organ development,positive regulation of immune system process,cell differentiation,regulation of cytokine production,intracellular part,regulation of transcription,enzyme binding	Branchiostoma floridae	1.23919e-11	hypothetical protein BRAFLDRAFT_118654	
AAA.454ESTABI.4879	-3.396	0.047	protein binding,histone mRNA catabolic process	Tribolium castaneum	6.49419e-07	PREDICTED similar to 5-3 exoribonuclease 1	
AAA.454ESTABI.4891	-6.28	6.879E-3	none	none
AAA.454ESTABI.4906	-9.726	4.048E-3	none	Hydra magnipapillata	3.31919e-75	PREDICTED similar to conserved hypothetical protein	
AAA.454ESTABI.4915	-2.048	1.633E-91	mitotic spindle elongation,structural constituent of ribosome,cytosolic large ribosomal subunit,zinc ion binding,translation,rRNA binding,intracellular	Schistosoma mansoni	3.13663e-34	60S ribosomal protein L37	
AAA.454ESTABI.4916	-10.475	3.785E-12	none	none
AAA.454ESTABI.4919	-2.825	6.878E-3	none	none
AAA.454ESTABI.4921	-12.558	4.786E-5	none	Schistosoma mansoni	1.39575e-23	chromatin-specific transcription elongation factor 140 kDa subunit (M24 family)	
AAA.454ESTABI.4923	-5.523	1.289E-33	cytosol,RNA binding,spliceosomal complex,growth,spliceosome assembly,U7 snRNP,reproduction,negative regulation of vulval development,secretion by cell,molting cycle, collagen and cuticulin-based cuticle,spliceosomal snRNP assembly,protein binding,P granule,locomotion,nucleus organization,nucleoplasm	Mus musculus	3.37209e-28	small nuclear ribonucleoprotein E	
AAA.454ESTABI.4941	-3.095	0.015	positive regulation of ryanodine-sensitive calcium-release channel activity,nucleoplasm,regulation of release of sequestered calcium ion into cytosol by sarcoplasmic reticulum,N-terminal myristoylation domain binding,negative regulation of ryanodine-sensitive calcium-release channel activity,response to calcium ion,calcium ion binding,muscle contraction,regulation of cytokinesis,extracellular region,cytosol,protein domain specific binding,centrosome,titin binding,G-protein coupled receptor protein signaling pathway,spindle microtubule,positive regulation of DNA binding,plasma membrane,spindle pole,cell cycle	Ciona intestinalis	6.61097e-31	calmodulin homologue	
AAA.454ESTABI.4949	-4.622	5.398E-3	none	none
AAA.454ESTABI.4963	-17.262	0.055	none	none
AAA.454ESTABI.4964	-2.495	5.944E-4	none	none
AAA.454ESTABI.4967	-4.482	0.024	transport,neuron projection,axonogenesis,hindbrain development,cell proliferation,establishment of localization in cell,myofibril assembly,cytoplasm,actin binding,ventricular system development,adenyl ribonucleotide binding,motor activity,regulation of cellular process,response to stress,plasma membrane,cardiac muscle cell development,cell migration,myosin complex	Schistosoma mansoni	8.19356e-08	cyln2 (cytoplasmic linker protein-115) (clip-115)	
AAA.454ESTABI.4971	-268.787	0.026	none	Schistosoma mansoni	5.91865e-14	hypothetical protein	
AAA.454ESTABI.4981	-7.949	4.328E-3	negative regulation of transcription from RNA polymerase II promoter,transcription corepressor activity,nucleus,sequence-specific DNA binding,DNA binding	Anopheles gambiae	2.19251e-10	AGAP004965-PA	
AAA.454ESTABI.4995	-320.321	0.014	structural constituent of cytoskeleton,protein complex,GTP binding,microtubule cytoskeleton organization,protein heterodimerization activity	Strongylocentrotus purpuratus	6.48486e-15	PREDICTED similar to tubulin alpha	
AAA.454ESTABI.4999	-2.706	3.146E-9	none	none
AAA.454ESTABI.5000	-3.286	7.021E-3	dendritic shaft,dendritic spine,protein binding,negative regulation of the force of heart contraction by chemical signal,response to hydrogen peroxide,peptidyl-threonine phosphorylation,heart development,cardiac muscle contraction,membrane fraction,G-protein coupled receptor kinase activity,muscarinic acetylcholine receptor signaling pathway,aging,desensitization of G-protein coupled receptor protein signaling pathway,positive regulation of catecholamine secretion,response to organic cyclic substance,cytosol,beta-adrenergic receptor kinase activity,peptidyl-serine phosphorylation,negative regulation of striated muscle contraction,tachykinin receptor signaling pathway,axon,receptor activity,caveola,soluble fraction,ATP binding,synapse,protein kinase activity,protein amino acid phosphorylation	Mus musculus	9.22634e-44	adrenergic receptor kinase beta 1	
AAA.454ESTABI.5015	-3.674	0.06	none	Schistosoma mansoni	1.28097e-25	condensin	
AAA.454ESTABI.5023	-3.864	3.166E-6	mitochondrial small ribosomal subunit,structural constituent of ribosome,intracellular	Schistosoma mansoni	2.23273e-20	hypothetical protein	
AAA.454ESTABI.5031	-6.463	0.077	none	none
AAA.454ESTABI.5053	-2.728	0.078	none	Ciona intestinalis	1.73326e-21	PREDICTED hypothetical protein	
AAA.454ESTABI.5073	-4.295	4.054E-6	none	none
AAA.454ESTABI.5078	-2.053	0.014	none	none
AAA.454ESTABI.5092	-2.406	0.013	chromatin,negative regulation of transcription from RNA polymerase II promoter,embryonic gut morphogenesis,mammary gland epithelial cell proliferation,transcription corepressor activity,negative regulation of neuron differentiation,negative regulation of transcription factor activity,negative regulation of astrocyte differentiation,endothelial cell morphogenesis,transforming growth factor beta receptor signaling pathway,response to antibiotic,cerebral cortex neuron differentiation,hippocampus development,regulation of MAPKKK cascade,neuroblast proliferation,bundle of His development,mammary gland alveolus development,cytosol,blood vessel endothelial cell migration,positive regulation of cell proliferation,enucleate erythrocyte differentiation,DNA binding,apoptosis,lymph node development,response to protein stimulus,lung vasculature development,lung morphogenesis,G1/S transition of mitotic cell cycle,regulation of angiogenesis,positive regulation of macrophage differentiation,collagen metabolic process,soluble fraction,BMP signaling pathway,nucleus,negative regulation of transcription by transcription factor localization,positive regulation of cell cycle,transcription regulator activity	Schistosoma mansoni	6.31653e-11	DNA-binding protein inhibitor	
AAA.454ESTABI.5096	-4.828	1.767E-7	none	none
AAA.454ESTABI.5120	-2.717	1.702E-3	cellular process,binding,transferase activity,cytoplasm	Schistosoma mansoni	1.43077e-30	serine/threonine protein kinase	
AAA.454ESTABI.5131	-3.075	0.055	none	none
AAA.454ESTABI.5145	-148.255	2.981E-63	none	none
AAA.454ESTABI.5148	-2.892	2.729E-4	structural constituent of ribosome,intracellular	Schistosoma mansoni	3.79646e-20	hypothetical protein	
AAA.454ESTABI.5167	-5.996	1.54E-4	none	none
AAA.454ESTABI.5174	-2.397	2.379E-6	none	Acyrthosiphon pisum	1.76137e-10	PREDICTED similar to AGAP006684-PA	
AAA.454ESTABI.5177	-2.856	3.19E-68	NADH dehydrogenase (ubiquinone) activity	none
AAA.454ESTABI.5205	-2.415	1.725E-3	none	none
AAA.454ESTABI.5251	-3.114	3.543E-3	none	Acyrthosiphon pisum	3.27607e-37	PREDICTED similar to RNA (guanine-9-)-methyltransferase domain-containing protein 1 homolog mitochondrial	
AAA.454ESTABI.5253	-4.066	0.035	none	none
AAA.454ESTABI.5272	-3.694	1.378E-11	unfolded protein binding,prefoldin complex	Homo sapiens	1.66813e-09	prefoldin subunit 4	
AAA.454ESTABI.5293	-11.026	1.114E-3	none	none
AAA.454ESTABI.5303	-3.155	7.724E-3	none	none
AAA.454ESTABI.5305	-255.543	0.015	nucleoplasm,Y-form DNA binding,replicative cell aging,multicellular organismal aging,replication fork processing,regulation of growth rate,nucleolus,positive regulation of hydrolase activity,response to UV-C,centrosome,base-excision repair,G-quadruplex DNA binding,telomere maintenance,protein complex binding,ATPase activity,DNA synthesis during DNA repair,protein homodimerization activity,MutLalpha complex,regulation of apoptosis,bubble DNA binding,four-way junction helicase activity,response to oxidative stress,3'-5' exonuclease activity,nucleic acid binding,nucleobase, nucleoside, nucleotide and nucleic acid metabolic process	Homo sapiens	6.61296e-22	Werner syndrome protein	
AAA.454ESTABI.5314	-8.165	8.515E-5	ER-associated protein catabolic process,protein folding,endoplasmic reticulum lumen,low-density lipoprotein receptor binding,microsome,melanosome,virion binding,calcium ion binding,protein transport,endoplasmic reticulum membrane,cytosol,anti-apoptosis,response to hypoxia,unfolded protein binding,RNA binding,sequestering of calcium ion,perinuclear region of cytoplasm,plasma membrane part,ATP binding	Homo sapiens	4.54457e-83	heat shock protein 90kDa beta member 1	
AAA.454ESTABI.5318	-2.795	4.599E-10	none	none
AAA.454ESTABI.5321	-3.357	0.012	none	none
AAA.454ESTABI.5331	-2.818	0.074	DNA binding	Strongylocentrotus purpuratus	1.17004e-23	PREDICTED similar to OSJNBa0011F23.1	
AAA.454ESTABI.5333	-3.189	0.05	none	none
AAA.454ESTABI.5339	-3.332	0.054	none	none
AAA.454ESTABI.5340	-5.31	8.657E-5	none	none
AAA.454ESTABI.5349	-3.501	6.809E-3	cellular process,intracellular organelle,multicellular organismal process,motor activity	Schistosoma mansoni	1.02076e-39	myosin heavy chain type B	
AAA.454ESTABI.5357	-180.351	0.04	none	none
AAA.454ESTABI.5394	-8.443	0.044	Golgi apparatus,protein kinase activity,cellular process,nucleus,protein amino acid phosphorylation	Branchiostoma floridae	1.26679e-41	hypothetical protein BRAFLDRAFT_199375	
AAA.454ESTABI.5433	-3.557	7.375E-3	none	none
AAA.454ESTABI.5438	-5.44	4.293E-10	cysteine-type endopeptidase activity,RNA binding,transcription	none
AAA.454ESTABI.5439	-3.252	0.03	RNA binding	none
AAA.454ESTABI.5445	-6.47	0.034	none	none
AAA.454ESTABI.5454	-2.375	0.061	none	none
AAA.454ESTABI.5457	-2.755	4.018E-4	none	none
AAA.454ESTABI.5461	-39.677	1.011E-115	none	none
AAA.454ESTABI.5473	-4.129	3.675E-4	none	none
AAA.454ESTABI.5482	-5.681	9.63E-5	none	none
AAA.454ESTABI.5513	-2.368	0.053	none	none
AAA.454ESTABI.5527	-2.618	8.5E-3	none	none
AAA.454ESTABI.5533	-69.69	1.543E-6	none	none
AAA.454ESTABI.5535	-2.004	8.618E-3	cell part	Anopheles gambiae	1.10488e-24	AGAP003819-PA	
AAA.454ESTABI.5543	-2.995	4.122E-7	ATPase activator activity,cytoplasm,response to stress	Branchiostoma floridae	2.67008e-85	hypothetical protein BRAFLDRAFT_115982	
AAA.454ESTABI.5564	-10.184	1.516E-4	none	none
AAA.454ESTABI.5584	-4.115	7.668E-10	none	none
AAA.454ESTABI.5618	-2.724	0.031	none	none
AAA.454ESTABI.5623	-3.379	2.915E-4	nematode larval development,protein binding,positive regulation of growth rate,reproduction,embryonic development ending in birth or egg hatching,receptor-mediated endocytosis,RNA binding,translational initiation	Tribolium castaneum	5.4005e-15	PREDICTED similar to translation initiation factor 1a	
AAA.454ESTABI.5626	-2.394	2.529E-46	none	Strongylocentrotus purpuratus	7.83407e-17	PREDICTED similar to CG6878-PA	
AAA.454ESTABI.5628	-10.053	0.035	actin filament,cytoskeletal protein binding,nucleus	Branchiostoma floridae	2.83903e-12	hypothetical protein BRAFLDRAFT_123894	
AAA.454ESTABI.5641	-5.302	1.518E-3	none	none
AAA.454ESTABI.5644	-7.852	8.908E-4	respiratory gaseous exchange,axon guidance,Golgi membrane,smooth endoplasmic reticulum,protein kinase binding,activation of JUN kinase activity,lung alveolus development,spermatogenesis,regulation of gene expression,post-embryonic development,kinesin binding,integral to membrane,forebrain development,dendrite,vesicle-mediated transport,protein localization,lung morphogenesis,MAP-kinase scaffold activity,soluble fraction,positive regulation of cell migration,in utero embryonic development,axolemma	Acyrthosiphon pisum	7.91412e-34	PREDICTED similar to sunday driver CG8110-PA partial	
AAA.454ESTABI.5645	-175.701	0.032	none	none
AAA.454ESTABI.5653	-4.211	5.716E-5	none	none
AAA.454ESTABI.5675	-6.923	6.632E-3	none	none
AAA.454ESTABI.5680	-3.223	0.015	none	none
AAA.454ESTABI.5694	-11.15	0.045	none	none
AAA.454ESTABI.5728	-6.919	1.971E-3	none	none
AAA.454ESTABI.5759	-4.409	1.186E-5	none	none
AAA.454ESTABI.5761	-5.325	4.893E-29	oxidation reduction,membrane		2.61025e-19	NADH dehydrogenase subunit 5	
AAA.454ESTABI.5788	-16.82	0.024	nucleolus,DNA binding,multicellular organismal development	Acyrthosiphon pisum	1.76413e-35	PREDICTED similar to zinc finger protein 452	
AAA.454ESTABI.5794	-2.7	0.02	none	none
AAA.454ESTABI.5795	-4.699	1.95E-8	none	none
AAA.454ESTABI.5799	-3.025	7.056E-7	none	none
AAA.454ESTABI.5817	-6.696	1.526E-6	none	none
AAA.454ESTABI.5825	-2.09	0.018	histone methyltransferase complex,histone H3-K4 methylation,trans-Golgi network,protein homodimerization activity,endosome transport,transcription	Branchiostoma floridae	1.09508e-18	hypothetical protein BRAFLDRAFT_202721	
AAA.454ESTABI.5829	-5.268	0.019	none	none
AAA.454ESTABI.5869	-4.215	3.647E-7	none	none
AAA.454ESTABI.5872	-2.644	1.748E-9	heat shock protein binding,transport,membrane,mitochondrion	Schistosoma mansoni	1.19794e-23	hypothetical protein	
AAA.454ESTABI.5894	-3.546	0.083	none	none
AAA.454ESTABI.5906	-6.261	2.819E-3	none	none
AAA.454ESTABI.5942	-4.754	8.717E-135	none	none
AAA.454ESTABI.5948	-3.233	3.953E-5	integral to membrane	Tribolium castaneum	9.89105e-19	PREDICTED similar to CG1662 CG1662-PA	
AAA.454ESTABI.5956	-7.087	2.975E-3	none	none
AAA.454ESTABI.5974	-2.875	0.09	protein binding,intracellular part,zinc ion binding	Homo sapiens	2.87568e-23	tripartite motif protein 9 isoform 2	
AAA.454ESTABI.5989	-2.537	0.054	muscle organ development,mediator complex,dendrite morphogenesis,RNA polymerase II transcription mediator activity	Schistosoma mansoni	3.50051e-14	hypothetical protein	
AAA.454ESTABI.6003	-4.888	1.086E-4	none	none
AAA.454ESTABI.6009	-4.178	0.078	none	none
AAA.454ESTABI.6019	-4.531	0.042	none	Hydra magnipapillata	8.17493e-13	PREDICTED similar to conserved hypothetical protein	
AAA.454ESTABI.6029	-7.282	3.651E-85	epidermis development,protein binding,signal transduction,vacuole,response to cadmium ion,plasma membrane	Homo sapiens	3.67207e-06	calmodulin-like 5	
AAA.454ESTABI.6032	-3.696	4.803E-3	none	none
AAA.454ESTABI.6045	-2.963	1.671E-11	none	none
AAA.454ESTABI.6046	-3.665	7.714E-3	none	none
AAA.454ESTABI.6053	-2.705	1.121E-3	growth,nematode larval development,transmembrane transport	Schistosoma mansoni	1.33524e-11	monocarboxylate transporter	
AAA.454ESTABI.6070	-20.752	6.061E-8	none	none
AAA.454ESTABI.6077	-3.674	1.67E-6	protein binding,multicellular organismal development,reproduction,growth	Schistosoma mansoni	3.70709e-16	hypothetical protein	
AAA.454ESTABI.6085	-2.108	2.841E-64	cytosolic ribosome,translation,structural constituent of ribosome,intracellular	Anopheles gambiae	1.87226e-10	AGAP003025-PA	
AAA.454ESTABI.6100	-3.844	6.887E-8	none	none
AAA.454ESTABI.6101	-2.143	0.016	none	none
AAA.454ESTABI.6109	-154.349	0.026	none	none
AAA.454ESTABI.6111	-3.231	0.047	none	none
AAA.454ESTABI.6133	-10.699	7.813E-64	none	none
AAA.454ESTABI.6135	-2.584	1.3E-3	cellular process,mitochondrion,structural constituent of ribosome,translation,ribosome	Schistosoma mansoni	1.76862e-31	50S ribosomal protein L20	
AAA.454ESTABI.6138	-4.353	1.896E-7	none	none
AAA.454ESTABI.6148	-2.074	6.119E-4	none	none
AAA.454ESTABI.6149	-2.336	0.048	none	none
AAA.454ESTABI.6169	-6.451	3.985E-5	none	none
AAA.454ESTABI.6170	-3.997	6.718E-10	none	Schistosoma mansoni	9.52244e-41	hypothetical protein	
AAA.454ESTABI.6183	-4.893	0.047	none	none
AAA.454ESTABI.6206	-2.53	9.785E-14	none	none
AAA.454ESTABI.6219	-140.522	0.03	none	none
AAA.454ESTABI.6223	-19.291	2.359E-8	none	none
AAA.454ESTABI.6227	-2.978	3.895E-3	none	none
AAA.454ESTABI.6228	-10.399	1.302E-3	none	none
AAA.454ESTABI.6244	-2.772	2.172E-33	mitochondrial inner membrane,generation of precursor metabolites and energy,ubiquinol-cytochrome-c reductase activity	Strongylocentrotus purpuratus	3.19057e-10	PREDICTED hypothetical protein	
AAA.454ESTABI.6250	-18.658	4.581E-3	nucleosome,DNA binding,nucleosome assembly,meiosis,nucleus,DNA recombination,DNA repair	Schistosoma mansoni	3.15737e-34	histone H2A	
AAA.454ESTABI.6251	-22.185	4.523E-3	none	none
AAA.454ESTABI.6252	-3.121	4.78E-3	none	none
AAA.454ESTABI.6254	-13.147	4.689E-15	none	none
AAA.454ESTABI.6256	-3.74	2.398E-25	none	none
AAA.454ESTABI.6265	-13.687	0.06	none	none
AAA.454ESTABI.6267	-2.908	0.052	none	none
AAA.454ESTABI.6281	-105.099	3.871E-10	DNA replication,dUTP diphosphatase activity,protein binding,magnesium ion binding,nucleus,cytosol,dUTP metabolic process,mitochondrion,hydrolase activity	Ciona intestinalis	4.98472e-55	PREDICTED similar to dUTPase	
AAA.454ESTABI.6295	-4.22	1.351E-9	none	none
AAA.454ESTABI.6305	-28.323	9.011E-125	none	none
AAA.454ESTABI.6307	-5.027	0E0	none	none
AAA.454ESTABI.6312	-3.703	3.068E-4	none	Nasonia vitripennis	2.54891e-13	PREDICTED hypothetical protein	
AAA.454ESTABI.6320	-6.425	7.365E-7	none	none
AAA.454ESTABI.6331	-17.698	1.595E-7	none	none
AAA.454ESTABI.6332	-3.337	1.907E-18	none	Schistosoma mansoni	2.30179e-06	hypothetical protein	
AAA.454ESTABI.6338	-3.305	3.662E-10	none	none
AAA.454ESTABI.6350	-3.802	7.269E-8	phosphoinositide binding,protein binding,cell communication	none
AAA.454ESTABI.6358	-12.069	1.34E-6	none	none
AAA.454ESTABI.6367	-4.64	9.834E-3	none	none
AAA.454ESTABI.6368	-5.587	2.268E-10	organelle organization,chromosome, centromeric region,nuclear part,apoptosis,condensed chromosome,regulation of cellular process,binding,cytoplasmic part,guanyl-nucleotide exchange factor activity	Saccharomyces cerevisiae	1.13702e-07	Inner plaque spindle pole body (SPB) component ortholog of human kendrin	
AAA.454ESTABI.6370	-5.029	2.958E-44	none	Strongylocentrotus purpuratus	3.85915e-08	PREDICTED similar to vesicle-associated protein (VAP-1)	
AAA.454ESTABI.6371	-12.088	7.8E-15	none	none
AAA.454ESTABI.6375	-10.307	1.47E-24	none	none
AAA.454ESTABI.6379	-5.536	9.931E-4	none	none
AAA.454ESTABI.6381	-21.869	1.21E-43	none	none
AAA.454ESTABI.6390	-8.947	6.288E-5	none	none
AAA.454ESTABI.6398	-6.337	2.263E-209	none	none
AAA.454ESTABI.6429	-4.092	0.033	none	none
AAA.454ESTABI.6430	-415.362	1.34E-5	none	none
AAA.454ESTABI.6444	-7.896	4.197E-5	none	none
AAA.454ESTABI.6465	-44.79	0E0	none	none
AAA.454ESTABI.6467	-14.59	3.209E-3	none	none
AAA.454ESTABI.6475	-5.326	0.016	none	none
AAA.454ESTABI.6476	-3.167	0.019	none	none
AAA.454ESTABI.6478	-4.387	0.092	none	none
AAA.454ESTABI.6483	-6.956	6.621E-185	none	none
AAA.454ESTABI.6484	-9.616	5.532E-4	none	none
AAA.454ESTABI.6485	-7.693	2.781E-124	multicellular organism growth,heparin binding,polysomal ribosome,cell proliferation,structural constituent of ribosome,cell-substrate adhesion,RNA binding,protein binding,cytosolic large ribosomal subunit,peripheral to membrane of membrane fraction,embryo implantation,translational elongation,intracellular	Schistosoma mansoni	1.06433e-21	60S ribosomal protein L29	
AAA.454ESTABI.6487	-5.953	6.441E-3	none	none
AAA.454ESTABI.6488	-2.474	1.519E-3	none	none
AAA.454ESTABI.6489	-5.692	0.066	none	none
AAA.454ESTABI.6496	-44.43	0E0	none	none
AAA.454ESTABI.6499	-3.457	8.29E-3	none	none
AAA.454ESTABI.6500	-5.171	8.706E-3	none	none
AAA.454ESTABI.6503	-2.429	0.02	none	none
AAA.454ESTABI.6505	-4.748	1.567E-13	none	none
AAA.454ESTABI.6544	-65.61	1.506E-29	none	none
AAA.454ESTABI.6547	-3.107	0.036	none	none
AAA.454ESTABI.6579	-5.275	3.779E-6	cytoskeleton organization,transport,cell morphogenesis,locomotion,cytoskeletal protein binding,regulation of growth,regulation of synapse organization,positive regulation of multicellular organismal process,body morphogenesis,intracellular non-membrane-bounded organelle,nervous system development,oocyte differentiation,germarium-derived egg chamber formation,cell cortex,germ-line cyst formation,regulation of developmental process	Caenorhabditis elegans	1.17223e-47	SPeCtrin family member (spc-1)	
AAA.454ESTABI.6601	-2.743	0.063	maintenance of protein location in nucleus,promoter binding,hemopoiesis,transcription factor binding,transcription factor TFIID complex	Schistosoma mansoni	5.53479e-14	hypothetical protein	
AAA.454ESTABI.6604	-126.907	2.636E-3	none	none
AAA.454ESTABI.6610	-7.304	8.345E-5	none	none
AAA.454ESTABI.6622	-2.663	0.022	none	none
AAA.454ESTABI.6638	-5.008	3.815E-73	lipid storage,cytosol,copper ion import,copper chaperone activity,metal ion binding	Schistosoma mansoni	1.30017e-11	copper transporter	
AAA.454ESTABI.6673	-65.442	0.027	none	none
AAA.454ESTABI.6678	-6.648	5.409E-178	none	none
AAA.454ESTABI.6681	-2.511	3.596E-98	protein transporter activity,protein targeting,membrane	Mus musculus	1.33066e-16	PREDICTED similar to SEC61 gamma	
AAA.454ESTABI.6687	-5.676	0.039	none	none
AAA.454ESTABI.6690	-3.023	1.765E-11	mitochondrion,cytochrome-c oxidase activity	Nasonia vitripennis	7.97132e-13	PREDICTED similar to EGBACR37P7.3	
AAA.454ESTABI.6691	-30.023	3.478E-262	none	none
AAA.454ESTABI.6697	-4.563	3.034E-10	none	Hydra magnipapillata	7.86645e-17	PREDICTED similar to predicted protein	
AAA.454ESTABI.6704	-6.347	2.214E-20	microtubule-based movement,cilium,GTP binding,protein binding,protein polymerization,microtubule basal body,structural molecule activity,GTPase activity,microtubule	Strongylocentrotus purpuratus	1.44866e-75	PREDICTED similar to putative alpha-tubulin partial	
AAA.454ESTABI.6722	-4.922	5.708E-6	mitochondrion	Ciona intestinalis	2.33343e-13	PREDICTED similar to CG4186 CG4186-PA	
AAA.454ESTABI.6724	-6.985	5.053E-7	none	none
AAA.454ESTABI.6737	-4.56	0.04	none	none
AAA.454ESTABI.6739	-3.49	5.796E-13	none	none
AAA.454ESTABI.6743	-6.684	5.09E-6	DNA binding,regulation of transcription, DNA-dependent	Ciona intestinalis	1.32954e-27	PREDICTED similar to Y26D4A.9 partial	
AAA.454ESTABI.6748	-2.942	0.01	none	none
AAA.454ESTABI.6770	-2.434	7.733E-3	none	none
AAA.454ESTABI.6774	-3.12	0.055	none	none
AAA.454ESTABI.6788	-2.903	6.456E-13	signal transducer activity,heterotrimeric G-protein complex	none
AAA.454ESTABI.6796	-2.55	1.178E-4	none	none
AAA.454ESTABI.6800	-2.498	9.282E-29	response to cadmium ion	none
AAA.454ESTABI.6806	-4.514	0.105	none	Strongylocentrotus purpuratus	6.50662e-16	PREDICTED hypothetical protein	
AAA.454ESTABI.6809	-47.212	0.052	none	none
AAA.454ESTABI.6815	-5.575	0.014	binding,intracellular part,DNA binding	Mus musculus	3.51922e-16	tigger transposable element derived 4	
AAA.454ESTABI.6817	-9.602	4.567E-7	none	none
AAA.454ESTABI.6818	-3.023	2.082E-3	none	none
AAA.454ESTABI.6840	-2.865	8.938E-3	organ formation,central nervous system development,cell fate commitment,cytoplasm,protein heterodimerization activity,negative regulation of dendrite morphogenesis,positive regulation of cell proliferation,DNA binding,lymph node development,enteric nervous system development,positive regulation of transcription from RNA polymerase II promoter,mesoderm formation,nucleus,spleen development,transcription factor activity,regulation of transcription, DNA-dependent	Tribolium castaneum	4.72906e-34	PREDICTED similar to t-cell leukemia homeobox protein	
AAA.454ESTABI.6853	-16.568	0.017	none	none
AAA.454ESTABI.6873	-6.685	0.044	none	none
AAA.454ESTABI.6876	-9.21	0.076	none	none
AAA.454ESTABI.6883	-4.035	6.389E-30	cellular process,nucleus,cytosol	Homo sapiens	1.50823e-19	Sjogren syndrome/scleroderma autoantigen 1	
AAA.454ESTABI.6888	-2.009	0.017	microsome,intracellular,transport,membrane part,UDP-galactose transmembrane transporter activity,transmembrane transport,membrane	Schistosoma mansoni	7.95805e-43	UDP-galactose transporter	
AAA.454ESTABI.6890	-4.62	3.202E-3	none	Tribolium castaneum	1.43921e-06	PREDICTED similar to predicted protein partial	
AAA.454ESTABI.6935	-41.426	1.508E-13	none	none
AAA.454ESTABI.6951	-4.431	9.716E-3	none	none
AAA.454ESTABI.6962	-2.862	0.043	none	none
AAA.454ESTABI.6977	-5.442	0.017	none	none
AAA.454ESTABI.6981	-8.756	0.044	oxidized purine DNA binding,negative regulation of DNA recombination,determination of adult lifespan,MutLalpha complex binding,four-way junction DNA binding,meiotic mismatch repair,ADP binding,DNA damage response, signal transduction resulting in induction of apoptosis,response to UV,single guanine insertion binding,single thymine insertion binding,somatic hypermutation of immunoglobulin genes,magnesium ion binding,positive regulation of helicase activity,nuclear chromatin,ATPase activity,protein homodimerization activity,chromatin binding,guanine/thymine mispair binding,ATP binding,MutSalpha complex,maintenance of DNA repeat elements,isotype switching,mismatch repair	Strongylocentrotus purpuratus	1.25188e-66	PREDICTED hypothetical protein	
AAA.454ESTABI.6988	-2.17	0.019	none	Schistosoma mansoni	1.84158e-73	26S proteasome regulatory subunit rpn2	
AAA.454ESTABI.7018	-25.37	1.403E-5	none	none
AAA.454ESTABI.7023	-3.121	0.011	none	Schistosoma mansoni	8.29879e-13	hypothetical protein	
AAA.454ESTABI.7067	-6.326	6.398E-6	system process,sarcolemma,protein binding,response to stress,centrosome,cellular process,membrane part	Branchiostoma floridae	1.56399e-24	hypothetical protein BRAFLDRAFT_124267	
AAA.454ESTABI.7068	-22.518	0.03	none	none
AAA.454ESTABI.7074	-2.078	0.013	catalytic activity	Schistosoma mansoni	2.01348e-23	serine/threonine-protein kinase rio2 (rio kinase 2)	
AAA.454ESTABI.7090	-6.14	0.019	none	none
AAA.454ESTABI.7105	-13.497	0.039	none	none
AAA.454ESTABI.7111	-3.027	1.884E-6	none	none
AAA.454ESTABI.7117	-2.854	0.03	none	none
AAA.454ESTABI.7149	-2.69	4.851E-6	cellular macromolecule metabolic process,protein binding,helicase activity,nucleobase, nucleoside, nucleotide and nucleic acid metabolic process,gene expression,RNA binding,hydrolase activity, acting on acid anhydrides, in phosphorus-containing anhydrides	Schistosoma mansoni	3.23248e-17	DEAD box ATP-dependent RNA helicase	
AAA.454ESTABI.7157	-2.181	0.016	2 iron, 2 sulfur cluster binding,electron carrier activity,iron ion binding	Schistosoma mansoni	1.5161e-37	adrenodoxin	
AAA.454ESTABI.7176	-4.207	8.702E-5	endopeptidase inhibitor activity	Schistosoma mansoni	1.49865e-23	macroglobulin/complement	
AAA.454ESTABI.7181	-2.25	7.672E-4	none	none
AAA.454ESTABI.7193	-2.259	0.025	DNA binding,regulation of transcription	Schistosoma mansoni	1.36137e-14	DNAj-like protein	
AAA.454ESTABI.7200	-3.08	3.111E-4	none	none
AAA.454ESTABI.7230	-9.401	4.816E-5	RNA binding,ATP binding	Ciona intestinalis	4.28084e-10	PREDICTED similar to Y26D4A.9 partial	
AAA.454ESTABI.7231	-2.429	1.55E-3	cellular process,binding,multicellular organismal development	Schistosoma mansoni	9.43592e-37	rna-binding protein nob1	
AAA.454ESTABI.7281	-2.816	0.028	nucleolar part,Cajal body,protein binding,ribonucleoprotein complex,RNA binding,rRNA processing	Brugia malayi	4.82586e-45	Fibrillarin	
AAA.454ESTABI.7295	-2.563	0.022	binding,intracellular,zinc ion binding	Acyrthosiphon pisum	2.37769e-46	PREDICTED similar to Trim9 CG31721-PA partial	
AAA.454ESTABI.7299	-4.03	0.015	none	none
AAA.454ESTABI.7323	-2.889	2.121E-5	cellular process,binding,hydrolase activity	Schistosoma mansoni	3.30056e-15	chromodomain helicase DNA binding protein	
AAA.454ESTABI.7331	-75.13	5.119E-3	none	none
AAA.454ESTABI.7336	-16.549	2.456E-3	none	none
AAA.454ESTABI.7370	-4.297	1.669E-4	DNA binding	none
AAA.454ESTABI.7377	-26.423	7.964E-8	none	none
AAA.454ESTABI.7395	-4.494	0.069	none	none
AAA.454ESTABI.7397	-70.046	6.219E-3	binding,multicellular organismal development,cell division,nucleic acid binding	Schistosoma mansoni	1.65355e-58	hypothetical protein	
AAA.454ESTABI.7402	-2.665	0.017	transmembrane transport,lysine transport,production of nitric oxide during acute inflammatory response,regulation of macrophage activation,L-ornithine transmembrane transporter activity,L-lysine transmembrane transporter activity,ornithine transport,cellular amino acid metabolic process,membrane fraction,arginine transport,regulation of inflammatory response,high affinity arginine transmembrane transporter activity,nitric oxide biosynthetic process,integral to plasma membrane,L-amino acid transport,transport,membrane	Branchiostoma floridae	7.59845e-35	hypothetical protein BRAFLDRAFT_80771	
AAA.454ESTABI.7407	-4.835	0.08	ESC/E(Z) complex,muscle organ development,protein binding,dendrite morphogenesis,histone methylation	none
AAA.454ESTABI.7413	-37.417	0.049	none	none
AAA.454ESTABI.7414	-8.3	2.819E-3	none	none
AAA.454ESTABI.7455	-3.589	0.051	none	none
AAA.454ESTABI.7465	-6.662	4.047E-3	none	none
AAA.454ESTABI.7474	-4.038	4.381E-3	nucleosome,DNA binding,nucleosome assembly,nucleus	Schistosoma mansoni	2.39339e-70	histone H3	
AAA.454ESTABI.7479	-8.174	9.213E-9	none	none
AAA.454ESTABI.7481	-7.898	2.731E-8	none	none
AAA.454ESTABI.7482	-2.484	2.683E-5	7S RNA binding,signal recognition particle	Apis mellifera	8.43332e-39	PREDICTED similar to Signal recognition particle protein 19 CG4457-PA	
AAA.454ESTABI.7494	-4.053	1.733E-21	none	none
AAA.454ESTABI.7498	-6.08	0.04	none	none
AAA.454ESTABI.7517	-4.609	8.325E-10	none	none
AAA.454ESTABI.7528	-7.812	9.525E-3	none	none
AAA.454ESTABI.7535	-33.89	0.053	none	none
AAA.454ESTABI.7580	-2.599	4.122E-6	DNA-directed RNA polymerase activity,RNA splicing,DNA-directed RNA polymerase II, core complex,RNA elongation from RNA polymerase II promoter,protein kinase activity,transcription initiation from RNA polymerase II promoter	Nasonia vitripennis	6.27227e-34	PREDICTED similar to histone acetyltransferase putative	
AAA.454ESTABI.7599	-10.016	0.069	none	none
AAA.454ESTABI.7600	-3.137	7.471E-3	none	none
AAA.454ESTABI.7633	-6.323	2.189E-3	none	Ciona intestinalis	3.30631e-15	PREDICTED similar to HASI	
AAA.454ESTABI.7672	-4.395	4.383E-3	cellular process,localization,protein complex,microtubule cytoskeleton,retina morphogenesis in camera-type eye,nervous system development,cytoplasm,cytoskeletal part	Homo sapiens	5.72554e-59	dynactin 1 isoform 3	
AAA.454ESTABI.7676	-2.66	8.939E-4	translation elongation factor activity,zinc ion binding,positive regulation of transcription from RNA polymerase II promoter,negative regulation of transcription from RNA polymerase II promoter,positive transcription elongation factor activity,negative transcription elongation factor activity,transcription factor activity,RNA elongation from RNA polymerase II promoter,protein heterodimerization activity,nucleoplasm,chromatin remodeling	Ciona intestinalis	1.82888e-37	SPT4 protein	
AAA.454ESTABI.7678	-5.594	9.432E-3	none	none
AAA.454ESTABI.7686	-17.261	2.899E-12	nucleosome,DNA binding,nucleosome assembly,nucleus,sequence-specific DNA binding	Schistosoma mansoni	1.44105e-40	histone H2B	
AAA.454ESTABI.7689	-2.814	6.362E-22	mitochondrion	Mus musculus	1.0894e-22	coiled-coil domain containing 58	
AAA.454ESTABI.7696	-3.062	9.485E-3	RNA splicing,U12-type spliceosomal complex,nucleic acid binding	Tribolium castaneum	7.75847e-33	PREDICTED similar to U11/U12 snRNP 35K	
AAA.454ESTABI.7710	-7.823	1.027E-3	none	none
AAA.454ESTABI.7727	-4.436	0.043	none	Strongylocentrotus purpuratus	1.55256e-24	PREDICTED similar to hydrocephalus-inducing protein	
AAA.454ESTABI.7729	-3.113	0.061	none	Drosophila melanogaster	6.3703e-19	CG9723	
AAA.454ESTABI.7733	-4.466	9.143E-4	none	none
AAA.454ESTABI.7735	-2.575	0.056	none	none
AAA.454ESTABI.7737	-3.312	5.058E-4	cellular process	Ciona intestinalis	1.32226e-07	PREDICTED similar to DIS3 mitotic control homolog-like 2	
AAA.454ESTABI.7740	-3.535	9.749E-45	calcium ion binding,membrane	none
AAA.454ESTABI.7742	-2.469	0.016	none	none
AAA.454ESTABI.7749	-13.428	3.675E-5	none	none
AAA.454ESTABI.7757	-2.959	1.161E-9	none	none
AAA.454ESTABI.7759	-2.078	4.462E-4	signal transducer activity,regulation of apoptosis,positive regulation of cellular process,protein binding	Ciona intestinalis	1.09711e-12	PREDICTED similar to tumor necrosis factor receptor-associated factor 3	
AAA.454ESTABI.7766	-4.144	0.027	cell part	Mus musculus	9.60151e-38	copine VIII isoform 1	
AAA.454ESTABI.7781	-3.418	0.017	chromosome organization,DNA binding,mitosis,chromosome,nucleus	Schistosoma mansoni	1.05072e-11	hypothetical protein	
AAA.454ESTABI.7790	-5.518	0.016	none	none
AAA.454ESTABI.7803	-2.991	0.085	none	none
AAA.454ESTABI.7810	-4.855	3.941E-4	binding	Nasonia vitripennis	1.29663e-14	PREDICTED hypothetical protein	
AAA.454ESTABI.7818	-3.954	0.084	none	none
AAA.454ESTABI.7830	-3.647	2.576E-5	none	none
AAA.454ESTABI.7852	-11.791	0.068	none	none
AAA.454ESTABI.7871	-5.179	1.495E-139	white fat cell differentiation,response to chemical stimulus,protein binding,prepulse inhibition,negative regulation of protein kinase activity,brown fat cell differentiation,cell proliferation in forebrain,cytoplasm,negative regulation of cell proliferation,cytokine production,cell soma,cell projection,fatty acid binding,negative regulation of transcription,neurogenesis,positive regulation of inflammatory response,phosphatidylcholine biosynthetic process,soluble fraction,cholesterol homeostasis,binding	Homo sapiens	7.13662e-27	fatty acid binding protein 3	
AAA.454ESTABI.7882	-16.557	8.612E-3	none	none
AAA.454ESTABI.7891	-4.193	0.076	none	none
AAA.454ESTABI.7914	-5.64	1.043E-5	none	Nasonia vitripennis	3.76052e-97	PREDICTED similar to nucleolar KKE/D repeat protein	
AAA.454ESTABI.7935	-2.26	0.036	gamete generation,DNA binding,organ development,transcription,transcription factor activity,regulation of transcription, DNA-dependent	Strongylocentrotus purpuratus	5.10698e-11	PREDICTED similar to retina-derived POU-domain factor-1	
AAA.454ESTABI.7973	-3.119	8.263E-6	none	none
AAA.454ESTABI.7975	-5.95	0.014	none	none
AAA.454ESTABI.7991	-4.838	8.502E-8	protein serine/threonine kinase activity,nucleolus,protein kinase cascade,spliceosome assembly,ATP binding,skeletal muscle tissue development,cell differentiation,protein binding,magnesium ion binding,cytoplasm,protein amino acid phosphorylation,protein kinase activity	Schistosoma mansoni	1.27948e-98	serine/threonine protein kinase	
AAA.454ESTABI.7995	-2.96	0.018	cellular process,hydrolase activity	Ciona intestinalis	9.54759e-22	PREDICTED similar to ubiquitin specific peptidase 8	
AAA.454ESTABI.7999	-3.068	0.079	none	none
AAA.454ESTABI.8068	-2.287	4.347E-4	none	none
AAA.454ESTABI.8095	-15.906	4.468E-4	helicase activity,DNA binding,protein binding,cell part,ATP binding,nucleic acid binding	Schistosoma mansoni	2.27701e-69	hypothetical protein	
AAA.454ESTABI.8103	-3.488	0.043	heat shock protein binding	Nasonia vitripennis	6.17536e-41	PREDICTED similar to CG6693-PA	
AAA.454ESTABI.8124	-3.122	0.053	none	none
AAA.454ESTABI.8135	-2.156	3.142E-3	transport	Branchiostoma floridae	3.13759e-48	hypothetical protein BRAFLDRAFT_275527	
AAA.454ESTABI.8139	-6.541	5.829E-5	binding,catalytic activity,metabolic process	none
AAA.454ESTABI.8154	-2.881	5.195E-23	ATP-dependent RNA helicase activity,nucleic acid binding,U12-type spliceosomal complex,ATP binding,nuclear mRNA splicing, via spliceosome,helicase activity	Tribolium castaneum	0	PREDICTED similar to ATP-dependent RNA helicase	
AAA.454ESTABI.8158	-59.199	2.751E-5	none	none
AAA.454ESTABI.8168	-4.605	3.171E-3	binding,intracellular part	Schistosoma mansoni	7.69639e-36	cyln2 (cytoplasmic linker protein-115) (clip-115)	
AAA.454ESTABI.8174	-2.623	3.496E-5	none	none
AAA.454ESTABI.8186	-2.627	7.496E-3	nucleotide-excision repair, DNA damage removal,response to oxidative stress,damaged DNA binding,single-stranded DNA specific endodeoxyribonuclease activity,nucleotide-excision repair, DNA incision, 3'-to lesion,protein C-terminus binding,mitotic recombination,negative regulation of telomere maintenance,protein domain specific binding,nuclear chromosome, telomeric region,single-stranded DNA binding,nucleotide-excision repair, DNA incision, 5'-to lesion,nucleoplasm,nucleotide-excision repair complex,DNA repair	Homo sapiens	3.38743e-43	excision repair cross-complementing 1 isofrom 2	
AAA.454ESTABI.8213	-7.138	1.604E-7	transcription factor activity,sequence-specific DNA binding	Schistosoma mansoni	5.96369e-23	hypothetical protein	
AAA.454ESTABI.8214	-2.214	0.014	nucleic acid binding,oxidation reduction,FAD binding,zinc ion binding,tRNA dihydrouridine synthase activity,tRNA processing	Homo sapiens	1.60461e-105	dihydrouridine synthase 3-like	
AAA.454ESTABI.8217	-3.464	4.413E-3	none	Ciona intestinalis	5.88926e-17	PREDICTED similar to UPF0610 protein	
AAA.454ESTABI.8222	-2.277	0.032	cellular process	Brugia malayi	1.08411e-41	Brix domain containing protein	
AAA.454ESTABI.8228	-2.171	6.223E-3	sphingolipid biosynthetic process,mannosyltransferase activity,vacuole,endoplasmic reticulum,Golgi apparatus	Schizosaccharomyces pombe	2.14297e-18	hypothetical sur1-like protein	
AAA.454ESTABI.8256	-3.258	5.115E-3	none	none
AAA.454ESTABI.8330	-2.269	4.238E-4	none	Strongylocentrotus purpuratus	6.98165e-09	PREDICTED hypothetical protein	
AAA.454ESTABI.8335	-15.108	0.022	none	Branchiostoma floridae	8.00706e-09	hypothetical protein BRAFLDRAFT_90095	
AAA.454ESTABI.8347	-6.602	6.888E-3	nucleic acid binding,intracellular	Apis mellifera	2.6065e-10	PREDICTED similar to scaf6 CG33522-PA isoform A	
AAA.454ESTABI.8366	-10.855	6.708E-5	DNA replication initiation,DNA replication origin binding,nucleoplasm,protein binding,nucleotide binding,ATP binding	Homo sapiens	8.99264e-52	origin recognition complex subunit 4	
AAA.454ESTABI.8394	-3.431	4.061E-11	intracellular,structural constituent of ribosome	Strongylocentrotus purpuratus	4.06017e-32	PREDICTED similar to MGC53444 protein	
AAA.454ESTABI.8408	-2.831	1.304E-7	negative regulation of ubiquitin-protein ligase activity during mitotic cell cycle,identical protein binding,threonine-type endopeptidase activity,anaphase-promoting complex-dependent proteasomal ubiquitin-dependent protein catabolic process,positive regulation of ubiquitin-protein ligase activity during mitotic cell cycle,proteasome core complex, alpha-subunit complex,interspecies interaction between organisms,cytoplasm,nucleus,proteasome core complex,endopeptidase activity	Schistosoma mansoni	1.32479e-88	proteasome subunit alpha 7 (T01 family)	
AAA.454ESTABI.8441	-26.859	7.307E-14	nucleosome,DNA binding,nucleosome assembly,nucleus	Acyrthosiphon pisum	1.57007e-39	PREDICTED similar to Histone H4 replacement CG3379-PC	
AAA.454ESTABI.8442	-35.371	6.785E-6	actin filament-based movement,neuron projection,cardiac muscle cell development,myofibril assembly,regulation of biological process,cell migration,adenyl ribonucleotide binding,axonogenesis,ventricular system development,plasma membrane,ATPase activity, coupled,regulation of biological quality,myosin complex,motor activity,hindbrain development,blood circulation,cytoplasmic part,actin binding	none
AAA.454ESTABI.8444	-2.724	1.133E-3	none	none
AAA.454ESTABI.8469	-3.11	0.02	cellular process	Mus musculus	4.21697e-22	splA/ryanodine receptor domain and SOCS box containing 1	
AAA.454ESTABI.8488	-123.938	7.838E-47	nucleosome,DNA binding,nucleosome assembly,nucleus	Tribolium castaneum	2.49941e-42	PREDICTED similar to His2ACG31618 CG31618-PA partial	
AAA.454ESTABI.8493	-16.932	5.158E-6	none	none
AAA.454ESTABI.8504	-11.302	0.047	none	none
AAA.454ESTABI.8516	-2.898	0.105	none	none
AAA.454ESTABI.8525	-3.283	6.406E-22	RNA binding,ATP binding,nucleic acid binding,ATP-dependent helicase activity	Schistosoma mansoni	3.32779e-10	DEAD box ATP-dependent RNA helicase	
AAA.454ESTABI.8526	-3.775	2.247E-3	none	none
AAA.454ESTABI.8534	-39.721	0.012	none	none
AAA.454ESTABI.8536	-5.495	1.099E-5	none	none
AAA.454ESTABI.8562	-3.177	2.282E-26	ribosome biogenesis,nucleus,cell proliferation	Schistosoma mansoni	8.66407e-58	pescadillo-related	
AAA.454ESTABI.8584	-2.498	0.063	none	none
AAA.454ESTABI.8608	-3.961	0.017	RNA binding,negative transcription elongation factor activity	Brugia malayi	6.95677e-18	hypothetical protein	
AAA.454ESTABI.8611	-3.917	4.367E-6	none	none
AAA.454ESTABI.8625	-2.977	1E-7	cell part,secondary metabolic process,oxidoreductase activity, acting on paired donors, with incorporation or reduction of molecular oxygen,monooxygenase activity,xenobiotic metabolic process,primary metabolic process,cellular aromatic compound metabolic process,heterocycle metabolic process,binding,electron carrier activity	Branchiostoma floridae	2.95595e-46	hypothetical protein BRAFLDRAFT_121141	
AAA.454ESTABI.8650	-3.586	4.13E-5	cell surface,positive regulation of interleukin-6 production,chaperone binding,lipopolysaccharide receptor complex,protein refolding,positive regulation of interleukin-12 production,positive regulation of interferon-gamma production,unfolded protein binding,positive regulation of macrophage activation,positive regulation of interleukin-10 production,positive regulation of apoptosis,cytosol,lipopolysaccharide binding,positive regulation of interferon-alpha production,mitochondrial matrix,extracellular space,p53 binding,B cell proliferation,response to unfolded protein,activation of caspase activity,fin regeneration,MyD88-dependent toll-like receptor signaling pathway,cyclin-dependent protein kinase activating kinase holoenzyme complex,positive regulation of T cell mediated immune response to tumor cell,nucleotide binding,negative regulation of apoptosis,early endosome,DNA binding,cell surface binding,B cell cytokine production,protein stabilization,positive regulation of T cell activation,coated vesicle,coated pit,isotype switching to IgG isotypes,protein binding,cellular protein metabolic process	Schistosoma mansoni	3.48663e-48	heat shock protein 60	
AAA.454ESTABI.8652	-3.357	1.212E-136	autophagic cell death,protein binding,cytosol,response to virus,translational elongation,translation elongation factor activity,eukaryotic translation elongation factor 1 complex	Branchiostoma floridae	5.95849e-89	hypothetical protein BRAFLDRAFT_115434	
AAA.454ESTABI.8673	-8.69	3.849E-3	mammary gland development,cellular response to stimulus,protein binding,interphase of mitotic cell cycle,cell proliferation,intracellular part,reproductive process in a multicellular organism,regulation of cell cycle,regulation of phosphorylation,positive regulation of cellular process,regulation of catalytic activity,cell differentiation,response to hormone stimulus	Schistosoma mansoni	9.07111e-12	cyclin d	
AAA.454ESTABI.8682	-3.671	1.113E-3	determination of genital disc primordium,pole cell migration,protein binding,positive regulation of pigmentation during development,regulation of transcription, DNA-dependent,genital disc sexually dimorphic development,male gonad development,midgut development,gonadal mesoderm development,specific RNA polymerase II transcription factor activity,negative regulation of salivary gland boundary specification,sequence-specific DNA binding,imaginal disc-derived female genitalia development,external genitalia morphogenesis,determination of anterior/posterior axis, embryo,transcription factor activity,specification of segmental identity, abdomen,male genitalia development,sex-specific pigmentation,negative regulation of cardioblast cell fate specification,genital disc anterior/posterior pattern formation,nucleus,spiracle morphogenesis, open tracheal system,negative regulation of striated muscle tissue development	Schistosoma mansoni	7.15907e-19	antennapedia-like homeobox protein	
AAA.454ESTABI.8683	-3.707	1.396E-3	regulation of Notch signaling pathway,negative regulation of cardioblast cell fate specification,endocytosis	Apis mellifera	4.65219e-49	PREDICTED similar to liquid facets CG8532-PA isoform A	
AAA.454ESTABI.8733	-2.702	0.013	cytoplasm	Hydra magnipapillata	6.43221e-26	PREDICTED similar to GRIP and coiled-coil domain-containing protein 2	
AAA.454ESTABI.8740	-2.326	4.074E-4	localization,cell morphogenesis involved in neuron differentiation,embryonic morphogenesis,actin cytoskeleton organization,neuron projection morphogenesis,embryonic development via the syncytial blastoderm,protein binding,regulation of cellular component organization,regulation of cellular process,cell part	Hydra magnipapillata	1.96648e-18	PREDICTED similar to predicted protein	
AAA.454ESTABI.8746	-12.834	1.614E-5	anatomical structure morphogenesis,response to glucose stimulus,negative regulation of transcription from RNA polymerase II promoter,positive regulation of transcription,T cell differentiation,protein binding,response to insulin stimulus,camera-type eye development,transcription activator activity,brain development,sequence-specific DNA binding,transcription factor activity,response to protein stimulus,neurological system process,nucleus,zinc ion binding	Ciona intestinalis	7.52741e-28	zinc finger protein Ci-ZF(C2H2)-42	
AAA.454ESTABI.8770	-2.749	4.844E-4	sequence-specific DNA binding,protein dimerization activity,transcription factor activity,nucleus,regulation of transcription, DNA-dependent	Anopheles gambiae	1.86333e-17	AGAP011038-PA	
AAA.454ESTABI.8777	-10.708	5.725E-5	nuclear lumen,embryonic development ending in birth or egg hatching,negative regulation of vulval development,positive regulation of growth rate,positive regulation of multicellular organism growth,regulation of transcription, DNA-dependent,gonad morphogenesis,regulation of oviposition,morphogenesis of an epithelium,identical protein binding,intracellular non-membrane-bounded organelle,hermaphrodite genitalia development,chromatin organization	Schistosoma mansoni	7.56696e-15	SWI/SNF complex-related	
AAA.454ESTABI.8788	-3.507	5.029E-3	none	none
AAA.454ESTABI.8795	-6.566	3.225E-3	helicase activity,embryonic development ending in birth or egg hatching,nucleotide binding	Caenorhabditis elegans	2.41047e-13	hypothetical protein F36H12.3	
AAA.454ESTABI.8796	-3.736	0.025	non-membrane spanning protein tyrosine kinase activity,manganese ion binding,protein binding,peptidyl-tyrosine phosphorylation,ATP binding,magnesium ion binding,signal transduction,protein kinase activity,protein amino acid phosphorylation	Schistosoma mansoni	3.4134e-78	tyrosine kinase	
AAA.454ESTABI.8815	-3.121	0.043	cardiac cell differentiation,response to freezing,histone deacetylase binding,chondrocyte differentiation,osteoblast differentiation,outflow tract morphogenesis,nuclear speck,protein kinase binding,homoiothermy,positive regulation of gene-specific transcription from RNA polymerase II promoter,ice binding,myofibril assembly,transcription activator activity,RNA polymerase II transcription factor activity,negative regulation of gene-specific transcription from RNA polymerase II promoter,positive regulation of survival gene product expression,cardiac ventricle formation,skeletal muscle tissue development,sequence-specific DNA binding,transcription factor activity,nervous system development,muscle cell fate determination,positive regulation of protein homodimerization activity,blood vessel remodeling,smooth muscle cell differentiation,endochondral ossification,regulation of transcription, DNA-dependent	Branchiostoma floridae	4.88751e-40	hypothetical protein BRAFLDRAFT_59582	
AAA.454ESTABI.8857	-2.096	0.017	chromatin,RCAF complex,histone binding,regulation of nuclear mRNA splicing, via spliceosome,loss of chromatin silencing,dendrite morphogenesis,muscle organ development,regulation of cell cycle,chromatin binding,nucleosome assembly,DNA repair,chromatin assembly or disassembly	Schistosoma mansoni	2.09971e-57	anti-silencing protein	
AAA.454ESTABI.8858	-2.737	0.013	protein binding,RNA cap binding,translation,RNA binding,translational initiation	Mus musculus	2.46405e-48	eukaryotic translation initiation factor 4E member 2 isoform 3	
AAA.454ESTABI.8861	-2.757	1.819E-4	none	Strongylocentrotus purpuratus	1.0496e-17	PREDICTED similar to ATP synthase H+ transporting mitochondrial F0 complex subunit s	
AAA.454ESTABI.8866	-4.058	0.017	none	none
AAA.454ESTABI.8877	-6.986	0E0	centrosome cycle,regulation of circadian sleep/wake cycle, sleep,protein folding,regulation of cell shape,mitotic spindle organization,SUMO binding,pole plasm mRNA localization,actin filament organization,torso signaling pathway,centrosome,unfolded protein binding,response to heat,ATPase activity, coupled,lipid particle,R7 cell fate commitment,ATP binding	Drosophila melanogaster	4.47793e-96	heat shock protein 83	
AAA.454ESTABI.8895	-3.192	3.08E-22	histone methylation,cytoplasm,protein-arginine omega-N asymmetric methyltransferase activity,peptidyl-arginine methylation, to asymmetrical-dimethyl arginine,in utero embryonic development,histone-arginine N-methyltransferase activity,cell surface receptor linked signal transduction,protein binding,[cytochrome c]-arginine N-methyltransferase activity,protein-arginine omega-N monomethyltransferase activity,nucleus,protein methyltransferase activity,methyltransferase activity,tRNA (uracil) methyltransferase activity	Schistosoma mansoni	3.31058e-147	protein arginine N-methyltransferase 1	
AAA.454ESTABI.8896	-2.334	0.022	none	none
AAA.454ESTABI.8945	-2.096	4.986E-3	regulation of primary metabolic process,RNA metabolic process,cellular macromolecule biosynthetic process,regulation of gene expression,mitochondrial nucleoid,rRNA (adenine) methyltransferase activity,regulation of macromolecule biosynthetic process,regulation of cellular biosynthetic process,rRNA (adenine-N6,N6-)-dimethyltransferase activity,rRNA modification	Schistosoma mansoni	1.58717e-69	dimethyladenosine transferase	
AAA.454ESTABI.8956	-2.449	5.634E-7	none	Ciona intestinalis	1.00102e-49	PREDICTED similar to Solute carrier family 12 member 9	
AAA.454ESTABI.8965	-2.54	0.034	binding,nucleic acid binding,ATP-dependent helicase activity	Tribolium castaneum	9.35757e-26	PREDICTED similar to ATP-dependent RNA helicase DDX51	
AAA.454ESTABI.8981	-2.823	1.679E-4	none	Hydra magnipapillata	5.21362e-15	PREDICTED hypothetical protein	
AAA.454ESTABI.9019	-2.983	0.072	none	Hydra magnipapillata	2.83204e-16	PREDICTED similar to THUMP domain containing 1	
AAA.454ESTABI.9044	-2.584	0.062	plasma membrane,establishment of ommatidial polarity,multicellular organismal development	Acyrthosiphon pisum	6.19536e-21	PREDICTED similar to Van Gogh CG8075-PA	
AAA.454ESTABI.9060	-3.55	0.04	regulation of cell shape,compound eye morphogenesis,actin filament reorganization during cell cycle,ovarian ring canal stabilization,phagocytosis, engulfment,axonal fasciculation,cortical actin cytoskeleton organization,myoblast fusion,cell projection assembly	Schistosoma mansoni	1.64254e-35	hypothetical protein	
AAA.454ESTABI.9065	-2.514	6.261E-3	mitotic spindle elongation,endopeptidase activity,cell proliferation,proteasome regulatory particle,proteolysis	Schistosoma mansoni	1.56654e-46	26s proteasome regulatory particle subunit	
AAA.454ESTABI.9082	-15.352	1.901E-104	cellular macromolecule metabolic process,reproductive developmental process,gene silencing,reproductive cellular process,cell development,nucleic acid binding,chromosome,primary metabolic process,regulation of cellular process,intracellular organelle part,gamete generation	Tribolium castaneum	1.03363e-22	PREDICTED similar to aubergine protein	
AAA.454ESTABI.9087	-2.205	4.724E-5	binding	Strongylocentrotus purpuratus	4.14134e-09	PREDICTED similar to retinitis pigmentosa GTPase regulator-like protein	
AAA.454ESTABI.9122	-2.784	7.182E-3	nucleolus,cytoplasm	Drosophila melanogaster	2.86373e-35	CG6066	
AAA.454ESTABI.9148	-2.537	1.808E-3	binding,intracellular part,RNA binding	Strongylocentrotus purpuratus	4.73928e-33	PREDICTED similar to high density lipoprotein binding protein	
AAA.454ESTABI.9152	-11.285	1.706E-7	none	none
AAA.454ESTABI.9185	-7.706	1.982E-4	none	none
AAA.454ESTABI.9211	-2.523	0.037	none	Tribolium castaneum	1.07006e-30	PREDICTED similar to CG8675 CG8675-PA	
AAA.454ESTABI.9265	-2.579	1.012E-3	none	none
AAA.454ESTABI.9297	-2.669	0.073	none	none
AAA.454ESTABI.9300	-4.585	5.252E-14	none	none
AAA.454ESTABI.9311	-1.991	0.012	none	none
AAA.454ESTABI.9325	-17.152	1.912E-4	none	Strongylocentrotus purpuratus	3.49408e-13	PREDICTED similar to OSJNBa0011F23.1	
AAA.454ESTABI.9327	-6.705	0.031	none	none
AAA.454ESTABI.9328	-2.048	2.105E-3	none	Schistosoma mansoni	8.83163e-07	hypothetical protein	
AAA.454ESTABI.9385	-64.158	2.807E-4	none	Tribolium castaneum	5.11116e-15	PREDICTED similar to gag-pol polyprotein	
AAA.454ESTABI.9395	-4.969	2.119E-4	none	Branchiostoma floridae	2.11588e-12	hypothetical protein BRAFLDRAFT_196630	
AAA.454ESTABI.9447	-2.42	3.694E-3	none	none
AAA.454ESTABI.9454	-2.824	0.104	none	none
AAA.454ESTABI.9476	-2.022	3.442E-3	none	none
AAA.454ESTABI.9490	-37.23	5.574E-3	none	none
AAA.454ESTABI.9528	-4.239	5.195E-3	DNA helicase activity,nucleosome mobilization,ATP-dependent helicase activity,muscle organ development,transcription repressor activity,DNA binding,polytene chromosome,NuRD complex,nucleosome binding,transcription factor binding,dendrite morphogenesis,nucleic acid binding,ATP binding	Ciona intestinalis	2.6837e-44	PREDICTED similar to chromodomain helicase DNA binding protein 3	
AAA.454ESTABI.9563	-2.297	0.024	none	none
AAA.454ESTABI.9578	-8.308	7.179E-31	ER-Golgi intermediate compartment,Golgi apparatus,extracellular region,membrane	Anopheles gambiae	3.63749e-61	AGAP005608-PA	
AAA.454ESTABI.9581	-2.701	0.043	intracellular part	Strongylocentrotus purpuratus	2.44382e-08	PREDICTED hypothetical protein	
AAA.454ESTABI.9582	-4.083	1.705E-4	membrane,heparan sulfate proteoglycan binding	Schistosoma mansoni	1.51184e-17	glypican	
AAA.454ESTABI.9596	-24.882	4.071E-6	none	Schistosoma mansoni	1.77131e-20	hypothetical protein	
AAA.454ESTABI.9603	-4.846	8.755E-3	none	none
AAA.454ESTABI.9615	-30.342	0.011	none	Hydra magnipapillata	1.03725e-06	PREDICTED similar to predicted protein	
AAA.454ESTABI.9618	-25.855	2.026E-3	nematode larval development,nucleosome,DNA binding,nucleosome assembly,lipid particle,NuA4 histone acetyltransferase complex,reproduction,locomotion,embryonic development ending in birth or egg hatching,growth	Caenorhabditis elegans	1.80012e-40	HIStone family member (his-41)	
AAA.454ESTABI.9641	-19.844	7.703E-3	binding	Schistosoma mansoni	3.15272e-29	hypothetical protein	
AAA.454ESTABI.9650	-2.695	1.938E-4	none	none
AAA.454ESTABI.9655	-15.387	1.824E-98	none	none
AAA.454ESTABI.9672	-5.482	7.134E-5	embryonic limb morphogenesis,regulation of gene expression,mesodermal cell fate determination,positive regulation of mesenchymal cell proliferation,somatic muscle development,gonadal mesoderm development,in utero embryonic development,lymph gland development,paraxial mesoderm development,generation of neurons,midbrain development,positive regulation of cardiac muscle cell proliferation,glial cell migration,pericardial cell differentiation,fibroblast growth factor binding,positive regulation of MAPKKK cascade by fibroblast growth factor receptor signaling pathway,ventral cord development,cardioblast differentiation,larval visceral muscle development,negative regulation of apoptosis,germ cell migration,ureteric bud development,fibroblast growth factor receptor activity,mesenchymal cell differentiation,inner ear morphogenesis,muscle fiber development,angiogenesis,regulation of branching involved in salivary gland morphogenesis by mesenchymal-epithelial signaling,mesodermal cell migration,regulation of cell shape,cell maturation,regulation of lateral mesodermal cell fate specification,membrane,induction of an organ,lung development,protein kinase activity,protein amino acid phosphorylation	Schistosoma mansoni	2.89283e-50	tyrosine kinase	
AAA.454ESTABI.9692	-4.941	0.019	none	none
AAA.454ESTABI.9732	-8.485	0.081	none	none
AAA.454ESTABI.9741	-5.804	0.081	none	none
AAA.454ESTABI.9773	-9.957	0.011	none	none
AAA.454ESTABI.9817	-4.024	0.025	none	none
AAA.454ESTABI.9834	-3.44	2.27E-3	none	none
AAA.454ESTABI.9842	-3.062	5.308E-4	none	Nasonia vitripennis	1.36903e-08	PREDICTED similar to GA16162-PA	
AAA.454ESTABI.9844	-2.919	2.582E-4	none	none
AAA.454ESTABI.9845	-7.232	6.634E-6	none	none
AAA.454ESTABI.9854	-4.482	5.787E-35	outer kinetochore of condensed chromosome,protein binding,syncytial blastoderm mitotic cell cycle,anterior/posterior pattern formation,mitotic spindle organization,dorsal appendage formation,phagocytosis, engulfment,nucleolus,positive regulation of MAP kinase activity,positive regulation of Ras protein signal transduction,protein modification process,midbody,M phase of mitotic cell cycle,protein import into nucleus,condensed nuclear chromosome, centromeric region	Schistosoma mansoni	2.17237e-24	ubiquitin-like protein sumo/smt3-related	
AAA.454ESTABI.9875	-2.337	1.349E-34	none	none
AAA.454ESTABI.9877	-4.521	8.451E-5	endocytic recycling,embryonic development ending in birth or egg hatching,multivesicular body,protein C-terminus binding,protein localization in organelle,actin filament polymerization,cytoplasmic vesicle,positive regulation of JNK cascade,recycling endosome,Notch binding,regulation of protein catabolic process,endosome organization	Apis mellifera	3.78729e-64	PREDICTED similar to CG12876-PA	
AAA.454ESTABI.9885	-3.115	0.019	none	none
AAA.454ESTABI.9886	-2.958	0.067	cell part,integral to membrane	Schistosoma mansoni	1.74271e-17	peroxisomal membrane protein 2 pxmp2	
AAA.454ESTABI.9887	-2.503	2.059E-5	dorsal closure,protein amino acid phosphorylation,intracellular,protein kinase C activity,ATP binding,signal transduction,protein kinase activity,protein serine/threonine kinase activity	Drosophila melanogaster	3.07662e-121	protein kinase related to protein kinase N isoform E	
AAA.454ESTABI.9890	-12.481	4.174E-5	nucleosome,DNA binding,nucleosome assembly	Mus musculus	1.4211e-34	histone 2 H2aa1	
AAA.454ESTABI.9909	-5.252	9.842E-14	none	none
AAA.454ESTABI.9919	-2.841	0.013	binding,intracellular part	Nasonia vitripennis	1.62605e-11	PREDICTED similar to conserved hypothetical protein	
AAA.454ESTABI.9959	-3.618	0.024	none	none
AAA.454ESTABI.9961	-4.117	0.012	none	none
AAA.454ESTABI.9962	-4.192	0.062	none	none
AAA.454ESTABI.9978	-3.011	8.253E-10	none	Strongylocentrotus purpuratus	2.78821e-06	PREDICTED hypothetical protein	
AAA.454ESTABI.9983	-2.878	0.038	none	none
AAA.454ESTABI.9986	-2.254	7.051E-3	none	Homo sapiens	1.95357e-07	transmembrane protein 214 isoform 2	
AAA.454ESTABI.10000	-2.278	3.535E-7	ribosome biogenesis,intracellular part	Hydra magnipapillata	6.41915e-29	PREDICTED similar to predicted protein	
AAA.454ESTABI.10008	-2.864	0.092	none	none
AAA.454ESTABI.10014	-5.351	2.552E-5	none	Schistosoma mansoni	1.28932e-07	hypothetical protein	
AAA.454ESTABI.10019	-2.697	6.062E-5	none	none
AAA.454ESTABI.10020	-7.239	9.572E-3	none	none
AAA.454ESTABI.10038	-14.328	1.608E-4	none	none
AAA.454ESTABI.10051	-4.356	0.091	DNA binding	Strongylocentrotus purpuratus	7.47605e-40	PREDICTED similar to OSJNBa0059D20.6	
AAA.454ESTABI.10055	-2.104	5.171E-3	none	none
AAA.454ESTABI.10056	-6.345	0.073	cellular process	Schistosoma mansoni	6.2298e-08	hypothetical protein	
AAA.454ESTABI.10071	-3.449	3.022E-3	none	none
AAA.454ESTABI.10076	-6.436	8.656E-4	none	none
AAA.454ESTABI.10079	-3.453	1.04E-76	none	none
AAA.454ESTABI.10089	-10.138	0.063	none	Strongylocentrotus purpuratus	1.68946e-19	PREDICTED similar to zinc finger protein	
AAA.454ESTABI.10095	-inf	4.758E-3	none	none
AAA.454ESTABI.10115	-10.446	9.204E-3	response to stress	Schistosoma mansoni	4.8518e-18	Universal stress protein G	
AAA.454ESTABI.10119	-4.784	6.652E-5	protein binding	Schistosoma mansoni	5.09422e-15	hypothetical protein	
AAA.454ESTABI.10128	-2.096	1.076E-3	none	none
AAA.454ESTABI.10129	-2.307	4.388E-5	none	none
AAA.454ESTABI.10142	-3.82	0.054	muscle contraction,protein binding,cellular response to heat,membrane	Schistosoma mansoni	2.11455e-45	fer-1-related	
AAA.454ESTABI.10146	-2.948	0.036	DNA metabolic process,catalytic activity	Apis mellifera	1.49386e-07	PREDICTED similar to SET domain and mariner transposase fusion	
AAA.454ESTABI.10162	-2.931	5.533E-3	none	none
AAA.454ESTABI.10211	-2.007	1.13E-90	mRNA binding,nucleolus,structural constituent of ribosome,translational elongation,cytosolic small ribosomal subunit,negative regulation of RNA splicing,protein binding,ribosome,intracellular	Mus musculus	4.31027e-58	PREDICTED hypothetical protein	
AAA.454ESTABI.10223	-2.668	2.176E-11	post-Golgi vesicle-mediated transport,membrane organization,RNA binding,protein binding,cytosol	Schistosoma mansoni	5.57472e-52	pumilio	
AAA.454ESTABI.10239	-2.32	1.022E-8	ribonucleoprotein complex	Schistosoma mansoni	3.51218e-36	hypothetical protein	
AAA.454ESTABI.10252	-3.42	3.601E-10	none	none
AAA.454ESTABI.10275	-2.469	1.081E-3	structural constituent of ribosome,mitochondrion	Schistosoma mansoni	2.2373e-26	hypothetical protein	
AAA.454ESTABI.10278	-2.598	4.17E-10	signal transducer activity,positive regulation of I-kappaB kinase/NF-kappaB cascade,endoplasmic reticulum,vesicle-mediated transport	Anopheles gambiae	6.45026e-31	AGAP002357-PA	
AAA.454ESTABI.10283	-2.391	1.734E-3	binding,zinc ion binding	Tribolium castaneum	1.35062e-07	PREDICTED similar to zinc finger protein 91	
AAA.454ESTABI.10292	-2.786	1.195E-6	reproduction,body morphogenesis	Nasonia vitripennis	1.59199e-14	PREDICTED similar to conserved hypothetical protein	
AAA.454ESTABI.10317	-3.081	1.189E-203	none	none
AAA.454ESTABI.10339	-3.805	2.874E-5	none	none
AAA.454ESTABI.10355	-8.701	0.026	intracellular part,nucleic acid binding	Homo sapiens	3.2457e-68	tigger transposable element derived 7	
AAA.454ESTABI.10378	-2.846	5.625E-3	none	none
AAA.454ESTABI.10390	-2.406	0.034	none	none
AAA.454ESTABI.10402	-2.81	1.648E-3	none	none
AAA.454ESTABI.10418	-3.304	5.197E-6	none	Schistosoma mansoni	1.34166e-06	hypothetical protein	
AAA.454ESTABI.10422	-6.756	2.135E-4	none	none
AAA.454ESTABI.10432	-2.504	0.018	histone-lysine N-methyltransferase activity,regulation of transcription, DNA-dependent,atrial septum morphogenesis,cytoplasm,steroid hormone receptor binding,nucleus,chromatin modification	Schistosoma mansoni	1.09762e-15	SET domain protein	
AAA.454ESTABI.10446	-2.832	0.043	none	Branchiostoma floridae	2.70446e-06	hypothetical protein BRAFLDRAFT_165799	
AAA.454ESTABI.10468	-4.582	6.471E-3	nucleolus,binding,centrosome,zinc ion binding	Schistosoma mansoni	1.63764e-36	zinc finger protein	
AAA.454ESTABI.10495	-3.757	0.013	none	none
AAA.454ESTABI.10497	-2.875	7.049E-22	mitochondrion,binding,2 iron, 2 sulfur cluster binding	Strongylocentrotus purpuratus	4.24241e-25	PREDICTED similar to ENSANGP00000013261	
AAA.454ESTABI.10510	-2.403	7.255E-4	none	none
AAA.454ESTABI.10514	-5.648	0.065	none	none
AAA.454ESTABI.10524	-21.472	0.016	positive regulation of insulin secretion,pancreas development,regulation of hemocyte differentiation,positive regulation of gene-specific transcription from RNA polymerase II promoter,positive regulation of cell proliferation,positive regulation of protein binding,specific transcriptional repressor activity,generation of neurons,regulation of Wnt receptor signaling pathway,response to glucose stimulus,somatic stem cell maintenance,salivary gland morphogenesis,embryonic genitalia morphogenesis,midbrain development,nuclear hormone receptor binding,transcription factor binding,embryonic pattern specification,negative regulation of transcription factor activity,beta-catenin binding,Wnt receptor signaling pathway through beta-catenin,embryonic digestive tract morphogenesis,anti-apoptosis,glucose homeostasis,spinal cord dorsal/ventral patterning,positive regulation of protein export from nucleus,fat cell differentiation,beta-catenin-TCF7L2 complex,spiracle morphogenesis, open tracheal system,transcription factor complex,cell cycle arrest,cell proliferation in dorsal spinal cord,transcription factor activity,rostrocaudal neural tube patterning,myoblast cell fate commitment,protein kinase binding,positive regulation of heparan sulfate proteoglycan biosynthetic process,RNA polymerase II transcription factor activity,positive regulation of protein kinase B signaling cascade,regulation of hormone metabolic process,embryonic hindgut morphogenesis,imaginal disc-derived wing morphogenesis,blood vessel development,negative regulation of gene-specific transcription from RNA polymerase II promoter,DNA binding	Schistosoma mansoni	7.72619e-39	pangolin	
AAA.454ESTABI.10528	-2.657	5.941E-5	DNA-directed RNA polymerase activity,zinc ion binding,regulation of transcription,DNA-directed RNA polymerase II, core complex,DNA binding,transcription from RNA polymerase II promoter,transcription, DNA-dependent	Drosophila melanogaster	1.31239e-29	Rpb10	
AAA.454ESTABI.10530	-2.838	4.842E-3	none	none
AAA.454ESTABI.10532	-2.296	9.246E-4	none	Schistosoma mansoni	2.42118e-09	hypothetical protein	
AAA.454ESTABI.10533	-inf	5.801E-4	none	none
AAA.454ESTABI.10534	-3.481	2.832E-9	membrane,intracellular membrane-bounded organelle,response to organic substance,negative regulation of apoptosis,regulation of apoptosis	none
AAA.454ESTABI.10555	-9.166	9.312E-5	none	none
AAA.454ESTABI.10593	-2.546	3.716E-5	box H/ACA snoRNP complex,rRNA processing,dense fibrillar component,box H/ACA snoRNA binding,snRNA pseudouridine synthesis,cation channel activity,pseudouridine synthase activity	Mus musculus	8.16052e-27	nucleolar protein family A member 1	
AAA.454ESTABI.10609	-7.302	6E-3	metal ion binding,intracellular	Schistosoma mansoni	3.35339e-18	hypothetical protein	
AAA.454ESTABI.10619	-2.706	1.519E-3	none	none
AAA.454ESTABI.10631	-2.064	1.126E-3	none	Schistosoma mansoni	2.90333e-17	hypothetical protein	
AAA.454ESTABI.10634	-2.276	1.874E-4	none	Acyrthosiphon pisum	5.47891e-20	PREDICTED similar to CG9760 CG9760-PB	
AAA.454ESTABI.10673	-4.897	0.085	none	none
AAA.454ESTABI.10678	-3.854	0.065	none	none
AAA.454ESTABI.10686	-2.497	8.687E-3	microtubule motor activity,microtubule associated complex	Schistosoma mansoni	1.9286e-19	dynein light chain	
AAA.454ESTABI.10693	-9.403	1.523E-4	nucleoplasm,regulation of DNA binding,transcription corepressor activity,transcription from RNA polymerase II promoter,ribosome,oxidoreductase activity,heart contraction,heart looping,metal ion binding,cell redox homeostasis,phosphodiesterase I activity,uracil DNA N-glycosylase activity,transcription coactivator activity,centrosome,DNA binding,base-excision repair,endodeoxyribonuclease activity,double-stranded DNA specific 3'-5' exodeoxyribonuclease activity,ribonuclease H activity,perinuclear region of cytoplasm,endoplasmic reticulum,DNA-(apurinic or apyrimidinic site) lyase activity,negative regulation of apoptosis	Mus musculus	3.01717e-59	apurinic/apyrimidinic endonuclease 1	
AAA.454ESTABI.10748	-3.897	0.042	none	none
AAA.454ESTABI.10749	-3.644	8.337E-4	positive regulation of ossification,protein C-terminus binding,heart development,maintenance of mitotic sister chromatid cohesion,positive regulation of multicellular organism growth,cohesin loading complex,fat cell differentiation,embryonic viscerocranium morphogenesis	Schistosoma mansoni	4.11683e-09	nipped-b-like protein (delangin) (scc2 homolog)	
AAA.454ESTABI.10751	-inf	0.024	nucleotide binding,DNA-directed DNA polymerase activity,DNA replication	Nasonia vitripennis	3.90828e-34	PREDICTED hypothetical protein	
AAA.454ESTABI.10792	-5.505	0.032	none	Hydra magnipapillata	7.43324e-08	PREDICTED similar to Tigger transposable element-derived protein 2	
AAA.454ESTABI.10797	-4.197	0.044	none	none
AAA.454ESTABI.10799	-4.264	5.026E-5	none	none
AAA.454ESTABI.10802	-2.526	5.631E-7	none	none
AAA.454ESTABI.10808	-8.474	2.837E-9	none	none
AAA.454ESTABI.10821	-6.747	7.168E-4	intracellular membrane-bounded organelle,protein folding,post-Golgi vesicle-mediated transport,ATPase activity, coupled,spermatid development,response to heat,cell surface,membrane organization,response to xenobiotic stimulus,cytoplasmic part,nucleotide binding,ribonucleoprotein complex,unfolded protein binding,response to unfolded protein,camera-type eye morphogenesis,response to cadmium ion,male meiosis	Branchiostoma floridae	1.64687e-48	hypothetical protein BRAFLDRAFT_114843	
AAA.454ESTABI.10841	-inf	0.044	none	none
AAA.454ESTABI.10842	-7.925	9.274E-17	none	none
AAA.454ESTABI.10899	-13.385	7.749E-16	DNA dealkylation,damaged DNA binding,depurination,identical protein binding,nucleoplasm,hydrolase activity,DNA binding,base-excision repair	Nasonia vitripennis	1.25586e-30	PREDICTED hypothetical protein	
AAA.454ESTABI.10904	-2.272	0.012	none	Schistosoma mansoni	4.916e-28	hypothetical protein	
AAA.454ESTABI.10907	-2.323	1.802E-7	none	Schistosoma mansoni	5.31908e-07	heat shock protein 16	
AAA.454ESTABI.10911	-43.936	1.013E-61	none	none
AAA.454ESTABI.10928	-2.089	5.294E-3	histone H4 acetylation,histone H2A acetylation,regulation of transcription, DNA-dependent,protein C-terminus binding,NuA4 histone acetyltransferase complex,transcription factor activity	Schistosoma mansoni	3.1496e-54	gas41	
AAA.454ESTABI.10929	-4.229	0.012	none	Strongylocentrotus purpuratus	5.01044e-13	PREDICTED hypothetical protein	
AAA.454ESTABI.10947	-7.602	0E0	none	none
AAA.454ESTABI.10977	-3.597	0.065	protein binding,localization,cellular component organization,intracellular organelle,cellular process,cytoplasmic part	Strongylocentrotus purpuratus	7.01314e-11	PREDICTED hypothetical protein partial	
AAA.454ESTABI.10981	-2.237	5.694E-68	nucleic acid binding,regulation of transcription, DNA-dependent,positive regulation of cellular process,cytoplasmic part,nucleus	Hydra magnipapillata	1.53328e-38	PREDICTED similar to universal minicircle sequence binding protein (UMSBP)	
AAA.454ESTABI.10992	-3.868	4.986E-234	nematode larval development,ribosome,structural constituent of ribosome,lipid particle,molting cycle, collagen and cuticulin-based cuticle,reproduction,embryonic development ending in birth or egg hatching,growth,translation,intracellular	Acyrthosiphon pisum	8.3232e-54	PREDICTED similar to 40S ribosomal protein S16	
AAA.454ESTABI.11008	-2.115	8.175E-4	none	none
AAA.454ESTABI.11010	-5.451	0.063	DNA binding	Acyrthosiphon pisum	9.28081e-44	PREDICTED similar to predicted protein	
AAA.454ESTABI.11015	-7.309	1.005E-3	none	none
AAA.454ESTABI.11025	-2.868	1.855E-6	mitochondrion,protein binding,oxidoreductase activity	Branchiostoma floridae	1.76156e-38	hypothetical protein BRAFLDRAFT_121262	
AAA.454ESTABI.11027	-2.449	0.04	none	none
AAA.454ESTABI.11030	-2.446	1.388E-8	ribosome	Schistosoma mansoni	1.81256e-21	hypothetical protein	
AAA.454ESTABI.11038	-2.87	3.937E-3	DNA replication,binding,nuclear part,nucleotide-excision repair	Schistosoma mansoni	1.63652e-23	replication protein A	
AAA.454ESTABI.11084	-inf	8.94E-3	none	none
AAA.454ESTABI.11085	-inf	0.021	none	none
AAA.454ESTABI.11105	-4.912	1.985E-13	none	none
AAA.454ESTABI.11161	-2.633	7.539E-4	none	none
AAA.454ESTABI.11184	-3.37	1.288E-7	none	none
AAA.454ESTABI.11194	-inf	0.016	none	none
AAA.454ESTABI.11203	-19.818	4.953E-6	none	none
AAA.454ESTABI.11208	-3.115	1.436E-3	none	none
AAA.454ESTABI.11212	-3.198	0.023	none	none
AAA.454ESTABI.11254	-inf	1.622E-6	none	none
AAA.454ESTABI.11259	-inf	1.929E-7	none	none
AAA.454ESTABI.11271	-3.109	1.093E-3	none	none
AAA.454ESTABI.11279	-4.915	6.892E-5	none	none
AAA.454ESTABI.11282	-inf	0.02	none	none
AAA.454ESTABI.11309	-5.21	1.286E-3	none	none
AAA.454ESTABI.11322	-15.387	1.685E-14	none	none
AAA.454ESTABI.11335	-2.907	0.02	none	none
AAA.454ESTABI.11344	-2.671	1.109E-5	none	none
AAA.454ESTABI.11351	-3.384	0.031	none	none
AAA.454ESTABI.11367	-3.972	0.054	metal ion binding,oxidoreductase activity	Tribolium castaneum	2.5217e-07	PREDICTED similar to cytochrome P450 CYP6BK17	
AAA.454ESTABI.11377	-3.128	5.611E-3	none	none
AAA.454ESTABI.11381	-3.406	3.694E-7	mRNA polyadenylation,metal ion binding,RNA splicing,endoribonuclease activity,mRNA cleavage and polyadenylation specificity factor complex,RNA binding,protein binding,histone mRNA 3'-end processing,mRNA cleavage,5'-3' exonuclease activity	Schistosoma mansoni	7.83699e-25	cleavage and polyadenylation specificity factor-related	
AAA.454ESTABI.11401	-inf	0.035	none	none
AAA.454ESTABI.11402	-inf	7.831E-3	none	none
AAA.454ESTABI.11427	-3.955	5.266E-3	none	none
AAA.454ESTABI.11428	-2.22	0.035	none	none
AAA.454ESTABI.11452	-3.216	0.032	none	none
AAA.454ESTABI.11466	-inf	0.039	none	none
AAA.454ESTABI.11469	-4.544	6.335E-5	none	none
AAA.454ESTABI.11474	-4.552	0.022	focal adhesion,regulation of heart rate,ventricular cardiac muscle tissue morphogenesis,actin-dependent ATPase activity,muscle filament sliding,myosin filament,A band,nucleolus,response to stimulus,microfilament motor activity,actin binding,structural constituent of muscle,ATP catabolic process,ATP binding,muscle myosin complex,adult heart development,motor activity,myosin complex	Schistosoma mansoni	4.21078e-18	myosin heavy chain	
AAA.454ESTABI.11475	-5.783	0.03	motor activity,myosin complex	Acyrthosiphon pisum	2.69647e-06	PREDICTED similar to muscle myosin heavy chain isoform 2	
AAA.454ESTABI.11476	-inf	9.406E-5	none	none
AAA.454ESTABI.11477	-inf	4.061E-3	none	none
AAA.454ESTABI.11484	-inf	3.207E-3	none	none
AAA.454ESTABI.11491	-inf	2.576E-3	none	none
AAA.454ESTABI.11493	-inf	3.182E-3	none	none
AAA.454ESTABI.11518	-inf	2.238E-3	none	none
AAA.454ESTABI.11520	-inf	0.014	cytosol,endocytic recycling,platelet dense tubular network membrane,positive regulation of cholesterol storage,purine ribonucleotide binding,clathrin coat assembly,low-density lipoprotein particle clearance,endocytic vesicle,coated pit,early endosome,protein domain specific binding,receptor-mediated endocytosis,cholesterol homeostasis,endosome membrane,cell proliferation,lipid particle,epidermal growth factor receptor signaling pathway,plasma membrane	Brugia malayi	3.00674e-08	Variant SH3 domain containing protein	
AAA.454ESTABI.11522	-inf	0.035	none	none
AAA.454ESTABI.11540	-inf	3.587E-3	none	none
AAA.454ESTABI.11563	-12.485	1.625E-12	none	none
AAA.454ESTABI.11564	-2.446	6.335E-4	none	none
AAA.454ESTABI.11604	-inf	0.03	none	none
AAA.454ESTABI.11609	-2.745	0.037	none	none
AAA.454ESTABI.11628	-inf	0.05	none	none
AAA.454ESTABI.11672	-3.827	0.012	none	none
AAA.454ESTABI.11675	-2.676	4.424E-3	none	none
AAA.454ESTABI.11693	-8.504	5.11E-3	none	none
AAA.454ESTABI.11694	-inf	8.348E-3	none	none
AAA.454ESTABI.11719	-3.308	0.013	none	Schistosoma mansoni	1.57937e-09	cyclin G	
AAA.454ESTABI.11736	-3.914	0.076	microtubule binding,microtubule bundle formation,neuron projection,protein serine/threonine kinase activity,positive regulation of programmed cell death,ubiquitin binding,gamma-tubulin binding,centrosome,ATP binding,nervous system development,tau-protein kinase activity,protein amino acid phosphorylation	Hydra magnipapillata	1.23719e-34	PREDICTED similar to predicted protein	
AAA.454ESTABI.11756	-2.142	7.148E-4	none	none
AAA.454ESTABI.11776	-3.056	1.904E-3	protein binding,integral to membrane,calcium-activated potassium channel activity,behavior,neurological system process,response to inorganic substance,regulation of cellular process,ion transport,smooth muscle contraction,response to stress,plasma membrane part,regulation of membrane potential,secretion,voltage-gated ion channel activity	Schistosoma mansoni	4.17414e-19	calcium-activated potassium channel	
AAA.454ESTABI.11807	-10.499	0.055	cellular developmental process,anatomical structure development,integral to membrane,regulation of cellular process,multicellular organismal development,cellular component organization,extracellular region	Acyrthosiphon pisum	7.64985e-28	PREDICTED similar to odd Oz protein	
AAA.454ESTABI.11825	-9.01	0.028	negative regulation of Ras protein signal transduction,positive regulation of growth rate,reproduction,GTPase activator activity,intracellular	Caenorhabditis elegans	1.35774e-26	GTPase Activating Protein family member (gap-2)	
AAA.454ESTABI.11830	-3.085	5.462E-4	none	none
AAA.454ESTABI.11853	-2.743	8.313E-22	copper ion binding,transport,cytochrome-c oxidase activity,integral to membrane,mitochondrial inner membrane,electron carrier activity,aerobic respiration,respiratory chain,protein binding,heme binding,mitochondrial electron transport, cytochrome c to oxygen,iron ion binding	Mus musculus	5.60306e-47	cytochrome c oxidase subunit I	
AAA.454ESTABI.11869	-8.341	0.032	protein binding,retrograde transport, endosome to Golgi,WASH complex	Branchiostoma floridae	2.14729e-29	hypothetical protein BRAFLDRAFT_118099	
AAA.454ESTABI.11871	-6.27	0.03	positive regulation of gene-specific transcription from RNA polymerase II promoter,protein complex,brain development,muscle organ development,sequence-specific DNA binding,transcription activator activity,transcription factor activity,protein heterodimerization activity,open tracheal system development,dendrite morphogenesis,nucleus,RNA polymerase II transcription factor activity	Branchiostoma floridae	2.51236e-47	hypothetical protein BRAFLDRAFT_124387	
AAA.454ESTABI.11872	-inf	0.05	epithelial cell fate determination, open tracheal system,dendrite morphogenesis,positive regulation of gene-specific transcription from RNA polymerase II promoter,muscle organ development,transcription activator activity,protein heterodimerization activity,RNA polymerase II transcription factor activity,brain development,response to hypoxia,sequence-specific DNA binding,protein complex,transcription factor activity,nucleus	Branchiostoma floridae	4.5144e-12	hypothetical protein BRAFLDRAFT_124387	
AAA.454ESTABI.11883	-2.71	7.343E-7	none	none
AAA.454ESTABI.11909	-2.927	3.704E-3	hemopoiesis,spermatogenesis,metal ion binding,phosphoacetylglucosamine mutase activity,glucose 1-phosphate metabolic process,UDP-N-acetylglucosamine biosynthetic process,embryonic development ending in birth or egg hatching,phosphoglucomutase activity,intramolecular transferase activity, phosphotransferases	Schistosoma mansoni	2.80515e-18	phosphoglucomutase	
AAA.454ESTABI.11924	-3.729	0.107	regulation of transcription,intracellular non-membrane-bounded organelle,protein binding,nuclear part	Homo sapiens	5.12344e-18	bromodomain adjacent to zinc finger domain 2B	
AAA.454ESTABI.11939	-4.562	0.093	p53 binding,G1 phase of mitotic cell cycle,histone acetyltransferase activity,peptidyl-threonine phosphorylation,TATA-binding protein binding,protein amino acid autophosphorylation,positive regulation of gene-specific transcription from RNA polymerase II promoter,nucleolus,positive regulation of proteasomal ubiquitin-dependent protein catabolic process,peptidyl-serine phosphorylation,protein serine/threonine kinase activity,transcription coactivator activity,RNA elongation from RNA polymerase II promoter,DNA binding,pronucleus,transcription factor TFIID complex,transcription initiation,histone acetyl-lysine binding,histone acetylation	Apis mellifera	2.66162e-31	PREDICTED similar to TBP-associated factor 1 CG17603-PA isoform A	
AAA.454ESTABI.11940	-4.891	0.071	p53 binding,transcription initiation from RNA polymerase II promoter,G1 phase of mitotic cell cycle,histone acetyltransferase activity,peptidyl-threonine phosphorylation,TATA-binding protein binding,protein amino acid autophosphorylation,positive regulation of gene-specific transcription from RNA polymerase II promoter,nucleolus,positive regulation of proteasomal ubiquitin-dependent protein catabolic process,peptidyl-serine phosphorylation,protein serine/threonine kinase activity,transcription coactivator activity,RNA elongation from RNA polymerase II promoter,DNA binding,pronucleus,transcription factor TFIID complex,histone acetyl-lysine binding,histone acetylation	Branchiostoma floridae	1.10483e-12	hypothetical protein BRAFLDRAFT_126682	
AAA.454ESTABI.11959	-3.181	1.951E-5	none	none
AAA.454ESTABI.11960	-8.668	0.062	none	Apis mellifera	1.46098e-15	PREDICTED similar to CG5514-PB isoform B	
AAA.454ESTABI.11970	-7.143	2.952E-5	cytosol,positive regulation of transcription factor activity,cellular zinc ion homeostasis,superoxide metabolic process,superoxide dismutase activity,mitochondrial intermembrane space,age-dependent response to reactive oxygen species during chronological cell aging,response to drug,cellular copper ion homeostasis,metal ion binding,oxidation reduction	Hydra magnipapillata	1.49396e-23	PREDICTED similar to Superoxide dismutase CG11793-PA	
AAA.454ESTABI.11985	-2.809	0.033	nucleus,protein binding	Branchiostoma floridae	1.31311e-11	hypothetical protein BRAFLDRAFT_57852	
AAA.454ESTABI.12008	-2.052	0.03	protein heterooligomerization,GTP binding,neuron projection,protein binding,cytokinesis,cell cycle,stress fiber,septin complex	Schistosoma mansoni	2.02412e-12	septin	
AAA.454ESTABI.12012	-4.006	3.059E-3	cytoplasm,compound eye development,DNA binding,bristle morphogenesis,zinc ion binding,imaginal disc-derived wing morphogenesis	Schistosoma mansoni	1.00248e-116	unkempt protein	
AAA.454ESTABI.12048	-3.873	0.035	none	none
AAA.454ESTABI.12059	-6.643	0.038	none	none
AAA.454ESTABI.12073	-32.105	9.512E-3	histone-lysine N-methyltransferase activity,regulation of transcription, DNA-dependent,atrial septum morphogenesis,intracellular part,steroid hormone receptor binding,chromatin modification	Ciona intestinalis	2.97584e-47	PREDICTED similar to Wolf-Hirschhorn syndrome candidate 1 protein partial	
AAA.454ESTABI.12119	-5.099	0.064	nucleobase, nucleoside, nucleotide kinase activity,ATP binding,nucleobase, nucleoside, nucleotide and nucleic acid metabolic process	Strongylocentrotus purpuratus	3.31095e-44	PREDICTED hypothetical protein	
AAA.454ESTABI.12200	-inf	0.036	response to virus,eye photoreceptor cell development,protein binding,carboxy-lyase activity,catalytic activity	Mus musculus	1.13807e-22	ornithine decarboxylase structural 1	
AAA.454ESTABI.12221	-2.354	0.018	intracellular signaling cascade	Nasonia vitripennis	8.79291e-20	PREDICTED similar to regulator of g protein signaling	
AAA.454ESTABI.12280	-2.233	2.46E-3	none	none
AAA.454ESTABI.12284	-2.181	0.037	none	Nasonia vitripennis	5.68768e-13	PREDICTED similar to GA15714-PA	
AAA.454ESTABI.12285	-5.209	0.068	nucleoplasm,protein K11-linked ubiquitination,anaphase-promoting complex,cytosol,regulation of cell cycle process,centrosome,positive regulation of ubiquitin-protein ligase activity during mitotic cell cycle,spindle microtubule,anaphase-promoting complex-dependent proteasomal ubiquitin-dependent protein catabolic process,negative regulation of ubiquitin-protein ligase activity during mitotic cell cycle	Branchiostoma floridae	3.9968e-24	hypothetical protein BRAFLDRAFT_122228	
AAA.454ESTABI.12286	-28.094	6.707E-5	protein complex,microtubule cytoskeleton,modification-dependent protein catabolic process,regulation of ubiquitin-protein ligase activity during mitotic cell cycle,cytoplasmic part,nuclear part,cytoskeletal part	Strongylocentrotus purpuratus	1.3913e-06	PREDICTED similar to Cdc16-prov protein partial	
AAA.454ESTABI.12287	-4.776	0.076	Wnt receptor signaling pathway,regulation of transcription,organ morphogenesis,spermatogenesis,myosin heavy chain kinase activity,myeloid cell differentiation,protein binding,signal transduction,nucleus	Mus musculus	1.37224e-30	transducin-like enhancer protein 3	
AAA.454ESTABI.12327	-8.416	4.925E-4	none	none
AAA.454ESTABI.12364	-4.653	6.583E-4	cytosol,binding,cellular response to nutrient levels,positive regulation of protein amino acid phosphorylation,regulation of cell size,positive regulation of TOR signaling pathway,TORC1 complex	Schistosoma mansoni	6.50842e-32	hypothetical protein	
AAA.454ESTABI.12380	-3.092	0.018	none	none
AAA.454ESTABI.12427	-5.25	0.062	plasma membrane repair,muscle contraction,protein binding,T-tubule	Schistosoma mansoni	9.52683e-39	fer-1-related	
AAA.454ESTABI.12428	-8.967	0.045	protein binding,cellular response to heat,intracellular organelle,membrane	Schistosoma mansoni	1.36309e-13	fer-1-related	
AAA.454ESTABI.12442	-inf	0.01	intracellular membrane-bounded organelle,cytoplasmic part,membrane	Ciona intestinalis	7.611e-20	PREDICTED similar to ATP-binding cassette sub-family A member 5 partial	
AAA.454ESTABI.12482	-5.107	2.236E-3	none	Schistosoma mansoni	8.95378e-13	lipid-binding protein	
AAA.454ESTABI.12544	-2.884	0.038	GTPase activator activity,Rab GTPase activator activity,intracellular	Schistosoma mansoni	4.12322e-81	USP6 N-terminal-like protein	
AAA.454ESTABI.12558	-16.498	1.457E-6	endoderm development,apical protein localization,lamellipodium assembly,lamellipodium,protein binding,central nervous system development,embryonic foregut morphogenesis,membrane fraction,somitogenesis,paraxial mesoderm morphogenesis,protein stabilization,establishment or maintenance of actin cytoskeleton polarity,notochord morphogenesis,embryonic heart tube development,regulation of protein localization,basal protein localization,neural tube closure,apoptosis,mesodermal cell migration,embryonic body morphogenesis,zygotic determination of anterior/posterior axis, embryo,integral to plasma membrane,in utero embryonic development	Schistosoma mansoni	7.64243e-33	hypothetical protein	
AAA.454ESTABI.12575	-2.517	2.822E-3	metallopeptidase activity	Nasonia vitripennis	7.8192e-09	PREDICTED similar to GA10064-PA	
AAA.454ESTABI.12635	-19.92	1.717E-3	electron-transferring-flavoprotein dehydrogenase activity,electron transport chain,ubiquinone binding,fatty acid beta-oxidation using acyl-CoA dehydrogenase,integral to mitochondrial inner membrane,electron carrier activity,4 iron, 4 sulfur cluster binding,oxidoreductase activity	Strongylocentrotus purpuratus	6.90919e-13	PREDICTED hypothetical protein	
AAA.454ESTABI.12680	-2.024	3.353E-3	regulation of action potential,sodium ion transport,sodium:potassium-exchanging ATPase activity,establishment or maintenance of transmembrane electrochemical gradient,embryonic development ending in birth or egg hatching,potassium ion transport,growth,sodium ion transmembrane transporter activity,potassium ion transmembrane transporter activity,reproduction,ATP binding,nematode larval development,metabolic process,regulation of muscle contraction,plasma membrane,ATP biosynthetic process	Tribolium castaneum	4.72585e-54	PREDICTED similar to sodium pump alpha subunit	
AAA.454ESTABI.12696	-inf	0.034	cytoskeletal adaptor activity,signal transduction	Anopheles gambiae	1.8878e-10	AGAP005508-PC	
AAA.454ESTABI.12697	-13.492	5.07E-4	actin monomer binding,actin filament polymerization,receptor binding,actin cytoskeleton,cytoplasm,cytoskeletal adaptor activity,signal transduction	Mus musculus	2.65856e-22	actin monomer-binding protein	
AAA.454ESTABI.12729	-3.651	0.019	outer membrane,mitochondrial membrane	Nasonia vitripennis	3.85396e-10	PREDICTED similar to Sorting and assembly machinery component 50 homolog (S. cerevisiae)	
AAA.454ESTABI.12772	-3.258	0.093	regulation of inhibitory postsynaptic membrane potential,integral to membrane,glycine:sodium symporter activity,locomotory behavior,regulation of synaptic transmission, glycinergic,glycine transport,neurotransmitter:sodium symporter activity,integral to plasma membrane	Schistosoma mansoni	4.45968e-49	sodium/chloride dependent transporter	
AAA.454ESTABI.12776	-3.479	4.112E-3	cytosol,transferase activity,phosphoribosylamine-glycine ligase activity,protein binding,phosphoribosylformylglycinamidine cyclo-ligase activity,'de novo' IMP biosynthetic process	Branchiostoma floridae	1.87714e-63	hypothetical protein BRAFLDRAFT_120732	
AAA.454ESTABI.12782	-2.143	3.225E-3	response to trehalose stimulus,activation of adenylate cyclase activity,learning or memory,sensory perception of sweet taste,heterotrimeric G-protein complex,visual behavior,neuromuscular junction development,synaptic transmission,G-protein coupled receptor protein signaling pathway,GTPase activity,imaginal disc-derived wing morphogenesis,guanyl nucleotide binding,behavioral response to cocaine,signal transducer activity	Schistosoma mansoni	1.35366e-57	Guanine nucleotide-binding protein G(s) subunit alpha (Adenylate cyclase-stimulating G alpha protein)	
AAA.454ESTABI.12810	-68.741	1.686E-4	binding,extracellular matrix part,cellular process,proteinaceous extracellular matrix	Caenorhabditis elegans	3.50152e-45	COLlagen family member (col-135)	
AAA.454ESTABI.12811	-61.894	1.618E-3	none	Hydra magnipapillata	1.76081e-35	PREDICTED similar to fibrillar collagen	
AAA.454ESTABI.12812	-inf	3.41E-5	organ development	Caenorhabditis elegans	5.85063e-46	COLlagen family member (col-135)	
AAA.454ESTABI.12818	-4.863	0.015	none	none
AAA.454ESTABI.12833	-5.412	6.103E-7	none	none
AAA.454ESTABI.12834	-5.457	3.511E-6	none	none
AAA.454ESTABI.12878	-3.551	0.068	regulation of biological quality,synaptic transmission,protein binding,cell part	Mus musculus	5.69911e-24	PREDICTED similar to LAR-interacting protein 1b isoform 9	
AAA.454ESTABI.12884	-3.377	9.84E-3	cytoplasm,protein amino acid phosphorylation,ATP binding,nucleus,cyclin-dependent protein kinase activity,protein kinase activity	Schistosoma mansoni	1.70954e-20	serine/threonine protein kinase	
AAA.454ESTABI.12934	-2.641	0.015	binding,cellular protein metabolic process,ligase activity	Tribolium castaneum	1.61982e-39	PREDICTED similar to hect E3 ubiquitin ligase	
AAA.454ESTABI.12936	-2.555	3.703E-8	none	Apis mellifera	2.56763e-08	PREDICTED hypothetical protein	
AAA.454ESTABI.12938	-4.347	0.024	response to UV,S phase of mitotic cell cycle,DNA-directed DNA polymerase activity,metal ion binding,DNA synthesis during DNA repair,nucleotide-excision repair, DNA gap filling,DNA binding,protein binding,nucleotide binding,nucleoplasm,hydrolase activity,chromatin binding	Homo sapiens	1.32845e-45	DNA-directed DNA polymerase delta 1	
AAA.454ESTABI.12939	-5.927	5.495E-3	response to UV,S phase of mitotic cell cycle,DNA-directed DNA polymerase activity,DNA synthesis during DNA repair,nucleotide-excision repair, DNA gap filling,DNA binding,protein binding,nucleoplasm,chromatin binding,nucleotide binding	Branchiostoma floridae	1.99209e-75	hypothetical protein BRAFLDRAFT_125058	
AAA.454ESTABI.12962	-3.1	0.098	protein kinase activity,protein amino acid phosphorylation	Branchiostoma floridae	2.78775e-94	hypothetical protein BRAFLDRAFT_230861	
AAA.454ESTABI.12967	-5.241	0.055	none	none
AAA.454ESTABI.12968	-6.055	3.45E-6	none	none
AAA.454ESTABI.12975	-4.868	8.37E-5	R8 cell fate specification,regulation of transcription, DNA-dependent,sequence-specific DNA binding,sex determination, primary response to X:A ratio,peripheral nervous system development,transcription activator activity,transcription factor activity,second mitotic wave during compound eye morphogenesis,specific RNA polymerase II transcription factor activity,ovarian follicle cell development,protein homodimerization activity,bristle morphogenesis,nucleus,positive regulation of transcription,transcription regulator activity	Schistosoma mansoni	3.4462e-29	basic helix-loop-helix transcription factor	
AAA.454ESTABI.12980	-6.262	3.76E-9	none	none
AAA.454ESTABI.12987	-95.263	4.494E-21	none	none
AAA.454ESTABI.13019	-4.948	1.092E-4	none	none
AAA.454ESTABI.13025	-16.738	5.248E-3	basolateral plasma membrane,embryonic development,apical plasma membrane,voltage-gated calcium channel activity,calcium ion transport,muscle contraction,transmembrane transport,calcium ion binding,epithelial fluid transport,voltage-gated calcium channel complex	Schistosoma mansoni	4.37383e-12	voltage-gated cation channel	
AAA.454ESTABI.13027	-6.699	8.032E-3	skeletal system development,striated muscle contraction,dihydropyridine-sensitive calcium channel activity,oviposition,protein binding,detection of light stimulus involved in visual perception,sarcoplasmic reticulum,skeletal muscle adaptation,calcium ion transport,basolateral plasma membrane,regulation of pharyngeal pumping,epithelial fluid transport,endoplasmic reticulum organization,myoblast fusion,neuromuscular junction development,T-tubule,muscle cell development,voltage-gated calcium channel complex,hermaphrodite genitalia development,apical plasma membrane,ion channel activity,transmembrane transport	Schistosoma mansoni	1.27957e-38	voltage-gated cation channel	
AAA.454ESTABI.13028	-3.896	0.091	dihydropyridine-sensitive calcium channel activity,oviposition,protein binding,detection of light stimulus involved in visual perception,neuron projection morphogenesis,calcium ion transport,basolateral plasma membrane,regulation of pharyngeal pumping,calcium ion binding,muscle contraction,epithelial fluid transport,embryonic development,cell morphogenesis involved in neuron differentiation,transmembrane transport,voltage-gated calcium channel complex,hermaphrodite genitalia development,apical plasma membrane,ion channel activity	Schistosoma mansoni	4.54342e-17	voltage-gated cation channel	
AAA.454ESTABI.13029	-3.721	0.04	transport,plasma membrane part,ion channel activity,multicellular organismal development,reproductive process,behavior,transmembrane transport	Schistosoma mansoni	7.45426e-56	voltage-gated cation channel	
AAA.454ESTABI.13062	-9.87	2.916E-7	none	none
AAA.454ESTABI.13067	-2.609	0.04	peptidyl-serine phosphorylation,JNK cascade,MAP kinase kinase kinase kinase activity,ATP binding,protein binding,positive regulation of protein kinase activity,cytoplasm	Schistosoma mansoni	1.88026e-09	protein kinase	
AAA.454ESTABI.13095	-7.502	0.019	response to radiation,cell cycle checkpoint,DNA repair,meiosis,DNA damage response, signal transduction,mitotic sister chromatid cohesion,RNA splicing,mitotic spindle organization,DNA binding,chromosome, centromeric region,cohesin core heterodimer,ATP binding,protein heterodimerization activity,cytoplasm,chromatin binding,lateral element	Schistosoma mansoni	2.0566e-118	chondroitin sulfate proteoglycan	
AAA.454ESTABI.13111	-2.895	0.012	axon guidance,axon,monovalent inorganic cation transport,establishment of protein localization,synapse,erythrocyte development,membrane fraction,protein binding,synapse organization,porphyrin biosynthetic process,basolateral plasma membrane	Schistosoma mansoni	8.04498e-44	ankyrin 23/unc44	
AAA.454ESTABI.13128	-inf	0.021	none	Drosophila melanogaster	1.16728e-28	cheerio isoform G	
AAA.454ESTABI.13133	-3.292	0.05	establishment of localization,cytoskeleton organization,membrane,cellular localization,multicellular organismal development,actin filament-based process,protein localization,regulation of cellular process,intracellular organelle,regulation of metabolic process,macromolecule metabolic process,enzyme binding,cytoplasmic part	Ciona intestinalis	3.47443e-29	PREDICTED similar to filamin A alpha (predicted) partial	
AAA.454ESTABI.13162	-5.328	0.061	system development,protein amino acid phosphorylation,protein binding,regulation of behavior,cytosol,induction of apoptosis by extracellular signals,T cell activation,protein serine/threonine kinase activity,cellular component organization,cell differentiation,plasma membrane,Rho guanyl-nucleotide exchange factor activity,synapse,intracellular signaling cascade	none
AAA.454ESTABI.13243	-19.208	0.021	binding,proteinaceous extracellular matrix,membrane	Mus musculus	3.97999e-15	procollagen type VI alpha 1	
AAA.454ESTABI.13244	-inf	0.012	cellular process,collagen,protein binding,organ development,cellular component organization	Schistosoma mansoni	4.29198e-22	Collagen alpha-1(V) chain precursor	
AAA.454ESTABI.13245	-43.139	2.25E-4	none	Anopheles gambiae	9.36412e-14	AGAP009200-PA	
AAA.454ESTABI.13258	-4.803	0.046	cellular process,binding,intracellular,sexual reproduction,reproductive process,hydrolase activity,nucleic acid binding,ATP binding	Apis mellifera	2.08202e-29	PREDICTED similar to spindle E CG3158-PA	
AAA.454ESTABI.13263	-2.848	1.296E-13	ER-associated protein catabolic process,serine-type endopeptidase activity,ATP-dependent peptidase activity,activation of caspase activity,microsome,double-strand break repair,nucleolus,cytosol,positive regulation of proteasomal ubiquitin-dependent protein catabolic process,protein domain specific binding,protein ubiquitination,proteasome complex,protein phosphatase binding,ER to Golgi vesicle-mediated transport,lipid binding,retrograde protein transport, ER to cytosol,protein homooligomerization,endoplasmic reticulum,endoplasmic reticulum unfolded protein response,ATP binding,cell cycle	Mus musculus	3.70541e-51	PREDICTED similar to valosin isoform 1	
AAA.454ESTABI.13309	-2.449	0.011	system development,phosphoinositide 3-kinase binding,insulin receptor signaling pathway,insulin binding,insulin-like growth factor receptor signaling pathway,phosphoinositide 3-kinase cascade,insulin-like growth factor receptor activity,protein amino acid autophosphorylation,microsome,immune response,cytoplasm,anti-apoptosis,positive regulation of cell proliferation,insulin-like growth factor I binding,insulin receptor substrate binding,identical protein binding,positive regulation of DNA replication,protein tetramerization,integral to plasma membrane,positive regulation of cell migration,phosphoinositide-mediated signaling,insulin receptor binding,protein kinase activity,protein amino acid phosphorylation	Schistosoma mansoni	3.27847e-58	tyrosine kinase	
AAA.454ESTABI.13315	-5.639	0.031	cellular response to stimulus,gene expression,regulation of cellular metabolic process,chromosome organization,RNA metabolic process,chromosome,nuclear part,response to stress,binding,cellular biosynthetic process	Nasonia vitripennis	9.38706e-13	PREDICTED similar to poly(ADP-ribose) polymerase	
AAA.454ESTABI.13345	-2.637	1.536E-3	binding,endopeptidase inhibitor activity	Schistosoma mansoni	1.83429e-94	hypothetical protein	
AAA.454ESTABI.13348	-9.293	2.387E-3	cytosol,cell-cell junction assembly,intracellular membrane-bounded organelle,ruffle,vinculin binding,cytoskeleton,LIM domain binding,cytoskeleton organization,focal adhesion,cell-cell junction,extracellular region,structural molecule activity,muscle contraction	Schistosoma mansoni	9.92827e-40	talin	
AAA.454ESTABI.13349	-6.426	0.051	cytosol,insulin receptor binding,cell-cell junction assembly,ruffle membrane,intracellular membrane-bounded organelle,cytoskeletal anchoring at plasma membrane,vinculin binding,LIM domain binding,cell-substrate junction assembly,cell adhesion,focal adhesion,cortical actin cytoskeleton organization,cell-cell junction,actin binding,actin cytoskeleton,cellular component movement,structural constituent of cytoskeleton,extracellular region,muscle contraction	Schistosoma mansoni	1.37757e-29	talin	
AAA.454ESTABI.13351	-6.307	1.078E-3	chromatin-mediated maintenance of transcription,axonogenesis,dendrite morphogenesis,general RNA polymerase II transcription factor activity,muscle organ development,phagocytosis, engulfment,helicase activity,transcription coactivator activity,DNA binding,imaginal disc-derived wing vein specification,oogenesis,hemocyte proliferation,brahma complex,ATP binding	Schistosoma mansoni	6.41252e-103	helicase	
AAA.454ESTABI.13354	-3.948	0.014	cytosol,intracellular membrane-bounded organelle,clathrin coat assembly,protein binding,plasma membrane	Homo sapiens	2.68281e-28	epidermal growth factor receptor pathway substrate 15 isoform A	
AAA.454ESTABI.13368	-4.383	7.319E-3	none	none
AAA.454ESTABI.13376	-inf	0.024	none	none
AAA.454ESTABI.13379	-3.531	0.024	vesicle targeting,protein serine/threonine kinase activity,activation of JUN kinase activity,ATP binding,protein binding,cytoplasm,membrane	Schistosoma mansoni	1.95806e-07	protein kinase	
AAA.454ESTABI.13426	-5.305	0.048	transferase activity	Schistosoma mansoni	3.28608e-55	protein kinase	
AAA.454ESTABI.13430	-5.984	0.057	catalytic activity,cytoplasm	Schistosoma mansoni	4.66556e-53	protein kinase	
AAA.454ESTABI.13438	-6.059	1.337E-3	none	Schistosoma mansoni	8.84383e-33	hypothetical protein	
AAA.454ESTABI.13448	-3.018	0.063	none	none
AAA.454ESTABI.13460	-19.522	0.053	in utero embryonic development,positive regulation of transcription from RNA polymerase III promoter,skeletal system development,face development,chromatin assembly or disassembly,DNA helicase activity,sensory perception of sound,ATP-dependent chromatin remodeling,beta-catenin binding,p53 binding,Wnt receptor signaling pathway through beta-catenin,retina development in camera-type eye,regulation of growth hormone secretion,T cell differentiation,segment specification,cranial nerve development,positive regulation of transcription from RNA polymerase II promoter,positive regulation of multicellular organism growth,female genitalia development,blastoderm segmentation,transcription repressor activity,methylated histone residue binding,heart morphogenesis,transcription activator activity,adult walking behavior,ATP binding,DNA binding,chromatin binding,inner ear morphogenesis,border follicle cell migration,adult heart development,central nervous system development,antimicrobial humoral response,nose development,embryonic hindlimb morphogenesis,blood circulation,chromatin,palate development,DNA-dependent ATPase activity,blood vessel development,nucleic acid binding,hydrolase activity	Schistosoma mansoni	0	hypothetical protein	
AAA.454ESTABI.13553	-24.361	6.996E-5	none	Branchiostoma floridae	6.22412e-35	hypothetical protein BRAFLDRAFT_90095	
AAA.454ESTABI.13570	-4.988	4.193E-3	mitotic sister chromatid cohesion,nucleus	Nasonia vitripennis	0	PREDICTED similar to ENSANGP00000010656	
AAA.454ESTABI.13571	-4.39	9.098E-3	positive regulation of ossification,protein C-terminus binding,heart development,maintenance of mitotic sister chromatid cohesion,positive regulation of multicellular organism growth,cohesin loading complex,fat cell differentiation,embryonic viscerocranium morphogenesis	Schistosoma mansoni	1.0801e-109	nipped-b-like protein (delangin) (scc2 homolog)	
AAA.454ESTABI.13574	-5.675	1.443E-15	regulation of apoptosis,intracellular part,protein binding	Homo sapiens	2.51927e-07	HLA-B associated transcript-3 isoform b	
AAA.454ESTABI.13596	-4.569	0.014	binding	Strongylocentrotus purpuratus	1.47579e-11	PREDICTED similar to Collectin sub-family member 12	
AAA.454ESTABI.13597	-5.465	4.856E-3	binding	Homo sapiens	1.20985e-14	mannose receptor C type 1 precursor	
AAA.454ESTABI.13614	-7.5	0.011	none	none
AAA.454ESTABI.13637	-3.604	8.176E-3	integral to membrane,ATPase activity, coupled to transmembrane movement of ions, phosphorylative mechanism,ATP biosynthetic process,ATP binding,magnesium ion binding,cation transport	Branchiostoma floridae	2.84221e-11	hypothetical protein BRAFLDRAFT_131390	
AAA.454ESTABI.13650	-3.505	0.011	membrane organization,calcium-dependent protein binding,ER to Golgi vesicle-mediated transport,perinuclear region of cytoplasm,membrane,endoplasmic reticulum,response to calcium ion	Mus musculus	8.49148e-39	PREDICTED similar to vesicle associated protein	
AAA.454ESTABI.13697	-2.648	0.036	none	none
AAA.454ESTABI.13712	-inf	4.477E-3	skeletal system development,cellular process,organ development,structural molecule activity,collagen	Mus musculus	9.09702e-14	PREDICTED similar to collagen type VI alpha 3	
AAA.454ESTABI.13721	-28.717	0.014	extracellular region part,binding	Mus musculus	3.99732e-12	procollagen type V alpha 3	
AAA.454ESTABI.13731	-5.89	0.039	placenta development,heart development,kinetochore,protein binding,mitosis,chromatin binding,chromatin remodeling,nucleus	Tribolium castaneum	2.68418e-20	PREDICTED similar to polybromo-1	
AAA.454ESTABI.13733	-2.06	0.03	acetylcholine binding,neuron development,acetylcholinesterase activity,response to external stimulus,cholinesterase activity,regulation of synapse structure and activity,response to amphetamine,cell adhesion,laminin-1 binding,response to ethanol,insoluble fraction,protein self-association,extracellular space,myofibril assembly,Golgi apparatus,neuromuscular junction development,retina development in camera-type eye,receptor internalization,neurotransmitter receptor biosynthetic process,perinuclear region of cytoplasm,protein homodimerization activity,osteoblast development,collagen binding,protein tetramerization,serine hydrolase activity,synaptic transmission, cholinergic,plasma membrane,acetylcholine catabolic process,regulation of receptor recycling,synapse,regulation of locomotion,hydrolase activity	Schistosoma mansoni	1.24365e-54	family S9 non-peptidase homologue (S09 family)	
AAA.454ESTABI.13745	-3.672	0.059	none	none
AAA.454ESTABI.13746	-3.976	7.636E-3	none	none
AAA.454ESTABI.13747	-3.703	3.292E-6	primary metabolic process,cellular macromolecule metabolic process,protein phosphatase regulator activity,chromatin assembly or disassembly,perinuclear region of cytoplasm,nucleosome organization,endoplasmic reticulum,nucleus,nucleosome assembly	Mus musculus	1.23387e-49	PREDICTED similar to protein phosphatase 2A inhibitor-2 I-2PP2A isoform 1	
AAA.454ESTABI.13748	-3.131	1.574E-4	primary metabolic process,cellular macromolecule metabolic process,protein phosphatase regulator activity,chromatin assembly or disassembly,perinuclear region of cytoplasm,nucleosome organization,endoplasmic reticulum,nucleus,nucleosome assembly	Mus musculus	1.54206e-49	PREDICTED similar to protein phosphatase 2A inhibitor-2 I-2PP2A isoform 1	
AAA.454ESTABI.13750	-2.262	1.936E-3	ligase activity,positive regulation of macromolecule biosynthetic process,transcription regulator activity,protein ubiquitination,regulation of protein kinase cascade,positive regulation of cellular biosynthetic process,regulation of production of molecular mediator of immune response,regulation of apoptosis,proteolysis involved in cellular protein catabolic process,positive regulation of cytokine production,cytoplasm,positive regulation of immune response,negative regulation of cellular process,regulation of transcription,protein kinase binding,I-kappaB kinase/NF-kappaB cascade,myeloid leukocyte differentiation,positive regulation of protein kinase activity,response to other organism,adaptive immune response based on somatic recombination of immune receptors built from immunoglobulin superfamily domains	Mus musculus	1.52193e-07	Tnf receptor-associated factor 6	
AAA.454ESTABI.13752	-2.964	4.089E-4	none	Strongylocentrotus purpuratus	1.96989e-35	PREDICTED similar to putative reverse transcriptase	
AAA.454ESTABI.13753	-3.384	1.048E-6	none	Strongylocentrotus purpuratus	1.31599e-33	PREDICTED similar to putative reverse transcriptase	
AAA.454ESTABI.13756	-2.185	0.011	none	none
AAA.454ESTABI.13773	-4.871	0E0	none	Brugia malayi	1.58017e-47	Senescence-associated protein	
AAA.454ESTABI.13774	-3.881	0.02	none	none
AAA.454ESTABI.13797	-5.866	4.287E-3	apoptosis,nucleolus,regulation of cellular process,hydrolase activity,response to DNA damage stimulus	Apis mellifera	2.03377e-09	PREDICTED similar to XPMC2 prevents mitotic catastrophe 2 homolog	
AAA.454ESTABI.13802	-2.346	0E0	none	none
AAA.454ESTABI.13814	-5.091	7.406E-5	none	none
AAA.454ESTABI.13828	-4.23	6.047E-34	membrane,electron carrier activity		9.20073e-73	cytochrome b	
AAA.454ESTABI.13832	-3.112	4.143E-17	regulation of transcription from RNA polymerase II promoter,nucleolus,transcription factor complex,single-stranded DNA binding,transcription coactivator activity,DNA binding,regulation of transcription, DNA-dependent	Homo sapiens	3.04446e-14	activated RNA polymerase II transcription cofactor 4	
AAA.454ESTABI.13837	-82.036	1.024E-140	none	none
AAA.454ESTABI.13841	-2.089	0.01	none	Schistosoma mansoni	1.71542e-09	synovial sarcoma associated ss18 protein	
AAA.454ESTABI.13847	-6.249	1.539E-11	none	none
AAA.454ESTABI.13848	-6.42	1.614E-12	none	none
AAA.454ESTABI.13853	-4.008	3.681E-3	none	Nasonia vitripennis	7.54958e-29	PREDICTED hypothetical protein partial	
AAA.454ESTABI.13877	-3.735	5.009E-6	cell redox homeostasis,oxidoreductase activity,antioxidant activity	Strongylocentrotus purpuratus	9.16123e-49	PREDICTED similar to protein disulfide isomerase partial	
AAA.454ESTABI.13891	-2.154	2.457E-5	none	none
AAA.454ESTABI.13923	-2.755	4.788E-3	none	none
AAA.454ESTABI.13937	-2.84	2.424E-7	none	none
AAA.454ESTABI.13942	-8.735	9.195E-33	none	none
AAA.454ESTABI.13945	-8.353	9.183E-24	response to oxidative stress,cytosol,DNA repair,class I ribonucleotide reductase activity,induction of apoptosis,deoxyribonucleotide biosynthetic process,mitochondrion,renal system process,transition metal ion binding,deoxyribonucleoside triphosphate metabolic process,mitochondrial DNA replication,protein heterotetramerization,protein binding,kidney development,ribonucleoside-diphosphate reductase activity,oxidation reduction	Strongylocentrotus purpuratus	3.93925e-118	PREDICTED similar to ribonucleotide reductase protein R2 class I isoform 1	
AAA.454ESTABI.13952	-2.574	2.463E-10	none	Ciona intestinalis	9.70081e-28	PREDICTED similar to CG7519 CG7519-PA	
AAA.454ESTABI.13953	-9.447	2.108E-8	none	none
AAA.454ESTABI.13962	-2.134	3.912E-4	DNA-directed RNA polymerase activity,protein kinase activity,transcription initiation from RNA polymerase II promoter,nucleolus,RNA splicing,DNA-directed RNA polymerase II, core complex,DNA binding,RNA elongation from RNA polymerase II promoter,transcription, DNA-dependent	Schistosoma mansoni	3.66015e-31	DNA-directed rna polymerase subunit rpb6	
AAA.454ESTABI.13982	-inf	5.993E-4	nuclear outer membrane,calcium ion binding,ER-Golgi intermediate compartment,extracellular region,endoplasmic reticulum,Golgi apparatus	Strongylocentrotus purpuratus	5.79031e-28	PREDICTED similar to Nucb2b protein	
AAA.454ESTABI.13990	-124.903	0E0	none	none
AAA.454ESTABI.13993	-3.045	0.022	none	none
AAA.454ESTABI.13994	-6.326	5.077E-32	microtubule associated complex,binding,nucleocytoplasmic transport,microtubule-based process,nucleus,endoplasmic reticulum,perinuclear region of cytoplasm,phosphatase inhibitor activity	Branchiostoma floridae	4.63108e-28	hypothetical protein BRAFLDRAFT_239771	
AAA.454ESTABI.14004	-2.497	1.315E-8	none	Schistosoma mansoni	8.683e-57	Transcription factor IWS1	
AAA.454ESTABI.14018	-3.198	9.768E-131	cytochrome-c oxidase activity,membrane	Hydra magnipapillata	8.04597e-27	cytochrome c oxidase subunit III	
AAA.454ESTABI.14020	-4.029	5.63E-3	none	none
AAA.454ESTABI.14021	-41.239	1.042E-162	none	none
AAA.454ESTABI.14033	-4.807	1.865E-3	none	none
AAA.454ESTABI.14052	-7.122	2.429E-5	none	none
AAA.454ESTABI.14068	-3.892	3.553E-7	none	none
AAA.454ESTABI.14069	-9.642	2.686E-20	none	none
AAA.454ESTABI.14070	-7.592	6.253E-19	none	none
AAA.454ESTABI.14071	-2.871	2.991E-4	cytosol,cell cycle arrest,adenylate kinase activity,nucleoside kinase activity,ATP metabolic process,mitochondrion,pyrimidine ribonucleotide biosynthetic process,ATP binding,protein binding,dADP biosynthetic process,nucleus,plasma membrane,ADP biosynthetic process,nucleobase, nucleoside, nucleotide and nucleic acid metabolic process	Mus musculus	7.29931e-19	adenylate kinase 1	
AAA.454ESTABI.14089	-3.886	1.249E-34	none	none
AAA.454ESTABI.14139	-2.335	9.407E-10	RNA splicing,protein binding,nuclear part,ribonucleoprotein complex,nucleic acid binding	Schistosoma mansoni	4.35178e-86	heterogeneous nuclear ribonucleoprotein	
AAA.454ESTABI.14147	-7.725	5.699E-4	transferase activity	Nasonia vitripennis	8.35273e-99	PREDICTED similar to retinoblastoma-binding protein 4 (rbbp4)	
AAA.454ESTABI.14149	-8.018	1.126E-11	none	none
AAA.454ESTABI.14150	-14.894	7.47E-27	none	none
AAA.454ESTABI.14174	-13.339	0.016	DNA binding	Nasonia vitripennis	1.91772e-28	PREDICTED hypothetical protein	
AAA.454ESTABI.14187	-4.173	0.024	none	none
AAA.454ESTABI.14190	-6.142	3.338E-3	mitotic cell cycle,chromosome passenger complex,cytokinesis,protein serine/threonine kinase activity,ubiquitin protein ligase binding,chromosome segregation,centrosome,microtubule cytoskeleton organization,protein localization to kinetochore,condensed nuclear chromosome, centromeric region,nucleotide binding,protein kinase activity,protein amino acid phosphorylation	Homo sapiens	5.532e-78	aurora kinase C isoform 3	
AAA.454ESTABI.14217	-9.234	0.011	mitotic cell cycle,DNA-dependent DNA replication,chromosome condensation,M phase,nuclear part,origin recognition complex,binding,DNA replication,nucleus	Tribolium castaneum	3.87244e-34	PREDICTED similar to insect origin recognition complex subunit	
AAA.454ESTABI.14237	-3.421	8.738E-3	binding,protein binding	Apis mellifera	2.06009e-35	PREDICTED similar to Eukaryotic translation initiation factor 4 gamma 3 (eIF-4-gamma 3) (eIF-4G 3) (eIF4G 3) (eIF-4-gamma II) (eIF4GII)	
AAA.454ESTABI.14246	-4.369	1.073E-3	RNA binding,nucleus,zinc ion binding	Schistosoma mansoni	1.646e-15	hypothetical protein	
AAA.454ESTABI.14247	-3.624	3.321E-8	binding	Tribolium castaneum	9.21851e-39	PREDICTED similar to zinc finger CCCH-type containing 14	
AAA.454ESTABI.14252	-51.721	2.173E-38	none	none
AAA.454ESTABI.14253	-88.277	1.548E-63	none	none
AAA.454ESTABI.14260	-4.312	5.663E-36	cell redox homeostasis,selenium binding,cytoplasm,plasma membrane	Homo sapiens	1.49743e-15	selenoprotein W 1	
AAA.454ESTABI.14274	-21.938	0.013	none	none
AAA.454ESTABI.14275	-4.655	1.88E-24	pole cell formation,targeting of mRNA for destruction involved in RNA interference,protein binding,regulation of oskar mRNA translation,negative regulation of transposition,dorsal appendage formation,pole plasm protein localization,regulation of pole plasm oskar mRNA localization,chromatin silencing,P granule,RNA binding,oocyte maturation	Hydra magnipapillata	4.27313e-40	PREDICTED similar to Cniwi	
AAA.454ESTABI.14283	-4.239	2.641E-9	oxidoreductase activity	Ciona intestinalis	1.69532e-47	PREDICTED similar to GA16317-PA	
AAA.454ESTABI.14289	-2.373	5.014E-5	nucleic acid binding,ribonucleoprotein complex,nuclear lumen,RNA processing,RNA binding	Schistosoma mansoni	1.65302e-46	hypothetical protein	
AAA.454ESTABI.14310	-2.283	3.845E-11	none	none
AAA.454ESTABI.14331	-2.623	3.935E-3	transferase activity	Strongylocentrotus purpuratus	1.1871e-26	PREDICTED hypothetical protein	
AAA.454ESTABI.14334	-6.319	2.212E-7	DNA photolyase activity	Nasonia vitripennis	2.87679e-79	PREDICTED similar to DNA photolyase	
AAA.454ESTABI.14358	-6.158	4.323E-5	none	none
AAA.454ESTABI.14367	-3.217	4.395E-3	histone binding,transcription corepressor activity,sensory perception of sound,proteasomal ubiquitin-dependent protein catabolic process,protein C-terminus binding,transcriptional repressor complex,protein N-terminus binding,response to estrogen stimulus,transcription activator activity,fat cell differentiation,transcription factor complex,protein domain specific binding,negative regulation of gene-specific transcription from RNA polymerase II promoter,Wnt receptor signaling pathway through beta-catenin,histone deacetylase complex,positive regulation of transcription from RNA polymerase II promoter,spindle microtubule,chromatin binding,beta-catenin binding,promoter binding	Schistosoma mansoni	8.94559e-77	transducin beta-like	
AAA.454ESTABI.14371	-264.522	0E0	none	none
AAA.454ESTABI.14375	-4.292	1.258E-5	embryonic development ending in birth or egg hatching,molting cycle, collagen and cuticulin-based cuticle,positive transcription elongation factor activity,nucleoplasm,gastrulation with mouth forming first,transcription from RNA polymerase II promoter,nucleosome disassembly,cellular process	Homo sapiens	2.2377e-151	chromatin-specific transcription elongation factor large subunit	
AAA.454ESTABI.14378	-2.108	0.022	none	Ciona intestinalis	4.83857e-26	PREDICTED similar to Chromosome 12 open reading frame 49 ortholog	
AAA.454ESTABI.14393	-3.425	3.258E-4	binding,multicellular organismal development	none
AAA.454ESTABI.14403	-4.45	0.057	binding,protein binding	Schistosoma mansoni	5.19803e-15	hypothetical protein	
AAA.454ESTABI.14428	-10.084	1.55E-4	anatomical structure morphogenesis,transcription factor activity,DNA binding	Schistosoma mansoni	9.08458e-19	sox transcription factor	
AAA.454ESTABI.14431	-2.935	1.574E-3	none	none
AAA.454ESTABI.14432	-12.661	6.156E-11	none	none
AAA.454ESTABI.14436	-4.279	0.026	none	none
AAA.454ESTABI.14439	-2.634	3.68E-5	muscle organ development,GTP-dependent protein binding,cell part,Ras protein signal transduction,actin cytoskeleton organization,GTP binding,intracellular	Branchiostoma floridae	2.07562e-43	hypothetical protein BRAFLDRAFT_114321	
AAA.454ESTABI.14446	-4.386	0.041	none	none
AAA.454ESTABI.14452	-2.072	6.041E-3	RNA splicing,mRNA binding,apoptosis,protein binding,response to stress,nucleus	Schistosoma mansoni	7.70298e-58	hypothetical protein	
AAA.454ESTABI.14467	-11.806	2.472E-11	none	Schistosoma mansoni	2.29477e-53	lipid-binding protein	
AAA.454ESTABI.14469	-3.744	7.523E-81	none	none
AAA.454ESTABI.14481	-2.327	1.121E-8	imaginal disc development,selenide, water dikinase activity,GTP binding,protein modification process,selenocysteine biosynthetic process,cell proliferation,catalytic activity	Mus musculus	5.73113e-107	selenophosphate synthetase 1	
AAA.454ESTABI.14486	-2.411	6.322E-4	transport,regulation of primary metabolic process,macromolecular complex,binding,regulation of cellular metabolic process,regulation of gene expression,RNA splicing,mRNA processing,cytoplasm,nucleus,protein binding	Apis mellifera	1.45618e-67	PREDICTED similar to cap binding protein 80 CG7035-PA isoform A isoform 1	
AAA.454ESTABI.14505	-2.385	4.771E-5	nucleic acid binding,nucleus,RNA processing	Schistosoma mansoni	8.03723e-41	hypothetical protein	
AAA.454ESTABI.14547	-3.323	1.191E-21	response to oxidative stress,ATP-dependent polydeoxyribonucleotide 5'-hydroxyl-kinase activity,nucleotide phosphorylation,nucleotide kinase activity,determination of adult lifespan,DNA repair,DNA damage response, detection of DNA damage,nucleolus,dephosphorylation,growth,polynucleotide 3'-phosphatase activity,DNA binding,lipid storage,nematode larval development,protein binding,ATP binding	Strongylocentrotus purpuratus	9.62902e-82	PREDICTED similar to polynucleotide kinase-3-phosphatase	
AAA.454ESTABI.14548	-2.946	7.342E-3	none	none
AAA.454ESTABI.14562	-2.167	0.03	extrinsic to mitochondrial inner membrane,mitochondrial respiratory chain complex I assembly,methyltransferase activity	Branchiostoma floridae	2.26096e-84	hypothetical protein BRAFLDRAFT_92966	
AAA.454ESTABI.14583	-2.585	8.338E-3	Golgi membrane,binding,membrane	Mus musculus	1.00811e-11	golgi apparatus protein 1	
AAA.454ESTABI.14585	-2.869	0.039	cellular process,histone binding,nucleus	Schistosoma mansoni	3.59185e-35	bromodomain-containing protein 3 brd3	
AAA.454ESTABI.14589	-4.308	1.31E-6	none	Tribolium castaneum	2.1187e-13	PREDICTED similar to conserved hypothetical protein	
AAA.454ESTABI.14591	-6.472	1.517E-58	cardiac muscle tissue development,skeletal muscle tissue development,sarcomere organization,cytoskeletal protein binding,nervous system development	Schistosoma mansoni	1.70029e-21	troponin I	
AAA.454ESTABI.14607	-2.755	2.297E-7	protein binding,nucleus,nuclear mRNA splicing, via spliceosome,nucleic acid binding	Mus musculus	8.96947e-28	splicing factor arginine/serine-rich 10	
AAA.454ESTABI.14613	-2.065	8.38E-4	intracellular membrane-bounded organelle,cellular component organization,intracellular organelle part,cellular process,binding	Branchiostoma floridae	5.73883e-10	hypothetical protein BRAFLDRAFT_120702	
AAA.454ESTABI.14638	-4.745	9.657E-9	peptidyl-prolyl cis-trans isomerase activity,nucleus	Schistosoma mansoni	2.2979e-66	peptidyl-prolyl cis-trans isomerase G ppig	
AAA.454ESTABI.14639	-5.121	4.688E-3	cell proliferation,lipid particle,protein binding,antimicrobial humoral response,compound eye photoreceptor cell differentiation,transmembrane receptor protein tyrosine kinase signaling pathway	Schistosoma mansoni	9.10662e-102	multiple ankyrin repeats single kh domain protein	
AAA.454ESTABI.14640	-2.475	5.746E-3	none	Branchiostoma floridae	7.70943e-23	hypothetical protein BRAFLDRAFT_138992	
AAA.454ESTABI.14656	-3.835	0.015	none	Ciona intestinalis	5.79841e-07	transcription factor protein	
AAA.454ESTABI.14674	-2.653	2.646E-3	none	none
AAA.454ESTABI.14675	-5.029	0.055	microtubule motor activity,microtubule binding,astral microtubule,ATP binding,microtubule-based movement,kinesin complex,establishment of spindle orientation	Tribolium castaneum	1.85058e-152	PREDICTED similar to Kinesin-73 CG8183-PB	
AAA.454ESTABI.14678	-3.068	0.031	mRNA binding,apoptosis,regulation of alternative nuclear mRNA splicing, via spliceosome,protein binding,nuclear speck,nucleic acid binding	Schistosoma mansoni	1.41252e-33	RNA binding motif protein 25	
AAA.454ESTABI.14684	-2.025	6.433E-3	protein binding,RNA splicing, via transesterification reactions,nuclear part,ribonucleoprotein complex	Nasonia vitripennis	0	PREDICTED similar to U2 small nuclear ribonucleoprotein putative	
AAA.454ESTABI.14691	-2.489	4.251E-24	none	Branchiostoma floridae	7.61541e-06	hypothetical protein BRAFLDRAFT_76375	
AAA.454ESTABI.14709	-7.641	4.79E-3	none	Nasonia vitripennis	1.1199e-35	PREDICTED hypothetical protein	
AAA.454ESTABI.14718	-3.533	4.609E-20	none	none
AAA.454ESTABI.14725	-2.322	2.331E-3	protein binding, bridging,phosphatase activity,oviposition,LIM domain binding	Hydra magnipapillata	8.60257e-60	PREDICTED similar to CTD (carboxy-terminal domain RNA polymerase II polypeptide A) small phosphatase-like	
AAA.454ESTABI.14726	-2.341	1.685E-3	protein binding, bridging,phosphatase activity,oviposition,LIM domain binding	Hydra magnipapillata	8.25113e-60	PREDICTED similar to CTD (carboxy-terminal domain RNA polymerase II polypeptide A) small phosphatase-like	
AAA.454ESTABI.14733	-3.358	2.082E-12	none	none
AAA.454ESTABI.14734	-3.755	0.029	none	Hydra magnipapillata	1.44037e-11	PREDICTED similar to conserved hypothetical protein	
AAA.454ESTABI.14736	-4.355	7.885E-3	nucleosome,DNA binding,nucleosome assembly,nucleus	Acyrthosiphon pisum	2.16025e-18	PREDICTED similar to histone H2A	
AAA.454ESTABI.14747	-3.638	4.744E-5	none	none
AAA.454ESTABI.14750	-9.736	2.477E-8	protein transporter activity,positive regulation of growth rate,embryonic development ending in birth or egg hatching,protein import into nucleus,reproduction,molting cycle, collagen and cuticulin-based cuticle,nematode larval development,protein binding,locomotion,cytoplasm,pharynx development,transport	Schistosoma mansoni	8.15717e-15	nuclear transport factor	
AAA.454ESTABI.14763	-2.843	1.026E-6	cellular process,regulation of biological quality,binding,carboxypeptidase activity,protein maturation by peptide bond cleavage,cell part,metallocarboxypeptidase activity,proteolysis	Tribolium castaneum	2.08228e-60	PREDICTED similar to Zinc carboxypeptidase family protein	
AAA.454ESTABI.14766	-3.48	2.678E-7	RNA binding	Schistosoma mansoni	1.52532e-26	50S ribosomal protein L1	
AAA.454ESTABI.14767	-3.509	2.809E-7	RNA binding	Schistosoma mansoni	2.12526e-31	50S ribosomal protein L1	
AAA.454ESTABI.14774	-2.994	6.236E-4	nucleosome,DNA binding,nucleosome assembly,meiosis,nucleus,DNA recombination,DNA repair	Schistosoma mansoni	8.03612e-35	histone H2A	
AAA.454ESTABI.14781	-2.133	1.15E-3	programmed cell death,polytene chromosome puff,chromosome condensation,nucleolus,DNA topoisomerase type I activity,instar larval development,DNA replication,chromosome segregation,DNA-directed RNA polymerase II, core complex,nuclear euchromatin,embryonic development,protein binding,nucleotide binding,phosphorylation,response to drug,oogenesis,DNA topological change,cell proliferation,cytoplasm,chromatin binding,DNA binding	Tribolium castaneum	0	PREDICTED similar to conserved hypothetical protein	
AAA.454ESTABI.14790	-10.164	3.621E-3	protein binding	Branchiostoma floridae	2.14665e-19	hypothetical protein BRAFLDRAFT_276718	
AAA.454ESTABI.14792	-2.921	3.316E-3	none	none
AAA.454ESTABI.14799	-2.063	0.02	none	Schistosoma mansoni	2.87341e-09	hypothetical protein	
AAA.454ESTABI.14806	-2.518	1.623E-85	mitotic spindle elongation,RNA binding,regulation of transcription, DNA-dependent,translational elongation,DNA binding,embryonic development,lipid particle,cytosolic large ribosomal subunit,structural constituent of ribosome,intracellular	Strongylocentrotus purpuratus	1.83038e-47	PREDICTED similar to ribosomal protein L6 isoform 2	
AAA.454ESTABI.14830	-14.093	8.141E-5	none	none
AAA.454ESTABI.14834	-2.259	3.471E-4	positive regulation of growth rate,RNA binding,RNA metabolic process,oviposition,embryonic development ending in birth or egg hatching,negative regulation of vulval development,receptor-mediated endocytosis,gonad development,nucleus	Schistosoma mansoni	4.33854e-72	lupus la ribonucleoprotein	
AAA.454ESTABI.14842	-8.959	1.473E-5	nucleic acid binding	Ciona intestinalis	9.31233e-12	PREDICTED similar to HUC partial	
AAA.454ESTABI.14864	-2.464	1.273E-3	none	none
AAA.454ESTABI.14874	-2.501	0.041	cellular process,response to chemical stimulus,courtship behavior,membrane,amino acid transport,transport	Schistosoma mansoni	6.9827e-63	cationic amino acid transporter	
AAA.454ESTABI.14880	-2.655	0.044	binding,growth,multicellular organismal development,hydrolase activity,nucleus	Schistosoma mansoni	6.34396e-25	exonuclease rrp45	
AAA.454ESTABI.14887	-15.049	3.989E-15	stress granule,protein binding,helicase activity,multicellular organismal development	Schistosoma mansoni	2.96831e-80	hypothetical protein	
AAA.454ESTABI.14889	-5.949	0.068	none	none
AAA.454ESTABI.14899	-4.744	2.513E-6	response to chemical stimulus,multicellular organismal development,cell part,cellular component organization,cellular process	Arabidopsis thaliana	2.13448e-26	unknown protein	
AAA.454ESTABI.14901	-2.115	3.438E-4	none	Branchiostoma floridae	5.67394e-32	hypothetical protein BRAFLDRAFT_246978	
AAA.454ESTABI.14917	-2.64	1.069E-3	protein serine/threonine kinase activity,regulation of protein metabolic process,ATP binding,protein binding,regulation of cellular process,cell part,small conjugating protein ligase activity,protein amino acid phosphorylation,protein kinase activity	Schistosoma mansoni	0	protein kinase	
AAA.454ESTABI.14923	-3.422	0.061	none	none
AAA.454ESTABI.14935	-2.257	3.032E-3	none	none
AAA.454ESTABI.14936	-5.525	1.339E-4	none	none
AAA.454ESTABI.14939	-4.234	5.585E-7	none	Branchiostoma floridae	5.90364e-75	hypothetical protein BRAFLDRAFT_123719	
AAA.454ESTABI.14946	-6.144	1.049E-11	nucleic acid binding,spliceosomal complex,small nuclear ribonucleoprotein complex,zinc ion binding,nuclear mRNA 3'-splice site recognition	Schistosoma mansoni	1.12938e-97	hypothetical protein	
AAA.454ESTABI.14974	-49.095	2.708E-5	nucleolus,3'-5' DNA helicase activity,mitotic spindle organization,DNA binding,ATP binding,protein binding,DNA replication initiation,DNA endoreduplication,nucleoplasm,DNA replication,magnesium chelatase activity,chlorophyll biosynthetic process	Schistosoma mansoni	4.81867e-123	DNA replication licensing factor MCM4	
AAA.454ESTABI.14976	-5.684	9.128E-3	RNA binding,intracellular part	Schistosoma mansoni	6.45477e-25	slbp-P1-related	
AAA.454ESTABI.14981	-11.132	1.846E-5	none	none
AAA.454ESTABI.14984	-2.022	0.017	damaged DNA binding,mitochondrion,cellular macromolecule metabolic process,oxidoreductase activity,nucleobase, nucleoside, nucleotide and nucleic acid metabolic process,nuclease activity,nucleoplasm	Branchiostoma floridae	7.59844e-37	hypothetical protein BRAFLDRAFT_117316	
AAA.454ESTABI.14985	-28.443	2.994E-7	regulation of transcription,DNA binding,ATP binding,protein binding,DNA replication initiation,nucleoplasm,DNA replication,magnesium chelatase activity,chlorophyll biosynthetic process	Mus musculus	0	minichromosome maintenance deficient 5 cell division cycle 46	
AAA.454ESTABI.14995	-3.799	5.665E-10	nuclear mRNA splicing, via spliceosome	Strongylocentrotus purpuratus	3.29343e-35	PREDICTED hypothetical protein	
AAA.454ESTABI.15002	-2.232	4.121E-105	ribosome,protein binding,rRNA binding,structural constituent of ribosome,intracellular	Schistosoma mansoni	5.31835e-81	ribosomal protein L5	
AAA.454ESTABI.15006	-3.643	6.252E-7	none	none
AAA.454ESTABI.15012	-3.238	1.128E-7	none	none
AAA.454ESTABI.15013	-13.82	5.213E-12	cytoskeleton organization,transport,cell morphogenesis,cytoskeletal protein binding,regulation of synapse organization,intracellular non-membrane-bounded organelle,nervous system development,oocyte differentiation,germarium-derived egg chamber formation,cell cortex,germ-line cyst formation,regulation of developmental process	Schistosoma mansoni	2.12377e-97	hypothetical protein	
AAA.454ESTABI.15019	-2.083	4.838E-3	dynactin complex,protein binding,cytokinesis,cytosol,perinuclear region of cytoplasm	Branchiostoma floridae	1.67756e-16	hypothetical protein BRAFLDRAFT_114103	
AAA.454ESTABI.15074	-3	3.337E-7	cytoplasm,nucleolus,RNA transport,heterogeneous nuclear ribonucleoprotein complex,spliceosomal complex,RNA binding,protein binding,single-stranded telomeric DNA binding,nuclear mRNA splicing, via spliceosome,nucleic acid binding	Schistosoma mansoni	2.04765e-47	heterogeneous nuclear ribonucleoprotein	
AAA.454ESTABI.15078	-3.275	3.04E-6	none	none
AAA.454ESTABI.15084	-4.08	2.196E-128	embryonic development,structural constituent of ribosome,RNA binding,protein binding,cytosolic large ribosomal subunit,translational elongation,intracellular	Branchiostoma floridae	9.80247e-28	hypothetical protein BRAFLDRAFT_286891	
AAA.454ESTABI.15093	-3.787	2.081E-4	cellular amino acid and derivative metabolic process,cellular amine metabolic process,cytoplasmic part,organ development,carboxy-lyase activity,catalytic activity	Mus musculus	6.72222e-30	ornithine decarboxylase structural 1	
AAA.454ESTABI.15107	-3.097	0.012	none	Tribolium castaneum	3.42901e-26	PREDICTED similar to p19 protein	
AAA.454ESTABI.15120	-2.98	1.532E-13	nucleolus,maturation of SSU-rRNA,mRNA binding,small nucleolar ribonucleoprotein complex,small nuclear ribonucleoprotein complex,peripheral nervous system development,nuclear mRNA splicing, via spliceosome	Schistosoma mansoni	2.72071e-37	ribosomal protein l7ae	
AAA.454ESTABI.15124	-3.051	1.861E-10	none	Strongylocentrotus purpuratus	6.41704e-11	PREDICTED similar to Family with sequence similarity 32 member A like	
AAA.454ESTABI.15126	-3.129	8.729E-3	regulation of GTPase activity,small GTPase mediated signal transduction,Ras GTPase binding,ATPase activity,cell part,GTPase activator activity,signal transduction	Ciona intestinalis	7.69987e-32	PREDICTED similar to RalA-binding protein 1 (RalBP1) (Ral-interacting protein 1) (76 kDa Ral-interacting protein) (Dinitrophenyl S-glutathione ATPase) (DNP-SG ATPase)	
AAA.454ESTABI.15133	-4.054	7.625E-299	ribosome,structural constituent of ribosome,protein binding,cytosol,zinc ion binding,translational elongation,intracellular	Schistosoma mansoni	1.72577e-24	ribosomal protein smL37a	
AAA.454ESTABI.15161	-2.146	7.137E-3	protein neddylation,protein tag,nucleus,cytosol,SCF ubiquitin ligase complex	Homo sapiens	3.73986e-10	ubiquitin-like 4	
AAA.454ESTABI.15170	-2.388	0.055	none	Ciona intestinalis	6.04842e-07	PREDICTED similar to predicted protein	
AAA.454ESTABI.15186	-3.238	0.039	none	none
AAA.454ESTABI.15210	-2.273	2.117E-6	nucleotide binding,GTP binding,intracellular,cytoplasm	Schistosoma mansoni	1.15041e-61	rab-related GTP-binding protein	
AAA.454ESTABI.15214	-2.4	6.347E-16	negative regulation of DNA replication,negative regulation of cell migration,protein binding,protein stabilization,GTP binding,regulation of cyclin-dependent protein kinase activity,nucleolus,negative regulation of cell proliferation,negative regulation of cell-cell adhesion,negative regulation of protein ubiquitination,perinuclear region of cytoplasm,GTPase activity,negative regulation of collagen binding,ribosome biogenesis,ferrous iron transport	Homo sapiens	1.17691e-87	G protein-binding protein CRFG	
AAA.454ESTABI.15226	-2.749	0.014	none	Schistosoma mansoni	1.38472e-83	DEAD box ATP-dependent RNA helicase	
AAA.454ESTABI.15239	-2.031	0.025	none	none
AAA.454ESTABI.15244	-3.279	1.902E-5	calcium-dependent cysteine-type endopeptidase activity,intracellular	none
AAA.454ESTABI.15259	-3.003	2.087E-4	cellular process,transport,binding,intracellular membrane-bounded organelle,intracellular organelle part,cytoplasmic part,membrane	Apis mellifera	7.12432e-18	PREDICTED similar to centromere protein E	
AAA.454ESTABI.15263	-2.38	2.583E-4	synaptosome,SNAP receptor activity,synaptic transmission, cholinergic,Golgi to plasma membrane transport,soluble NSF attachment protein activity,synapse,synaptic vesicle docking during exocytosis	Schistosoma mansoni	4.11787e-64	synaptosomal associated protein	
AAA.454ESTABI.15264	-2.827	0.021	system development,cellular macromolecule metabolic process,regulation of cellular metabolic process,phosphate metabolic process,negative regulation of protein kinase cascade,primary metabolic process,intracellular organelle,plasma membrane	Ciona intestinalis	9.00642e-16	PREDICTED similar to FERM domain-containing protein 4A	
AAA.454ESTABI.15265	-3.522	3.902E-3	binding,GTPase activity	Branchiostoma floridae	6.24812e-24	hypothetical protein BRAFLDRAFT_81321	
AAA.454ESTABI.15271	-6.576	3.628E-11	spliceosomal complex,RNA binding,protein binding,nuclear mRNA splicing, via spliceosome,nucleotide binding,nucleic acid binding	Strongylocentrotus purpuratus	2.84439e-107	PREDICTED similar to Splicing factor 3b subunit 4	
AAA.454ESTABI.15296	-3.926	4.268E-7	nuclear export,Cajal body,GTP binding,endoplasmic reticulum,ferrous iron transport	Homo sapiens	4.11983e-61	large subunit GTPase 1	
AAA.454ESTABI.15302	-6.915	2.016E-3	binding	Nasonia vitripennis	1.3902e-29	PREDICTED hypothetical protein	
AAA.454ESTABI.15305	-16.509	0E0	none	none
AAA.454ESTABI.15326	-6.376	2.526E-4	peptidase activity,binding,membrane,metallopeptidase activity	Mus musculus	1.13172e-18	leucyl/cystinyl aminopeptidase	
AAA.454ESTABI.15332	-4.571	1.295E-6	intracellular organelle part,embryonic development ending in birth or egg hatching,cytoplasmic sequestering of protein,phosphoserine binding,polarity specification of anterior/posterior axis,regulation of mitotic cell cycle,establishment of mitotic spindle orientation,positive regulation of catalytic activity,pseudocleavage during first cell cycle,protein complex,cell fate specification,dauer entry,meiosis,cytosol,zygote asymmetric cell division,oviposition,transcription factor binding,morphogenesis of an epithelium,anti-apoptosis,positive regulation of growth rate,receptor-mediated endocytosis,determination of adult lifespan,pronuclear migration,Ras protein signal transduction,protein targeting,perinuclear region of cytoplasm,protein domain specific binding,mitochondrion,activation of pro-apoptotic gene products,nucleus,cell cortex,negative regulation of protein amino acid dephosphorylation,histone deacetylase binding,asymmetric protein localization involved in cell fate determination	Homo sapiens	1.57543e-82	tyrosine 3-monooxygenase/tryptophan 5-monooxygenase activation protein beta polypeptide	
AAA.454ESTABI.15340	-2.407	0.042	none	Schistosoma mansoni	4.86427e-28	hypothetical protein	
AAA.454ESTABI.15342	-8.585	6.695E-9	protein kinase C binding,nucleoplasm,DNA-dependent ATPase activity,histone deacetylase binding,drug binding,centriole,response to DNA damage stimulus,protein C-terminus binding,organ regeneration,ubiquitin binding,nucleolus,cytosol,protein heterodimerization activity,DNA topoisomerase (ATP-hydrolyzing) activity,DNA topoisomerase complex (ATP-hydrolyzing),cellular macromolecule biosynthetic process,DNA ligation,chromosome segregation,heterochromatin,positive regulation of retroviral genome replication,nuclear chromosome,apoptotic chromosome condensation,nervous system development,protein homodimerization activity,chromatin binding,positive regulation of apoptosis,DNA binding,ATP binding,chromosome	Schistosoma mansoni	1.59635e-127	DNA topoisomerase II	
AAA.454ESTABI.15355	-7.8	2.224E-7	oxidoreductase activity, acting on the CH-OH group of donors, NAD or NADP as acceptor,mitochondrial part,oxidoreductase activity	Mus musculus	5.32992e-37	3-hydroxybutyrate dehydrogenase type 1	
AAA.454ESTABI.15358	-4.091	0.012	lipid transporter activity	Acyrthosiphon pisum	3.4929e-35	PREDICTED similar to conserved hypothetical protein	
AAA.454ESTABI.15363	-2.358	0.017	helicase activity,nucleic acid binding,nucleotide binding,ATP-dependent helicase activity,ATP binding	Ciona intestinalis	9.02416e-108	PREDICTED similar to ATP-dependent RNA helicase	
AAA.454ESTABI.15380	-13.042	3.034E-8	protein import into nucleus,protein binding,protein transporter activity,intracellular protein transport,nuclear pore	Schistosoma mansoni	1.76841e-102	importin alpha-related	
AAA.454ESTABI.15381	-2.457	2.458E-5	ER-associated protein catabolic process,nucleolus,acid-amino acid ligase activity,anti-apoptosis,protein binding,in utero embryonic development,endoplasmic reticulum	Tribolium castaneum	1.12442e-123	PREDICTED similar to synoviolin	
AAA.454ESTABI.15386	-6.538	1.498E-46	none	Acyrthosiphon pisum	7.56186e-16	PREDICTED similar to putative mitochondria-associated granulocyte macrophage CSF signaling molecule	
AAA.454ESTABI.15413	-9.755	9.651E-14	none	none
AAA.454ESTABI.15415	-2.254	1.373E-54	cytoplasmic part	Schistosoma mansoni	5.63651e-17	ATP synthase f chain mitochondrial-related	
AAA.454ESTABI.15428	-3.574	2.554E-6	mitochondrial small ribosomal subunit,mitochondrial inner membrane,structural constituent of ribosome,translation,intracellular	Homo sapiens	2.92897e-16	mitochondrial ribosomal protein S21	
AAA.454ESTABI.15430	-4.683	3.673E-3	none	none
AAA.454ESTABI.15436	-2.19	0.039	none	none
AAA.454ESTABI.15444	-2.222	5.622E-6	none	Hydra magnipapillata	6.49419e-07	PREDICTED similar to predicted protein	
AAA.454ESTABI.15445	-2.374	0.027	nucleic acid binding,nucleus,zinc ion binding	Schistosoma mansoni	1.11699e-37	zinc finger protein	
AAA.454ESTABI.15458	-3.483	5.42E-10	spliceosomal complex,mitotic spindle organization,nuclear mRNA splicing, via spliceosome	Schistosoma mansoni	6.25076e-34	small nuclear ribonucleoprotein Sm D2	
AAA.454ESTABI.15462	-2.723	0.015	none	none
AAA.454ESTABI.15483	-5.226	8.955E-17	SAGA complex,chromatin insulator sequence binding,positive regulation of transcription from RNA polymerase II promoter,ligand-dependent nuclear receptor transcription coactivator activity,histone deubiquitination,nuclear pore,mRNA export from nucleus	Schistosoma mansoni	3.79349e-26	hypothetical protein	
AAA.454ESTABI.15485	-3.261	6.539E-4	none	none
AAA.454ESTABI.15492	-3.994	7.828E-49	U7 snRNP,nucleoplasm,spliceosomal snRNP assembly,spliceosomal complex,RNA binding,protein binding,cytosol	Branchiostoma floridae	7.31137e-31	hypothetical protein BRAFLDRAFT_271061	
AAA.454ESTABI.15496	-2.909	7.834E-10	cellular process,mitochondrion,protein transport,protein targeting to mitochondrion,mitochondrial intermembrane space protein transporter complex	Hydra magnipapillata	5.91537e-09	PREDICTED similar to translocase of inner mitochondrial membrane 8 homolog A	
AAA.454ESTABI.15515	-18.871	8.541E-17	none	none
AAA.454ESTABI.15516	-3.33	0E0	structural constituent of ribosome,lipid particle,RNA binding,protein binding,cytosolic large ribosomal subunit,translational elongation,intracellular	Schistosoma mansoni	9.75041e-12	60S ribosomal protein P1	
AAA.454ESTABI.15523	-2.13	1.115E-3	none	none
AAA.454ESTABI.15541	-10.663	4.629E-66	none	none
AAA.454ESTABI.15544	-3.099	1.729E-43	none	none
AAA.454ESTABI.15546	-11.178	0E0	none	Brugia malayi	3.92545e-16	hypothetical protein Bm1_13675	
AAA.454ESTABI.15550	-2.306	6.568E-7	intracellular transport,dynein complex,synaptic target recognition,cytoskeletal protein binding,plasma membrane,myosin complex,microtubule-based process,cytosol,microtubule motor activity,microtubule,microtubule associated complex	Strongylocentrotus purpuratus	1.02971e-40	PREDICTED similar to outer arm dynein LC6	
AAA.454ESTABI.15552	-4.66	1.081E-6	none	none
AAA.454ESTABI.15553	-3.087	6.467E-5	identical protein binding,RNA splicing,paraspeckles,RNA binding,mRNA cleavage factor complex,centrosome,mRNA cleavage,histone deacetylase binding	Schistosoma mansoni	4.5753e-94	pre-mRNA cleavage factor im 25kD subunit	
AAA.454ESTABI.15554	-5.319	1.412E-3	none	none
AAA.454ESTABI.15557	-3.331	3.407E-12	none	none
AAA.454ESTABI.15562	-10.213	3.261E-15	translation release factor activity	Homo sapiens	5.27323e-22	hypothetical protein LOC91574	
AAA.454ESTABI.15571	-2.148	0.019	none	Mus musculus	8.2598e-07	PREDICTED hypothetical protein	
AAA.454ESTABI.15572	-10.338	8.193E-3	SWI/SNF complex,transcriptional repressor complex,protein N-terminus binding,negative regulation of transcription, DNA-dependent,nucleolus,N-acetyltransferase activity,chromatin organization	Schistosoma mansoni	4.87969e-23	SWI/SNF-related	
AAA.454ESTABI.15575	-24.485	7.14E-6	none	none
AAA.454ESTABI.15578	-2.853	1.184E-6	none	none
AAA.454ESTABI.15585	-3.95	3.533E-93	cellular process,intracellular membrane-bounded organelle,protein complex,microtubule cytoskeleton,cytoplasm,cytoskeletal part,microtubule motor activity,microtubule associated complex	none
AAA.454ESTABI.15589	-37.498	1.38E-112	none	none
AAA.454ESTABI.15592	-4.002	0.03	none	Ciona intestinalis	6.31892e-06	PREDICTED similar to tudor domain containing protein 7	
AAA.454ESTABI.15597	-8.31	1.667E-8	none	none
AAA.454ESTABI.15603	-2.861	2.726E-12	none	none
AAA.454ESTABI.15613	-15.686	0.015	nucleolus,double-stranded RNA binding,protein kinase inhibitor activity,negative regulation of phosphorylation,protein kinase binding,negative regulation of protein kinase activity	Hydra magnipapillata	3.8706e-19	PREDICTED similar to AGAP011850-PA	
AAA.454ESTABI.15622	-2.868	0.012	Cajal body,nuclear speck,protein N-terminus binding,C2H2 zinc finger domain binding	Schistosoma mansoni	3.97897e-32	Pre-mRNA-splicing factor cwc-21	
AAA.454ESTABI.15625	-4.484	2.473E-12	none	none
AAA.454ESTABI.15628	-2.698	0.011	cellular process,protein complex,intracellular part	Schistosoma mansoni	1.24816e-41	proteasome subunit alpha 1 (T01 family)	
AAA.454ESTABI.15633	-inf	1.133E-3	none	none
AAA.454ESTABI.15648	-5.492	4.784E-61	none	none
AAA.454ESTABI.15657	-2.293	0.017	SH3/SH2 adaptor activity,developmental process,B cell proliferation,cell part,signal transduction,protein binding	Schistosoma mansoni	6.56148e-26	hypothetical protein	
AAA.454ESTABI.15664	-4.612	6.181E-11	peptidyl-prolyl cis-trans isomerase activity,protein folding	Tribolium castaneum	1.84237e-42	PREDICTED similar to FK506-binding protein-like protein	
AAA.454ESTABI.15677	-2.632	9.854E-8	intracellular part,structural constituent of ribosome,intracellular	Schistosoma mansoni	2.31139e-26	hypothetical protein	
AAA.454ESTABI.15679	-3.331	7.405E-116	cell part,cytochrome-c oxidase activity,membrane	Strongylocentrotus purpuratus	5.69549e-25	cytochrome c oxidase subunit II	
AAA.454ESTABI.15700	-4.668	2.726E-10	mitochondrial small ribosomal subunit,structural constituent of ribosome,protein binding,translation	Schistosoma mansoni	2.35858e-39	mitochondrial ribosomal protein S25	
AAA.454ESTABI.15704	-inf	7.08E-6	regulation of biological quality,cytokinesis,chromosome segregation,embryonic development,mitosis,spindle,cytoplasm,cellular localization,nucleus	Schistosoma mansoni	3.38032e-35	cyclin B	
AAA.454ESTABI.15705	-14.69	0.01	cellular process,catalytic activity	Hydra magnipapillata	2.90246e-18	PREDICTED similar to predicted protein partial	
AAA.454ESTABI.15718	-2.731	0.028	methyltransferase activity,nucleus	Schistosoma mansoni	6.05574e-33	ribosomal RNA methyltransferase	
AAA.454ESTABI.15723	-inf	0.015	protein complex,histone binding,nuclear chromosome,mitotic chromosome condensation,condensed chromosome,cytoplasm	Ciona intestinalis	1.65061e-15	PREDICTED similar to predicted protein	
AAA.454ESTABI.15729	-3.155	0.062	axon extension	Schistosoma mansoni	0	ankyrin 23/unc44	
AAA.454ESTABI.15734	-23.147	2.117E-20	nucleosome,SUMO binding,DNA binding,nucleosome assembly,lipid particle,polytene chromosome,Barr body	Mus musculus	2.07195e-52	H2A histone family member Z	
AAA.454ESTABI.15741	-7.913	3.986E-3	binding,nucleus,small conjugating protein ligase activity,mitochondrion	Branchiostoma floridae	9.89903e-08	hypothetical protein BRAFLDRAFT_126633	
AAA.454ESTABI.15753	-2.454	2.712E-3	none	Ciona intestinalis	5.98502e-10	PREDICTED similar to DEAD (Asp-Glu-Ala-Asp) box polypeptide 18 isoform 2	
AAA.454ESTABI.15756	-7.986	1.336E-3	none	none
AAA.454ESTABI.15778	-2.226	6.401E-7	RNA splicing,nuclear-transcribed mRNA catabolic process, nonsense-mediated decay,mRNA binding,protein binding,transcription,intracellular part,nucleic acid binding	Strongylocentrotus purpuratus	7.71696e-18	PREDICTED similar to Rnps1 protein	
AAA.454ESTABI.15779	-156.467	0E0	none	none
AAA.454ESTABI.15794	-2.338	4.294E-48	transcription regulator activity,CRD-mediated mRNA stability complex,CRD-mediated mRNA stabilization,RNA splicing,stress granule,protein binding,transcription, DNA-dependent,structure-specific DNA binding	Strongylocentrotus purpuratus	6.36215e-21	PREDICTED similar to Y-Box factor	
AAA.454ESTABI.15799	-3.526	1.655E-4	none	Ciona intestinalis	2.17773e-06	PREDICTED similar to Dydc1 protein partial	
AAA.454ESTABI.15809	-7.038	2.063E-4	none	none
AAA.454ESTABI.15821	-3.179	0.057	integral to plasma membrane,cation:chloride symporter activity,membrane fraction,ion transport,cellular ion homeostasis	Schistosoma mansoni	1.44619e-34	solute carrier family 12 k-cl cotransporter	
AAA.454ESTABI.15831	-2.192	3.377E-3	nucleic acid binding	Tribolium castaneum	9.66166e-12	PREDICTED similar to CG15561 CG15561-PA	
AAA.454ESTABI.15849	-15.617	3.596E-5	none	Mus musculus	6.8547e-06	zinc finger protein 608	
AAA.454ESTABI.15888	-61.398	7.951E-31	none	none
AAA.454ESTABI.15904	-4.813	1.623E-82	none	none
AAA.454ESTABI.15906	-9.745	2.676E-113	none	none
AAA.454ESTABI.15909	-4.102	0.045	multicellular organismal development,growth,methyltransferase activity	Schistosoma mansoni	1.21333e-44	bicoid-interacting protein related	
AAA.454ESTABI.15912	-2.544	3.706E-8	none	Nasonia vitripennis	9.26343e-25	PREDICTED hypothetical protein	
AAA.454ESTABI.15914	-2.045	0.011	none	none
AAA.454ESTABI.15921	-2.295	5.119E-4	cellular macromolecule metabolic process,nucleobase, nucleoside, nucleotide and nucleic acid metabolic process,nucleic acid binding,gene expression	Branchiostoma floridae	2.43075e-54	hypothetical protein BRAFLDRAFT_60256	
AAA.454ESTABI.15922	-3.437	4.517E-5	none	none
AAA.454ESTABI.15942	-2.917	2.877E-4	intracellular part	Branchiostoma floridae	2.60275e-66	hypothetical protein BRAFLDRAFT_124363	
AAA.454ESTABI.15945	-2.297	2.946E-5	none	Ciona intestinalis	2.77324e-18	PREDICTED similar to NudC domain containing 1	
AAA.454ESTABI.15950	-6.288	2.364E-4	none	Schistosoma mansoni	3.30737e-16	hypothetical protein	
AAA.454ESTABI.15969	-2.187	5.42E-3	binding,nucleus	none
AAA.454ESTABI.15988	-2.859	9.819E-81	cell surface,positive regulation of interleukin-6 production,chaperone binding,lipopolysaccharide receptor complex,chaperone-mediated protein complex assembly,protein refolding,positive regulation of interleukin-12 production,positive regulation of interferon-gamma production,unfolded protein binding,positive regulation of macrophage activation,protein targeting to mitochondrion,single-stranded DNA binding,'de novo' protein folding,positive regulation of interleukin-10 production,positive regulation of apoptosis,cytosol,lipopolysaccharide binding,positive regulation of interferon-alpha production,mitochondrial matrix,extracellular space,p53 binding,B cell proliferation,response to unfolded protein,activation of caspase activity,plasma membrane part,fin regeneration,MyD88-dependent toll-like receptor signaling pathway,cyclin-dependent protein kinase activating kinase holoenzyme complex,positive regulation of T cell mediated immune response to tumor cell,response to heat,lipid particle,negative regulation of apoptosis,early endosome,secretory granule,ATP binding,cell surface binding,ATPase activity,interspecies interaction between organisms,B cell cytokine production,protein stabilization,positive regulation of T cell activation,coated vesicle,protein maturation,mitochondrial inner membrane,DNA replication origin binding,coated pit,isotype switching to IgG isotypes,protein binding,cellular protein metabolic process	Schistosoma mansoni	3.24335e-174	heat shock protein 60	
AAA.454ESTABI.15991	-2.551	0.06	none	Acyrthosiphon pisum	5.52049e-29	PREDICTED similar to RNA (guanine-9-)-methyltransferase domain-containing protein 1 homolog mitochondrial	
AAA.454ESTABI.15993	-3.578	1.545E-6	multicellular organismal development,positive regulation of biological process,intracellular part,regulation of cellular process,RNA binding,nucleic acid binding	Homo sapiens	1.91575e-33	TIA1 protein isoform 2	
AAA.454ESTABI.16000	-3.233	1.483E-10	none	Schistosoma mansoni	9.80476e-27	hypothetical protein	
AAA.454ESTABI.16008	-2.482	4.055E-5	none	Tribolium castaneum	1.31055e-61	PREDICTED similar to mitochondrial ribosomal protein L38 putative	
AAA.454ESTABI.16012	-2.906	6.037E-3	nucleus	Anopheles gambiae	2.47122e-38	AGAP003033-PA	
AAA.454ESTABI.16028	-2.214	3.095E-3	protein modification process	Branchiostoma floridae	2.37228e-08	hypothetical protein BRAFLDRAFT_124097	
AAA.454ESTABI.16031	-2.431	1.299E-14	methionine biosynthetic process,zinc ion binding,betaine-homocysteine S-methyltransferase activity,regulation of homocysteine metabolic process,homocysteine S-methyltransferase activity,cytoplasm,protein amino acid methylation	Branchiostoma floridae	5.23988e-147	hypothetical protein BRAFLDRAFT_78594	
AAA.454ESTABI.16051	-3.38	2.119E-4	none	none
AAA.454ESTABI.16052	-2.742	2.922E-3	none	none
AAA.454ESTABI.16060	-4.264	1.809E-9	CUL4 RING ubiquitin ligase complex,cellular protein metabolic process	Tribolium castaneum	4.50836e-64	PREDICTED similar to GA20229-PA	
AAA.454ESTABI.16075	-43.042	3.938E-21	regulation of phosphorylation,DNA unwinding during replication,MCM complex,3'-5' DNA helicase activity,ATP binding,chromatin,protein binding,DNA replication initiation,pre-replicative complex,pre-replicative complex assembly,single-stranded DNA binding,cell proliferation,cytoplasm,chromatin binding,response to DNA damage stimulus,DNA binding,DNA replication,magnesium chelatase activity,chlorophyll biosynthetic process	Schistosoma mansoni	3.44131e-132	DNA replication licensing factor MCM7	
AAA.454ESTABI.16090	-3.828	4.35E-3	none	none
AAA.454ESTABI.16097	-5.477	0.03	cell-cell junction,cytoskeleton,paranode region of axon,juxtaparanode region of axon,protein binding,cytosol	Schistosoma mansoni	9.45015e-58	Band 4.1-like protein	
AAA.454ESTABI.16106	-4.229	0.046	hydrolase activity	Homo sapiens	1.08451e-38	protein tyrosine phosphatase non-receptor type 23	
AAA.454ESTABI.16120	-17.291	1.534E-217	chromosome,DNA binding,nucleosome	Schistosoma mansoni	4.5977e-22	Linker histone H1	
AAA.454ESTABI.16133	-2.553	2.057E-7	gamete generation,reproductive cellular process,reproductive developmental process,cell development	Hydra magnipapillata	2.5516e-07	PREDICTED similar to predicted protein partial	
AAA.454ESTABI.16139	-2.511	5.192E-3	none	none
AAA.454ESTABI.16145	-5.403	5.359E-3	nucleus	Mus musculus	1.74396e-09	hypothetical protein LOC102122	
AAA.454ESTABI.16147	-2.363	0.042	signal transduction	none
AAA.454ESTABI.16155	-11.438	1.839E-21	none	none
AAA.454ESTABI.16156	-3.487	1.513E-8	calcium ion binding	Schistosoma mansoni	1.27191e-95	thrombospondin	
AAA.454ESTABI.16185	-3.061	1.178E-7	none	Schistosoma mansoni	2.34089e-41	polyglutamine binding protein	
AAA.454ESTABI.16188	-2.724	0.056	transferase activity,blood coagulation	Schistosoma mansoni	0	protein kinase	
AAA.454ESTABI.16191	-12.429	1.113E-24	none	Schistosoma mansoni	3.26744e-06	hypothetical protein	
AAA.454ESTABI.16202	-2.183	0.013	none	Schistosoma mansoni	4.26783e-16	hypothetical protein	
AAA.454ESTABI.16207	-2.078	4.005E-4	integral to membrane	Acyrthosiphon pisum	4.46949e-43	PREDICTED similar to CG2781 CG2781-PA	
AAA.454ESTABI.16232	-2.437	5.709E-3	none	none
AAA.454ESTABI.16238	-4.521	0.031	none	none
AAA.454ESTABI.16258	-3.282	8.796E-11	translation factor activity, nucleic acid binding,cellular protein metabolic process,transferase activity,cytosol	Strongylocentrotus purpuratus	1.95485e-45	PREDICTED hypothetical protein	
AAA.454ESTABI.16272	-2.876	9.843E-5	none	Schistosoma mansoni	3.89486e-117	hypothetical protein	
AAA.454ESTABI.16273	-6.22	8.265E-8	positive regulation of gene-specific transcription from RNA polymerase II promoter,neuron projection,chromatin organization,soluble fraction,response to glucocorticoid stimulus,negative regulation of antimicrobial humoral response,general transcriptional repressor activity,DNA bending activity,nucleoplasm,transcription factor binding,extracellular space,positive regulation of protein amino acid phosphorylation,negative regulation of RNA polymerase II transcriptional preinitiation complex assembly,anti-apoptosis,eye development,leg disc development,positive regulation of glycogen catabolic process,structure-specific DNA binding,signal transduction,condensed chromosome,cytokine activity,perinuclear region of cytoplasm,base-excision repair, DNA ligation,DNA geometric change,DNA replication,DNA recombination,nucleolus,protein kinase activator activity,positive regulation of myeloid cell differentiation,lung development,DNA binding	Schistosoma mansoni	2.05094e-39	SWI/SNF-related chromatin binding protein	
AAA.454ESTABI.16282	-2.955	4.91E-11	none	Schistosoma mansoni	1.09921e-51	hypothetical protein	
AAA.454ESTABI.16295	-3.171	1.302E-89	protein phosphatase type 2A regulator activity,histone binding,negative regulation of histone acetylation,DNA replication,nucleocytoplasmic transport,perinuclear region of cytoplasm,phosphoprotein phosphatase inhibitor activity,endoplasmic reticulum,nucleus,nucleosome disassembly,nucleosome assembly	Mus musculus	4.13404e-54	PREDICTED similar to protein phosphatase 2A inhibitor-2 I-2PP2A isoform 1	
AAA.454ESTABI.16301	-5.071	3.006E-14	'de novo' IMP biosynthetic process,hydrolase activity,transferase activity,protein homodimerization activity,catalytic activity	Homo sapiens	0	5-aminoimidazole-4-carboxamide ribonucleotide formyltransferase/IMP cyclohydrolase	
AAA.454ESTABI.16309	-2.448	6.376E-8	none	none
AAA.454ESTABI.16316	-3.367	2.045E-5	RNA metabolic process,binding,nucleolus,nuclear speck,transcription	Schistosoma mansoni	4.74879e-156	cell division control protein	
AAA.454ESTABI.16321	-17.183	4.518E-4	chromosome passenger complex,cytokinesis,protein serine/threonine kinase activity,metal ion binding,ubiquitin protein ligase binding,chromosome segregation,protein localization to kinetochore,regulation of protein stability,spindle organization,condensed nuclear chromosome, centromeric region,mitosis,nucleotide binding,phosphoinositide-mediated signaling,protein kinase activity,protein amino acid phosphorylation	Ciona intestinalis	7.59676e-79	PREDICTED similar to Serine/threonine-protein kinase 6 (Aurora kinase A) (Aurora-A) (Aurora family kinase 1) (Aurora/IPL1-related kinase 1) (Ipl1- and aurora-related kinase 1) (Serine/threonine-protein kinase Ayk1)	
AAA.454ESTABI.16332	-2.752	3.01E-10	none	Schistosoma mansoni	1.03643e-21	hypothetical protein	
AAA.454ESTABI.16339	-2.637	4.643E-4	DNA binding	Schistosoma mansoni	2.25191e-67	enhancer of zeste ezh	
AAA.454ESTABI.16346	-2.873	3.559E-5	none	Homo sapiens	5.86084e-23	hypothetical protein LOC65260	
AAA.454ESTABI.16365	-2.907	0.011	binding,regulation of transcription	Schistosoma mansoni	3.0979e-44	hypothetical protein	
AAA.454ESTABI.16374	-2.832	0.019	oxidoreductase activity	Tribolium castaneum	6.90112e-80	PREDICTED similar to CG6084 CG6084-PA	
AAA.454ESTABI.16385	-4.875	4.544E-25	none	none
AAA.454ESTABI.16391	-6.941	5.239E-41	cytosol,regulation of cell cycle,post-Golgi vesicle-mediated transport,chaperone mediated protein folding requiring cofactor,ATPase activity, coupled,oxidation reduction,2-alkenal reductase activity,response to heat,cell surface,membrane organization,melanosome,ATP binding,ribonucleoprotein complex,unfolded protein binding,interspecies interaction between organisms,response to unfolded protein,response to cadmium ion,cell morphogenesis,cell cycle	Mus musculus	0	heat shock protein 8	
AAA.454ESTABI.16393	-4.059	8.095E-5	cellular process,binding	Tribolium castaneum	1.53028e-19	PREDICTED similar to nuclear autoantigenic sperm protein	
AAA.454ESTABI.16401	-2.014	9.345E-3	transcription initiation from RNA polymerase II promoter,nucleotide-excision repair, DNA damage removal,protein amino acid phosphorylation,transcription regulator activity,DNA-dependent ATPase activity,protein C-terminus binding,cell proliferation,regulation of cyclin-dependent protein kinase activity,holo TFIIH complex,mitosis,RNA elongation from RNA polymerase II promoter,positive regulation of transcription from RNA polymerase II promoter,RNA polymerase II carboxy-terminal domain kinase activity,mitochondrion,protein kinase activity	Schistosoma mansoni	2.16407e-90	serine/threonine protein kinase	
AAA.454ESTABI.16422	-2.141	2.751E-5	regulation of RNA splicing,nucleolus,somatic muscle development,metal ion binding,negative regulation of myoblast differentiation,DNA binding,peripheral nervous system development,embryonic development,Golgi apparatus,compound eye photoreceptor cell differentiation	Schistosoma mansoni	4.45996e-23	muscleblind-like protein	
AAA.454ESTABI.16423	-2.188	0.012	none	Ciona intestinalis	8.04597e-27	PREDICTED similar to Spermatogenesis-associated serine-rich protein 1	
AAA.454ESTABI.16424	-2.996	1.907E-34	3-hydroxyacyl-CoA dehydrogenase activity,testosterone 17-beta-dehydrogenase activity,acetoacetyl-CoA reductase activity,acyl-CoA metabolic process,estradiol 17-beta-dehydrogenase activity,lipid particle,3-alpha(17-beta)-hydroxysteroid dehydrogenase (NAD+) activity,7-beta-hydroxysteroid dehydrogenase (NADP+) activity,androgen metabolic process,estrogen metabolic process,ecdysone metabolic process,cytosol,mitochondrion,oxidoreductase activity	Strongylocentrotus purpuratus	5.0495e-75	PREDICTED similar to Hadh2-prov protein isoform 1	
AAA.454ESTABI.16436	-3.227	3.715E-5	none	Tribolium castaneum	6.82411e-76	PREDICTED similar to Protein SDA1 homolog (Mystery protein 45A)	
AAA.454ESTABI.16437	-2.213	2.371E-3	RNA splicing,nucleic acid binding,mRNA processing,nucleus	Schistosoma mansoni	1.22213e-78	RNA binding motif protein 25	
AAA.454ESTABI.16441	-15.887	1.193E-13	glycine amidinotransferase activity,mitochondrial intermembrane space,response to chemical stimulus,creatine biosynthetic process,hydrolase activity, acting on carbon-nitrogen (but not peptide) bonds, in linear amidines	Schistosoma mansoni	1.07801e-96	glycine amidinotransferase	
AAA.454ESTABI.16453	-6.592	1.917E-22	none	Schistosoma mansoni	1.32568e-38	bystin	
AAA.454ESTABI.16459	-2.452	1.207E-7	protein kinase C binding,tachykinin receptor signaling pathway,regulation of G-protein coupled receptor protein signaling pathway,protein kinase activity,soluble fraction,G-protein signaling, coupled to cAMP nucleotide second messenger,phospholipid binding,cytoplasm,plasma membrane,protein amino acid phosphorylation,signal transducer activity	Schistosoma mansoni	1.35467e-150	serine/threonine protein kinase	
AAA.454ESTABI.16476	-5.804	6.405E-46	cytosol,regulation of cell cycle,post-Golgi vesicle-mediated transport,chaperone mediated protein folding requiring cofactor,ATPase activity, coupled,oxidation reduction,2-alkenal reductase activity,cell surface,membrane organization,melanosome,ATP binding,ribonucleoprotein complex,unfolded protein binding,interspecies interaction between organisms,response to unfolded protein,cell morphogenesis	Mus musculus	4.63767e-93	heat shock protein 8	
AAA.454ESTABI.16484	-2.476	0.02	DNA-dependent ATPase activity,embryonic development ending in birth or egg hatching,histone deacetylase binding,negative regulation of vulval development,NuRD complex,cell fate specification,DRM complex,transcription,chromatin remodeling,tail tip morphogenesis,negative regulation of cellular process,embryonic digestive tract morphogenesis,hermaphrodite genitalia development	Nasonia vitripennis	3.00197e-72	PREDICTED similar to retinoblastoma-binding protein 4 (rbbp4)	
AAA.454ESTABI.16489	-4.443	0.016	intracellular organelle,binding,regulation of transcription, DNA-dependent,negative regulation of gene expression,embryonic development,generation of neurons,regulation of transcription	Nasonia vitripennis	3.90409e-25	PREDICTED similar to L(3)mbt-like 3 (Drosophila)	
AAA.454ESTABI.16492	-4.72	1.052E-79	none	none
AAA.454ESTABI.16502	-2.342	3.837E-8	regulation of actin filament polymerization,oviposition,regulation of protein binding,actin filament binding,hermaphrodite genitalia development,molting cycle, collagen and cuticulin-based cuticle,striated muscle thin filament,body morphogenesis,nematode larval development,embryonic development,locomotion,pharynx development,spicule insertion	Apis mellifera	1.37835e-37	PREDICTED similar to Tropomyosin 1 CG4898-PB isoform B isoform 2	
AAA.454ESTABI.16516	-3.121	1.648E-9	phosphoprotein phosphatase inhibitor activity,negative regulation of protein amino acid dephosphorylation,regulation of phosphoprotein phosphatase activity	Nasonia vitripennis	1.50714e-30	PREDICTED similar to Inhibitor-2	
AAA.454ESTABI.16530	-4.948	1.122E-27	determination of genital disc primordium,Ras protein signal transduction,wing disc dorsal/ventral pattern formation,heterophilic cell adhesion,response to antibiotic,tracheal outgrowth, open tracheal system,positive regulation of cellular component movement,immune response,positive regulation of gene-specific transcription from RNA polymerase II promoter,muscle fiber development,negative regulation of cell cycle,phagocytosis, engulfment,regulation of hemocyte differentiation,epidermal growth factor receptor signaling pathway,negative regulation of cell proliferation,anti-apoptosis,cell motility,RNA polymerase II transcription factor activity,secondary branching, open tracheal system,ovarian follicle cell development,torso signaling pathway,PML body organization,peripheral nervous system development,sequence-specific DNA binding,induction of apoptosis,pericardial cell differentiation,transcription factor activity,primary branching, open tracheal system,eye-antennal disc morphogenesis,positive regulation of erythrocyte differentiation,R7 cell development,negative regulation of cardioblast cell fate specification,transcription factor binding,nucleus,imaginal disc-derived wing morphogenesis,regulation of transcription, DNA-dependent	Ciona intestinalis	1.18325e-36	transcription factor protein	
AAA.454ESTABI.16558	-2.668	0.057	none	none
AAA.454ESTABI.16587	-8.047	0.03	nucleic acid binding,zinc ion binding	Schistosoma mansoni	2.14205e-37	zinc finger protein	
AAA.454ESTABI.16588	-2.983	8.768E-4	regulation of inhibitory postsynaptic membrane potential,integral to membrane,sodium:amino acid symporter activity,locomotory behavior,regulation of synaptic transmission, glycinergic,glycine transport,neurotransmitter:sodium symporter activity,integral to plasma membrane	Schistosoma mansoni	1.74199e-113	sodium/chloride dependent transporter	
AAA.454ESTABI.16599	-3.647	9.475E-3	membrane,cell development,small GTPase mediated signal transduction,endocytosis,positive regulation of cellular process,regulation of signal transduction,cell projection,nervous system development,regulation of apoptosis,binding,cytoplasmic part,synapse,guanyl-nucleotide exchange factor activity	Schistosoma mansoni	6.59098e-29	dynamin-associated protein	
AAA.454ESTABI.16610	-2.671	2.015E-3	cytoskeletal protein binding,Arp2/3 complex-mediated actin nucleation,transport,cytoplasmic part	Mus musculus	1.62367e-30	hypothetical protein LOC68767	
AAA.454ESTABI.16621	-2.567	8.586E-7	mitochondrial large ribosomal subunit,structural constituent of ribosome,intracellular	Apis mellifera	4.93879e-31	PREDICTED similar to mitochondrial ribosomal protein L14 CG14048-PA	
AAA.454ESTABI.16623	-3.206	7.752E-10	none	Schistosoma mansoni	3.11663e-15	hypothetical protein	
AAA.454ESTABI.16632	-2.263	0.041	none	Schistosoma mansoni	6.61796e-54	laminin gamma-3 chain	
AAA.454ESTABI.16636	-2.446	0.013	sensory perception of sound,protein binding,outer ear morphogenesis,protein tyrosine phosphatase activity,histone dephosphorylation,cell fate commitment,pattern specification process,double-strand break repair,cytoplasm,branching involved in ureteric bud morphogenesis,inner ear morphogenesis,regulation of neuron differentiation,visual perception,middle ear morphogenesis,magnesium ion binding,adenohypophysis development,regulation of transcription,response to ionizing radiation,nucleus,embryonic skeletal system morphogenesis,negative regulation of apoptosis,positive regulation of DNA repair,catalytic activity	Branchiostoma floridae	7.15211e-99	hypothetical protein BRAFLDRAFT_83679	
AAA.454ESTABI.16639	-6.616	0.012	response to oxidative stress,establishment or maintenance of epithelial cell apical/basal polarity,protein serine/threonine kinase activity,protein kinase cascade,basal cortex,ATP binding,cell differentiation,protein binding,magnesium ion binding,multicellular organismal development,nucleus,plasma membrane,protein amino acid phosphorylation,protein kinase activity,catalytic activity	Mus musculus	2.60187e-124	MAP/microtubule affinity-regulating kinase 2 isoform 3	
AAA.454ESTABI.16661	-2.708	0.041	protein serine/threonine kinase activity,dorsal closure,activation of JUN kinase activity,protein binding,cytoplasm,plasma membrane,protein kinase activity,protein amino acid phosphorylation	Homo sapiens	1.00548e-84	protein kinase N2	
AAA.454ESTABI.16665	-3.395	7.067E-14	none	none
AAA.454ESTABI.16695	-2.869	1.095E-5	response to oxidative stress,electron-transferring-flavoprotein dehydrogenase activity,electron transport chain,ubiquinone binding,metal ion binding,fatty acid beta-oxidation using acyl-CoA dehydrogenase,integral to mitochondrial inner membrane,electron carrier activity,4 iron, 4 sulfur cluster binding,oxidoreductase activity, oxidizing metal ions with flavin as acceptor,oxidative phosphorylation,FAD binding,lipid particle	Homo sapiens	5.25606e-110	electron-transferring-flavoprotein dehydrogenase precursor	
AAA.454ESTABI.16713	-11.534	4.524E-11	nuclear part,ribonucleoprotein complex,mRNA processing	Branchiostoma floridae	1.98853e-123	hypothetical protein BRAFLDRAFT_285261	
AAA.454ESTABI.16719	-3.234	2.158E-7	tRNA binding	Drosophila melanogaster	5.55209e-47	CG8235	
AAA.454ESTABI.16731	-2.868	1.534E-8	calcium-transporting ATPase activity,positive regulation of growth rate,determination of adult lifespan,embryonic development ending in birth or egg hatching,positive regulation of endocytosis,reduction of cytosolic calcium ion concentration,nematode larval development,calcium ion transport,positive regulation of locomotion,plasma membrane,catalytic activity	Brugia malayi	1.6827e-52	Membrane calcium atpase protein 3 isoform b	
AAA.454ESTABI.16750	-2.522	0.012	none	Tribolium castaneum	3.40818e-10	PREDICTED similar to Nup153 CG4453-PB	
AAA.454ESTABI.16753	-5.597	0E0	cellular chaperone-mediated protein complex assembly,regulation of type I interferon-mediated signaling pathway,melanosome,TPR domain binding,regulation of interferon-gamma-mediated signaling pathway,cytosol,mitochondrial outer membrane translocase complex assembly,nitric-oxide synthase regulator activity,positive regulation of nitric oxide biosynthetic process,negative regulation of proteasomal ubiquitin-dependent protein catabolic process,unfolded protein binding,protein refolding,perinuclear region of cytoplasm,protein homodimerization activity,ATP binding,positive regulation of cytotoxic T cell differentiation,response to unfolded protein,mitochondrial transport,cell cycle	Apis mellifera	0	PREDICTED similar to heat shock protein 90-alpha isoform 2	
AAA.454ESTABI.16758	-2.045	1.949E-3	nucleotide-excision repair, DNA damage removal,male germ cell nucleus,homeostasis of number of cells within a tissue,meiosis,cytoskeleton,condensed nuclear chromosome,chromosome organization,hemopoiesis,DNA-dependent DNA replication,double-strand break repair via homologous recombination,nucleotide-excision repair, DNA gap filling,PML body,protein binding,positive regulation of cell proliferation,cytoplasm,in utero embryonic development,chromatin binding,DNA replication factor A complex,nucleic acid binding	Homo sapiens	3.83048e-86	replication protein A1 70kDa	
AAA.454ESTABI.16764	-3.32	6.291E-3	none	Tribolium castaneum	1.14489e-15	PREDICTED similar to conserved hypothetical protein	
AAA.454ESTABI.16765	-2.359	0.021	cellular process,system development,binding,growth,anatomical structure morphogenesis,proteinaceous extracellular matrix,cellular component organization,extracellular matrix part,structural molecule activity,extracellular matrix structural constituent	Schistosoma mansoni	2.10377e-98	Collagen alpha-1(V) chain precursor	
AAA.454ESTABI.16793	-3.697	1.569E-6	binding,DNA repair,modification-dependent protein catabolic process,nucleus,nucleic acid binding	Nasonia vitripennis	1.17012e-61	PREDICTED similar to DNA repair protein xp-e	
AAA.454ESTABI.16813	-6.003	5.032E-3	none	none
AAA.454ESTABI.16819	-2.639	4.531E-3	tRNA processing,S-adenosylmethionine-dependent methyltransferase activity,multicellular organismal development,DNA methylation,nucleus,DNA binding	Schistosoma mansoni	9.73877e-61	DNA (cytosine-5)-methyltransferase	
AAA.454ESTABI.16840	-2.777	9.039E-4	negative regulation of S phase of mitotic cell cycle,p53 binding,nucleoplasm,activation of MAPKKK activity,positive regulation of transcription factor activity,DNA-dependent ATPase activity,retina layer formation,central nervous system development,nucleotide binding,embryonic camera-type eye morphogenesis,SWI/SNF complex,positive regulation of gene-specific transcription from RNA polymerase II promoter,protein N-terminus binding,neural crest cell development,optic nerve formation,nucleic acid binding,negative regulation of gene-specific transcription from RNA polymerase II promoter,transcription coactivator activity,identical protein binding,chromatin remodeling,embryonic retina morphogenesis in camera-type eye,histone acetyl-lysine binding,neuron differentiation,ATP binding	Schistosoma mansoni	3.65928e-167	helicase	
AAA.454ESTABI.16877	-2.613	0.021	none	none
AAA.454ESTABI.16888	-17.951	5.759E-4	mitotic cell cycle,chromosome passenger complex,cytokinesis,chromosome segregation,microtubule cytoskeleton organization,protein localization to kinetochore,regulation of protein stability,transferase activity,M phase,condensed nuclear chromosome, centromeric region,protein binding,protein kinase activity,protein amino acid phosphorylation	Schizosaccharomyces pombe	9.94922e-52	protein kinase.	
AAA.454ESTABI.16893	-3.104	5.497E-9	nucleoplasm,spliceosomal snRNP assembly,spliceosomal complex,RNA binding,protein binding,small nuclear ribonucleoprotein complex,cytosol,spliceosome assembly	Branchiostoma floridae	7.70202e-36	hypothetical protein BRAFLDRAFT_264344	
AAA.454ESTABI.16898	-22.137	1.93E-10	none	none
AAA.454ESTABI.16915	-2.048	1.503E-3	none	Schistosoma mansoni	6.72258e-17	mitochondrial import inner membrane translocase	
AAA.454ESTABI.16932	-3.514	3.583E-7	nucleus	Nasonia vitripennis	6.18152e-09	PREDICTED similar to protein 4D8	
AAA.454ESTABI.16935	-3.923	1.207E-6	microtubule motor activity,microtubule associated complex	Schistosoma mansoni	5.50829e-26	tegumental protein Sm 20.8	
AAA.454ESTABI.16945	-31.762	1.257E-43	none	none
AAA.454ESTABI.16946	-3.241	1.204E-45	sterol carrier protein X-related thiolase activity,steroid biosynthetic process,sterol binding,acyl-CoA metabolic process,peroxisome,protein binding,transferase activity,peroxisome organization,mitochondrion	Mus musculus	5.91844e-26	sterol carrier protein 2 liver	
AAA.454ESTABI.16966	-3.315	2.116E-6	nucleus	Nasonia vitripennis	3.39165e-50	PREDICTED similar to GA19626-PA	
AAA.454ESTABI.16980	-3.223	3.09E-7	cytosol,nucleic acid binding,calcium ion binding,regulation of cytokinesis,ATP-dependent helicase activity,spermatogenesis,mitotic centrosome separation,spindle pole body,ATP binding,mitosis,centriole,photoreceptor connecting cilium,centriole replication,cellular response to heat,G-protein beta/gamma-subunit binding,microtubule basal body	Branchiostoma floridae	3.02586e-73	hypothetical protein BRAFLDRAFT_117176	
AAA.454ESTABI.17003	-3.953	2.848E-9	none	none
AAA.454ESTABI.17012	-2.705	0.063	none	none
AAA.454ESTABI.17015	-4.287	2.038E-7	none	Apis mellifera	2.2594e-10	PREDICTED similar to coiled-coil-helix-coiled-coil-helix domain containing 8	
AAA.454ESTABI.17033	-8.915	2.202E-6	anatomical structure development,cortical actin cytoskeleton,protein complex assembly,cortical actin cytoskeleton organization,protein kinase binding,structural molecule activity	Ciona intestinalis	6.08313e-11	PREDICTED similar to lethal giant larvae homolog 1	
AAA.454ESTABI.17046	-6.07	0.033	none	none
AAA.454ESTABI.17049	-4.892	6.237E-16	lysosphingolipid and lysophosphatidic acid receptor activity,regulation of transcription from RNA polymerase II promoter,zinc ion binding,phospholipid binding,transcription factor activity,elevation of cytosolic calcium ion concentration during G-protein signaling, coupled to IP3 second messenger (phospholipase C activating),nucleus,G-protein alpha-subunit binding	Schistosoma mansoni	5.49461e-68	g10 protein homolog	
AAA.454ESTABI.17050	-2.186	1.416E-4	nuclear matrix,spliceosomal complex,nucleolus,U2 snRNP,transcription factor activity,nuclear mRNA splicing, via spliceosome,positive regulation of transcription, DNA-dependent	Schistosoma mansoni	4.51953e-51	hypothetical protein	
AAA.454ESTABI.17051	-2.415	7.731E-3	none	Branchiostoma floridae	5.92714e-08	hypothetical protein BRAFLDRAFT_205667	
AAA.454ESTABI.17065	-3.538	4.32E-4	none	none
AAA.454ESTABI.17071	-2.094	6.936E-4	positive regulation of transcription,gastrulation,RNA polymerase II transcriptional preinitiation complex assembly,interphase,transcription factor TFIIIB complex,general RNA polymerase II transcription factor activity,cytoplasm,general transcription from RNA polymerase II promoter,transposon integration,RNA polymerase I transcription factor activity,mRNA catabolic process,RNA polymerase I upstream activating factor complex,RNA elongation from RNA polymerase II promoter,RNA polymerase III transcription factor activity,transcription factor TFIIA complex,transcription factor TFIID complex,RNA polymerase I core factor complex,RNA polymerase III transcriptional preinitiation complex assembly,chromatin binding,DNA bending activity,promoter binding,transcription factor binding,transcription from RNA polymerase I promoter,DNA binding,regulation of transcription, DNA-dependent	Apis mellifera	7.37083e-43	PREDICTED similar to TATA box binding protein	
AAA.454ESTABI.17080	-9.467	0E0	benzodiazepine receptor binding,mitochondrion,transport,acyl-CoA binding	Homo sapiens	8.41159e-27	diazepam binding inhibitor isoform 3	
AAA.454ESTABI.17081	-2.599	4.44E-10	ATPase activity, coupled to transmembrane movement of ions, phosphorylative mechanism,calcium ion transmembrane transporter activity,nucleotide binding,metabolic process,cation transport,membrane,ATP binding,ATP biosynthetic process	Schistosoma mansoni	3.51367e-88	plasma membrane calcium-transporting atpase	
AAA.454ESTABI.17093	-3.803	2.066E-13	protein folding,protein binding,phagocytosis, engulfment,unfolded protein binding,prefoldin complex	Homo sapiens	1.80068e-26	prefoldin subunit 2	
AAA.454ESTABI.17101	-4.016	1.707E-3	gastrulation,5'-tyrosyl-DNA phosphodiesterase activity,metal ion binding,double-strand break repair,PML body,protein binding,cell surface receptor linked signal transduction	Schistosoma mansoni	9.38234e-47	cript-related	
AAA.454ESTABI.17111	-5.678	4.93E-19	none	none
AAA.454ESTABI.17136	-2.335	9.502E-6	none	none
AAA.454ESTABI.17140	-3.154	6E-28	mRNA binding,single-stranded RNA binding,chromatoid body,spermatid development,piRNA binding,gene silencing by RNA,protein binding,P granule,piRNA metabolic process,polysome,anatomical structure morphogenesis	Ciona intestinalis	7.59487e-128	PREDICTED similar to seali	
AAA.454ESTABI.17144	-2.851	6.245E-6	transmembrane transport,zinc ion binding,P-P-bond-hydrolysis-driven protein transmembrane transporter activity,mitochondrial inner membrane presequence translocase complex,protein import into mitochondrial inner membrane,mitochondrial intermembrane space protein transporter complex,sensory perception of sound,protein targeting to mitochondrion	Schistosoma mansoni	2.00675e-20	hypothetical protein	
AAA.454ESTABI.17151	-3.259	0.015	binding	Anopheles gambiae	1.08327e-75	AGAP010490-PA	
AAA.454ESTABI.17158	-2.312	2.908E-68	nucleolus,structural constituent of ribosome,protein binding,regulation of cell cycle,brain development,cytosolic large ribosomal subunit,translational elongation,intracellular	Arabidopsis thaliana	7.39365e-26	60S ribosomal protein L36 (RPL36C)	
AAA.454ESTABI.17163	-2.562	7.974E-3	cytosol,nicotinate-nucleotide diphosphorylase (carboxylating) activity,protein oligomerization,quinolinate catabolic process,protein homodimerization activity,nucleus	Branchiostoma floridae	8.48456e-54	hypothetical protein BRAFLDRAFT_232705	
AAA.454ESTABI.17170	-3.583	0.059	none	none
AAA.454ESTABI.17173	-6.851	2.972E-5	none	none
AAA.454ESTABI.17183	-3.679	0.013	protein localization,protein binding	Schistosoma mansoni	1.93429e-127	hypothetical protein	
AAA.454ESTABI.17190	-25.442	2.032E-5	intracellular organelle,metabolic process	Tribolium castaneum	2.84087e-44	PREDICTED similar to reticulocalbin	
AAA.454ESTABI.17191	-3.239	6.057E-3	cellular process,binding,nuclear lumen,intracellular non-membrane-bounded organelle	Schistosoma mansoni	2.20457e-29	pinn	
AAA.454ESTABI.17192	-3.044	1.27E-4	none	none
AAA.454ESTABI.17216	-2.583	5.117E-6	protein binding	Branchiostoma floridae	1.49521e-14	hypothetical protein BRAFLDRAFT_124380	
AAA.454ESTABI.17217	-3.08	1.035E-6	cellular process,cell part	Schistosoma mansoni	7.73141e-10	hypothetical protein	
AAA.454ESTABI.17219	-3.14	0.069	microtubule motor activity,cytoplasmic vesicle membrane,neuromuscular synaptic transmission,microtubule associated complex,kinesin binding,nerve-nerve synaptic transmission,vesicle transport along microtubule,synaptic vesicle transport,ATPase activity,anterograde axon cargo transport,microtubule-based movement	Nasonia vitripennis	0	PREDICTED similar to ENSANGP00000024542	
AAA.454ESTABI.17226	-3.488	1.395E-10	nucleosome,DNA binding,nucleosome assembly,nucleus	Schistosoma mansoni	2.04811e-40	histone H2B	
AAA.454ESTABI.17238	-5.018	7.241E-13	cytoplasm,cytoskeleton,transcription corepressor activity,nucleus,regulation of transcription, DNA-dependent,unfolded protein binding,prefoldin complex	Strongylocentrotus purpuratus	2.38932e-29	PREDICTED similar to Prefoldin 5	
AAA.454ESTABI.17255	-7.634	3.411E-8	integral to membrane	Drosophila melanogaster	3.0342e-20	CG32262	
AAA.454ESTABI.17260	-10.47	9.757E-6	fin regeneration,positive regulation of cell division,protein binding,hydrolase activity,ATP binding	Homo sapiens	4.03035e-87	superkiller viralicidic activity 2-like 2	
AAA.454ESTABI.17267	-27.504	1.314E-57	none	none
AAA.454ESTABI.17277	-2.383	2.027E-4	DNA-directed RNA polymerase activity,protein kinase activity,transcription initiation from RNA polymerase II promoter,RNA splicing,DNA-directed RNA polymerase II, core complex,protein binding,RNA elongation from RNA polymerase II promoter,RNA binding	Ciona intestinalis	9.41595e-52	PREDICTED similar to DNA directed RNA polymerase II polypeptide G	
AAA.454ESTABI.17284	-2.019	0.013	binding	Apis mellifera	1.60048e-20	PREDICTED similar to Slip1 CG1783-PA	
AAA.454ESTABI.17294	-2.228	8.711E-6	nucleus	Ciona intestinalis	9.78468e-68	PREDICTED similar to predicted protein	
AAA.454ESTABI.17297	-5.427	6.627E-110	none	Schistosoma mansoni	4.35279e-27	hypothetical protein	
AAA.454ESTABI.17308	-4.054	0.026	binding,primary metabolic process,cellular macromolecule metabolic process,regulation of gene expression	Schistosoma mansoni	2.34481e-20	eukaryotic translation initiation factor 2c	
AAA.454ESTABI.17309	-4.236	6.764E-4	spliceosomal complex,RNA binding,protein binding,nuclear matrix,nuclear mRNA splicing, via spliceosome,mRNA processing	Mus musculus	4.03644e-43	serine/arginine repetitive matrix 1	
AAA.454ESTABI.17320	-2.4	0.014	none	none
AAA.454ESTABI.17322	-2.804	0.032	none	Branchiostoma floridae	1.67872e-06	hypothetical protein BRAFLDRAFT_72132	
AAA.454ESTABI.17348	-2.737	4.68E-4	spliceosomal complex,mRNA processing,RNA splicing	Homo sapiens	4.93102e-75	PRP38 pre-mRNA processing factor 38 (yeast) domain containing A	
AAA.454ESTABI.17352	-12.025	0.052	small GTPase regulator activity,protein amino acid phosphorylation,nuclear migration,intracellular signaling cascade,microtubule cytoskeleton organization,ATP binding,zinc ion binding,protein serine/threonine kinase activity,protein kinase activity	Tribolium castaneum	1.11951e-53	PREDICTED similar to myotonin-protein kinase	
AAA.454ESTABI.17359	-9.278	1.116E-4	nucleoplasm,protein localization to kinetochore,embryonic development ending in birth or egg hatching,cyclin-dependent protein kinase activity,protein kinase binding,locomotion,collagen and cuticulin-based cuticle development,cell division,cytosol,anti-apoptosis,positive regulation of meiotic cell cycle,midbody,positive regulation of ubiquitin-protein ligase activity during mitotic cell cycle,RNA polymerase II carboxy-terminal domain kinase activity,spindle microtubule,anaphase-promoting complex-dependent proteasomal ubiquitin-dependent protein catabolic process,oocyte maturation,M phase of mitotic cell cycle,positive regulation of meiosis,hermaphrodite genitalia development,protein kinase activity,protein amino acid phosphorylation	Schistosoma mansoni	1.87281e-43	serine/threonine protein kinase	
AAA.454ESTABI.17385	-2.671	1.905E-3	negative regulation of cytokine biosynthetic process,zinc ion binding,apoptosis,integral to membrane,modification-dependent protein catabolic process,late endosome,ubiquitin-protein ligase activity,protein binding,endomembrane system,perinuclear region of cytoplasm,endoplasmic reticulum,Golgi apparatus	Homo sapiens	8.2761e-22	ring finger protein 150	
AAA.454ESTABI.17398	-3.162	2.555E-9	nucleoplasm,hydrolase activity,mRNA guanylyltransferase activity,mRNA processing	Anopheles gambiae	1.21905e-54	AGAP005142-PA	
AAA.454ESTABI.17425	-3.281	0.029	none	Tribolium castaneum	1.02536e-28	PREDICTED similar to AGAP006160-PA	
AAA.454ESTABI.17431	-106.568	2.871E-71	none	none
AAA.454ESTABI.17435	-2.429	0.042	protein binding	Schistosoma mansoni	2.69789e-60	DUF814 domain protein	
AAA.454ESTABI.17450	-2.141	1.294E-4	ribonucleoprotein complex,mitochondrion,structural constituent of ribosome,intracellular	Schistosoma mansoni	3.4532e-16	hypothetical protein	
AAA.454ESTABI.17452	-7.363	1.26E-15	none	Schistosoma mansoni	3.91316e-17	lipopolysaccharide-induced transcription factor regulating tumor necrosis factor alpha	
AAA.454ESTABI.17455	-3.303	2.868E-5	cell adhesion	Nasonia vitripennis	1.16459e-26	PREDICTED hypothetical protein	
AAA.454ESTABI.17457	-2.617	9.91E-4	cytoplasm,binding,hydrolase activity,cellular process	Nasonia vitripennis	1.59093e-30	PREDICTED hypothetical protein	
AAA.454ESTABI.17465	-2.547	5.97E-86	mitochondrial inner membrane,ubiquinol-cytochrome-c reductase activity	Schistosoma mansoni	4.30375e-13	hypothetical protein	
AAA.454ESTABI.17495	-2.127	0.034	cytosol,positive regulation of growth rate,nucleolus,hermaphrodite genitalia development,nematode larval development,protein binding,receptor-mediated endocytosis	Hydra magnipapillata	5.15003e-47	PREDICTED similar to predicted protein	
AAA.454ESTABI.17502	-19.728	2.087E-3	response to ionizing radiation,double-strand break repair via homologous recombination,DNA binding,protein binding,helicase activity,response to drug,cytoplasm,nucleus	Branchiostoma floridae	3.94057e-29	hypothetical protein BRAFLDRAFT_202887	
AAA.454ESTABI.17513	-2.883	5.939E-3	regulation of transcription from RNA polymerase II promoter,transcription initiation from RNA polymerase II promoter,transcription factor complex,transcription coactivator activity,RNA polymerase II transcription mediator activity,mediator complex	Schistosoma mansoni	2.25034e-29	hypothetical protein	
AAA.454ESTABI.17528	-2.713	5.075E-10	cytoskeleton organization,regulation of biological quality,cytoskeletal protein binding,cytoskeleton,synaptic transmission,germ cell development,regulation of cellular process,regulation of cellular component organization,nervous system development,extracellular structure organization,plasma membrane,germarium-derived egg chamber formation,cell cortex	Schistosoma mansoni	0	hypothetical protein	
AAA.454ESTABI.17535	-2.566	0.057	ribonucleoprotein complex,nucleus	Branchiostoma floridae	4.54656e-43	hypothetical protein BRAFLDRAFT_203365	
AAA.454ESTABI.17565	-3.125	0.023	cytoplasm,regulation of translation,poly-pyrimidine tract binding,nucleotide binding,nucleic acid binding	Branchiostoma floridae	2.94475e-143	hypothetical protein BRAFLDRAFT_85610	
AAA.454ESTABI.17567	-2.751	1.343E-6	none	none
AAA.454ESTABI.17578	-2.795	3.21E-71	structural constituent of ribosome,intracellular	none
AAA.454ESTABI.17581	-4.056	1.526E-5	none	none
AAA.454ESTABI.17582	-2.616	2.027E-3	none	none
AAA.454ESTABI.17596	-4.715	3.72E-8	positive regulation of growth rate,RNA binding,Cajal body,embryonic development ending in birth or egg hatching,ncRNA processing,reproduction,dense fibrillar component,positive regulation of translation,transferase activity,nematode larval development,protein binding,ncRNA metabolic process,box C/D snoRNP complex,positive regulation of embryonic development,rRNA processing	Schistosoma mansoni	4.24125e-71	fibrillarin	
AAA.454ESTABI.17598	-inf	0.035	none	none
AAA.454ESTABI.17610	-inf	0.017	none	none
AAA.454ESTABI.17618	-77.873	3.296E-160	none	none
AAA.454ESTABI.17622	-2.144	2.247E-4	eukaryotic translation initiation factor 3 complex,translational initiation,protein binding,translation initiation factor activity,nuclear lumen	Mus musculus	4.62602e-134	eukaryotic translation initiation factor 3 subunit 6 interacting protein	
AAA.454ESTABI.17630	-4.522	5.669E-3	microsome,metal ion binding,monooxygenase activity,electron carrier activity	Acyrthosiphon pisum	1.85283e-38	PREDICTED similar to cytochrome P450 CYP6AX1 protein	
AAA.454ESTABI.17642	-134.836	1.346E-119	none	none
AAA.454ESTABI.17646	-3.034	4.026E-9	none	Strongylocentrotus purpuratus	7.19174e-06	PREDICTED similar to adenosylhomocysteinase	
AAA.454ESTABI.17650	-inf	1.066E-4	none	none
AAA.454ESTABI.17672	-2.292	1.655E-73	structural constituent of ribosome,protein binding,rRNA processing,cytosolic small ribosomal subunit,ribosomal small subunit biogenesis,translational elongation,intracellular	Schistosoma mansoni	6.61763e-16	40S ribosomal protein S28	
AAA.454ESTABI.17679	-5.419	7.501E-10	ubiquitin-protein ligase activity	Tribolium castaneum	7.2251e-57	PREDICTED similar to mlo2	
AAA.454ESTABI.17680	-2.09	4.72E-3	intracellular part,protein binding,GTP binding	Tribolium castaneum	1.47116e-23	PREDICTED similar to Putative GTP-binding protein Parf (Partner of ARF)	
AAA.454ESTABI.17687	-3.935	2.297E-5	nucleolus,binding,helicase activity,cytosol,nucleic acid binding,ATP binding	Hydra magnipapillata	2.39035e-28	PREDICTED similar to predicted protein	
AAA.454ESTABI.17712	-5.5	1.642E-140	negative regulation of retinal cell programmed cell death,cytoskeleton,protein folding,ATPase activity, coupled,chaperonin-containing T-complex,mitotic spindle organization,ATP binding,unfolded protein binding,nucleus,plasma membrane,protein binding,cellular protein metabolic process	Schistosoma mansoni	0	chaperonin containing t-complex protein 1 gamma subunit tcpg	
AAA.454ESTABI.17717	-2.462	0.012	hydrolase activity,protein binding	Nasonia vitripennis	1.55027e-108	PREDICTED similar to aminoacylase putative	
AAA.454ESTABI.17721	-2.464	4.174E-10	cytoplasmic part,cellular process,structural constituent of ribosome,intracellular	Schistosoma mansoni	1.21792e-25	mitochondrial 60S ribosomal protein L7/L12	
AAA.454ESTABI.17735	-4.174	5.391E-6	none	none
AAA.454ESTABI.17744	-3.841	0.059	cellular macromolecule metabolic process,receptor binding,primary metabolic process,catalytic activity	Strongylocentrotus purpuratus	3.34577e-08	PREDICTED similar to Ash1l protein	
AAA.454ESTABI.17754	-2.749	0.092	none	none
AAA.454ESTABI.17771	-3.093	5.899E-3	angiogenesis,negative regulation of neuron differentiation,specification of organ identity,compound eye photoreceptor fate commitment,positive regulation of gene-specific transcription from RNA polymerase II promoter,specification of segmental identity, antennal segment,cytoplasm,nucleolus,protein heterodimerization activity,transcription factor complex,leg disc proximal/distal pattern formation,brain development,definitive hemopoiesis,RNA polymerase II transcription factor activity, enhancer binding,peripheral nervous system development,salivary gland boundary specification,imaginal disc-derived leg morphogenesis,haltere morphogenesis,imaginal disc-derived wing morphogenesis,lens morphogenesis in camera-type eye,transcription factor activity,regulation of transcription, DNA-dependent,DNA binding,nucleus	Homo sapiens	1.68675e-42	Meis homeobox 2 isoform d	
AAA.454ESTABI.17774	-2.381	0.021	none	none
AAA.454ESTABI.17775	-7.047	0.045	none	Strongylocentrotus purpuratus	3.55744e-07	PREDICTED similar to hypothetical protein	
AAA.454ESTABI.17795	-2.365	0.033	cellular process,cellular component organization,cytoplasm	Saccharomyces cerevisiae	1.38619e-10	Protein interacting with poly(A)-binding protein Pab1p	
AAA.454ESTABI.17808	-2.858	8.012E-143	mitotic spindle elongation,translation,structural constituent of ribosome,lipid particle,negative regulation of neuron apoptosis,cytosolic large ribosomal subunit,intracellular	Strongylocentrotus purpuratus	2.54689e-28	PREDICTED similar to Ribosomal protein L14 partial	
AAA.454ESTABI.17816	-7.52	2.241E-4	monooxygenase activity,electron carrier activity	Branchiostoma floridae	1.01755e-39	hypothetical protein BRAFLDRAFT_216731	
AAA.454ESTABI.17818	-2.23	1.709E-8	none	Nasonia vitripennis	2.40878e-08	PREDICTED similar to Aspartyl beta-hydroxylase putative	
AAA.454ESTABI.17819	-2.657	3.87E-9	none	none
AAA.454ESTABI.17822	-3.615	9.338E-9	spliceosomal complex,mRNA processing,RNA splicing	Branchiostoma floridae	1.13046e-33	hypothetical protein BRAFLDRAFT_284483	
AAA.454ESTABI.17842	-4.371	0.019	actin binding,myosin complex,ATP binding,motor activity,A band,locomotory behavior	Branchiostoma floridae	5.32061e-84	hypothetical protein BRAFLDRAFT_200468	
AAA.454ESTABI.17864	-3.138	3.859E-4	protein binding,heart development,myofibril assembly,localization,myofibril,dorsal closure,tube development,myosin complex,motor activity	Mus musculus	2.78995e-123	myosin heavy polypeptide 7 cardiac muscle beta	
AAA.454ESTABI.17877	-67.977	1.99E-43	glycine amidinotransferase activity,mitochondrial intermembrane space,response to chemical stimulus,creatine biosynthetic process,hydrolase activity, acting on carbon-nitrogen (but not peptide) bonds, in linear amidines	Schistosoma mansoni	7.21634e-118	glycine amidinotransferase	
AAA.454ESTABI.17878	-72.018	1.286E-74	glycine amidinotransferase activity,mitochondrial intermembrane space,response to chemical stimulus,creatine biosynthetic process,hydrolase activity, acting on carbon-nitrogen (but not peptide) bonds, in linear amidines	Schistosoma mansoni	9.49646e-110	glycine amidinotransferase	
AAA.454ESTABI.17881	-19.914	5.06E-5	none	none
AAA.454ESTABI.17883	-4.113	4.004E-5	anatomical structure morphogenesis,transport,reproduction,protein binding,basement membrane,negative regulation of biological process,extracellular matrix organization,locomotion,extracellular matrix structural constituent,regulation of multicellular organismal process,response to stimulus,organ development,embryonic development,positive regulation of growth,positive regulation of cellular process,collagen,regulation of apoptosis	Schistosoma mansoni	7.96897e-96	Collagen alpha-1(V) chain precursor	
AAA.454ESTABI.17887	-4.042	2.043E-9	none	none
AAA.454ESTABI.17920	-2.096	6.638E-4	peroxisome,transferase activity,fatty acid metabolic process,mitochondrion,catalytic activity,acyl-CoA binding	Strongylocentrotus purpuratus	8.035e-99	PREDICTED hypothetical protein	
AAA.454ESTABI.17921	-9.573	8.465E-9	protein transporter activity,positive regulation of growth rate,embryonic development ending in birth or egg hatching,protein import into nucleus,reproduction,molting cycle, collagen and cuticulin-based cuticle,nematode larval development,protein binding,locomotion,cytoplasm,pharynx development,transport	Schistosoma mansoni	1.31411e-19	nuclear transport factor	
AAA.454ESTABI.17927	-1.961	0.017	protein binding	Homo sapiens	1.28243e-30	kelch domain containing 2	
AAA.454ESTABI.17933	-2.803	2.516E-16	histone methylation,cytoplasm,protein-arginine omega-N asymmetric methyltransferase activity,peptidyl-arginine methylation, to asymmetrical-dimethyl arginine,histone methyltransferase activity,protein-arginine omega-N monomethyltransferase activity,methyltransferase activity	Schistosoma mansoni	5.12049e-111	protein arginine N-methyltransferase 1	
AAA.454ESTABI.17950	-3.555	1.063E-5	protein folding,peptidyl-prolyl cis-trans isomerase activity	Anopheles gambiae	2.44249e-24	AGAP002952-PA	
AAA.454ESTABI.17953	-4.633	1.538E-3	none	none
AAA.454ESTABI.17958	-5.302	3.647E-3	none	none
AAA.454ESTABI.17966	-13.571	0.039	DNA replication initiation,nuclear origin of replication recognition complex,learning,DNA binding	none
AAA.454ESTABI.17970	-3.435	2.197E-3	cell part	Tribolium castaneum	1.30337e-20	PREDICTED similar to ribosomal RNA processing 12 homolog	
AAA.454ESTABI.17992	-7.964	0.011	none	none
AAA.454ESTABI.18003	-3.71	8.284E-4	protein methyltransferase activity,protein binding,protein complex	Ciona intestinalis	2.59923e-30	PREDICTED similar to predicted protein	
AAA.454ESTABI.18067	-4.766	9.271E-8	p53 binding,positive regulation of cell growth,transcription initiation from RNA polymerase II promoter,kinase activity,histone acetyltransferase activity,nucleotide binding,PCAF complex,positive regulation of gene-specific transcription from RNA polymerase II promoter,negative regulation of proteasomal ubiquitin-dependent protein catabolic process,transcription coactivator activity,RNA elongation from RNA polymerase II promoter,transcription factor TFIID complex,transcription activator binding,pre-snoRNP complex,histone H3 acetylation,C2H2 zinc finger domain binding,response to interleukin-1,promoter binding,STAGA complex,transcription factor TFTC complex,positive regulation of response to cytokine stimulus,negative regulation of apoptosis,ATP binding,nucleobase, nucleoside, nucleotide and nucleic acid metabolic process	Ciona intestinalis	1.06352e-48	PREDICTED similar to TAF9 RNA polymerase II isoform 1	
AAA.454ESTABI.18097	-4.139	0.016	response to UV,DNA-dependent DNA replication,protein binding,DNA damage checkpoint,regulation of DNA replication,cytoplasm,nucleus,response to DNA damage stimulus,replication fork protection	Anopheles gambiae	1.04905e-16	AGAP008953-PA	
AAA.454ESTABI.18114	-4.164	3.389E-4	histone H2B ubiquitination,histone monoubiquitination,Cdc73/Paf1 complex,protein binding	Mus musculus	1.32645e-72	Leo1 Paf1/RNA polymerase II complex component homolog	
AAA.454ESTABI.18123	-3.012	1.198E-3	none	Arabidopsis thaliana	3.32501e-06	zinc finger (Ran-binding) family protein	
AAA.454ESTABI.18133	-3.888	0.015	none	Anopheles gambiae	1.22695e-11	AGAP011418-PA	
AAA.454ESTABI.18143	-11.157	8.781E-28	none	Anopheles gambiae	3.1339e-40	AGAP005608-PA	
AAA.454ESTABI.18162	-4.55	0.055	none	none
AAA.454ESTABI.18173	-3.137	3.948E-5	binding,cytoplasmic part,translation,nucleic acid binding	Tribolium castaneum	8.85933e-19	PREDICTED similar to eukaryotic initiation factor 4B protein	
AAA.454ESTABI.18176	-35.748	0.029	U5 snRNP,spliceosomal complex,nuclear mRNA splicing, via spliceosome	Anopheles gambiae	0	AGAP006885-PA	
AAA.454ESTABI.18177	-3.044	1.986E-4	U5 snRNP,response to stimulus,spliceosomal complex,RNA binding,protein binding,nuclear speck,visual perception,nuclear mRNA splicing, via spliceosome	Apis mellifera	0	PREDICTED similar to CG8877-PA	
AAA.454ESTABI.18179	-4.185	5.966E-6	nucleus	Tribolium castaneum	7.18509e-24	PREDICTED similar to chromobox-like 1	
AAA.454ESTABI.18196	-5.157	1.627E-13	tRNA thio-modification,modification-dependent protein catabolic process,protein binding,cytosol,sulfurtransferase activity,tRNA wobble uridine modification	Nasonia vitripennis	1.70519e-27	PREDICTED hypothetical protein	
AAA.454ESTABI.18201	-5.161	4.497E-19	binding,cytoplasmic part,translation	Schistosoma mansoni	5.55313e-140	eukaryotic translation initiation factor 3 subunit 10 (theta)	
AAA.454ESTABI.18204	-2.386	1.226E-34	nucleolus,protein folding,chaperonin-containing T-complex,lipid particle,mitotic spindle organization,ATP binding,unfolded protein binding,protein binding,cellular protein metabolic process	Mus musculus	0	chaperonin subunit 2 (beta)	
AAA.454ESTABI.18206	-3.712	9.729E-3	regulation of multicellular organismal process,binding,cell cycle,positive regulation of biological process,embryonic cranial skeleton morphogenesis,nucleus	Strongylocentrotus purpuratus	2.0211e-19	PREDICTED similar to transcriptional regulator partial	
AAA.454ESTABI.18223	-5.555	1.386E-8	cellular process,endoplasmic reticulum part	Nasonia vitripennis	4.05276e-11	PREDICTED hypothetical protein	
AAA.454ESTABI.18252	-11.585	2.412E-12	long-term memory,regulation of female receptivity, post-mating,egg activation,protein binding,olfactory learning,female meiosis,male pronucleus formation,calcium-mediated signaling	Drosophila melanogaster	8.98499e-34	sarah	
AAA.454ESTABI.18267	-4.895	0.078	none	none
AAA.454ESTABI.18289	-2.528	2.793E-4	none	Branchiostoma floridae	7.17748e-23	hypothetical protein BRAFLDRAFT_213062	
AAA.454ESTABI.18310	-84.702	4.022E-13	DNA binding	Ciona intestinalis	2.2566e-19	SoxF protein	
AAA.454ESTABI.18311	-5.184	1.002E-21	none	none
AAA.454ESTABI.18313	-2.274	5.536E-5	conversion of ds siRNA to ss siRNA involved in RNA interference,primary microRNA processing,protein binding,negative regulation of viral genome replication,nucleoplasm,cell proliferation,cytoplasm	Acyrthosiphon pisum	1.14406e-126	PREDICTED similar to Arsenite-resistance protein 2 homolog	
AAA.454ESTABI.18334	-4.778	0.011	cytosol,initiation of viral infection,protein binding,provirus integration,nucleus	Schistosoma mansoni	2.10536e-30	hepatoma derived growth factor	
AAA.454ESTABI.18342	-3.422	3.397E-3	intracellular part,nucleic acid binding,reproduction,nucleotide binding	Hydra magnipapillata	1.3477e-33	PREDICTED similar to predicted protein	
AAA.454ESTABI.18352	-4.787	0.059	none	none
AAA.454ESTABI.18366	-55.897	5.254E-19	none	none
AAA.454ESTABI.18370	-2.481	0.055	cellular process,regulation of biological quality,active transmembrane transporter activity,binding,plasma membrane part,organic cation transmembrane transporter activity,organic cation transport,amine transport,transmembrane transport	Homo sapiens	8.10151e-30	solute carrier family 22 member 3	
AAA.454ESTABI.18372	-3.351	0.015	deoxyhypusine synthase activity,positive regulation of cell proliferation,protein binding,peptidyl-lysine modification to hypusine,spermidine catabolic process to deoxyhypusine, using deoxyhypusine synthase,cytosol,translation	Ciona intestinalis	3.91291e-115	PREDICTED similar to deoxyhypusine synthase isoform 1	
AAA.454ESTABI.18378	-2.778	1.855E-16	none	none
AAA.454ESTABI.18387	-3.339	5.147E-3	none	none
AAA.454ESTABI.18393	-5.536	0.071	system development	none
AAA.454ESTABI.18400	-3.985	1.244E-17	exon-exon junction complex,transport,mRNA binding,mRNA metabolic process,RNA splicing,protein binding,cytoplasm,nucleic acid binding	Homo sapiens	4.60039e-45	RNA binding motif protein 8A	
AAA.454ESTABI.18421	-2.356	2.632E-3	multicellular organismal development,membrane	Schistosoma mansoni	7.87044e-34	hypothetical protein	
AAA.454ESTABI.18438	-2.712	2.59E-3	Ino80 complex,nuclear matrix,polytene chromosome puff,SUMO binding,PcG protein complex,regulation of transcription from RNA polymerase II promoter,zinc ion binding,transcription factor complex,chromatin silencing,transcription corepressor activity,chromatin DNA binding,transcription factor activity,specific transcriptional repressor activity,camera-type eye morphogenesis,transcription coactivator activity,anterior/posterior pattern formation,plasma membrane	Schistosoma mansoni	2.09565e-59	transcriptional repressor protein yy (yin and yang) (delta transcription factor)	
AAA.454ESTABI.18456	-3.323	6.663E-143	none	none
AAA.454ESTABI.18461	-2.591	0.029	nucleic acid binding,nucleus	Schistosoma mansoni	1.05417e-29	ctd sr related rna binding protein	
AAA.454ESTABI.18463	-3.21	1.338E-5	none	Branchiostoma floridae	4.81338e-07	hypothetical protein BRAFLDRAFT_98019	
AAA.454ESTABI.18495	-2.175	0.027	protein binding,GDP-dissociation stimulator activity,hydrolase activity,intracellular part,RNA binding	Schistosoma mansoni	0	ribonuclease II-related	
AAA.454ESTABI.18498	-2.711	0.034	hermaphrodite genitalia development,embryonic development ending in birth or egg hatching,DNA binding,transcription	Schistosoma mansoni	2.21574e-52	DNA-directed RNA polymerase II	
AAA.454ESTABI.18510	-2.11	0.033	none	none
AAA.454ESTABI.18517	-3.491	7.734E-3	none	none
AAA.454ESTABI.18531	-2.941	0.011	none	Acyrthosiphon pisum	9.61082e-33	PREDICTED similar to RNA (guanine-9-)-methyltransferase domain-containing protein 1 homolog mitochondrial	
AAA.454ESTABI.18546	-16.686	1.112E-25	none	none
AAA.454ESTABI.18565	-3.051	1.341E-110	positive regulation of growth rate,mRNA binding,embryonic development ending in birth or egg hatching,regulation of cell cycle,rRNA processing,ribosomal large subunit biogenesis,structural constituent of ribosome,reproduction,translational elongation,DNA binding,nematode larval development,protein homodimerization activity,cytosolic large ribosomal subunit,intracellular	Tribolium castaneum	2.60633e-75	PREDICTED similar to ribosomal protein L7e	
AAA.454ESTABI.18574	-2.711	8.566E-3	binding	Schistosoma mansoni	2.51901e-40	zinc finger protein	
AAA.454ESTABI.18576	-6.619	2.6E-4	metal ion binding,porphyrin biosynthetic process,lyase activity,nucleus,cytosol,porphobilinogen synthase activity,tetrapyrrole biosynthetic process	Homo sapiens	2.30716e-105	delta-aminolevulinic acid dehydratase	
AAA.454ESTABI.18582	-2.081	0.027	carbohydrate metabolic process,cytosol,ribulose-phosphate 3-epimerase activity,protein binding	Strongylocentrotus purpuratus	2.83688e-82	PREDICTED similar to LOC494647 protein	
AAA.454ESTABI.18592	-2.088	2.933E-3	iron-sulfur cluster binding,regulation of transcription from RNA polymerase II promoter,nucleolus,DNA-directed RNA polymerase II, holoenzyme,phosphorylase kinase regulator activity,photoreceptor cell maintenance,transcription elongation factor complex,DNA binding,protein binding,histone acetyltransferase activity,RNA polymerase II transcription elongation factor activity,cytoplasm,iron ion binding,catalytic activity	Schistosoma mansoni	0	histone acetyltransferase-related	
AAA.454ESTABI.18607	-2.416	6.991E-3	none	none
AAA.454ESTABI.18613	-2.56	8.62E-8	none	none
AAA.454ESTABI.18619	-3.891	1.527E-11	membrane part,gap junction	Schistosoma mansoni	1.49235e-49	innexin	
AAA.454ESTABI.18624	-2.424	0.018	protein binding	Strongylocentrotus purpuratus	1.56126e-53	PREDICTED hypothetical protein	
AAA.454ESTABI.18633	-4.637	1.897E-15	intracellular membrane-bounded organelle,induction of apoptosis,lipid binding,protein binding,cytoplasmic part,phospholipid biosynthetic process	Homo sapiens	1.23685e-30	SH3-containing protein SH3GLB1	
AAA.454ESTABI.18647	-2.847	4.897E-3	membrane,intracellular membrane-bounded organelle,vesicle-mediated transport,cellular component organization,intracellular transport,binding,cytoplasmic part	Drosophila melanogaster	5.212e-27	Stretchin-Mlck isoform D	
AAA.454ESTABI.18657	-3.768	4.145E-4	mRNA binding,apoptosis,regulation of alternative nuclear mRNA splicing, via spliceosome,protein binding,nuclear speck,nucleic acid binding	Schistosoma mansoni	2.60818e-41	RNA binding motif protein 25	
AAA.454ESTABI.18662	-7.963	1.6E-40	none	none
AAA.454ESTABI.18672	-12.298	6.412E-3	DNA helicase activity,nucleic acid binding,response to ionizing radiation,double-strand break repair via homologous recombination,mitotic recombination,protein binding,reciprocal meiotic recombination,response to drug,cytoplasm,RNA helicase activity,nucleus,ATP binding	Strongylocentrotus purpuratus	9.3101e-40	PREDICTED similar to Rad54b	
AAA.454ESTABI.18684	-3.441	8.579E-7	pseudouridine synthase activity,nucleolus,RNA binding,germ cell development,pseudouridine synthesis,rRNA processing,pseudouridylate synthase activity,RNA processing	Schistosoma mansoni	7.61307e-137	centromere/microtubule binding protein cbf5	
AAA.454ESTABI.18691	-2.616	2.944E-9	hydrolase activity,nucleotide binding,protein binding,ATP binding	Schistosoma mansoni	4.75412e-161	ATPase	
AAA.454ESTABI.18692	-2.556	7.997E-3	none	none
AAA.454ESTABI.18693	-3.065	0.038	intracellular membrane-bounded organelle,nucleic acid binding,ATP-dependent helicase activity,ATP binding	Acyrthosiphon pisum	8.06895e-59	PREDICTED similar to DEAD box ATP-dependent RNA helicase	
AAA.454ESTABI.18697	-3.039	3.156E-7	negative regulation of ubiquitin-protein ligase activity during mitotic cell cycle,endopeptidase activity,proteasome regulatory particle, base subcomplex,anaphase-promoting complex-dependent proteasomal ubiquitin-dependent protein catabolic process,ATP binding,ATPase activity,positive regulation of ubiquitin-protein ligase activity during mitotic cell cycle,protein binding,interspecies interaction between organisms,cytoplasm,nucleus	Schistosoma mansoni	0	26S protease regulatory subunit	
AAA.454ESTABI.18719	-2.814	0.025	nucleoside-triphosphatase activity,positive regulation of growth rate,determination of adult lifespan,embryonic development ending in birth or egg hatching,reproduction,nematode larval development,protein binding,receptor-mediated endocytosis,RNA interference,helicase activity,nucleic acid binding,ATP binding,ATP-dependent helicase activity	Schistosoma mansoni	2.09873e-106	ATP-dependent RNA Helicase	
AAA.454ESTABI.18724	-2.29	1.786E-7	histone H4 acetylation,protein folding,membrane,damaged DNA binding,DNA recombination,chromatin silencing,cytoplasm,regulation of growth,identical protein binding,unfolded protein binding,Ino80 complex,nuclear matrix,NuA4 histone acetyltransferase complex,ATP-dependent DNA helicase activity,histone H2A acetylation,ATP binding,ribonucleoprotein complex,DNA repair,DNA helicase activity	Branchiostoma floridae	7.12522e-115	hypothetical protein BRAFLDRAFT_231908	
AAA.454ESTABI.18730	-2.713	1.707E-5	none	Schistosoma mansoni	1.444e-34	hypothetical protein	
AAA.454ESTABI.18733	-4.992	7.939E-14	cytosol,class I ribonucleotide reductase activity,deoxyribonucleotide biosynthetic process,oxidation reduction,DNA replication,ATP binding,protein binding,ribonucleoside-diphosphate reductase complex,activation of caspase activity,ribonucleoside-diphosphate reductase activity	Strongylocentrotus purpuratus	0	PREDICTED similar to ribonucleoside-diphosphate reductase M1 chain	
AAA.454ESTABI.18735	-2.597	0.012	dynein complex,peroxisome,nuclear pore complex assembly,nuclear pore,cytoplasmic microtubule,actin filament-based process,negative regulation of protein metabolic process,microtubule motor activity,microtubule associated complex	Schistosoma mansoni	1.61671e-15	tegumental protein Sm 20.8	
AAA.454ESTABI.18774	-2.631	1.449E-9	signal transducer activity,positive regulation of I-kappaB kinase/NF-kappaB cascade,endoplasmic reticulum,vesicle-mediated transport	Anopheles gambiae	8.2353e-30	AGAP002357-PA	
AAA.454ESTABI.18784	-28.591	1.568E-6	ligase activity,positive regulation of molecular function,regulation of immune response,regulation of signal transduction,protein ubiquitination,protein kinase cascade,regulation of apoptosis,organ development,positive regulation of immune system process,cell differentiation,regulation of cytokine production,intracellular part,regulation of transcription,positive regulation of cellular process,enzyme binding	Hydra magnipapillata	2.67193e-09	PREDICTED similar to Unconventional prefoldin RPB5 interactor	
AAA.454ESTABI.18825	-8.668	4.003E-3	calcium-dependent cysteine-type endopeptidase activity,intracellular	Strongylocentrotus purpuratus	9.02905e-60	PREDICTED hypothetical protein	
AAA.454ESTABI.18829	-4.43	5.62E-7	cellular biosynthetic process,DNA metabolic process,oxidoreductase activity,deoxyribonucleotide metabolic process,cytoplasm,response to stress,ribonucleoside-diphosphate reductase activity,oxidation reduction	Homo sapiens	9.29639e-28	ribonucleotide reductase M2 B (TP53 inducible)	
AAA.454ESTABI.18831	-53.856	9.403E-6	none	Mus musculus	7.49767e-13	PREDICTED hypothetical protein	
AAA.454ESTABI.18832	-54.72	9.315E-124	none	none
AAA.454ESTABI.18841	-5.776	1.169E-10	none	none
AAA.454ESTABI.18842	-5.684	2.694E-10	none	none
AAA.454ESTABI.18849	-2.121	0.011	cytoplasm,mitochondrial outer membrane translocase complex assembly,cellular chaperone-mediated protein complex assembly,protein binding,response to unfolded protein,nucleus,nucleotide binding,cell morphogenesis	Homo sapiens	8.81773e-92	heat shock 105kD	
AAA.454ESTABI.18850	-2.601	4.847E-4	axon guidance,axonal defasciculation,dephosphorylation,protein tyrosine phosphatase activity,cell part	Strongylocentrotus purpuratus	4.10623e-20	PREDICTED similar to Receptor-type tyrosine-protein phosphatase alpha precursor (Protein-tyrosine phosphatase alpha) (R-PTP-alpha)	
AAA.454ESTABI.18893	-2.439	0.021	cysteine-type peptidase activity,calcium-dependent cysteine-type endopeptidase activity,intracellular	Schistosoma mansoni	8.37521e-164	family C2 unassigned peptidase (C02 family)	
AAA.454ESTABI.18911	-5.754	4.567E-8	fatty acid biosynthetic process,cell surface,positive regulation of macromolecule biosynthetic process,positive regulation of molecular function,lipid catabolic process,positive regulation of nucleobase, nucleoside, nucleotide and nucleic acid metabolic process,metal ion binding,ethanolamine and derivative metabolic process,positive regulation of cellular biosynthetic process,phospholipase A2 activity,signal transduction,glycerophospholipid metabolic process,response to chemical stimulus,cellular macromolecule biosynthetic process,transport,multicellular organismal process,extracellular region	Branchiostoma floridae	2.78743e-13	hypothetical protein BRAFLDRAFT_216747	
AAA.454ESTABI.18926	-5.029	8.215E-3	hydrolase activity,protein binding,nucleic acid binding,ATP-dependent helicase activity,ATP binding	Schistosoma mansoni	1.01418e-134	DEAD box ATP-dependent RNA helicase	
AAA.454ESTABI.18927	-5.315	8.742E-12	soluble fraction,D-xylose catabolic process,D-xylose 1-dehydrogenase (NADP+) activity,oxidoreductase activity	Apis mellifera	5.25073e-62	PREDICTED similar to CG3609-PA	
AAA.454ESTABI.18928	-3.189	9.161E-6	soluble fraction,D-xylose catabolic process,D-xylose 1-dehydrogenase (NADP+) activity	Mus musculus	9.28501e-07	dihydrodiol dehydrogenase (dimeric)	
AAA.454ESTABI.18930	-2.742	3.411E-8	protein binding,nucleic acid binding	Schistosoma mansoni	1.24678e-26	hypothetical protein	
AAA.454ESTABI.18935	-6.054	3.536E-9	RNA binding,regulation of alternative nuclear mRNA splicing, via spliceosome,nuclear mRNA 5'-splice site recognition,regulation of transcription,RS domain binding,negative regulation of nuclear mRNA splicing, via spliceosome,nucleotide binding,cytoplasmic transport,mRNA export from nucleus,unfolded protein binding,nucleoplasm,cytoplasm,assembly of spliceosomal tri-snRNP,nucleic acid binding	Schistosoma mansoni	8.77993e-11	serine/arginine rich splicing factor	
AAA.454ESTABI.18948	-2.086	0.026	arginine biosynthetic process,urea cycle,protein binding,ATP binding,argininosuccinate synthase activity,mitochondrion	Mus musculus	4.52084e-162	argininosuccinate synthetase	
AAA.454ESTABI.18961	-2.922	3.971E-3	cytoplasm,binding,nuclear part,hydrolase activity,exosome (RNase complex)	Strongylocentrotus purpuratus	2.30567e-27	PREDICTED hypothetical protein	
AAA.454ESTABI.18985	-2.689	0.049	motor activity,protein binding,regulation of cellular process,cell communication	Strongylocentrotus purpuratus	1.45062e-07	PREDICTED similar to KIF26B protein	
AAA.454ESTABI.18991	-2.19	3.349E-5	none	none
AAA.454ESTABI.18997	-2.118	0.033	none	none
AAA.454ESTABI.18998	-2.165	0.028	none	none
AAA.454ESTABI.19015	-2.567	0.05	none	none
AAA.454ESTABI.19042	-3.478	6.376E-15	protein serine/threonine phosphatase activity	Anopheles gambiae	1.38435e-55	AGAP006171-PA	
AAA.454ESTABI.19065	-2.009	0.016	scavenger receptor activity,binding	Apis mellifera	5.17695e-18	PREDICTED similar to Tequila CG4821-PA isoform A	
AAA.454ESTABI.19073	-2.71	0.037	none	none
AAA.454ESTABI.19077	-2.242	3.753E-55	ribosome,structural constituent of ribosome,translation,intracellular	Schistosoma mansoni	2.32315e-66	60S ribosomal protein L21	
AAA.454ESTABI.19123	-2.242	0.016	cytosol,Ran GTPase binding,small GTPase mediated signal transduction,M/G1 transition of mitotic cell cycle,guanyl-nucleotide exchange factor activity,nucleoplasm,poly(A)+ mRNA export from nucleus	Schistosoma mansoni	2.0346e-27	ran-binding protein	
AAA.454ESTABI.19157	-2.508	4.546E-3	mitochondrion	Nasonia vitripennis	4.0837e-12	PREDICTED similar to ATP synthase coupling factor B putative	
AAA.454ESTABI.19166	-3.082	2.717E-8	mitochondrion,methyltransferase activity,O-methyltransferase activity	Schistosoma mansoni	6.46772e-52	o-methyltransferase	
AAA.454ESTABI.19206	-2.445	2.821E-4	none	none
AAA.454ESTABI.19211	-4.387	1.83E-5	transcription regulator activity,protein binding,transcription	Schistosoma mansoni	2.07078e-106	hypothetical protein	
AAA.454ESTABI.19220	-4.155	6.648E-29	none	none
AAA.454ESTABI.19228	-2.476	0.037	none	Branchiostoma floridae	2.24005e-13	hypothetical protein BRAFLDRAFT_121887	
AAA.454ESTABI.19229	-8.229	0.031	DNA metabolic process,binding,nucleus	Schistosoma mansoni	1.82291e-21	claspin-like protein	
AAA.454ESTABI.19246	-8.045	1.04E-3	copper ion binding,oxidation reduction,scavenger receptor activity	Anopheles gambiae	2.46789e-63	scavenger receptor class A-like lysyl oxidase (AGAP004118-PA)	
AAA.454ESTABI.19247	-9.787	3.507E-6	reproductive developmental process,cell part,transcription regulator activity,morphogenesis of an epithelium,regulation of apoptosis,epidermis development,signal transduction,response to DNA damage stimulus,nervous system development,DNA binding,negative regulation of cellular process,positive regulation of cellular process,epithelial cell differentiation,urogenital system development,regulation of transcription, DNA-dependent	Schistosoma mansoni	3.88206e-18	cellular tumor antigen P53	
AAA.454ESTABI.19252	-3.586	1.586E-17	none	none
AAA.454ESTABI.19277	-4.24	9.101E-8	none	none
AAA.454ESTABI.19284	-3.63	8.624E-3	none	none
AAA.454ESTABI.19292	-7.046	7.382E-14	cellular process,intracellular organelle,cytoplasmic part	Ciona intestinalis	1.14843e-11	PREDICTED similar to CPRP1	
AAA.454ESTABI.19300	-4.218	2.708E-3	none	none
AAA.454ESTABI.19303	-2.429	1.073E-11	none	none
AAA.454ESTABI.19304	-2.933	6.993E-4	none	Apis mellifera	1.5823e-50	PREDICTED similar to Bestrophin 1 CG6264-PA	
AAA.454ESTABI.19310	-5.909	4.043E-65	structural constituent of ribosome,ribosome	none
AAA.454ESTABI.19314	-2.487	3.363E-3	none	none
AAA.454ESTABI.19337	-3.914	0.015	DNA metabolic process,catalytic activity	Apis mellifera	8.4392e-11	PREDICTED similar to T12B5.6	
AAA.454ESTABI.19341	-1.975	0.015	nucleic acid binding	Acyrthosiphon pisum	1.01146e-61	PREDICTED similar to AGAP005127-PA	
AAA.454ESTABI.19352	-4.052	2.287E-8	intracellular organelle,gamete generation,primary metabolic process,nucleic acid binding,cellular macromolecule metabolic process,regulation of gene expression,cytoplasm,developmental process	Ciona intestinalis	1.18485e-08	PREDICTED similar to seali	
AAA.454ESTABI.19356	-2.17	0.013	none	none
AAA.454ESTABI.19367	-4.431	6.983E-3	histone H3-K4 demethylation,histone demethylase activity (H3-trimethyl-K4 specific),histone H3-K9 acetylation,histone acetyltransferase activity (H3-K9 specific),protein binding,nucleus	Ciona intestinalis	2.729e-63	PREDICTED Jarid1c protein partial	
AAA.454ESTABI.19374	-2.789	1.048E-129	structural constituent of ribosome,intracellular	none
AAA.454ESTABI.19376	-2.452	1.908E-5	eukaryotic translation initiation factor 3 complex,translational initiation,protein binding,translation initiation factor activity,cytosol	Homo sapiens	1.80524e-135	eukaryotic translation initiation factor 3 subunit D	
AAA.454ESTABI.19391	-2.507	1.783E-8	histone H4 acetylation,protein folding,membrane,damaged DNA binding,DNA recombination,chromatin silencing,cytoplasm,regulation of growth,identical protein binding,unfolded protein binding,Ino80 complex,nuclear matrix,NuA4 histone acetyltransferase complex,ATP-dependent DNA helicase activity,histone H2A acetylation,ATP binding,ribonucleoprotein complex,DNA repair,DNA helicase activity,DNA replication,four-way junction helicase activity	Branchiostoma floridae	0	hypothetical protein BRAFLDRAFT_231908	
AAA.454ESTABI.19392	-2.997	1.832E-3	peptidyl-threonine phosphorylation,transforming growth factor beta receptor signaling pathway,gravitaxis,nucleolus,SH2 domain binding,negative regulation of Wnt receptor signaling pathway,ubiquitin protein ligase binding,MAP kinase activity,magnesium ion binding,imaginal disc-derived wing vein specification,regulation of transcription,serine phosphorylation of STAT3 protein,transcription factor binding,ATP binding,ommatidial rotation,protein kinase activity,protein amino acid phosphorylation	Acyrthosiphon pisum	3.54295e-115	PREDICTED similar to nemo CG7892-PE	
AAA.454ESTABI.19395	-3.195	0.017	spectrin,plasma membrane,protein binding,cytosol	Schistosoma mansoni	9.15232e-45	hypothetical protein	
AAA.454ESTABI.19397	-5.731	5.731E-40	none	none
AAA.454ESTABI.19410	-2.128	1.131E-3	transforming growth factor beta receptor signaling pathway,cell surface,protein amino acid autophosphorylation,positive regulation of cellular component movement,response to insulin stimulus,positive regulation of survival gene product expression,blastocyst development,positive regulation of cell proliferation,G1/S transition of mitotic cell cycle,positive regulation of SMAD protein nuclear translocation,ubiquitin protein ligase binding,heart development,response to glucose stimulus,response to cholesterol,negative regulation of insulin secretion,activation of MAPKK activity,type II transforming growth factor beta receptor binding,activin receptor activity, type I,metal ion binding,positive regulation of pathway-restricted SMAD protein phosphorylation,collagen fibril organization,pharyngeal system development,hair follicle development,embryonic cranial skeleton morphogenesis,post-embryonic development,response to dietary excess,kidney development,activin receptor complex,positive regulation of transcription,peptidyl-threonine phosphorylation,lipid storage,parathyroid gland development,artery morphogenesis,positive regulation of cell growth,germ cell migration,anterior/posterior pattern formation,positive regulation of filopodium assembly,ATP binding,peptidyl-serine phosphorylation,transforming growth factor beta receptor complex,transforming growth factor beta binding,protein heterodimerization activity,positive regulation of erythrocyte differentiation,positive regulation of protein kinase B signaling cascade,palate development,negative regulation of cell growth,determination of left/right symmetry,neuron fate commitment,SMAD binding,positive regulation of activin receptor signaling pathway,thymus development,activin binding,induction of apoptosis,protein kinase activity,protein amino acid phosphorylation	Mus musculus	1.78249e-41	transforming growth factor beta receptor I	
AAA.454ESTABI.19421	-4.779	6.858E-3	none	Acyrthosiphon pisum	1.72449e-17	PREDICTED similar to receptor for activated C kinase putative	
AAA.454ESTABI.19428	-37.115	4.366E-4	none	none
AAA.454ESTABI.19439	-inf	1.404E-4	nucleoplasm,nucleobase, nucleoside, nucleotide and nucleic acid metabolic process,cellular macromolecule biosynthetic process,protein binding,nucleotidyltransferase activity,DNA primase activity	Ciona intestinalis	1.68542e-98	PREDICTED similar to DNA primase small subunit (DNA primase 49 kDa subunit) (p49)	
AAA.454ESTABI.19443	-2.69	7.879E-3	histone binding,nuclear chromatin,condensed nuclear chromosome,regulation of mitosis,mitotic spindle organization,regulation of S phase of mitotic cell cycle,Ran guanyl-nucleotide exchange factor activity,G1/S transition of mitotic cell cycle,chromatin binding	Mus musculus	3.67636e-92	regulator of chromosome condensation 1	
AAA.454ESTABI.19453	-2.32	1.95E-3	protein kinase activity,cellular process	Mus musculus	2.00791e-50	TAO kinase 1	
AAA.454ESTABI.19468	-4.113	6.308E-148	nematode larval development,ribosome,positive regulation of multicellular organism growth,structural constituent of ribosome,positive regulation of growth rate,reproduction,embryonic development ending in birth or egg hatching,translation,intracellular	Caenorhabditis elegans	1.15101e-12	Ribosomal Protein Large subunit family member (rpl-39)	
AAA.454ESTABI.19470	-4.384	6.825E-5	calcineurin complex,calcium-dependent protein serine/threonine phosphatase activity,calcium ion binding,activation of pro-apoptotic gene products,cytosol,calmodulin binding,proteinaceous extracellular matrix	Schistosoma mansoni	2.08471e-79	calcineurin B	
AAA.454ESTABI.19476	-2.838	1.027E-5	cytoplasm,mRNA catabolic process,U6 snRNA binding,ribonucleoprotein complex,nucleus,protein heterodimerization activity,nuclear mRNA splicing, via spliceosome	Schistosoma mansoni	5.02016e-34	family S9 non-peptidase homologue (S09 family)	
AAA.454ESTABI.19480	-inf	1.255E-4	nucleoplasm,protein localization to kinetochore,protein binding,nucleotide binding,cyclin-dependent protein kinase activity,cytosol,anti-apoptosis,midbody,positive regulation of ubiquitin-protein ligase activity during mitotic cell cycle,RNA polymerase II carboxy-terminal domain kinase activity,spindle microtubule,anaphase-promoting complex-dependent proteasomal ubiquitin-dependent protein catabolic process,protein kinase activity,protein amino acid phosphorylation	Schistosoma mansoni	1.48341e-90	serine/threonine protein kinase	
AAA.454ESTABI.19507	-3.783	1.678E-25	cellular process,anatomical structure development,multicellular organismal development,nucleus,DNA binding,histone modification	Schistosoma mansoni	1.27077e-76	hypothetical protein	
AAA.454ESTABI.19522	-2.215	1.007E-5	none	none
AAA.454ESTABI.19523	-2.701	1.925E-3	olfactory learning,binding	Brugia malayi	2.67478e-16	ring finger-H2 protein	
AAA.454ESTABI.19539	-2.37	9.694E-14	ribonucleoprotein binding,U4 snRNP,Cajal body,assembly of spliceosomal tri-snRNP,U4/U6 x U5 tri-snRNP complex,spliceosomal complex,protein binding,nuclear speck	Schistosoma mansoni	6.60173e-85	hypothetical protein	
AAA.454ESTABI.19548	-3.877	3.857E-3	none	none
AAA.454ESTABI.19557	-2.736	5.944E-6	none	none
AAA.454ESTABI.19568	-4.745	1.614E-6	protein complex assembly,instar larval or pupal morphogenesis,neuron projection,metamorphosis,heart development,myofibril assembly,establishment of localization in cell,salivary gland morphogenesis,skeletal muscle organ development,neuron projection development,cell cycle process,cell migration,cell division site part,cell morphogenesis involved in differentiation,adenyl ribonucleotide binding,plasma membrane part,system process,myeloid cell differentiation,ventricular system development,ATPase activity, coupled,cytokinesis,establishment of protein localization,regulation of cellular process,transport,myosin complex,motor activity,cell cortex part,dorsal closure,actin binding	Schistosoma mansoni	0	myosin heavy chain type B	
AAA.454ESTABI.19569	-6.61	1.763E-5	instar larval or pupal morphogenesis,protein complex assembly,metamorphosis,myofibril assembly,cytoskeletal protein binding,dorsal closure,cell migration,myosin complex,salivary gland morphogenesis,cell cortex,motor activity	Schistosoma mansoni	0	myosin heavy chain type B	
AAA.454ESTABI.19570	-5.491	1.594E-9	nucleoside-triphosphatase activity,protein complex assembly,myofibril assembly,cytoskeletal protein binding,localization,dorsal closure,contractile fiber part,myosin complex,motor activity	Schistosoma mansoni	2.12396e-55	myosin heavy chain type B	
AAA.454ESTABI.19573	-4.42	2.474E-3	translation initiation factor activity	Schistosoma mansoni	1.49762e-60	eukaryotic translation initiation factor 2c	
AAA.454ESTABI.19575	-2.78	1.749E-11	negative regulation of translation,pole cell migration,translation repressor activity, nucleic acid binding,mRNA 3'-UTR binding,membrane organization,germ-line stem cell division,dendrite morphogenesis,SUMO binding,nuclear-transcribed mRNA catabolic process, deadenylation-dependent decay,negative regulation of cell cycle,positive regulation of translation,negative regulation of transcription, DNA-dependent,long-term memory,cytosol,head involution,mitosis,determination of anterior/posterior axis, embryo,cell fate determination,post-Golgi vesicle-mediated transport,regulation of synaptic transmission,regulation of synaptic growth at neuromuscular junction,RNA binding	Schistosoma mansoni	9.43636e-147	pumilio	
AAA.454ESTABI.19579	-4.649	1.816E-176	structural constituent of ribosome,ribosome	none
AAA.454ESTABI.19630	-2.396	0.013	integral to membrane,transmembrane transporter activity,protein binding,cation transport,hydrolase activity,plasma membrane,ATP binding,ATP biosynthetic process,ATPase activity, coupled to transmembrane movement of ions, phosphorylative mechanism	Schistosoma mansoni	4.39307e-85	plasma membrane calcium-transporting atpase	
AAA.454ESTABI.19638	-3.01	0.068	receptor activity,DNA binding,transcription	none
AAA.454ESTABI.19645	-2.435	1.014E-3	regulation of translation,protein folding,integral to membrane,chaperone binding,ribosome binding,negative regulation of proteolysis,regulation of protein secretion,microsome,endoplasmic reticulum lumen,ATPase activator activity,nucleus,heat shock protein binding	Schistosoma mansoni	2.45473e-56	ribosomal protein L5	
AAA.454ESTABI.19650	-2.15	1.918E-4	none	Schistosoma mansoni	4.2566e-07	hypothetical protein	
AAA.454ESTABI.19690	-2.877	5.036E-4	none	none
AAA.454ESTABI.19706	-3.477	0.015	none	none
AAA.454ESTABI.19708	-2.73	0.056	motor activity,nucleotide binding,intracellular part	Mus musculus	5.09965e-38	kinesin family member 21A	
AAA.454ESTABI.19719	-3.24	0.118	transition metal ion binding	Schistosoma mansoni	5.76161e-21	hypothetical protein	
AAA.454ESTABI.19721	-2.176	0.025	smoothened signaling pathway,apoptosis,protein serine/threonine kinase activity,regulation of mRNA processing,regulation of transcription, DNA-dependent,regulation of cell growth,ATP binding,protein binding,mitosis,cell proliferation,nucleus,protein amino acid phosphorylation,protein kinase activity	Schistosoma mansoni	8.31316e-102	serine/threonine protein kinase	
AAA.454ESTABI.19732	-4.872	1.151E-72	protein folding,unfolded protein binding,cytoplasm,ATP binding,response to stress	Apis mellifera	0	PREDICTED similar to heat shock protein 90-alpha isoform 2	
AAA.454ESTABI.19733	-2.216	0.013	none	Nasonia vitripennis	5.35872e-06	PREDICTED similar to conserved hypothetical protein	
AAA.454ESTABI.19738	-3.888	4.557E-5	microfibril,cellular process,extracellular region	Homo sapiens	2.48701e-78	microfibrillar-associated protein 1	
AAA.454ESTABI.19746	-10.337	2.302E-4	enzyme active site formation via L-cysteine persulfide,nucleotidyltransferase activity,cytosol,tRNA thio-modification,Mo-molybdopterin cofactor biosynthetic process,thiosulfate sulfurtransferase activity,URM1 activating enzyme activity,protein binding,tRNA wobble uridine modification,catalytic activity	Mus musculus	2.57789e-17	PREDICTED molybdenum cofactor synthesis 3	
AAA.454ESTABI.19747	-11.043	1.641E-4	enzyme active site formation via L-cysteine persulfide,nucleotidyltransferase activity,cytosol,tRNA thio-modification,Mo-molybdopterin cofactor biosynthetic process,thiosulfate sulfurtransferase activity,URM1 activating enzyme activity,protein binding,tRNA wobble uridine modification,catalytic activity	Apis mellifera	2.08764e-72	PREDICTED similar to CG13090-PA	
AAA.454ESTABI.19748	-3.353	1.713E-8	dense fibrillar component,mRNA binding,Cajal body,small nucleolar ribonucleoprotein complex,rRNA processing,methyltransferase activity,tRNA processing,RNA binding	Drosophila melanogaster	1.37691e-85	fibrillarin	
AAA.454ESTABI.19749	-4.703	5.18E-19	none	none
AAA.454ESTABI.19762	-4.912	2.547E-7	cell redox homeostasis,antioxidant activity,oxidoreductase activity	Strongylocentrotus purpuratus	5.3829e-50	PREDICTED similar to protein disulfide isomerase partial	
AAA.454ESTABI.19764	-2.84	0.03	vesicle-mediated transport,kinesin binding,regulation of JNK cascade,Golgi membrane,axon cargo transport,MAP-kinase scaffold activity,trans-Golgi network transport vesicle,protein kinase binding	Branchiostoma floridae	7.52936e-31	hypothetical protein BRAFLDRAFT_117085	
AAA.454ESTABI.19776	-2.166	0.035	zinc ion binding	Schistosoma mansoni	8.60414e-30	zinc finger protein	
AAA.454ESTABI.19781	-2.818	0.079	none	none
AAA.454ESTABI.19803	-3.089	0.027	nucleic acid binding,RNA binding	Schistosoma mansoni	7.21764e-167	hypothetical protein	
AAA.454ESTABI.19810	-2.345	2.076E-3	none	Schistosoma mansoni	1.74865e-39	hypothetical protein	
AAA.454ESTABI.19813	-3.221	7.445E-11	RNA polymerase II transcription mediator activity,mediator complex	Tribolium castaneum	4.82561e-15	PREDICTED similar to mediator complex	
AAA.454ESTABI.19819	-18.176	0.031	transcription, DNA-dependent,protein amino acid phosphorylation,nucleoplasm,protein binding,nucleotide binding,response to UV,nucleic acid binding,JNK cascade,helicase activity,protein complex,positive regulation of protein kinase activity,positive regulation of cellular process,cellular component organization,regulation of transcription,response to ionizing radiation,intracellular non-membrane-bounded organelle,response to oxidative stress,DNA repair,DNA binding,ATP binding	Homo sapiens	6.17586e-143	excision repair protein ERCC6-like	
AAA.454ESTABI.19828	-10.87	0.069	programmed cell death,regulation of cellular process,multicellular organismal development	Strongylocentrotus purpuratus	2.94525e-10	PREDICTED similar to TRAF4 protein	
AAA.454ESTABI.19834	-4.494	4.111E-5	mitochondrion,cytochrome-c oxidase activity	Nasonia vitripennis	3.67214e-10	PREDICTED similar to EGBACR37P7.3	
AAA.454ESTABI.19847	-5.107	2.024E-6	cellular process,multicellular organismal development,anatomical structure morphogenesis,cellular component organization,extracellular matrix structural constituent	Schistosoma mansoni	1.87746e-103	Collagen alpha-1(V) chain precursor	
AAA.454ESTABI.19866	-inf	7.917E-4	cellular process	none
AAA.454ESTABI.19869	-28.756	5.388E-6	none	none
AAA.454ESTABI.19876	-7.156	5.653E-6	nucleic acid binding,ATP binding,ATP-dependent helicase activity	Schistosoma mansoni	0	DEAD box ATP-dependent RNA helicase	
AAA.454ESTABI.19894	-6.897	1.729E-4	none	none
AAA.454ESTABI.19899	-2.736	2.575E-3	binding,cellular process,metabolic process,nucleus,DNA binding	Schistosoma mansoni	1.27669e-125	structure specific recognition protein	
AAA.454ESTABI.19916	-6.112	2.006E-5	nucleoplasm,protein binding,polo kinase kinase activity,cell proliferation,outer kinetochore of condensed nuclear chromosome,cytosol,centrosome,positive regulation of ubiquitin-protein ligase activity during mitotic cell cycle	Schistosoma mansoni	1.65194e-91	serine/threonine protein kinase	
AAA.454ESTABI.19938	-2.067	1.051E-72	RNA binding,protein binding,positive regulation of growth rate,embryonic development ending in birth or egg hatching,cytosolic large ribosomal subunit,translational elongation,structural constituent of ribosome,intracellular	Tribolium castaneum	4.0578e-10	PREDICTED similar to 60S acidic ribosomal protein P2	
AAA.454ESTABI.19968	-2.822	6.999E-3	kinase activity	Schistosoma mansoni	1.02486e-44	serine/threonine protein kinase	
AAA.454ESTABI.19972	-inf	7.89E-4	none	Homo sapiens	9.99972e-13	armadillo repeat-containing protein	
AAA.454ESTABI.19976	-3.331	3.864E-4	transcription regulator activity,protein complex,nucleic acid binding,transferase activity,nucleoplasm part,transcription from RNA polymerase II promoter	Hydra magnipapillata	3.43012e-23	PREDICTED similar to predicted protein	
AAA.454ESTABI.19977	-4.957	1.618E-192	ribosome,protein binding,cytosol,translational elongation,structural constituent of ribosome,intracellular	Schistosoma mansoni	1.25524e-22	60S ribosomal protein L28	
AAA.454ESTABI.19992	-3.383	0.028	binding,cellular process,nucleus	Schistosoma mansoni	1.82351e-54	peter pan-related	
AAA.454ESTABI.19994	-2.134	2.951E-171	nucleolus,structural constituent of ribosome,translational elongation,cytosolic small ribosomal subunit,maturation of SSU-rRNA,negative regulation of transcription from RNA polymerase II promoter,erythrocyte differentiation,translation regulator activity,mRNA 5'-UTR binding,protein binding,ribosomal small subunit assembly,intracellular	Schistosoma mansoni	2.72325e-53	40S ribosomal protein S14	
AAA.454ESTABI.20009	-2.607	3.989E-19	binding,structural constituent of ribosome,intracellular,protein binding,cell communication	Branchiostoma floridae	4.16332e-63	hypothetical protein BRAFLDRAFT_67769	
AAA.454ESTABI.20032	-13.086	2.572E-175	none	none
AAA.454ESTABI.20042	-3.149	8.927E-7	mitochondrial ribosome,structural constituent of ribosome	Schistosoma mansoni	1.07678e-41	hypothetical protein	
AAA.454ESTABI.20044	-3.789	2.924E-5	none	none
AAA.454ESTABI.20050	-21.691	0.025	none	none
AAA.454ESTABI.20063	-3.302	0.072	none	Mus musculus	6.11293e-40	RNA (guanine-9-) methyltransferase domain containing 2	
AAA.454ESTABI.20070	-9.359	1.626E-7	none	none
AAA.454ESTABI.20072	-3.516	1.216E-12	cellular process,cytosol,transport,nuclear pore,protein binding,macromolecule localization,intracellular transport	Homo sapiens	1.55777e-18	RAN binding protein 2	
AAA.454ESTABI.20083	-2.99	1.86E-4	WW domain binding,RNA processing	Schistosoma mansoni	3.43864e-41	hypothetical protein	
AAA.454ESTABI.20084	-2.793	1.073E-4	none	Apis mellifera	5.73937e-10	PREDICTED similar to CG2685-PA	
AAA.454ESTABI.20088	-2.434	0.015	nucleolus,transcription factor complex,protein binding,transcription factor activity,negative regulation of transcription,cytoplasm	none
AAA.454ESTABI.20117	-2.772	1.46E-46	negative regulation of translation,ATP-dependent RNA helicase activity,spliceosomal complex,rRNA processing,nuclear speck,RNA splicing,ATP binding,poly(A) RNA binding,protein binding,mRNA processing,cytoplasm,nuclear-transcribed mRNA catabolic process, nonsense-mediated decay,mRNA transport,nucleic acid binding,ATP-dependent helicase activity	Drosophila melanogaster	0	eIF4AIII	
AAA.454ESTABI.20125	-2.544	0.037	none	none
AAA.454ESTABI.20127	-10.889	7.382E-9	DNA-directed RNA polymerase activity,protein kinase activity,transcription initiation from RNA polymerase II promoter,nucleolus,metal ion binding,ubiquitin protein ligase binding,RNA splicing,DNA-directed RNA polymerase II, core complex,DNA binding,RNA elongation from RNA polymerase II promoter,transcription	Schistosoma mansoni	0	DNA-directed RNA polymerase II largest subunit	
AAA.454ESTABI.20131	-5.552	0.021	nucleobase, nucleoside, nucleotide kinase activity,mitochondrial envelope,chloroplast stroma,ATP binding,nucleobase, nucleoside, nucleotide and nucleic acid metabolic process	Strongylocentrotus purpuratus	8.31824e-42	PREDICTED similar to RP1-70A9.1 partial	
AAA.454ESTABI.20139	-3.106	3.753E-3	DNA binding,regulation of transcription,nucleus,mitochondrion,zinc ion binding	Schistosoma mansoni	4.31406e-29	zinc finger protein	
AAA.454ESTABI.20144	-2.108	0.033	catalytic activity	Schistosoma mansoni	0	disco-interacting protein 2 (dip2)	
AAA.454ESTABI.20148	-4.475	0.035	cytoplasm,symbiosis, encompassing mutualism through parasitism,nuclear chromosome,condensin complex,mitotic chromosome condensation,protein heterodimerization activity,ATP binding,protein binding,chromosome organization	Branchiostoma floridae	0	hypothetical protein BRAFLDRAFT_129060	
AAA.454ESTABI.20168	-5.429	5.368E-4	none	none
AAA.454ESTABI.20170	-3.757	1.099E-3	positive regulation of growth rate,lateral plasma membrane,dorsal/ventral axon guidance,body morphogenesis,cell adhesion molecule binding,positive regulation of locomotion,basolateral plasma membrane,positive regulation of multicellular organism growth,protein binding	Acyrthosiphon pisum	5.7569e-78	PREDICTED similar to ankyrin 23/unc44	
AAA.454ESTABI.20183	-3.11	2.271E-3	none	none
AAA.454ESTABI.20191	-6.355	1.518E-89	none	Mus musculus	5.56652e-09	PREDICTED hypothetical protein	
AAA.454ESTABI.20202	-2.34	0.028	none	Branchiostoma floridae	3.85062e-41	hypothetical protein BRAFLDRAFT_130981	
AAA.454ESTABI.20209	-2.513	1.068E-77	structural constituent of ribosome,cytosolic large ribosomal subunit,translation,intracellular	Schistosoma mansoni	1.47842e-40	60S ribosomal protein L35a	
AAA.454ESTABI.20238	-3.478	4.823E-6	none	none
AAA.454ESTABI.20261	-3.529	5.693E-3	cytosol,metal ion binding,negative regulation of cell proliferation,negative regulation of JAK-STAT cascade,regulation of protein catabolic process,protein domain specific binding,endosome transport,endosome membrane,protein transport,intracellular protein transport	Branchiostoma floridae	6.03029e-75	hypothetical protein BRAFLDRAFT_259935	
AAA.454ESTABI.20262	-5.021	3.156E-4	response to hypoxia,mitochondrial heavy strand promoter anti-sense binding,DNA polymerase binding,ADP binding,mitochondrial DNA metabolic process,single-stranded RNA binding,protein homooligomerization,serine-type peptidase activity,mitochondrial nucleoid,ATP-dependent peptidase activity,G-quadruplex DNA binding,cellular response to oxidative stress,ATP binding,mitochondrial light strand promoter sense binding,mitochondrial heavy strand promoter sense binding,oxidation-dependent protein catabolic process,mitochondrial light strand promoter anti-sense binding,proteolysis,four-way junction helicase activity,DNA recombination	Schistosoma mansoni	0	PIM1 peptidase (S16 family)	
AAA.454ESTABI.20272	-8.841	8.37E-13	structural constituent of ribosome,intracellular	Schistosoma mansoni	9.28656e-27	mitochondrial ribosomal protein L17	
AAA.454ESTABI.20286	-11.17	1.843E-9	plasma membrane repair,system process,protein binding,cellular response to heat,centrosome,T-tubule,integral to membrane	Schistosoma mansoni	2.55061e-83	fer-1-related	
AAA.454ESTABI.20287	-6.111	4.137E-8	none	none
AAA.454ESTABI.20288	-88.632	1.212E-34	hydrogen peroxide catabolic process,thioredoxin peroxidase activity,natural killer cell mediated cytotoxicity,heat acclimation,skeletal system development,hemopoietic or lymphoid organ development,anti-apoptosis,determination of adult lifespan,regulation of molecular function,removal of superoxide radicals,regulation of stress-activated MAPK cascade,positive regulation of multicellular organism growth,mitochondrion,protein binding,regulation of oxygen and reactive oxygen species metabolic process,negative regulation of transcription from RNA polymerase II promoter,response to metal ion,cell proliferation,erythrocyte homeostasis,cell redox homeostasis,nucleus,T cell activation,regulation of NF-kappaB import into nucleus,oxidation reduction,antioxidant activity,oxidoreductase activity,peroxiredoxin activity	Ciona intestinalis	2.58974e-68	peroxiredoxin-like	
AAA.454ESTABI.20319	-inf	9.5E-3	none	Schistosoma mansoni	2.13721e-12	retinaldehyde binding protein-related	
AAA.454ESTABI.20320	-8.403	0.027	none	Schistosoma mansoni	2.50611e-28	lipid-binding protein	
AAA.454ESTABI.20321	-3.209	2.395E-27	none	none
AAA.454ESTABI.20327	-3.549	4.195E-3	none	none
AAA.454ESTABI.20332	-2.821	7.282E-3	membrane,GTPase activity	Drosophila melanogaster	9.89903e-08	mitochondrial assembly regulatory factor isoform C	
AAA.454ESTABI.20333	-6.389	4.022E-7	cellular localization,membrane,spermatogenesis,mitochondrial fusion,mitochondrial envelope,negative regulation of cellular process,GTPase activity	Ciona intestinalis	1.90981e-21	PREDICTED similar to CPRP1	
AAA.454ESTABI.20339	-6.563	4.359E-127	none	none
AAA.454ESTABI.20346	-2.006	0.012	regulation of transcription from RNA polymerase II promoter,tissue development,skeletal system development,ligand-dependent nuclear receptor activity,negative regulation of transcription,female mating behavior,system process,single-stranded RNA binding,cytoplasm,transcription repressor activity,protein binding,positive regulation of cellular process,regulation of biological quality,hormone-mediated signaling pathway,sequence-specific DNA binding,regulation of multicellular organismal process,organ morphogenesis	Strongylocentrotus purpuratus	8.18832e-09	PREDICTED similar to hormone receptor beta subunit	
AAA.454ESTABI.20383	-2.184	1.408E-4	none	none
AAA.454ESTABI.20384	-4.297	0.014	none	none
AAA.454ESTABI.20404	-3.064	0.03	none	none
AAA.454ESTABI.20408	-3.416	2.383E-56	mitotic spindle elongation,cytosolic ribosome,lipid particle,plasma membrane,small ribosomal subunit,chloroplast	Drosophila melanogaster	2.0022e-12	stubarista isoform B	
AAA.454ESTABI.20412	-2.193	0.015	cytoplasm,intracellular membrane-bounded organelle,cellular process,cellular component organization,cell projection	Ciona intestinalis	8.04244e-76	PREDICTED similar to LOC398577 protein	
AAA.454ESTABI.20415	-3.475	1.667E-3	none	Schistosoma mansoni	2.05051e-76	hypothetical protein	
AAA.454ESTABI.20419	-3.858	3.617E-9	negative regulation of smoothened signaling pathway,dendritic shaft,regulation of hemocyte differentiation,olfactory learning,cardiac muscle cell development,growth cone,cytosol,intracellular signaling cascade,regulation of proteolysis,nucleoplasm,glycogen metabolic process,habituation,beta-catenin binding,p53 binding,Wnt receptor signaling pathway through beta-catenin,wing and notum subfield formation,Axin-APC-beta-catenin-GSK3B complex,tau-protein kinase activity,anti-apoptosis,ovarian follicle cell development,protein kinase A catalytic subunit binding,positive regulation of protein export from nucleus,ER overload response,fat cell differentiation,Notch signaling pathway,re-entry into mitotic cell cycle,negative regulation of Wnt receptor signaling pathway,blastoderm segmentation,ATP binding,dorsal/ventral pattern formation,positive regulation of protein complex assembly,peptidyl-serine phosphorylation,locomotor rhythm,cell proliferation,glycogen synthase kinase 3 activity,NF-kappaB binding,bristle morphogenesis,beta-catenin destruction complex,imaginal disc-derived wing morphogenesis,synaptic growth at neuromuscular junction,cell soma,regulation of protein import into nucleus,entrainment of circadian clock,regulation of transcription, DNA-dependent,protein kinase activity,protein amino acid phosphorylation	Branchiostoma floridae	1.58436e-161	glycogen synthase kinase-3 beta	
AAA.454ESTABI.20433	-2.322	0.042	kinase activity,phosphatidylinositol phosphate kinase activity	Drosophila melanogaster	1.90925e-27	PIP5K59B isoform D	
AAA.454ESTABI.20437	-2.523	1.04E-4	none	none
AAA.454ESTABI.20455	-2.654	6.087E-16	cell redox homeostasis,selenium binding,cytoplasm,plasma membrane	Strongylocentrotus purpuratus	5.41794e-10	PREDICTED hypothetical protein	
AAA.454ESTABI.20472	-15.441	1.663E-124	none	Brugia malayi	6.76493e-13	Senescence-associated protein	
AAA.454ESTABI.20496	-4.568	2.804E-6	regulation of biological quality,axonogenesis,cytoskeletal protein binding,regulation of biological process,synaptic transmission,plasma membrane part,cytoplasmic part	Schistosoma mansoni	2.1985e-89	Spectrin beta chain brain 3 (Spectrin non-erythroid beta chain 3) (Beta-IV spectrin)	
AAA.454ESTABI.20508	-3.052	0.017	protein binding	Branchiostoma floridae	6.67178e-11	hypothetical protein BRAFLDRAFT_127520	
AAA.454ESTABI.20516	-2.159	3.638E-5	positive regulation of cell proliferation,RNA binding,transcription,transferase activity	Nasonia vitripennis	8.2771e-61	PREDICTED similar to mct-1 protein	
AAA.454ESTABI.20519	-3.537	0.048	protein binding,camera-type eye development,regulation of transcription, DNA-dependent,forebrain development,cell communication,visual perception,sequence-specific DNA binding,transcription factor activity,organ morphogenesis,negative regulation of cellular process	Strongylocentrotus purpuratus	1.4104e-47	PREDICTED similar to six3	
AAA.454ESTABI.20533	-18.52	3.167E-3	chromosome condensation,metal ion binding,3'-5' DNA helicase activity,DNA binding,chromatin,protein binding,nucleotide binding,pre-replicative complex,pre-replicative complex assembly,cell proliferation,chromatin binding,DNA replication,magnesium chelatase activity,chlorophyll biosynthetic process,ATP binding	Homo sapiens	0	minichromosome maintenance complex component 2	
AAA.454ESTABI.20541	-inf	6.855E-26	intracellular organelle,DNA binding,nucleosome	Schistosoma mansoni	3.57537e-15	Linker histone H1	
AAA.454ESTABI.20562	-4.156	1.755E-6	apoptosis,cellular macromolecule metabolic process,THO complex part of transcription export complex,protein binding,regulation of cellular process,nucleobase, nucleoside, nucleotide and nucleic acid metabolic process,transcription elongation regulator activity,gene expression,cytoplasm,intronless viral mRNA export from host nucleus	Nasonia vitripennis	1.46466e-52	PREDICTED similar to ENSANGP00000004072	
AAA.454ESTABI.20564	-12.354	1.73E-22	RNA binding,nuclear mRNA splicing, via spliceosome,intracellular part,nucleic acid binding	Tribolium castaneum	1.15377e-60	PREDICTED similar to bruno-3 CG12478-PA	
AAA.454ESTABI.20570	-8.668	6.893E-35	somatic recombination of immunoglobulin gene segments,protein binding,nucleus,uracil DNA N-glycosylase activity,mitochondrion,DNA repair	Hydra magnipapillata	4.47501e-71	PREDICTED similar to predicted protein	
AAA.454ESTABI.20586	-30.906	2.303E-51	none	none
AAA.454ESTABI.20587	-3.992	1.574E-10	none	none
AAA.454ESTABI.20604	-3.726	8.083E-5	protein binding	Schistosoma mansoni	3.24316e-162	huntingtin interacting protein-related	
AAA.454ESTABI.20605	-8.277	1.515E-166	lipid metabolic process	Anopheles gambiae	7.23062e-09	AGAP001082-PA	
AAA.454ESTABI.20606	-3.556	0.068	protein localization to kinetochore,embryonic development ending in birth or egg hatching,nucleotide binding,mitotic spindle organization,regulation of contractile ring contraction involved in cytokinesis during cell cycle,kinesin binding,chromosome condensation,metal ion binding,ATPase binding,protein serine/threonine kinase activity,ubiquitin protein ligase binding,spindle midzone,centrosome,chromosome segregation,meiosis,establishment of protein localization,cytokinesis, completion of separation,chromosome passenger complex,spindle midzone assembly involved in mitosis,hermaphrodite genitalia development,condensed nuclear chromosome, centromeric region,protein kinase activity,protein amino acid phosphorylation	Schistosoma mansoni	9.5412e-78	serine/threonine protein kinase	
AAA.454ESTABI.20611	-inf	0.036	none	none
AAA.454ESTABI.20637	-4.363	7.406E-6	plasma membrane part,ion transport,ion channel activity	Homo sapiens	2.93638e-14	chloride channel accessory 1 precursor	
AAA.454ESTABI.20642	-111.664	1.128E-61	none	Strongylocentrotus purpuratus	1.01153e-72	seawi	
AAA.454ESTABI.20652	-3.294	8.837E-4	DNA replication,binding,nuclear part,nucleotide-excision repair	Schistosoma mansoni	1.334e-20	replication protein A	
AAA.454ESTABI.20654	-21.705	7.688E-108	microtubule-based movement,cilium,GTP binding,protein domain specific binding,protein polymerization,cytosol,microtubule basal body,cytoplasmic microtubule,structural molecule activity,GTPase activity	Mus musculus	0	tubulin alpha 1	
AAA.454ESTABI.20675	-2.503	2.207E-3	cellular process,cytosol	Homo sapiens	1.59386e-07	centrosomal protein 164kDa	
AAA.454ESTABI.20678	-10.376	5.414E-7	none	none
AAA.454ESTABI.20692	-3.495	1.108E-3	none	none
AAA.454ESTABI.20699	-3.887	9.044E-3	ribonuclease P activity	Branchiostoma floridae	1.03784e-14	hypothetical protein BRAFLDRAFT_111007	
AAA.454ESTABI.20725	-3.038	1.974E-7	ATPase activator activity,cytoplasm,response to stress	Branchiostoma floridae	1.75192e-60	hypothetical protein BRAFLDRAFT_115982	
AAA.454ESTABI.20740	-3.548	7.604E-3	none	none
AAA.454ESTABI.20747	-5.973	9.967E-5	extracellular region,metalloendopeptidase inhibitor activity,serine-type endopeptidase inhibitor activity,protein binding,transforming growth factor beta receptor signaling pathway	Mus musculus	9.56358e-14	WAP follistatin/kazal immunoglobulin kunitz and netrin domain containing 2	
AAA.454ESTABI.20749	-4.211	9.832E-5	RNA splicing,mRNA binding,mRNA processing,hemocyte differentiation,nucleus	Anopheles gambiae	2.28036e-18	AGAP010075-PA	
AAA.454ESTABI.20756	-4.611	0.012	system process,plasma membrane,protein binding,centrosome,integral to membrane	Schistosoma mansoni	0	fer-1-related	
AAA.454ESTABI.20757	-3.03	0.046	cell part	Strongylocentrotus purpuratus	1.57432e-106	PREDICTED hypothetical protein	
AAA.454ESTABI.20758	-7.083	2.439E-16	regulation of transport,potassium channel regulator activity,receptor binding,positive regulation of gluconeogenesis,ion channel inhibitor activity	Schistosoma mansoni	3.16875e-09	camp-regulated phosphoprotein	
AAA.454ESTABI.20759	-34.535	1.059E-11	none	none
AAA.454ESTABI.20770	-3.282	1.292E-18	mRNA binding,U1 snRNA binding,regulation of alternative nuclear mRNA splicing, via spliceosome,negative regulation of nuclear mRNA splicing, via spliceosome,mitotic spindle organization,U1 snRNP,U11 snRNP,nucleic acid binding	Schistosoma mansoni	1.96358e-50	U1 small nuclear ribonucleoprotein 70 kD	
AAA.454ESTABI.20773	-12.077	9.938E-4	ER-Golgi intermediate compartment,Golgi apparatus,membrane	Apis mellifera	9.059e-40	PREDICTED similar to NUCB1 CG32190-PA	
AAA.454ESTABI.20786	-61.267	1.132E-12	none	none
AAA.454ESTABI.20793	-2.492	6.73E-5	nucleic acid binding,nucleus,RNA processing	Schistosoma mansoni	8.7025e-41	hypothetical protein	
AAA.454ESTABI.20794	-19.665	9.068E-6	metal ion binding,pyrimidine nucleotide metabolic process,dCMP deaminase activity,cytosol,zinc ion binding	Schistosoma mansoni	1.17139e-52	deoxycytidylate deaminase	
AAA.454ESTABI.20815	-3.495	1.879E-176	hermaphrodite genitalia development,nematode larval development,ribosome,positive regulation of multicellular organism growth,structural constituent of ribosome,determination of adult lifespan,embryonic development ending in birth or egg hatching,translation	Tribolium castaneum	5.75085e-32	PREDICTED similar to ribosomal protein L30	
AAA.454ESTABI.20833	-2.004	6.263E-3	reproduction,embryonic development ending in birth or egg hatching	Homo sapiens	4.76068e-11	hypothetical protein LOC388722	
AAA.454ESTABI.20873	-4.718	0.036	germ-band shortening,binding,head involution,cytoskeleton,dorsal closure,cell-cell junction,amnioserosa maintenance,cytoplasm	Branchiostoma floridae	2.5407e-35	hypothetical protein BRAFLDRAFT_183632	
AAA.454ESTABI.20882	-20.637	2.865E-15	none	none
AAA.454ESTABI.20884	-2.578	4.983E-8	2-oxoglutarate-dependent dioxygenase activity,oxidoreductase activity	Branchiostoma floridae	4.79888e-52	hypothetical protein BRAFLDRAFT_219277	
AAA.454ESTABI.20890	-2.711	7.702E-3	none	none
AAA.454ESTABI.20891	-2.243	1.007E-7	translation initiation factor activity,cytosol,eukaryotic translation initiation factor 2B complex,embryonic development ending in birth or egg hatching,growth,regulation of translational initiation in response to stress,nematode larval development,protein binding,polysome,protein amino acid autophosphorylation,nucleus,RNA binding,translation	Schistosoma mansoni	1.68171e-89	eukaryotic translation initiation factor 2 alpha subunit	
AAA.454ESTABI.20910	-3.387	0.032	dorsal closure, amnioserosa morphology change,nucleoside-triphosphatase activity,establishment of neuroblast polarity,myosin II filament assembly,myosin II complex,Malpighian tubule morphogenesis,dorsal closure, spreading of leading edge cells,sarcomere organization,cuticle pattern formation,muscle contraction,ovarian follicle cell migration,dorsal closure, leading edge cell differentiation,myosin light chain binding,head involution,protein oligomerization,muscle attachment,cleavage furrow,apical cortex,establishment of protein localization,imaginal disc-derived wing hair organization,Z disc,salivary gland morphogenesis,cytokinesis,motor activity,myosin complex	Brugia malayi	1.09638e-140	myosin heavy chain nonmuscle type 1	
AAA.454ESTABI.20922	-8.803	5.926E-4	none	Branchiostoma floridae	2.72534e-06	hypothetical protein BRAFLDRAFT_68800	
AAA.454ESTABI.20923	-9.344	9.372E-4	none	Branchiostoma floridae	2.96043e-06	hypothetical protein BRAFLDRAFT_68800	
AAA.454ESTABI.20927	-1.822	2.374E-72	structural constituent of ribosome,translation initiation factor binding,rRNA processing,cytosolic small ribosomal subunit,ribosomal small subunit biogenesis,erythrocyte homeostasis,nucleotide binding,translational elongation,intracellular	Tribolium castaneum	3.54942e-39	PREDICTED similar to ribosomal protein S24e	
AAA.454ESTABI.20932	-2.483	0.022	none	none
AAA.454ESTABI.20934	-3.722	2.626E-36	binding	Apis mellifera	1.71562e-18	PREDICTED similar to vasa intronic gene CG4170-PA isoform A	
AAA.454ESTABI.20949	-2.274	0.031	cytosol,nuclear origin of replication recognition complex,protein binding,DNA replication initiation,DNA amplification,nucleoplasm,cell proliferation,ATP binding	Homo sapiens	2.57777e-68	origin recognition complex subunit 1	
AAA.454ESTABI.20952	-323.849	0E0	none	none
AAA.454ESTABI.20955	-4.824	0.055	none	Schistosoma mansoni	2.75411e-84	hypothetical protein	
AAA.454ESTABI.20976	-10.184	3.09E-61	none	none
AAA.454ESTABI.20993	-3.812	6.402E-4	none	Apis mellifera	3.16518e-11	PREDICTED similar to sallimus CG1915-PC isoform C	
AAA.454ESTABI.21002	-5.45	2.686E-16	protein binding,metabolic process,catalytic activity	Ciona intestinalis	3.49436e-43	PREDICTED similar to SUMO-activating enzyme subunit 1 (Ubiquitin-like 1-activating enzyme E1A)	
AAA.454ESTABI.21007	-2.571	6.282E-3	mitotic spindle elongation,lipid particle,small ribosomal subunit,membrane,structural constituent of ribosome,intracellular	Ciona intestinalis	1.51767e-65	PREDICTED similar to 67kD laminin receptor	
AAA.454ESTABI.21034	-5.367	3.329E-124	white fat cell differentiation,response to chemical stimulus,regulation of cell proliferation,protein binding,negative regulation of protein kinase activity,brown fat cell differentiation,cytoplasm,cytokine production,fatty acid binding,negative regulation of transcription,positive regulation of inflammatory response,phosphatidylcholine biosynthetic process,cholesterol homeostasis,binding	Homo sapiens	6.44608e-20	fatty acid binding protein 4 adipocyte	
AAA.454ESTABI.21042	-4.426	5.394E-3	peptidase activity,binding,membrane,metallopeptidase activity	Drosophila melanogaster	3.59526e-17	slamdance isoform B	
AAA.454ESTABI.21044	-8.16	2.141E-6	none	Schistosoma mansoni	1.32594e-26	family M1 non-peptidase homologue (M01 family)	
AAA.454ESTABI.21068	-6.699	7.009E-62	none	none
AAA.454ESTABI.21074	-3.622	9.689E-4	DNA replication,DNA clamp loader activity,nucleotide-excision repair, DNA gap filling,ATP binding,protein binding,nucleoplasm,DNA replication factor C complex	Mus musculus	2.87185e-126	replication factor C (activator 1) 2	
AAA.454ESTABI.21077	-23.169	5.943E-13	hermaphrodite genitalia development,nematode larval development,positive regulation of growth rate,determination of adult lifespan,embryonic development ending in birth or egg hatching,receptor-mediated endocytosis,morphogenesis of an epithelium,zinc ion binding	Hydra magnipapillata	1.09681e-07	PREDICTED similar to predicted protein	
AAA.454ESTABI.21080	-4.246	0.017	cellular process,binding,regulation of biological process,embryonic development	Mus musculus	3.16838e-82	suppressor of Ty 6 homolog	
AAA.454ESTABI.21095	-3.139	0.02	oxidized purine DNA binding,negative regulation of DNA recombination,determination of adult lifespan,response to chemical stimulus,response to X-ray,MutLalpha complex binding,protein C-terminus binding,four-way junction DNA binding,B cell differentiation,MutSbeta complex,male gonad development,ADP binding,dinucleotide repeat insertion binding,single-stranded DNA binding,single guanine insertion binding,double-strand break repair,oxidative phosphorylation,cell cycle arrest,negative regulation of neuron apoptosis,centromeric DNA binding,single thymine insertion binding,response to UV-B,somatic hypermutation of immunoglobulin genes,magnesium ion binding,germ cell development,positive regulation of helicase activity,postreplication repair,ATPase activity,protein homodimerization activity,guanine/thymine mispair binding,intra-S DNA damage checkpoint,mismatch repair,ATP binding,MutSalpha complex,in utero embryonic development,maintenance of DNA repeat elements,isotype switching	Branchiostoma floridae	8.03939e-82	hypothetical protein BRAFLDRAFT_280395	
AAA.454ESTABI.21111	-2.276	7.184E-7	protein folding,chaperone binding,prefoldin complex,chaperone-mediated protein complex assembly,unfolded protein binding	Schistosoma mansoni	5.01013e-26	hypothetical protein	
AAA.454ESTABI.21136	-2.198	0.033	ATP-dependent RNA helicase activity,nucleic acid binding,protein binding,nucleotidyltransferase activity,nucleus,nucleotide binding,RNA processing,helicase activity,RNA binding,ATP binding,ATP-dependent helicase activity	Schistosoma mansoni	0	ATP-dependent RNA Helicase	
AAA.454ESTABI.21145	-2.764	9.992E-6	cellular macromolecule metabolic process,regulation of gene expression,nucleobase, nucleoside, nucleotide and nucleic acid metabolic process,catalytic activity,monooxygenase activity,oxidoreductase activity,electron carrier activity	Strongylocentrotus purpuratus	2.04399e-20	PREDICTED similar to Flavin-containing amine oxidase domain-containing protein 1	
AAA.454ESTABI.21146	-33.855	0E0	none	none
AAA.454ESTABI.21152	-4.548	2.54E-3	binding,regulation of transcription from RNA polymerase II promoter,ATP-dependent DNA helicase activity,DNA binding,nucleic acid binding,ATP binding	Schistosoma mansoni	0	chromodomain helicase DNA binding protein	
AAA.454ESTABI.21157	-3.349	0.037	none	none
AAA.454ESTABI.21163	-2.161	9.481E-3	none	none
AAA.454ESTABI.21165	-3.105	3.256E-9	spliceosomal complex,regulation of transcription from RNA polymerase II promoter,nucleolus,transcription repressor activity,Notch binding,nuclear mRNA splicing, via spliceosome,negative regulation of transcription,protein binding	Homo sapiens	5.09608e-107	SKI-interacting protein	
AAA.454ESTABI.21171	-8.845	2.318E-9	glycine amidinotransferase activity,mitochondrial intermembrane space,response to chemical stimulus,creatine biosynthetic process,hydrolase activity, acting on carbon-nitrogen (but not peptide) bonds, in linear amidines	Schistosoma mansoni	7.52701e-107	glycine amidinotransferase	
AAA.454ESTABI.21179	-2.648	0.028	none	Drosophila melanogaster	1.66497e-79	CG8443	
AAA.454ESTABI.21180	-3.305	6.366E-6	none	Tribolium castaneum	9.06732e-144	PREDICTED similar to eukaryotic translation initiation factor 3 subunit (eif-3)	
AAA.454ESTABI.21184	-3.414	4.827E-31	exon-exon junction complex,RNA binding,spliceosomal complex,regulation of translation,nuclear speck,RNA splicing,female gamete generation,protein binding,mRNA processing,cytoplasm,nuclear-transcribed mRNA catabolic process, nonsense-mediated decay,mRNA transport,nucleus	Branchiostoma floridae	3.83239e-64	hypothetical protein BRAFLDRAFT_114879	
AAA.454ESTABI.21193	-2.748	0.019	double-stranded RNA binding	none
AAA.454ESTABI.21220	-2.933	0.04	cellular process,intracellular organelle,binding,transferase activity	Homo sapiens	7.10443e-44	bromodomain adjacent to zinc finger domain 1B	
AAA.454ESTABI.21237	-3.393	5.385E-3	ribosome,metal ion binding,queuine tRNA-ribosyltransferase activity,queuosine biosynthetic process	Homo sapiens	1.62514e-126	queuine tRNA-ribosyltransferase 1	
AAA.454ESTABI.21239	-3.403	3.195E-6	cellular process,intracellular non-membrane-bounded organelle,intracellular organelle part,protein binding,cytoplasm,nucleus	Ciona intestinalis	1.98637e-28	PREDICTED similar to Wiskott-Aldrich syndrome-like	
AAA.454ESTABI.21247	-3.34	4.737E-4	protein binding	Schistosoma mansoni	1.81747e-11	hypothetical protein	
AAA.454ESTABI.21250	-21.943	2.727E-4	none	Schistosoma mansoni	3.83515e-11	hypothetical protein	
AAA.454ESTABI.21251	-11.029	3.102E-17	RNA binding	Schistosoma mansoni	6.99975e-33	hypothetical protein	
AAA.454ESTABI.21256	-6.662	4.079E-16	none	none
AAA.454ESTABI.21257	-6.342	1.486E-15	none	none
AAA.454ESTABI.21263	-3.507	4.557E-3	none	none
AAA.454ESTABI.21270	-7.534	0.014	sensory organ development,protein binding,positive regulation of biological process,regulation of transcription, DNA-dependent,helicase activity,organ morphogenesis,intracellular organelle,nervous system development,chromatin modification,embryonic morphogenesis,system process	Branchiostoma floridae	1.86251e-34	hypothetical protein BRAFLDRAFT_218963	
AAA.454ESTABI.21287	-5.382	9.208E-5	transport,intracellular membrane-bounded organelle,cytoplasmic part,membrane	Saccharomyces cerevisiae	5.69631e-11	Essential protein involved in intracellular protein transport coiled-coil protein necessary for transport from ER to Golgi	
AAA.454ESTABI.21290	-2.81	1.543E-4	binding,regulation of transcription,hydrolase activity,nucleus	Schistosoma mansoni	1.93157e-156	hypothetical protein	
AAA.454ESTABI.21301	-inf	0.03	none	none
AAA.454ESTABI.21311	-3.672	3.083E-4	histone binding,transcription corepressor activity,sensory perception of sound,proteasomal ubiquitin-dependent protein catabolic process,protein C-terminus binding,transcriptional repressor complex,protein N-terminus binding,response to estrogen stimulus,transcription activator activity,fat cell differentiation,transcription factor complex,protein domain specific binding,negative regulation of gene-specific transcription from RNA polymerase II promoter,Wnt receptor signaling pathway through beta-catenin,histone deacetylase complex,positive regulation of transcription from RNA polymerase II promoter,spindle microtubule,chromatin binding,beta-catenin binding,promoter binding	Homo sapiens	6.7087e-179	transducin beta-like 1X isoform b	
AAA.454ESTABI.21312	-2.369	1.854E-3	soluble fraction,SH3/SH2 adaptor activity,positive regulation of GTPase activity,phorbol ester receptor activity,Rac GTPase activator activity,insoluble fraction,protein binding	Schistosoma mansoni	3.05772e-41	chimerin-related rho-gtpase-activating protein	
AAA.454ESTABI.21325	-2.413	0.014	regulation of biological quality,actin filament organization,dorsal closure,protein binding,axonogenesis,regulation of cellular component organization,cellular component movement,intracellular transport,regulation of cellular process,oogenesis,cell part	Hydra magnipapillata	3.7312e-18	PREDICTED similar to predicted protein	
AAA.454ESTABI.21327	-3.164	0.042	none	none
AAA.454ESTABI.21334	-2.314	1.072E-4	nucleoplasm,transcription regulator activity,positive regulation of transcription,protein binding,regulation of biological quality,cell development,cytosol,induction of apoptosis by extracellular signals,anti-apoptosis,cellular component organization,positive regulation of ubiquitin-protein ligase activity during mitotic cell cycle,regulation of synaptic transmission,nervous system development,anaphase-promoting complex-dependent proteasomal ubiquitin-dependent protein catabolic process,negative regulation of ubiquitin-protein ligase activity during mitotic cell cycle	Tribolium castaneum	3.13872e-06	polyubiquitin	
AAA.454ESTABI.21342	-3.433	1.815E-4	cilium,cilium axoneme assembly,axoneme,cilium movement	Branchiostoma floridae	2.68609e-123	hypothetical protein BRAFLDRAFT_123432	
AAA.454ESTABI.21350	-2.501	4.944E-3	none	none
AAA.454ESTABI.21376	-1.925	1.934E-74	mitotic spindle elongation,SUMO binding,structural constituent of ribosome,cytosolic large ribosomal subunit,translation,rRNA binding	Schistosoma mansoni	4.31259e-59	60S ribosomal protein L9	
AAA.454ESTABI.21403	-2.585	4.135E-6	nucleolus,RNA splicing,nucleic acid binding,protein binding,ribonucleoprotein complex,RNA binding	Schistosoma mansoni	1.58366e-43	heterogeneous nuclear ribonucleoprotein	
AAA.454ESTABI.21413	-21.275	2.684E-7	mitotic cell cycle,organelle organization,intracellular non-membrane-bounded organelle,cell division,cell cycle phase,intracellular organelle part,nucleus	Schistosoma mansoni	2.26759e-20	cyclin B	
AAA.454ESTABI.21417	-3.634	5.069E-5	none	none
AAA.454ESTABI.21430	-2.953	7.764E-6	none	Acyrthosiphon pisum	5.35839e-13	PREDICTED similar to CG15027 CG15027-PA	
AAA.454ESTABI.21436	-2.966	1.205E-11	none	Schistosoma mansoni	1.8788e-69	titin	
AAA.454ESTABI.21437	-3.247	1.113E-3	none	none
AAA.454ESTABI.21476	-3.275	1.662E-8	nucleic acid binding,nuclear part,cellular process,ribonucleoprotein complex,RNA binding	Schistosoma mansoni	2.0638e-29	hypothetical protein	
AAA.454ESTABI.21502	-2.543	0.04	none	none
AAA.454ESTABI.21533	-3.778	5.785E-4	protein binding,multicellular organismal development,extracellular matrix part,growth,proteinaceous extracellular matrix,structural molecule activity,extracellular matrix structural constituent	Schistosoma mansoni	2.40353e-60	Collagen alpha-1(V) chain precursor	
AAA.454ESTABI.21536	-4.357	0.012	Z disc,structural constituent of muscle,junctional sarcoplasmic reticulum membrane,integral to membrane,muscle organ development,calcium ion transport into cytosol,microsome,locomotion,regulation of ryanodine-sensitive calcium-release channel activity	Schistosoma mansoni	1.63621e-129	hypothetical protein	
AAA.454ESTABI.21557	-73.022	4.136E-76	none	none
AAA.454ESTABI.21591	-4.006	9.99E-6	none	none
AAA.454ESTABI.21599	-4.272	1.212E-9	binding,phagocytosis, engulfment	Schistosoma mansoni	2.59434e-82	protein phosphatase	
AAA.454ESTABI.21606	-2.434	2.432E-3	hydrolase activity,metabolic process,adenosylhomocysteinase activity	Schistosoma mansoni	8.72051e-74	adenosylhomocysteinase	
AAA.454ESTABI.21612	-11.217	0.032	binding,multicellular organismal process,nucleus,behavior,DNA binding,nuclear origin of replication recognition complex	Schistosoma mansoni	2.37991e-20	origin recognition complex subunit	
AAA.454ESTABI.21622	-2.948	3.61E-19	DNA binding,provirus integration,intracellular organelle,cytosol,response to virus,initiation of viral infection	Apis mellifera	1.64906e-27	PREDICTED similar to CG7380-PA	
AAA.454ESTABI.21623	-3.253	6.836E-15	mitochondrion inheritance,cytosol,nucleic acid binding,mitochondrion,mitotic chromosome condensation,protein binding,centrosome separation,ribonucleoprotein complex,autophagic cell death,spindle assembly involved in male meiosis	Schistosoma mansoni	1.70674e-69	lupus la ribonucleoprotein	
AAA.454ESTABI.21627	-2.259	0.018	RNA polymerase II transcription factor activity, enhancer binding,transcription repressor activity,immune response,protein binding,determination of left/right symmetry,negative regulation of transcription,nucleus	Nasonia vitripennis	1.63396e-103	PREDICTED similar to rfx transcription factor	
AAA.454ESTABI.21629	-4.562	6.815E-3	positive regulation of molecular function,regulation of cellular biosynthetic process,regulation of immune response,regulation of signal transduction,regulation of macromolecule biosynthetic process,protein ubiquitination,protein kinase cascade,regulation of apoptosis,organ development,positive regulation of immune system process,regulation of primary metabolic process,cellular macromolecule biosynthetic process,cell differentiation,regulation of cytokine production,intracellular part,positive regulation of cellular process,enzyme binding	Homo sapiens	1.8394e-12	TNF receptor-associated factor 6	
AAA.454ESTABI.21631	-2.297	0.023	organelle organization,protein-arginine omega-N symmetric methyltransferase activity,ribonucleoprotein binding,peptidyl-arginine N-methylation,spliceosomal snRNP assembly,protein binding,regulation of cellular process,methyltransferase activity	Schistosoma mansoni	2.63853e-145	shk1 kinase-binding protein	
AAA.454ESTABI.21632	-2.657	0.057	response to chemical stimulus,posttranscriptional gene silencing by RNA,intracellular part	Nasonia vitripennis	1.31353e-31	PREDICTED similar to arsenite-resistance protein	
AAA.454ESTABI.21638	-3.05	1.228E-7	none	none
AAA.454ESTABI.21644	-2.222	6.198E-4	apoptosis,histone lysine methylation,methylated histone residue binding	Branchiostoma floridae	1.19772e-155	hypothetical protein BRAFLDRAFT_216906	
AAA.454ESTABI.21664	-3.279	0.047	binding,primary metabolic process,cellular macromolecule metabolic process,nitrogen compound metabolic process,intracellular part	Brugia malayi	8.33866e-10	hypothetical protein Bm1_17170	
AAA.454ESTABI.21677	-3.419	2.744E-6	cellular process,intracellular membrane-bounded organelle	Ciona intestinalis	1.30235e-24	PREDICTED similar to Wiskott-Aldrich syndrome-like	
AAA.454ESTABI.21682	-8.837	0.069	none	none
AAA.454ESTABI.21694	-2.503	0.065	microtubule,protein binding,microtubule-based process,establishment of localization	Tribolium castaneum	3.20265e-100	PREDICTED similar to Kinesin-73 CG8183-PB	
AAA.454ESTABI.21698	-4.045	2.298E-3	none	Acyrthosiphon pisum	2.43047e-82	PREDICTED similar to retinoblastoma-binding protein 4 (rbbp4)	
AAA.454ESTABI.21718	-4.492	1.767E-3	specific transcriptional repressor activity,T cell homeostasis,response to antibiotic,positive regulation of thymocyte apoptosis,transcription factor activity,negative regulation of T cell differentiation in the thymus,nucleic acid binding	Anopheles gambiae	1.61371e-29	AGAP004367-PA	
AAA.454ESTABI.21719	-2.352	1.918E-3	none	Schistosoma mansoni	8.38352e-10	hypothetical protein	
AAA.454ESTABI.21740	-4.376	8.067E-10	telomeric DNA binding,double-stranded DNA binding,RNA catabolic process,RNA splicing,poly(A) RNA binding,heterogeneous nuclear ribonucleoprotein complex,regulation of mRNA stability,protein binding,positive regulation of gene-specific transcription,transcription factor activity,single-stranded DNA binding,cytoplasm,nucleic acid binding	Schistosoma mansoni	7.19838e-64	heterogeneous nuclear ribonucleoprotein	
AAA.454ESTABI.21752	-3.196	7.902E-4	RNA polymerase II transcription factor activity,ATP binding,nucleus,phagocytosis, engulfment,protein amino acid autophosphorylation,cyclin-dependent protein kinase activity,protein kinase activity,protein amino acid phosphorylation	Schistosoma mansoni	2.23472e-148	protein kinase	
AAA.454ESTABI.21753	-2.424	4.957E-45	ATP-dependent RNA helicase activity,nucleic acid binding,protein binding,chloroplast stroma,membrane,ATP-dependent helicase activity,ATP binding,RNA binding,DNA binding,hydrolase activity	Mus musculus	1.19302e-152	DEAD (Asp-Glu-Ala-Asp) box polypeptide 21	
AAA.454ESTABI.21763	-3.615	1.825E-140	none	none
AAA.454ESTABI.21772	-6.83	0.016	none	Schistosoma mansoni	1.69276e-36	hypothetical protein	
AAA.454ESTABI.21780	-2.124	0.021	organelle organization,binding,apoptosis,mitochondrion,oxidoreductase activity,oxidation reduction	Schistosoma mansoni	1.33429e-83	disulfide oxidoreductase	
AAA.454ESTABI.21781	-13.477	3.2E-14	none	none
AAA.454ESTABI.21782	-2.961	2.259E-7	none	Schistosoma mansoni	1.31535e-20	hypothetical protein	
AAA.454ESTABI.21787	-3.912	0.097	neuromuscular synaptic transmission,oviposition,axon,muscle organ development,locomotory behavior,protein phosphatase binding,regulation of cellular process,regulation of synapse structure and activity,cytoplasm,presynaptic active zone,protein localization	Homo sapiens	1.18085e-25	PTPRF interacting protein alpha 1 isoform a	
AAA.454ESTABI.21796	-2.643	7.011E-5	RNA binding,intracellular membrane-bounded organelle,cellular macromolecule biosynthetic process,regulation of gene expression,regulation of macromolecule biosynthetic process,regulation of cellular biosynthetic process,regulation of RNA metabolic process,nuclear mRNA splicing, via spliceosome,nucleic acid binding	Branchiostoma floridae	1.1633e-38	hypothetical protein BRAFLDRAFT_124262	
AAA.454ESTABI.21797	-9.315	3.256E-5	none	none
AAA.454ESTABI.21827	-4.077	1.823E-9	none	none
AAA.454ESTABI.21830	-8.993	4.421E-47	none	none
AAA.454ESTABI.21841	-3.528	8.686E-4	peptidyl-serine phosphorylation,maintenance of protein location in nucleus,zinc ion binding,spermatogenesis,protein stabilization,cell aging,ATP binding,PML body,negative regulation of fibroblast proliferation	Schistosoma mansoni	8.86133e-40	Microrchidia 2a	
AAA.454ESTABI.21843	-2.299	4.934E-3	none	none
AAA.454ESTABI.21848	-2.326	1.671E-3	identical protein binding,imaginal disc-derived wing morphogenesis	Schistosoma mansoni	6.98115e-82	serine-threonine kinase receptor-associated protein (strap)	
AAA.454ESTABI.21870	-3.758	2.426E-3	cellular process,nucleus,rRNA processing	Branchiostoma floridae	2.89671e-25	hypothetical protein BRAFLDRAFT_125655	
AAA.454ESTABI.21883	-5.624	2.272E-5	none	Schistosoma mansoni	3.37445e-10	hypothetical protein	
AAA.454ESTABI.21884	-19.947	7.264E-76	hypoxanthine biosynthetic process,negative regulation of adenosine receptor signaling pathway,positive regulation of T cell receptor signaling pathway,negative regulation of inflammatory response,adenosine catabolic process,dATP catabolic process,negative regulation of mucus secretion,positive regulation of germinal center formation,lysosome,regulation of cell-cell adhesion mediated by integrin,Peyer's patch development,trophectodermal cell differentiation,cytosol,positive regulation of T cell differentiation in the thymus,germinal center B cell differentiation,inosine biosynthetic process,liver development,xanthine biosynthetic process,negative regulation of thymocyte apoptosis,negative regulation of leukocyte migration,response to hypoxia,positive regulation of calcium-mediated signaling,positive regulation of heart rate,positive regulation of B cell proliferation,adenosine deaminase activity,negative regulation of penile erection,zinc ion binding,protein binding,placenta development,embryonic gut development,external side of plasma membrane,negative regulation of mature B cell apoptosis,positive regulation of alpha-beta T cell differentiation,positive regulation of smooth muscle contraction,purine nucleotide salvage,lung alveolus development,deoxyadenosine catabolic process,deaminase activity	Branchiostoma floridae	9.89725e-15	hypothetical protein BRAFLDRAFT_212041	
AAA.454ESTABI.21885	-2.22	0.013	protein binding,mitochondrial part,intracellular protein transport,P-P-bond-hydrolysis-driven protein transmembrane transporter activity,mitochondrial inner membrane presequence translocase complex	Schistosoma mansoni	1.82685e-108	mitochondrial import inner membrane translocase subunit tim44	
AAA.454ESTABI.21893	-25.873	8.272E-46	none	none
AAA.454ESTABI.21907	-2.552	3.444E-10	leg disc development,binding,negative regulation of antimicrobial humoral response,DNA binding	Schistosoma mansoni	1.66756e-41	SWI/SNF-related chromatin binding protein	
AAA.454ESTABI.21958	-3.337	0.028	binding,mRNA processing,nucleoplasm	Homo sapiens	3.01548e-43	symplekin	
AAA.454ESTABI.21960	-2.431	0.022	transport,cellular macromolecule metabolic process,macromolecular complex,cellular localization,nucleobase, nucleoside, nucleotide and nucleic acid metabolic process,RNA localization,intrinsic to membrane,nuclear part,binding,protein import into nucleus	Mus musculus	9.72425e-38	nuclear pore complex-associated protein Tpr	
AAA.454ESTABI.22018	-2.187	6.804E-3	binding	Branchiostoma floridae	3.09379e-35	hypothetical protein BRAFLDRAFT_68569	
AAA.454ESTABI.22021	-2.108	0.031	primary metabolic process,cellular macromolecule metabolic process,response to DNA damage stimulus	Hydra magnipapillata	1.59858e-10	PREDICTED similar to DNA excision repair protein ERCC-6	
AAA.454ESTABI.22022	-3.469	2.12E-6	lamin binding,delta14-sterol reductase activity,integral to nuclear inner membrane,cell migration involved in gastrulation,endoplasmic reticulum membrane,integral to plasma membrane,sterol biosynthetic process,membrane	Mus musculus	2.78623e-49	lamin B receptor	
AAA.454ESTABI.22028	-2.845	0.044	cytoplasm,nucleolus,transcription regulator activity,ligand-dependent nuclear receptor binding,transcription,zinc ion binding,regulation of transcription	Strongylocentrotus purpuratus	1.11605e-81	PREDICTED similar to MGC83197 protein	
AAA.454ESTABI.22041	-2.218	8.444E-3	none	none
AAA.454ESTABI.22044	-3.114	0.067	none	none
AAA.454ESTABI.22045	-2.289	0.023	phosphatidylcholine-sterol O-acyltransferase activity	Schistosoma mansoni	1.22653e-67	phospholipase A	
AAA.454ESTABI.22048	-2.885	1.607E-3	cellular process,transport,intracellular membrane-bounded organelle,cytoplasmic part,membrane	Hydra magnipapillata	2.76605e-16	PREDICTED similar to DNA-directed RNA polymerase omega subunit family protein	
AAA.454ESTABI.22056	-8.078	0.08	none	Schistosoma mansoni	5.24574e-41	hemicentin	
AAA.454ESTABI.22063	-3.253	8.2E-10	microtubule organizing center,cytosol,identical protein binding,nucleus,flagellum	Branchiostoma floridae	5.25829e-38	hypothetical protein BRAFLDRAFT_57176	
AAA.454ESTABI.22076	-3.667	2.965E-3	central nervous system development,basal part of cell,glial cell migration,asymmetric neuroblast division,sensory organ precursor cell division,cell cortex,peripheral nervous system development,sensory organ precursor cell fate determination,Notch binding,neuroblast fate determination,negative regulation of Notch signaling pathway,pericardial cell differentiation,regulation of neurogenesis,rhythmic behavior,protein localization,muscle cell fate specification	Schistosoma mansoni	6.04458e-80	cell polarity protein	
AAA.454ESTABI.22078	-3.541	3.728E-4	primary metabolic process,cellular macromolecule metabolic process,protein phosphatase regulator activity,chromatin assembly or disassembly,perinuclear region of cytoplasm,nucleosome organization,endoplasmic reticulum,nucleus,nucleosome assembly	Mus musculus	2.45732e-51	PREDICTED similar to protein phosphatase 2A inhibitor-2 I-2PP2A isoform 1	
AAA.454ESTABI.22090	-2.942	2.07E-4	nucleic acid binding,protein binding,exonuclease activity,histone mRNA catabolic process	Mus musculus	2.63243e-21	5'-3' exoribonuclease 1	
AAA.454ESTABI.22095	-3.972	2.707E-3	none	none
AAA.454ESTABI.22122	-15.739	4.926E-19	dinucleotide insertion or deletion binding,nucleoplasm,eggshell chorion gene amplification,regulation of DNA replication,MutLalpha complex binding,purine-specific mismatch base pair DNA N-glycosylase activity,nuclear lamina,DNA polymerase processivity factor activity,mitotic spindle organization,cell proliferation,nucleotide-excision repair, DNA gap filling,SUMO binding,base-excision repair, gap-filling,intracellular protein transport,leading strand elongation,DNA replication factor C complex,antimicrobial humoral response,cyclin-dependent protein kinase holoenzyme complex,PCNA complex,mismatch repair,phosphoinositide-mediated signaling,DNA binding,damaged DNA binding,DNA repair	Schistosoma mansoni	2.85689e-105	proliferating cell nuclear antigen	
AAA.454ESTABI.22141	-3.792	0.065	none	Tribolium castaneum	3.58861e-30	PREDICTED similar to AGAP006160-PA	
AAA.454ESTABI.22154	-6.078	0.054	localization,protein binding	Schistosoma mansoni	1.12308e-72	hypothetical protein	
AAA.454ESTABI.22155	-5.892	1.391E-3	protein binding	Schistosoma mansoni	9.32288e-52	hypothetical protein	
AAA.454ESTABI.22163	-4.072	0.075	none	none
AAA.454ESTABI.22174	-2.363	3.015E-5	none	none
AAA.454ESTABI.22181	-2.552	2.191E-8	cytoplasmic mRNA processing body assembly,multicellular organismal development,regulation of translation,cytoplasmic mRNA processing body,stress granule	Ciona intestinalis	1.44119e-28	PREDICTED similar to LSM14 homolog A	
AAA.454ESTABI.22189	-3.952	0.071	none	none
AAA.454ESTABI.22202	-19.298	5.918E-4	single-stranded DNA-dependent ATPase activity,damaged DNA binding,double-stranded DNA binding,positive regulation of DNA ligation,DNA unwinding during replication,protein homooligomerization,protein C-terminus binding,double-strand break repair via homologous recombination,identical protein binding,mitotic recombination,ATP binding,transferase activity,PML body,reciprocal meiotic recombination,single-stranded DNA binding,response to cadmium ion,response to methylmercury,lateral element,DNA repair	Schistosoma mansoni	9.84262e-154	DNA repair protein RAD51	
AAA.454ESTABI.22220	-60.581	1.525E-4	none	Hydra magnipapillata	1.05539e-36	PREDICTED similar to lamin	
AAA.454ESTABI.22221	-2.658	5.202E-6	P-P-bond-hydrolysis-driven protein transmembrane transporter activity,protein targeting to mitochondrion,mitochondrial outer membrane,membrane part,unfolded protein binding,protein targeting,mitochondrial outer membrane translocase complex	Homo sapiens	4.61331e-21	translocase of outer mitochondrial membrane 20 homolog	
AAA.454ESTABI.22225	-2.645	6.014E-37	translation elongation factor activity,eukaryotic translation elongation factor 1 complex,translational elongation	Branchiostoma floridae	2.68684e-42	hypothetical protein BRAFLDRAFT_198650	
AAA.454ESTABI.22231	-5.847	3.837E-3	none	none
AAA.454ESTABI.22247	-2.576	2.596E-3	none	Schizosaccharomyces pombe	1.12927e-09	conserved hypothetical protein	
AAA.454ESTABI.22278	-2.953	9.028E-47	none	Strongylocentrotus purpuratus	1.62788e-41	PREDICTED similar to vesicle-associated protein (VAP-1)	
AAA.454ESTABI.22298	-5.546	5.166E-12	metabolic process,catalytic activity,oxidoreductase activity	Brugia malayi	1.41162e-77	oxidoreductase short chain dehydrogenase/reductase family protein	
AAA.454ESTABI.22312	-2.465	1.411E-3	cytosol,mitochondrion,cellular macromolecule metabolic process,protein binding,nucleobase, nucleoside, nucleotide and nucleic acid metabolic process,macromolecular complex assembly,nucleoplasm	Homo sapiens	1.59118e-79	chromatin assembly factor 1 subunit B	
AAA.454ESTABI.22352	-2.259	1.001E-4	nucleolus,mRNA polyadenylation,RNA splicing,poly(A) RNA binding,protein binding,nucleotide binding,ribonucleoprotein complex,nucleoplasm,cytoplasm,muscle contraction,poly(A)+ mRNA export from nucleus,nucleic acid binding	Schistosoma mansoni	3.32567e-40	polyadenylate binding protein	
AAA.454ESTABI.22363	-5.321	0.076	voltage-gated calcium channel activity,protein binding,calcium ion transport,integral to membrane,chemical homeostasis,cytoplasm,cognition,behavior,protein complex,regulation of biological process,cellular process,plasma membrane part,reproductive process,ion channel activity,transmembrane transport	Caenorhabditis elegans	9.57589e-101	EGg Laying defective family member (egl-19)	
AAA.454ESTABI.22368	-2.347	9.095E-22	hippocampus development,positive regulation of proteolysis,positive regulation of receptor biosynthetic process,negative regulation of MHC class II biosynthetic process,positive regulation of gene-specific transcription from RNA polymerase II promoter,Wnt receptor signaling pathway,positive regulation of cell proliferation,specific transcriptional repressor activity,replication fork,maintenance of chromatin silencing,positive regulation of neurogenesis,cytosol,NuRD complex,heterochromatin,liver development,negative regulation of transcription factor activity,oligodendrocyte differentiation,anti-apoptosis,transcription corepressor activity,cellular response to heat,determination of dorsal identity,endoderm development,histone deacetylation,response to cocaine,neuron differentiation,identical protein binding,transcription activator activity,chromatin binding,transcription factor activity,interspecies interaction between organisms,gut development,negative regulation of cell proliferation,convergent extension involved in axis elongation,sequence-specific DNA binding,negative regulation of myotube differentiation,chromatin remodeling,negative regulation of cell cycle,Sin3 complex,facial nucleus development,response to drug,cell soma,melanocyte differentiation,histone deacetylase activity,hemopoietic stem cell differentiation,positive regulation of collagen biosynthetic process,heat shock protein binding,exocrine pancreas development,neuron migration,negative regulation of gene-specific transcription from RNA polymerase II promoter,histone deacetylase binding	Mus musculus	0	histone deacetylase 2	
AAA.454ESTABI.22389	-3.262	0.039	protein N-terminus binding,cellular response to insulin stimulus,nucleolus,metal ion binding,transcription factor complex,identical protein binding,protein amino acid ADP-ribosylation,biological regulation,transcription factor binding,nuclear envelope,transcription from RNA polymerase II promoter,NAD+ ADP-ribosyltransferase activity	Nasonia vitripennis	2.91679e-96	PREDICTED similar to poly	
AAA.454ESTABI.22390	-6.186	9.384E-5	none	none
AAA.454ESTABI.22394	-4.1	2.043E-16	binding,hydrolase activity	none
AAA.454ESTABI.22398	-6.561	0.017	none	none
AAA.454ESTABI.22417	-3.907	6.473E-8	transcription	Acyrthosiphon pisum	9.00158e-07	PREDICTED similar to mediator complex subunit putative	
AAA.454ESTABI.22426	-2.619	3.561E-26	RNA binding,regulation of alternative nuclear mRNA splicing, via spliceosome,protein binding,omega speckle,nucleic acid binding	Schistosoma mansoni	2.10662e-46	arginine/serine-rich splicing factor	
AAA.454ESTABI.22439	-11.226	0.026	none	Schistosoma mansoni	2.46559e-24	lupus la ribonucleoprotein	
AAA.454ESTABI.22443	-5.111	9.557E-5	chromatin modification,regulation of transcription from RNA polymerase II promoter,zinc ion binding,ATP-dependent DNA helicase activity,chromatin assembly or disassembly,DNA binding,ATP binding,transferase activity,NuRD complex,chromatin,transcription factor binding,chromatin binding,nucleic acid binding	Schistosoma mansoni	0	chromodomain helicase DNA binding protein	
AAA.454ESTABI.22464	-2.567	0.069	focal adhesion,integrin binding,thyroid hormone receptor coactivator activity,pseudopodium,dendritic spine,actin filament,protein homotetramerization,platelet alpha granule lumen,actin filament bundle formation,filopodium,cytoskeletal anchoring at plasma membrane,titin Z domain binding,microspike assembly,calcium ion binding,muscle contraction,striated muscle thin filament,focal adhesion formation,extracellular region,nucleolus,protein binding, bridging,cytosol,ZASP binding,structural constituent of muscle,titin binding,actin filament binding,FATZ 1 binding,vinculin binding,Z disc,negative regulation of cellular component movement,protein homodimerization activity,actin cytoskeleton reorganization,regulation of apoptosis	Schistosoma mansoni	4.28334e-137	alpha-actinin	
AAA.454ESTABI.22477	-2.065	2.86E-3	aminoacyl-tRNA ligase activity,soluble fraction,binding,translation,tRNA aminoacylation,tRNA processing,nucleotide binding,ATP binding,alanyl-tRNA aminoacylation,cytoplasm	Tribolium castaneum	0	PREDICTED similar to alanyl-tRNA synthetase	
AAA.454ESTABI.22488	-2.133	4.851E-3	protein binding,axon extension	Schistosoma mansoni	2.10315e-97	ankyrin 23/unc44	
AAA.454ESTABI.22491	-3.692	2.217E-46	ribosome,structural constituent of ribosome,protein binding,cytosol,zinc ion binding,translational elongation,intracellular	Hydra magnipapillata	4.46811e-24	PREDICTED similar to Ribosomal protein L37A CG5827-PA	
AAA.454ESTABI.22500	-2.462	0.064	axon guidance,protein binding,cell part,organ development,regulation of biological process,chemotaxis	Schistosoma mansoni	1.53186e-38	hypothetical protein	
AAA.454ESTABI.22536	-2.164	5.34E-4	plasma membrane,membrane part	Schistosoma mansoni	0	hypothetical protein	
AAA.454ESTABI.22545	-2.59	0.028	photoreceptor cell differentiation,plus-end kinesin complex,anterograde axon cargo transport,determination of left/right symmetry,retina development in camera-type eye,plus-end-directed microtubule motor activity,microtubule motor activity,microtubule-based movement	Branchiostoma floridae	1.66537e-124	hypothetical protein BRAFLDRAFT_287432	
AAA.454ESTABI.22558	-2.159	2.04E-3	protein homotetramerization,mitochondrion,acyl-CoA thioesterase activity	Mus musculus	7.07532e-19	thioesterase superfamily member 2	
AAA.454ESTABI.22568	-4.089	6.342E-3	response to virus,cytosol,putrescine biosynthetic process,eye photoreceptor cell development,protein binding,ornithine decarboxylase activity,nucleus,catalytic activity	Mus musculus	7.7225e-35	ornithine decarboxylase structural 1	
AAA.454ESTABI.22570	-25.074	1.048E-9	lyase activity,polyamine metabolic process,catalytic activity	Hydra magnipapillata	2.47103e-39	PREDICTED similar to predicted protein	
AAA.454ESTABI.22591	-3.68	0.087	binding,RNA binding	Branchiostoma floridae	1.12555e-43	hypothetical protein BRAFLDRAFT_90929	
AAA.454ESTABI.22603	-31.727	0.027	binding,intracellular	Ciona intestinalis	3.85834e-39	PREDICTED similar to MICAL-like 2	
AAA.454ESTABI.22608	-2.668	1.526E-6	none	none
AAA.454ESTABI.22640	-8.605	8.19E-62	calcium ion binding,proteinaceous extracellular matrix	none
AAA.454ESTABI.22647	-6.024	3.159E-6	translation elongation factor activity,U5 snRNP,Cajal body,protein binding,nuclear speck,cytosol,nuclear mRNA splicing, via spliceosome,nucleotide binding,GTPase activity,GTP binding	Schistosoma mansoni	0	small nuclear ribonucleoprotein	
AAA.454ESTABI.22648	-2.608	6.713E-16	mitochondrion	Mus musculus	3.32514e-18	coiled-coil domain containing 58	
AAA.454ESTABI.22660	-2.675	1.426E-224	mitotic spindle elongation,translation,positive regulation of growth rate,RNA binding,embryonic development ending in birth or egg hatching,structural constituent of ribosome,reproduction,secretion by cell,nematode larval development,ribosome biogenesis,receptor-mediated endocytosis,lipid particle,cytosolic large ribosomal subunit,ribosome	Schistosoma mansoni	2.12852e-66	60S ribosomal protein L12	
AAA.454ESTABI.22663	-2.421	2.309E-4	none	Apis mellifera	6.9037e-13	PREDICTED similar to CG17271-PA	
AAA.454ESTABI.22691	-2.282	2.558E-5	imaginal disc-derived wing margin morphogenesis,Notch signaling pathway,RNA binding,imaginal disc-derived wing vein morphogenesis,nucleic acid binding	Schistosoma mansoni	1.16614e-55	polypyrimidine tract binding protein	
AAA.454ESTABI.22708	-2.738	5.97E-6	hormone metabolic process,aryl sulfotransferase activity,amine metabolic process,alcohol sulfotransferase activity,steroid sulfotransferase activity,cellular metabolic process,cytosol,primary metabolic process,sulfotransferase activity	Homo sapiens	5.51322e-39	sulfotransferase estrogen-preferring	
AAA.454ESTABI.22725	-2.678	0.091	none	none
AAA.454ESTABI.22727	-2.35	3.364E-6	transcription	Schistosoma mansoni	1.73334e-40	DNA-directed rna polymerase subunit rpb8	
AAA.454ESTABI.22734	-3.251	2.582E-5	determination of adult lifespan,mitochondrial inner membrane,neurogenesis,neural tube formation,ubiquinone biosynthetic process,mitochondrion morphogenesis,cellular response to oxidative stress,oxidoreductase activity,protein metabolic process,mitochondrial ATP synthesis coupled electron transport,age-dependent response to oxidative stress,in utero embryonic development,iron ion binding,nucleus,oxidation reduction	Branchiostoma floridae	4.66684e-65	hypothetical protein BRAFLDRAFT_61824	
AAA.454ESTABI.22738	-2.516	2.147E-6	none	none
AAA.454ESTABI.22750	-3.776	0.066	cytosol,cell-cell junction assembly,intracellular membrane-bounded organelle,ruffle,cytoskeletal anchoring at plasma membrane,vinculin binding,LIM domain binding,synapse,cell adhesion,focal adhesion,cell-cell junction,actin binding,actin cytoskeleton,cellular component movement,structural constituent of cytoskeleton,extracellular region,muscle contraction	Schistosoma mansoni	9.09367e-146	talin 2	
AAA.454ESTABI.22759	-38.01	1.07E-6	nucleolus,DNA replication,centrosome,protein binding,nucleotide binding,alpha DNA polymerase:primase complex,nucleoplasm,chromatin binding,DNA binding,magnesium chelatase activity,chlorophyll biosynthetic process	Schistosoma mansoni	0	DNA replication licensing factor MCM3	
AAA.454ESTABI.22761	-2.374	0.018	lipid particle,hydrolase activity	Schistosoma mansoni	1.15045e-34	hormone-sensitive lipase (S09 family)	
AAA.454ESTABI.22764	-3.945	0.076	p53 binding,signal transducer activity,positive regulation of transcription,histone acetyltransferase activity,protein complex assembly,regulation of transcription, DNA-dependent,cytoplasm,N-terminal peptidyl-lysine acetylation,nuclear body,transcription coactivator activity,response to hypoxia,MyoD binding,protein complex,histone acetylation,transcription cofactor activity,zinc ion binding,nucleus	Schistosoma mansoni	0	CREB-binding protein 1 (SmCBP1)	
AAA.454ESTABI.22769	-2.232	6.354E-4	none	Strongylocentrotus purpuratus	7.4882e-20	PREDICTED similar to Wufe11b04 protein	
AAA.454ESTABI.22772	-2.353	9.907E-3	transcription factor activity,protein dimerization activity,nucleus	none
AAA.454ESTABI.22779	-3.487	1.858E-4	mitochondrial small ribosomal subunit,structural constituent of ribosome,translation,intracellular	Schistosoma mansoni	1.65787e-15	hypothetical protein	
AAA.454ESTABI.22794	-6.111	6.343E-3	none	Schistosoma mansoni	2.73911e-45	hypothetical protein	
AAA.454ESTABI.22803	-3.525	0.038	none	none
AAA.454ESTABI.22817	-2.097	4.712E-3	nucleolus,positive regulation of transcription from RNA polymerase II promoter,ligand-dependent nuclear receptor transcription coactivator activity,transcription factor complex,tRNA pseudouridine synthesis,DNA binding,pseudouridine synthase activity,RNA binding,pseudouridine synthesis	Schistosoma mansoni	3.05746e-82	pseudouridylate synthase	
AAA.454ESTABI.22832	-18.897	0.041	none	none
AAA.454ESTABI.22833	-22.99	1.518E-39	none	none
AAA.454ESTABI.22870	-4.638	0.082	membrane fraction,intracellular,protein binding	Schistosoma mansoni	3.44492e-48	sh3 and multiple ankyrin repeat domains protein 12 (shank12)	
AAA.454ESTABI.22899	-2.234	7.878E-3	none	Homo sapiens	6.29648e-09	ubiquitin-like 4	
AAA.454ESTABI.22910	-3.013	0.013	transcription factor binding,catalytic activity,ATP binding,protein modification process	Mus musculus	4.99232e-123	SUMO1 activating enzyme subunit 2	
AAA.454ESTABI.22912	-2.298	0.013	none	none
AAA.454ESTABI.22918	-3.519	1.59E-37	none	none
AAA.454ESTABI.22939	-2.173	0.013	binding	Branchiostoma floridae	5.52553e-25	hypothetical protein BRAFLDRAFT_68569	
AAA.454ESTABI.22943	-5.048	6.006E-53	embryonic development ending in birth or egg hatching,protein folding,chaperone binding,female pregnancy,ATP binding,mitochondrial matrix,unfolded protein binding,response to unfolded protein,growth factor activity,activation of caspase activity	Schistosoma mansoni	2.25992e-28	groes chaperonin	
AAA.454ESTABI.22987	-3.889	6.564E-3	RNA processing,binding,transferase activity	Schistosoma mansoni	3.6816e-34	cleavage/polyadenylation factor ia subunit clp1p	
AAA.454ESTABI.23002	-7.232	1.346E-140	nucleosome,DNA binding,nucleosome assembly,nucleus,sequence-specific DNA binding	Schistosoma mansoni	3.56393e-51	histone H2A	
AAA.454ESTABI.23014	-2.955	0.089	none	none
AAA.454ESTABI.23044	-6.146	7.766E-28	none	Schistosoma mansoni	8.81596e-14	hypothetical protein	
AAA.454ESTABI.23048	-4.486	2.177E-7	binding,transcription factor activity,protein dimerization activity	none
AAA.454ESTABI.23068	-3.159	9.91E-5	nuclear part,transport,cellular process,nuclear pore,intracellular transport	Tribolium castaneum	1.64092e-35	PREDICTED similar to nucleoporin 50kDa	
AAA.454ESTABI.23084	-2.591	1.634E-51	none	none
AAA.454ESTABI.23131	-3.738	1.441E-3	nucleic acid binding,ATP binding,helicase activity,ATP-dependent helicase activity	Nasonia vitripennis	1.59746e-69	PREDICTED similar to CG8241-PA	
AAA.454ESTABI.23133	-2.622	4.61E-38	peptidyl-prolyl cis-trans isomerase activity,protein folding	Acyrthosiphon pisum	6.64926e-39	PREDICTED similar to FKBP12	
AAA.454ESTABI.23163	-2.785	0.054	instar larval or pupal development,system development,protein binding,chromatin remodeling	Hydra magnipapillata	6.24e-41	PREDICTED similar to fetal Alzheimer antigen	
AAA.454ESTABI.23177	-2.736	1.481E-4	positive regulation of transcription,negative regulation of transcription, DNA-dependent,cytoplasm,nucleolus,transcription activator activity,metal ion binding,transcription factor activity,catalytic activity,cyclin-dependent protein kinase activating kinase holoenzyme complex,chromatin modification,transcription repressor activity	Hydra magnipapillata	7.89972e-08	PREDICTED similar to Histone demethylase JARID1A partial	
AAA.454ESTABI.23203	-9.337	2.343E-3	transferase activity,cytoplasm	Schistosoma mansoni	0	protein kinase	
AAA.454ESTABI.23209	-4.551	0.023	JNK cascade,adherens junction,establishment or maintenance of cell polarity,dorsal closure,compound eye development,cytoplasm,protein binding	Acyrthosiphon pisum	6.29315e-16	PREDICTED similar to GA15389-PA	
AAA.454ESTABI.23218	-2.387	0.014	none	Schistosoma mansoni	1.25688e-24	hypothetical protein	
AAA.454ESTABI.23228	-2.012	0.017	mitochondrion	Schistosoma mansoni	8.72218e-34	pol-related	
AAA.454ESTABI.23292	-10.437	1.809E-4	actin binding,actin cytoskeleton	Schistosoma mansoni	4.76984e-06	hypothetical protein	
AAA.454ESTABI.23303	-3.483	8.819E-139	none	none
AAA.454ESTABI.23314	-2.753	0.062	cytosol,MOZ/MORF histone acetyltransferase complex,histone H3 acetylation,transferase activity,transcription activator activity,protein binding,extracellular region,positive regulation of transcription	Nasonia vitripennis	3.2152e-27	PREDICTED similar to ENSANGP00000028929	
AAA.454ESTABI.23318	-2.315	2.172E-35	none	Schistosoma mansoni	1.38751e-15	hypothetical protein	
AAA.454ESTABI.23326	-4.097	7.196E-3	none	Hydra magnipapillata	2.03352e-142	PREDICTED similar to conserved hypothetical protein	
AAA.454ESTABI.23333	-4.083	0E0	none	none
AAA.454ESTABI.23378	-2.713	8.178E-10	none	Anopheles gambiae	1.71568e-50	AGAP004504-PA	
AAA.454ESTABI.23393	-3.727	6.538E-3	none	Schistosoma mansoni	1.03032e-32	arf6 guanine nucleotide exchange factor	
AAA.454ESTABI.23397	-6.791	0.06	DNA binding	Homo sapiens	4.45492e-06	hypothetical protein LOC200765	
AAA.454ESTABI.23399	-3.399	5.963E-14	none	none
AAA.454ESTABI.23408	-2.255	2.535E-4	none	Anopheles gambiae	3.39052e-09	AGAP007922-PA	
AAA.454ESTABI.23425	-2.003	2.512E-87	none	Hydra magnipapillata	2.61474e-35	PREDICTED similar to HrTT-1-like partial	
AAA.454ESTABI.23470	-3.415	0.064	none	none
AAA.454ESTABI.23477	-3.704	1.269E-9	intracellular,structural constituent of ribosome	Strongylocentrotus purpuratus	6.03786e-28	PREDICTED similar to MGC53444 protein	
AAA.454ESTABI.23478	-6.911	1.309E-8	catalytic activity,cell redox homeostasis	Branchiostoma floridae	3.00159e-21	hypothetical protein BRAFLDRAFT_207882	
AAA.454ESTABI.23485	-3.395	1.371E-5	SMC/kleisin ring complex,nuclear chromosome,polytene chromosome interband,mitotic sister chromatid cohesion,centromeric heterochromatin,mitotic spindle organization,neuron remodeling	Anopheles gambiae	5.20743e-79	AGAP004560-PA	
AAA.454ESTABI.23489	-2.567	1.571E-4	membrane	Branchiostoma floridae	4.88918e-62	hypothetical protein BRAFLDRAFT_130395	
AAA.454ESTABI.23498	-5.022	0.038	positive regulation of transcription,histone acetyltransferase activity,DNA packaging,embryonic hemopoiesis,MOZ/MORF histone acetyltransferase complex,somatic stem cell maintenance,muscle organ morphogenesis,cardiac muscle tissue morphogenesis,transcription coactivator activity,myeloid cell differentiation,histone H3 acetylation,negative regulation of transcription	Homo sapiens	9.71701e-36	MYST histone acetyltransferase (monocytic leukemia) 4	
AAA.454ESTABI.23504	-2.121	9.982E-4	translational initiation,translation initiation factor activity	Branchiostoma floridae	2.29531e-34	hypothetical protein BRAFLDRAFT_86731	
AAA.454ESTABI.23521	-3.701	1.96E-17	nuclear mRNA 3'-splice site recognition,RNA binding,nucleolus,regulation of alternative nuclear mRNA splicing, via spliceosome,mitotic spindle organization,U2-type spliceosomal complex,protein binding	Drosophila melanogaster	8.68968e-118	CG16941	
AAA.454ESTABI.23523	-3.988	0.073	none	Schistosoma mansoni	1.26643e-64	hypothetical protein	
AAA.454ESTABI.23547	-6.198	1.134E-3	system development,binding	none
AAA.454ESTABI.23566	-7.573	1.405E-9	oxidoreductase activity	Acyrthosiphon pisum	4.74817e-33	PREDICTED similar to 3-oxoacyl	
AAA.454ESTABI.23575	-2.914	0.068	transcription regulator activity,regulation of transcription,nervous system development,chromatin	Strongylocentrotus purpuratus	1.03587e-51	PREDICTED similar to transcriptional co-repressor Sin3A	
AAA.454ESTABI.23582	-2.211	1.569E-6	regulation of transcription,DNA binding,transcription coactivator activity,cytoplasm,transcription from RNA polymerase II promoter,transcription regulator activity	Schistosoma mansoni	1.17269e-23	bhlhzip transcription factor max/bigmax	
AAA.454ESTABI.23585	-2.593	1.176E-15	cytosol,apoptosis in response to endoplasmic reticulum stress,protein binding	Homo sapiens	8.81492e-35	ChaC cation transport regulator-like 1 isoform a	
AAA.454ESTABI.23591	-3.641	0.093	regulation of transcription,H4/H2A histone acetyltransferase complex	Schistosoma mansoni	3.60915e-12	MRG-binding protein	
AAA.454ESTABI.23596	-2.913	2.043E-4	spliceosomal complex,regulation of nuclear mRNA splicing, via spliceosome,RNA binding,protein binding	Mus musculus	1.98364e-126	hypothetical protein LOC80744	
AAA.454ESTABI.23612	-2.154	1.003E-3	binding,intracellular,positive regulation of biological process,regulation of cellular process	Branchiostoma floridae	3.01146e-06	hypothetical protein BRAFLDRAFT_85024	
AAA.454ESTABI.23622	-2.472	4.836E-4	U2 snRNP,mRNA binding,spliceosomal complex,protein binding,spliceosome assembly	Schizosaccharomyces pombe	0	U2 snRNP component	
AAA.454ESTABI.23641	-6.21	9.257E-5	none	Hydra magnipapillata	7.00857e-70	PREDICTED similar to conserved hypothetical protein	
AAA.454ESTABI.23648	-3.357	4.663E-9	none	none
AAA.454ESTABI.23649	-3.924	4.205E-5	transcription corepressor activity,Wnt receptor signaling pathway,negative regulation of erythrocyte differentiation,cerebellar Purkinje cell differentiation,gastrulation with mouth forming second,negative regulation of transcription, DNA-dependent,LIM domain binding,protein complex,DNA binding,anterior/posterior axis specification,protein homodimerization activity,enzyme binding,nucleus,transcription cofactor activity	Schistosoma mansoni	5.25564e-76	lim domain binding protein	
AAA.454ESTABI.23654	-2.118	0.027	extrinsic to mitochondrial inner membrane,mitochondrial respiratory chain complex I assembly	Branchiostoma floridae	4.68168e-52	hypothetical protein BRAFLDRAFT_92966	
AAA.454ESTABI.23659	-8.531	8.791E-16	none	Hydra magnipapillata	2.96446e-08	PREDICTED similar to myosin heavy chain	
AAA.454ESTABI.23668	-3.15	0.076	positive regulation of biological process,regulation of cellular process	none
AAA.454ESTABI.23687	-28.012	1.36E-25	none	none
AAA.454ESTABI.23694	-2.725	6.222E-3	none	none
AAA.454ESTABI.23695	-3.174	2.466E-6	none	none
AAA.454ESTABI.23701	-2.432	0.031	zinc ion binding	Schistosoma mansoni	0	zinc finger protein	
AAA.454ESTABI.23704	-5.869	2.919E-4	none	none
AAA.454ESTABI.23712	-6.04	6.25E-3	binding,protein binding	Branchiostoma floridae	4.18863e-29	hypothetical protein BRAFLDRAFT_87828	
AAA.454ESTABI.23729	-8.507	9.164E-21	none	Schistosoma mansoni	2.10067e-59	hypothetical protein	
AAA.454ESTABI.23746	-3.555	2.484E-3	none	Schistosoma mansoni	2.07631e-16	sh3 domain-binding glutamic acid-rich-like protein	
AAA.454ESTABI.23747	-2.762	9.407E-3	none	Schistosoma mansoni	2.2568e-29	otubain-1 (C65 family)	
AAA.454ESTABI.23766	-7.923	8.634E-5	microtubule associated complex,binding,nucleocytoplasmic transport,microtubule-based process,nucleus,endoplasmic reticulum,perinuclear region of cytoplasm,phosphatase inhibitor activity	Branchiostoma floridae	5.53068e-33	hypothetical protein BRAFLDRAFT_239771	
AAA.454ESTABI.23789	-2.19	1.162E-5	none	Schistosoma mansoni	1.80501e-33	mitochondrial carrier protein	
AAA.454ESTABI.23795	-4.821	1.638E-122	protein phosphatase type 2A regulator activity,histone binding,negative regulation of histone acetylation,DNA replication,nucleocytoplasmic transport,perinuclear region of cytoplasm,phosphoprotein phosphatase inhibitor activity,endoplasmic reticulum,nucleus,nucleosome disassembly,nucleosome assembly	Mus musculus	2.60844e-54	PREDICTED similar to protein phosphatase 2A inhibitor-2 I-2PP2A isoform 1	
AAA.454ESTABI.23828	-7.148	7.302E-6	response to glucose stimulus,negative regulation of transcription from RNA polymerase II promoter,positive regulation of transcription,T cell differentiation,protein binding,response to insulin stimulus,camera-type eye development,transcription activator activity,sequence-specific DNA binding,transcription factor activity,response to protein stimulus,nucleus,zinc ion binding	Ciona intestinalis	6.78215e-24	zinc finger protein Ci-ZF(C2H2)-42	
AAA.454ESTABI.23845	-3.144	2.221E-10	leg disc development,negative regulation of antimicrobial humoral response,DNA binding	Schistosoma mansoni	3.86625e-55	high mobility group protein	
AAA.454ESTABI.23858	-3.643	4.161E-3	none	Schistosoma mansoni	2.14811e-15	hypothetical protein	
AAA.454ESTABI.23901	-3.167	0.017	none	Schistosoma mansoni	6.82676e-33	hypothetical protein	
AAA.454ESTABI.23904	-3.579	0.086	cytoplasm,metal ion binding,nucleic acid binding,transcription,nucleus	Nasonia vitripennis	2.92556e-47	PREDICTED similar to CG31716-PG	
AAA.454ESTABI.23905	-3.149	0.104	chromatin modification,placenta development,heart development,kinetochore,protein binding,chromatin binding,nucleus,DNA binding	Schistosoma mansoni	4.18694e-41	polybromo-1	
AAA.454ESTABI.23909	-11.955	8.632E-8	lyase activity,cellular amino acid and derivative metabolic process,cellular amine metabolic process,organ development,cytoplasm,catalytic activity	Mus musculus	1.12471e-67	ornithine decarboxylase structural 1	
AAA.454ESTABI.23913	-2.164	2.968E-3	protein binding,membrane,response to organic substance,neurotransmitter catabolic process,cell development,organ development,ethanolamine and derivative metabolic process,regulation of biological process,cellular component organization,carboxylesterase activity	Schistosoma mansoni	1.84208e-77	acetylcholinesterase	
AAA.454ESTABI.23915	-3.953	1.622E-10	actin binding,cytoplasm	Schistosoma mansoni	9.63876e-08	hypothetical protein	
AAA.454ESTABI.23933	-3.61	0.079	none	none
AAA.454ESTABI.23936	-7.194	0.018	cytoplasm,protein binding,metallopeptidase activity	Nasonia vitripennis	2.1326e-06	PREDICTED similar to GA10064-PA	
AAA.454ESTABI.23963	-inf	2.201E-3	none	none
AAA.454ESTABI.23980	-inf	4.054E-3	none	none
AAA.454ESTABI.24012	-2.942	0.09	none	none
AAA.454ESTABI.24013	-3.337	4.875E-7	none	none
AAA.454ESTABI.24015	-4.781	1.324E-5	angiogenesis,negative regulation of neuron differentiation,artery morphogenesis,endothelial cell development,cytoplasm,nucleolus,heart looping,protein heterodimerization activity,transcription factor complex,definitive hemopoiesis,RNA polymerase II transcription factor activity, enhancer binding,G1/S transition of mitotic cell cycle,positive regulation of transcription from RNA polymerase II promoter,lens morphogenesis in camera-type eye	Schistosoma mansoni	1.42369e-26	homothorax homeobox protein	
AAA.454ESTABI.24016	-5.106	4.095E-10	angiogenesis,artery morphogenesis,nucleolus,positive regulation of transcription from RNA polymerase II promoter,endothelial cell development,heart looping,sequence-specific DNA binding,transcription factor activity,G1/S transition of mitotic cell cycle,cytoplasm	Branchiostoma floridae	6.15006e-11	hypothetical protein BRAFLDRAFT_114749	
AAA.454ESTABI.24022	-3.135	0.064	axon guidance,binding,dentate gyrus development,regulation of gene expression,regulation of cell growth,cerebellum development,central nervous system neuron differentiation,negative regulation of neuron differentiation,transcription factor activity,regulation of transcription, DNA-dependent,zinc ion binding	Mus musculus	5.00132e-23	LIM homeobox transcription factor 1 alpha	
AAA.454ESTABI.24042	-9.666	3.505E-6	cell morphogenesis,organ development,cell development	Schistosoma mansoni	1.04338e-24	hypothetical protein	
AAA.454ESTABI.24043	-8.341	0.023	none	Anopheles gambiae	8.22479e-14	AGAP010490-PA	
AAA.454ESTABI.24061	-2.626	0.051	protein binding	Branchiostoma floridae	2.30979e-49	hypothetical protein BRAFLDRAFT_125669	
AAA.454ESTABI.24073	-2.123	0.029	cellular macromolecule metabolic process,phosphatase activity,transferase activity,primary metabolic process,protein tyrosine/serine/threonine phosphatase activity	Acyrthosiphon pisum	4.70361e-42	PREDICTED similar to mRNA capping enzyme	
AAA.454ESTABI.24095	-6.499	0.035	none	Schistosoma mansoni	1.95267e-06	rgpr-related	
AAA.454ESTABI.24096	-6.789	0.027	none	Schistosoma mansoni	1.85516e-06	rgpr-related	
AAA.454ESTABI.24102	-2.532	0.037	protein serine/threonine kinase activity,cytosol,cellular component organization,regulation of cellular metabolic process,protein binding,protein amino acid phosphorylation,positive regulation of cellular process,I-kappaB kinase/NF-kappaB cascade,response to stress	Ciona intestinalis	1.71562e-12	PREDICTED similar to Mitogen-activated protein kinase kinase kinase 1 (MAPK/ERK kinase kinase 1) (MEK kinase 1) (MEKK 1)	
AAA.454ESTABI.24106	-3.871	0.08	nucleolus,protein complex,cellular process,cytosol	Drosophila melanogaster	4.43643e-12	CG12325	
AAA.454ESTABI.24122	-4.947	9.993E-34	3-oxoacid CoA-transferase activity,mitochondrial matrix,protein homodimerization activity,cellular ketone body metabolic process,CoA-transferase activity	Apis mellifera	3.74573e-153	PREDICTED similar to Succinyl-CoA3-ketoacid-coenzyme A transferase 1 mitochondrial precursor (Somatic-type succinyl CoA3-oxoacid CoA-transferase) (Scot-S)	
AAA.454ESTABI.24130	-16.805	0.028	spliceosomal complex,nucleic acid binding,nucleolus,fin regeneration,ATP-dependent helicase activity,RNA splicing,ATP binding,positive regulation of cell division,protein binding,mRNA processing	Anopheles gambiae	5.82172e-140	AGAP009600-PA	
AAA.454ESTABI.24131	-4.187	1.675E-3	defense response,insulin receptor signaling pathway,JAK-STAT cascade,protein ubiquitination,protein binding,cytoplasm,fat cell differentiation	Schistosoma mansoni	5.63495e-21	suppressor of cytokine signaling	
AAA.454ESTABI.24153	-3.085	2.251E-3	none	none
AAA.454ESTABI.24156	-2.106	1.983E-3	axon ensheathment,ATP binding,axonal fasciculation,establishment of blood-nerve barrier,receptor signaling protein serine/threonine kinase activity,protein amino acid phosphorylation,protein kinase activity	Schistosoma mansoni	6.30335e-35	protein kinase	
AAA.454ESTABI.24176	-2.864	0.074	peptidyl-tyrosine phosphorylation,protein serine/threonine kinase activity,nuclear speck,protein self-association,ATP binding,nervous system development,transcription coactivator activity,myoblast fusion,protein amino acid autophosphorylation,non-membrane spanning protein tyrosine kinase activity,positive regulation of transcription, DNA-dependent,protein kinase activity,protein amino acid phosphorylation	Schistosoma mansoni	1.03332e-68	dual specificity kinase	
AAA.454ESTABI.24181	-8.102	0.059	cytoplasm,binding,mitotic sister chromatid segregation,condensed chromosome,nucleus,chromosome condensation,intracellular organelle part	Schistosoma mansoni	2.66292e-44	condensin	
AAA.454ESTABI.24182	-11.77	0.014	cytoplasm,binding,mitotic sister chromatid segregation,condensed chromosome,nucleus,chromosome condensation,intracellular organelle part	Schistosoma mansoni	2.28655e-107	condensin	
AAA.454ESTABI.24200	-6.754	0.076	short-term memory,protein amino acid phosphorylation,long-term memory,larval feeding behavior,plasma membrane,cGMP-dependent protein kinase activity,habituation,larval locomotory behavior,regulation of heart contraction	Schistosoma mansoni	1.52454e-18	serine/threonine protein kinase	
AAA.454ESTABI.24212	-3.18	0.051	Rho guanyl-nucleotide exchange factor activity,intracellular	Ciona intestinalis	8.55891e-32	PREDICTED similar to rCG41115	
AAA.454ESTABI.24235	-3.399	8.457E-5	binding	none
AAA.454ESTABI.24242	-3.806	0.07	ribosome,determination of adult lifespan,protein serine/threonine kinase activity,growth,reproduction,response to heat,protein tyrosine kinase activity,ATP binding,nematode larval development,signal transduction,protein amino acid phosphorylation	Schistosoma mansoni	1.19287e-25	ribosomal protein S6 kinase	
AAA.454ESTABI.24269	-9.66	0.048	none	Ciona intestinalis	2.9328e-11	PREDICTED similar to chromosome 9 open reading frame 19 isoform 2	
AAA.454ESTABI.24278	-198.028	7.133E-9	none	Schistosoma mansoni	1.67581e-81	Collagen alpha-1(V) chain precursor	
AAA.454ESTABI.24294	-6.28	2.965E-3	phosphoinositide binding,signal transducer activity,G-protein-coupled receptor binding,metarhodopsin inactivation,negative regulation of the force of heart contraction by chemical signal,peptidyl-threonine phosphorylation,rhodopsin kinase activity,heart development,cardiac muscle contraction,membrane fraction,G-protein coupled receptor kinase activity,muscarinic acetylcholine receptor signaling pathway,desensitization of G-protein coupled receptor protein signaling pathway,positive regulation of catecholamine secretion,cytosol,cell projection part,dendrite,peptidyl-serine phosphorylation,negative regulation of striated muscle contraction,tachykinin receptor signaling pathway,plasma membrane,soluble fraction,ATP binding,response to oxidative stress	Nasonia vitripennis	1.13347e-15	PREDICTED similar to G protein-coupled receptor kinase type 2	
AAA.454ESTABI.24339	-2.728	7.353E-3	peptidase activity,ubiquitin thiolesterase activity	Schistosoma mansoni	1.07063e-09	ubiquitin-specific peptidase 4 (C19 family)	
AAA.454ESTABI.24364	-2.51	0.05	Golgi vesicle prefusion complex stabilization,Golgi organization,retrograde vesicle-mediated transport, Golgi to ER,protein binding,Golgi transport complex	Branchiostoma floridae	4.51078e-30	hypothetical protein BRAFLDRAFT_92601	
AAA.454ESTABI.24373	-3.564	6.049E-3	cellular process,isomerase activity,metabolic process,endoplasmic reticulum,cell redox homeostasis	Branchiostoma floridae	1.72512e-24	hypothetical protein BRAFLDRAFT_207882	
AAA.454ESTABI.24379	-8.398	0.057	nucleic acid binding,nucleotide binding,DNA binding	Homo sapiens	5.16242e-136	RAD54-like 2	
AAA.454ESTABI.24403	-inf	0.022	mitotic cell cycle,regulation of primary metabolic process,regulation of cellular metabolic process,cytoplasm,protein ubiquitination,cell cycle process,cytoskeleton,intracellular organelle part,nucleus,regulation of macromolecule metabolic process	Homo sapiens	2.78397e-29	anaphase-promoting complex subunit 6	
AAA.454ESTABI.24407	-2.461	0.02	protein binding,cell communication	Ciona intestinalis	3.77906e-19	PREDICTED similar to sorting nexin 17	
AAA.454ESTABI.24418	-2.532	3.114E-11	positive regulation of growth rate,cytochrome-b5 reductase activity,embryonic development ending in birth or egg hatching,soluble fraction,mitochondrial inner membrane,nematode larval development,membrane part,receptor-mediated endocytosis,blood circulation,endoplasmic reticulum,hemoglobin complex,sterol biosynthetic process,oxidoreductase activity	Branchiostoma floridae	8.94396e-105	hypothetical protein BRAFLDRAFT_120433	
AAA.454ESTABI.24447	-4.597	0.038	myeloid cell differentiation,myosin heavy chain kinase activity,regulation of transcription,protein binding,nucleus	Schistosoma mansoni	1.50964e-12	groucho-related	
AAA.454ESTABI.24456	-4.293	0.054	mitotic cell cycle,sex differentiation,ossification,melanocyte differentiation,ion transport,organ development,melanin metabolic process,ion transmembrane transporter activity,membrane	Branchiostoma floridae	3.03652e-24	hypothetical protein BRAFLDRAFT_88112	
AAA.454ESTABI.24462	-4.734	2.537E-10	none	Ciona intestinalis	9.3217e-18	PREDICTED similar to predicted protein	
AAA.454ESTABI.24466	-2.871	0.023	blood circulation,muscle contraction,plasma membrane,protein binding,intracellular membrane-bounded organelle,cellular response to heat,centrosome	Branchiostoma floridae	1.12621e-90	hypothetical protein BRAFLDRAFT_124267	
AAA.454ESTABI.24468	-2.055	7.846E-3	cytosol,positive regulation of mitotic cell cycle,soluble fraction,cellular response to glucose starvation,asparagine biosynthetic process,asparagine synthase (glutamine-hydrolyzing) activity,negative regulation of apoptosis,metabolic process	Branchiostoma floridae	1.26155e-58	hypothetical protein BRAFLDRAFT_57433	
AAA.454ESTABI.24478	-2.703	0.028	catalytic activity	Nasonia vitripennis	5.29334e-32	PREDICTED similar to CG5065-PA	
AAA.454ESTABI.24479	-inf	0.01	cytoplasm,anti-apoptosis,intracellular	Nasonia vitripennis	5.36429e-17	PREDICTED similar to survivin	
AAA.454ESTABI.24489	-5.712	0.017	regulation of RNA splicing,maintenance of protein location in nucleus,carbohydrate metabolic process,response to heat,phagocytosis, engulfment,chromatin silencing,regulation of histone acetylation,nucleoplasm,poly(ADP-ribose) glycohydrolase activity	Drosophila melanogaster	6.3378e-38	Poly(ADP-ribose) glycohydrolase	
AAA.454ESTABI.24490	-3.08	0.055	multicellular organismal development,cellular process	Schistosoma mansoni	3.66956e-13	ccaat-binding factor-related	
AAA.454ESTABI.24496	-8.947	3.253E-22	binding,regulation of transcription from RNA polymerase I promoter,transcription initiation from RNA polymerase II promoter,transcription from RNA polymerase III promoter,RNA splicing,RNA elongation from RNA polymerase II promoter,nucleoplasm	Apis mellifera	1.58872e-09	PREDICTED similar to DNA-directed RNA polymerases I II and III 7.0 kDa polypeptide (ABC10-alpha) (RPB7.0) (RPB10alpha) (RPABC4) partial	
AAA.454ESTABI.24511	-3.32	9.92E-3	peptidase activity,cell death,growth,muscle organ development,hermaphrodite genitalia development,nematode larval development,locomotion,calcium-dependent cysteine-type endopeptidase activity,intracellular	Mus musculus	2.51117e-36	calpain 3	
AAA.454ESTABI.24540	-10.013	1.953E-5	RNA binding,regulation of translation,zinc ion binding,perinuclear region of cytoplasm	Schistosoma mansoni	5.99506e-23	Nanos RNA binding domain	
AAA.454ESTABI.24547	-3.468	0.097	cell-cell junction,signal transducer activity,cell surface receptor linked signal transduction,cell adhesion,signal transduction,protein C-terminus binding,protein binding	Hydra magnipapillata	1.61659e-22	PREDICTED similar to predicted protein	
AAA.454ESTABI.24548	-2.87	0.033	none	Ciona intestinalis	7.43313e-91	PREDICTED similar to predicted protein	
AAA.454ESTABI.24559	-2.545	0.071	cell adhesion,open tracheal system development,axonogenesis,cellular component movement,regionalization,salivary gland development,imaginal disc-derived wing morphogenesis	Mus musculus	2.45062e-12	integrin alpha 4	
AAA.454ESTABI.24577	-2.493	2.515E-3	identical protein binding,central nervous system development,regulation of synapse structure and activity,synaptic vesicle endocytosis,lipid binding,early endosome membrane,lysophosphatidic acid acyltransferase activity,signal transduction,protein binding	Schistosoma mansoni	7.89085e-33	sh3-containing grb2-like protein 3 (endophilin III)	
AAA.454ESTABI.24585	-3.192	7.309E-4	none	Schistosoma mansoni	3.74138e-10	hypothetical protein	
AAA.454ESTABI.24590	-4.168	4.815E-3	phosphoinositide binding,G-protein-coupled receptor binding,dendritic shaft,metarhodopsin inactivation,dendritic spine,negative regulation of the force of heart contraction by chemical signal,response to hydrogen peroxide,peptidyl-threonine phosphorylation,rhodopsin kinase activity,heart development,cardiac muscle contraction,membrane fraction,G-protein coupled receptor kinase activity,muscarinic acetylcholine receptor signaling pathway,aging,desensitization of G-protein coupled receptor protein signaling pathway,positive regulation of catecholamine secretion,response to organic cyclic substance,cytosol,beta-adrenergic receptor kinase activity,peptidyl-serine phosphorylation,negative regulation of striated muscle contraction,tachykinin receptor signaling pathway,axon,receptor activity,caveola,soluble fraction,ATP binding,synapse,protein kinase activity,protein amino acid phosphorylation	Schistosoma mansoni	5.63199e-64	serine/threonine protein kinase	
AAA.454ESTABI.24603	-3.226	3.327E-6	intracellular,metabolic process,catalytic activity	Schistosoma mansoni	3.77981e-21	phosphoglycerate mutase	
AAA.454ESTABI.24606	-inf	0.049	positive regulation of transcription from RNA polymerase II promoter,cardiac muscle hypertrophy in response to stress,sequence-specific DNA binding,transcription factor binding,protein homodimerization activity,deactivation of rhodopsin mediated signaling,histone deacetylase binding,chromatin binding,nucleus,RNA polymerase II transcription factor activity,calmodulin binding,regulation of transcription	Schistosoma mansoni	9.69524e-15	calmodulin-binding transcription activator (camta)	
AAA.454ESTABI.24612	-12.262	3.447E-3	none	none
AAA.454ESTABI.24613	-22.613	0.05	substrate-bound cell migration, cell extension,glutamine metabolic process,aspartate carbamoyltransferase activity,cell adhesion,amino acid binding,cytosol,purine ribonucleotide binding,dorsal closure,hemocyte migration,purine nucleoside binding,retina development in camera-type eye,dihydroorotase activity,nuclear matrix,germ-line stem cell maintenance,'de novo' pyrimidine base biosynthetic process,lipid particle,carbamoyl-phosphate synthase (glutamine-hydrolyzing) activity,enzyme binding,regulation of embryonic cell shape,regulation of JNK cascade,catalytic activity,metabolic process,carbamoyl-phosphate synthase activity,hydrolase activity,D-alanine-D-alanine ligase activity	Tribolium castaneum	0	PREDICTED similar to carbamoyl-phosphate synthase large chain	
AAA.454ESTABI.24618	-4.645	0.01	binding,histone demethylase activity (H3-K4 specific),cellular macromolecule metabolic process,one-carbon metabolic process,regulation of gene expression, epigenetic,nucleobase, nucleoside, nucleotide and nucleic acid metabolic process,biopolymer modification,zinc ion binding	Mus musculus	3.31831e-07	amine oxidase flavin containing 1	
AAA.454ESTABI.24620	-4.834	4.711E-3	cytoplasm,binding,actin binding	Schistosoma mansoni	1.29253e-66	formin-like	
AAA.454ESTABI.24621	-4.579	1.356E-3	cellular macromolecule metabolic process,nucleobase, nucleoside, nucleotide and nucleic acid metabolic process,DNA binding,nucleic acid binding	Schistosoma mansoni	4.88502e-13	hypothetical protein	
AAA.454ESTABI.24640	-7.447	0.039	transcription repressor activity,nucleus	Schistosoma mansoni	3.51947e-47	hypothetical protein	
AAA.454ESTABI.24650	-2.835	7.435E-3	U4/U6 snRNP,RNA splicing,Cajal body,protein binding	Schistosoma mansoni	4.25757e-07	hypothetical protein	
AAA.454ESTABI.24656	-5.096	0.059	transport,ARF GTPase activator activity,embryonic development ending in birth or egg hatching,small GTPase mediated signal transduction,metal ion binding,protein binding,nucleotide binding,cytoplasm,nucleus,GTP binding,intracellular	Ciona intestinalis	1.4943e-51	PREDICTED similar to centaurin gamma 3	
AAA.454ESTABI.24664	-3.767	1.613E-3	cytosol,phosphoribosylamine-glycine ligase activity,protein binding,phosphoribosylformylglycinamidine cyclo-ligase activity,methyltransferase activity,'de novo' IMP biosynthetic process	Branchiostoma floridae	6.7171e-83	hypothetical protein BRAFLDRAFT_120732	
AAA.454ESTABI.24679	-4.938	0.033	nematode larval development,molting cycle, collagen and cuticulin-based cuticle,positive regulation of growth rate,locomotion,DNA binding,multicellular organismal development,nucleus	Schistosoma mansoni	3.1774e-52	prospero-like protein	
AAA.454ESTABI.24693	-90.478	1.891E-4	extracellular region,organ development	Caenorhabditis elegans	1.20604e-61	COLlagen family member (col-135)	
AAA.454ESTABI.24714	-4.58	7.312E-3	RNA polymerase III transcription termination factor activity,mRNA binding,5S rRNA primary transcript binding,ribonucleoprotein complex,nucleus,cytosol,nucleotide binding,RNA processing	Schistosoma mansoni	1.77647e-12	lupus la ribonucleoprotein	
AAA.454ESTABI.24735	-2.722	6.23E-7	none	Drosophila melanogaster	2.71134e-41	cortactin	
AAA.454ESTABI.24746	-3.337	0.02	alcohol binding,response to chemical stimulus,inositol-1,4,5-trisphosphate receptor activity,sarcoplasmic reticulum,calcium-release channel activity,membrane fraction,integral to membrane,endoplasmic reticulum membrane,nuclear part,ion transport,cellular process,biological regulation,multicellular organismal process,calcium channel activity,membrane	Homo sapiens	2.04935e-12	inositol 145-triphosphate receptor type 3	
AAA.454ESTABI.24761	-2.452	0.074	none	Nasonia vitripennis	2.4184e-10	PREDICTED similar to KLG	
AAA.454ESTABI.24772	-2.469	0.016	none	Schistosoma mansoni	2.25171e-49	hypothetical protein	
AAA.454ESTABI.24784	-6.681	0.026	Rab GTPase binding	Homo sapiens	1.8606e-13	DENN/MADD domain containing 5B	
AAA.454ESTABI.24786	-inf	0.019	nucleus	Apis mellifera	4.13198e-15	PREDICTED similar to CG3173-PA	
AAA.454ESTABI.24798	-7.474	0.019	none	none
AAA.454ESTABI.24802	-2.249	0.013	protein ubiquitination,ubiquitin-dependent protein catabolic process,ATP binding,ubiquitin-protein ligase activity,regulation of protein metabolic process,small conjugating protein ligase activity	Branchiostoma floridae	7.11383e-23	hypothetical protein BRAFLDRAFT_208834	
AAA.454ESTABI.24819	-7.443	0.037	cytosol,double-stranded DNA specific 5'-3' exodeoxyribonuclease activity,RNA binding,gastrulation,nuclear-transcribed mRNA catabolic process, exonucleolytic, 5'-3',5'-3' exoribonuclease activity,rRNA processing,karyogamy,single-stranded DNA specific 5'-3' exodeoxyribonuclease activity,protein binding,magnesium ion binding,ribonuclease H activity,perinuclear region of cytoplasm,histone mRNA catabolic process,nuclear-transcribed mRNA catabolic process, nonsense-mediated decay,RNA interference,nucleic acid binding,intracellular	Ciona intestinalis	4.43587e-36	PREDICTED similar to 5-3 exoribonuclease 1	
AAA.454ESTABI.24822	-3.433	0.06	GTPase activator activity,meiosis,protein binding,signal transduction	Schistosoma mansoni	1.20061e-28	slit-robo rho gtpase activating protein 13	
AAA.454ESTABI.24826	-3.748	0.029	none	none
AAA.454ESTABI.24836	-4.623	8.359E-7	protein amino acid phosphorylation,translation elongation factor activity,calcium ion binding,ATP binding,elongation factor-2 kinase activity,cytosol,calmodulin binding,translational elongation,protein serine/threonine kinase activity	Homo sapiens	1.57061e-70	elongation factor-2 kinase	
AAA.454ESTABI.24838	-2.557	1.276E-20	protein binding,integral to membrane,single fertilization,protein secretion,endoplasmic reticulum,calcium ion binding	Schistosoma mansoni	1.26905e-157	SmIrV1 protein	
AAA.454ESTABI.24848	-3.856	0.036	transport,plasma membrane part,ion channel activity,multicellular organismal development,reproductive process,behavior,transmembrane transport	Schistosoma mansoni	5.45093e-49	voltage-gated cation channel	
AAA.454ESTABI.24851	-3.781	0.021	none	none
AAA.454ESTABI.24853	-3.459	0.018	intracellular membrane-bounded organelle,cytoplasmic part,catalytic activity	Mus musculus	1.448e-15	fibronectin type III domain containing 3a	
AAA.454ESTABI.24859	-5.723	0.053	none	Anopheles gambiae	7.47518e-38	AGAP010490-PA	
AAA.454ESTABI.24872	-3.035	0.01	determination of adult lifespan,regulation of tube diameter, open tracheal system,regulation of cell shape,regulation of tube length, open tracheal system,septate junction assembly,response to mechanical stimulus,cation transport,sodium:potassium-exchanging ATPase activity,embryonic development via the syncytial blastoderm,septate junction,sodium:potassium-exchanging ATPase complex,response to temperature stimulus,nucleus,neuromuscular process,tissue homeostasis,cation transmembrane transporter activity,adult locomotory behavior,ATP binding,ATP biosynthetic process	Schistosoma mansoni	4.00978e-126	Na+/K+ transporting ATPase subunit alpha	
AAA.454ESTABI.24874	-2.4	0.025	membrane,heparan sulfate proteoglycan binding	Schistosoma mansoni	2.58548e-26	glypican	
AAA.454ESTABI.24879	-2.831	0.035	none	none
AAA.454ESTABI.24896	-2.885	9.041E-4	nucleic acid binding,ATP binding,ATP-dependent helicase activity	Schistosoma mansoni	6.78529e-29	DEAD box ATP-dependent RNA helicase	
AAA.454ESTABI.24906	-inf	0.035	none	none
AAA.454ESTABI.24908	-5.28	0.087	protein amino acid phosphorylation,small GTPase regulator activity,regulation of cell shape,convergent extension involved in gastrulation,ATP binding,protein serine/threonine kinase activity,protein kinase activity	Schistosoma mansoni	8.03505e-54	protein kinase	
AAA.454ESTABI.24909	-5.657	2.345E-4	transport,membrane	Tribolium castaneum	1.90874e-54	PREDICTED similar to cation chloride cotransporter	
AAA.454ESTABI.24910	-2.538	0.03	cation:chloride symporter activity,membrane,transport	Schistosoma mansoni	4.86894e-63	cation chloride cotransporter	
AAA.454ESTABI.24918	-4.762	3.561E-3	none	none
AAA.454ESTABI.24938	-4.156	0.085	dorsal closure, amnioserosa morphology change,establishment of neuroblast polarity,unconventional myosin complex,myosin II filament assembly,myosin II complex,ecdysone-mediated induction of salivary gland cell autophagic cell death,Malpighian tubule morphogenesis,dorsal closure, spreading of leading edge cells,sarcomere organization,cuticle pattern formation,muscle contraction,ovarian follicle cell migration,dorsal closure, leading edge cell differentiation,actin binding,establishment of planar polarity,myosin light chain binding,head involution,protein oligomerization,muscle attachment,cleavage furrow,apical cortex,motor activity,establishment of protein localization,imaginal disc-derived wing hair organization,Z disc,ATPase activity, coupled,ATP binding,cytokinesis,myosin complex	Tribolium castaneum	1.96718e-84	PREDICTED similar to zipper CG15792-PD	
AAA.454ESTABI.24956	-5.669	0.044	none	none
AAA.454ESTABI.24961	-23.706	0.01	cellular process,sensory perception,collagen,protein binding,organ development	Schistosoma mansoni	6.99135e-26	Collagen alpha-1(V) chain precursor	
AAA.454ESTABI.24981	-6.414	0.045	intracellular organelle,DNA binding	Mus musculus	8.49818e-16	PREDICTED hypothetical protein isoform 1	
AAA.454ESTABI.24988	-2.662	8.122E-3	none	none
AAA.454ESTABI.24990	-3.249	6.748E-5	none	none
AAA.454ESTABI.25004	-5.795	0.073	nuclear matrix,S phase of mitotic cell cycle,nucleolus,DNA-directed DNA polymerase activity,DNA synthesis during DNA repair,double-strand break repair via nonhomologous end joining,DNA primase activity,DNA binding,leading strand elongation,chromatin,DNA replication initiation,nucleotide binding,protein heterodimerization activity,nuclear envelope,alpha DNA polymerase:primase complex,lagging strand elongation,nucleoplasm,cell proliferation,cytoplasm,chromatin binding	Schistosoma mansoni	5.46146e-31	DNA polymerase alpha catalytic subunit	
AAA.454ESTABI.25021	-3	7.391E-9	alpha-ketoacid dehydrogenase activity,branched chain family amino acid catabolic process,mitochondrial inner membrane,oxidoreductase activity, acting on the aldehyde or oxo group of donors, disulfide as acceptor,mitochondrial alpha-ketoglutarate dehydrogenase complex,carboxy-lyase activity,response to organic substance,catalytic activity	Acyrthosiphon pisum	1.94074e-125	PREDICTED similar to branched chain ketoacid dehydrogenase E1 beta polypeptide	
